# Supplementary material for: The Language of Innovation
Source: PLoS One. 2020 Apr 30;15(4):e0230107. doi: 10.1371/journal.pone.0230107 (PMC7194493; doi:10.1371/journal.pone.0230107)
Supplement: S14 File — (GZ) [file pone.0230107.s014.tar.gz › 1992-1996/V2Run_7_VS_4500_embeddings1992-1996ED32.txt]

-1.268438398838043213e-01 1.131074428558349609e-01 -4.342320188879966736e-02 -2.018196135759353638e-01 -5.040602013468742371e-02 -2.998404204845428467e-01 -5.795569717884063721e-02 8.903769403696060181e-02 -1.643044054508209229e-01 1.713770814239978790e-02 -3.371307551860809326e-01 -3.260481730103492737e-02 -2.580691874027252197e-01 8.556061238050460815e-02 -9.685759991407394409e-02 6.098600104451179504e-02 1.614370197057723999e-02 -1.890398003160953522e-02 2.304867655038833618e-02 9.816575795412063599e-02 2.151133716106414795e-01 8.275854587554931641e-02 3.099591135978698730e-01 1.349652111530303955e-01 -3.303822875022888184e-01 2.703780867159366608e-02 1.264990270137786865e-01 2.340035587549209595e-01 1.238267421722412109e-01 4.279102683067321777e-01 3.657004237174987793e-02 1.926619857549667358e-01
-9.984254837036132812e-02 1.007115840911865234e-01 3.396838158369064331e-02 -2.224095016717910767e-01 -1.048622303642332554e-03 -1.069395393133163452e-01 -1.292140036821365356e-01 -2.077536433935165405e-01 3.700175136327743530e-02 -1.662187860347330570e-04 -1.840796917676925659e-01 -1.576600223779678345e-01 -4.502069652080535889e-01 -6.199776008725166321e-02 1.376293450593948364e-01 -1.421568691730499268e-01 -3.966729938983917236e-01 3.206757903099060059e-01 -1.930483281612396240e-01 1.491970289498567581e-02 -1.162748411297798157e-01 1.198177188634872437e-01 3.265280127525329590e-01 -2.087793685495853424e-02 1.096486230380833149e-03 9.769398719072341919e-02 4.433463886380195618e-02 1.312961280345916748e-01 2.672240436077117920e-01 -7.460685819387435913e-02 1.156435236334800720e-01 -2.188780717551708221e-02
-1.121782884001731873e-01 2.362319529056549072e-01 2.142557799816131592e-01 -2.451821789145469666e-02 -1.021223068237304688e-01 -3.241797685623168945e-01 5.167279392480850220e-02 -1.460798531770706177e-01 9.035362303256988525e-02 2.518948912620544434e-01 -1.363882422447204590e-01 4.629563540220260620e-02 -2.907576262950897217e-01 -3.473932743072509766e-01 3.196012228727340698e-02 -2.096873335540294647e-02 1.256039291620254517e-01 1.705005168914794922e-01 -2.142302691936492920e-01 1.751947402954101562e-01 2.282269150018692017e-01 2.790000736713409424e-01 2.269876748323440552e-01 2.349138855934143066e-01 -1.197963729500770569e-01 -7.434802502393722534e-02 1.607320457696914673e-01 1.712301969528198242e-01 5.402074009180068970e-02 8.958589285612106323e-02 -4.945420473814010620e-02 -5.978842731565237045e-03
-1.570547968149185181e-01 1.523957997560501099e-01 -1.687896437942981720e-02 -3.209816515445709229e-01 2.530805766582489014e-02 -3.363591432571411133e-01 -1.455721706151962280e-01 -1.165288239717483521e-01 -6.474159657955169678e-02 -1.443648803979158401e-02 -1.184271574020385742e-01 9.721202403306961060e-02 -3.610044419765472412e-01 -3.003363609313964844e-01 1.785813122987747192e-01 -2.424689941108226776e-02 1.655994504690170288e-01 2.170426398515701294e-01 -3.159143626689910889e-01 -9.574024938046932220e-03 -2.315011806786060333e-02 1.305249035358428955e-01 1.627350002527236938e-01 -9.528213739395141602e-02 -1.448704004287719727e-01 -1.367579698562622070e-01 2.442957647144794464e-02 -1.045285835862159729e-01 2.658462226390838623e-01 2.499491721391677856e-01 4.440942034125328064e-02 -7.398694008588790894e-02
-1.929918974637985229e-01 4.104938209056854248e-01 -2.111261636018753052e-01 -2.414415627717971802e-01 -2.318509519100189209e-01 -2.768888473510742188e-01 -1.286484748125076294e-01 -6.301435828208923340e-02 -6.400278955698013306e-02 -1.651562750339508057e-01 -1.596511006355285645e-01 -6.771505624055862427e-02 -1.907974630594253540e-01 -4.997426643967628479e-02 5.198173969984054565e-02 2.366556040942668915e-02 1.217338964343070984e-01 1.444207578897476196e-01 -5.269037559628486633e-02 7.569720596075057983e-02 -1.135347783565521240e-01 2.315585315227508545e-01 8.905374258756637573e-02 2.360179834067821503e-02 -3.413756787776947021e-01 1.906665265560150146e-01 9.912357479333877563e-02 -8.364222198724746704e-02 1.734984070062637329e-01 2.339170314371585846e-02 -1.038154438138008118e-01 -3.263552486896514893e-01
1.362209022045135498e-01 1.367984712123870850e-01 7.152173668146133423e-02 -1.686053425073623657e-01 5.249697342514991760e-02 -6.542175263166427612e-02 -4.582418799400329590e-01 -1.657935827970504761e-01 8.247558027505874634e-02 -1.085500791668891907e-01 9.169109165668487549e-03 -1.349432915449142456e-01 1.295314282178878784e-01 1.052151620388031006e-02 -9.633895754814147949e-02 -8.705986291170120239e-02 7.182101905345916748e-02 1.388754993677139282e-01 1.254269108176231384e-02 3.143921792507171631e-01 2.503974139690399170e-01 2.144717574119567871e-01 2.556562423706054688e-01 -1.955330073833465576e-01 -4.377676844596862793e-01 3.533244878053665161e-02 4.766331613063812256e-02 -1.354336440563201904e-01 2.891389466822147369e-02 -6.217751279473304749e-02 -1.047835126519203186e-01 2.216527462005615234e-01
-1.425596475601196289e-01 4.287054762244224548e-02 -1.263950318098068237e-01 -1.005223840475082397e-01 -1.190545037388801575e-01 1.956499926745891571e-02 -1.481341421604156494e-01 -1.345579326152801514e-01 3.890201076865196228e-02 1.306232810020446777e-01 9.820271283388137817e-02 -2.801249325275421143e-01 -1.628042906522750854e-01 -1.614164561033248901e-01 1.757344752550125122e-01 -3.324379399418830872e-02 1.151895076036453247e-01 1.319434642791748047e-01 -1.509131044149398804e-01 2.284488677978515625e-01 7.982167415320873260e-03 1.790248155593872070e-01 5.869444012641906738e-01 -3.026672899723052979e-01 -1.129122450947761536e-01 -4.936102777719497681e-03 -2.611685544252395630e-02 2.128744870424270630e-01 5.542320013046264648e-02 1.970493197441101074e-01 -1.663645356893539429e-01 6.082506850361824036e-02
-1.831786781549453735e-01 2.281316965818405151e-01 -8.085355162620544434e-02 -3.726020753383636475e-01 4.028569161891937256e-02 -1.113701164722442627e-01 -9.495734237134456635e-03 -2.187768742442131042e-02 5.647988617420196533e-02 -4.667360335588455200e-03 5.507282912731170654e-02 -1.956466883420944214e-01 -4.541783034801483154e-01 -2.349306493997573853e-01 4.948973283171653748e-02 -1.547669768333435059e-01 1.771394610404968262e-01 1.510799080133438110e-01 -1.509133726358413696e-01 1.136310119181871414e-02 4.442518353462219238e-01 2.451299130916595459e-01 7.549767196178436279e-02 1.295080631971359253e-01 3.885765746235847473e-02 -9.358104318380355835e-02 9.916393458843231201e-02 3.305555135011672974e-02 1.153542846441268921e-01 6.574828177690505981e-02 1.572359204292297363e-01 -3.831304609775543213e-02
-2.855543196201324463e-01 9.790655225515365601e-02 -2.061332911252975464e-01 -8.222435414791107178e-02 2.393466085195541382e-01 -1.967880427837371826e-01 -9.194198995828628540e-02 -1.512282937765121460e-01 1.180143356323242188e-01 1.874740794301033020e-02 2.877600863575935364e-02 -2.580054700374603271e-01 -3.883534967899322510e-01 -1.037289053201675415e-01 3.792924061417579651e-02 -1.462238729000091553e-01 1.292640417814254761e-01 2.204022258520126343e-01 7.087529450654983521e-02 9.921387583017349243e-02 1.282392255961894989e-02 1.883046627044677734e-01 3.752209246158599854e-01 -1.437031328678131104e-01 -7.369236648082733154e-02 -1.009895280003547668e-01 4.354290664196014404e-02 2.502301335334777832e-01 8.174373209476470947e-02 -2.799381911754608154e-01 -1.498859971761703491e-01 3.663958236575126648e-02
-3.236885368824005127e-01 2.283099442720413208e-01 -2.502399981021881104e-01 1.815813779830932617e-02 6.684381514787673950e-02 -3.002293109893798828e-01 -1.536269932985305786e-01 -1.051804199814796448e-01 2.731283754110336304e-02 4.215439781546592712e-03 -3.184924721717834473e-01 -1.500934958457946777e-01 -2.308083623647689819e-01 1.994845122098922729e-01 2.870533429086208344e-02 1.455406099557876587e-01 -3.272784501314163208e-02 2.617339193820953369e-01 -1.236960589885711670e-01 -8.224705606698989868e-02 -1.678269505500793457e-01 1.331531107425689697e-01 1.970358192920684814e-01 1.523232460021972656e-01 -8.375393599271774292e-02 1.831282228231430054e-01 -1.414289921522140503e-01 2.286364883184432983e-01 2.345168143510818481e-01 -2.527650631964206696e-02 1.423687040805816650e-01 1.509412527084350586e-01
-4.727349802851676941e-02 5.641385167837142944e-02 3.628988936543464661e-02 -6.903564184904098511e-02 2.091127447783946991e-03 -2.058977633714675903e-01 -1.575637757778167725e-01 -5.983260646462440491e-02 9.819054603576660156e-02 1.208548694849014282e-01 -1.930963248014450073e-01 -2.591887116432189941e-01 -3.539869189262390137e-01 2.673641741275787354e-01 2.822611033916473389e-01 8.762200921773910522e-02 1.079136505722999573e-01 8.802137523889541626e-02 -1.637485995888710022e-02 4.450372233986854553e-02 -2.612234950065612793e-01 2.427775412797927856e-01 4.172381758689880371e-01 -6.317137181758880615e-02 -4.896453768014907837e-02 8.749102801084518433e-02 -7.885449379682540894e-02 9.414622932672500610e-02 2.991788089275360107e-01 -4.195163957774639130e-03 -1.925934553146362305e-01 1.618430465459823608e-01
-7.792108505964279175e-02 1.316474378108978271e-01 6.077864090912044048e-04 -3.690819740295410156e-01 9.211942553520202637e-02 -1.808505691587924957e-02 -1.811968348920345306e-02 -5.470751971006393433e-02 2.752062305808067322e-02 1.071584671735763550e-01 -2.060308121144771576e-02 -2.317125163972377777e-02 -3.972310125827789307e-01 -9.877336025238037109e-02 3.075832724571228027e-01 9.315720200538635254e-02 3.606039881706237793e-01 -7.606809586286544800e-02 -1.165037155151367188e-01 -1.425078697502613068e-02 1.731107980012893677e-01 2.116695642471313477e-01 3.047149777412414551e-01 -3.447052557021379471e-03 -1.974009424448013306e-01 2.215878292918205261e-02 2.006157040596008301e-01 2.560024857521057129e-01 2.427123486995697021e-02 -1.727469265460968018e-02 2.643993496894836426e-01 1.045761480927467346e-01
-2.545217573642730713e-01 1.710914261639118195e-02 -4.923276603221893311e-03 -1.347074955701828003e-01 6.574758794158697128e-03 -2.616488337516784668e-01 -2.618370652198791504e-01 2.465500263497233391e-03 6.918926723301410675e-03 1.300437152385711670e-01 -8.649418130517005920e-03 3.637371957302093506e-02 -4.715686142444610596e-01 -4.913651943206787109e-01 -1.900540292263031006e-02 4.297372698783874512e-02 1.590639501810073853e-01 9.621402621269226074e-02 3.053809748962521553e-03 6.347616761922836304e-02 1.678337603807449341e-01 2.767605185508728027e-01 3.545643389225006104e-02 -1.715001910924911499e-01 -1.183500289916992188e-01 -2.772364206612110138e-02 1.518738865852355957e-01 2.088671773672103882e-01 2.946933358907699585e-02 -2.075607143342494965e-02 -5.959370732307434082e-02 1.869694888591766357e-01
9.275411814451217651e-02 1.186383590102195740e-01 -4.654908087104558945e-03 -1.665536686778068542e-02 -4.188315477222204208e-03 -3.062000870704650879e-01 4.554019123315811157e-02 -1.106182634830474854e-01 2.925882041454315186e-01 -1.381408125162124634e-01 -1.508382409811019897e-01 -1.752391904592514038e-01 -4.212386608123779297e-01 -8.764091879129409790e-02 -6.862922012805938721e-02 -1.257580071687698364e-01 1.532230526208877563e-01 1.468798369169235229e-01 1.171262115240097046e-01 1.668624766170978546e-02 1.888591349124908447e-01 3.222378715872764587e-02 4.913979470729827881e-01 3.572936356067657471e-02 -1.060083284974098206e-01 -1.029569506645202637e-01 -5.460387840867042542e-02 2.389640361070632935e-01 1.417645364999771118e-01 -1.174775138497352600e-01 1.145039796829223633e-01 1.941681653261184692e-01
-2.421952784061431885e-01 1.777217686176300049e-01 -8.283192664384841919e-02 -1.767892986536026001e-01 -1.388856470584869385e-01 -2.624257802963256836e-01 -1.329886019229888916e-01 1.034603342413902283e-01 -3.513107821345329285e-02 -5.658891797065734863e-02 -2.841813862323760986e-01 -2.569663822650909424e-01 -2.938426136970520020e-01 -3.215663731098175049e-01 -5.098477378487586975e-02 1.087671369314193726e-01 2.696665227413177490e-01 1.509458869695663452e-01 -1.621116250753402710e-01 1.856086552143096924e-01 2.993130870163440704e-02 -1.296942383050918579e-01 1.390531212091445923e-01 -3.952355310320854187e-02 -3.563856780529022217e-01 -4.167708754539489746e-02 -5.823272839188575745e-02 -1.722428575158119202e-02 1.255474239587783813e-01 -6.991676986217498779e-02 2.000292539596557617e-01 1.083584949374198914e-01
1.230934411287307739e-01 -5.026558786630630493e-02 -1.688521951436996460e-01 -3.993697166442871094e-01 -1.369769424200057983e-01 -2.119094282388687134e-01 -1.693035662174224854e-01 -3.170931935310363770e-01 -3.309002518653869629e-02 1.424968540668487549e-01 -1.449698060750961304e-01 -1.505016833543777466e-01 1.113103926181793213e-01 -1.127263605594635010e-01 2.749770134687423706e-02 -1.529126316308975220e-01 -1.444266736507415771e-01 -4.416412860155105591e-02 2.403474040329456329e-02 1.775589436292648315e-01 3.238167986273765564e-02 2.812156975269317627e-01 1.794953495264053345e-01 7.811564952135086060e-02 -2.899633347988128662e-01 1.419711709022521973e-01 2.772136628627777100e-01 2.122281044721603394e-01 -1.035052537918090820e-01 4.274525865912437439e-02 1.245145723223686218e-01 2.441273927688598633e-01
-3.091039359569549561e-01 1.812873035669326782e-01 7.128682732582092285e-02 -3.026069104671478271e-01 -5.357084423303604126e-02 -7.987813651561737061e-02 -3.594040125608444214e-02 -1.884774565696716309e-01 3.985423594713211060e-03 7.966484874486923218e-02 4.092473164200782776e-02 6.311962008476257324e-02 -4.136602580547332764e-01 -6.098554003983736038e-03 1.261666715145111084e-01 1.361815538257360458e-02 2.299447804689407349e-01 2.806357443332672119e-01 -1.231064870953559875e-01 8.346335589885711670e-02 2.355559915304183960e-01 2.217679023742675781e-01 7.140023261308670044e-02 -4.024367406964302063e-02 -2.515973448753356934e-01 -5.199367180466651917e-02 3.356847465038299561e-01 1.677788794040679932e-01 2.102953046560287476e-01 -1.152331158518791199e-01 -1.442405162379145622e-03 1.064879167824983597e-02
-4.021917581558227539e-01 1.546091735363006592e-01 -1.623663902282714844e-01 3.489993512630462646e-03 1.209883913397789001e-01 -2.607468366622924805e-01 -3.457752242684364319e-02 1.356900036334991455e-01 1.754947751760482788e-01 -2.048296928405761719e-01 -6.935422122478485107e-02 -2.678851783275604248e-01 -5.095213185995817184e-03 -4.162941500544548035e-02 2.626031637191772461e-01 -8.963555097579956055e-02 -1.089022606611251831e-01 4.764650762081146240e-02 -2.309229373931884766e-01 1.628371775150299072e-01 3.407194316387176514e-01 -9.069825708866119385e-02 1.741715371608734131e-01 7.930696010589599609e-02 -1.752943396568298340e-01 2.719984054565429688e-01 3.396130353212356567e-02 1.057678684592247009e-01 3.955185413360595703e-02 1.147380992770195007e-01 -6.160776317119598389e-02 2.591515779495239258e-01
-1.665531694889068604e-01 -1.505834907293319702e-01 -1.620887070894241333e-01 -3.111282885074615479e-01 -9.862966835498809814e-02 -1.664898842573165894e-01 -1.138860881328582764e-01 1.946128532290458679e-02 -1.908294111490249634e-01 9.688548743724822998e-02 -4.199821874499320984e-02 1.914866641163825989e-02 -2.692999243736267090e-01 -3.569915294647216797e-01 -1.191899478435516357e-01 5.258093401789665222e-02 2.188328802585601807e-01 1.855554617941379547e-02 -5.573934689164161682e-02 -3.320042788982391357e-02 1.389657407999038696e-01 1.897703707218170166e-01 3.881697356700897217e-01 2.301792651414871216e-01 -1.532232910394668579e-01 2.936867251992225647e-02 2.514806389808654785e-01 2.907238602638244629e-01 2.001502364873886108e-02 7.955450564622879028e-02 1.377699375152587891e-01 4.011586308479309082e-02
-1.645370274782180786e-01 3.914543613791465759e-02 5.755459144711494446e-02 -1.380905359983444214e-01 7.256200164556503296e-02 -6.283558160066604614e-02 2.463438920676708221e-02 -8.338614366948604584e-03 5.638004094362258911e-02 -3.428683057427406311e-02 -1.774658262729644775e-01 -2.649337649345397949e-01 -4.299812614917755127e-01 1.754112988710403442e-01 2.271584123373031616e-01 -1.744773983955383301e-02 1.217852458357810974e-01 2.977891564369201660e-01 1.232649316079914570e-03 2.089177668094635010e-01 1.496713794767856598e-02 -1.336685847491025925e-02 2.383224964141845703e-01 2.118421941995620728e-01 6.306220777332782745e-03 2.342399805784225464e-01 4.795279353857040405e-03 2.782348990440368652e-01 1.857229322195053101e-01 1.827586740255355835e-01 -1.305896639823913574e-01 3.146399259567260742e-01
-1.001751497387886047e-01 2.449577488005161285e-02 7.610875368118286133e-02 -3.279785811901092529e-01 4.103806614875793457e-02 -2.250443100929260254e-01 -5.716263130307197571e-02 7.623445987701416016e-02 -1.289664953947067261e-01 -1.077567189931869507e-01 -1.607311666011810303e-01 2.082078345119953156e-02 -4.336599111557006836e-01 1.162053085863590240e-02 9.481993317604064941e-02 7.398618757724761963e-02 1.261380463838577271e-01 1.426655203104019165e-01 5.870036315172910690e-03 3.057901859283447266e-01 4.152683913707733154e-01 2.481934130191802979e-01 -2.788921631872653961e-02 -1.811846345663070679e-01 -6.761323660612106323e-02 -8.520430326461791992e-02 2.856029272079467773e-01 1.841154992580413818e-01 -3.319244459271430969e-02 1.127705052495002747e-01 -2.616896480321884155e-02 1.347550600767135620e-01
2.948176860809326172e-01 1.572863198816776276e-02 -1.065671965479850769e-01 -4.446663707494735718e-02 1.390210092067718506e-01 -2.700639367103576660e-01 -3.500144779682159424e-01 -2.987273633480072021e-01 -8.048798888921737671e-02 -4.615299776196479797e-02 -3.120915293693542480e-01 -1.167648956179618835e-01 -1.487788558006286621e-01 -3.215294331312179565e-02 5.412175785750150681e-03 -1.601395159959793091e-01 -9.424857795238494873e-02 -4.996405541896820068e-02 -1.774053126573562622e-01 5.550364777445793152e-02 2.152379602193832397e-01 2.110809832811355591e-01 3.392300307750701904e-01 -4.168743267655372620e-02 -1.941917538642883301e-01 2.976814983412623405e-03 2.000454366207122803e-01 -1.218019723892211914e-01 1.412491966038942337e-02 1.909867972135543823e-01 1.573674529790878296e-01 1.391483098268508911e-01
-2.578604519367218018e-01 -4.912078380584716797e-02 9.336061775684356689e-02 -1.853566169738769531e-01 1.751952916383743286e-01 -1.744126528501510620e-02 -2.197804003953933716e-01 -1.326768547296524048e-01 2.830284833908081055e-01 -6.111950054764747620e-02 -9.358844906091690063e-02 6.940582394599914551e-02 1.197335571050643921e-01 -1.612203079275786877e-03 9.695289283990859985e-02 -1.815975457429885864e-01 1.680821180343627930e-02 1.280403137207031250e-01 -1.966497749090194702e-01 1.764917820692062378e-01 -1.009238660335540771e-01 1.557172387838363647e-01 2.415523678064346313e-01 2.768955826759338379e-01 -2.250606566667556763e-01 1.013441458344459534e-01 3.970364928245544434e-01 -7.965517789125442505e-02 -7.629917562007904053e-02 -2.178739905357360840e-01 4.729973152279853821e-02 3.171774148941040039e-01
-2.453770190477371216e-01 -1.407534331083297729e-01 -2.391264028847217560e-02 -2.000231146812438965e-01 -4.052863456308841705e-03 -1.490936428308486938e-01 -3.333193957805633545e-01 5.847542360424995422e-02 -7.600984722375869751e-02 -1.101551949977874756e-01 -2.005454003810882568e-01 -1.530222296714782715e-01 1.094616428017616272e-01 1.960634887218475342e-01 -1.385283190757036209e-02 -2.200505435466766357e-01 -1.306981407105922699e-02 1.671221405267715454e-01 -2.653947770595550537e-01 6.414219737052917480e-02 2.776816487312316895e-01 1.485379338264465332e-01 1.344523727893829346e-01 -3.375510871410369873e-01 -4.439561367034912109e-01 -3.084329515695571899e-02 1.259471029043197632e-01 6.165857985615730286e-02 5.157304182648658752e-02 -6.051058322191238403e-02 6.009698659181594849e-02 2.375945076346397400e-02
-1.817114204168319702e-01 9.350195527076721191e-02 1.340233255177736282e-02 -3.594266474246978760e-01 -1.434658169746398926e-01 -2.363825142383575439e-01 -2.805454470217227936e-02 -9.999127686023712158e-02 -1.365623325109481812e-01 -3.488612174987792969e-01 -1.911928951740264893e-01 -2.505596876144409180e-01 -2.768020033836364746e-01 -1.637736409902572632e-01 2.928175032138824463e-01 3.254859149456024170e-02 1.451947987079620361e-01 -4.840576648712158203e-02 2.065211348235607147e-02 1.486126482486724854e-01 6.368001922965049744e-03 1.591587066650390625e-01 1.792082935571670532e-01 -6.256990134716033936e-02 -3.078359365463256836e-01 9.483660757541656494e-02 -2.790117263793945312e-02 -1.203796863555908203e-01 2.702409029006958008e-01 6.768243014812469482e-02 4.337140824645757675e-03 -8.774798363447189331e-02
1.148513332009315491e-02 6.276127416640520096e-03 1.328997910022735596e-01 -3.388273529708385468e-03 -3.016469068825244904e-02 -1.503896117210388184e-01 -4.266385138034820557e-01 7.194319367408752441e-02 1.874398440122604370e-01 -7.692620903253555298e-02 2.065744400024414062e-01 -2.195604592561721802e-01 -2.463937401771545410e-01 2.636086344718933105e-01 1.048173606395721436e-01 2.793409526348114014e-01 -6.986871361732482910e-02 -1.239068433642387390e-01 -2.930067479610443115e-01 -3.065353073179721832e-02 1.192648410797119141e-01 2.430743072181940079e-03 2.447981536388397217e-01 -9.724009782075881958e-02 -1.469863802194595337e-01 1.569525450468063354e-01 2.035318762063980103e-01 2.048095166683197021e-01 1.411818992346525192e-02 2.602179534733295441e-02 -1.675994694232940674e-02 3.144451677799224854e-01
-2.581176757812500000e-01 4.432539269328117371e-02 -4.248084872961044312e-02 -8.076217770576477051e-02 -1.747195571660995483e-01 -1.181300431489944458e-01 2.542725997045636177e-03 1.901087164878845215e-01 1.178640499711036682e-01 -1.529313474893569946e-01 -6.427063792943954468e-02 -2.419490665197372437e-01 -8.088309317827224731e-02 1.388863027095794678e-01 -1.756992489099502563e-01 -1.944980919361114502e-01 4.664772748947143555e-02 1.037332341074943542e-01 -2.578567564487457275e-01 3.653987646102905273e-01 1.014414653182029724e-01 2.324985563755035400e-01 3.130850493907928467e-01 -3.856569528579711914e-02 -3.252218365669250488e-01 1.743403822183609009e-01 -6.291706860065460205e-02 -4.204843565821647644e-02 1.145934239029884338e-01 -4.359241575002670288e-02 -2.401852756738662720e-01 2.378296703100204468e-01
-1.428327709436416626e-01 -9.940842539072036743e-02 -2.030046880245208740e-01 -1.151364855468273163e-02 6.518942862749099731e-02 -2.607522346079349518e-02 -1.759968101978302002e-01 1.926590688526630402e-02 1.133523508906364441e-01 7.235386222600936890e-02 -2.278853058815002441e-01 -3.002526164054870605e-01 -1.433134526014328003e-01 -1.367640495300292969e-01 2.646824121475219727e-01 7.359587401151657104e-02 1.738797575235366821e-01 1.762713193893432617e-01 -2.066101431846618652e-01 1.804467588663101196e-01 -2.000390589237213135e-01 2.343604117631912231e-01 4.258543252944946289e-01 1.847985833883285522e-01 -3.611231446266174316e-01 5.656428262591362000e-02 -3.072846867144107819e-02 7.445451617240905762e-02 6.118185073137283325e-02 -1.301469504833221436e-01 9.691977500915527344e-02 6.699463818222284317e-03
2.030896991491317749e-01 1.070233806967735291e-01 -2.112395316362380981e-01 -4.548569023609161377e-02 6.503104418516159058e-02 -1.471730470657348633e-01 -4.092680513858795166e-01 -1.060930043458938599e-01 -1.196798123419284821e-02 -3.641235455870628357e-02 1.780402101576328278e-02 -1.096811145544052124e-01 -2.763498388230800629e-02 2.553136646747589111e-01 -1.394334137439727783e-01 -9.139309078454971313e-02 -1.352275460958480835e-01 1.033780351281166077e-01 -1.135225221514701843e-01 1.167756840586662292e-01 3.340332210063934326e-01 3.038757145404815674e-01 3.556385934352874756e-01 9.338724426925182343e-03 -3.132694661617279053e-01 -2.195034362375736237e-02 1.931722164154052734e-01 1.447736620903015137e-01 -8.949839323759078979e-02 -2.669693902134895325e-02 -4.355219192802906036e-03 1.917995959520339966e-01
2.009135037660598755e-01 -1.583810709416866302e-02 -1.463194191455841064e-01 -1.636137217283248901e-01 2.418933510780334473e-01 -7.045832276344299316e-02 -3.361576199531555176e-01 -1.675529181957244873e-01 -1.465135365724563599e-01 6.945505738258361816e-02 -4.109261557459831238e-02 -2.624384164810180664e-01 -1.844552159309387207e-01 6.630681455135345459e-02 -4.561563953757286072e-02 -1.115774586796760559e-01 -1.669194698333740234e-01 3.832712024450302124e-02 2.119242213666439056e-02 7.236240059137344360e-02 2.433709949254989624e-01 3.145809769630432129e-01 2.961951196193695068e-01 -1.771905571222305298e-01 -3.482012152671813965e-01 2.037536948919296265e-01 2.554301321506500244e-01 -1.812791079282760620e-02 3.592164441943168640e-02 1.064515709877014160e-01 3.022840060293674469e-02 -5.142281949520111084e-02
1.424029618501663208e-01 2.439668178558349609e-01 -3.152519464492797852e-02 -1.848648935556411743e-01 4.460761696100234985e-02 7.844388484954833984e-02 -2.466540932655334473e-01 1.168644800782203674e-01 -8.810433000326156616e-02 7.627889513969421387e-02 -1.056625768542289734e-01 -3.076908588409423828e-01 -2.112850993871688843e-01 -2.565720379352569580e-01 1.362454742193222046e-01 -2.794281765818595886e-02 -3.126012859866023064e-03 8.916671574115753174e-02 -9.667345881462097168e-02 1.816598474979400635e-01 -7.183820009231567383e-02 9.556709975004196167e-02 6.415874511003494263e-02 -8.535432070493698120e-02 -2.337376028299331665e-01 2.296060025691986084e-01 2.116002589464187622e-01 2.940118908882141113e-01 4.079146683216094971e-01 1.138592436909675598e-01 -1.332602053880691528e-01 2.036473304033279419e-01
-9.906600415706634521e-02 6.860398501157760620e-02 1.929813772439956665e-01 -2.568696439266204834e-01 7.128037512302398682e-02 -1.729448139667510986e-01 -7.203786168247461319e-03 -6.218395009636878967e-02 1.708583384752273560e-01 7.760864496231079102e-02 -8.997757732868194580e-02 -1.808032989501953125e-01 -3.270204663276672363e-01 -1.094634011387825012e-01 2.171656638383865356e-01 1.690210700035095215e-01 -6.719072908163070679e-02 3.188231587409973145e-01 3.093768097460269928e-02 3.664990365505218506e-01 9.025879204273223877e-02 2.046957761049270630e-01 5.834339559078216553e-02 -4.736701026558876038e-02 -2.203759849071502686e-01 1.053862348198890686e-01 -3.133459687232971191e-01 1.698510199785232544e-01 -1.917786747217178345e-01 1.189100146293640137e-01 1.819860935211181641e-01 6.935621798038482666e-02
-1.216339319944381714e-01 1.434734463691711426e-01 6.730738282203674316e-02 -3.384625017642974854e-01 -1.226285621523857117e-01 -2.090999037027359009e-01 4.896558821201324463e-02 -2.133042365312576294e-02 -1.720887720584869385e-01 -9.228856302797794342e-03 5.493313819169998169e-02 -1.560312360525131226e-01 -4.697493314743041992e-01 9.118835628032684326e-02 1.497037708759307861e-01 -6.591412425041198730e-02 1.486748158931732178e-01 -7.785651832818984985e-02 -5.860676988959312439e-02 -7.393814623355865479e-02 1.152200326323509216e-01 3.798977732658386230e-01 2.990471720695495605e-01 -5.319637432694435120e-02 -7.580014318227767944e-02 6.358292698860168457e-02 2.717633843421936035e-01 9.758001565933227539e-02 2.668013572692871094e-01 1.056011579930782318e-02 1.178971230983734131e-01 7.640121877193450928e-02
-1.372325122356414795e-01 2.743576169013977051e-01 2.607330493628978729e-02 -1.928825378417968750e-01 1.423054933547973633e-01 -3.507044315338134766e-01 -5.461635068058967590e-02 -1.728135049343109131e-01 -1.039099469780921936e-01 -6.665254011750221252e-03 -1.434955447912216187e-01 -1.135595664381980896e-01 -3.275594413280487061e-01 1.046526879072189331e-01 -1.014207899570465088e-01 -1.394327431917190552e-01 1.228730455040931702e-01 4.651864990592002869e-02 -5.785142257809638977e-02 7.414124161005020142e-02 1.509815454483032227e-01 2.564744353294372559e-01 3.344217538833618164e-01 2.242505401372909546e-01 1.753024905920028687e-01 -1.630174070596694946e-01 2.662304323166608810e-03 3.911372125148773193e-01 -7.091575860977172852e-02 6.139115616679191589e-02 2.256932854652404785e-02 -5.658513680100440979e-02
6.526199728250503540e-02 1.408820319920778275e-02 -1.687787324190139771e-01 -3.625320792198181152e-01 9.695102274417877197e-02 -1.980317384004592896e-01 -1.974223852157592773e-01 -1.280925869941711426e-01 -1.191500425338745117e-01 1.865892261266708374e-01 -5.827899277210235596e-02 6.533115357160568237e-02 -1.652226597070693970e-01 -1.606699675321578979e-01 3.504123687744140625e-01 -1.019080951809883118e-01 6.732901185750961304e-02 1.467193290591239929e-02 -2.367167361080646515e-02 2.644912526011466980e-02 -5.033593624830245972e-02 1.912486106157302856e-01 3.982663154602050781e-01 2.223941385746002197e-01 -2.018282264471054077e-01 -4.602792114019393921e-02 -9.821639209985733032e-02 2.808758318424224854e-01 -2.017623484134674072e-01 2.346096634864807129e-01 5.628477036952972412e-02 7.184062898159027100e-02
-1.185410097241401672e-01 6.749932467937469482e-02 7.791658397763967514e-03 -3.844367563724517822e-01 -6.423711031675338745e-02 -1.004258841276168823e-01 -1.227018833160400391e-01 -5.943629145622253418e-02 -1.756716668605804443e-01 -3.593036532402038574e-02 3.803476318717002869e-02 2.487630024552345276e-02 -4.008765518665313721e-01 7.653176784515380859e-02 1.869845092296600342e-01 -4.197355732321739197e-02 8.609069138765335083e-02 -6.925910711288452148e-02 -1.886806041002273560e-01 6.617611646652221680e-02 3.358102142810821533e-01 2.068689465522766113e-01 3.067681491374969482e-01 -9.031264483928680420e-02 -1.166977509856224060e-01 -2.112471908330917358e-01 3.685341775417327881e-01 1.596228331327438354e-01 1.400166749954223633e-01 -4.307134822010993958e-02 1.317585911601781845e-02 -1.097717955708503723e-01
-3.087656199932098389e-01 1.802260130643844604e-01 1.250973492860794067e-01 1.208113599568605423e-02 1.540441215038299561e-01 -4.004538059234619141e-01 -1.562191992998123169e-01 -6.417850404977798462e-02 -7.214704155921936035e-02 3.790856152772903442e-02 1.804955601692199707e-01 1.249492075294256210e-02 -2.092982828617095947e-01 -1.447228342294692993e-01 2.111184597015380859e-01 2.969825081527233124e-02 -6.316276639699935913e-02 1.068741157650947571e-01 -9.976293146610260010e-02 2.478554993867874146e-01 2.679751813411712646e-01 2.946711182594299316e-01 1.206572279334068298e-01 -1.789106875658035278e-01 -3.673274535685777664e-03 -1.474985331296920776e-01 6.811386346817016602e-02 1.979994326829910278e-01 3.298134505748748779e-01 6.422013044357299805e-02 3.093895688652992249e-02 1.507110744714736938e-01
-6.949010491371154785e-02 1.501495540142059326e-01 -1.433767825365066528e-01 -1.461905837059020996e-01 1.102504953742027283e-01 -9.834774583578109741e-02 -1.376581788063049316e-01 -9.361542761325836182e-03 -1.321207433938980103e-01 7.020584493875503540e-02 -1.308218240737915039e-01 1.894928980618715286e-03 -5.855473279953002930e-01 5.304649472236633301e-02 5.446060001850128174e-02 -4.619307070970535278e-02 2.192910462617874146e-01 6.401311606168746948e-02 -2.191622555255889893e-01 9.919364005327224731e-02 2.397022992372512817e-01 3.080340325832366943e-01 1.549439579248428345e-01 -6.214714795351028442e-02 -5.969232693314552307e-02 -4.780811443924903870e-02 2.384500950574874878e-01 9.651669114828109741e-02 2.966576218605041504e-01 -1.927804350852966309e-01 -9.282737225294113159e-02 5.891727656126022339e-02
-2.525671422481536865e-01 1.598658114671707153e-01 -3.257109522819519043e-01 1.059670932590961456e-03 7.051479816436767578e-02 -2.367330938577651978e-01 -8.379326015710830688e-02 6.150665879249572754e-02 2.075628638267517090e-01 8.236043155193328857e-02 2.442497760057449341e-02 -1.194707602262496948e-01 -5.052907466888427734e-01 -1.466399151831865311e-02 2.362515479326248169e-01 -1.261583566665649414e-01 3.667373955249786377e-02 -2.131109982728958130e-01 1.516955718398094177e-02 1.269789040088653564e-01 8.227575570344924927e-02 2.378250807523727417e-01 1.475676596164703369e-01 1.405162364244461060e-01 -1.235475987195968628e-01 8.599957823753356934e-02 -1.419293582439422607e-01 7.624605298042297363e-02 -3.990682773292064667e-03 -9.479331970214843750e-02 -3.374833166599273682e-01 3.556187823414802551e-02
-4.494020044803619385e-01 -2.145236879587173462e-01 8.752191066741943359e-02 -7.005984336137771606e-02 2.033604979515075684e-01 -3.551416331902146339e-03 -1.694994270801544189e-01 -1.944310069084167480e-01 -2.047010213136672974e-01 1.582550629973411560e-02 1.238582134246826172e-01 7.924044877290725708e-02 -2.066768258810043335e-01 1.086259633302688599e-01 -3.479779884219169617e-02 -3.463513255119323730e-01 1.401962805539369583e-02 1.002249941229820251e-01 -2.042853459715843201e-02 -4.506988078355789185e-02 -8.008698374032974243e-02 -2.902351878583431244e-02 3.285336494445800781e-01 2.746659815311431885e-01 -2.963193953037261963e-01 1.328949928283691406e-01 2.257647812366485596e-01 7.823267579078674316e-02 -1.173524837940931320e-02 2.551258541643619537e-02 -4.574045911431312561e-02 1.527418196201324463e-01
2.836432680487632751e-02 -9.568263590335845947e-02 -1.792262047529220581e-01 -3.364748954772949219e-01 -1.425472646951675415e-01 -2.571609914302825928e-01 -4.058593884110450745e-02 3.056890796869993210e-03 2.041535377502441406e-01 1.666105538606643677e-01 -1.567226052284240723e-01 3.371343016624450684e-02 -3.439921736717224121e-01 -2.701718211174011230e-01 1.256281286478042603e-01 5.622223950922489166e-03 1.579032093286514282e-01 -4.928502067923545837e-02 1.037310808897018433e-01 2.183816283941268921e-01 1.393673121929168701e-01 2.513340711593627930e-01 2.802918851375579834e-01 7.246135920286178589e-02 -7.914798706769943237e-02 1.580460965633392334e-01 -6.745081394910812378e-02 3.526133596897125244e-01 -3.865703940391540527e-02 3.732532635331153870e-02 1.968582123517990112e-01 1.823043823242187500e-02
-9.638831019401550293e-03 1.118868961930274963e-01 5.183432996273040771e-02 -1.095980405807495117e-01 2.155985981225967407e-01 1.160919293761253357e-01 -2.588724792003631592e-01 -8.606691658496856689e-02 -1.572444587945938110e-01 -1.888172477483749390e-01 -3.132871389389038086e-01 2.604283094406127930e-01 -2.192095853388309479e-02 1.327186375856399536e-01 1.001328155398368835e-01 -1.706519424915313721e-01 -1.351467370986938477e-01 1.544086337089538574e-01 2.221457473933696747e-02 -9.937035851180553436e-03 3.741517364978790283e-01 2.781395018100738525e-01 6.451594829559326172e-02 -3.963166847825050354e-02 -3.366183340549468994e-01 1.838513314723968506e-01 7.865412533283233643e-02 2.092173099517822266e-01 2.117468118667602539e-01 1.091071516275405884e-01 -1.405864655971527100e-01 1.239120811223983765e-01
6.760665215551853180e-03 3.691686987876892090e-01 -1.897651702165603638e-01 -2.165219336748123169e-01 -4.065946117043495178e-02 -2.302096039056777954e-01 -9.827801585197448730e-02 1.826927065849304199e-01 1.184710264205932617e-01 3.876898065209388733e-02 -5.262752249836921692e-02 -1.933021545410156250e-01 -1.771098077297210693e-01 -3.916925191879272461e-01 5.924854055047035217e-02 -1.517462432384490967e-01 -1.408531963825225830e-01 9.043557569384574890e-03 -3.219929933547973633e-01 2.354287803173065186e-01 -3.166238218545913696e-02 1.055104210972785950e-01 2.165429294109344482e-01 -1.133108213543891907e-01 -2.272270023822784424e-01 8.099213987588882446e-02 1.539547592401504517e-01 1.075487360358238220e-01 1.902878135442733765e-01 -1.514570713043212891e-01 5.112940911203622818e-03 1.120764613151550293e-01
-6.633340381085872650e-03 1.413993686437606812e-01 5.692970007658004761e-02 -2.428901791572570801e-01 1.612458676099777222e-01 -1.461539119482040405e-01 -2.026623040437698364e-01 -9.905916452407836914e-02 -9.396838396787643433e-02 5.448930338025093079e-02 -2.034721225500106812e-01 -1.166145727038383484e-01 1.441312301903963089e-02 1.192179694771766663e-01 2.095104753971099854e-02 -1.022236868739128113e-01 -8.920677006244659424e-02 -1.409478783607482910e-01 -2.472172230482101440e-01 2.903222478926181793e-02 3.099380433559417725e-01 2.471269667148590088e-01 1.532372981309890747e-01 -1.145348176360130310e-01 -5.804640650749206543e-01 -1.155183762311935425e-01 -2.790519036352634430e-02 1.152129173278808594e-01 4.760086908936500549e-02 -4.821346700191497803e-02 -2.736366689205169678e-01 7.175208535045385361e-03
-3.229202330112457275e-01 -1.449909508228302002e-01 1.572004258632659912e-01 -1.321069002151489258e-01 1.754248887300491333e-01 -4.732245206832885742e-01 -8.114867657423019409e-02 -2.229811251163482666e-02 -8.023516833782196045e-02 -7.253985106945037842e-02 1.172348111867904663e-01 -4.069576412439346313e-02 -1.564082950353622437e-01 -1.428037881851196289e-01 -1.296350955963134766e-01 1.136847808957099915e-01 6.157469749450683594e-02 1.671415120363235474e-01 -6.889557838439941406e-02 1.932019591331481934e-01 1.936253756284713745e-01 3.192009329795837402e-01 3.807924687862396240e-02 -1.948363333940505981e-01 -1.926614902913570404e-02 1.732787862420082092e-02 2.960077524185180664e-01 1.527939289808273315e-01 2.379312962293624878e-01 9.116170555353164673e-02 5.350559204816818237e-02 1.924507468938827515e-01
-3.187631368637084961e-01 8.078778535127639771e-02 -8.155816234648227692e-03 -2.206750214099884033e-02 -4.913934692740440369e-02 -2.215900421142578125e-01 5.680686235427856445e-02 3.736545518040657043e-02 3.281066566705703735e-02 -2.943223528563976288e-02 -7.621468603610992432e-02 -4.290219545364379883e-01 -2.238564491271972656e-01 2.330926479771733284e-03 4.255376383662223816e-02 -3.453378081321716309e-01 -1.045548394322395325e-01 1.154251024127006531e-01 -3.419516384601593018e-01 1.551288664340972900e-01 6.765231490135192871e-02 1.317281723022460938e-01 9.965421259403228760e-02 -2.359269000589847565e-02 -2.833604812622070312e-01 2.916643917560577393e-01 9.436587989330291748e-02 -4.200116544961929321e-02 7.799191772937774658e-02 1.308614462614059448e-01 -4.713772609829902649e-02 2.702688574790954590e-01
2.485884577035903931e-01 -1.573692560195922852e-01 -1.010195165872573853e-01 -1.490479409694671631e-01 1.458440274000167847e-01 -1.636367589235305786e-01 -1.954921036958694458e-01 -1.865939199924468994e-01 6.464388966560363770e-02 7.915668934583663940e-02 -2.135640829801559448e-01 1.736410520970821381e-02 -9.188595414161682129e-02 1.326078027486801147e-01 9.302726387977600098e-02 -1.255556344985961914e-01 6.007651612162590027e-02 1.058389395475387573e-01 3.723992034792900085e-02 1.698849909007549286e-02 3.696569800376892090e-01 3.873616158962249756e-01 3.865211606025695801e-01 1.354837603867053986e-02 -2.365238368511199951e-01 1.909295022487640381e-01 9.629364311695098877e-02 -1.133623272180557251e-01 -1.357894390821456909e-01 1.447763592004776001e-01 1.504542957991361618e-02 2.149983495473861694e-01
7.849382236599922180e-03 1.714308862574398518e-03 3.041581623256206512e-02 -1.321146041154861450e-01 1.648192256689071655e-01 -2.175563722848892212e-01 -2.580443210899829865e-02 1.956591457128524780e-01 -3.741428256034851074e-02 1.830064356327056885e-01 7.597909122705459595e-02 -1.014874950051307678e-01 -2.777418494224548340e-01 -2.510395944118499756e-01 2.639061808586120605e-01 -3.870518878102302551e-02 3.837260231375694275e-02 2.149922773241996765e-02 -1.556749828159809113e-02 5.502258986234664917e-02 3.592237457633018494e-02 3.525372147560119629e-01 1.889548152685165405e-01 2.744485251605510712e-02 -2.406382560729980469e-01 -1.314157694578170776e-01 4.006151854991912842e-01 1.616635620594024658e-01 3.291673660278320312e-01 1.096597313880920410e-01 -2.262756824493408203e-01 7.228806614875793457e-02
-1.350443512201309204e-01 1.222378388047218323e-01 -2.181135350838303566e-03 8.796940743923187256e-02 4.532252624630928040e-02 -3.271104991436004639e-01 -2.371447086334228516e-01 2.027738988399505615e-01 2.501972615718841553e-01 -2.081221491098403931e-01 -5.561197921633720398e-02 -2.061100304126739502e-01 -3.368920683860778809e-01 3.236460313200950623e-02 1.436983197927474976e-01 -1.780424267053604126e-01 -9.064065665006637573e-02 -9.366528689861297607e-02 -1.851786822080612183e-01 2.222763746976852417e-02 6.421419233083724976e-02 3.204742670059204102e-01 7.020114362239837646e-02 2.670814990997314453e-01 -1.826678067445755005e-01 1.735534071922302246e-01 -3.211165368556976318e-01 -2.641311101615428925e-02 -4.348699003458023071e-02 1.443473398685455322e-01 -6.802925467491149902e-02 6.905537843704223633e-02
-8.953168988227844238e-02 5.537000298500061035e-02 -6.926237791776657104e-02 -2.340215742588043213e-01 -2.161388471722602844e-02 -2.530512511730194092e-01 -1.752303093671798706e-01 -5.834859237074851990e-02 -4.531009122729301453e-03 4.872770514339208603e-03 1.033549569547176361e-02 -1.792778074741363525e-01 -5.326274037361145020e-01 -2.003801614046096802e-02 8.792588114738464355e-02 -8.233324438333511353e-02 3.487093746662139893e-01 4.571491479873657227e-02 -1.591234952211380005e-01 1.304132747463881969e-03 1.895540803670883179e-01 4.723533242940902710e-02 5.130406096577644348e-02 -1.168445348739624023e-01 -8.334521949291229248e-02 8.279155939817428589e-03 4.130246043205261230e-01 3.297056853771209717e-01 -5.252835899591445923e-02 -4.932520911097526550e-02 -4.595967382192611694e-02 5.268933624029159546e-02
-3.794387578964233398e-01 1.547040492296218872e-01 1.775390952825546265e-01 -1.375073939561843872e-01 -1.911939936690032482e-03 -1.226301118731498718e-01 -1.691989004611968994e-01 -3.396496549248695374e-02 -5.584751442074775696e-02 8.456723392009735107e-02 -2.154613472521305084e-02 -7.559283077716827393e-02 -3.928865194320678711e-01 -8.519658818840980530e-03 -6.767075508832931519e-02 7.516101002693176270e-02 2.906662821769714355e-01 1.243875324726104736e-01 -1.699655205011367798e-01 1.457055807113647461e-01 1.805665493011474609e-01 6.304894341155886650e-04 2.501250505447387695e-01 1.179999709129333496e-01 4.418161511421203613e-02 -2.469868063926696777e-01 3.175016343593597412e-01 2.201703935861587524e-01 2.654225230216979980e-01 -5.515952780842781067e-02 -5.171181634068489075e-02 9.032972902059555054e-02
-2.624698281288146973e-01 -6.556812673807144165e-02 8.306217379868030548e-03 -6.733985245227813721e-02 3.523661196231842041e-02 -2.557079195976257324e-01 -1.513878554105758667e-01 1.601435989141464233e-01 1.823716461658477783e-01 -4.495390504598617554e-02 -1.362376511096954346e-01 -3.089275360107421875e-01 -5.373666062951087952e-02 9.909319877624511719e-02 1.380574256181716919e-01 -2.334673553705215454e-01 -1.168824285268783569e-01 1.748478263616561890e-01 -4.257477819919586182e-01 1.827570199966430664e-01 6.783796101808547974e-02 1.779668331146240234e-01 2.018119096755981445e-01 1.760159283876419067e-01 -1.397977918386459351e-01 1.846834570169448853e-01 -4.531268775463104248e-02 -8.851985633373260498e-02 7.718644291162490845e-02 1.293046474456787109e-01 -2.646101713180541992e-01 2.198826372623443604e-01
-1.302052289247512817e-01 2.645376138389110565e-02 -2.811450660228729248e-01 -6.569491326808929443e-02 -4.524314031004905701e-02 -1.698956340551376343e-01 9.630798548460006714e-02 -1.011860370635986328e-01 9.055079519748687744e-02 3.379669412970542908e-02 -4.391252994537353516e-02 -9.612958878278732300e-02 -4.310205578804016113e-01 -2.471570074558258057e-01 2.468372434377670288e-01 6.489465385675430298e-02 1.848110705614089966e-01 2.190778553485870361e-01 -1.355141494423151016e-02 -1.035471782088279724e-01 2.542859613895416260e-01 2.615354955196380615e-01 2.070965915918350220e-01 8.195888996124267578e-02 -2.567220926284790039e-01 -1.657497733831405640e-01 3.383469283580780029e-01 8.856785297393798828e-02 1.331797093152999878e-01 7.850341498851776123e-02 1.291333045810461044e-02 2.354334853589534760e-02
-3.725304305553436279e-01 -9.662099927663803101e-02 1.086729019880294800e-01 9.266263805329799652e-03 9.647303074598312378e-02 -2.471257001161575317e-01 -7.822737097740173340e-02 -8.462594449520111084e-02 3.229985237121582031e-01 9.584024548530578613e-02 -3.027839399874210358e-02 -2.131781578063964844e-01 -2.250385135412216187e-01 -2.203835099935531616e-01 -4.542379453778266907e-02 -3.214133083820343018e-01 8.935309015214443207e-03 -5.226397141814231873e-02 -2.794341742992401123e-01 -1.554592847824096680e-01 -1.431274861097335815e-01 -1.665853150188922882e-02 1.118701994419097900e-01 2.377254329621791840e-02 -2.872964143753051758e-01 -1.066173166036605835e-01 -4.831505473703145981e-03 2.281786352396011353e-01 1.975441724061965942e-01 9.646238386631011963e-02 -1.563357263803482056e-01 1.849432885646820068e-01
-1.395523846149444580e-01 1.779985874891281128e-01 -8.784096688032150269e-02 -2.474724501371383667e-01 -4.593997821211814880e-02 3.512089326977729797e-02 1.347120385617017746e-02 1.313886642456054688e-01 2.275957465171813965e-01 3.028805367648601532e-02 -1.781269013881683350e-01 -1.659653335809707642e-01 -2.200394868850708008e-01 -2.203455120325088501e-01 7.517256587743759155e-02 2.659395337104797363e-01 -4.666564241051673889e-02 3.136417567729949951e-01 -1.488680765032768250e-02 2.816935181617736816e-01 1.049628257751464844e-01 2.401558905839920044e-01 4.264899492263793945e-01 2.131094411015510559e-02 -2.290018051862716675e-01 1.027858629822731018e-01 -1.107916533946990967e-01 1.710285395383834839e-01 5.683573335409164429e-02 1.073443815112113953e-01 -5.805008858442306519e-02 1.412194073200225830e-01
-3.817598521709442139e-01 1.305461525917053223e-01 -1.375596523284912109e-01 -2.066767215728759766e-01 5.182924494147300720e-02 -3.518704697489738464e-02 -3.175605535507202148e-01 -2.654447257518768311e-01 -1.172226015478372574e-02 -7.378142327070236206e-02 9.668395668268203735e-02 -2.695512771606445312e-02 -2.221376597881317139e-01 1.675615161657333374e-01 -1.116981171071529388e-02 2.183003351092338562e-02 2.606129944324493408e-01 2.304312586784362793e-01 -1.972728222608566284e-01 4.154754579067230225e-01 5.258845910429954529e-02 9.812567383050918579e-02 1.088227033615112305e-01 6.845128536224365234e-02 1.914732009172439575e-01 6.371666491031646729e-02 8.451976627111434937e-02 7.672057300806045532e-02 1.726595461368560791e-01 1.478131711483001709e-01 -1.769673675298690796e-01 9.200684726238250732e-02
-2.593569457530975342e-01 1.387366801500320435e-01 2.758889794349670410e-01 -1.476210951805114746e-01 -9.609396755695343018e-02 -2.442964762449264526e-01 -7.686965912580490112e-02 -1.048555970191955566e-01 -2.259961962699890137e-01 9.795799851417541504e-02 -2.772393636405467987e-02 -2.024257034063339233e-01 -3.150377571582794189e-01 -1.171453893184661865e-01 -3.055957145988941193e-02 1.502706557512283325e-01 -2.199292369186878204e-02 3.686471879482269287e-01 -1.207668147981166840e-02 2.687874734401702881e-01 3.363192081451416016e-01 4.600827023386955261e-02 -3.420639410614967346e-02 7.563414424657821655e-02 -1.238186061382293701e-01 7.354780286550521851e-02 1.942521631717681885e-01 2.058984152972698212e-02 8.009133487939834595e-02 -2.204576274380087852e-03 -4.487626627087593079e-02 3.043558895587921143e-01
-3.696422576904296875e-01 5.785673484206199646e-02 9.526550024747848511e-02 -1.897875219583511353e-01 2.142281979322433472e-01 -2.035433799028396606e-01 1.185058951377868652e-01 -1.463663727045059204e-01 -2.294731289148330688e-01 1.472589466720819473e-02 -1.253077387809753418e-01 -6.023180112242698669e-02 -4.061367511749267578e-01 2.209334075450897217e-02 2.296180725097656250e-01 1.253071576356887817e-01 -3.153288364410400391e-02 1.245919913053512573e-01 -1.540586501359939575e-01 1.750378012657165527e-01 1.520705819129943848e-01 2.558537721633911133e-01 1.351662259548902512e-02 -1.263158619403839111e-01 -2.488549798727035522e-01 -4.147474840283393860e-02 2.567549347877502441e-01 2.934341132640838623e-02 1.221804618835449219e-01 1.458907425403594971e-01 1.274900287389755249e-01 1.659880280494689941e-01
-3.576279580593109131e-01 1.349879056215286255e-01 -8.013100922107696533e-02 -2.709648311138153076e-01 1.370252519845962524e-01 -2.336536794900894165e-01 -3.940633684396743774e-02 -3.833834454417228699e-02 -2.437631189823150635e-01 -9.034918993711471558e-02 -4.790788050740957260e-03 4.189622774720191956e-02 -1.467623114585876465e-01 -1.252431422472000122e-01 1.249785199761390686e-01 4.260312393307685852e-02 2.312636226415634155e-01 4.204584285616874695e-02 -5.047640949487686157e-02 2.244504988193511963e-01 2.529961466789245605e-01 4.341022372245788574e-01 -5.010090302675962448e-03 1.642123423516750336e-02 -1.924836188554763794e-01 -4.745414108037948608e-02 3.093929290771484375e-01 1.005797311663627625e-01 -6.205940991640090942e-02 1.057230755686759949e-01 5.325861647725105286e-02 2.229194939136505127e-01
-2.459425479173660278e-01 -3.005504794418811798e-02 2.292866585776209831e-03 -3.466071188449859619e-02 2.497776299715042114e-01 -2.622923441231250763e-02 1.667189039289951324e-02 -3.475170210003852844e-02 3.193474709987640381e-01 -9.509766101837158203e-02 -4.653817042708396912e-02 -2.512378096580505371e-01 9.708384424448013306e-02 2.932347916066646576e-02 2.421781867742538452e-01 -1.443685591220855713e-01 4.711469262838363647e-02 3.589998930692672729e-02 -2.239683121442794800e-01 2.446841001510620117e-01 1.838186085224151611e-01 2.053158581256866455e-01 1.687135398387908936e-01 -6.170758605003356934e-02 -2.655322551727294922e-01 2.926756143569946289e-01 7.461789995431900024e-02 1.977203339338302612e-01 3.936684429645538330e-01 1.548078358173370361e-01 -6.221410259604454041e-02 3.680070117115974426e-02
-8.037842065095901489e-02 1.492199953645467758e-02 6.354938447475433350e-02 -4.153232276439666748e-02 -4.145083576440811157e-02 -2.111814469099044800e-01 -1.328997965902090073e-02 2.059691213071346283e-02 8.032847195863723755e-02 -2.830654755234718323e-02 -3.939653635025024414e-01 -5.213640257716178894e-02 -5.710629820823669434e-01 5.423652008175849915e-02 2.584457993507385254e-01 8.370028436183929443e-02 -2.028442732989788055e-02 -3.171310201287269592e-02 -3.709189826622605324e-03 -6.364705413579940796e-02 1.368922740221023560e-01 3.038697242736816406e-01 2.163586579263210297e-02 3.026141971349716187e-02 -1.153574287891387939e-01 -1.801000237464904785e-01 1.662257909774780273e-01 2.493203133344650269e-01 7.307617366313934326e-02 1.566168270073831081e-03 3.287911713123321533e-01 7.535259425640106201e-02
4.549439251422882080e-02 1.044950634241104126e-01 -1.301836371421813965e-01 -4.908119887113571167e-02 2.870706282556056976e-02 -1.482614129781723022e-01 -3.686000406742095947e-01 -2.381153553724288940e-01 2.357722818851470947e-02 1.254988759756088257e-01 -6.190562248229980469e-02 -3.283569961786270142e-02 3.395616263151168823e-02 1.973146200180053711e-01 5.680783092975616455e-02 -1.711506247520446777e-01 5.442569777369499207e-02 5.889397859573364258e-02 -2.028165943920612335e-02 2.554413676261901855e-01 2.498684972524642944e-01 3.182644844055175781e-01 4.049521684646606445e-01 -1.874464303255081177e-01 -4.169884622097015381e-01 -5.792281776666641235e-02 3.688143566250801086e-02 -6.148697063326835632e-02 2.591431513428688049e-02 -1.590430289506912231e-01 -1.979661919176578522e-02 1.216018646955490112e-01
-3.231376707553863525e-01 1.605051606893539429e-01 -1.983346939086914062e-01 -2.380947470664978027e-01 4.561113659292459488e-03 -2.409076541662216187e-01 -1.541370898485183716e-01 -6.214405223727226257e-02 -3.216017782688140869e-02 1.438222229480743408e-01 3.973322920501232147e-03 -5.037605762481689453e-02 -1.975439935922622681e-01 -4.677926748991012573e-02 2.589823007583618164e-01 3.637364879250526428e-02 7.325641065835952759e-02 -1.678901314735412598e-01 -1.875823140144348145e-01 -4.009851813316345215e-02 3.610410988330841064e-01 2.129459977149963379e-01 9.202834963798522949e-02 -1.062683463096618652e-01 -1.531239598989486694e-01 -7.591558247804641724e-02 2.389446794986724854e-01 3.605273663997650146e-01 -2.084244973957538605e-02 -2.112434208393096924e-01 1.569057852029800415e-01 4.967685043811798096e-02
-3.236962258815765381e-01 2.147912420332431793e-02 5.108457989990711212e-03 -1.069926321506500244e-01 -1.080034673213958740e-01 -2.779175043106079102e-01 1.195977851748466492e-01 3.593472391366958618e-02 1.925711035728454590e-01 -2.213070355355739594e-02 -2.136898487806320190e-01 -3.279332816600799561e-01 -6.398458033800125122e-02 1.596462279558181763e-01 1.006737127900123596e-01 -9.027568995952606201e-02 -8.105827495455741882e-03 -4.508979991078376770e-02 2.073671296238899231e-02 2.297075539827346802e-01 2.756447196006774902e-01 2.039243578910827637e-01 6.690993905067443848e-02 1.438897103071212769e-01 -3.761384189128875732e-01 1.680652052164077759e-01 -1.108362451195716858e-01 -7.639182358980178833e-02 1.383774727582931519e-02 1.901305019855499268e-01 -2.493449598550796509e-01 2.361017763614654541e-01
-2.024154216051101685e-01 1.577975153923034668e-01 -5.226126685738563538e-02 -7.706846296787261963e-02 8.730684965848922729e-02 -2.168967127799987793e-01 -2.202733308076858521e-01 5.521515384316444397e-02 2.848581969738006592e-01 1.903842538595199585e-01 -1.133424937725067139e-01 -2.581427991390228271e-01 -7.979139685630798340e-02 -1.639685332775115967e-01 -6.487801671028137207e-02 -1.403973847627639771e-01 -5.762407928705215454e-02 1.189613565802574158e-01 -7.939503341913223267e-02 1.300244331359863281e-01 -7.343028485774993896e-02 -2.170990854501724243e-01 2.383094877004623413e-01 1.540377289056777954e-01 -3.574419915676116943e-01 1.282771117985248566e-03 2.960491366684436798e-02 4.922497868537902832e-01 9.513591974973678589e-02 1.927750557661056519e-02 -1.045261472463607788e-01 -1.216547843068838120e-02
-1.982864141464233398e-01 3.324449062347412109e-01 -6.787049770355224609e-02 1.004840247333049774e-02 -8.184523880481719971e-02 -4.479423165321350098e-02 -3.199897408485412598e-01 8.118925988674163818e-02 9.862610697746276855e-02 -6.250463426113128662e-02 -3.598575890064239502e-01 -2.154580950736999512e-01 -5.631751567125320435e-02 -2.079882770776748657e-01 6.819436699151992798e-02 -2.296303212642669678e-01 1.139819845557212830e-01 -4.390782117843627930e-02 -2.645253576338291168e-02 2.854005247354507446e-02 3.340474069118499756e-01 2.814145572483539581e-02 3.044864535331726074e-01 2.636498510837554932e-01 2.346060983836650848e-02 5.606472492218017578e-02 1.794006079435348511e-01 6.540828198194503784e-02 -1.432273387908935547e-01 -5.848089233040809631e-02 -5.770851671695709229e-02 2.755769491195678711e-01
-1.795675456523895264e-01 -1.096765622496604919e-01 1.079335957765579224e-01 -1.915332078933715820e-01 2.150313258171081543e-01 -2.229432575404644012e-02 -1.506233960390090942e-01 -4.091338068246841431e-02 7.890286296606063843e-02 1.431982070207595825e-01 1.272915005683898926e-01 2.533295005559921265e-02 1.555745303630828857e-02 3.795395791530609131e-02 -2.255915403366088867e-01 -1.962578892707824707e-01 6.820428371429443359e-02 3.301893472671508789e-01 -8.693747222423553467e-02 4.817997664213180542e-02 1.352378726005554199e-01 2.631742358207702637e-01 3.706725239753723145e-01 2.536428906023502350e-02 -3.993632793426513672e-01 -1.477788854390382767e-02 -4.524439200758934021e-02 -2.710609324276447296e-02 3.542902171611785889e-01 -1.644003577530384064e-02 1.660518944263458252e-01 1.913727223873138428e-01
8.022986352443695068e-02 2.733879387378692627e-01 -2.061786353588104248e-01 -4.509484171867370605e-01 1.730841696262359619e-01 -2.218333184719085693e-01 -1.530401706695556641e-01 -2.867991328239440918e-01 4.595706239342689514e-02 -1.102285757660865784e-01 -2.218707799911499023e-01 9.333297610282897949e-02 -3.181470036506652832e-01 -1.861604899168014526e-01 -1.785087734460830688e-01 2.610808610916137695e-02 -1.989716291427612305e-01 -7.062186300754547119e-02 -1.368138939142227173e-01 6.470716744661331177e-02 1.658725142478942871e-01 5.980163812637329102e-02 1.208756864070892334e-01 -1.624885648488998413e-01 -1.192125752568244934e-01 -1.268998086452484131e-01 -8.585146628320217133e-03 1.297044754028320312e-01 7.281631976366043091e-02 4.185751080513000488e-02 5.310823395848274231e-02 2.254375517368316650e-01
-1.541700512170791626e-01 -2.330845035612583160e-02 -1.663508564233779907e-01 -2.700271606445312500e-01 1.957817077636718750e-01 -3.481286019086837769e-02 -1.346261054277420044e-02 1.541034877300262451e-01 1.851083487272262573e-01 2.656240202486515045e-02 -2.652152478694915771e-01 -2.532152533531188965e-01 -5.076574534177780151e-02 2.270184690132737160e-03 1.182766631245613098e-01 2.455856204032897949e-01 1.873439401388168335e-01 2.111288756132125854e-01 -4.224597290158271790e-02 1.948613822460174561e-01 3.123340308666229248e-01 -6.483076512813568115e-02 2.097047120332717896e-01 5.706309154629707336e-02 -3.201861083507537842e-01 8.355648070573806763e-02 -1.336750667542219162e-02 4.069192707538604736e-02 2.848272919654846191e-01 2.637969516217708588e-02 -3.080997765064239502e-01 -9.390389919281005859e-02
-1.570210307836532593e-01 -5.264549702405929565e-02 -2.282104343175888062e-01 -1.796296797692775726e-03 -2.274889796972274780e-01 -9.848697483539581299e-02 -3.635565340518951416e-01 -5.795083567500114441e-02 -5.153574049472808838e-03 -9.784431010484695435e-02 -2.985158264636993408e-01 -5.102419853210449219e-02 -2.798681855201721191e-01 -1.191434487700462341e-01 1.552989333868026733e-01 -2.412003129720687866e-01 -4.752099979668855667e-03 -6.549710780382156372e-02 2.496827989816665649e-01 -2.167533785104751587e-01 3.097742497920989990e-01 2.432097345590591431e-01 2.429399937391281128e-01 -1.079261675477027893e-01 1.105515062808990479e-01 5.536728352308273315e-02 1.464514248073101044e-02 2.690019309520721436e-01 8.435747772455215454e-02 8.840918540954589844e-02 7.476571947336196899e-03 7.147197425365447998e-02
-2.690187096595764160e-01 5.625952407717704773e-02 -2.264052629470825195e-01 -4.108841717243194580e-02 1.170750558376312256e-01 -6.098369881510734558e-02 -1.995469331741333008e-01 -9.271349757909774780e-02 -1.318451911211013794e-01 -1.705071181058883667e-01 4.744505509734153748e-02 -2.278659641742706299e-01 -1.579964756965637207e-01 8.547569811344146729e-02 -9.403927624225616455e-02 -2.556106448173522949e-01 -1.097384095191955566e-01 2.830418050289154053e-01 1.173784658312797546e-01 9.566485881805419922e-02 1.165196076035499573e-01 -3.743245825171470642e-02 1.469010114669799805e-01 -8.406174182891845703e-02 3.014769032597541809e-02 1.566178165376186371e-02 2.182326912879943848e-01 3.487922847270965576e-01 4.974221065640449524e-02 2.858637869358062744e-01 8.874769508838653564e-02 4.211694300174713135e-01
1.328778862953186035e-01 -1.303729116916656494e-01 -3.780723363161087036e-02 -4.109400883316993713e-02 1.255357265472412109e-01 -2.381895035505294800e-01 -2.650435268878936768e-01 -1.873677372932434082e-01 -1.666155755519866943e-01 -1.393768191337585449e-01 -1.583664566278457642e-01 3.215862438082695007e-02 -1.832480169832706451e-02 8.970317989587783813e-02 1.634790748357772827e-01 -6.167112663388252258e-02 9.445783495903015137e-02 1.866352260112762451e-01 -6.383698433637619019e-02 9.004984796047210693e-02 2.028589993715286255e-01 2.975963056087493896e-01 2.646836340427398682e-01 1.027091220021247864e-01 -4.327915906906127930e-01 2.246566265821456909e-01 1.970539987087249756e-01 -1.393467094749212265e-02 -2.084026634693145752e-01 2.039219588041305542e-01 1.919560134410858154e-01 8.509143441915512085e-02
-1.156888306140899658e-01 4.988905042409896851e-02 -1.122561097145080566e-01 -7.441051304340362549e-02 -6.752681732177734375e-02 -2.493058145046234131e-01 -2.599137425422668457e-01 9.226953983306884766e-02 4.178219735622406006e-01 4.069618508219718933e-02 -2.354012615978717804e-02 2.360911816358566284e-01 -2.164412736892700195e-01 2.149972831830382347e-03 5.837171152234077454e-02 -3.256484568119049072e-01 -8.898909389972686768e-02 1.409022361040115356e-01 -1.621288955211639404e-01 8.092432469129562378e-02 -1.155902668833732605e-01 -2.043518424034118652e-02 -1.237440258264541626e-01 -1.340076476335525513e-01 -1.376465409994125366e-01 6.584732979536056519e-02 2.339733242988586426e-01 2.538729906082153320e-01 3.762565255165100098e-01 1.751785874366760254e-01 -1.659570960327982903e-03 1.094699203968048096e-01
-1.129132509231567383e-02 4.148442670702934265e-02 9.387254714965820312e-02 -3.452142775058746338e-01 -4.374330455902963877e-04 -1.463101208209991455e-01 -1.965217664837837219e-02 -2.743316292762756348e-01 2.152204513549804688e-01 -1.966631859540939331e-01 6.389440596103668213e-02 2.394001036882400513e-01 -2.434499710798263550e-01 1.213356107473373413e-01 -8.080255240201950073e-02 -2.253847867250442505e-01 1.272354461252689362e-02 9.301466494798660278e-02 4.661191254854202271e-02 2.205580621957778931e-01 1.221533715724945068e-01 2.531850934028625488e-01 -7.776844501495361328e-02 3.522111773490905762e-01 -2.132720351219177246e-01 -4.003485664725303650e-02 7.371614128351211548e-02 1.582268178462982178e-01 2.044941335916519165e-01 2.801019847393035889e-01 1.094142198562622070e-01 -1.297919005155563354e-01
-3.197102248668670654e-01 1.539906263351440430e-01 2.114067226648330688e-01 -3.998740613460540771e-01 1.341718137264251709e-01 -1.919450163841247559e-01 -1.371773332357406616e-01 2.302506193518638611e-02 -1.600415259599685669e-01 -1.101965308189392090e-01 1.325072646141052246e-01 -6.438212096691131592e-02 -3.310184478759765625e-01 -7.950657606124877930e-02 -1.049380227923393250e-01 3.630008175969123840e-02 1.085100024938583374e-01 2.605581879615783691e-01 -1.752177625894546509e-01 1.482506245374679565e-01 2.170239575207233429e-02 2.330549657344818115e-01 -2.105989865958690643e-02 -2.071219384670257568e-01 -2.830991744995117188e-01 2.120626159012317657e-02 1.053812056779861450e-01 1.075397580862045288e-01 3.999022394418716431e-02 1.069379001855850220e-01 1.775436997413635254e-01 1.711978465318679810e-01
-2.225074619054794312e-01 5.628237128257751465e-02 -6.040833145380020142e-02 -2.819461226463317871e-01 -1.354519277811050415e-01 -3.588925004005432129e-01 -1.561698019504547119e-01 1.340073347091674805e-01 -9.792476892471313477e-02 -5.291001126170158386e-02 -1.308637559413909912e-01 -2.162681370973587036e-01 -2.493834197521209717e-01 -2.401984669268131256e-02 2.171368151903152466e-01 1.401697993278503418e-01 3.554656803607940674e-01 1.969536691904067993e-01 -2.453494817018508911e-01 -8.577636629343032837e-02 5.999948829412460327e-02 2.097433805465698242e-02 2.169512063264846802e-01 1.307665407657623291e-01 -1.872695535421371460e-01 -1.043202076107263565e-02 2.735267579555511475e-01 -9.002297371625900269e-02 1.394575238227844238e-01 1.178145557641983032e-01 -6.450437009334564209e-03 -1.282687336206436157e-01
1.267943531274795532e-02 1.097586452960968018e-01 2.638692269101738930e-03 7.855953648686408997e-03 6.222288683056831360e-02 -2.610153555870056152e-01 6.809310615062713623e-02 -4.076871648430824280e-02 2.299377322196960449e-01 -6.788847595453262329e-02 -1.608659625053405762e-01 6.242530792951583862e-02 -2.837712168693542480e-01 -5.089910030364990234e-01 1.732501387596130371e-01 5.493382341228425503e-04 1.873065829277038574e-01 9.132053703069686890e-02 -2.266559600830078125e-01 1.561507284641265869e-01 1.665691435337066650e-01 3.642137944698333740e-01 2.765784561634063721e-01 2.580208517611026764e-02 -1.595368087291717529e-01 8.220712095499038696e-02 1.801411658525466919e-01 9.529758244752883911e-02 1.158044785261154175e-01 3.740160167217254639e-02 6.401579082012176514e-02 5.628205090761184692e-02
-1.122313886880874634e-01 2.962739169597625732e-01 -1.447745319455862045e-02 -1.453617066144943237e-01 6.316397339105606079e-02 -2.636067196726799011e-02 -8.447156846523284912e-02 -8.508531004190444946e-02 2.209632843732833862e-01 -1.288244426250457764e-01 -1.563541442155838013e-01 -1.028320491313934326e-01 -2.194359749555587769e-01 -1.975147128105163574e-01 -9.492740355199202895e-05 1.306426078081130981e-01 1.676642000675201416e-01 4.140849709510803223e-01 -9.068039804697036743e-02 5.588208884000778198e-02 2.174403816461563110e-01 3.799004852771759033e-01 3.083220422267913818e-01 -4.823979362845420837e-02 -1.198121532797813416e-01 -2.633091807365417480e-01 1.231065690517425537e-01 1.204267442226409912e-01 1.593036353588104248e-01 -3.839020431041717529e-02 1.160820480436086655e-02 1.196036115288734436e-01
1.412799060344696045e-01 4.124842211604118347e-02 -3.400962427258491516e-02 -3.429827094078063965e-01 1.421984285116195679e-01 -1.815028786659240723e-01 -2.240241616964340210e-01 -3.222175538539886475e-01 -2.024448812007904053e-01 2.063485421240329742e-02 -1.675066202878952026e-01 2.740263380110263824e-02 -1.083191111683845520e-01 5.497266352176666260e-02 -1.593036502599716187e-01 -6.987215578556060791e-02 -7.980512827634811401e-02 -2.523237653076648712e-02 -1.232142522931098938e-01 4.882847890257835388e-02 6.618975102901458740e-02 3.048040866851806641e-01 4.686601459980010986e-01 1.158115416765213013e-01 -2.751064598560333252e-01 2.663612365722656250e-01 4.493630304932594299e-02 6.584839522838592529e-02 9.955881536006927490e-02 3.127003461122512817e-02 -2.906316658481955528e-03 1.354177594184875488e-01
-2.280073612928390503e-01 -1.306817233562469482e-01 -1.270190328359603882e-01 -1.352446526288986206e-01 6.966499984264373779e-02 -2.398287504911422729e-01 -2.727052271366119385e-01 -1.157464236021041870e-01 1.182831749320030212e-01 1.430937945842742920e-01 4.708014056086540222e-02 -3.752675652503967285e-02 -1.597702354192733765e-01 -1.563226431608200073e-01 -5.316833406686782837e-02 -3.944008424878120422e-02 -3.292934298515319824e-01 1.507612527348101139e-03 -1.142815276980400085e-01 1.551953256130218506e-01 3.755357265472412109e-01 1.778510212898254395e-02 2.284950464963912964e-01 -9.304831922054290771e-02 -2.426184862852096558e-01 -2.292596548795700073e-01 9.859748184680938721e-02 2.281655371189117432e-01 -2.263392508029937744e-01 -2.563293576240539551e-01 -9.239719808101654053e-02 8.640880882740020752e-02
-1.785823851823806763e-01 -4.336188361048698425e-02 -1.527581959962844849e-01 -2.785398066043853760e-01 6.493576616048812866e-02 -4.564804583787918091e-02 -1.382585763931274414e-01 -1.391081511974334717e-01 -7.835306972265243530e-02 2.799907028675079346e-01 3.068655729293823242e-02 1.850401610136032104e-01 -3.670908808708190918e-01 -2.530688345432281494e-01 1.695932447910308838e-01 1.329734474420547485e-01 1.607691347599029541e-01 9.539076685905456543e-02 1.709224432706832886e-01 -2.958304062485694885e-02 1.349866390228271484e-01 2.664841413497924805e-01 3.405726850032806396e-01 2.258992046117782593e-01 -1.804685294628143311e-01 1.619386076927185059e-01 3.738132491707801819e-02 2.391986697912216187e-01 2.090893499553203583e-02 6.312056630849838257e-02 1.091286838054656982e-01 -2.355898171663284302e-02
-3.929466307163238525e-01 -3.171337023377418518e-02 2.092050947248935699e-02 -2.247297614812850952e-01 4.396134987473487854e-02 -1.716516762971878052e-01 -1.530588865280151367e-01 4.971542209386825562e-02 -2.683199942111968994e-01 4.081810358911752701e-03 3.840079158544540405e-02 -3.726602345705032349e-02 -4.973524808883666992e-01 -9.313977509737014771e-02 7.086616009473800659e-02 -6.779919564723968506e-02 9.362229704856872559e-02 1.768160015344619751e-01 4.498779773712158203e-03 8.358664810657501221e-02 2.942703664302825928e-01 2.422764897346496582e-01 -1.904515549540519714e-02 -6.863892823457717896e-02 -5.300232395529747009e-02 1.146062649786472321e-02 3.727093040943145752e-01 1.368547677993774414e-01 1.134649366140365601e-01 1.459440737962722778e-01 -2.711373567581176758e-02 5.410642176866531372e-02
-1.490442007780075073e-01 3.457978740334510803e-02 -8.863162994384765625e-02 -1.066139861941337585e-01 -5.616140738129615784e-02 -2.067711949348449707e-01 6.864732503890991211e-02 2.286455035209655762e-02 6.450986862182617188e-02 -1.759845912456512451e-01 -1.919140815734863281e-01 -2.811804413795471191e-01 -7.280032336711883545e-02 9.178611636161804199e-02 1.133178845047950745e-01 -2.603882253170013428e-01 7.599046453833580017e-03 8.159008622169494629e-02 -3.319360613822937012e-01 1.766922473907470703e-01 1.516045182943344116e-01 2.397498935461044312e-01 3.197382092475891113e-01 -2.344805398024618626e-04 -2.485166639089584351e-01 2.340119183063507080e-01 4.698021709918975830e-02 7.241170853376388550e-02 1.829868368804454803e-02 2.586396932601928711e-01 -2.060235589742660522e-01 3.104363381862640381e-01
-1.004397571086883545e-01 1.664084494113922119e-01 -2.459698915481567383e-01 -2.146525382995605469e-01 -1.900501996278762817e-01 -3.868317902088165283e-01 2.980365604162216187e-02 -2.018508315086364746e-01 1.242771521210670471e-01 -5.038757994771003723e-02 -5.582163855433464050e-02 7.395604252815246582e-02 -2.335022836923599243e-01 -8.839099854230880737e-02 -1.054933443665504456e-01 2.418138831853866577e-01 7.512220740318298340e-02 -7.096701115369796753e-02 9.008751064538955688e-02 -3.323541209101676941e-02 3.879767954349517822e-01 2.993835806846618652e-01 1.104342192411422729e-01 -2.121092826128005981e-01 -1.580780893564224243e-01 6.510901451110839844e-02 1.281915903091430664e-01 2.212063074111938477e-01 1.579861938953399658e-01 1.626715213060379028e-01 -7.980990223586559296e-03 8.014743775129318237e-02
3.886578977108001709e-02 1.244814023375511169e-01 -2.167066037654876709e-01 -3.665097951889038086e-01 2.159113734960556030e-01 -4.119545817375183105e-01 -9.489717334508895874e-02 -2.654308378696441650e-01 -3.959733620285987854e-02 9.492732584476470947e-02 -1.413051933050155640e-01 -1.650652736425399780e-01 -2.275264114141464233e-01 9.020160138607025146e-02 4.843892157077789307e-02 -6.250748783349990845e-02 6.755432114005088806e-03 -3.942950163036584854e-03 2.587937004864215851e-02 -5.961601808667182922e-02 -1.144016683101654053e-01 2.883359044790267944e-02 1.145975366234779358e-01 2.021422982215881348e-01 -2.919564843177795410e-01 3.474047407507896423e-03 1.518167089670896530e-02 3.137861788272857666e-01 -1.245866268873214722e-01 2.033652067184448242e-01 2.126305848360061646e-01 1.540658473968505859e-01
-8.121768385171890259e-02 -6.816328316926956177e-02 -2.694860398769378662e-01 -9.183683991432189941e-02 1.681269407272338867e-01 -1.830855309963226318e-01 -2.952485680580139160e-01 -2.750198543071746826e-01 -3.652943670749664307e-02 -4.283557832241058350e-02 -4.403399303555488586e-02 -8.074574917554855347e-02 7.546373456716537476e-02 2.402405627071857452e-02 3.891178965568542480e-02 -1.043611764907836914e-01 -8.272700011730194092e-02 7.231693714857101440e-02 -2.126253694295883179e-01 1.699433922767639160e-01 3.865709602832794189e-01 2.505292892456054688e-01 1.323236227035522461e-01 -7.915757596492767334e-03 -5.108627080917358398e-01 1.278444975614547729e-01 -8.118976652622222900e-02 7.724799960851669312e-02 8.481742814183235168e-03 -8.055207133293151855e-02 -6.127873435616493225e-03 2.009491324424743652e-01
-7.967969775199890137e-02 1.744533777236938477e-01 -2.364818155765533447e-01 1.855745613574981689e-01 -1.652586460113525391e-02 -3.149850666522979736e-01 -2.183369547128677368e-01 8.739309757947921753e-02 1.899404525756835938e-01 -2.340618669986724854e-01 -1.515326201915740967e-01 -2.374538928270339966e-01 -4.847968220710754395e-01 -4.313791170716285706e-02 5.792918056249618530e-02 -7.993312180042266846e-02 5.962597951292991638e-02 -1.639223992824554443e-01 -2.345244400203227997e-02 1.820365935564041138e-01 1.076316386461257935e-01 -2.708793245255947113e-02 2.369066476821899414e-01 2.137143760919570923e-01 -2.707233419641852379e-03 9.535907953977584839e-02 -1.232391074299812317e-01 2.784675732254981995e-02 -1.122472435235977173e-01 2.291986793279647827e-01 -1.624099612236022949e-01 8.008204400539398193e-02
-1.966463178396224976e-01 -3.836309537291526794e-02 -5.954915285110473633e-02 -1.557916849851608276e-01 -6.749348342418670654e-02 -1.596155464649200439e-01 -8.333900570869445801e-02 1.168411821126937866e-01 1.717784702777862549e-01 6.280944496393203735e-02 -1.657887548208236694e-01 -3.284957259893417358e-02 -2.147296965122222900e-01 -3.610567450523376465e-01 5.354863405227661133e-02 2.890522181987762451e-01 -1.317009050399065018e-02 1.403319090604782104e-01 -1.265535652637481689e-01 2.293096780776977539e-01 1.182224676012992859e-01 3.111555576324462891e-01 4.244918823242187500e-01 -1.099397242069244385e-01 -2.006218582391738892e-01 -1.514225751161575317e-01 -4.694981500506401062e-02 1.983451396226882935e-01 1.004217863082885742e-01 -5.575046874582767487e-03 -2.168987989425659180e-01 5.550742149353027344e-02
1.382295936346054077e-01 -7.191420998424291611e-03 -1.484677642583847046e-01 -6.748550385236740112e-02 2.133890092372894287e-01 -3.578897938132286072e-02 -4.260205924510955811e-01 -1.268885433673858643e-01 -1.697825789451599121e-01 4.580519627779722214e-03 -1.758743822574615479e-01 -1.395204216241836548e-01 -2.013780027627944946e-01 9.208636730909347534e-02 -1.578309535980224609e-01 1.489238440990447998e-02 -7.732199132442474365e-02 1.164228841662406921e-01 -9.643695503473281860e-02 3.333722427487373352e-02 1.475348174571990967e-01 3.291239142417907715e-01 3.169795572757720947e-01 1.623325981199741364e-02 -3.889003396034240723e-01 4.673418402671813965e-02 2.156996876001358032e-01 -8.885878324508666992e-02 7.469109725207090378e-03 1.295101940631866455e-01 1.158934757113456726e-01 2.398766875267028809e-01
-1.238668784499168396e-01 -2.496894150972366333e-01 5.115472152829170227e-02 -2.025046646595001221e-01 -5.847341381013393402e-03 -1.608704924583435059e-01 -1.409365832805633545e-01 1.488401740789413452e-01 2.379498481750488281e-01 1.385459601879119873e-01 -4.365795105695724487e-02 -9.289058297872543335e-02 -2.777710258960723877e-01 -4.150584042072296143e-01 8.847666531801223755e-02 2.345273494720458984e-01 4.872804135084152222e-02 1.132748425006866455e-01 7.063797861337661743e-02 3.762162923812866211e-01 3.980131819844245911e-02 1.859643906354904175e-01 3.149811625480651855e-01 1.157233640551567078e-01 -1.362315714359283447e-01 -1.965090073645114899e-02 -2.676719613373279572e-02 4.836357012391090393e-02 1.871831715106964111e-01 1.246097609400749207e-01 -1.680978685617446899e-01 2.858878858387470245e-02
-5.935174599289894104e-02 1.228384152054786682e-01 3.789038956165313721e-02 2.333221584558486938e-02 -2.209025435149669647e-02 -1.848231106996536255e-01 -2.017930895090103149e-02 -1.011390611529350281e-02 3.560447096824645996e-01 -6.359109282493591309e-02 -1.258368194103240967e-01 -2.921850085258483887e-01 4.181965254247188568e-03 2.058293521404266357e-01 1.904540359973907471e-01 -2.816485464572906494e-01 4.199725016951560974e-02 9.223536401987075806e-02 -2.930867671966552734e-01 1.996684223413467407e-01 -9.184834547340869904e-03 -4.059356823563575745e-02 2.757900357246398926e-01 5.394484847784042358e-02 -4.570437073707580566e-01 2.578020691871643066e-01 1.224013343453407288e-01 -2.789291180670261383e-02 -4.124758020043373108e-02 1.611030101776123047e-01 1.053790673613548279e-01 8.739680796861648560e-02
2.135689556598663330e-01 -1.745159476995468140e-01 -2.308150827884674072e-01 -1.482499688863754272e-01 9.607967734336853027e-02 -1.448441892862319946e-01 -3.061555027961730957e-01 -8.353344351053237915e-02 -3.861015290021896362e-02 -1.351475566625595093e-01 -2.602685689926147461e-01 6.764430552721023560e-03 -1.134075969457626343e-01 1.358266770839691162e-01 -1.379620432853698730e-01 -2.077256590127944946e-01 8.720057457685470581e-02 8.980218321084976196e-02 1.391092780977487564e-02 7.056245207786560059e-02 9.228664636611938477e-02 3.126788735389709473e-01 3.151314258575439453e-01 -9.616321325302124023e-02 -4.299430847167968750e-01 9.819172322750091553e-02 1.913443356752395630e-01 -9.599178284406661987e-02 -7.866875827312469482e-02 2.303551733493804932e-01 3.133272007107734680e-02 2.211577259004116058e-02
3.381127864122390747e-02 3.597053140401840210e-02 -1.805132925510406494e-01 5.729620344936847687e-03 1.813118159770965576e-01 -1.268576830625534058e-01 -1.751710921525955200e-01 1.678909733891487122e-02 1.192410737276077271e-01 6.914147734642028809e-02 -1.782914847135543823e-01 -2.160924673080444336e-01 -6.573716402053833008e-01 -9.217891842126846313e-02 9.587844461202621460e-02 -1.516407579183578491e-01 -9.548591822385787964e-02 -1.214103251695632935e-01 -1.000178307294845581e-01 8.936295658349990845e-02 8.495122939348220825e-02 1.415050476789474487e-01 1.430958509445190430e-01 7.028980553150177002e-02 -1.610096544027328491e-01 2.665615975856781006e-01 -5.953753739595413208e-02 9.928961284458637238e-03 -9.557064622640609741e-02 2.525732517242431641e-01 -1.965772360563278198e-01 -8.949700742959976196e-02
-2.813437581062316895e-01 2.529243826866149902e-01 -8.386001735925674438e-02 -1.106408014893531799e-01 -1.523712575435638428e-01 -1.234804913401603699e-01 -1.420901566743850708e-01 4.136602208018302917e-02 2.047429680824279785e-01 -2.906813919544219971e-01 6.672958284616470337e-02 -3.431633813306689262e-03 -3.126251697540283203e-01 1.305646896362304688e-01 1.433691680431365967e-01 -5.789069691672921181e-04 1.196646392345428467e-01 1.078700721263885498e-01 -1.463234573602676392e-01 3.887704908847808838e-01 2.270899340510368347e-02 1.167474538087844849e-01 2.385810464620590210e-01 5.522399023175239563e-02 1.873447746038436890e-01 -2.416368760168552399e-02 1.287726014852523804e-01 1.717439293861389160e-01 3.098725080490112305e-01 -9.710766375064849854e-02 -6.034743040800094604e-02 2.180397808551788330e-01
-1.460769474506378174e-01 5.632686428725719452e-03 -1.633364409208297729e-01 -6.749355047941207886e-02 1.449887305498123169e-01 -2.577539980411529541e-01 -1.733139008283615112e-01 -1.629301458597183228e-01 2.042610198259353638e-01 -1.314560174942016602e-01 -2.258391976356506348e-01 -1.956346184015274048e-01 1.393453031778335571e-01 3.015217483043670654e-01 -1.372870896011590958e-02 -2.333605736494064331e-01 -7.760228961706161499e-02 9.140799939632415771e-02 -1.632456034421920776e-01 2.805287018418312073e-02 2.950514554977416992e-01 1.422703713178634644e-01 1.332467049360275269e-01 -2.494839727878570557e-01 -3.687579333782196045e-01 -1.203599479049444199e-02 2.442385405302047729e-01 -7.499444484710693359e-02 2.015694081783294678e-01 -2.513598650693893433e-03 -1.346686929464340210e-01 -2.850335836410522461e-02
-1.657608300447463989e-01 1.473894119262695312e-01 1.407848764210939407e-02 -6.288091093301773071e-02 7.391855120658874512e-02 -1.807004809379577637e-01 -1.578328013420104980e-01 8.622013963758945465e-03 4.917420148849487305e-01 2.667929418385028839e-02 -4.902225360274314880e-02 -2.063052058219909668e-01 -1.831144541501998901e-01 -1.876294016838073730e-01 -7.180693000555038452e-02 -2.602132856845855713e-01 -2.888212725520133972e-02 6.410780549049377441e-02 2.918497473001480103e-02 9.409315139055252075e-02 -1.407550424337387085e-01 -2.055708616971969604e-01 4.215363264083862305e-01 7.920333743095397949e-02 -3.672604262828826904e-01 4.300872236490249634e-02 -6.097448524087667465e-03 1.866294890642166138e-01 8.604688942432403564e-02 -7.056554406881332397e-02 -2.078543230891227722e-02 -9.672382473945617676e-02
-2.780981957912445068e-01 2.042884677648544312e-01 -1.957397349178791046e-02 7.183118164539337158e-02 -2.033678889274597168e-01 -4.274636209011077881e-01 -5.004987865686416626e-02 -2.935213148593902588e-01 1.157182455062866211e-01 -1.318736523389816284e-01 -3.855764120817184448e-02 -1.635604947805404663e-01 -7.260651141405105591e-02 -8.012542128562927246e-02 1.457158476114273071e-01 -2.586509287357330322e-01 1.211883500218391418e-01 2.001888900995254517e-01 1.063793897628784180e-01 1.694249808788299561e-01 9.658419294282793999e-04 -2.120384760200977325e-02 1.379449367523193359e-01 -4.443803429603576660e-02 -1.915914416313171387e-01 -2.099518179893493652e-01 3.490481078624725342e-01 1.960988193750381470e-01 7.023468613624572754e-02 6.853125989437103271e-02 1.919503957033157349e-01 2.752488013356924057e-03
-2.887763082981109619e-01 2.289216034114360809e-02 -1.407883167266845703e-01 -3.533816635608673096e-01 1.869711652398109436e-02 -9.679868072271347046e-02 -7.538229972124099731e-02 -2.486608326435089111e-01 -1.502987742424011230e-01 9.707119315862655640e-02 -7.844612747430801392e-02 -7.355953007936477661e-02 -2.064557820558547974e-01 -5.362749844789505005e-02 1.295212656259536743e-01 -2.106910757720470428e-02 8.942527323961257935e-02 -7.630513608455657959e-02 -5.889817699790000916e-02 -1.840339004993438721e-01 3.702336251735687256e-01 1.692538708448410034e-01 1.861049830913543701e-01 3.363633528351783752e-02 -2.159507721662521362e-01 -2.231899499893188477e-01 1.816628575325012207e-01 3.019378483295440674e-01 2.624188661575317383e-01 -3.404633328318595886e-02 1.721661090850830078e-01 1.221873238682746887e-01
-2.061459720134735107e-01 -1.976271159946918488e-02 1.870321035385131836e-01 -4.480113834142684937e-02 7.049364596605300903e-02 -9.507413953542709351e-02 -9.754865616559982300e-02 -2.540485188364982605e-02 1.629934906959533691e-01 2.597014419734477997e-02 1.175883114337921143e-01 -1.336365472525358200e-02 1.367524117231369019e-01 1.588966697454452515e-02 3.212834894657135010e-02 -4.301914274692535400e-01 -1.491588503122329712e-01 1.318918019533157349e-01 9.632740914821624756e-02 4.405711963772773743e-02 1.068021208047866821e-01 9.321686625480651855e-02 3.388401865959167480e-01 4.140823148190975189e-03 -4.858491718769073486e-01 -1.650608330965042114e-01 9.346130490303039551e-02 1.588851958513259888e-01 4.612467065453529358e-02 3.235562145709991455e-01 2.236033380031585693e-01 9.889174252748489380e-02
1.409741491079330444e-01 -8.890324085950851440e-02 -2.062303386628627777e-02 1.634746231138706207e-02 8.598516881465911865e-02 -1.473497897386550903e-01 -3.401623368263244629e-01 -1.823043823242187500e-01 1.462402641773223877e-01 9.916013479232788086e-02 -1.606476157903671265e-01 -5.388288572430610657e-02 3.293851017951965332e-02 2.115652561187744141e-01 -8.803082257509231567e-02 -2.367586269974708557e-02 5.690337717533111572e-02 -4.359547048807144165e-02 -1.433172971010208130e-01 2.630183696746826172e-01 2.158755511045455933e-01 3.000143170356750488e-01 3.405113220214843750e-01 -3.286650404334068298e-02 -4.902972280979156494e-01 1.196861118078231812e-01 2.880641818046569824e-02 -3.678305540233850479e-03 1.728765964508056641e-01 -1.240480989217758179e-01 1.618803590536117554e-01 6.212413683533668518e-02
-3.281196951866149902e-01 2.450440824031829834e-02 -1.045958697795867920e-01 -9.410972893238067627e-02 -2.358854562044143677e-02 -1.777350455522537231e-01 -2.304195314645767212e-01 -1.490416843444108963e-02 2.178729176521301270e-01 -1.687427163124084473e-01 2.044788002967834473e-01 -1.684089750051498413e-01 -2.234174013137817383e-01 5.112629383802413940e-02 6.541871279478073120e-02 1.467811968177556992e-02 -9.386526793241500854e-02 1.510790884494781494e-01 -1.208077371120452881e-01 -1.793703734874725342e-01 2.647167146205902100e-01 -3.350490005686879158e-03 1.625037342309951782e-01 2.898045182228088379e-01 -2.547776103019714355e-01 3.324930369853973389e-01 -8.560227602720260620e-02 6.404963880777359009e-02 1.936915516853332520e-02 1.876428872346878052e-01 -2.575131952762603760e-01 1.888463795185089111e-01
-1.857369393110275269e-01 -9.392297267913818359e-02 -1.396241188049316406e-01 -2.736475765705108643e-01 4.090928658843040466e-02 -1.472934931516647339e-01 -6.348146498203277588e-02 -1.352427452802658081e-01 -1.221775775775313377e-03 2.135831564664840698e-01 -7.930367439985275269e-02 -4.791704192757606506e-02 -4.080027639865875244e-01 -2.036562114953994751e-01 1.740934560075402260e-03 1.859785914421081543e-01 3.044580221176147461e-01 -1.749871857464313507e-02 -2.094216048717498779e-01 -8.896274119615554810e-02 2.645735144615173340e-01 3.464782834053039551e-01 2.770878672599792480e-01 4.676453024148941040e-02 -2.721502780914306641e-01 -8.370514214038848877e-02 3.656383231282234192e-02 4.915293306112289429e-02 1.364057809114456177e-01 -3.506411612033843994e-02 -6.041477434337139130e-03 3.733384609222412109e-02
-2.226997464895248413e-01 3.149285018444061279e-01 -6.304709613323211670e-02 -1.772955805063247681e-01 9.814050793647766113e-02 1.531998962163925171e-01 -3.804636001586914062e-01 6.811539083719253540e-02 7.396014779806137085e-02 -1.239306628704071045e-01 -1.740085929632186890e-01 -5.881180241703987122e-02 -1.231101229786872864e-01 2.202983200550079346e-02 2.483057975769042969e-01 -2.120972126722335815e-01 -3.723056241869926453e-02 -3.868826106190681458e-02 6.114270538091659546e-02 8.245788514614105225e-02 3.543204367160797119e-01 5.228499695658683777e-02 2.471891343593597412e-01 2.019708454608917236e-01 -1.318693161010742188e-01 1.807388216257095337e-01 1.046961247920989990e-01 -7.090575248003005981e-02 -1.087563112378120422e-02 -4.398189019411802292e-03 -2.733320593833923340e-01 2.683058679103851318e-01
-2.818410396575927734e-01 -7.593064010143280029e-02 3.376267105340957642e-02 -3.065106458961963654e-02 9.228463470935821533e-02 -1.955308020114898682e-01 -1.057479977607727051e-01 5.907446146011352539e-02 4.648447036743164062e-02 4.790659528225660324e-03 -9.780184365808963776e-03 -4.728021845221519470e-02 -1.651992350816726685e-01 -4.168903231620788574e-01 2.162989526987075806e-01 -1.621759980916976929e-01 -1.693402677774429321e-01 1.929495185613632202e-01 -8.193559944629669189e-02 4.111650884151458740e-01 1.716496795415878296e-01 1.845579296350479126e-01 2.749171555042266846e-01 2.927466332912445068e-01 6.979716569185256958e-02 -1.421204209327697754e-01 1.468377858400344849e-01 -1.179657950997352600e-01 1.450312584638595581e-01 1.366295516490936279e-01 7.293994724750518799e-02 -2.366646938025951385e-02
-3.394253551959991455e-01 -6.179871410131454468e-02 -2.791248857975006104e-01 -3.188588917255401611e-01 1.956419795751571655e-01 -7.413360476493835449e-02 2.801913395524024963e-02 1.105445995926856995e-02 2.475514560937881470e-01 1.604830613359808922e-03 -1.498961150646209717e-01 -1.083905845880508423e-01 -2.828296739608049393e-03 5.705911293625831604e-02 -1.232571527361869812e-01 -1.600027531385421753e-01 1.586566120386123657e-01 -9.925514459609985352e-02 -1.561183035373687744e-01 2.892389893531799316e-01 1.269477754831314087e-01 2.043350636959075928e-01 2.913888692855834961e-01 5.230943113565444946e-02 -2.981160283088684082e-01 2.188217639923095703e-01 -2.331981807947158813e-01 1.146753281354904175e-01 5.346933752298355103e-02 -1.495335996150970459e-02 -8.647716045379638672e-02 1.171985119581222534e-01
-1.531980186700820923e-01 2.032457590103149414e-01 1.267332136631011963e-01 -1.405661255121231079e-01 -4.754093289375305176e-02 -1.076740324497222900e-01 -1.556296795606613159e-01 1.964936777949333191e-02 -3.896782547235488892e-02 -1.006330847740173340e-01 2.257169596850872040e-02 -3.330005407333374023e-01 -2.283926159143447876e-01 -1.535773426294326782e-01 -1.978317052125930786e-01 1.321439594030380249e-01 4.786451160907745361e-02 2.211842983961105347e-01 1.462565809488296509e-01 2.234109938144683838e-01 -2.816961146891117096e-02 -4.353075101971626282e-02 6.298484206199645996e-01 -5.872920155525207520e-02 -5.569517984986305237e-02 7.233893871307373047e-02 4.258405044674873352e-02 2.240737229585647583e-01 3.516692668199539185e-02 5.015617236495018005e-02 -5.722837522625923157e-02 1.131353974342346191e-01
2.429880201816558838e-02 2.619699239730834961e-01 -6.218328326940536499e-02 -1.301160305738449097e-01 9.892094880342483521e-02 -2.798129320144653320e-01 -2.106431126594543457e-01 1.033885255455970764e-01 9.007192403078079224e-02 1.648545861244201660e-01 6.888653337955474854e-02 -1.900848597288131714e-01 -2.301286756992340088e-01 -3.763652145862579346e-01 1.490215957164764404e-01 -2.662161737680435181e-02 1.075721755623817444e-01 -9.171950072050094604e-02 7.024251390248537064e-03 -3.805185481905937195e-02 2.896924316883087158e-01 2.505601048469543457e-01 1.560605317354202271e-01 9.691380709409713745e-02 -1.280253976583480835e-01 -9.225181490182876587e-02 3.266714513301849365e-01 1.925004720687866211e-01 1.771714389324188232e-01 9.676430374383926392e-02 -2.473527491092681885e-01 2.472764812409877777e-02
-3.622286021709442139e-01 1.816765516996383667e-01 1.387854013592004776e-02 -2.509654462337493896e-01 1.489894688129425049e-01 -5.208975672721862793e-01 -1.070516481995582581e-01 1.326484382152557373e-01 3.543924912810325623e-02 -2.515129186213016510e-02 1.516360789537429810e-01 -3.220009431242942810e-02 -2.630877792835235596e-01 -6.782430689781904221e-03 1.071290299296379089e-01 1.169349104166030884e-01 2.878269180655479431e-02 2.755446732044219971e-01 6.777069997042417526e-03 9.404810518026351929e-02 2.646693289279937744e-01 2.276168763637542725e-01 -3.887422382831573486e-02 -1.267912089824676514e-01 -3.196524083614349365e-02 -1.381505578756332397e-01 1.402201354503631592e-01 2.605064772069454193e-02 1.255783140659332275e-01 -4.646343737840652466e-02 -8.197695016860961914e-02 1.987514495849609375e-01
-1.187832057476043701e-01 2.888286709785461426e-01 -8.979082107543945312e-02 -9.246805310249328613e-02 -6.599867343902587891e-02 -6.811576336622238159e-02 -1.166425272822380066e-01 -5.284772068262100220e-02 3.313902616500854492e-01 -4.106600210070610046e-02 -7.742812484502792358e-02 -1.615431606769561768e-01 -2.110682874917984009e-01 -1.744715720415115356e-01 2.561289668083190918e-01 1.432169228792190552e-01 1.645705252885818481e-01 3.891375958919525146e-01 -2.228736132383346558e-01 8.734554052352905273e-02 1.257290989160537720e-01 2.854843735694885254e-01 3.678952753543853760e-01 4.310624301433563232e-02 -7.762162387371063232e-02 -1.093986481428146362e-01 3.636099025607109070e-02 7.671020925045013428e-02 6.060645729303359985e-02 1.112182065844535828e-02 -1.229943241924047470e-02 2.372462451457977295e-01
-2.738570868968963623e-01 1.413104236125946045e-01 4.033191129565238953e-02 -1.449336111545562744e-01 1.974704675376415253e-02 -2.517604827880859375e-01 -2.083790153264999390e-01 1.209223568439483643e-01 4.908635839819908142e-02 3.273714333772659302e-02 -4.821601882576942444e-02 -2.629483640193939209e-01 -3.797757029533386230e-01 -1.472030282020568848e-01 6.537216901779174805e-02 -1.393838971853256226e-01 -1.061649173498153687e-01 -5.743174999952316284e-02 -7.968970388174057007e-02 2.333671003580093384e-01 4.724070057272911072e-02 7.492410391569137573e-02 2.012054435908794403e-02 1.111155226826667786e-01 -3.496869504451751709e-01 3.554153740406036377e-01 -2.229217588901519775e-01 9.113755077123641968e-02 -1.375471949577331543e-01 4.390376061201095581e-02 -1.914280354976654053e-01 1.896496862173080444e-01
9.357605874538421631e-02 1.837971806526184082e-01 1.669082492589950562e-01 -9.868039935827255249e-02 2.493895031511783600e-02 -2.431871294975280762e-01 -9.507690556347370148e-03 -1.526139676570892334e-01 2.571599930524826050e-02 7.793564349412918091e-02 -1.361677646636962891e-01 -2.668821215629577637e-01 -3.268278241157531738e-01 -2.893364988267421722e-02 4.303468391299247742e-03 -9.588244557380676270e-02 1.507361084222793579e-01 -1.148704364895820618e-01 5.058589950203895569e-02 5.651947483420372009e-02 1.666639596223831177e-01 2.011898159980773926e-01 3.978869318962097168e-01 -2.729488313198089600e-01 -1.394239664077758789e-01 1.817728579044342041e-02 2.846517562866210938e-01 3.303638398647308350e-01 1.726745814085006714e-01 -1.801971495151519775e-01 -8.695960789918899536e-02 2.879296056926250458e-02
-3.184672072529792786e-02 2.939491271972656250e-01 -2.133574783802032471e-01 3.797768428921699524e-02 9.327252209186553955e-02 -1.593343913555145264e-01 -2.413343787193298340e-01 3.032777905464172363e-01 2.348488755524158478e-02 1.696113348007202148e-01 1.084551215171813965e-01 -1.604246497154235840e-01 -2.054036259651184082e-01 -1.471705883741378784e-01 1.172792762517929077e-01 -3.599182516336441040e-02 -4.827749449759721756e-03 1.283416152000427246e-02 -1.033070608973503113e-01 2.457582652568817139e-01 7.129618525505065918e-02 -2.050303854048252106e-02 1.261677145957946777e-01 2.246129140257835388e-02 -2.439428120851516724e-01 -1.234514489769935608e-01 4.221818149089813232e-01 2.458015978336334229e-01 3.481032848358154297e-01 7.057461887598037720e-02 5.309955403208732605e-02 5.190456751734018326e-03
-9.343150258064270020e-02 1.005257070064544678e-01 -2.446947246789932251e-01 -4.419217631220817566e-02 -2.850824594497680664e-02 7.434343546628952026e-02 6.299738306552171707e-03 1.210511997342109680e-01 1.309581845998764038e-01 -2.512254118919372559e-01 1.280606240034103394e-01 -1.451254636049270630e-01 -1.559984982013702393e-01 1.073755025863647461e-01 2.145162373781204224e-01 -3.077867627143859863e-01 1.086765062063932419e-02 -3.203233331441879272e-02 -1.204402595758438110e-01 1.232038810849189758e-01 2.482194304466247559e-01 2.840083241462707520e-01 3.224549293518066406e-01 -5.951093044131994247e-03 -2.963515818119049072e-01 1.595578938722610474e-01 -2.029324769973754883e-01 2.123020738363265991e-01 -2.540417946875095367e-02 3.447388708591461182e-01 6.734149903059005737e-02 5.732709169387817383e-02
-1.702446788549423218e-01 8.545515686273574829e-02 1.754030287265777588e-01 -2.319333851337432861e-01 -2.749285660684108734e-02 -4.497518837451934814e-01 2.839972637593746185e-02 6.723564118146896362e-02 1.673756837844848633e-01 -7.622646540403366089e-02 6.683740764856338501e-02 9.687568992376327515e-02 -2.956244945526123047e-01 -1.544081717729568481e-01 1.230203211307525635e-01 3.438809514045715332e-02 7.360145449638366699e-02 2.373602092266082764e-01 -2.487686723470687866e-01 2.148455679416656494e-01 -4.354016110301017761e-02 1.393650770187377930e-01 1.940144300460815430e-01 -1.315894573926925659e-01 -1.298726797103881836e-01 -1.851792931556701660e-01 1.783030331134796143e-01 2.738303244113922119e-01 -1.298399716615676880e-01 1.008701026439666748e-01 6.482985615730285645e-02 2.455990612506866455e-01
-2.621127963066101074e-01 2.216460704803466797e-01 -1.352033764123916626e-01 -2.525928616523742676e-01 -3.082761308178305626e-03 -1.871623247861862183e-01 9.063760191202163696e-02 5.138707906007766724e-02 4.385418817400932312e-02 2.851324379444122314e-01 -1.424645334482192993e-01 -2.704105973243713379e-01 -2.742634899914264679e-02 -1.036571785807609558e-01 1.321566402912139893e-01 -2.723423577845096588e-02 5.582027509808540344e-02 1.291871666908264160e-01 -1.082520931959152222e-01 -1.476446911692619324e-02 4.568770825862884521e-01 -2.970837242901325226e-02 2.109597027301788330e-01 1.944484561681747437e-01 -1.764577068388462067e-02 2.655256986618041992e-01 1.915463656187057495e-01 1.339427977800369263e-01 2.810308933258056641e-01 3.938474878668785095e-02 -2.304378431290388107e-03 1.348702311515808105e-01
5.365354195237159729e-02 -7.272862643003463745e-02 -1.911736875772476196e-01 -2.446851134300231934e-01 1.535064727067947388e-01 -1.973774880170822144e-01 -4.474273324012756348e-01 -1.474619507789611816e-01 -1.537928283214569092e-01 4.293993860483169556e-02 -1.804139614105224609e-01 -1.541834138333797455e-02 2.794947940856218338e-04 2.229379862546920776e-02 -2.108256518840789795e-01 -1.295572668313980103e-01 -7.955732196569442749e-02 3.694332018494606018e-02 -1.835484057664871216e-01 1.327414214611053467e-01 2.074920386075973511e-01 2.349837571382522583e-01 4.109865427017211914e-01 -5.026052519679069519e-02 -2.196120768785476685e-01 1.003378927707672119e-01 2.788678109645843506e-01 -9.720573201775550842e-03 -9.277140349149703979e-02 9.857652336359024048e-02 -4.591408371925354004e-02 7.510665804147720337e-02
2.401666715741157532e-02 3.926536813378334045e-02 -3.171680569648742676e-01 -6.870942562818527222e-02 1.678876429796218872e-01 3.614944964647293091e-02 -1.798224598169326782e-01 1.932916492223739624e-01 1.591655015945434570e-01 -1.806410215795040131e-02 -2.826571166515350342e-01 -9.160996228456497192e-02 -2.457661554217338562e-02 -2.416448742151260376e-01 2.043332457542419434e-01 -1.856670677661895752e-01 3.809299319982528687e-02 1.382432430982589722e-01 -1.082441285252571106e-01 4.423391446471214294e-02 1.510025113821029663e-01 1.837975233793258667e-01 4.210065901279449463e-01 4.862210527062416077e-02 -3.019248843193054199e-01 1.170852705836296082e-01 7.017122115939855576e-03 -6.601484864950180054e-02 2.773574590682983398e-01 7.427125424146652222e-02 -2.780272960662841797e-01 6.898570060729980469e-02
1.135937720537185669e-01 -1.767051368951797485e-01 -1.447587162256240845e-01 -8.221109956502914429e-02 1.688075363636016846e-01 -1.679668426513671875e-01 -3.651230335235595703e-01 -2.333715707063674927e-01 -2.216507047414779663e-01 -1.138651445508003235e-01 -6.944010406732559204e-02 -7.276533544063568115e-02 -1.195702925324440002e-01 8.694713003933429718e-03 -8.431521244347095490e-03 -6.873095035552978516e-02 -1.003434434533119202e-01 -1.782732605934143066e-01 -8.148615248501300812e-03 2.362422458827495575e-02 2.539886534214019775e-01 2.713504731655120850e-01 4.143883883953094482e-01 -1.758372932672500610e-01 -2.818505764007568359e-01 8.311722427606582642e-02 7.506243139505386353e-02 1.463568657636642456e-01 -9.916407614946365356e-02 2.359718382358551025e-01 2.459918707609176636e-02 1.718036532402038574e-01
-1.572963744401931763e-01 1.646091192960739136e-01 -2.395502775907516479e-01 -2.909970283508300781e-01 7.821045815944671631e-02 -3.348945081233978271e-01 -1.950268074870109558e-02 1.601482331752777100e-01 -4.472218826413154602e-02 1.167252957820892334e-01 -4.685210809111595154e-02 1.125001721084117889e-02 -1.520079225301742554e-01 1.012708758935332298e-03 1.531300693750381470e-01 2.225150354206562042e-02 9.341597557067871094e-02 -1.764038461260497570e-03 -2.498067468404769897e-01 1.752858012914657593e-01 1.758811920881271362e-01 -1.922227144241333008e-01 3.281642794609069824e-01 3.528952226042747498e-02 6.067600473761558533e-02 1.430603116750717163e-01 3.890686035156250000e-01 2.407328933477401733e-01 1.996252536773681641e-01 -9.969149716198444366e-03 -2.322767302393913269e-02 2.101391553878784180e-01
-2.533046901226043701e-01 3.595264256000518799e-02 -1.621799170970916748e-01 -1.895735412836074829e-02 -1.826268136501312256e-01 -8.308693766593933105e-02 -2.591915428638458252e-01 6.735152006149291992e-02 3.125404417514801025e-01 9.328705072402954102e-02 3.249233216047286987e-02 -1.217282414436340332e-01 -8.223942667245864868e-02 6.923351436853408813e-02 3.028072118759155273e-01 -8.763296157121658325e-02 -8.471889048814773560e-02 6.021088361740112305e-02 -1.582954525947570801e-01 1.260102540254592896e-01 1.108124256134033203e-01 -5.483144521713256836e-02 2.235479652881622314e-01 1.759292036294937134e-01 -2.201521694660186768e-01 2.164533138275146484e-01 4.390161484479904175e-03 2.389305233955383301e-01 2.971324026584625244e-01 1.018400862812995911e-01 -3.811761140823364258e-01 1.356261223554611206e-01
-2.528650499880313873e-02 1.562301218509674072e-01 -4.850035905838012695e-02 -1.752932965755462646e-01 -2.999492287635803223e-01 -4.808128476142883301e-01 1.241495981812477112e-01 6.932092830538749695e-03 2.088579386472702026e-01 -2.677589282393455505e-02 2.070923745632171631e-01 -5.959985355730168521e-05 -3.889061212539672852e-01 -6.084790825843811035e-02 -1.327949315309524536e-01 -2.725929208099842072e-02 -6.778209656476974487e-02 1.127971187233924866e-01 5.443780496716499329e-02 7.076110690832138062e-02 2.210714519023895264e-01 1.060331687331199646e-01 1.323848366737365723e-01 1.418346613645553589e-01 -1.182151958346366882e-01 1.269542723894119263e-01 -1.227585673332214355e-01 -8.478672802448272705e-02 6.558830291032791138e-02 2.131865322589874268e-01 3.320482671260833740e-01 9.645491093397140503e-02
-1.604093462228775024e-01 5.043239891529083252e-02 -2.012120187282562256e-01 1.270994991064071655e-01 1.940110325813293457e-01 -5.015388503670692444e-02 -3.574606478214263916e-01 -1.468304842710494995e-01 1.443579643964767456e-01 7.075007259845733643e-02 -6.863305717706680298e-02 -3.070627450942993164e-01 -9.760172665119171143e-02 9.646455198526382446e-02 -2.881228029727935791e-01 -1.836561262607574463e-01 -1.253286749124526978e-01 7.774683833122253418e-02 -2.160466015338897705e-01 -1.739493310451507568e-01 8.713401854038238525e-03 3.989463672041893005e-02 1.559822708368301392e-01 1.836191564798355103e-01 -1.311177313327789307e-01 -8.232873678207397461e-02 1.810001134872436523e-01 2.344197779893875122e-01 2.041794955730438232e-01 1.651484221220016479e-01 -1.641384065151214600e-01 3.149357736110687256e-01
8.025173097848892212e-02 -4.112372547388076782e-02 -7.833247631788253784e-02 -1.108988747000694275e-01 1.304333657026290894e-01 -2.519896626472473145e-01 -3.606424629688262939e-01 -2.364159673452377319e-01 -2.076103538274765015e-02 9.842754900455474854e-02 -1.831256300210952759e-01 -8.414291590452194214e-02 8.480428159236907959e-02 1.698094010353088379e-01 -7.770976424217224121e-02 2.621626108884811401e-02 -7.372211664915084839e-02 1.760232448577880859e-01 -1.133234798908233643e-02 2.823837399482727051e-01 2.368528395891189575e-01 2.874853312969207764e-01 3.526427745819091797e-01 -1.522732824087142944e-01 -4.028884470462799072e-01 -3.514946624636650085e-02 7.604333013296127319e-02 -9.027729742228984833e-03 1.660675257444381714e-01 -6.697209924459457397e-02 1.468537002801895142e-02 9.592925757169723511e-02
-2.137243896722793579e-01 1.219906806945800781e-01 -1.127658337354660034e-01 -1.145123913884162903e-01 7.813367061316967010e-03 -2.445378154516220093e-01 -3.191223144531250000e-01 1.628784835338592529e-01 -1.052341889590024948e-02 1.470203250646591187e-01 5.813163239508867264e-03 -2.178562134504318237e-01 -3.252006769180297852e-01 -8.705421932972967625e-04 3.158865272998809814e-01 -3.281741589307785034e-02 -8.817508071660995483e-02 -5.616449192166328430e-02 -1.119638830423355103e-01 1.828533858060836792e-01 1.509219259023666382e-01 7.013665884733200073e-02 9.971959888935089111e-02 3.537212908267974854e-01 -1.854605078697204590e-01 1.973101496696472168e-01 -1.124906092882156372e-01 1.705373376607894897e-01 -2.150532454252243042e-01 1.316443979740142822e-01 -2.060310095548629761e-01 9.377311170101165771e-02
-1.198716908693313599e-01 2.183779329061508179e-02 -1.474175602197647095e-01 -4.726490378379821777e-02 9.655847400426864624e-02 -1.770921349525451660e-01 -1.960355937480926514e-01 -1.023696660995483398e-01 4.661846458911895752e-01 -2.200795412063598633e-01 -1.973045915365219116e-01 1.666575819253921509e-01 -7.097905874252319336e-02 8.941697329282760620e-02 2.378179877996444702e-01 2.622248791158199310e-02 -1.125585436820983887e-01 -1.697073131799697876e-01 1.028671339154243469e-01 2.231756895780563354e-01 1.695635542273521423e-02 2.861841320991516113e-01 -5.899494886398315430e-02 2.401139885187149048e-01 -1.454754769802093506e-01 -2.694001495838165283e-01 1.117667332291603088e-01 -4.219081625342369080e-02 2.536302804946899414e-01 1.177911460399627686e-01 1.090864688158035278e-01 1.598456501960754395e-01
-1.791862249374389648e-01 9.045795537531375885e-03 -2.181105911731719971e-01 -6.159166619181632996e-02 3.710357844829559326e-02 4.047121107578277588e-02 -2.834283411502838135e-01 5.481151491403579712e-02 2.112191617488861084e-01 -9.584458917379379272e-02 -7.990144938230514526e-02 -1.364201903343200684e-01 8.029364980757236481e-03 -2.372646704316139221e-02 3.683001101016998291e-01 7.783862948417663574e-02 -1.447798013687133789e-01 1.504271924495697021e-01 -1.211850270628929138e-01 7.797618955373764038e-02 -3.248700173571705818e-03 7.803190499544143677e-02 1.584476679563522339e-01 9.000023454427719116e-02 -4.336884021759033203e-01 3.967940509319305420e-01 -4.595797043293714523e-03 2.252128124237060547e-01 2.040443718433380127e-01 2.392922192811965942e-01 -6.947411596775054932e-02 7.289033383131027222e-02
-1.558801382780075073e-01 2.939394442364573479e-03 1.936944425106048584e-01 1.867719367146492004e-02 2.285246998071670532e-01 -3.915262222290039062e-01 -1.930698305368423462e-01 8.265519142150878906e-02 -8.909503370523452759e-02 -1.124919727444648743e-01 -2.518795132637023926e-01 3.337659239768981934e-01 -2.494336664676666260e-01 4.162134602665901184e-02 -7.311985641717910767e-02 -2.128965109586715698e-01 -3.078280761837959290e-02 -1.989787667989730835e-01 -2.698609232902526855e-01 2.823547273874282837e-02 6.112928036600351334e-03 -1.009850297123193741e-02 2.576203048229217529e-01 -1.533873751759529114e-02 -1.407698690891265869e-01 1.661204844713211060e-01 7.456062734127044678e-02 1.576656252145767212e-01 -9.619168192148208618e-02 1.958979666233062744e-01 -6.614945828914642334e-02 2.596274018287658691e-01
7.241370528936386108e-02 6.870005279779434204e-02 -6.579394638538360596e-02 5.580969154834747314e-02 7.237149029970169067e-02 -2.028376013040542603e-01 -3.665989339351654053e-01 -2.014906108379364014e-01 2.613497897982597351e-02 1.145717278122901917e-01 -1.424828916788101196e-01 -1.052960678935050964e-01 1.096321716904640198e-01 1.219414845108985901e-01 -6.133467331528663635e-02 -6.658490002155303955e-02 1.680823229253292084e-02 9.575914591550827026e-02 1.474695503711700439e-01 2.673428356647491455e-01 3.946750462055206299e-01 2.283640801906585693e-01 2.898385822772979736e-01 -1.068568825721740723e-01 -4.781601428985595703e-01 -3.770409896969795227e-02 -3.497938811779022217e-02 9.491802006959915161e-02 1.121496781706809998e-01 2.990903565660119057e-03 -1.438222080469131470e-02 1.477702558040618896e-01
-1.886340528726577759e-01 -1.677313894033432007e-01 1.166211143136024475e-01 -7.642517331987619400e-03 -1.458395421504974365e-01 -9.115564078092575073e-02 -4.971276223659515381e-02 2.097676247358322144e-01 -6.505523808300495148e-03 -2.941278517246246338e-01 -1.851560771465301514e-01 -1.683173924684524536e-01 -3.936848342418670654e-01 1.345099508762359619e-01 -1.398076564073562622e-01 2.167752534151077271e-01 7.109397649765014648e-02 -2.767070196568965912e-02 -1.498925238847732544e-01 2.184074223041534424e-01 8.443184942007064819e-02 -4.156328272074460983e-03 -2.014532499015331268e-02 3.660994768142700195e-01 -2.442699819803237915e-01 4.639256745576858521e-02 1.700256615877151489e-01 1.712027043104171753e-01 2.627862393856048584e-01 1.335830986499786377e-01 5.157376639544963837e-03 1.823451071977615356e-01
-2.438331246376037598e-01 7.267194986343383789e-02 3.156750500202178955e-01 6.885103136301040649e-02 -1.121152192354202271e-01 -3.926341235637664795e-02 -2.497627288103103638e-01 -8.867222932167351246e-04 8.464711159467697144e-02 -1.825814950279891491e-03 7.690342515707015991e-02 -1.494123637676239014e-01 -3.258991539478302002e-01 1.533298641443252563e-01 2.695000171661376953e-01 2.051963806152343750e-01 4.223169758915901184e-02 -3.030758537352085114e-02 -1.271388828754425049e-01 5.200905352830886841e-02 3.478369712829589844e-01 -5.520086735486984253e-02 9.205091744661331177e-02 -1.456014066934585571e-01 -3.511095941066741943e-01 1.773177236318588257e-01 1.346229165792465210e-01 9.626502543687820435e-02 -8.354425430297851562e-02 9.966591745615005493e-02 1.877676099538803101e-01 2.548633515834808350e-01
-1.952432692050933838e-01 2.115227729082107544e-01 -1.026077196002006531e-02 -1.184477880597114563e-01 -4.651717096567153931e-02 -2.473589926958084106e-01 -1.491305381059646606e-01 6.154160201549530029e-02 2.171562314033508301e-01 -4.978044703602790833e-02 -1.310959160327911377e-01 -1.824818998575210571e-01 -6.589893251657485962e-02 -6.240915507078170776e-02 2.023703455924987793e-01 1.596571654081344604e-01 -8.894034475088119507e-02 1.028467416763305664e-01 -3.371112346649169922e-01 1.647144705057144165e-01 1.965493857860565186e-01 -1.438922137022018433e-01 2.041957974433898926e-01 2.486105561256408691e-01 -2.814093530178070068e-01 2.282914370298385620e-01 -1.807560212910175323e-02 2.147344946861267090e-01 4.825216159224510193e-02 1.314236372709274292e-01 -2.246590703725814819e-01 2.624930739402770996e-01
-1.649772077798843384e-01 2.158611565828323364e-01 4.757945612072944641e-02 -2.388303577899932861e-01 -5.068396031856536865e-02 -2.488493025302886963e-01 -1.845600605010986328e-01 1.267063319683074951e-01 2.175752520561218262e-01 5.973351746797561646e-02 1.983121037483215332e-01 -4.670451954007148743e-02 -2.947700917720794678e-01 -1.291766911745071411e-01 1.417415291070938110e-01 -5.794814974069595337e-02 8.457940071821212769e-02 3.418721854686737061e-01 -1.385283097624778748e-02 1.785430461168289185e-01 4.512398689985275269e-02 2.117151767015457153e-02 4.360957443714141846e-01 -1.325581520795822144e-01 -1.659624427556991577e-01 -4.861252009868621826e-02 -1.206246167421340942e-01 2.614636421203613281e-01 -4.346823319792747498e-02 -3.179317712783813477e-02 -1.060013473033905029e-01 -1.988413035869598389e-01
6.669335812330245972e-02 3.829129040241241455e-02 -1.285556107759475708e-01 -8.601589500904083252e-02 -1.709206961095333099e-03 -1.791448593139648438e-01 -3.106523454189300537e-01 -2.009082883596420288e-01 9.041856974363327026e-02 1.340780407190322876e-01 -1.597647815942764282e-01 2.532819053158164024e-03 3.438160941004753113e-02 1.754306256771087646e-01 -8.653867989778518677e-02 1.517488126410171390e-04 -1.301998086273670197e-02 1.628385633230209351e-01 3.138047829270362854e-02 3.555392920970916748e-01 3.363781273365020752e-01 2.024599909782409668e-01 2.985390722751617432e-01 -5.950047820806503296e-02 -4.956363141536712646e-01 -4.267362132668495178e-02 7.018855214118957520e-02 2.249122131615877151e-03 1.718745380640029907e-01 -9.272205829620361328e-02 -1.237698365002870560e-02 1.359440833330154419e-01
-6.645210087299346924e-02 -1.189667358994483948e-01 -2.268964797258377075e-01 -2.321064472198486328e-01 5.200178176164627075e-02 -2.731685042381286621e-01 -6.555577367544174194e-02 -1.519169211387634277e-01 1.034891754388809204e-01 -4.077980220317840576e-01 -5.082229152321815491e-02 -8.285269141197204590e-02 -5.147195234894752502e-02 1.743957549333572388e-01 6.610882282257080078e-02 -3.577972650527954102e-01 3.035169839859008789e-02 1.940855681896209717e-01 -2.269549220800399780e-01 -7.797852624207735062e-03 1.058604419231414795e-01 4.786276817321777344e-02 4.005631506443023682e-01 -1.188039109110832214e-01 -2.523883283138275146e-01 1.065708175301551819e-01 1.388789415359497070e-01 3.875388577580451965e-02 5.563830584287643433e-02 -1.166520938277244568e-01 1.634251773357391357e-01 4.455302283167839050e-02
-3.881628513336181641e-01 3.189693987369537354e-01 -8.905513584613800049e-02 -1.221584603190422058e-01 -1.592423915863037109e-01 -1.943980604410171509e-01 -2.150388956069946289e-01 -4.733072221279144287e-02 1.225080564618110657e-01 -2.242185175418853760e-02 2.515865862369537354e-01 -6.764235347509384155e-02 -4.609504640102386475e-01 1.135210916399955750e-01 -1.815597265958786011e-01 1.532028708606958389e-02 1.038928031921386719e-01 2.275560051202774048e-02 -2.655115537345409393e-02 2.452108860015869141e-01 6.789281964302062988e-02 2.732126414775848389e-01 -7.573857158422470093e-02 9.166763722896575928e-02 9.100570529699325562e-02 -6.383018195629119873e-02 3.174553811550140381e-02 1.569991856813430786e-01 1.032670736312866211e-01 1.078288033604621887e-01 1.005722060799598694e-01 1.876253783702850342e-01
-4.434109851717948914e-02 1.733533143997192383e-01 5.355340614914894104e-02 -8.093109726905822754e-02 1.950349211692810059e-01 -2.850439250469207764e-01 2.669228427112102509e-02 3.269153181463479996e-03 -2.191522717475891113e-01 -1.498755998909473419e-02 1.222594380378723145e-01 1.457357108592987061e-01 -5.272642970085144043e-01 -2.669267952442169189e-01 3.506115078926086426e-02 -7.581071555614471436e-02 1.187318339943885803e-01 3.920716419816017151e-02 5.594952031970024109e-02 7.416262477636337280e-02 2.040713429450988770e-01 2.088302969932556152e-01 3.026486933231353760e-01 1.105762179940938950e-02 -2.518797814846038818e-01 1.725401878356933594e-01 2.264817357063293457e-01 -4.552814178168773651e-03 4.109311476349830627e-02 1.574093401432037354e-01 -1.533419936895370483e-01 -4.618496075272560120e-02
-2.196316607296466827e-02 1.320662815123796463e-02 -8.264932036399841309e-02 -2.647131979465484619e-01 2.852908372879028320e-01 -1.976710408926010132e-01 -2.951340973377227783e-01 -2.759043574333190918e-01 2.242036722600460052e-02 2.103344351053237915e-01 -9.611719846725463867e-02 -8.631879836320877075e-02 -2.107658088207244873e-01 -1.493455618619918823e-01 3.428915143013000488e-02 -1.307441741228103638e-01 -7.258163392543792725e-02 -1.348467022180557251e-01 1.248070746660232544e-01 4.751918837428092957e-02 -5.443249270319938660e-02 1.652646809816360474e-01 3.138419091701507568e-01 3.405701518058776855e-01 -2.476699054241180420e-01 2.927849292755126953e-01 1.034502089023590088e-01 1.666060537099838257e-01 -1.179848611354827881e-01 -6.407742202281951904e-02 1.464949734508991241e-02 -5.007855966687202454e-02
-3.472199141979217529e-01 1.915773935616016388e-02 -2.287947759032249451e-02 -1.988545656204223633e-01 -5.720319971442222595e-02 4.656301811337471008e-03 -1.529376506805419922e-01 -1.388115584850311279e-01 -1.589169353246688843e-02 -1.044138334691524506e-02 1.456038057804107666e-01 -4.475694894790649414e-02 -3.193534314632415771e-01 -8.646625280380249023e-02 2.167336791753768921e-01 1.710180342197418213e-01 1.651263386011123657e-01 -2.754970267415046692e-02 2.725667059421539307e-01 1.384021639823913574e-01 1.563509851694107056e-01 3.390017151832580566e-01 -2.244813553988933563e-02 -1.084242574870586395e-02 -1.066245883703231812e-02 6.996168754994869232e-03 4.189255833625793457e-01 1.641663461923599243e-01 9.981418401002883911e-02 2.959638833999633789e-01 -8.190095424652099609e-02 1.243525296449661255e-01
3.100511990487575531e-02 1.372634917497634888e-01 4.536354541778564453e-02 -3.037858605384826660e-01 -9.880322217941284180e-02 -3.486758470535278320e-02 -7.665681093931198120e-02 -1.990286260843276978e-01 1.983278393745422363e-01 3.543614875525236130e-03 1.584021300077438354e-01 2.160527743399143219e-02 -3.078436851501464844e-01 4.014763981103897095e-02 -1.604709923267364502e-01 -2.913024723529815674e-01 1.314798146486282349e-01 -8.365156129002571106e-03 6.332145631313323975e-02 3.156599402427673340e-01 1.961268037557601929e-01 3.384721279144287109e-01 -1.152528971433639526e-01 1.977237761020660400e-01 -2.695885002613067627e-01 2.436812222003936768e-02 2.358025014400482178e-01 2.514967620372772217e-01 1.018136553466320038e-02 6.867521256208419800e-02 1.789956092834472656e-01 4.577784985303878784e-02
1.280947625637054443e-01 5.053330212831497192e-02 -8.137318491935729980e-02 -1.955787688493728638e-01 2.378857582807540894e-01 -1.560232341289520264e-01 -3.614739179611206055e-01 -2.882969081401824951e-01 -8.273908495903015137e-02 -2.209103666245937347e-02 -1.521884799003601074e-01 -1.740279346704483032e-01 -1.906712912023067474e-02 5.380519479513168335e-02 -7.917774468660354614e-02 -3.967076539993286133e-02 -6.356886588037014008e-03 -9.648711234331130981e-02 -1.319233626127243042e-01 1.222254633903503418e-01 2.310086935758590698e-01 3.590560555458068848e-01 4.118330478668212891e-01 1.058657839894294739e-01 -3.494223952293395996e-01 2.843861095607280731e-02 1.718623042106628418e-01 -4.375685378909111023e-02 5.915480479598045349e-02 1.360792201012372971e-02 1.952309161424636841e-02 -7.972969114780426025e-02
-1.226219907402992249e-01 1.978769153356552124e-01 1.348083615303039551e-01 -1.243252381682395935e-01 1.329688578844070435e-01 -4.649730622768402100e-01 2.223568037152290344e-02 -1.547185331583023071e-01 2.121021747589111328e-01 -7.572433352470397949e-02 4.251341149210929871e-02 -2.456522583961486816e-01 -3.618548214435577393e-01 -4.379231110215187073e-02 1.132497265934944153e-01 -6.338398903608322144e-02 2.088970690965652466e-01 8.072195947170257568e-02 7.526940107345581055e-02 2.854300737380981445e-01 7.012479752302169800e-02 2.325489521026611328e-01 2.707462906837463379e-01 -5.085545592010021210e-03 3.754071146249771118e-02 -2.550952136516571045e-01 1.685480773448944092e-01 4.028119519352912903e-02 5.055413767695426941e-02 -3.693037480115890503e-02 -6.558400113135576248e-03 -1.456017941236495972e-01
-1.872315555810928345e-01 3.079170286655426025e-01 -2.623967081308364868e-02 -2.781524881720542908e-02 -5.774379894137382507e-02 -3.797777593135833740e-01 -8.974738419055938721e-02 -2.605914473533630371e-01 1.945579648017883301e-01 -6.935596466064453125e-02 1.099461093544960022e-01 -2.577127814292907715e-01 -1.312160044908523560e-01 7.947972416877746582e-02 -1.712657660245895386e-01 -1.296048462390899658e-01 5.212867632508277893e-02 1.436066925525665283e-01 -8.443613350391387939e-02 6.476700305938720703e-02 2.029676884412765503e-01 9.336575865745544434e-02 2.447237074375152588e-02 -3.880153223872184753e-02 8.146510273218154907e-02 -6.739024072885513306e-02 4.817475378513336182e-01 2.334668785333633423e-01 -3.444099426269531250e-02 1.573866754770278931e-01 4.166040569543838501e-02 2.053542286157608032e-01
-1.409790813922882080e-01 -2.365754395723342896e-01 -1.024772673845291138e-01 7.970812916755676270e-02 -1.159771606326103210e-01 -9.187676012516021729e-02 -3.978122770786285400e-01 2.010887116193771362e-01 -2.125471830368041992e-03 -5.983708426356315613e-02 -5.484796315431594849e-02 9.951692074537277222e-02 -2.377234846353530884e-01 -2.715494483709335327e-02 1.515102684497833252e-01 -3.047000169754028320e-01 1.995067112147808075e-02 3.014118075370788574e-01 1.329051703214645386e-01 2.027756720781326294e-01 -1.366658806800842285e-01 9.048414975404739380e-02 -2.193493954837322235e-02 2.878584899008274078e-03 -2.097903043031692505e-01 8.398454636335372925e-02 2.464044988155364990e-01 3.183166086673736572e-01 2.030730396509170532e-01 2.044401019811630249e-01 -1.414706408977508545e-01 6.030768528580665588e-02
-2.926154732704162598e-01 1.075959652662277222e-01 -3.992038965225219727e-02 1.240265928208827972e-02 -1.254556775093078613e-01 -8.350377529859542847e-02 8.575120568275451660e-02 9.443660080432891846e-02 7.568395137786865234e-02 2.746024914085865021e-02 5.374235659837722778e-02 -1.369735002517700195e-01 -9.007486701011657715e-02 2.140264362096786499e-01 1.301242858171463013e-01 -2.168202996253967285e-01 -2.024811878800392151e-02 2.554324567317962646e-01 -1.916703879833221436e-01 2.989842593669891357e-01 1.002024020999670029e-02 3.044604957103729248e-01 3.673520386219024658e-01 1.504936516284942627e-01 -3.233849406242370605e-01 2.179856747388839722e-01 -1.691768020391464233e-01 1.162890717387199402e-01 1.578451842069625854e-01 -7.691405713558197021e-02 1.847715526819229126e-01 1.211768016219139099e-01
-8.382958918809890747e-02 1.005587875843048096e-01 7.433513645082712173e-03 -1.374520510435104370e-01 -1.043365746736526489e-01 -1.574641019105911255e-01 1.622757017612457275e-01 1.094851121306419373e-01 4.512068629264831543e-02 -1.828760802745819092e-01 -1.658231914043426514e-01 -2.006618082523345947e-01 -9.772557765245437622e-02 -9.345684084109961987e-04 1.933992505073547363e-01 -2.518818080425262451e-01 -9.808532148599624634e-02 1.736059635877609253e-01 -2.045449912548065186e-01 3.098886013031005859e-01 1.231742203235626221e-01 3.482432365417480469e-01 9.363667666912078857e-02 1.711788922548294067e-01 -3.276174664497375488e-01 2.625663280487060547e-01 7.795566320419311523e-02 2.997750602662563324e-02 8.388492465019226074e-02 2.382889986038208008e-01 -1.375391185283660889e-01 2.411219030618667603e-01
-1.106724441051483154e-01 -7.500451803207397461e-02 1.086080074310302734e-01 1.237760037183761597e-01 -6.974224001169204712e-02 -1.203524321317672729e-01 -3.506791591644287109e-01 -1.727890521287918091e-01 -1.307983696460723877e-01 -1.618514060974121094e-01 1.414230465888977051e-01 -2.119674347341060638e-03 -4.957423210144042969e-01 1.810149289667606354e-02 1.478551924228668213e-01 2.874918654561042786e-02 -1.868273019790649414e-01 -2.632333338260650635e-02 1.208142861723899841e-01 9.567560255527496338e-02 -2.977136895060539246e-02 -1.327732950448989868e-01 2.689973115921020508e-01 1.255017146468162537e-02 -2.272861748933792114e-01 2.280355663970112801e-03 1.231950372457504272e-01 -1.029014661908149719e-01 2.402127236127853394e-01 1.060997620224952698e-01 3.901593759655952454e-02 3.904528319835662842e-01
-3.872596025466918945e-01 -1.145505160093307495e-01 1.048714295029640198e-01 -1.860004514455795288e-01 -1.456060111522674561e-01 -4.257255420088768005e-02 -4.609464108943939209e-01 -1.115874797105789185e-01 2.994314394891262054e-02 7.782740518450737000e-03 1.938501298427581787e-01 -3.258868353441357613e-03 -2.495132088661193848e-01 1.175619661808013916e-01 7.102552335709333420e-03 1.000325828790664673e-01 5.577860772609710693e-02 6.421289592981338501e-02 -2.393968775868415833e-02 -2.459660768508911133e-01 3.157933950424194336e-01 6.184459105134010315e-02 6.650337576866149902e-02 -1.352859754115343094e-02 -1.355182379484176636e-01 2.989361584186553955e-01 -7.697571069002151489e-02 2.057725191116333008e-01 5.105034634470939636e-02 7.585134357213973999e-02 2.717316448688507080e-01 6.356547772884368896e-02
1.196402460336685181e-01 5.527003109455108643e-02 -9.859768301248550415e-02 -1.327341943979263306e-01 -2.461470849812030792e-02 -3.934990465641021729e-01 -3.055949509143829346e-01 -1.866021305322647095e-01 3.699141442775726318e-01 4.563398659229278564e-02 -3.969390392303466797e-01 -8.436352759599685669e-02 -1.186432018876075745e-01 -2.650632858276367188e-01 1.322796493768692017e-01 -1.496734023094177246e-01 1.913267537020146847e-03 1.624265909194946289e-01 1.839248687028884888e-01 -2.821743860840797424e-02 1.452053710818290710e-02 -5.944899842143058777e-02 3.180101215839385986e-01 7.964400947093963623e-02 -1.206890773028135300e-02 -9.769523516297340393e-03 -3.254709020256996155e-02 1.838945895433425903e-01 1.370524466037750244e-01 1.100704073905944824e-01 -7.455271482467651367e-02 4.181046388112008572e-04
-3.270892500877380371e-01 1.169695407152175903e-01 -1.493477225303649902e-01 -2.161025106906890869e-01 -1.735776215791702271e-01 -1.788612157106399536e-01 -3.093970417976379395e-01 -4.610470309853553772e-02 -1.828117966651916504e-01 1.600660234689712524e-01 -1.216412410140037537e-01 -8.132942765951156616e-02 -2.590351700782775879e-01 1.271697878837585449e-01 2.143786698579788208e-01 -7.744774967432022095e-02 -2.315237224102020264e-01 -7.328851521015167236e-02 2.543769963085651398e-02 4.621461033821105957e-02 -8.895969949662685394e-03 1.769443601369857788e-01 3.991795778274536133e-01 1.004375424236059189e-02 1.805166155099868774e-01 -2.188366465270519257e-02 -8.702104538679122925e-02 2.934823930263519287e-01 2.302836775779724121e-01 1.135901641100645065e-02 2.326559647917747498e-02 4.014267027378082275e-02
-1.418202370405197144e-01 1.396396905183792114e-01 1.512200832366943359e-01 -1.580341160297393799e-02 1.070776879787445068e-01 -2.317809909582138062e-01 1.221033558249473572e-02 -1.659031063318252563e-01 1.642563343048095703e-01 9.354031085968017578e-02 2.132309675216674805e-01 1.685701310634613037e-01 -3.580051362514495850e-01 3.025089502334594727e-01 4.836544767022132874e-02 -2.202175408601760864e-01 -1.671036034822463989e-01 1.291641294956207275e-01 -5.609345063567161560e-02 9.569311141967773438e-02 -8.517533540725708008e-02 6.576523184776306152e-02 4.047568514943122864e-02 2.989609241485595703e-01 -4.801833033561706543e-01 -1.122715100646018982e-01 1.439564973115921021e-01 1.684020459651947021e-01 8.055751025676727295e-02 1.081798877567052841e-02 2.111489698290824890e-02 7.388954609632492065e-02
-2.748771309852600098e-01 2.364257425069808960e-01 8.412268757820129395e-02 -2.452743053436279297e-01 -1.375221610069274902e-01 -1.737057864665985107e-01 -2.705289721488952637e-01 -1.749265640974044800e-01 2.193078696727752686e-01 9.177042543888092041e-02 -6.007339432835578918e-02 -2.985028177499771118e-02 -3.067354857921600342e-01 3.043974041938781738e-01 6.627011299133300781e-02 -6.129933521151542664e-02 2.579774558544158936e-01 1.516334861516952515e-01 -2.469859421253204346e-01 2.945294678211212158e-01 3.392168134450912476e-02 5.879057571291923523e-02 1.039314568042755127e-01 9.782417118549346924e-02 1.315825134515762329e-01 4.903993010520935059e-02 -1.066784635186195374e-01 1.382768005132675171e-01 1.020086407661437988e-01 2.065390497446060181e-01 -1.762753538787364960e-02 1.632760912179946899e-01
-4.224822223186492920e-01 -2.061861008405685425e-01 -2.962708473205566406e-01 -2.088506817817687988e-01 3.291244059801101685e-02 -2.951348125934600830e-01 -6.763539463281631470e-02 9.764188528060913086e-02 6.212319806218147278e-02 8.888462930917739868e-02 -4.040546715259552002e-02 -1.890487670898437500e-01 -2.201493829488754272e-01 -2.512694895267486572e-01 -2.092232741415500641e-02 1.650430858135223389e-01 6.228730082511901855e-02 2.234518975019454956e-01 -1.137062683701515198e-01 2.709436416625976562e-01 -1.003514602780342102e-01 1.652852147817611694e-01 2.253691405057907104e-01 4.662125557661056519e-02 -1.217307746410369873e-01 -1.219457536935806274e-01 9.907652437686920166e-02 1.695306301116943359e-01 1.275776699185371399e-02 1.635559648275375366e-01 -1.053797677159309387e-01 -1.418629884719848633e-01
-2.181474417448043823e-01 7.117265462875366211e-02 2.286128997802734375e-01 5.179684981703758240e-02 1.083729416131973267e-01 -2.583050429821014404e-01 -2.766089439392089844e-01 -1.594695262610912323e-02 1.355337351560592651e-01 1.316718850284814835e-02 -2.124622836709022522e-02 -9.109812974929809570e-02 -1.420725286006927490e-01 3.506894782185554504e-02 1.294978708028793335e-01 2.835795879364013672e-01 -9.024713188409805298e-02 -1.559891104698181152e-01 -2.346222251653671265e-01 -1.976826600730419159e-02 1.521587520837783813e-01 -5.280653014779090881e-02 2.848359644412994385e-01 -5.798019096255302429e-02 -3.123699128627777100e-01 3.061684072017669678e-01 -2.004603296518325806e-01 1.183154806494712830e-01 2.432323992252349854e-01 2.612356245517730713e-01 3.146819025278091431e-02 1.379452049732208252e-01
-2.732546925544738770e-01 4.421372339129447937e-02 6.499674916267395020e-02 -2.393404990434646606e-01 -1.214963719248771667e-01 -6.153794750571250916e-02 -2.396739423274993896e-01 -1.947495639324188232e-01 5.383469536900520325e-02 -2.601374983787536621e-01 -2.463478446006774902e-01 -2.038876861333847046e-01 -2.992702424526214600e-01 -3.707120195031166077e-02 1.442004889249801636e-01 2.648674324154853821e-02 1.793757528066635132e-01 1.065490469336509705e-01 1.061976552009582520e-01 -1.486885547637939453e-02 -1.143817380070686340e-01 -7.722932845354080200e-02 1.495030224323272705e-01 1.664668172597885132e-01 -2.539344131946563721e-01 -7.031412422657012939e-02 1.207356154918670654e-02 4.565320909023284912e-02 -1.339509338140487671e-01 3.296430110931396484e-01 -2.910492122173309326e-01 2.357514500617980957e-01
1.679950580000877380e-02 -3.967754915356636047e-02 -1.538624614477157593e-01 -1.809002310037612915e-01 8.597461506724357605e-03 -2.758515775203704834e-01 -1.905210167169570923e-01 -9.980117529630661011e-02 2.717280685901641846e-01 -1.104284226894378662e-01 -1.491474509239196777e-01 -6.298395246267318726e-02 3.605697304010391235e-02 1.951939016580581665e-01 6.509649753570556641e-02 -1.023169383406639099e-01 2.471329271793365479e-02 3.186432123184204102e-01 -2.747758030891418457e-01 -5.348865687847137451e-02 2.010539174079895020e-01 1.042204648256301880e-01 5.348538607358932495e-02 -2.962903380393981934e-01 -5.051164627075195312e-01 -1.522326376289129257e-02 1.483341753482818604e-01 -8.324348181486129761e-02 9.342723339796066284e-02 -8.100036066025495529e-04 -1.879054903984069824e-01 4.673093929886817932e-02
5.414431542158126831e-02 -3.888268023729324341e-02 -7.908147573471069336e-02 -1.384950280189514160e-01 1.794755756855010986e-01 -1.725342422723770142e-01 -3.779278695583343506e-01 -1.200192943215370178e-01 5.607354640960693359e-02 -7.629172503948211670e-02 -1.016920134425163269e-01 -8.197059854865074158e-03 -4.382661730051040649e-02 2.618395537137985229e-02 2.232432924211025238e-02 -1.153591834008693695e-02 -2.481745332479476929e-01 6.219066306948661804e-02 -7.423122972249984741e-02 -5.518893245607614517e-03 3.490774631500244141e-01 3.922621607780456543e-01 1.622870862483978271e-01 -5.358874797821044922e-02 -5.006048679351806641e-01 5.707064643502235413e-03 8.490128070116043091e-02 -1.668557971715927124e-01 -1.340387761592864990e-01 -8.203244954347610474e-02 7.957899011671543121e-03 2.047409862279891968e-01
-3.150043785572052002e-01 7.516198605298995972e-02 -2.076071649789810181e-01 -2.354354709386825562e-01 -9.030804969370365143e-03 -1.977982521057128906e-01 -2.064141333103179932e-01 7.865394651889801025e-02 -1.721896114759147167e-03 1.982307620346546173e-02 -3.817736804485321045e-01 3.456215607002377510e-03 -1.278274953365325928e-01 -3.580773472785949707e-01 1.143177300691604614e-01 -1.690666675567626953e-01 2.023423612117767334e-01 1.311026662588119507e-01 -5.295030027627944946e-02 2.565374970436096191e-01 1.527974605560302734e-01 1.850163489580154419e-01 3.535690903663635254e-01 -5.086004361510276794e-02 1.317986845970153809e-02 -1.427931934595108032e-01 -5.987345939502120018e-04 -9.783226996660232544e-03 2.016171813011169434e-02 9.582370519638061523e-02 -4.627823084592819214e-02 -1.786378920078277588e-01
-1.651299148797988892e-01 2.340109944343566895e-01 -9.379188716411590576e-02 -3.056481713429093361e-03 1.436159908771514893e-01 -1.726817190647125244e-01 -1.820498108863830566e-01 1.667741984128952026e-01 1.069720163941383362e-01 -7.716137170791625977e-02 -3.280784562230110168e-02 4.464092850685119629e-02 -2.953723967075347900e-01 -3.807557523250579834e-01 1.519981622695922852e-01 -7.280413806438446045e-02 -1.064477041363716125e-01 3.842812031507492065e-03 -6.911076605319976807e-02 7.120677083730697632e-02 1.046024113893508911e-01 1.271720230579376221e-01 1.084339767694473267e-01 2.222057282924652100e-01 -2.718337252736091614e-02 -1.084630712866783142e-01 4.527813494205474854e-01 2.252560257911682129e-01 3.248074650764465332e-01 1.503731012344360352e-01 6.918490678071975708e-02 -7.798419147729873657e-02
1.248867288231849670e-01 -1.387867778539657593e-01 7.050160318613052368e-02 1.047781556844711304e-01 -8.795494213700294495e-03 -2.044745832681655884e-01 -1.153312623500823975e-01 8.584874868392944336e-02 7.472079247236251831e-02 -5.375842750072479248e-02 -3.530796617269515991e-02 -2.714203894138336182e-01 7.393615692853927612e-02 7.140025496482849121e-02 1.339033246040344238e-01 -1.141984686255455017e-01 1.056056544184684753e-01 -3.714891523122787476e-02 1.295581459999084473e-01 2.045961841940879822e-02 3.302177190780639648e-01 1.501268744468688965e-01 4.964676499366760254e-01 -3.086452605202794075e-03 -4.453050196170806885e-01 6.062931567430496216e-02 8.391369134187698364e-02 4.956626519560813904e-02 2.671398222446441650e-01 -1.589905172586441040e-01 6.390447914600372314e-02 2.042183578014373779e-01
-1.204131916165351868e-02 2.394322752952575684e-01 -5.141155421733856201e-02 -1.048646122217178345e-01 -8.752316981554031372e-02 -3.906517028808593750e-01 -1.189819276332855225e-01 6.714043766260147095e-02 2.079068571329116821e-01 1.808263063430786133e-01 1.852276623249053955e-01 5.620306357741355896e-02 -2.389892339706420898e-01 -7.787121087312698364e-02 -2.462589293718338013e-01 2.051861137151718140e-01 1.312387287616729736e-01 7.869507372379302979e-02 -1.102403998374938965e-01 2.888417243957519531e-02 2.802101075649261475e-01 2.804846167564392090e-01 1.302562654018402100e-01 -1.715609133243560791e-01 -2.729693055152893066e-01 -1.495194714516401291e-02 1.486157327890396118e-01 2.300198823213577271e-01 7.758973538875579834e-02 -5.850097164511680603e-02 2.638246715068817139e-01 4.321189969778060913e-02
5.789238214492797852e-02 8.377924561500549316e-02 8.283645659685134888e-02 -2.253237664699554443e-01 1.952819824218750000e-01 -7.493936270475387573e-02 -6.017343327403068542e-02 2.710647415369749069e-03 5.959451571106910706e-02 1.573506444692611694e-01 -1.202222034335136414e-01 -4.871911182999610901e-02 4.698527231812477112e-02 1.638077646493911743e-01 1.485010385513305664e-01 -2.335071712732315063e-01 1.836269199848175049e-01 2.587176859378814697e-01 -2.632369399070739746e-01 4.168770462274551392e-02 2.281441688537597656e-01 3.259288668632507324e-01 2.427214384078979492e-01 8.964066952466964722e-02 -4.045942425727844238e-01 -1.591672152280807495e-01 -7.688876241445541382e-02 5.584345385432243347e-02 1.691412776708602905e-01 2.332686781883239746e-01 8.514462411403656006e-02 2.204852253198623657e-01
-3.876478224992752075e-02 -1.021130681037902832e-01 -7.170522958040237427e-02 -1.773906499147415161e-01 6.466990709304809570e-02 -1.843878179788589478e-01 -6.712208688259124756e-02 -5.676078144460916519e-03 -2.762447893619537354e-01 9.672884643077850342e-02 5.978180468082427979e-02 1.409607678651809692e-01 -3.438755869865417480e-01 -3.527430891990661621e-01 9.201799333095550537e-02 -1.075491011142730713e-01 1.342018544673919678e-01 1.854010522365570068e-01 -1.113173812627792358e-01 1.439617723226547241e-01 2.331081479787826538e-01 3.922908902168273926e-01 2.813691496849060059e-01 -1.306754304096102715e-03 -3.197192549705505371e-01 4.251184687018394470e-02 1.233404576778411865e-01 5.336985364556312561e-02 1.459741592407226562e-01 1.154991760849952698e-01 8.434413373470306396e-02 -1.285615563392639160e-02
-2.627162337303161621e-01 -9.851511567831039429e-03 -1.699080467224121094e-01 -3.455564379692077637e-01 -6.115264724940061569e-03 -2.042793333530426025e-01 -2.593989968299865723e-01 -2.653652988374233246e-02 -1.369402110576629639e-01 1.100228801369667053e-01 -1.334292814135551453e-02 -2.740076929330825806e-02 -2.374805063009262085e-01 -1.971404626965522766e-02 2.383973598480224609e-01 1.361373960971832275e-01 1.407243460416793823e-01 -9.254819015040993690e-04 -1.555191874504089355e-01 -2.280820161104202271e-01 2.552557885646820068e-01 1.974800080060958862e-01 1.911360621452331543e-01 -9.729139506816864014e-02 -1.421909332275390625e-01 -1.419468666426837444e-03 3.963163793087005615e-01 1.618804186582565308e-01 1.025552749633789062e-01 -2.924079820513725281e-02 1.940484195947647095e-01 1.011086851358413696e-01
-1.704696565866470337e-01 -4.319831728935241699e-02 3.316503763198852539e-01 -7.304233312606811523e-02 2.144386917352676392e-01 2.401432022452354431e-02 -2.305440008640289307e-01 -1.811836473643779755e-02 2.629994153976440430e-01 6.789202243089675903e-02 5.875546485185623169e-03 3.986466303467750549e-02 -2.322203814983367920e-01 -1.124862059950828552e-01 -1.044002492562867701e-04 -3.006382472813129425e-02 2.525855004787445068e-01 2.698313072323799133e-02 -2.155080735683441162e-01 1.495087444782257080e-01 4.006402194499969482e-02 2.771254815161228180e-02 1.244184225797653198e-01 -1.437171548604965210e-01 -3.450298607349395752e-01 3.250977993011474609e-01 5.753530934453010559e-02 2.125542312860488892e-01 7.882891222834587097e-03 1.997167617082595825e-01 -8.417589589953422546e-03 3.546085655689239502e-01
-2.189110517501831055e-01 2.360916137695312500e-02 5.376495048403739929e-02 -3.488020002841949463e-01 1.483939308673143387e-02 -2.213128060102462769e-01 5.605034530162811279e-02 7.867661863565444946e-02 2.403676509857177734e-01 3.884105756878852844e-02 -1.504516303539276123e-01 7.835063152015209198e-03 -2.824058532714843750e-01 -8.563533425331115723e-02 -1.019285693764686584e-01 1.759790182113647461e-01 -2.500740252435207367e-02 3.420144319534301758e-01 1.085504889488220215e-01 2.987843155860900879e-01 7.061696052551269531e-02 -3.452306613326072693e-02 2.810236811637878418e-01 -1.477866619825363159e-01 -2.232870310544967651e-01 -1.084142252802848816e-01 1.707447576336562634e-03 3.999586701393127441e-01 -5.959377437829971313e-02 5.873761698603630066e-02 -6.008593365550041199e-02 -1.296915765851736069e-02
6.021123006939888000e-02 3.681800886988639832e-02 -6.260081380605697632e-02 -2.093928307294845581e-01 -1.981468684971332550e-02 7.841658592224121094e-02 -3.160664439201354980e-01 -1.986036747694015503e-01 1.489477455615997314e-01 -7.374475151300430298e-02 -4.000868275761604309e-02 -2.170239984989166260e-01 -3.294147551059722900e-01 -4.985981807112693787e-02 -7.902018725872039795e-02 2.284149266779422760e-02 -4.495184719562530518e-01 6.782592274248600006e-03 -2.714750468730926514e-01 1.721735298633575439e-01 1.739363521337509155e-01 1.737926602363586426e-01 4.029876366257667542e-02 -9.624389559030532837e-02 -4.222962260246276855e-01 -3.618951141834259033e-02 6.821300089359283447e-02 9.269306063652038574e-02 -1.329612880945205688e-01 5.450635775923728943e-02 -1.259955763816833496e-01 3.268747404217720032e-02
1.297079920768737793e-01 -2.747943159192800522e-03 -3.763468563556671143e-02 -7.545529305934906006e-02 8.916226774454116821e-02 -2.617015540599822998e-01 -4.540513753890991211e-01 -1.825731545686721802e-01 3.698385879397392273e-02 1.437098532915115356e-01 -1.589530110359191895e-01 -1.622351557016372681e-01 1.469516605138778687e-01 2.357798963785171509e-01 -2.110035903751850128e-02 5.636072531342506409e-02 1.358416210860013962e-02 7.396691292524337769e-02 5.287328734993934631e-02 2.324346750974655151e-01 2.610081434249877930e-01 2.689514756202697754e-01 2.901012003421783447e-01 -1.094513684511184692e-01 -4.207950234413146973e-01 -3.504230454564094543e-02 8.213538676500320435e-02 -5.615953356027603149e-02 7.745547592639923096e-02 -1.114973984658718109e-02 2.714300341904163361e-02 1.075976267457008362e-01
-9.180031716823577881e-02 1.413964182138442993e-01 -4.591357707977294922e-02 2.702407240867614746e-01 -1.363992542028427124e-01 -4.222322721034288406e-03 -2.464381009340286255e-01 -3.118658661842346191e-01 1.206058710813522339e-01 4.130709543824195862e-02 1.355222910642623901e-01 -1.143042072653770447e-01 -3.234843015670776367e-01 6.064017862081527710e-02 1.799108386039733887e-01 2.086178511381149292e-01 -3.423693776130676270e-02 -9.584760665893554688e-02 -6.829959899187088013e-02 5.123391747474670410e-02 1.567437648773193359e-01 1.083975136280059814e-01 4.411165416240692139e-01 6.677985191345214844e-02 -3.133417665958404541e-01 2.888265848159790039e-01 -6.903523951768875122e-02 6.085069477558135986e-02 6.912424415349960327e-02 9.594815224409103394e-02 1.413079500198364258e-01 1.043999344110488892e-01
-3.294963017106056213e-02 -1.134473234415054321e-01 -5.909759923815727234e-02 -8.370932936668395996e-02 -3.847602009773254395e-02 -6.159334182739257812e-01 -6.829401105642318726e-02 -1.847004294395446777e-01 7.869075238704681396e-02 -8.548186719417572021e-02 7.863634824752807617e-02 7.909525930881500244e-02 -2.552391588687896729e-01 -1.519959121942520142e-01 4.781410470604896545e-02 2.830039560794830322e-01 -1.339000612497329712e-01 2.307178825139999390e-01 8.872669190168380737e-02 2.352925091981887817e-01 5.859444849193096161e-03 2.096764594316482544e-01 1.746014058589935303e-01 -7.540050894021987915e-02 -2.520431578159332275e-01 2.801050059497356415e-02 -2.619399502873420715e-02 1.351579129695892334e-01 1.873363554477691650e-01 -8.173125982284545898e-02 6.667750328779220581e-02 1.236769407987594604e-01
-2.115708291530609131e-01 8.181587606668472290e-02 1.879696846008300781e-01 -1.283009052276611328e-01 -1.795646250247955322e-01 -2.301983684301376343e-01 -3.205523490905761719e-01 -7.429435104131698608e-02 1.405161619186401367e-02 -8.609573543071746826e-02 6.753247976303100586e-02 -6.715809553861618042e-02 -1.973277777433395386e-01 9.721849113702774048e-02 9.713581763207912445e-03 8.187686651945114136e-02 1.969381868839263916e-01 -1.708644181489944458e-01 -1.067696288228034973e-01 3.408958315849304199e-01 7.362233102321624756e-02 2.853087708353996277e-02 2.428251504898071289e-01 1.343306601047515869e-01 1.506145000457763672e-01 2.986379712820053101e-02 -1.141845732927322388e-01 6.357803940773010254e-02 1.176373511552810669e-01 3.789790570735931396e-01 -6.523596495389938354e-02 3.875114619731903076e-01
-2.602906227111816406e-01 -1.396696120500564575e-01 -2.201065123081207275e-01 8.452444523572921753e-02 1.141465529799461365e-01 -3.655599430203437805e-02 -1.299825310707092285e-01 -1.606382727622985840e-01 1.808623373508453369e-01 -9.986477345228195190e-02 9.357720613479614258e-02 1.776907294988632202e-01 -3.908109366893768311e-01 1.612569987773895264e-01 -1.891064047813415527e-01 -2.411904186010360718e-02 7.893700897693634033e-02 -6.107868999242782593e-02 -9.254770725965499878e-02 1.927799433469772339e-01 2.213162630796432495e-01 4.659879505634307861e-01 3.039366751909255981e-02 1.677775010466575623e-02 -1.719761937856674194e-01 -2.244627624750137329e-01 8.242651075124740601e-02 2.080487459897994995e-01 1.802259683609008789e-01 5.362240597605705261e-02 -1.843000762164592743e-02 -1.150361150503158569e-01
-3.488729596138000488e-01 1.735504344105720520e-02 -2.917401725426316261e-03 -2.423427551984786987e-01 -3.989061806350946426e-03 -2.719734907150268555e-01 1.173663735389709473e-01 -7.334588468074798584e-02 3.021048605442047119e-01 1.852499991655349731e-01 -4.875247552990913391e-02 -2.630204856395721436e-01 -2.778431475162506104e-01 -5.458504706621170044e-02 5.819039419293403625e-02 1.282511651515960693e-02 2.182580232620239258e-01 1.944872885942459106e-01 9.774787724018096924e-02 7.413867115974426270e-02 2.586935646831989288e-02 2.015015035867691040e-01 4.795096814632415771e-01 -1.863721311092376709e-01 1.526703219860792160e-02 9.464284777641296387e-02 2.866412280127406120e-03 6.988004315644502640e-03 -4.701473936438560486e-02 1.044390350580215454e-01 -1.180731430649757385e-01 -4.983653128147125244e-02
-2.773376703262329102e-01 1.474678367376327515e-01 3.233247697353363037e-01 -1.132059320807456970e-01 3.460632264614105225e-02 -3.155551254749298096e-01 8.286175318062305450e-03 -2.287693694233894348e-02 -1.090536117553710938e-01 4.052802547812461853e-02 5.352082476019859314e-02 6.208523735404014587e-02 -3.216258883476257324e-01 -8.236138522624969482e-02 9.988284111022949219e-02 -1.313917189836502075e-01 1.237860098481178284e-01 3.096383810043334961e-01 -5.820655077695846558e-02 1.386656910181045532e-01 3.247766792774200439e-01 2.176909446716308594e-01 6.718133389949798584e-02 -2.543071806430816650e-01 -2.249281406402587891e-01 -6.380169093608856201e-02 2.132445722818374634e-01 1.251381486654281616e-01 1.092832162976264954e-01 1.792324781417846680e-01 3.675679489970207214e-02 8.838941156864166260e-02
-9.602436423301696777e-02 2.682909369468688965e-01 5.932041257619857788e-02 -8.080609142780303955e-02 5.256557464599609375e-02 -1.335975527763366699e-01 -2.655480504035949707e-01 1.875521689653396606e-01 1.508650034666061401e-01 1.323977708816528320e-01 1.667503863573074341e-01 -2.663131058216094971e-01 -1.618223190307617188e-01 -1.416625678539276123e-01 2.146807760000228882e-01 5.665397644042968750e-02 -1.377391070127487183e-02 1.027859896421432495e-01 -1.509901285171508789e-01 1.365180015563964844e-01 1.156494095921516418e-01 1.950410157442092896e-01 2.200562655925750732e-01 3.171787261962890625e-01 1.551887989044189453e-01 1.263963580131530762e-01 4.654881358146667480e-01 7.701901346445083618e-02 1.631136983633041382e-01 3.249501576647162437e-03 -7.619320601224899292e-02 1.234142296016216278e-02
-1.394961029291152954e-01 -6.868692487478256226e-02 -2.421742975711822510e-01 -3.095828890800476074e-01 3.108710050582885742e-03 -3.223605751991271973e-01 -1.750022023916244507e-01 -1.098521705716848373e-02 -3.634059727191925049e-01 2.021388262510299683e-01 3.921924531459808350e-02 -2.713961713016033173e-02 -2.776365280151367188e-01 -1.363036483526229858e-01 1.238373965024948120e-01 1.544425785541534424e-01 1.866577416658401489e-01 -3.597238287329673767e-02 -1.005593612790107727e-01 1.384698301553726196e-01 2.388170659542083740e-01 1.180572509765625000e-01 3.021843135356903076e-01 1.063660457730293274e-01 -2.272097915410995483e-01 -1.933187246322631836e-02 1.152345314621925354e-01 1.804678142070770264e-01 1.567548066377639771e-01 -3.178428113460540771e-02 9.182131290435791016e-02 7.571253925561904907e-02
-2.774348556995391846e-01 9.919997304677963257e-02 -1.560637205839157104e-01 -1.741850972175598145e-01 -2.313309013843536377e-01 -1.930889338254928589e-01 -1.192964315414428711e-01 3.881369903683662415e-02 3.482907712459564209e-01 1.525574922561645508e-01 -1.640380024909973145e-01 1.315927505493164062e-01 -3.417026996612548828e-01 -6.317514926195144653e-02 1.236704215407371521e-01 1.659711450338363647e-02 -2.537797391414642334e-02 1.683477014303207397e-01 -1.579818278551101685e-01 1.268436908721923828e-01 -3.160931169986724854e-03 -1.377328783273696899e-01 1.097102463245391846e-01 1.413829326629638672e-01 -2.559275627136230469e-01 -7.924838573671877384e-04 6.724433600902557373e-02 3.966927826404571533e-01 -1.768005639314651489e-01 9.634754806756973267e-02 6.151181831955909729e-02 -1.846092641353607178e-01
1.155649661086499691e-03 1.577508598566055298e-01 9.578214026987552643e-03 -3.896858394145965576e-01 1.708506643772125244e-01 -3.441409170627593994e-01 -1.751848906278610229e-01 -2.553403377532958984e-01 1.321370750665664673e-01 8.534108847379684448e-02 1.032427251338958740e-01 -4.950282722711563110e-02 5.933930724859237671e-02 -4.363440349698066711e-02 1.174985766410827637e-01 5.051738768815994263e-02 -3.416580706834793091e-02 -1.585516482591629028e-01 -1.507491767406463623e-01 2.314699143171310425e-01 9.563975036144256592e-02 -3.575693443417549133e-02 2.346533834934234619e-01 1.038787737488746643e-01 -1.796568483114242554e-01 -2.044022381305694580e-01 1.136758029460906982e-01 4.304474890232086182e-01 1.755753457546234131e-01 1.081557795405387878e-01 -3.504629805684089661e-02 -1.584753394126892090e-01
-1.506669372320175171e-01 -1.661328226327896118e-01 3.120831251144409180e-01 -2.098181396722793579e-01 1.797324717044830322e-01 -1.936848163604736328e-01 -1.480263769626617432e-01 -4.133988171815872192e-02 1.687421202659606934e-01 -1.647070050239562988e-01 -3.065981268882751465e-01 -5.647102743387222290e-02 3.142177313566207886e-02 9.871768951416015625e-02 1.054818853735923767e-01 -1.233367994427680969e-02 -1.635839045047760010e-01 -2.714304924011230469e-01 1.539490534923970699e-03 4.053972661495208740e-02 -5.502329766750335693e-02 3.839361071586608887e-01 2.412102371454238892e-01 5.697252228856086731e-02 -2.847817242145538330e-01 2.163894474506378174e-01 1.758676767349243164e-01 -9.933940321207046509e-02 -1.950811594724655151e-02 2.647370100021362305e-02 1.536403745412826538e-01 1.807880699634552002e-01
-2.326102405786514282e-01 1.192178577184677124e-01 -9.993630647659301758e-02 -1.552214324474334717e-01 -1.850306987762451172e-01 -2.157608121633529663e-01 3.851621225476264954e-02 -8.806544542312622070e-02 2.488579452037811279e-01 -1.409746408462524414e-01 -6.623335927724838257e-02 -2.194591462612152100e-01 1.914017461240291595e-02 1.654852032661437988e-01 2.588775753974914551e-01 -3.802535831928253174e-01 6.116627715528011322e-03 -8.553009480237960815e-03 -2.969701886177062988e-01 5.808829888701438904e-02 1.697212606668472290e-01 2.252602428197860718e-01 1.864050626754760742e-01 -2.221879810094833374e-01 -3.467106223106384277e-01 -1.859957911074161530e-02 -8.766369521617889404e-02 1.325705647468566895e-01 -1.929991133511066437e-02 6.420864909887313843e-02 -1.651924699544906616e-01 3.032201156020164490e-02
-1.499511301517486572e-01 2.373391538858413696e-01 -2.555272579193115234e-01 -9.674260765314102173e-02 -1.143862232565879822e-01 -2.076290249824523926e-01 -9.805769473314285278e-02 -4.363166168332099915e-02 1.350904349237680435e-02 -1.205395832657814026e-01 -1.478703171014785767e-01 -1.421004980802536011e-01 -1.870593577623367310e-01 2.230254858732223511e-01 -1.446676403284072876e-01 -1.448985338211059570e-01 -8.057326823472976685e-02 1.176800653338432312e-01 -5.763330683112144470e-02 9.996975213289260864e-02 1.851840764284133911e-01 -1.376676410436630249e-01 2.283105999231338501e-01 1.741776466369628906e-01 1.744859963655471802e-01 -1.051675900816917419e-01 2.421767562627792358e-01 1.762691438198089600e-01 1.567755043506622314e-01 2.395149320363998413e-01 -2.412823140621185303e-01 3.932399451732635498e-01
6.758513301610946655e-02 3.436914980411529541e-01 2.786177583038806915e-02 -2.019829452037811279e-01 7.481393963098526001e-02 -2.494377344846725464e-01 -2.056053131818771362e-01 3.387272655963897705e-01 1.909806728363037109e-01 2.364335767924785614e-02 1.028941385447978973e-02 3.011981025338172913e-02 -2.149735987186431885e-01 -6.902053952217102051e-02 1.607320010662078857e-01 -6.190974637866020203e-02 -7.256383448839187622e-02 -6.213144958019256592e-02 -1.213060021400451660e-01 2.636797726154327393e-01 -1.608316414058208466e-02 1.630621552467346191e-01 1.124091446399688721e-01 2.122136205434799194e-01 -1.968905329704284668e-01 -1.118563637137413025e-01 1.841674149036407471e-01 2.538918256759643555e-01 3.915502727031707764e-01 -7.013520598411560059e-02 -5.132455006241798401e-02 -6.173163652420043945e-02
-1.777383685111999512e-01 2.492113411426544189e-01 -2.150147594511508942e-02 2.336135320365428925e-02 -1.123985275626182556e-01 -3.852226138114929199e-01 -1.692250967025756836e-01 -2.042411714792251587e-01 -4.056952893733978271e-02 -2.242164164781570435e-01 -1.097594872117042542e-01 -2.301923632621765137e-01 -1.904897987842559814e-01 -1.185795962810516357e-01 -8.060985244810581207e-03 -2.246797382831573486e-01 1.481368541717529297e-01 3.002813458442687988e-01 5.473516881465911865e-02 3.546783328056335449e-01 1.263426989316940308e-01 4.620387032628059387e-02 1.333203464746475220e-01 2.762255817651748657e-02 -7.923058420419692993e-02 -2.486451715230941772e-01 1.530388295650482178e-01 1.959100663661956787e-01 1.579255908727645874e-01 -9.903974086046218872e-02 -1.169503405690193176e-01 1.393295265734195709e-02
-1.398429423570632935e-01 5.044684186577796936e-02 -9.544261544942855835e-02 -1.603119820356369019e-01 -3.791286051273345947e-02 -2.798967994749546051e-02 -1.474818289279937744e-01 1.025219559669494629e-01 2.925354540348052979e-01 -1.479012668132781982e-01 -1.149142608046531677e-01 -1.608082801103591919e-01 -4.692270979285240173e-02 -9.871231019496917725e-02 2.583820521831512451e-01 -1.532310247421264648e-01 -6.325586885213851929e-02 8.805242925882339478e-02 -2.706347703933715820e-01 2.283148467540740967e-01 1.030814796686172485e-01 7.567314803600311279e-02 3.417384624481201172e-01 1.685360670089721680e-01 -3.776534497737884521e-01 3.017844557762145996e-01 -6.798803806304931641e-02 1.144145652651786804e-01 8.815112709999084473e-02 5.078518763184547424e-02 -2.929713726043701172e-01 1.168154478073120117e-01
-8.650526404380798340e-02 1.114623099565505981e-01 1.090652793645858765e-01 -1.658726036548614502e-01 -7.146938890218734741e-02 -2.466457188129425049e-01 -2.950357198715209961e-01 1.351653337478637695e-01 -9.025834500789642334e-03 -2.817083708941936493e-02 -6.084849685430526733e-02 -2.400341778993606567e-01 -1.831302046775817871e-01 5.378820002079010010e-02 -1.465341299772262573e-01 7.147398591041564941e-02 -7.955142110586166382e-02 -2.452469468116760254e-01 -2.125539928674697876e-01 3.617180585861206055e-01 -2.231558263301849365e-01 2.073668837547302246e-01 7.637500017881393433e-02 1.422866284847259521e-01 -1.765182940289378166e-03 -1.196158770471811295e-02 2.556389272212982178e-01 2.458376251161098480e-02 2.952525913715362549e-01 3.232531547546386719e-01 5.979770794510841370e-02 1.466472297906875610e-01
-3.000419735908508301e-01 9.668087959289550781e-02 3.077521026134490967e-01 -3.567228317260742188e-01 3.339815884828567505e-02 -1.879026293754577637e-01 -1.903877593576908112e-02 5.458148196339607239e-02 -5.176164954900741577e-02 -2.145235538482666016e-01 -5.022483877837657928e-03 9.967655688524246216e-02 -3.407129049301147461e-01 -1.259830892086029053e-01 -9.239929495379328728e-04 8.080494403839111328e-02 -1.702677607536315918e-01 2.859530150890350342e-01 -2.219151109457015991e-01 7.718389481306076050e-02 1.164370328187942505e-01 2.741585671901702881e-01 3.885165601968765259e-02 -1.600735634565353394e-01 -1.436651498079299927e-01 6.079746037721633911e-02 2.487380951642990112e-01 1.619351506233215332e-01 9.590123593807220459e-02 1.642788648605346680e-01 -8.932485431432723999e-02 5.781487002968788147e-02
1.528361737728118896e-01 1.219940334558486938e-01 -1.625856906175613403e-01 -3.176540434360504150e-01 8.907004445791244507e-02 -2.556319236755371094e-01 -3.092459142208099365e-01 -1.943494752049446106e-02 1.068272665143013000e-01 -3.708083182573318481e-02 2.367228269577026367e-02 -1.186575368046760559e-01 -3.254925012588500977e-01 -5.309865996241569519e-02 9.429404512047767639e-03 1.462970376014709473e-01 1.529888063669204712e-01 1.703980416059494019e-01 3.109991550445556641e-02 2.587650418281555176e-01 -4.565580189228057861e-02 2.108854353427886963e-01 2.886580303311347961e-02 1.610449999570846558e-01 -1.637833267450332642e-01 -1.524909138679504395e-01 -6.599247455596923828e-03 3.269524872303009033e-01 3.043502271175384521e-01 2.517520487308502197e-01 1.228440739214420319e-02 -2.392623573541641235e-02
-7.043952494859695435e-02 1.182152479887008667e-01 -1.551843136548995972e-01 -3.253718093037605286e-02 -1.625122278928756714e-01 -7.662769407033920288e-02 -2.179603129625320435e-01 -1.980711817741394043e-01 2.797622680664062500e-01 6.869348138570785522e-02 -3.383207917213439941e-01 -7.763500511646270752e-02 -2.086440026760101318e-01 -2.729690372943878174e-01 -3.309894353151321411e-02 -2.474201470613479614e-02 1.458484232425689697e-01 4.097317457199096680e-01 -1.790384948253631592e-01 -2.793974988162517548e-02 3.345285775139927864e-03 2.260974496603012085e-01 1.001037806272506714e-01 -4.678392410278320312e-02 -2.339246422052383423e-01 2.153273820877075195e-01 8.679845929145812988e-02 3.272822201251983643e-01 5.615368857979774475e-02 6.297761946916580200e-02 -4.297712445259094238e-02 6.039220839738845825e-02
-1.957371681928634644e-01 -4.090108349919319153e-02 -5.327248945832252502e-04 -3.262862265110015869e-01 -3.195413053035736084e-01 -3.816064298152923584e-01 -2.565097510814666748e-01 2.070461809635162354e-01 -1.960155926644802094e-02 -1.966217458248138428e-01 -3.404316306114196777e-01 -9.460659325122833252e-02 -1.348895728588104248e-01 -1.391966193914413452e-01 1.566680818796157837e-01 -7.283052802085876465e-02 1.700676530599594116e-01 3.299615159630775452e-02 -9.528825432062149048e-02 1.383600383996963501e-01 1.685051470994949341e-01 1.236642822623252869e-01 1.289316266775131226e-01 8.689976483583450317e-02 -1.305367201566696167e-01 -8.305712789297103882e-02 2.254899404942989349e-02 2.748066186904907227e-02 1.597471684217453003e-01 -2.039492577314376831e-01 -1.715125888586044312e-01 -1.342281401157379150e-01
-3.481685370206832886e-02 1.860580742359161377e-01 3.345880657434463501e-02 2.105862833559513092e-02 2.517233230173587799e-02 -3.008191883563995361e-01 -9.812090545892715454e-02 8.852824568748474121e-02 -1.194944679737091064e-01 -2.242624163627624512e-01 3.830698877573013306e-02 7.836297154426574707e-02 -3.473789989948272705e-01 -1.780970953404903412e-02 6.812706589698791504e-02 6.393558811396360397e-03 4.116962477564811707e-02 3.243812322616577148e-01 -1.134139522910118103e-01 1.407096683979034424e-01 1.613141596317291260e-01 3.162595331668853760e-01 1.093436107039451599e-01 -2.929104864597320557e-01 -1.424794644117355347e-01 1.119713932275772095e-01 3.782514035701751709e-01 2.514601051807403564e-01 1.781974434852600098e-01 8.916547149419784546e-02 -1.145960241556167603e-01 -2.842173725366592407e-02
-1.644629538059234619e-01 6.171833351254463196e-02 -8.855687454342842102e-03 -1.124351993203163147e-01 1.120758131146430969e-01 -8.511917293071746826e-02 -5.726709216833114624e-02 -1.869799345731735229e-01 1.219454333186149597e-01 8.576483279466629028e-02 -2.320569157600402832e-01 -3.392969071865081787e-02 -1.225331127643585205e-01 -1.755104809999465942e-01 9.894107468426227570e-03 -3.188888728618621826e-01 -2.337019890546798706e-02 1.044110022485256195e-02 3.583239763975143433e-02 4.726115614175796509e-02 -1.914786398410797119e-01 -6.402014195919036865e-02 4.451531469821929932e-01 9.926815330982208252e-02 -5.218443870544433594e-01 1.209346279501914978e-01 7.086563110351562500e-02 1.691009849309921265e-01 -1.670310646295547485e-01 1.433892399072647095e-01 1.641366779804229736e-01 1.569257676601409912e-01
-1.865553259849548340e-01 -4.107491299510002136e-02 1.625903695821762085e-01 -8.023136109113693237e-02 2.144500762224197388e-01 -2.130730450153350830e-01 -3.143850862979888916e-01 1.520949881523847580e-02 3.569321334362030029e-01 -5.871345475316047668e-02 -9.106323868036270142e-02 -2.381814271211624146e-01 -1.565015614032745361e-01 -2.131429761648178101e-01 -2.542630955576896667e-02 -2.390459179878234863e-01 4.371453542262315750e-03 2.193748503923416138e-01 -1.349437087774276733e-01 5.202012509107589722e-02 -3.256641328334808350e-02 -8.219043165445327759e-02 2.551126480102539062e-01 -1.779185980558395386e-01 -1.715141087770462036e-01 -2.110040336847305298e-01 -1.739045381546020508e-01 3.369226157665252686e-01 1.344496011734008789e-01 -6.548700481653213501e-02 3.174820914864540100e-03 5.392453074455261230e-02
-2.402849942445755005e-01 -2.745212614536285400e-01 -1.693917065858840942e-01 4.156186711043119431e-03 -1.155929565429687500e-01 -1.678320765495300293e-01 -2.199740260839462280e-01 1.561244111508131027e-02 2.759189009666442871e-01 9.402649849653244019e-02 -2.628198862075805664e-01 1.708295345306396484e-01 -2.292049080133438110e-01 -4.468981176614761353e-02 4.075526446104049683e-02 -2.049357146024703979e-01 1.144764721393585205e-01 1.757015287876129150e-01 7.601465564221143723e-03 2.378448657691478729e-02 1.351858209818601608e-02 1.505497097969055176e-01 -1.799574047327041626e-01 3.967155143618583679e-02 -1.653460413217544556e-01 2.898785769939422607e-01 2.757485806941986084e-01 2.078432887792587280e-01 3.612523972988128662e-01 1.629227399826049805e-02 -5.772992223501205444e-02 2.225847169756889343e-02
-2.155186682939529419e-01 -1.349513381719589233e-01 1.464593559503555298e-01 -2.715444266796112061e-01 2.217101156711578369e-01 8.126420527696609497e-02 3.883553668856620789e-02 9.040882438421249390e-02 2.774498462677001953e-01 1.291296780109405518e-01 4.291832447052001953e-02 2.979625016450881958e-02 -4.108681380748748779e-01 1.693176627159118652e-01 -1.788039058446884155e-01 -1.814826428890228271e-01 1.441654115915298462e-01 -6.235403940081596375e-02 1.614065021276473999e-01 2.057279944419860840e-01 2.622181475162506104e-01 2.117923200130462646e-01 -2.928877808153629303e-02 1.722089946269989014e-01 -1.763157844543457031e-01 8.097069337964057922e-03 2.448047101497650146e-01 2.011772543191909790e-01 4.740116000175476074e-02 1.978857964277267456e-01 -6.387047469615936279e-02 4.154606536030769348e-02
4.123159497976303101e-02 1.823760271072387695e-01 3.242312744259834290e-02 -1.439648568630218506e-01 1.192556768655776978e-01 -2.443986386060714722e-01 -4.049288928508758545e-01 -1.146017462015151978e-01 -5.432690680027008057e-02 -1.332756876945495605e-01 6.674781441688537598e-03 4.804394021630287170e-02 1.152211241424083710e-02 2.031701505184173584e-01 1.048310324549674988e-01 -2.485266625881195068e-01 -1.190450340509414673e-01 1.814997382462024689e-02 -4.427037388086318970e-02 4.605253040790557861e-02 4.077906608581542969e-01 2.355680316686630249e-01 5.085056647658348083e-02 -1.760382503271102905e-01 -4.791002571582794189e-01 2.082343958318233490e-02 6.514871120452880859e-02 -8.244758099317550659e-02 5.590096488595008850e-02 -2.310896478593349457e-02 -1.446223631501197815e-02 1.901378333568572998e-01
-2.458677887916564941e-01 -4.836270585656166077e-02 5.627079308032989502e-02 -1.777279525995254517e-01 2.363265454769134521e-01 -1.558630317449569702e-01 -1.912933886051177979e-01 6.347899883985519409e-02 -7.336009759455919266e-03 1.837035417556762695e-01 2.545066922903060913e-02 -1.491106897592544556e-01 1.215616092085838318e-01 8.414430916309356689e-02 1.814272627234458923e-02 -2.786354422569274902e-01 -1.185997761785984039e-02 1.830171197652816772e-01 -6.968101859092712402e-02 1.259738504886627197e-01 4.238086938858032227e-02 4.167310893535614014e-02 4.055363237857818604e-01 -5.106908828020095825e-02 -4.842233955860137939e-01 -2.032139003276824951e-01 -9.821693599224090576e-02 -2.364784851670265198e-02 1.107729300856590271e-01 2.560675442218780518e-01 1.433167904615402222e-01 1.259647756814956665e-01
-3.689192831516265869e-01 4.833304136991500854e-02 1.281928122043609619e-01 -5.048683658242225647e-02 -2.078754454851150513e-01 -3.121818304061889648e-01 -3.019498661160469055e-02 -9.338685311377048492e-03 1.834851950407028198e-01 -2.271057516336441040e-01 2.023176252841949463e-01 -3.225075826048851013e-02 -1.858265548944473267e-01 -1.959368400275707245e-02 2.828823626041412354e-01 -8.200547844171524048e-02 -1.487170904874801636e-01 -8.552411198616027832e-02 2.206690311431884766e-01 -3.833783790469169617e-02 -3.647138550877571106e-02 -9.642218798398971558e-02 3.175256252288818359e-01 -4.616253450512886047e-02 -2.827138006687164307e-01 -9.413496404886245728e-02 2.598866820335388184e-01 -7.641492784023284912e-02 2.436366081237792969e-01 1.093044057488441467e-01 3.039318695664405823e-02 1.563867777585983276e-01
-2.415559738874435425e-01 -6.084486469626426697e-02 8.620940893888473511e-02 -4.045598953962326050e-02 3.433384466916322708e-03 -4.751657694578170776e-02 -7.174063473939895630e-02 -1.654369011521339417e-02 3.639768958091735840e-01 -1.498530898243188858e-02 -1.661925315856933594e-01 -2.452875077724456787e-01 -2.719036340713500977e-01 -2.564702415838837624e-03 3.202196210622787476e-02 -6.872760504484176636e-02 5.803620815277099609e-02 2.214837120845913887e-03 -2.007728517055511475e-01 -1.604439020156860352e-01 -7.118480652570724487e-02 -6.196590885519981384e-02 2.895207405090332031e-01 3.261917829513549805e-02 -3.498411178588867188e-01 2.163212448358535767e-01 1.237205136567354202e-02 3.592547774314880371e-01 2.371870130300521851e-01 2.342498004436492920e-01 -4.416742548346519470e-02 2.152031809091567993e-01
-6.517594307661056519e-02 1.245089322328567505e-01 -7.707091420888900757e-02 -7.413879781961441040e-02 4.514948651194572449e-02 -3.067343235015869141e-01 -2.108538150787353516e-01 1.108140349388122559e-01 2.094297558069229126e-01 -1.435154825448989868e-01 -2.306489944458007812e-01 -1.927004605531692505e-01 -2.903918027877807617e-01 -1.676713488996028900e-02 2.749014198780059814e-01 2.172589115798473358e-02 -1.776522696018218994e-01 1.112785423174500465e-03 -1.800276786088943481e-01 2.844479382038116455e-01 1.723859459161758423e-01 4.562114924192428589e-02 1.196610331535339355e-01 1.516986340284347534e-01 -1.606789827346801758e-01 3.512250781059265137e-01 -1.707243323326110840e-01 -4.086042940616607666e-02 6.730173528194427490e-02 1.330910623073577881e-01 -2.670787274837493896e-01 1.137089878320693970e-01
-3.696648478507995605e-01 -1.454780343919992447e-02 -1.199189722537994385e-01 -3.020288944244384766e-01 3.199106454849243164e-02 -2.038782089948654175e-01 -1.759562790393829346e-01 1.682901829481124878e-01 2.260551452636718750e-01 1.791887432336807251e-01 -7.933771237730979919e-03 -1.431252360343933105e-01 1.298463195562362671e-01 -6.977976858615875244e-02 -2.536654770374298096e-01 -2.510809600353240967e-01 7.042043656110763550e-02 1.145657971501350403e-01 -2.209903746843338013e-01 2.499811947345733643e-01 -2.191141806542873383e-02 5.508296191692352295e-02 1.178053990006446838e-01 1.562467664480209351e-01 -3.884129226207733154e-01 5.734129622578620911e-02 -7.178536057472229004e-02 -8.350730687379837036e-02 3.816036507487297058e-02 -5.106112360954284668e-02 -1.074817497283220291e-03 2.474408000707626343e-01
-1.656914800405502319e-01 -9.486004710197448730e-02 -1.170248016715049744e-01 -4.933380335569381714e-02 -4.150126874446868896e-02 -1.834460049867630005e-01 -2.043449431657791138e-01 -6.665234267711639404e-02 3.185827732086181641e-01 -3.633878231048583984e-01 -2.315948903560638428e-01 6.293018348515033722e-03 -1.262594312429428101e-01 -1.940989308059215546e-02 2.506552040576934814e-01 -1.956786215305328369e-01 6.929840147495269775e-02 4.330530017614364624e-02 -1.753875613212585449e-02 6.606239825487136841e-02 1.169279683381319046e-02 -2.966808900237083435e-02 3.683603405952453613e-01 2.398471683263778687e-01 -2.835015058517456055e-01 4.190439730882644653e-02 2.594775147736072540e-02 1.436949521303176880e-01 -9.207072854042053223e-02 -1.992288678884506226e-01 2.446898072957992554e-01 -2.100288718938827515e-01
-1.340588182210922241e-01 1.418206244707107544e-01 6.190822273492813110e-02 -8.538755029439926147e-02 3.743879199028015137e-01 -1.665365397930145264e-01 -2.139894291758537292e-02 -1.572978198528289795e-01 3.082816302776336670e-02 -7.253333926200866699e-02 -3.773380070924758911e-02 -1.528760045766830444e-01 -8.806125819683074951e-02 -4.826724901795387268e-02 -6.626424938440322876e-02 -3.532091975212097168e-01 -2.214965075254440308e-01 -2.239629626274108887e-02 -1.924249231815338135e-01 -1.848506182432174683e-01 8.482004702091217041e-02 6.968379765748977661e-02 3.414920270442962646e-01 1.804211586713790894e-01 -4.744073152542114258e-01 1.661690324544906616e-01 9.045426547527313232e-02 3.030066192150115967e-02 -8.621927700005471706e-04 8.642567694187164307e-02 1.023828685283660889e-01 1.604574471712112427e-01
-2.583192884922027588e-01 -2.039468102157115936e-02 -6.166523322463035583e-02 -1.493461281061172485e-01 1.499121543020009995e-02 3.431794792413711548e-02 -3.587963581085205078e-01 2.620895206928253174e-01 2.801274657249450684e-01 1.442757099866867065e-01 -9.707665443420410156e-02 -2.722390592098236084e-01 -2.572148144245147705e-01 -3.710473701357841492e-02 -1.930963695049285889e-01 -3.463583812117576599e-02 1.009998917579650879e-01 -7.148741744458675385e-03 -9.320923686027526855e-02 2.856766283512115479e-01 -2.343733906745910645e-01 1.969475746154785156e-01 -7.991445809602737427e-02 5.485406145453453064e-02 -2.349162399768829346e-01 1.194245889782905579e-01 2.208705842494964600e-01 -5.776190012693405151e-02 1.984676718711853027e-01 1.933116465806961060e-01 -1.077179983258247375e-01 -7.400938868522644043e-02
9.790376573801040649e-02 5.209482088685035706e-02 4.509897530078887939e-02 -2.099940478801727295e-01 -3.571504354476928711e-02 -4.003639519214630127e-01 -3.342854604125022888e-02 -6.316122412681579590e-02 3.541661500930786133e-01 1.067220419645309448e-01 -2.080844640731811523e-01 -1.211087182164192200e-01 -5.491442978382110596e-02 2.325910329818725586e-02 5.849282443523406982e-02 -2.131127715110778809e-01 3.855884447693824768e-02 -1.002659052610397339e-01 4.464609548449516296e-02 2.864016294479370117e-01 -4.052358865737915039e-02 3.665194287896156311e-02 -5.965119693428277969e-03 -2.175606042146682739e-01 -2.315664589405059814e-01 2.613554894924163818e-01 1.219373494386672974e-01 2.912731766700744629e-01 3.343836069107055664e-01 5.693011730909347534e-02 -1.895375996828079224e-01 9.582094848155975342e-02
-3.440908491611480713e-01 -4.165920615196228027e-02 1.624313555657863617e-02 -1.853766590356826782e-01 -2.267993688583374023e-01 -3.332557976245880127e-01 -3.338387310504913330e-01 -5.731133371591567993e-02 -1.218002066016197205e-01 -4.051101859658956528e-03 -3.459157943725585938e-01 -9.069145470857620239e-02 -1.233853027224540710e-01 -5.786226317286491394e-02 3.033450543880462646e-01 5.233743041753768921e-02 2.689611315727233887e-01 -2.752064913511276245e-02 4.952089115977287292e-02 -3.452105680480599403e-03 1.536948978900909424e-01 1.118980050086975098e-01 1.899615228176116943e-01 -3.799008205533027649e-02 -2.095554322004318237e-01 -6.010758131742477417e-02 -8.257325738668441772e-02 1.071450067684054375e-03 1.821691244840621948e-01 -9.756722301244735718e-02 -1.837844401597976685e-01 -1.785568445920944214e-01
-2.040823400020599365e-01 -6.423468142747879028e-02 -2.761711478233337402e-01 -2.999223172664642334e-01 -1.085427552461624146e-01 -1.961494088172912598e-01 -3.103450536727905273e-01 1.512585729360580444e-01 -1.170535609126091003e-01 -2.306430637836456299e-01 -1.184658408164978027e-01 -1.490175426006317139e-01 -2.641870081424713135e-01 -4.607588052749633789e-02 1.693926304578781128e-01 -5.158878490328788757e-02 3.287339508533477783e-01 1.474670022726058960e-01 -3.530419617891311646e-02 -4.679116606712341309e-02 1.953984647989273071e-01 7.892726361751556396e-02 1.525024175643920898e-01 -2.561495080590248108e-02 -1.818543821573257446e-01 5.976647138595581055e-02 -1.242757681757211685e-02 -1.512000262737274170e-01 3.682617545127868652e-01 -3.028494119644165039e-02 1.836918666958808899e-02 -1.184827089309692383e-01
-1.133854016661643982e-01 1.508768498897552490e-01 3.909742087125778198e-02 -8.397767692804336548e-02 -1.012621372938156128e-01 -5.711015313863754272e-02 -3.033224642276763916e-01 1.298314183950424194e-01 2.362259775400161743e-01 5.901841446757316589e-03 3.173654153943061829e-02 5.877766292542219162e-03 -2.213212698698043823e-01 3.697407990694046021e-02 1.302688121795654297e-01 1.433345377445220947e-01 5.689869076013565063e-02 2.976399660110473633e-01 -1.558344811201095581e-01 3.092996478080749512e-01 -1.215625554323196411e-02 3.850538730621337891e-01 3.025968372821807861e-01 -1.550114303827285767e-01 -1.992602087557315826e-02 1.909385323524475098e-01 1.950039416551589966e-01 -1.322129964828491211e-01 -1.957122087478637695e-01 2.349962294101715088e-01 -1.758504658937454224e-02 1.633897274732589722e-01
8.030514419078826904e-02 6.160303484648466110e-03 -1.117088943719863892e-01 -3.869330137968063354e-02 1.605827063322067261e-01 -1.750715076923370361e-01 -3.158553540706634521e-01 -1.689297109842300415e-01 3.617084026336669922e-02 2.247275598347187042e-02 -2.673707604408264160e-01 2.926653251051902771e-02 -2.674268186092376709e-02 1.709692776203155518e-01 -1.285662949085235596e-01 -8.374890685081481934e-02 1.005021706223487854e-01 1.635284423828125000e-01 4.725467041134834290e-02 2.294133305549621582e-01 3.711214363574981689e-01 2.059887200593948364e-01 2.051517367362976074e-01 -9.859222918748855591e-02 -4.744921624660491943e-01 -3.096619062125682831e-02 -8.037638664245605469e-02 -3.968215733766555786e-02 1.438675373792648315e-01 -1.697023063898086548e-01 9.398927912116050720e-03 2.444480806589126587e-01
1.218776591122150421e-02 1.484887599945068359e-01 1.516022235155105591e-01 6.223791837692260742e-02 9.067346900701522827e-02 -1.547253578901290894e-01 -1.092729717493057251e-01 -8.401397615671157837e-02 -5.978425964713096619e-02 -1.498753875494003296e-01 -4.732640087604522705e-02 -1.887237131595611572e-01 -5.072581171989440918e-01 7.249742001295089722e-02 1.700372546911239624e-01 -1.196487173438072205e-01 2.217097878456115723e-01 1.271941214799880981e-01 5.145089328289031982e-02 2.889266423881053925e-02 1.105121970176696777e-01 6.622990220785140991e-02 3.086271882057189941e-01 -1.813918054103851318e-01 -1.950265020132064819e-01 -1.889040470123291016e-01 1.100267469882965088e-01 3.488192856311798096e-01 3.252941370010375977e-01 -2.477391855791211128e-03 3.671697899699211121e-02 4.309090971946716309e-02
1.930060796439647675e-02 -1.579817943274974823e-02 -5.217952653765678406e-02 2.504199557006359100e-02 -1.638326644897460938e-01 -4.091539978981018066e-01 -2.432970255613327026e-01 1.416436731815338135e-01 2.173234522342681885e-01 -1.067081093788146973e-02 5.500191822648048401e-02 -7.424595206975936890e-02 -4.263419210910797119e-01 -1.358377095311880112e-02 1.293139010667800903e-01 -1.729244738817214966e-01 -2.184251844882965088e-01 9.149488992989063263e-03 -2.322627902030944824e-01 8.805789798498153687e-02 8.254644274711608887e-02 -1.732920855283737183e-02 1.595478206872940063e-01 1.662603914737701416e-01 -1.733530014753341675e-01 1.891033500432968140e-01 -1.895765215158462524e-01 4.605909436941146851e-02 1.150199584662914276e-02 2.794936895370483398e-01 -1.469498574733734131e-01 2.542530894279479980e-01
-3.553048074245452881e-01 2.724929898977279663e-02 8.977913111448287964e-02 -1.211738362908363342e-01 2.207397967576980591e-01 -3.850024938583374023e-01 -1.238726526498794556e-01 -1.085230410099029541e-01 5.557371675968170166e-02 1.005632132291793823e-01 1.499906331300735474e-01 4.846173897385597229e-02 -2.673007249832153320e-01 8.847238868474960327e-02 3.879809752106666565e-02 3.855928480625152588e-01 9.207907319068908691e-02 2.935932874679565430e-01 7.237862050533294678e-02 2.135055959224700928e-01 2.046576738357543945e-01 1.000703573226928711e-01 1.327291429042816162e-01 9.735719114542007446e-02 -3.358178585767745972e-02 1.951752156019210815e-01 -3.461566194891929626e-02 7.201852649450302124e-02 2.519787847995758057e-01 -1.044902205467224121e-02 -9.393598139286041260e-02 1.271266192197799683e-01
-3.468814492225646973e-01 1.594470590353012085e-01 -1.894975304603576660e-01 -2.957561016082763672e-01 4.187690094113349915e-03 1.995075121521949768e-02 -2.322308421134948730e-01 1.067001149058341980e-01 -4.804483801126480103e-02 1.082751378417015076e-01 4.920064657926559448e-02 -8.145184069871902466e-02 -3.869831562042236328e-01 -1.126888990402221680e-01 5.488360300660133362e-02 1.943323612213134766e-01 3.276596367359161377e-01 5.593105033040046692e-02 -1.836329847574234009e-01 -7.828571833670139313e-03 2.363944500684738159e-01 9.843908995389938354e-02 2.270032912492752075e-01 1.309121847152709961e-01 -2.403219640254974365e-01 -6.198592856526374817e-02 1.530878245830535889e-01 -5.648715794086456299e-02 2.362982481718063354e-01 7.953952252864837646e-02 1.539443992078304291e-02 -9.839628636837005615e-02
-2.774176001548767090e-01 1.606758832931518555e-01 -7.805965840816497803e-02 7.542550563812255859e-02 -1.185889169573783875e-01 -3.308967351913452148e-01 -6.928100436925888062e-02 -7.959503680467605591e-02 1.143632903695106506e-01 1.120662838220596313e-01 2.222167886793613434e-02 -9.999089688062667847e-02 -2.821274995803833008e-01 2.087715826928615570e-02 8.990512043237686157e-02 -5.307538434863090515e-02 -5.086940154433250427e-02 -1.673970222473144531e-01 1.253163963556289673e-01 2.476613372564315796e-01 3.699225485324859619e-01 2.635834217071533203e-01 7.255991548299789429e-02 -5.702148005366325378e-02 -7.018286269158124924e-03 1.850832700729370117e-01 3.439891040325164795e-01 -1.784433871507644653e-01 1.719230115413665771e-01 -6.258651614189147949e-02 1.962390840053558350e-01 2.115245610475540161e-01
-1.264297366142272949e-01 2.566867135465145111e-02 -1.508576720952987671e-01 1.401488576084375381e-02 -4.331628233194351196e-02 -7.270107511430978775e-03 -8.053761720657348633e-02 -7.098313421010971069e-02 2.513127923011779785e-01 -2.286632359027862549e-01 -1.820591986179351807e-01 4.836237058043479919e-03 -7.682020962238311768e-02 -1.213435009121894836e-01 1.928913146257400513e-01 -4.746343940496444702e-03 -1.203410327434539795e-01 -1.958547383546829224e-01 -5.549822002649307251e-02 6.905192136764526367e-02 6.481400877237319946e-02 1.540519148111343384e-01 4.176367521286010742e-01 8.063447475433349609e-02 -3.603631556034088135e-01 2.930371463298797607e-01 -1.739828437566757202e-01 3.306307494640350342e-01 2.707354724407196045e-01 1.619906276464462280e-01 -5.004184320569038391e-02 -1.165008172392845154e-01
-2.568709254264831543e-01 5.802056286484003067e-03 -3.810284659266471863e-02 -3.837313652038574219e-01 -6.347603350877761841e-02 -7.706858962774276733e-02 -3.970232903957366943e-01 3.944717755075544119e-04 -5.136673152446746826e-02 -3.295378386974334717e-02 1.317320764064788818e-01 -2.531790733337402344e-01 1.560326106846332550e-02 6.236848607659339905e-02 -1.359493136405944824e-01 -8.901683986186981201e-02 -3.495716452598571777e-01 -4.426256194710731506e-02 -3.838629722595214844e-01 3.659521043300628662e-02 3.138788044452667236e-01 -1.598007604479789734e-02 1.834127604961395264e-01 4.394549131393432617e-02 -2.541355788707733154e-01 6.401118636131286621e-02 -3.945481032133102417e-02 -2.297153463587164879e-03 -2.759642666205763817e-03 6.494943797588348389e-02 -1.155194044113159180e-01 8.341111987829208374e-02
1.306775510311126709e-01 -1.321543660014867783e-02 -6.970216333866119385e-02 -4.047763943672180176e-01 -1.586059629917144775e-01 -2.939465343952178955e-01 -3.278078734874725342e-01 9.222607314586639404e-02 1.417426019906997681e-01 1.731880158185958862e-01 -8.686044812202453613e-02 -9.435330331325531006e-02 -1.667663604021072388e-01 -4.912116006016731262e-02 1.741272397339344025e-03 1.084310635924339294e-01 1.829040348529815674e-01 8.078137785196304321e-02 7.855662703514099121e-02 1.023993045091629028e-01 1.081779152154922485e-01 1.763004958629608154e-01 1.549377143383026123e-01 3.384358286857604980e-01 -1.899121105670928955e-01 -1.934366486966609955e-02 3.698036074638366699e-02 4.138526916503906250e-01 1.171240508556365967e-01 1.154091325588524342e-03 3.824639692902565002e-02 -1.256026327610015869e-01
1.369576603174209595e-01 7.322561740875244141e-02 1.037040818482637405e-02 -1.930432021617889404e-02 4.089231416583061218e-02 -2.813512682914733887e-01 -3.823962211608886719e-01 -2.180323153734207153e-01 3.792792931199073792e-02 1.182290986180305481e-01 -2.956200763583183289e-02 -5.637067556381225586e-02 1.090748757123947144e-01 5.635014548897743225e-02 -1.151518896222114563e-01 -1.955778002738952637e-01 -2.269547805190086365e-02 1.915450096130371094e-01 -9.432704746723175049e-02 1.782012730836868286e-01 3.627679049968719482e-01 3.759146630764007568e-01 2.491712421178817749e-01 -1.096429228782653809e-01 -3.955891728401184082e-01 -3.537906566634774208e-03 2.560477890074253082e-02 -3.313568653538823128e-03 1.572628915309906006e-01 -5.961739271879196167e-02 2.746772579848766327e-02 6.053792312741279602e-02
-9.382916986942291260e-02 -7.420101016759872437e-02 -2.114885896444320679e-01 -2.667162418365478516e-01 -3.446649014949798584e-02 -1.611595004796981812e-01 -6.174070388078689575e-02 -1.682748049497604370e-01 -7.715924829244613647e-02 1.121398359537124634e-01 2.034987322986125946e-02 2.148192189633846283e-02 -3.055961728096008301e-01 -4.255566298961639404e-01 6.831607967615127563e-02 -4.993737116456031799e-02 3.243089914321899414e-01 9.376582503318786621e-02 -6.823614239692687988e-02 1.884798519313335419e-02 1.979051977396011353e-01 3.053080439567565918e-01 3.542904853820800781e-01 1.412710398435592651e-01 -2.686264514923095703e-01 1.308010071516036987e-01 8.195705711841583252e-02 7.799025624990463257e-02 2.123207412660121918e-02 9.560377895832061768e-02 -7.597660180181264877e-03 -3.047093003988265991e-02
-2.082544267177581787e-01 -5.467988178133964539e-02 -2.429285198450088501e-01 -3.842959553003311157e-02 -1.603112071752548218e-01 -2.191603928804397583e-01 9.108205139636993408e-02 -6.182934157550334930e-03 2.676671147346496582e-01 -3.760236501693725586e-02 -1.175588741898536682e-02 -3.067085444927215576e-01 -1.674247086048126221e-01 3.000167310237884521e-01 4.871025681495666504e-02 -1.812987178564071655e-01 7.043709605932235718e-02 2.503139674663543701e-01 -2.005706131458282471e-01 2.099305689334869385e-01 -6.615894380956888199e-03 2.126619815826416016e-01 2.696787118911743164e-01 7.665494829416275024e-02 -1.701409816741943359e-01 3.345189392566680908e-01 6.500491499900817871e-02 3.741989657282829285e-02 1.314628124237060547e-01 4.128490760922431946e-02 8.198832720518112183e-02 2.062961906194686890e-01
-3.502317667007446289e-01 1.079433634877204895e-01 -1.176151558756828308e-01 -1.352902650833129883e-01 4.769814014434814453e-02 -1.317655202001333237e-02 -2.180144935846328735e-01 1.531825363636016846e-01 1.184707134962081909e-01 -8.918337523937225342e-02 -1.562451124191284180e-01 -3.964059054851531982e-01 -6.810677051544189453e-02 2.347662895917892456e-01 5.523658171296119690e-02 4.013524204492568970e-02 3.732600435614585876e-02 4.338092356920242310e-02 -3.088206946849822998e-01 2.258448004722595215e-01 3.485198616981506348e-01 1.389909186400473118e-03 3.197227716445922852e-01 1.572081297636032104e-01 -1.569430530071258545e-01 9.019342064857482910e-02 -2.153139412403106689e-01 1.093937754631042480e-01 2.331786230206489563e-02 4.618143290281295776e-02 -1.476418692618608475e-02 1.032775361090898514e-02
4.482632502913475037e-02 -4.373236093670129776e-03 -6.341769546270370483e-02 7.681412249803543091e-02 -8.040240406990051270e-02 -2.310355454683303833e-01 -2.575558125972747803e-01 -3.623970597982406616e-02 -4.672991484403610229e-02 1.834643036127090454e-01 5.943260341882705688e-02 -9.752384573221206665e-02 1.963492110371589661e-02 -1.121298689395189285e-02 1.364407092332839966e-01 -3.793554380536079407e-02 4.414642602205276489e-02 1.821906268596649170e-01 2.491296268999576569e-02 3.446276187896728516e-01 2.591595649719238281e-01 3.806088864803314209e-02 4.151532649993896484e-01 -8.241263218224048615e-03 -5.744901299476623535e-01 5.867965519428253174e-03 -1.703129708766937256e-02 -8.571239560842514038e-02 1.738521903753280640e-01 1.260752826929092407e-01 -6.719648092985153198e-02 8.484128862619400024e-02
-1.956803053617477417e-01 1.598011702299118042e-01 2.077959924936294556e-01 -1.241728812456130981e-01 2.348704934120178223e-01 -2.327563613653182983e-01 -9.428849071264266968e-02 -3.744552284479141235e-02 -3.042997792363166809e-02 9.636376984417438507e-03 9.159906953573226929e-02 1.046510115265846252e-01 -3.363897502422332764e-01 -2.226832881569862366e-02 1.883204877376556396e-01 -9.251240640878677368e-02 2.965269088745117188e-01 2.141630202531814575e-01 -1.358544174581766129e-02 1.081464514136314392e-01 3.518153727054595947e-01 3.838927149772644043e-01 2.779415622353553772e-02 -1.212094500660896301e-01 -9.528397768735885620e-02 3.812504187226295471e-02 2.536055147647857666e-01 1.134182810783386230e-01 1.048750281333923340e-01 1.340624243021011353e-01 -1.725440919399261475e-01 -3.410709649324417114e-02
1.389306187629699707e-01 -2.301780134439468384e-02 -4.493137449026107788e-02 -3.873640000820159912e-01 8.458250202238559723e-03 -2.379947006702423096e-01 -2.437342256307601929e-01 -6.299120932817459106e-02 2.242235392332077026e-01 1.063522920012474060e-01 -8.032558113336563110e-02 -2.286937981843948364e-01 -2.409261167049407959e-01 -3.406081721186637878e-02 4.031040519475936890e-02 1.032038405537605286e-01 2.307950109243392944e-01 -8.818881213665008545e-02 1.432428508996963501e-01 2.419638037681579590e-01 1.162364259362220764e-01 1.470997929573059082e-01 -4.221680760383605957e-02 2.817719280719757080e-01 -1.351299732923507690e-01 -7.257037609815597534e-02 -4.125888273119926453e-02 4.184825420379638672e-01 2.023552209138870239e-01 1.127808392047882080e-01 1.251070667058229446e-02 -7.465986907482147217e-02
-8.515105396509170532e-02 1.642325967550277710e-01 1.141525991261005402e-02 -3.005507029592990875e-02 -4.137270897626876831e-02 -3.966641426086425781e-01 -8.147611469030380249e-02 -3.375594317913055420e-01 2.524818778038024902e-01 -1.170663759112358093e-01 -1.504283398389816284e-01 -1.638665050268173218e-02 -1.162886917591094971e-01 1.492376923561096191e-01 2.214780002832412720e-01 -9.207341074943542480e-02 1.841865330934524536e-01 -2.717696502804756165e-02 -1.742534786462783813e-01 3.357150256633758545e-01 6.284119095653295517e-03 1.050567999482154846e-01 3.396888449788093567e-02 -3.415622934699058533e-02 -1.007973700761795044e-01 2.324297837913036346e-02 9.180413931608200073e-02 3.076681792736053467e-01 2.480782866477966309e-01 1.729125678539276123e-01 -2.939994633197784424e-01 9.293168783187866211e-02
-2.107263505458831787e-01 3.918914794921875000e-01 5.940591543912887573e-02 -1.637225449085235596e-01 -1.099131181836128235e-01 9.544378519058227539e-02 -3.237836658954620361e-01 -4.829977639019489288e-03 6.881183013319969177e-03 9.883797913789749146e-02 -2.211490273475646973e-01 -8.162458986043930054e-02 -5.146748945116996765e-02 -2.275471575558185577e-02 1.912350207567214966e-01 -1.239372864365577698e-01 -1.670384407043457031e-01 -1.254681199789047241e-01 -5.907210335135459900e-02 6.239569187164306641e-02 4.289068579673767090e-01 7.765521109104156494e-02 2.224086225032806396e-01 3.218562901020050049e-01 -1.411321163177490234e-01 6.116310879588127136e-02 1.320068240165710449e-01 2.135483175516128540e-02 1.750907003879547119e-01 1.308364123106002808e-01 -1.917875558137893677e-01 7.053018361330032349e-02
-2.552381753921508789e-01 -8.066212385892868042e-02 -1.757559329271316528e-01 -1.363292187452316284e-01 1.627240628004074097e-01 -1.649769991636276245e-01 -1.900579221546649933e-02 1.221086904406547546e-01 6.732237990945577621e-03 -1.785498708486557007e-01 5.515261553227901459e-03 -7.418250292539596558e-02 -3.435910940170288086e-01 1.629142016172409058e-01 1.072960719466209412e-01 -2.065825462341308594e-01 -1.922920793294906616e-01 -2.901736646890640259e-02 -2.986697554588317871e-01 -3.695005783811211586e-03 1.294110566377639771e-01 3.953737393021583557e-02 2.711814045906066895e-01 3.049115836620330811e-02 -3.895703554153442383e-01 2.640882730484008789e-01 -1.242857798933982849e-01 -3.890152648091316223e-02 3.059109859168529510e-02 3.813763707876205444e-02 -6.092734634876251221e-02 3.305664658546447754e-01
-1.750493645668029785e-01 3.769733011722564697e-02 2.266195565462112427e-01 1.807028651237487793e-01 -1.088978257030248642e-02 -2.033594399690628052e-01 -3.650583922863006592e-01 -7.844074070453643799e-02 2.558887302875518799e-01 2.580614946782588959e-02 1.115121468901634216e-01 -7.150118798017501831e-02 -2.593160271644592285e-01 9.291201829910278320e-02 2.362320423126220703e-01 1.679541915655136108e-01 -3.319205343723297119e-02 -1.669401489198207855e-02 -1.825191676616668701e-01 -1.240432932972908020e-01 1.567550301551818848e-01 -2.415569871664047241e-02 2.362337857484817505e-01 8.129293564707040787e-04 -3.320021331310272217e-01 2.907528281211853027e-01 -3.325292468070983887e-02 7.916153967380523682e-02 5.443868786096572876e-02 2.405900210142135620e-01 -8.425908535718917847e-02 2.415029406547546387e-01
9.482265450060367584e-03 2.738005295395851135e-02 -6.996352970600128174e-02 -1.510171145200729370e-01 6.215896084904670715e-02 -2.887206077575683594e-01 -2.677397131919860840e-01 -2.425617277622222900e-01 1.310566514730453491e-01 -3.762054443359375000e-02 7.626472506672143936e-03 3.179414942860603333e-02 7.020948827266693115e-02 2.615312039852142334e-01 3.168598562479019165e-02 -7.959574460983276367e-02 2.412213385105133057e-02 1.098207607865333557e-01 -1.384775340557098389e-01 1.587914228439331055e-01 3.285360932350158691e-01 1.659702062606811523e-01 1.244688555598258972e-01 -3.042274415493011475e-01 -5.591615438461303711e-01 -3.925495222210884094e-02 1.468225568532943726e-01 8.394511416554450989e-03 -6.853848695755004883e-02 -1.669491827487945557e-02 -6.676714867353439331e-02 8.695711940526962280e-02
-2.497727274894714355e-01 9.674449265003204346e-02 -9.680268913507461548e-02 -2.546013891696929932e-01 6.861951202154159546e-02 -6.062797084450721741e-02 5.040835589170455933e-02 1.483519971370697021e-01 2.166637927293777466e-01 -8.980623632669448853e-02 -1.478410959243774414e-01 -3.274064958095550537e-01 -7.367622852325439453e-02 1.053216904401779175e-01 2.607976272702217102e-02 -8.709096163511276245e-02 6.731820851564407349e-02 -4.390060901641845703e-02 -3.525290489196777344e-01 1.786681562662124634e-01 1.146338954567909241e-01 3.791093528270721436e-01 2.492691576480865479e-01 -1.377694867551326752e-02 -3.370664715766906738e-01 2.136194258928298950e-01 7.166238129138946533e-02 3.592867404222488403e-02 -9.254290163516998291e-02 1.117313131690025330e-01 -1.543989181518554688e-01 1.409725993871688843e-01
-2.284421473741531372e-01 -3.711094334721565247e-02 -1.207442060112953186e-01 -1.009561568498611450e-01 8.666098862886428833e-02 -2.894673049449920654e-01 -4.036605730652809143e-02 1.056633070111274719e-01 3.715874999761581421e-02 -1.076115295290946960e-01 -1.371267735958099365e-01 -2.252397835254669189e-01 -4.782606288790702820e-02 1.167752072215080261e-01 6.726559996604919434e-02 -2.888415455818176270e-01 -2.742395363748073578e-02 4.165437817573547363e-02 -1.641804277896881104e-01 2.695927321910858154e-01 8.825801312923431396e-02 2.235013991594314575e-01 2.143354862928390503e-01 -1.032969802618026733e-01 -4.485251903533935547e-01 3.397599458694458008e-01 -1.120651960372924805e-01 6.965585798025131226e-02 -1.080982983112335205e-01 8.988242596387863159e-02 -1.735996305942535400e-01 1.754890531301498413e-01
-2.236464470624923706e-01 2.627259865403175354e-02 1.576554588973522186e-02 -3.698192164301872253e-02 -4.259578287601470947e-01 -1.694146692752838135e-01 -2.817265093326568604e-01 -9.264989197254180908e-02 6.612682342529296875e-02 1.330481916666030884e-01 -8.287222683429718018e-02 1.014519706368446350e-01 -2.551321089267730713e-01 9.627907723188400269e-02 5.621753633022308350e-02 5.200724676251411438e-02 -8.953292667865753174e-02 2.302233278751373291e-01 2.012375295162200928e-01 1.550042629241943359e-01 2.814838290214538574e-02 -1.222853660583496094e-01 6.642749160528182983e-02 5.835415795445442200e-02 -3.244667351245880127e-01 2.729835105128586292e-04 1.025123223662376404e-01 4.790617525577545166e-01 2.837963029742240906e-02 1.837377399206161499e-01 3.365993872284889221e-02 -5.203746259212493896e-03
-2.422517165541648865e-02 3.514908850193023682e-01 -6.342201679944992065e-02 -6.870701909065246582e-02 -9.700585901737213135e-02 6.091067194938659668e-02 -4.144146740436553955e-01 1.879055500030517578e-01 1.134155318140983582e-01 -1.525741219520568848e-01 -2.427307814359664917e-01 -2.154310420155525208e-02 -2.440017163753509521e-01 -1.743283588439226151e-03 9.196835011243820190e-02 8.828546851873397827e-02 1.576043814420700073e-01 -1.102457270026206970e-01 6.877394020557403564e-02 -1.099692359566688538e-01 2.779243290424346924e-01 1.339796781539916992e-01 3.625701367855072021e-01 -1.031250655651092529e-01 8.628357201814651489e-02 2.574441954493522644e-02 1.676262319087982178e-01 2.679806947708129883e-01 1.380690634250640869e-01 3.406738489866256714e-02 2.324780225753784180e-01 4.742700234055519104e-02
1.321225017309188843e-01 3.490946888923645020e-01 -1.575491130352020264e-01 -1.890623718500137329e-01 2.435308843851089478e-01 -2.765992879867553711e-01 -1.423617601394653320e-01 1.805928200483322144e-01 2.986500859260559082e-01 2.021986544132232666e-01 -8.563895523548126221e-02 -1.350545138120651245e-01 -2.460871934890747070e-01 -2.280275523662567139e-01 1.147258430719375610e-01 -5.161289498209953308e-02 -4.496519453823566437e-03 1.255095005035400391e-01 -2.264635413885116577e-01 2.025223374366760254e-01 -4.797725006937980652e-02 -8.196112466976046562e-04 6.283392012119293213e-02 -3.999042324721813202e-03 -2.319682240486145020e-01 1.137632760219275951e-03 2.310717552900314331e-01 1.671774089336395264e-01 1.872667372226715088e-01 2.566177630797028542e-03 -1.515051722526550293e-01 1.409296840429306030e-01
-4.311203658580780029e-01 2.577188014984130859e-01 6.293422728776931763e-02 -1.031482778489589691e-02 7.392761297523975372e-03 -9.053517132997512817e-02 -1.493526697158813477e-01 -7.387198507785797119e-02 1.106186062097549438e-01 -1.116628572344779968e-01 2.169992960989475250e-02 -1.610856652259826660e-01 -3.071810007095336914e-01 -9.765770286321640015e-02 6.294818967580795288e-02 7.713944464921951294e-02 2.446314096450805664e-01 5.753408744931221008e-02 -1.103251576423645020e-01 3.104689717292785645e-01 1.970163732767105103e-01 4.306958243250846863e-02 1.684076040983200073e-01 2.914981245994567871e-01 1.878661513328552246e-01 7.617509365081787109e-02 2.168007344007492065e-01 6.510638445615768433e-02 1.444486528635025024e-01 -2.164243347942829132e-02 -3.499879315495491028e-02 3.195049166679382324e-01
5.995142087340354919e-02 -6.718064099550247192e-02 -6.054064258933067322e-02 -4.156224057078361511e-02 1.462403982877731323e-01 -2.689554989337921143e-01 -2.980005145072937012e-01 -1.676183044910430908e-01 3.571290522813796997e-02 7.505405694246292114e-02 -1.562231183052062988e-01 -8.473996818065643311e-02 1.127862557768821716e-01 1.238671690225601196e-01 -2.942421846091747284e-02 -8.749017864465713501e-02 1.149392314255237579e-02 5.100924894213676453e-02 1.377077102661132812e-01 2.264927625656127930e-01 3.110840320587158203e-01 2.983590960502624512e-01 2.603719234466552734e-01 -1.569311618804931641e-01 -5.259502530097961426e-01 -4.094146937131881714e-02 5.279140919446945190e-02 9.839938022196292877e-03 3.062270022928714752e-02 -1.156803742051124573e-01 -9.035336226224899292e-02 2.142929732799530029e-01
5.943260341882705688e-02 -4.391995817422866821e-02 -2.429806888103485107e-01 -2.756901681423187256e-01 -7.985158264636993408e-02 2.614314854145050049e-02 -1.598876714706420898e-01 -9.820077568292617798e-02 3.160777390003204346e-01 -2.726713120937347412e-01 2.797491149976849556e-03 -6.683890521526336670e-02 -1.126426830887794495e-01 2.000856846570968628e-01 1.288190335035324097e-01 -4.458333253860473633e-01 1.273435205221176147e-01 1.296249330043792725e-01 -1.216326374560594559e-02 -2.118927799165248871e-02 1.870846152305603027e-01 1.327870879322290421e-02 2.828656733036041260e-01 -1.754529029130935669e-01 -3.583492636680603027e-01 7.195432484149932861e-02 1.319494396448135376e-01 1.077160388231277466e-01 -4.152860492467880249e-02 1.098358109593391418e-01 8.835857361555099487e-02 -8.137706667184829712e-02
-7.179882377386093140e-02 1.869853138923645020e-01 6.037598848342895508e-02 -9.699708968400955200e-02 7.832148671150207520e-02 -3.175376951694488525e-01 -2.452510893344879150e-01 -9.108548611402511597e-02 2.417485117912292480e-01 -2.242022752761840820e-02 -3.877005577087402344e-01 -1.134865805506706238e-01 -1.519955396652221680e-01 -7.170022279024124146e-02 6.943473219871520996e-02 -1.597049534320831299e-01 -2.280337363481521606e-02 -7.259082794189453125e-02 5.778567492961883545e-02 2.106991708278656006e-01 -1.527072861790657043e-02 5.961909890174865723e-02 3.374487161636352539e-03 -3.004678897559642792e-02 7.196706533432006836e-02 2.026899605989456177e-01 1.021601445972919464e-02 3.362205326557159424e-01 3.445408642292022705e-01 3.275856971740722656e-01 -1.973981559276580811e-01 -8.994282782077789307e-02
-1.202235370874404907e-01 -1.667707711458206177e-01 -3.053240850567817688e-02 -7.308301329612731934e-02 -1.559718232601881027e-02 -2.538429945707321167e-02 -2.357345223426818848e-01 2.110418528318405151e-01 3.691375255584716797e-01 -5.059916153550148010e-02 -7.542330026626586914e-02 -2.456878423690795898e-01 -3.036036491394042969e-01 1.515183895826339722e-01 -1.832540892064571381e-02 2.973866416141390800e-03 3.501998633146286011e-02 -3.269074261188507080e-01 6.575135630555450916e-04 4.508500397205352783e-01 -5.198876187205314636e-02 1.459260284900665283e-02 1.388556808233261108e-01 1.850216686725616455e-01 -2.482765913009643555e-01 -2.557264268398284912e-02 -2.604571729898452759e-02 5.262565612792968750e-02 1.369330435991287231e-01 1.789850741624832153e-01 1.215814054012298584e-01 1.760951280593872070e-01
-1.245495602488517761e-01 7.449296861886978149e-02 3.592094033956527710e-02 -8.400391042232513428e-02 -4.630539193749427795e-02 -3.811404109001159668e-01 -3.856570646166801453e-02 -3.247010707855224609e-01 -4.723856598138809204e-02 -1.868872940540313721e-01 1.916776783764362335e-02 -3.551908731460571289e-01 -2.410832196474075317e-01 -6.975957751274108887e-02 7.636547833681106567e-02 -3.339599967002868652e-01 1.316420584917068481e-01 1.640007942914962769e-01 7.643277943134307861e-02 2.461844235658645630e-01 6.775617599487304688e-02 6.929249316453933716e-02 1.767410486936569214e-01 6.900939345359802246e-02 -3.042359836399555206e-02 -2.628516554832458496e-01 3.100041151046752930e-01 1.730188578367233276e-01 4.441449418663978577e-02 9.706523269414901733e-02 -8.054763078689575195e-02 -4.714261367917060852e-02
-1.591274142265319824e-01 1.620492488145828247e-01 -7.298248261213302612e-02 -3.357715904712677002e-01 7.987989485263824463e-02 -3.724683821201324463e-01 -5.791424587368965149e-02 1.266822367906570435e-01 -1.360279135406017303e-02 1.938292086124420166e-01 -8.889520168304443359e-02 -1.132706701755523682e-01 -1.812815964221954346e-01 -5.388437770307064056e-03 2.539169490337371826e-01 5.040027201175689697e-02 2.209361046552658081e-01 3.152129054069519043e-02 -5.301232263445854187e-02 2.478678077459335327e-01 2.498654723167419434e-01 -7.920842617750167847e-02 7.895463705062866211e-02 -1.986737549304962158e-02 3.792447969317436218e-02 7.900530844926834106e-02 2.555360794067382812e-01 1.860526204109191895e-01 3.145753145217895508e-01 -9.266826510429382324e-02 1.799701899290084839e-01 2.655580937862396240e-01
-1.237916350364685059e-01 -7.257839292287826538e-02 -7.169254124164581299e-02 -1.155786961317062378e-01 5.758606642484664917e-02 4.445396736264228821e-02 -1.081280112266540527e-01 -2.641403675079345703e-01 -5.255768448114395142e-02 -5.480996519327163696e-02 -1.736860722303390503e-01 5.377107486128807068e-02 -3.865256309509277344e-01 -2.146482169628143311e-01 9.730913490056991577e-02 1.157929524779319763e-01 -3.073123097419738770e-01 -1.298105902969837189e-02 2.223801799118518829e-03 3.341315388679504395e-01 1.027797535061836243e-01 2.168917208909988403e-01 3.030260801315307617e-01 -4.249289631843566895e-02 -2.112916260957717896e-01 -1.872339844703674316e-01 2.182511091232299805e-01 2.112167626619338989e-01 -1.808939576148986816e-01 1.860487014055252075e-01 -9.848266094923019409e-02 1.024760082364082336e-01
-1.604627519845962524e-01 -3.387792780995368958e-02 -5.569559335708618164e-02 7.516182959079742432e-02 5.009089037775993347e-02 5.496311467140913010e-03 -2.845464050769805908e-01 -1.276084631681442261e-01 1.602554917335510254e-01 1.612340807914733887e-01 -4.213301837444305420e-02 -2.566097080707550049e-01 -1.012697443366050720e-01 -2.870934009552001953e-01 -2.698464877903461456e-02 6.701896339654922485e-02 2.821323573589324951e-01 4.319635033607482910e-01 -4.236581921577453613e-02 1.246431246399879456e-01 -9.056294709444046021e-02 2.601033747196197510e-01 6.017195433378219604e-02 -2.969160117208957672e-02 -3.049917519092559814e-01 1.892507970333099365e-01 1.334764063358306885e-01 2.274808585643768311e-01 1.798009276390075684e-01 1.777743995189666748e-01 -1.421679109334945679e-01 3.066554665565490723e-02
-3.125704526901245117e-01 5.135446414351463318e-02 -4.164919257164001465e-02 -5.142054054886102676e-03 2.503488361835479736e-01 -2.427050322294235229e-01 -3.677201867103576660e-01 -1.244109123945236206e-01 2.596487104892730713e-01 -1.368564665317535400e-01 7.242704182863235474e-02 -1.318149082362651825e-02 -1.104530915617942810e-01 1.617016084492206573e-02 3.642203509807586670e-01 3.065658733248710632e-02 1.568843871355056763e-01 -3.467276990413665771e-01 2.570710480213165283e-01 3.356363996863365173e-02 1.213938817381858826e-01 -3.873840346932411194e-02 1.696395128965377808e-01 2.967754006385803223e-02 -2.614790797233581543e-01 -1.777556166052818298e-02 -1.142191216349601746e-01 -8.470109105110168457e-02 -1.502018570899963379e-01 3.845819830894470215e-02 9.641766548156738281e-02 8.841227740049362183e-02
-1.688099801540374756e-01 2.430074103176593781e-02 2.327760122716426849e-02 -1.169223859906196594e-01 1.815154403448104858e-01 -1.386344432830810547e-01 -3.719051778316497803e-01 -6.085544079542160034e-02 9.589892625808715820e-02 -8.273819088935852051e-02 1.678782105445861816e-01 -1.447955369949340820e-01 -2.555747032165527344e-01 2.442161589860916138e-01 1.274701207876205444e-01 7.014063000679016113e-02 -5.976054072380065918e-02 -1.797329038381576538e-01 1.419430077075958252e-01 2.824927270412445068e-01 -2.899324297904968262e-01 1.172489523887634277e-01 9.026602655649185181e-02 -9.515344351530075073e-02 -2.512688040733337402e-01 1.555446237325668335e-01 3.118867874145507812e-01 -8.860136568546295166e-02 2.526249587535858154e-01 1.010656878352165222e-01 -1.705359965562820435e-01 -6.921610981225967407e-02
-2.974753268063068390e-02 -2.941157855093479156e-02 4.851751029491424561e-02 -3.603669106960296631e-01 1.372472047805786133e-01 -1.858174949884414673e-01 -1.371072232723236084e-01 2.332493811845779419e-01 3.856655582785606384e-02 -3.674045950174331665e-02 4.161411896347999573e-02 -3.388440608978271484e-01 -1.933512240648269653e-01 -1.956512592732906342e-02 -2.338865995407104492e-01 -1.944214701652526855e-01 -2.914252579212188721e-01 3.247810900211334229e-01 -1.243717968463897705e-01 -2.072398550808429718e-02 1.784083545207977295e-01 1.177187487483024597e-01 7.936929166316986084e-02 6.538826972246170044e-02 -1.923837959766387939e-01 2.451311349868774414e-01 9.545196592807769775e-02 -9.529458731412887573e-02 4.601097106933593750e-02 2.575745582580566406e-01 -8.068121969699859619e-02 1.922836005687713623e-01
-2.560591399669647217e-01 5.951318517327308655e-02 1.178155764937400818e-01 -2.087769061326980591e-01 -3.653441965579986572e-01 -1.073458120226860046e-01 -2.461958229541778564e-01 -2.217199206352233887e-01 1.994938701391220093e-01 3.377434983849525452e-02 -1.947138458490371704e-01 -1.827709078788757324e-01 -1.122059375047683716e-01 -1.042066887021064758e-01 -4.436057060956954956e-02 -1.487038582563400269e-01 -5.517761781811714172e-02 1.563693284988403320e-01 2.373802848160266876e-02 1.800560802221298218e-01 -5.194997880607843399e-03 1.310823708772659302e-01 7.735548168420791626e-02 -3.293186798691749573e-02 -8.608704805374145508e-02 2.614176571369171143e-01 -3.519168794155120850e-01 2.338398993015289307e-01 1.710124611854553223e-01 1.960902363061904907e-01 7.974552921950817108e-03 2.281896919012069702e-01
-1.098831817507743835e-01 3.386854659765958786e-03 2.283344715833663940e-01 -3.826962038874626160e-02 1.063533797860145569e-01 -3.923073410987854004e-01 -1.393389701843261719e-01 1.305179763585329056e-02 3.899572184309363365e-04 -7.127071171998977661e-02 1.415654867887496948e-01 7.469388842582702637e-02 -2.795118391513824463e-01 -9.906560927629470825e-02 2.525697350502014160e-01 -1.903451047837734222e-02 1.673983931541442871e-01 3.461794853210449219e-01 -2.721865475177764893e-02 8.133339881896972656e-02 3.317425847053527832e-01 2.735891938209533691e-01 2.451458387076854706e-02 -1.267100274562835693e-01 -9.746188670396804810e-02 -2.926177717745304108e-02 1.249161735177040100e-01 2.170907258987426758e-01 2.786749005317687988e-01 2.045463472604751587e-01 -1.144959107041358948e-01 6.513225287199020386e-02
-3.740574419498443604e-02 3.831772804260253906e-01 2.617337927222251892e-02 -1.846452355384826660e-01 5.175132676959037781e-02 2.838315814733505249e-02 -2.920385897159576416e-01 3.382857143878936768e-01 8.073998242616653442e-02 1.250861138105392456e-01 -2.118497155606746674e-02 -1.842393875122070312e-01 -2.663470506668090820e-01 -1.556996852159500122e-01 1.407402753829956055e-01 -1.176061388105154037e-02 -9.987444430589675903e-02 2.281927317380905151e-02 -2.327082455158233643e-01 1.925436407327651978e-01 1.907537579536437988e-01 1.575534939765930176e-01 2.575929164886474609e-01 1.914276331663131714e-01 1.812154799699783325e-02 1.988294571638107300e-01 2.578127682209014893e-01 8.154597133398056030e-02 2.229019254446029663e-01 4.808649420738220215e-02 -5.613244324922561646e-02 -8.968878537416458130e-02
-4.285444915294647217e-01 2.659973688423633575e-02 -5.571645498275756836e-02 -1.449606418609619141e-01 4.071291387081146240e-01 -1.739562302827835083e-01 -1.752071082592010498e-01 -8.704895153641700745e-03 3.937433660030364990e-01 -2.414822429418563843e-01 -3.595407307147979736e-02 -1.703067272901535034e-01 -4.046080261468887329e-02 1.006711740046739578e-02 4.329345002770423889e-02 -1.373591870069503784e-01 -6.881509721279144287e-02 -1.927404701709747314e-01 1.988122612237930298e-01 7.227551192045211792e-02 1.954226940870285034e-02 3.189414739608764648e-02 1.160830184817314148e-01 1.643348485231399536e-01 -1.140335276722908020e-01 6.910013407468795776e-02 3.290336728096008301e-01 1.314944704063236713e-03 -1.197355240583419800e-01 -3.299481794238090515e-02 1.052368357777595520e-01 1.324871480464935303e-01
-2.681092321872711182e-01 1.169297695159912109e-01 -7.002049684524536133e-02 -3.155347406864166260e-01 1.172340661287307739e-01 -2.734866142272949219e-01 -1.420701444149017334e-01 1.190489083528518677e-01 -8.375762403011322021e-02 1.671383678913116455e-01 -1.645324379205703735e-01 4.705355316400527954e-02 -1.222161576151847839e-01 -9.466713666915893555e-02 3.272666037082672119e-01 -1.851187087595462799e-02 1.555744409561157227e-01 -1.476125419139862061e-01 7.867244631052017212e-02 1.359166204929351807e-01 3.136971294879913330e-01 -3.215627744793891907e-02 5.619405955076217651e-02 -3.478783741593360901e-02 -3.837376087903976440e-02 1.029456853866577148e-01 3.474751412868499756e-01 1.562984585762023926e-01 3.548634350299835205e-01 -7.392925769090652466e-02 3.871719539165496826e-02 1.640412360429763794e-01
-1.804900914430618286e-01 1.838285177946090698e-01 -2.916545867919921875e-01 4.466146230697631836e-02 -3.377913236618041992e-01 -1.731524467468261719e-01 -3.178758919239044189e-01 -1.661189831793308258e-02 -8.132091164588928223e-02 1.181669682264328003e-01 2.299576401710510254e-01 -1.463224738836288452e-01 -2.878539264202117920e-01 -5.671463161706924438e-02 -6.877299398183822632e-02 1.053008884191513062e-01 -5.194409936666488647e-02 -9.170765429735183716e-02 -1.214751880615949631e-02 3.155476748943328857e-01 2.067746669054031372e-01 4.164549335837364197e-02 3.589801417547278106e-05 8.029104769229888916e-02 -2.297908216714859009e-01 3.269380033016204834e-01 1.757626831531524658e-01 4.625201970338821411e-02 -2.771846763789653778e-02 1.424629986286163330e-01 1.054083257913589478e-01 1.332063078880310059e-01
-2.305023521184921265e-01 3.789645060896873474e-02 1.455046534538269043e-01 -3.749741613864898682e-01 7.364403456449508667e-02 -1.438584178686141968e-01 -1.354165375232696533e-01 3.260073484852910042e-03 2.682932913303375244e-01 9.499162435531616211e-03 1.683524996042251587e-01 1.281240880489349365e-01 -1.692633479833602905e-01 2.565132975578308105e-01 -1.750326901674270630e-01 -1.885174661874771118e-01 -4.893963038921356201e-02 4.924720153212547302e-02 1.230499222874641418e-01 5.762531235814094543e-02 -2.180475182831287384e-02 1.870579570531845093e-01 -1.086690947413444519e-01 2.596288621425628662e-01 -4.552466571331024170e-01 8.004420250654220581e-02 6.568958610296249390e-02 2.049772292375564575e-01 3.501210734248161316e-02 1.998288482427597046e-01 1.503335088491439819e-01 -4.946720320731401443e-03
-4.152205288410186768e-01 1.306987255811691284e-01 1.318940520286560059e-02 -1.668038368225097656e-01 7.592140883207321167e-02 9.018446505069732666e-02 -3.139500021934509277e-01 -1.996332556009292603e-01 9.986729174852371216e-02 -1.438161730766296387e-01 -1.372058689594268799e-01 2.757355384528636932e-02 -1.505107805132865906e-02 -2.546893060207366943e-01 3.021308779716491699e-01 -3.085309267044067383e-01 6.420221179723739624e-03 -2.013750821352005005e-01 -2.959889918565750122e-02 1.027039960026741028e-01 3.948488533496856689e-01 3.082953020930290222e-02 8.477991819381713867e-02 9.712085127830505371e-02 -2.418026477098464966e-01 2.141376584768295288e-02 -9.884613007307052612e-02 -4.990881681442260742e-02 1.494337916374206543e-01 3.821017220616340637e-02 -7.747530937194824219e-02 -4.372759163379669189e-02
2.991883829236030579e-02 1.658856868743896484e-01 -1.508786976337432861e-01 -5.368820950388908386e-02 -1.383376270532608032e-01 -3.388313651084899902e-01 -6.680942326784133911e-02 5.076388269662857056e-02 2.216806560754776001e-01 -4.114722460508346558e-02 -8.372613228857517242e-03 -2.083842903375625610e-01 -3.261546790599822998e-01 1.823101937770843506e-01 8.171416074037551880e-02 3.086303174495697021e-01 -2.043138444423675537e-01 -4.996721073985099792e-02 7.809372991323471069e-02 1.931486427783966064e-01 3.003690838813781738e-01 -1.987124048173427582e-02 9.285929799079895020e-02 1.452329754829406738e-01 -1.601408421993255615e-01 3.219473063945770264e-01 -6.499759107828140259e-02 -1.278806477785110474e-01 1.588803529739379883e-01 2.504180371761322021e-01 -2.223926596343517303e-02 1.509445011615753174e-01
-3.686993420124053955e-01 1.453135814517736435e-02 -5.094244703650474548e-02 -3.375583291053771973e-01 -2.276622951030731201e-01 -1.723309159278869629e-01 -3.571201264858245850e-01 1.855811029672622681e-01 -2.033895999193191528e-02 -8.156253397464752197e-02 -2.842050790786743164e-01 -1.398486942052841187e-01 6.312606274150311947e-04 -2.194133996963500977e-01 1.667468398809432983e-01 -1.269562542438507080e-01 2.079532146453857422e-01 5.280165001749992371e-02 6.905845552682876587e-02 -1.086223646998405457e-01 2.260848730802536011e-01 2.033866345882415771e-01 1.514339596033096313e-01 -4.678071290254592896e-02 -1.924891471862792969e-01 -8.475064486265182495e-02 -7.085131853818893433e-02 8.689996600151062012e-02 2.222551107406616211e-01 -3.015780635178089142e-02 -7.249139249324798584e-02 -1.085112318396568298e-01
-1.105795949697494507e-01 1.863409429788589478e-01 2.902367115020751953e-01 -4.853454232215881348e-02 2.095486521720886230e-01 -2.371140271425247192e-01 -7.778273522853851318e-02 -1.943394392728805542e-01 7.873577624559402466e-02 -1.806835830211639404e-01 2.359998226165771484e-01 -1.294504851102828979e-01 -2.284046262502670288e-01 -1.281142234802246094e-01 3.768888115882873535e-02 -3.884526714682579041e-02 1.760996431112289429e-01 1.498426347970962524e-01 9.847071021795272827e-02 3.055703938007354736e-01 1.579041779041290283e-01 1.546449810266494751e-01 2.857390940189361572e-01 1.453361362218856812e-01 -1.258322596549987793e-01 7.243509171530604362e-04 5.895642563700675964e-02 3.123961985111236572e-01 2.645025551319122314e-01 -1.049625501036643982e-01 -1.414900869131088257e-01 -1.168005391955375671e-01
-2.947338856756687164e-02 2.894584238529205322e-01 -2.070855796337127686e-01 -1.093700975179672241e-01 -1.719137877225875854e-01 -2.769893109798431396e-01 -3.441962897777557373e-01 -1.363772898912429810e-01 9.176376275718212128e-03 -1.201967597007751465e-01 9.079600125551223755e-02 7.290261238813400269e-02 -2.861981987953186035e-01 3.337557986378669739e-02 -2.852208018302917480e-01 1.060944348573684692e-01 -1.203155070543289185e-01 7.263373583555221558e-02 -1.338122487068176270e-01 6.411893665790557861e-02 1.274123340845108032e-01 7.611272484064102173e-02 1.482370495796203613e-01 2.655704915523529053e-01 -3.970861062407493591e-02 1.946534961462020874e-01 1.023255735635757446e-01 -2.188179194927215576e-01 2.012448459863662720e-01 3.422690927982330322e-01 -3.530431911349296570e-02 -2.052445709705352783e-02
-2.763673365116119385e-01 6.244305148720741272e-02 -6.111247837543487549e-02 -3.382799029350280762e-01 9.087398648262023926e-02 -2.022191882133483887e-01 6.058120355010032654e-02 1.334338784217834473e-01 2.865417599678039551e-01 9.015226364135742188e-02 -7.958643138408660889e-02 -1.764116585254669189e-01 9.868703782558441162e-02 1.793162077665328979e-01 -7.456072419881820679e-02 -2.580130100250244141e-01 8.057997375726699829e-02 3.800886683166027069e-03 -7.712586969137191772e-02 3.008000254631042480e-01 1.198103055357933044e-01 2.583367526531219482e-01 2.570363879203796387e-01 1.222440823912620544e-01 -3.831519484519958496e-01 1.995492428541183472e-01 -1.445409506559371948e-01 -1.348038669675588608e-02 -8.183249086141586304e-02 3.143340349197387695e-02 -6.280184723436832428e-03 9.355700016021728516e-02
-1.394064426422119141e-01 1.288274079561233521e-01 -2.563118636608123779e-01 -1.789522171020507812e-01 1.661716401576995850e-01 -3.026324212551116943e-01 -1.947255581617355347e-01 -6.540520489215850830e-02 1.333108395338058472e-01 5.675026401877403259e-02 3.605391085147857666e-01 2.535233199596405029e-01 -1.850011348724365234e-01 -9.593144804239273071e-02 9.726223349571228027e-02 1.745387166738510132e-01 1.294930875301361084e-01 1.762822121381759644e-01 1.858303844928741455e-01 1.489583104848861694e-01 2.505004703998565674e-01 1.338621377944946289e-01 1.025186926126480103e-01 -3.869357332587242126e-02 -1.369919031858444214e-01 2.327053695917129517e-01 2.163401804864406586e-02 2.896622717380523682e-01 1.466314792633056641e-01 7.489583641290664673e-02 1.303014308214187622e-01 8.732533454895019531e-02
-1.989064663648605347e-01 4.287733137607574463e-02 -1.043251156806945801e-01 1.458054035902023315e-01 1.885355077683925629e-02 -2.881887257099151611e-01 -2.780140340328216553e-01 1.347626596689224243e-01 1.525561064481735229e-01 8.124522864818572998e-02 -1.267388649284839630e-02 -1.625835597515106201e-01 -4.612091779708862305e-01 -6.774529069662094116e-02 1.310412436723709106e-01 -1.755325794219970703e-01 -1.191191822290420532e-01 1.493211183696985245e-02 -3.057262301445007324e-01 1.425474323332309723e-02 1.148070022463798523e-01 1.292559355497360229e-01 1.588727682828903198e-01 2.018384337425231934e-01 -2.208646833896636963e-01 1.915843337774276733e-01 -1.843310296535491943e-01 5.149310082197189331e-02 -3.545913100242614746e-02 5.617029964923858643e-02 -2.965773344039916992e-01 8.603528141975402832e-02
-1.503587663173675537e-01 8.587604761123657227e-02 -9.672427177429199219e-02 -3.360996842384338379e-01 -1.225394159555435181e-01 -3.417668864130973816e-02 -1.307610869407653809e-01 -9.158208221197128296e-02 -4.579747561365365982e-03 -5.343469977378845215e-02 -1.171810477972030640e-01 3.239528089761734009e-02 -3.119720220565795898e-01 -1.269162446260452271e-01 -1.596305146813392639e-02 6.348873674869537354e-02 -2.467192262411117554e-01 -1.504550278186798096e-01 4.636101424694061279e-02 3.135243654251098633e-01 3.660762608051300049e-01 -2.152608335018157959e-02 3.777692615985870361e-01 3.490819130092859268e-03 -2.225759774446487427e-01 -1.128136888146400452e-01 4.792872816324234009e-02 1.169507205486297607e-01 -3.104237616062164307e-01 -6.075393036007881165e-02 -1.524884253740310669e-01 8.917927742004394531e-02
-3.924188911914825439e-01 3.753964975476264954e-02 -1.554139703512191772e-01 -2.205725610256195068e-01 -9.138341993093490601e-02 -7.332591712474822998e-02 -3.139747381210327148e-01 -2.201545611023902893e-02 5.784439295530319214e-02 1.035507619380950928e-01 -2.165720164775848389e-01 5.749540403485298157e-02 -1.537854969501495361e-01 4.639730602502822876e-02 1.413708180189132690e-01 1.793346405029296875e-01 8.845563232898712158e-02 -6.364165991544723511e-02 -7.858174294233322144e-02 -7.615876942873001099e-02 2.933758795261383057e-01 3.429060876369476318e-01 1.255753785371780396e-01 -6.625517457723617554e-02 -4.041570797562599182e-02 -1.137699857354164124e-01 1.836806535720825195e-01 3.418010175228118896e-01 1.601537168025970459e-01 -1.789653897285461426e-01 2.064186036586761475e-01 6.066207215189933777e-02
-2.151774466037750244e-01 2.726069986820220947e-01 -7.659059762954711914e-02 -3.816606402397155762e-01 1.990686357021331787e-02 -3.468625843524932861e-01 -1.142176166176795959e-01 9.386183321475982666e-02 3.684531152248382568e-02 2.232476621866226196e-01 -1.234138309955596924e-01 -4.737441986799240112e-02 -1.626010239124298096e-01 -1.519631743431091309e-01 1.742584109306335449e-01 1.768688559532165527e-01 1.275727897882461548e-01 9.268500655889511108e-02 -6.793513894081115723e-02 2.331489622592926025e-01 2.228581756353378296e-01 7.015530765056610107e-02 1.881773173809051514e-01 9.620381146669387817e-02 3.245312720537185669e-02 1.345898658037185669e-01 1.662748605012893677e-01 2.286082059144973755e-01 2.724752426147460938e-01 -1.211282089352607727e-01 1.719797998666763306e-01 6.909205764532089233e-02
2.153700590133666992e-02 1.908418983221054077e-01 -6.334709376096725464e-02 -3.045202791690826416e-01 -4.904123023152351379e-02 -1.061463803052902222e-01 2.820179052650928497e-02 7.509654015302658081e-02 7.591406255960464478e-02 -1.391666568815708160e-02 -6.258188933134078979e-02 1.733109354972839355e-02 -6.282238662242889404e-02 1.199688091874122620e-01 1.436772793531417847e-01 -3.107815980911254883e-01 -1.093964800238609314e-01 3.055077195167541504e-01 -1.878868937492370605e-01 4.046120345592498779e-01 1.559196859598159790e-01 1.834145933389663696e-01 1.507426202297210693e-01 5.464531853795051575e-02 -3.545120060443878174e-01 3.570015728473663330e-01 -8.896609395742416382e-02 5.694324150681495667e-02 -2.623256482183933258e-02 8.945769071578979492e-02 1.941080670803785324e-03 1.989094763994216919e-01
-3.031308948993682861e-01 4.204202890396118164e-01 -5.094279721379280090e-02 -2.149221450090408325e-01 -1.858040839433670044e-01 -7.186162471771240234e-02 -2.910405397415161133e-01 -1.732554659247398376e-02 2.387843430042266846e-01 5.663621798157691956e-02 -2.644981443881988525e-01 1.017205044627189636e-01 -8.071438223123550415e-02 -7.079603523015975952e-02 2.128256112337112427e-01 -1.834436804056167603e-01 -1.354966908693313599e-01 -1.001382544636726379e-01 -8.609937131404876709e-02 1.622251123189926147e-01 3.143326640129089355e-01 2.645966969430446625e-02 1.470279693603515625e-01 2.222332507371902466e-01 -7.616327702999114990e-02 2.315248399972915649e-01 1.517320275306701660e-01 -6.118958443403244019e-02 5.151224881410598755e-02 -4.907251801341772079e-03 2.499483758583664894e-03 7.343241572380065918e-02
-8.964608609676361084e-02 -1.093462631106376648e-01 4.510361701250076294e-02 -9.600067138671875000e-02 -1.384175866842269897e-01 -1.691453903913497925e-01 -3.634912669658660889e-01 -1.765831708908081055e-01 3.935381770133972168e-01 6.481032073497772217e-02 2.540893293917179108e-02 2.360264956951141357e-02 -3.340393602848052979e-01 8.206211775541305542e-02 -1.744069531559944153e-02 1.852772682905197144e-01 1.615274846553802490e-01 -1.475487053394317627e-01 1.332945078611373901e-01 2.206476032733917236e-01 1.676652282476425171e-01 2.651792168617248535e-01 -1.396783590316772461e-01 -7.535006850957870483e-02 -2.595254778861999512e-01 -4.727907478809356689e-02 1.894000917673110962e-01 -1.464317888021469116e-01 -1.056525260210037231e-01 1.588590592145919800e-01 1.553198695182800293e-01 -1.381863504648208618e-01
-2.462736070156097412e-01 3.057566098868846893e-02 1.747259986586868763e-03 -1.209203004837036133e-01 -8.964327722787857056e-02 -2.815661132335662842e-01 -3.179633021354675293e-01 -9.904919564723968506e-02 -6.330910837277770042e-04 1.840907931327819824e-01 -2.516942322254180908e-01 2.252900041639804840e-02 -3.236478865146636963e-01 1.771574169397354126e-01 9.346865862607955933e-02 -1.390286982059478760e-01 -9.477711468935012817e-02 4.582374915480613708e-02 -3.107257485389709473e-01 2.732899785041809082e-01 -1.022172421216964722e-01 1.255833804607391357e-01 1.602830141782760620e-01 5.447975173592567444e-02 1.957516223192214966e-01 -3.233160078525543213e-02 -1.214389726519584656e-01 2.274709641933441162e-01 5.472245067358016968e-02 2.345667481422424316e-01 1.624827682971954346e-01 1.901251077651977539e-01
-3.771460354328155518e-01 3.062423318624496460e-02 6.613819301128387451e-02 1.254255175590515137e-01 4.715404286980628967e-02 -1.673645675182342529e-01 -3.484558463096618652e-01 -2.193821370601654053e-01 2.015871554613113403e-02 -1.227622330188751221e-01 5.057281814515590668e-03 3.940788656473159790e-02 -2.510577738285064697e-01 -7.652155309915542603e-02 8.882778882980346680e-02 3.792149722576141357e-01 8.446045219898223877e-03 1.393167488276958466e-02 -1.862951368093490601e-01 -1.712012887001037598e-01 1.841462552547454834e-01 -2.941777557134628296e-02 2.490423172712326050e-01 -6.864704936742782593e-02 -2.389221787452697754e-01 1.021059155464172363e-01 1.303699314594268799e-01 -7.467265427112579346e-02 9.519118815660476685e-02 5.521149560809135437e-02 2.585745453834533691e-01 2.538782060146331787e-01
-1.432529687881469727e-01 -1.076399087905883789e-01 1.025538444519042969e-01 -1.178157404065132141e-01 -1.555467098951339722e-01 -1.918107122182846069e-01 1.212446298450231552e-02 -1.010599080473184586e-02 -2.707590162754058838e-02 -3.130182921886444092e-01 2.849026322364807129e-01 8.782883174717426300e-03 -3.660284876823425293e-01 -1.615419834852218628e-01 3.864061459898948669e-02 1.965280920267105103e-01 -1.321762055158615112e-01 -1.036745980381965637e-01 -4.538962990045547485e-02 1.194959506392478943e-01 1.596349775791168213e-01 9.759676456451416016e-02 7.720795273780822754e-02 2.493484616279602051e-01 -3.638731837272644043e-01 1.359207481145858765e-01 1.147739216685295105e-01 3.128550946712493896e-01 1.218805015087127686e-01 6.477491557598114014e-02 -9.020135551691055298e-02 2.555207312107086182e-01
-2.385492026805877686e-01 5.096177756786346436e-02 -3.412852287292480469e-01 -1.010398119688034058e-01 2.534508705139160156e-02 -5.904247984290122986e-02 -2.021393552422523499e-02 -4.575494211167097092e-03 -3.993701189756393433e-02 1.649416983127593994e-01 -3.196294605731964111e-01 -2.356112152338027954e-01 -3.239782452583312988e-01 -1.774134039878845215e-01 2.496762946248054504e-02 -5.884962901473045349e-02 7.472870405763387680e-03 9.724097698926925659e-02 7.209911197423934937e-02 -2.790216729044914246e-02 9.079832583665847778e-02 7.275253534317016602e-02 5.563816428184509277e-01 1.766789406538009644e-01 -1.803022325038909912e-01 4.911630973219871521e-02 -4.512242972850799561e-02 1.412438750267028809e-01 7.971441000699996948e-02 1.693179272115230560e-02 2.165659964084625244e-01 -4.475770518183708191e-02
1.107933297753334045e-01 -1.098161861300468445e-01 2.413232475519180298e-01 -3.806456923484802246e-02 -1.178721562027931213e-01 -2.484903484582901001e-02 3.208406502380967140e-03 -2.017440088093280792e-02 -6.025288999080657959e-02 -2.569185793399810791e-01 -1.185575798153877258e-01 -2.111047506332397461e-01 -1.282503753900527954e-01 1.230469271540641785e-01 1.614850610494613647e-01 -2.497838139533996582e-01 -7.352777570486068726e-02 5.273566022515296936e-02 -1.874948590993881226e-01 1.111583486199378967e-01 3.894983232021331787e-01 2.336602099239826202e-02 2.900491654872894287e-01 3.202462568879127502e-02 -4.580615162849426270e-01 1.835346668958663940e-01 2.411681115627288818e-01 3.514520451426506042e-02 1.853509843349456787e-01 1.204084791243076324e-02 1.042358390986919403e-02 1.487147063016891479e-01
-2.858281433582305908e-01 1.035805642604827881e-01 2.948127686977386475e-01 -2.579043805599212646e-01 9.527280926704406738e-02 -9.025366604328155518e-02 -2.558051347732543945e-01 1.252367254346609116e-02 1.851854473352432251e-01 -1.186685413122177124e-01 3.175998926162719727e-01 4.683256521821022034e-02 -3.486290872097015381e-01 -3.877107053995132446e-02 -4.497163370251655579e-02 -2.803668379783630371e-01 -2.173543274402618408e-01 -1.030095890164375305e-01 6.522311270236968994e-02 1.162409558892250061e-01 -7.105413824319839478e-02 -7.542873173952102661e-02 2.534539401531219482e-01 1.528445184230804443e-01 -1.607361137866973877e-01 8.293548226356506348e-02 2.649132013320922852e-01 1.185603365302085876e-01 -1.036306470632553101e-01 -3.661699593067169189e-02 2.622963802423328161e-04 1.150107681751251221e-01
-3.448950052261352539e-01 1.460865736007690430e-01 1.595908552408218384e-01 4.336248617619276047e-03 -1.607076525688171387e-01 -2.066793143749237061e-01 -1.340340226888656616e-01 -1.254117637872695923e-01 1.571512371301651001e-01 -5.867240205407142639e-02 -8.369471132755279541e-02 -1.938652247190475464e-01 -1.840217560529708862e-01 -7.556299120187759399e-02 1.203765049576759338e-01 4.801523685455322266e-02 1.168753057718276978e-01 1.978343427181243896e-01 -2.138379961252212524e-01 2.507394552230834961e-01 8.419695496559143066e-02 -1.962630152702331543e-01 1.869442909955978394e-01 6.618198007345199585e-02 3.236661478877067566e-02 1.455834060907363892e-01 1.407866626977920532e-01 2.485532909631729126e-01 3.287525177001953125e-01 1.346096247434616089e-01 -1.737942248582839966e-01 3.103360235691070557e-01
-2.680724561214447021e-01 1.627125144004821777e-01 6.180286407470703125e-02 -9.314774069935083389e-05 -5.751951783895492554e-02 -2.567699849605560303e-01 -1.905508935451507568e-01 6.284284591674804688e-02 -5.723048374056816101e-02 -4.043214768171310425e-02 -1.429514288902282715e-01 -2.492418438196182251e-01 -6.955735385417938232e-02 3.169925138354301453e-02 -2.575708329677581787e-01 9.192433208227157593e-02 -1.358496993780136108e-01 -9.534405916929244995e-02 -2.799783460795879364e-02 3.428775966167449951e-01 -5.769894644618034363e-02 2.648378014564514160e-01 7.762870937585830688e-02 2.483002692461013794e-01 -1.801167726516723633e-01 -4.999021068215370178e-02 3.090423345565795898e-01 5.646856129169464111e-02 3.562099337577819824e-01 2.180399745702743530e-01 9.819421172142028809e-02 -1.244725361466407776e-01
-2.657382190227508545e-01 1.768985018134117126e-02 -5.778201296925544739e-02 -2.417199779301881790e-03 -2.308448031544685364e-02 -2.360770478844642639e-02 -3.100351691246032715e-01 -5.996403098106384277e-02 4.415201023221015930e-02 -1.334056258201599121e-01 1.498205661773681641e-01 1.934663206338882446e-01 -2.590320408344268799e-01 9.447087347507476807e-02 -3.243498206138610840e-01 -8.679044991731643677e-02 8.956969529390335083e-02 -1.256434172391891479e-01 -2.790922820568084717e-01 3.044360578060150146e-01 1.907746940851211548e-01 1.987193077802658081e-01 3.928767889738082886e-02 1.013284772634506226e-01 -2.166021615266799927e-01 7.391684502363204956e-02 1.860551834106445312e-01 8.651945739984512329e-02 2.882003784179687500e-01 1.586159765720367432e-01 4.937904700636863708e-02 -2.632888555526733398e-01
-7.026201486587524414e-02 8.895191550254821777e-02 -5.042080208659172058e-02 -1.679869927465915680e-02 6.813029944896697998e-02 -3.929705321788787842e-01 -2.148477435111999512e-01 1.966766566038131714e-01 -1.017810497432947159e-02 -2.481605410575866699e-01 -2.341030091047286987e-01 -2.569626271724700928e-01 -1.716837435960769653e-01 -6.829854100942611694e-02 9.879209846258163452e-02 -1.236545108258724213e-02 -2.228610068559646606e-01 1.112400367856025696e-01 -9.856615215539932251e-02 2.682690322399139404e-01 8.077416568994522095e-02 2.290067672729492188e-01 7.178515940904617310e-02 2.271285504102706909e-01 -2.663167715072631836e-01 2.764577865600585938e-01 -8.313541114330291748e-02 8.766901493072509766e-02 5.834973882883787155e-03 6.983815878629684448e-02 -2.679505050182342529e-01 1.254982650279998779e-01
-1.368953436613082886e-01 -3.282034071162343025e-03 -3.651230409741401672e-02 -3.077730834484100342e-01 1.513096094131469727e-01 -2.946619391441345215e-01 -1.484311372041702271e-01 -1.194770783185958862e-01 -1.531223533675074577e-03 1.395414024591445923e-01 9.763684123754501343e-03 -8.930049091577529907e-02 -2.943417727947235107e-01 -2.142439782619476318e-01 8.774433284997940063e-02 1.085154563188552856e-01 1.302027404308319092e-01 3.057677447795867920e-01 1.745466589927673340e-01 2.854812145233154297e-01 -2.920471131801605225e-01 2.375606000423431396e-01 3.715713620185852051e-01 3.392402455210685730e-02 -1.278199553489685059e-01 2.333205193281173706e-02 4.036592319607734680e-02 5.225659161806106567e-02 -2.581876516342163086e-02 2.013284713029861450e-02 2.107247710227966309e-02 1.830150932073593140e-01
-1.186989899724721909e-02 -2.214390337467193604e-01 -1.005103886127471924e-01 -1.012276560068130493e-01 -1.599412113428115845e-01 -1.824817210435867310e-01 -1.647313237190246582e-01 -1.080117896199226379e-01 1.909455060958862305e-01 6.789030507206916809e-03 -3.943678736686706543e-01 -1.102815270423889160e-01 -4.028885066509246826e-01 -1.232616454362869263e-01 1.591429859399795532e-01 -2.071930468082427979e-01 -5.551154911518096924e-02 2.276028320193290710e-02 2.450938373804092407e-01 5.645613372325897217e-02 -1.219698712229728699e-01 1.251482963562011719e-01 -4.383609443902969360e-02 -1.790920048952102661e-01 -2.472737729549407959e-01 8.780258893966674805e-02 5.402525886893272400e-02 1.106384247541427612e-01 1.870053112506866455e-01 2.374601215124130249e-01 1.200821548700332642e-01 2.482840567827224731e-01
-4.136932492256164551e-01 2.659299671649932861e-01 -1.287524104118347168e-01 -1.021942794322967529e-01 -1.884615570306777954e-01 -2.015060484409332275e-01 -8.702770620584487915e-02 -1.924868300557136536e-02 3.149813115596771240e-01 -9.809911996126174927e-02 2.106984853744506836e-01 6.864740699529647827e-02 -2.960597276687622070e-01 7.535481452941894531e-02 -9.553574770689010620e-02 -4.815404862165451050e-02 -6.537298858165740967e-02 -1.488550193607807159e-02 2.739611566066741943e-01 3.656375408172607422e-02 -1.420449018478393555e-01 2.075719684362411499e-01 7.535018771886825562e-02 1.421763300895690918e-01 -1.387808769941329956e-01 -7.929322123527526855e-02 1.574185341596603394e-01 -1.464012414216995239e-01 2.467911839485168457e-01 1.001771166920661926e-01 2.430766820907592773e-02 2.664543986320495605e-01
-2.669624090194702148e-01 -1.051732897758483887e-01 -1.695438027381896973e-01 -1.002244576811790466e-01 8.291698247194290161e-02 -2.737101912498474121e-01 -2.566238045692443848e-01 -1.220617815852165222e-01 1.888690441846847534e-01 4.780357703566551208e-04 -4.741191491484642029e-02 1.860838234424591064e-01 -1.015307530760765076e-01 -4.596481323242187500e-01 8.835968375205993652e-02 3.196722269058227539e-02 -6.507348269224166870e-02 1.062108576297760010e-01 -6.306901574134826660e-02 3.969858288764953613e-01 2.200649678707122803e-02 2.683111727237701416e-01 1.426541358232498169e-01 1.643533706665039062e-01 -8.646921068429946899e-02 -4.354055970907211304e-02 -5.148011818528175354e-02 8.467833697795867920e-02 2.248874008655548096e-01 2.028689235448837280e-01 -3.504716232419013977e-02 -6.550908833742141724e-02
-3.072167281061410904e-03 7.965961098670959473e-02 -2.587634325027465820e-01 7.966190576553344727e-02 -2.276725322008132935e-01 4.936419427394866943e-04 -2.480860948562622070e-01 1.976134628057479858e-02 1.475587785243988037e-01 -3.059665113687515259e-02 2.168295830488204956e-01 -4.274484515190124512e-02 -4.723396003246307373e-01 -5.388535093516111374e-03 -1.961662024259567261e-01 -8.199142292141914368e-03 -6.645996868610382080e-02 -1.246604882180690765e-02 4.055824130773544312e-02 2.139940112829208374e-01 2.575435340404510498e-01 -6.618756800889968872e-02 1.617134362459182739e-01 2.007139623165130615e-01 -1.950361728668212891e-01 2.891168892383575439e-01 1.518262624740600586e-01 -7.024413347244262695e-02 6.808574497699737549e-02 2.981823682785034180e-01 1.207515969872474670e-01 1.625857949256896973e-01
8.070268668234348297e-03 -9.496415406465530396e-02 4.454543814063072205e-02 -2.326720058917999268e-01 5.865648016333580017e-02 -3.363047838211059570e-01 -1.916448473930358887e-01 2.279510200023651123e-01 2.206955999135971069e-01 -2.457015514373779297e-01 2.172456122934818268e-02 -2.290716022253036499e-01 -1.053630374372005463e-02 2.209792658686637878e-02 -8.237557113170623779e-02 -2.562128305435180664e-01 -1.903476566076278687e-01 2.767940461635589600e-01 -5.069797858595848083e-02 -1.780451685190200806e-01 2.700943946838378906e-01 6.663975864648818970e-02 2.490564882755279541e-01 -4.734716378152370453e-03 -1.722143441438674927e-01 2.550729215145111084e-01 4.641387611627578735e-03 4.842416197061538696e-02 2.715002745389938354e-02 2.891329824924468994e-01 -4.544934257864952087e-02 1.564145535230636597e-01
1.112662553787231445e-01 -1.146676391363143921e-01 -2.501356005668640137e-01 -1.714540868997573853e-01 1.920773535966873169e-01 -3.584831058979034424e-01 -2.665092945098876953e-01 -1.441660821437835693e-01 -7.194694876670837402e-02 -5.337286368012428284e-02 -1.650412380695343018e-01 -1.825889647006988525e-01 8.151838928461074829e-02 3.774382546544075012e-02 -6.631478667259216309e-02 -1.549367457628250122e-01 -7.432879880070686340e-03 -4.680372029542922974e-02 2.217176370322704315e-02 1.302260309457778931e-01 3.226050361990928650e-02 4.665057361125946045e-01 3.925533890724182129e-01 -5.575768649578094482e-02 -2.652719318866729736e-01 4.035798832774162292e-02 8.508662134408950806e-02 -5.121788382530212402e-02 8.465740829706192017e-02 1.101263463497161865e-01 3.526680544018745422e-02 1.491495817899703979e-01
-1.516452878713607788e-01 6.030340120196342468e-02 1.536565870046615601e-01 5.788024142384529114e-02 9.721696376800537109e-02 -2.414167374372482300e-01 -9.540414437651634216e-03 -2.461444735527038574e-01 3.166731446981430054e-02 -1.459738425910472870e-02 -3.709232509136199951e-01 -2.631169259548187256e-01 -2.746077477931976318e-01 8.797559142112731934e-02 1.672707498073577881e-01 -1.182590126991271973e-01 -4.775317385792732239e-02 5.501067265868186951e-02 -6.602185964584350586e-02 2.143398523330688477e-01 3.937081620097160339e-02 6.117711588740348816e-02 1.553627550601959229e-01 1.387974172830581665e-01 -8.723758906126022339e-02 1.537478417158126831e-01 -1.183424070477485657e-01 3.365053832530975342e-01 3.318364322185516357e-01 8.645051717758178711e-02 -7.556046545505523682e-02 3.142633140087127686e-01
-1.895297765731811523e-01 2.381660640239715576e-01 2.586178183555603027e-01 -2.466166317462921143e-01 -1.079748347401618958e-01 -1.272818744182586670e-01 -2.606370151042938232e-01 -5.172388628125190735e-02 1.040826141834259033e-01 -1.481205374002456665e-01 1.278066188097000122e-01 8.978038094937801361e-03 -1.385997384786605835e-01 -2.451796643435955048e-02 1.118026003241539001e-01 3.789446130394935608e-02 -7.786814123392105103e-02 8.523291349411010742e-02 2.099314630031585693e-01 -3.795502008870244026e-03 -2.216625660657882690e-01 2.597833275794982910e-01 8.681936562061309814e-02 1.241543423384428024e-02 -2.711912095546722412e-01 -9.467735141515731812e-02 3.061469495296478271e-01 -9.911303408443927765e-03 3.043360412120819092e-01 -3.871386870741844177e-02 2.399128377437591553e-01 2.975136339664459229e-01
-1.205351650714874268e-01 -2.052583359181880951e-02 -1.321328580379486084e-01 -3.143008351325988770e-01 -4.916496947407722473e-02 -4.918774589896202087e-02 -1.323823928833007812e-01 -4.686601832509040833e-02 -5.986472219228744507e-02 1.796578466892242432e-01 -1.565610989928245544e-02 -4.734480753540992737e-02 -3.692977726459503174e-01 -3.644481897354125977e-01 -1.135845296084880829e-02 2.269746176898479462e-02 3.428694903850555420e-01 1.499809473752975464e-01 5.661994591355323792e-02 -6.838720291852951050e-02 3.122027218341827393e-01 2.297624647617340088e-01 3.582584559917449951e-01 -3.764611482620239258e-02 -2.365853339433670044e-01 6.988525856286287308e-03 9.960632771253585815e-02 -1.382462028414011002e-02 5.195437371730804443e-02 1.894060224294662476e-01 5.648279190063476562e-02 -1.380283012986183167e-02
-2.950984835624694824e-01 1.614357382059097290e-01 2.033146619796752930e-01 -3.127931356430053711e-01 -8.714571595191955566e-02 -1.463438421487808228e-01 7.530712522566318512e-03 -4.545364528894424438e-02 3.696406632661819458e-02 -1.064018085598945618e-01 -7.014518976211547852e-02 -4.614759981632232666e-01 -1.830172389745712280e-01 7.859180122613906860e-02 -5.468847602605819702e-02 -9.520375728607177734e-02 -4.843126609921455383e-02 9.124435484409332275e-02 2.393459714949131012e-02 1.362234801054000854e-01 -1.377169936895370483e-01 1.853203922510147095e-01 1.762509793043136597e-01 -6.462898850440979004e-02 -1.953701525926589966e-01 2.925025522708892822e-01 -6.349700689315795898e-02 1.941786408424377441e-01 2.363492101430892944e-01 1.511544287204742432e-01 -1.662175804376602173e-01 2.099941372871398926e-01
-1.517246961593627930e-01 -1.508185118436813354e-01 -3.240623176097869873e-01 -7.766909152269363403e-02 4.911231342703104019e-03 -5.301086306571960449e-01 -1.838174760341644287e-01 -1.014622077345848083e-01 2.768971323966979980e-01 -1.188079789280891418e-01 1.261058747768402100e-01 9.114221669733524323e-03 -1.869127303361892700e-01 5.812216550111770630e-03 -1.636018157005310059e-01 -2.782483026385307312e-02 1.872447691857814789e-02 8.996213972568511963e-02 -4.409832507371902466e-02 2.560539245605468750e-01 2.030166536569595337e-01 5.185474082827568054e-02 -7.593636959791183472e-02 1.750765740871429443e-01 -1.453736275434494019e-01 -1.974523514509201050e-01 2.014682739973068237e-01 8.712673187255859375e-02 1.625057160854339600e-01 6.689464207738637924e-03 2.053041458129882812e-01 -1.248995512723922729e-01
-9.031005203723907471e-02 8.513982594013214111e-02 7.326529920101165771e-02 -2.693138122558593750e-01 -2.972631752490997314e-01 -3.339570760726928711e-01 -2.032864391803741455e-01 -3.253408893942832947e-02 7.926926016807556152e-02 -7.107585668563842773e-02 1.643536984920501709e-01 2.662615776062011719e-01 -2.069883793592453003e-01 -5.917614325881004333e-02 -7.460992783308029175e-02 1.743889749050140381e-01 -9.291570633649826050e-02 -2.937407232820987701e-02 6.254799664020538330e-02 -1.553105376660823822e-02 1.918078362941741943e-01 2.448311001062393188e-01 2.866699397563934326e-01 -5.771994218230247498e-02 -1.124547347426414490e-01 -8.381135761737823486e-02 1.600957214832305908e-01 2.547469437122344971e-01 1.909890323877334595e-01 1.730734407901763916e-01 2.910226583480834961e-01 -1.250527650117874146e-01
-1.559620499610900879e-01 1.455725431442260742e-01 -1.288577318191528320e-01 -9.970419108867645264e-02 1.140474304556846619e-01 -3.589527606964111328e-01 -4.378796368837356567e-02 4.133032634854316711e-02 1.444169282913208008e-01 2.767344415187835693e-01 8.326344937086105347e-02 -2.782250382006168365e-02 -2.162436395883560181e-01 -8.764207363128662109e-02 3.378268703818321228e-02 2.045008242130279541e-01 2.004448473453521729e-01 -8.145219832658767700e-02 -3.053576685488224030e-02 -1.691318899393081665e-01 3.628431856632232666e-01 2.793245017528533936e-01 2.110374867916107178e-01 -3.035664930939674377e-02 -1.382029205560684204e-01 -1.599095016717910767e-01 -1.505600102245807648e-02 8.491221815347671509e-02 2.539689838886260986e-01 2.672058045864105225e-01 2.409944087266921997e-01 4.836058244109153748e-02
-2.690574526786804199e-01 2.346173524856567383e-01 -1.235346943140029907e-01 -3.670782446861267090e-01 1.823688447475433350e-01 -9.155558049678802490e-02 -2.522571384906768799e-01 -2.133052498102188110e-01 7.017853856086730957e-02 -5.581973865628242493e-02 4.878640547394752502e-02 -1.227717772126197815e-01 -2.066176086664199829e-01 1.448290348052978516e-01 -3.698480874300003052e-02 4.471675306558609009e-02 -3.209569454193115234e-01 -5.900102108716964722e-02 -6.016781926155090332e-02 -2.124842070043087006e-02 3.838820159435272217e-01 7.805532659403979778e-04 1.223902627825737000e-01 -6.845763325691223145e-02 -2.658525109291076660e-01 -4.306466504931449890e-02 -1.606836766004562378e-01 2.441583760082721710e-02 -8.486475795507431030e-02 1.786088645458221436e-01 -2.057672441005706787e-01 -1.458268910646438599e-01
8.861280977725982666e-03 2.522212564945220947e-01 1.542975455522537231e-01 -1.341905146837234497e-01 6.104604527354240417e-02 -1.236233636736869812e-01 -2.346215099096298218e-01 -3.517736494541168213e-02 -1.907690055668354034e-02 1.309391856193542480e-01 1.154754832386970520e-01 -1.023085489869117737e-01 -3.288736939430236816e-01 -2.729130983352661133e-01 -1.600659824907779694e-02 1.433756053447723389e-01 -9.751288592815399170e-02 -4.452366847544908524e-03 -2.566098868846893311e-01 -5.373438820242881775e-02 2.463623583316802979e-01 1.976778656244277954e-01 1.226951330900192261e-01 6.384427845478057861e-02 -1.401634365320205688e-01 -1.048886328935623169e-01 3.437494635581970215e-01 1.022987961769104004e-01 2.786481976509094238e-01 1.762597411870956421e-01 -5.849977210164070129e-02 3.253580629825592041e-01
-1.662268191576004028e-01 9.066846966743469238e-02 1.503712981939315796e-01 -1.945225000381469727e-01 1.207361444830894470e-01 -3.805640041828155518e-01 -9.540489315986633301e-02 -1.691681742668151855e-01 -3.168169781565666199e-02 -1.159808337688446045e-01 2.174083739519119263e-01 -5.950299650430679321e-02 -3.409377038478851318e-01 -1.570466905832290649e-01 3.179326653480529785e-01 -7.265712600201368332e-03 1.034980267286300659e-02 1.499341428279876709e-01 -6.813596189022064209e-02 2.022820562124252319e-01 1.230112314224243164e-01 2.440310269594192505e-01 -7.729231566190719604e-02 7.402248680591583252e-02 -1.312566399574279785e-01 1.126752793788909912e-01 2.595319747924804688e-01 2.825880646705627441e-01 2.759514749050140381e-02 1.985870003700256348e-01 -9.045632928609848022e-02 1.395381987094879150e-01
-2.268462926149368286e-01 5.689386278390884399e-02 6.765121221542358398e-02 -3.727869689464569092e-02 1.063037440180778503e-01 -1.715815216302871704e-01 -1.413727402687072754e-01 -2.814479172229766846e-01 5.406887456774711609e-02 1.376883685588836670e-01 -1.102506369352340698e-02 1.915748715400695801e-01 -3.996970653533935547e-01 -3.951933681964874268e-01 -4.117596149444580078e-02 1.192598193883895874e-01 -2.062270492315292358e-01 3.367973864078521729e-02 -1.327867060899734497e-01 3.231084048748016357e-01 1.226869300007820129e-01 1.377730369567871094e-01 3.289938867092132568e-01 2.871974743902683258e-02 -2.266731113195419312e-01 -8.808300644159317017e-02 -1.248201355338096619e-01 1.201373115181922913e-01 3.363361954689025879e-02 2.155850827693939209e-02 -8.394105359911918640e-03 9.607449173927307129e-02
-1.412152796983718872e-01 3.273324072360992432e-01 -1.282441467046737671e-01 -2.015388458967208862e-01 -1.513621062040328979e-01 1.697754859924316406e-01 -3.178991079330444336e-01 -2.227337285876274109e-02 1.367350667715072632e-01 -3.902044519782066345e-02 -2.011521160602569580e-01 1.062960363924503326e-02 -2.504131495952606201e-01 1.240829285234212875e-02 1.399245262145996094e-01 -2.100486755371093750e-01 -1.403020322322845459e-01 -8.356800675392150879e-02 -7.070031762123107910e-02 1.613945662975311279e-01 2.814517319202423096e-01 1.531491577625274658e-01 1.117965579032897949e-01 1.555920690298080444e-01 -1.675873696804046631e-01 3.021889030933380127e-01 -1.720961183309555054e-02 -1.208175793290138245e-01 1.366031467914581299e-01 -1.321528479456901550e-02 -2.082974910736083984e-01 2.856417596340179443e-01
-3.719545006752014160e-01 4.887928441166877747e-02 -8.414573222398757935e-02 -1.786788552999496460e-01 -1.022137328982353210e-01 -1.548468768596649170e-01 1.092239990830421448e-01 5.872063711285591125e-02 2.093470394611358643e-01 -1.133950054645538330e-01 -1.243088990449905396e-01 -2.578233778476715088e-01 -1.184531748294830322e-01 2.059439420700073242e-01 1.966194361448287964e-01 -1.920596808195114136e-01 1.424561440944671631e-02 -3.562808735296130180e-03 -6.216041371226310730e-02 2.083213776350021362e-01 1.139693781733512878e-01 2.320525646209716797e-01 1.234372183680534363e-01 5.973463412374258041e-03 -4.161228239536285400e-01 1.547266095876693726e-01 2.885189838707447052e-02 3.462071716785430908e-02 -5.652201175689697266e-02 2.647143900394439697e-01 -2.832354307174682617e-01 1.328269094228744507e-01
-2.987651824951171875e-01 9.142914414405822754e-02 2.318354249000549316e-01 8.710666000843048096e-02 -8.040387183427810669e-03 -2.475983202457427979e-01 -1.954942643642425537e-01 -1.189346909523010254e-01 -6.384986918419599533e-03 -2.000207751989364624e-01 1.431725025177001953e-01 -1.556941419839859009e-01 -3.949959278106689453e-01 -4.731249995529651642e-03 2.426407337188720703e-01 -7.301155477762222290e-02 -8.255302160978317261e-02 -2.260663360357284546e-01 3.152716755867004395e-01 -1.473805159330368042e-01 -2.156889624893665314e-02 -1.023753583431243896e-01 3.482895791530609131e-01 -5.949882790446281433e-02 -2.419708818197250366e-01 -3.641754388809204102e-02 7.592241466045379639e-02 4.462055116891860962e-02 1.355203986167907715e-01 1.153413131833076477e-01 6.429623067378997803e-02 6.332132220268249512e-02
-2.733099162578582764e-01 3.215803578495979309e-02 1.756207942962646484e-01 7.420051842927932739e-03 9.330787509679794312e-02 -1.150835081934928894e-01 -2.923189997673034668e-01 -1.300925016403198242e-01 1.500790864229202271e-01 -3.672644495964050293e-01 7.494481652975082397e-02 -2.045824378728866577e-01 -1.917173117399215698e-01 2.013735920190811157e-01 3.234612345695495605e-01 2.656299769878387451e-01 -7.557827234268188477e-02 5.080767348408699036e-02 -2.229226380586624146e-01 -4.564361181110143661e-03 1.441212892532348633e-01 7.411530613899230957e-02 5.580455809831619263e-02 -7.567795366048812866e-02 -2.341687381267547607e-01 1.981966048479080200e-01 -2.827073633670806885e-02 9.694476425647735596e-02 2.923269756138324738e-02 3.129610717296600342e-01 -1.078953146934509277e-01 6.168470159173011780e-02
-8.473160862922668457e-02 5.570212751626968384e-02 -6.519662681967020035e-03 -2.909709513187408447e-01 -5.882566794753074646e-02 -2.654184997081756592e-01 1.243437640368938446e-02 -4.186243936419487000e-02 5.325036495923995972e-02 6.926490366458892822e-02 -2.426993288099765778e-02 2.194873243570327759e-02 -4.155772626399993896e-01 -6.550940871238708496e-02 2.448276877403259277e-01 -1.060777306556701660e-01 1.597291380167007446e-01 3.997788950800895691e-02 -5.594288557767868042e-02 2.031813412904739380e-01 3.717613220214843750e-01 9.743940085172653198e-02 9.044515341520309448e-02 -2.598881721496582031e-03 -1.040288154035806656e-02 1.174156963825225830e-01 4.492169022560119629e-01 5.448995903134346008e-02 2.612305879592895508e-01 -1.835069507360458374e-01 2.352399751543998718e-02 1.541507691144943237e-01
1.057637855410575867e-01 4.641753435134887695e-02 -7.748644053936004639e-02 -1.517388969659805298e-01 1.081760749220848083e-01 -9.068031609058380127e-02 -4.087229967117309570e-01 -2.890867590904235840e-01 -1.506174653768539429e-01 5.635053291916847229e-02 -1.808051764965057373e-01 -1.970766484737396240e-01 -1.107711531221866608e-02 7.347438484430313110e-02 -1.166139543056488037e-01 -2.413874119520187378e-01 -2.093255072832107544e-01 1.749423295259475708e-01 -6.373835355043411255e-02 -3.208069503307342529e-02 1.975425034761428833e-01 2.714331150054931641e-01 4.051775038242340088e-01 8.863805234432220459e-02 -3.393446207046508789e-01 1.717481017112731934e-02 1.461324393749237061e-01 4.362326860427856445e-02 7.430699467658996582e-02 5.270844325423240662e-02 2.354764565825462341e-02 2.239546179771423340e-02
1.580098569393157959e-01 6.787956506013870239e-02 -2.928138710558414459e-02 1.815773732960224152e-02 -6.057453155517578125e-02 -1.861750185489654541e-01 -2.824433147907257080e-01 -1.503757759928703308e-02 -4.431541264057159424e-02 5.975424870848655701e-02 -7.565870881080627441e-02 -4.710816591978073120e-02 -6.623023003339767456e-02 6.153161823749542236e-02 1.569148451089859009e-01 -4.498576000332832336e-02 5.238503590226173401e-02 2.794953882694244385e-01 -6.338518112897872925e-02 2.107956856489181519e-01 1.809401065111160278e-01 1.248032003641128540e-01 3.823609948158264160e-01 4.580724611878395081e-02 -5.597193241119384766e-01 -7.866062223911285400e-02 -7.875651121139526367e-02 -3.723194357007741928e-03 3.350684046745300293e-01 5.298208072781562805e-02 -8.487413078546524048e-02 1.694461852312088013e-01
-1.129645034670829773e-01 4.269562289118766785e-02 -3.265570998191833496e-01 6.431651301681995392e-03 -2.720799744129180908e-01 -4.022191762924194336e-01 -9.956780076026916504e-02 5.820097029209136963e-02 3.567743301391601562e-01 5.291874706745147705e-02 4.614613950252532959e-02 1.738596707582473755e-02 -1.660822480916976929e-01 7.938223890960216522e-03 2.121884934604167938e-02 9.455953538417816162e-02 1.000846922397613525e-02 2.394321262836456299e-01 1.042241975665092468e-01 3.356480598449707031e-01 2.272149771451950073e-01 1.803386360406875610e-01 1.955038458108901978e-01 -2.288629673421382904e-02 7.277613878250122070e-02 -9.691877663135528564e-02 9.787612408399581909e-02 -3.170362114906311035e-02 -1.135948300361633301e-01 2.947679162025451660e-01 3.098304755985736847e-02 1.737746894359588623e-01
-7.554672658443450928e-02 -1.950930617749691010e-02 -4.254846274852752686e-02 -3.133238554000854492e-01 -2.777842804789543152e-02 -2.395568042993545532e-01 -1.791719645261764526e-01 1.518460065126419067e-01 3.194285929203033447e-01 -3.174019157886505127e-01 4.452186077833175659e-02 -3.193585574626922607e-01 -1.257032621651887894e-02 8.573327213525772095e-02 -1.613424122333526611e-01 -1.737233400344848633e-01 -8.774756640195846558e-02 1.313045471906661987e-01 -2.177101671695709229e-01 -9.269970655441284180e-02 2.807523310184478760e-01 7.362318038940429688e-02 2.498396337032318115e-01 -2.295354148373007774e-03 -2.627354264259338379e-01 2.327106595039367676e-01 -7.359725981950759888e-02 7.079907506704330444e-02 8.419879525899887085e-02 1.971623301506042480e-01 -5.261473730206489563e-02 -1.407313253730535507e-02
-2.014933079481124878e-01 -1.249245256185531616e-01 -5.001990497112274170e-02 -8.471623808145523071e-02 -2.206991612911224365e-01 4.409385845065116882e-03 -3.658998906612396240e-01 -7.117670029401779175e-03 1.542157381772994995e-01 7.725059986114501953e-02 -1.695688813924789429e-01 2.050879970192909241e-02 -4.556328654289245605e-01 1.831366419792175293e-01 -2.224737592041492462e-02 -4.130656830966472626e-03 -1.339550465345382690e-01 -1.672381311655044556e-01 -4.695178568363189697e-02 2.228138409554958344e-02 1.682357043027877808e-01 2.486059665679931641e-01 2.633740305900573730e-01 2.534805536270141602e-01 1.761729270219802856e-01 1.403879523277282715e-01 -3.776692599058151245e-02 2.877534925937652588e-01 1.674744486808776855e-01 6.194543093442916870e-03 1.190043315291404724e-01 3.627254441380500793e-02
-3.804155588150024414e-01 8.449023962020874023e-02 1.134897172451019287e-01 -2.027746886014938354e-01 -1.464851479977369308e-02 -1.353792101144790649e-01 -1.677462756633758545e-01 -1.437744647264480591e-01 1.897505223751068115e-01 2.313034981489181519e-01 -1.029236614704132080e-01 -7.858046889305114746e-02 -1.755022257566452026e-01 1.877753585577011108e-01 3.767925128340721130e-02 -4.207744449377059937e-02 2.465567141771316528e-01 3.047489561140537262e-02 -3.050554990768432617e-01 3.183579444885253906e-01 1.420989930629730225e-01 1.081564202904701233e-01 2.316094934940338135e-01 3.099880553781986237e-02 2.587882578372955322e-01 -5.129010602831840515e-02 3.506635874509811401e-02 1.329496800899505615e-01 2.575992345809936523e-01 6.495841592550277710e-02 -9.933155030012130737e-02 1.992382258176803589e-01
-2.190779298543930054e-01 -9.875208884477615356e-02 4.039371386170387268e-03 -3.734127283096313477e-01 1.750701814889907837e-01 5.866464227437973022e-02 -2.500090897083282471e-01 -2.321703881025314331e-01 2.022569999098777771e-02 5.984287708997726440e-02 1.675592362880706787e-02 -3.473410010337829590e-02 -3.016090691089630127e-01 1.101749464869499207e-01 3.226692788302898407e-03 -1.266824305057525635e-01 -4.191488921642303467e-01 3.804891929030418396e-02 -7.495381683111190796e-02 3.269624114036560059e-01 1.489206999540328979e-01 1.227282285690307617e-01 1.480243355035781860e-01 4.750061407685279846e-02 -2.778676450252532959e-01 -4.238311946392059326e-02 7.669463753700256348e-02 -1.085567921400070190e-01 -1.808435767889022827e-01 -1.490981429815292358e-01 -7.675150781869888306e-02 1.381875276565551758e-01
-3.279793858528137207e-01 1.020396053791046143e-01 3.328967094421386719e-02 -2.841224670410156250e-01 -3.050143122673034668e-01 -1.286015659570693970e-01 -4.459151253104209900e-02 -1.122060418128967285e-01 -2.039283700287342072e-02 -8.976020663976669312e-02 -1.987501233816146851e-02 -8.285517990589141846e-02 -1.857349872589111328e-01 7.276694476604461670e-02 -5.889611318707466125e-03 -3.608167916536331177e-02 -4.086012765765190125e-02 -1.194417625665664673e-01 -1.946438401937484741e-01 4.103580713272094727e-01 -3.831810131669044495e-02 1.343125253915786743e-01 1.352809816598892212e-01 -7.203186303377151489e-02 -6.846689432859420776e-02 1.868123561143875122e-01 -1.763801276683807373e-01 2.146347165107727051e-01 2.000854462385177612e-01 3.630786836147308350e-01 -9.200320392847061157e-02 2.384703159332275391e-01
-3.080828301608562469e-02 2.644121646881103516e-01 7.297629863023757935e-02 -1.286410838365554810e-01 -1.696044206619262695e-02 -5.040927603840827942e-02 -2.238678485155105591e-01 2.212984114885330200e-02 -1.336603909730911255e-01 -2.444390356540679932e-01 -1.620333790779113770e-01 6.638723611831665039e-02 -8.402089774608612061e-02 2.680810689926147461e-01 2.102925777435302734e-01 -2.048265188932418823e-01 -1.237163785845041275e-02 1.022348031401634216e-01 4.239960014820098877e-02 3.295036405324935913e-02 1.697963029146194458e-01 1.379665583372116089e-01 2.216454446315765381e-01 1.930118501186370850e-01 -4.171932339668273926e-01 1.357136964797973633e-01 1.731002777814865112e-01 1.996158063411712646e-01 2.021969482302665710e-02 -2.054256945848464966e-01 -1.926441639661788940e-01 3.011861443519592285e-01
-2.705306410789489746e-01 -4.974940046668052673e-02 1.702886223793029785e-01 3.276993706822395325e-02 -1.640305370092391968e-01 -3.057405948638916016e-01 -3.346717655658721924e-01 -1.632331758737564087e-01 5.240015685558319092e-02 -3.812403976917266846e-02 2.359813451766967773e-01 -2.251185774803161621e-01 -1.702238172292709351e-01 -1.958302967250347137e-02 2.561051249504089355e-01 1.420015096664428711e-01 1.821001619100570679e-02 1.733159869909286499e-01 -1.337485462427139282e-01 1.656547486782073975e-01 -3.042582236230373383e-02 -1.458941400051116943e-01 2.514128983020782471e-01 -1.742586195468902588e-01 -2.238337695598602295e-01 3.017241954803466797e-01 1.340523660182952881e-01 -7.748881727457046509e-02 1.456536166369915009e-02 -2.484852820634841919e-02 1.976157426834106445e-01 1.143373996019363403e-01
-4.382950812578201294e-02 2.960955202579498291e-01 -5.778293311595916748e-02 -1.623253524303436279e-01 -8.681712299585342407e-02 -1.930069774389266968e-01 -2.646161913871765137e-01 2.075193226337432861e-01 1.137646883726119995e-01 1.046906784176826477e-01 -8.016421645879745483e-02 -1.555730104446411133e-01 -1.170876175165176392e-01 -1.407532840967178345e-01 1.355351954698562622e-01 2.861754037439823151e-02 -1.001729667186737061e-01 9.712634980678558350e-02 -1.457875669002532959e-01 1.935812085866928101e-01 1.068791970610618591e-01 1.151912957429885864e-01 3.923958539962768555e-02 2.543024420738220215e-01 -1.291378587484359741e-01 -9.426873177289962769e-02 5.376935005187988281e-01 6.505262106657028198e-02 2.913820743560791016e-01 -5.808111652731895447e-02 -1.774165928363800049e-01 -8.855134248733520508e-02
-2.575600147247314453e-01 1.034448966383934021e-01 -2.723827958106994629e-01 -1.336966902017593384e-01 3.185466676950454712e-02 -1.075845435261726379e-01 6.431918591260910034e-02 5.240722745656967163e-02 5.259478092193603516e-02 -1.039442420005798340e-01 -7.379435002803802490e-02 -2.965512275695800781e-01 -1.662420183420181274e-01 2.206918038427829742e-02 4.735752474516630173e-03 -1.143173426389694214e-01 8.117366582155227661e-02 4.083899408578872681e-02 -2.361946254968643188e-01 1.608811318874359131e-01 1.554167270660400391e-02 3.356226384639739990e-01 1.380527913570404053e-01 1.865953505039215088e-01 -4.383619725704193115e-01 2.303490489721298218e-01 1.734195500612258911e-01 -6.063515320420265198e-02 -2.051679231226444244e-02 1.994500309228897095e-02 -2.143518775701522827e-01 2.842925786972045898e-01
-4.149105846881866455e-01 -6.131707504391670227e-02 -2.291825860738754272e-01 -1.684991866350173950e-01 3.999108821153640747e-02 -9.022753685712814331e-02 1.681792885065078735e-01 1.597918719053268433e-01 3.873173892498016357e-02 -1.635150462388992310e-01 -5.116589367389678955e-02 -2.560971081256866455e-01 -1.758347004652023315e-01 6.805924326181411743e-02 1.114159375429153442e-01 -1.057170182466506958e-01 -5.737697333097457886e-02 -2.814732305705547333e-02 -1.112825348973274231e-01 3.192501366138458252e-01 1.591465622186660767e-01 3.009070158004760742e-01 1.263448894023895264e-01 -2.932302281260490417e-02 -3.196328878402709961e-01 1.548726111650466919e-01 1.397260129451751709e-01 -7.838511466979980469e-02 4.059340804815292358e-02 -4.986672103404998779e-02 -1.622078120708465576e-01 3.011407256126403809e-01
-1.942825019359588623e-01 1.192137897014617920e-01 -3.147486597299575806e-02 -1.045074835419654846e-01 -1.451857089996337891e-01 4.586695227771997452e-03 -4.133830368518829346e-01 -7.141147274523973465e-03 1.351282298564910889e-01 2.707215584814548492e-02 -1.885108053684234619e-01 9.620821475982666016e-02 -4.281868040561676025e-01 -2.994555607438087463e-02 1.524645835161209106e-01 1.102570593357086182e-01 -2.569172903895378113e-02 -3.538851067423820496e-02 2.582995919510722160e-03 1.739928573369979858e-01 1.541646271944046021e-01 2.417728304862976074e-01 1.378217488527297974e-01 4.952634498476982117e-02 -1.988992244005203247e-01 -1.335305124521255493e-01 2.736722677946090698e-02 3.800233900547027588e-01 -2.183808200061321259e-02 -9.820904582738876343e-02 2.325206995010375977e-01 -2.409541159868240356e-01
-9.064761549234390259e-02 -5.864709243178367615e-02 1.717741191387176514e-01 -1.297791004180908203e-01 -3.524604141712188721e-01 -1.730328798294067383e-01 -1.681616902351379395e-01 -9.633764624595642090e-02 -3.910780884325504303e-03 -2.103192061185836792e-01 -1.818649023771286011e-01 -1.034097000956535339e-01 -1.959959268569946289e-01 1.164463385939598083e-01 1.792211681604385376e-01 1.037216633558273315e-01 -4.752958938479423523e-02 -1.342144459486007690e-01 -1.764125525951385498e-01 -1.580340117216110229e-01 8.320968598127365112e-02 2.446835488080978394e-01 4.272150397300720215e-01 4.036935791373252869e-02 -9.644385427236557007e-02 3.490757048130035400e-01 2.009530514478683472e-01 -1.194044873118400574e-01 3.253813367336988449e-03 1.171091720461845398e-01 -1.721122413873672485e-01 1.046350151300430298e-01
-1.002259626984596252e-01 1.342911869287490845e-01 2.575930058956146240e-01 -9.097002446651458740e-02 8.946945518255233765e-02 -3.593337833881378174e-01 -9.091394394636154175e-02 -6.609050184488296509e-02 -5.924002826213836670e-02 -1.038523688912391663e-01 1.435309201478958130e-01 -4.207107797265052795e-02 -3.927702605724334717e-01 -1.661964654922485352e-01 2.456372231245040894e-01 -1.063481792807579041e-01 6.308185309171676636e-02 1.183114051818847656e-01 -7.024226244539022446e-03 1.481102705001831055e-01 2.271476387977600098e-01 2.573666870594024658e-01 4.477055370807647705e-02 -1.910692602396011353e-01 -1.306169778108596802e-01 1.049906760454177856e-01 2.790271341800689697e-01 3.392934501171112061e-01 1.396587044000625610e-01 9.621565043926239014e-02 -8.101470023393630981e-02 -6.808241456747055054e-02
-1.921570897102355957e-01 2.619208693504333496e-01 1.507965382188558578e-03 -2.398640662431716919e-02 -6.640803813934326172e-02 -3.428205549716949463e-01 -1.909602731466293335e-01 -2.189274430274963379e-01 -4.052584990859031677e-02 -2.072194516658782959e-01 2.712526917457580566e-02 -4.260947704315185547e-01 -2.664595842361450195e-01 1.350283175706863403e-01 7.081534713506698608e-02 -1.375763714313507080e-01 1.030987352132797241e-01 -2.909045852720737457e-02 1.432330310344696045e-01 1.239816248416900635e-01 6.021028384566307068e-02 1.893446445465087891e-01 1.580271273851394653e-01 -1.774347014725208282e-02 -2.645655721426010132e-02 -2.398374974727630615e-01 1.832288950681686401e-01 2.215611636638641357e-01 1.113986247219145298e-03 2.810564637184143066e-01 1.195699647068977356e-01 3.481544926762580872e-02
-1.252323836088180542e-01 -2.417403738945722580e-03 3.116551041603088379e-01 -1.446602791547775269e-01 -9.956141561269760132e-02 -8.809039741754531860e-02 -3.929369449615478516e-01 -1.870752424001693726e-01 3.497500717639923096e-01 6.323705427348613739e-03 5.279380455613136292e-02 5.228385329246520996e-02 -1.514307558536529541e-01 1.363011263310909271e-02 1.857777088880538940e-01 1.839124225080013275e-02 1.318029910326004028e-01 5.808811634778976440e-02 -2.301442027091979980e-01 -1.594345718622207642e-01 1.916530430316925049e-01 5.533531680703163147e-02 4.098134115338325500e-02 1.503252387046813965e-01 -1.650713086128234863e-01 3.242004513740539551e-01 5.492327734827995300e-02 -1.075775325298309326e-01 6.705832481384277344e-02 1.580298095941543579e-01 3.017560541629791260e-01 2.065408080816268921e-01
-1.694159805774688721e-01 3.041277229785919189e-01 -5.483916029334068298e-02 -1.753980219364166260e-01 2.204758226871490479e-01 -2.217774242162704468e-01 -2.994018495082855225e-01 -1.876209303736686707e-02 3.511134386062622070e-01 -1.888046264648437500e-01 -1.306432881392538548e-03 2.092610746622085571e-01 -1.371122002601623535e-01 6.521697342395782471e-02 1.899568438529968262e-01 1.401074528694152832e-01 2.404248528182506561e-02 1.086860373616218567e-01 1.120152026414871216e-01 -1.013778895139694214e-01 -1.121042445302009583e-01 -4.534116946160793304e-03 2.737229764461517334e-01 1.618964970111846924e-01 -1.841313987970352173e-01 -1.431631594896316528e-01 3.367300033569335938e-01 -8.207906782627105713e-02 -6.311460584402084351e-02 1.048271358013153076e-01 -6.666392087936401367e-02 1.813267916440963745e-01
-4.263927638530731201e-01 -4.994941875338554382e-03 -6.592027097940444946e-02 1.029732078313827515e-02 -1.810300648212432861e-01 -2.427254319190979004e-01 -4.866273105144500732e-01 -1.352430135011672974e-01 1.942709088325500488e-01 -1.601320058107376099e-01 2.436266094446182251e-02 1.554493308067321777e-01 -2.524368464946746826e-01 -2.736401371657848358e-02 8.444725722074508667e-02 -3.054566495120525360e-02 -5.157759878784418106e-03 -5.464140325784683228e-02 9.241283684968948364e-02 1.509508863091468811e-02 2.752208113670349121e-01 1.158499792218208313e-01 -2.930289506912231445e-02 -5.562506616115570068e-02 -6.731371395289897919e-04 -3.029409609735012054e-02 7.094213366508483887e-02 -5.495345965027809143e-02 2.805837094783782959e-01 1.061083525419235229e-01 2.571793496608734131e-01 -1.903952956199645996e-01
-1.993495076894760132e-01 -1.391057111322879791e-02 -1.097002159804105759e-02 -2.242671698331832886e-01 9.721335768699645996e-02 -2.492047697305679321e-01 -2.439500838518142700e-01 1.706072241067886353e-01 8.689226210117340088e-02 -2.346253395080566406e-01 1.520236432552337646e-01 -3.062266409397125244e-01 -1.453585624694824219e-01 9.154176712036132812e-02 -5.074263364076614380e-02 -2.389199435710906982e-01 -1.876391619443893433e-01 1.032742708921432495e-01 -9.172294288873672485e-02 -1.372417509555816650e-01 2.412854880094528198e-01 -1.155834868550300598e-01 3.245006203651428223e-01 1.132826358079910278e-01 -1.619173735380172729e-01 2.398111075162887573e-01 6.192094087600708008e-02 7.223170250654220581e-02 -1.993819177150726318e-01 2.146516442298889160e-01 -1.510443240404129028e-01 1.287288367748260498e-01
2.953800139948725700e-03 1.664113951846957207e-03 1.026381477713584900e-01 -1.930447518825531006e-01 8.697690069675445557e-02 -2.005776166915893555e-01 -4.058426618576049805e-02 -2.078004181385040283e-01 1.219119653105735779e-01 -5.632417276501655579e-02 -2.076288908720016479e-01 -2.500338256359100342e-01 -3.080146610736846924e-01 3.755959123373031616e-02 -3.609854727983474731e-02 -1.051063835620880127e-02 1.442764848470687866e-01 -2.566247433423995972e-02 3.788674995303153992e-02 -7.937835156917572021e-02 1.814836114645004272e-01 1.291330158710479736e-01 3.923954367637634277e-01 -5.149866268038749695e-02 -3.592267259955406189e-02 -5.208126083016395569e-02 3.952509760856628418e-01 2.072784453630447388e-01 3.861774802207946777e-01 -1.571640968322753906e-01 -1.515799909830093384e-01 -5.248818546533584595e-02
1.238849908113479614e-01 -7.016612589359283447e-02 -5.706386640667915344e-02 -5.018965899944305420e-02 -6.580876652151346207e-03 -1.107753515243530273e-01 -1.446130573749542236e-01 -1.250906884670257568e-01 3.816902264952659607e-02 6.717620790004730225e-02 4.997504502534866333e-02 -4.623957723379135132e-02 1.599114760756492615e-02 5.519031733274459839e-02 9.419479221105575562e-02 -2.437824159860610962e-01 1.403643339872360229e-01 2.801462411880493164e-01 -2.441737614572048187e-02 2.986675798892974854e-01 3.145461976528167725e-01 1.284084171056747437e-01 4.562239348888397217e-01 7.286435365676879883e-02 -4.752497673034667969e-01 -1.005325466394424438e-01 -1.187501549720764160e-01 1.967071183025836945e-02 2.290336936712265015e-01 3.798371553421020508e-02 -2.296912018209695816e-03 1.471293568611145020e-01
-1.382299605756998062e-02 -1.543323695659637451e-01 -6.891468912363052368e-02 -9.526408463716506958e-02 -1.309189945459365845e-01 -1.076466143131256104e-01 -4.220527112483978271e-01 8.848334848880767822e-02 2.349532693624496460e-01 7.706056535243988037e-02 -1.474362313747406006e-01 2.351582050323486328e-01 -2.243159413337707520e-01 -9.195405989885330200e-02 6.216974556446075439e-02 -2.146138399839401245e-01 1.613328978419303894e-02 2.222105264663696289e-01 -1.141493692994117737e-01 2.568209543824195862e-02 -2.427746802568435669e-01 9.573893994092941284e-02 8.112315833568572998e-02 8.236426860094070435e-02 -3.439033329486846924e-01 -8.584346622228622437e-03 2.503563761711120605e-01 2.761311829090118408e-01 2.035168558359146118e-01 1.727924793958663940e-01 -1.640775501728057861e-01 1.843239739537239075e-02
-4.222007691860198975e-01 1.768176555633544922e-01 -1.182681992650032043e-01 -2.020175009965896606e-01 1.991458982229232788e-02 1.053501889109611511e-01 -3.591367900371551514e-01 4.523713514208793640e-02 8.831516653299331665e-02 -7.927358150482177734e-02 -2.482785880565643311e-01 -3.166180104017257690e-03 -1.006083488464355469e-01 4.046165384352207184e-03 1.694767922163009644e-01 -2.487511783838272095e-01 -4.782806336879730225e-02 -5.897715687751770020e-02 -5.709686875343322754e-02 4.507793113589286804e-02 4.058803021907806396e-01 1.308756321668624878e-01 5.865857750177383423e-02 2.627538740634918213e-01 -7.270650565624237061e-02 1.642171889543533325e-01 1.304383426904678345e-01 -3.112951852381229401e-02 -4.574538022279739380e-02 -4.745991155505180359e-02 -2.403056472539901733e-01 1.973690390586853027e-01
-2.995068728923797607e-01 1.177489757537841797e-01 -8.777626603841781616e-02 -6.954947113990783691e-02 1.053278744220733643e-01 -3.005434870719909668e-01 -1.849997043609619141e-01 -2.778070569038391113e-01 2.089734375476837158e-01 -8.967811614274978638e-02 -7.359451800584793091e-02 -3.165096417069435120e-02 -9.539971500635147095e-02 1.008111611008644104e-01 2.117069959640502930e-01 2.330664992332458496e-01 -1.494615674018859863e-01 -2.514760494232177734e-01 -1.424762755632400513e-01 -1.278934627771377563e-02 -9.934557601809501648e-04 -1.112248152494430542e-01 3.457638323307037354e-01 1.476858109235763550e-01 -2.795019149780273438e-01 6.588582694530487061e-02 1.085775420069694519e-01 -2.602243721485137939e-01 -1.284056007862091064e-01 2.045130133628845215e-01 -6.349047180265188217e-04 1.203053817152976990e-01
1.351925879716873169e-01 -8.967686444520950317e-03 -8.073760569095611572e-02 -1.103606596589088440e-01 6.782226264476776123e-02 -2.603535950183868408e-01 -7.340597361326217651e-02 -7.196359336376190186e-02 1.003164649009704590e-01 1.568690836429595947e-01 -1.629184633493423462e-01 -1.835030317306518555e-01 1.616093516349792480e-01 7.524371892213821411e-02 6.588235497474670410e-02 -1.481091380119323730e-01 -9.400863945484161377e-02 1.363358646631240845e-01 -6.552097201347351074e-02 2.018393129110336304e-01 8.593422174453735352e-02 2.458380162715911865e-01 1.994876414537429810e-01 5.003681033849716187e-02 -6.541501283645629883e-01 -2.295340970158576965e-02 9.710461646318435669e-02 -6.882663816213607788e-02 1.760673373937606812e-01 1.897760182619094849e-01 -1.114711537957191467e-02 1.863559931516647339e-01
3.347213938832283020e-02 -1.158149167895317078e-01 -1.967523097991943359e-01 -2.015351206064224243e-01 2.347700148820877075e-01 -1.821032464504241943e-01 -5.242028832435607910e-02 -3.789405226707458496e-01 4.174031913280487061e-01 3.051987476646900177e-02 5.846430733799934387e-02 4.288003221154212952e-02 -2.451859116554260254e-01 -4.754622280597686768e-02 1.643225103616714478e-01 -5.137673020362854004e-02 1.149354055523872375e-01 -9.322287142276763916e-02 4.030457511544227600e-02 -5.786274559795856476e-03 4.590781754814088345e-04 3.138414323329925537e-01 1.416811794042587280e-01 3.209598362445831299e-01 -1.215152889490127563e-01 -7.286620140075683594e-02 2.159821838140487671e-01 1.117569282650947571e-01 1.094770357012748718e-01 -1.212928071618080139e-01 3.480108454823493958e-02 2.163760513067245483e-01
-1.777942329645156860e-01 1.675343327224254608e-02 -1.178657636046409607e-01 -7.561621814966201782e-02 8.573593199253082275e-02 -3.035982549190521240e-01 -1.365878731012344360e-01 2.484153509140014648e-01 1.139127388596534729e-01 -1.127788871526718140e-01 -5.397949367761611938e-02 -1.757788956165313721e-01 -7.513355463743209839e-02 -1.815663576126098633e-01 2.125027328729629517e-01 -2.088911533355712891e-01 -6.166611984372138977e-02 2.040678560733795166e-01 -2.230361849069595337e-02 1.869055777788162231e-01 1.340168416500091553e-01 1.828761547803878784e-01 4.304212052375078201e-03 3.264982104301452637e-01 -3.190118968486785889e-01 2.420974671840667725e-01 -1.275474578142166138e-01 2.606972865760326385e-02 6.482770293951034546e-02 -1.632937416434288025e-02 -3.414641022682189941e-01 2.107173204421997070e-01
-5.300352722406387329e-02 1.215368756675161421e-04 -1.306217443197965622e-02 -1.409376859664916992e-01 2.211374044418334961e-02 -2.904824018478393555e-01 -9.392742812633514404e-02 -7.211293280124664307e-02 2.706442475318908691e-01 1.228965669870376587e-01 -1.330329477787017822e-01 -1.977720707654953003e-01 1.404113322496414185e-01 1.463462412357330322e-01 7.829285413026809692e-02 -1.266567409038543701e-01 -8.075733482837677002e-02 1.058774888515472412e-01 -1.108043491840362549e-01 2.263889834284782410e-02 3.502618148922920227e-02 9.000763297080993652e-02 4.587674140930175781e-01 -8.388878405094146729e-02 -5.170292854309082031e-01 -1.017833277583122253e-01 -2.200151383876800537e-01 7.036990672349929810e-02 1.979620158672332764e-01 1.366732865571975708e-01 -5.113785713911056519e-02 1.446405649185180664e-01
-1.330371052026748657e-01 -1.434843242168426514e-01 2.010357230901718140e-01 -8.940253406763076782e-02 2.255334258079528809e-01 -1.254166513681411743e-01 -1.338191032409667969e-01 -2.992811985313892365e-02 1.043739691376686096e-01 7.679619640111923218e-02 9.338311105966567993e-02 -5.574502982199192047e-03 -3.474185988306999207e-02 -5.007352679967880249e-02 3.188379481434822083e-02 -3.919739127159118652e-01 4.740346688777208328e-03 2.264076322317123413e-01 -7.038037478923797607e-02 8.320234715938568115e-02 9.625881910324096680e-02 3.393619135022163391e-02 3.080813586711883545e-01 3.269513323903083801e-02 -5.232042074203491211e-01 -1.807274818420410156e-01 -1.037832200527191162e-01 2.974048256874084473e-02 1.129748448729515076e-01 2.711871266365051270e-01 1.801529079675674438e-01 1.939302533864974976e-01
-9.787923842668533325e-02 -5.120318010449409485e-02 -4.493451490998268127e-02 -2.145332098007202148e-02 1.353020817041397095e-01 3.000243939459323883e-02 -1.772446334362030029e-01 -2.354641556739807129e-01 -6.819476187229156494e-02 -1.808470487594604492e-01 -2.298130840063095093e-01 -1.103478223085403442e-01 -1.551564782857894897e-01 -1.752994954586029053e-02 2.158313244581222534e-01 -1.918273121118545532e-01 -1.742395311594009399e-01 1.301774829626083374e-01 -1.597022563219070435e-01 1.847552321851253510e-02 2.325849682092666626e-01 -1.213269084692001343e-01 4.016586244106292725e-01 1.234181672334671021e-01 -4.146993458271026611e-01 -2.340321056544780731e-02 2.974547445774078369e-01 5.640277639031410217e-03 -1.788792908191680908e-01 -1.300342231988906860e-01 -6.730796396732330322e-02 1.901140362024307251e-01
4.462520405650138855e-02 1.132867187261581421e-01 2.886228859424591064e-01 -1.971837431192398071e-01 5.004705116152763367e-02 1.188446767628192902e-03 -1.540686190128326416e-01 -7.199400663375854492e-02 1.059784442186355591e-01 2.336411327123641968e-01 1.199966818094253540e-01 -1.781033724546432495e-01 -3.957407772541046143e-01 -1.892627477645874023e-01 -5.524482950568199158e-02 -6.903284788131713867e-02 1.429335623979568481e-01 1.713858544826507568e-01 -8.059950172901153564e-02 4.705926775932312012e-02 2.657754123210906982e-01 2.876866161823272705e-01 -1.210027839988470078e-03 1.674818545579910278e-01 -1.815602928400039673e-01 -1.248544827103614807e-01 1.150562763214111328e-01 -9.802372753620147705e-02 2.442126721143722534e-01 -4.884584620594978333e-02 -1.758332699537277222e-01 3.392154872417449951e-01
-3.178995549678802490e-01 1.425173133611679077e-01 -2.627462707459926605e-02 2.097937837243080139e-02 -9.263269603252410889e-03 -2.042187303304672241e-01 -2.488769739866256714e-01 1.360459476709365845e-01 1.748915761709213257e-01 2.854575030505657196e-02 1.211829930543899536e-01 -5.068757012486457825e-02 -2.222450673580169678e-01 4.673416540026664734e-02 1.904485523700714111e-01 4.379731416702270508e-02 -1.762070357799530029e-01 1.021098624914884567e-02 -1.384792923927307129e-01 -1.083972826600074768e-01 3.015161454677581787e-01 -1.161980703473091125e-01 2.159452587366104126e-01 3.711336553096771240e-01 -3.131758570671081543e-01 2.834017872810363770e-01 -2.636705897748470306e-02 9.624346345663070679e-02 -2.093326672911643982e-02 1.214243695139884949e-01 -1.604322493076324463e-01 1.915621906518936157e-01
-8.522526919841766357e-02 6.852762401103973389e-02 -1.597223877906799316e-01 -1.348193287849426270e-01 5.884915217757225037e-02 8.380236476659774780e-02 -1.356467306613922119e-01 1.823382265865802765e-02 4.326500892639160156e-01 3.356015682220458984e-02 -4.498441517353057861e-02 -2.765826880931854248e-01 -1.466531902551651001e-01 -2.696893811225891113e-01 2.352818660438060760e-02 4.513597860932350159e-02 -7.371516525745391846e-02 2.428957819938659668e-01 -1.842115968465805054e-01 2.879682779312133789e-01 3.153669089078903198e-02 1.615786701440811157e-01 2.961620986461639404e-01 -1.428207904100418091e-01 -3.500713109970092773e-01 2.052370756864547729e-01 -1.021701395511627197e-01 6.196326762437820435e-02 -2.015644125640392303e-02 6.159088015556335449e-02 -1.263713389635086060e-01 1.893315613269805908e-01
9.142657369375228882e-02 -1.418930590152740479e-01 -2.038318365812301636e-01 -2.674435675144195557e-01 9.428139775991439819e-02 -2.875841259956359863e-01 -2.286052554845809937e-01 -2.466812431812286377e-01 5.015106499195098877e-02 -1.626961082220077515e-01 3.789101913571357727e-02 -1.330033317208290100e-02 -2.871315777301788330e-01 -1.344278156757354736e-01 1.814679950475692749e-01 1.554353535175323486e-01 -1.487832963466644287e-01 2.079391479492187500e-01 1.002831682562828064e-01 -1.247429382055997849e-02 1.380265951156616211e-01 1.618156135082244873e-01 -2.186360303312540054e-03 1.909714639186859131e-01 -2.916885912418365479e-01 1.193185746669769287e-01 1.349098980426788330e-02 3.582541644573211670e-01 -1.592594757676124573e-02 -1.510217040777206421e-01 7.800962775945663452e-02 2.263461202383041382e-01
-2.891528308391571045e-01 1.838759183883666992e-01 -2.457952052354812622e-01 -3.515558540821075439e-01 -1.226115319877862930e-02 -1.384935081005096436e-01 -1.027918830513954163e-01 3.407080098986625671e-02 8.229840546846389771e-02 2.166963219642639160e-01 -1.044156998395919800e-01 -2.138314247131347656e-01 -1.635251045227050781e-01 -1.130924969911575317e-01 2.539706230163574219e-01 3.846316784620285034e-02 1.126259788870811462e-01 2.463939227163791656e-02 -1.759750097990036011e-01 6.732820719480514526e-02 4.084750115871429443e-01 -1.368135511875152588e-01 1.728582829236984253e-01 1.902335733175277710e-01 1.723317056894302368e-02 2.679302394390106201e-01 1.229985281825065613e-01 -9.633334353566169739e-03 -4.423290118575096130e-02 1.555400639772415161e-01 2.862512134015560150e-02 1.922071129083633423e-01
-2.681683003902435303e-01 1.017269119620323181e-01 -8.662176132202148438e-02 -3.019670844078063965e-01 -6.305484473705291748e-02 -6.640933454036712646e-02 -2.730844020843505859e-01 -5.627554655075073242e-02 -9.621257334947586060e-02 -3.244821429252624512e-01 -1.397190839052200317e-01 3.693589940667152405e-02 -2.830880880355834961e-01 1.364415884017944336e-02 1.136794388294219971e-01 -4.891268908977508545e-02 1.883595585823059082e-01 4.998496174812316895e-02 3.704172000288963318e-02 1.268796771764755249e-01 -2.502383887767791748e-01 3.799617663025856018e-02 1.550672799348831177e-01 2.771315872669219971e-01 -2.576486170291900635e-01 -3.129451274871826172e-01 2.172418385744094849e-01 5.023242533206939697e-02 -4.890588670969009399e-02 1.430786680430173874e-02 -5.521535500884056091e-02 2.486181408166885376e-01
-2.915192544460296631e-01 1.003361642360687256e-01 2.752568423748016357e-01 9.685543924570083618e-02 1.088925451040267944e-01 -5.213394295424222946e-03 -1.674170047044754028e-01 -1.320173889398574829e-01 2.371074408292770386e-01 1.649482697248458862e-01 6.411952525377273560e-02 2.815611287951469421e-02 -6.782103329896926880e-02 5.198193714022636414e-02 -2.367894165217876434e-02 -2.704885601997375488e-01 -8.812687546014785767e-02 2.138233780860900879e-01 6.253600865602493286e-02 6.131591647863388062e-02 7.504335790872573853e-02 -1.223399564623832703e-01 2.573166191577911377e-01 2.399438917636871338e-01 -5.214722752571105957e-01 1.174865588545799255e-01 -5.036625545471906662e-03 9.562857449054718018e-02 -2.639738470315933228e-02 2.765024602413177490e-01 1.177923679351806641e-01 4.035741835832595825e-02
-2.477411329746246338e-01 1.032644584774971008e-01 8.167821913957595825e-02 -1.882097572088241577e-01 -1.950394362211227417e-01 -4.453263804316520691e-02 -3.318873345851898193e-01 -3.436074778437614441e-02 3.347091376781463623e-02 -1.377630531787872314e-01 -2.717096507549285889e-01 -6.675456464290618896e-02 -2.354379743337631226e-01 -7.951023429632186890e-02 1.436547338962554932e-01 -6.128899008035659790e-02 1.646914482116699219e-01 1.911121904850006104e-01 2.763734161853790283e-01 4.076183587312698364e-02 -1.312421113252639771e-01 4.551304131746292114e-02 -5.902128666639328003e-02 1.198601536452770233e-02 -3.607970774173736572e-01 2.025632373988628387e-02 1.600437909364700317e-01 2.665472030639648438e-01 -2.774700149893760681e-02 2.907275781035423279e-02 -3.280979096889495850e-01 2.210482954978942871e-01
-1.100860461592674255e-01 -1.354493647813796997e-01 -1.719557195901870728e-01 -3.194054067134857178e-01 1.764445006847381592e-01 8.496177196502685547e-02 -2.115166783332824707e-01 -1.083746775984764099e-01 1.582577079534530640e-01 -1.425684690475463867e-01 -4.119104146957397461e-02 -4.229593090713024139e-03 -3.274478018283843994e-01 -1.534684300422668457e-01 -3.412963077425956726e-02 -7.454916089773178101e-02 -2.249690592288970947e-01 -1.674414128065109253e-01 -2.599678635597229004e-01 2.099609971046447754e-01 3.432773351669311523e-01 -4.405168071389198303e-02 1.780398041009902954e-01 6.096287164837121964e-03 -2.081184387207031250e-01 -1.175713613629341125e-01 1.259411275386810303e-01 2.082193791866302490e-01 -4.186684265732765198e-02 -1.481407284736633301e-01 -2.762155830860137939e-01 1.874173805117607117e-02
-5.931923165917396545e-02 3.167420998215675354e-02 -2.088329643011093140e-01 -7.709077745676040649e-02 2.734416350722312927e-02 -4.457764327526092529e-01 -2.214310318231582642e-01 1.191005557775497437e-01 2.410099506378173828e-01 -1.025645136833190918e-01 -2.775050997734069824e-01 3.078754991292953491e-02 -3.994936645030975342e-01 -9.661044180393218994e-02 1.162954643368721008e-01 -9.281221032142639160e-02 -1.582578569650650024e-01 1.361266244202852249e-02 -3.257029652595520020e-01 7.400982826948165894e-02 1.945207826793193817e-02 7.515253126621246338e-02 3.494939580559730530e-02 2.179030627012252808e-01 -2.644383907318115234e-01 1.181222125887870789e-01 -1.496661603450775146e-01 6.214448809623718262e-02 -1.188292950391769409e-01 2.265995182096958160e-02 -1.653798520565032959e-01 -4.433842375874519348e-02
-1.548517495393753052e-02 1.643468737602233887e-01 -4.804066941142082214e-02 -8.748295158147811890e-02 -9.527880698442459106e-02 -2.320479452610015869e-01 -8.065165579319000244e-02 1.638641655445098877e-01 1.068546473979949951e-01 7.151335477828979492e-02 -1.837080717086791992e-01 3.696465864777565002e-02 -3.927527070045471191e-01 -6.680145114660263062e-02 2.041959315538406372e-01 -1.611377894878387451e-01 -8.048758655786514282e-02 -7.892840355634689331e-02 -2.182847261428833008e-02 2.612906396389007568e-01 2.589018940925598145e-01 2.092098444700241089e-01 6.175461411476135254e-02 2.144537419080734253e-01 -1.859289854764938354e-01 3.243837058544158936e-01 -1.806880384683609009e-01 -1.477838009595870972e-01 -4.007334634661674500e-02 5.503132939338684082e-02 -9.727825969457626343e-02 3.715412020683288574e-01
-1.697890311479568481e-01 4.664129391312599182e-02 -1.673538051545619965e-02 2.218286693096160889e-01 1.505309939384460449e-01 -2.545040547847747803e-01 -2.160966247320175171e-01 1.676237881183624268e-01 2.067326307296752930e-01 -1.510075479745864868e-01 -1.095183417201042175e-01 -2.060615867376327515e-01 -3.681733310222625732e-01 -2.962669543921947479e-02 -2.715719044208526611e-01 2.034356296062469482e-01 2.149237394332885742e-01 -2.111880630254745483e-01 -2.041720598936080933e-01 1.208676174283027649e-01 2.063100934028625488e-01 1.620389670133590698e-01 2.110925875604152679e-02 2.178646922111511230e-01 -1.737279742956161499e-01 3.287603706121444702e-02 1.136822043918073177e-03 -1.003137156367301941e-01 2.527188062667846680e-01 -8.613502979278564453e-02 6.567076593637466431e-02 7.051863521337509155e-02
-1.150880604982376099e-01 -8.374421298503875732e-02 2.036266475915908813e-01 -5.130686610937118530e-02 2.992221713066101074e-01 -3.001825511455535889e-01 -1.845825165510177612e-01 1.263698935508728027e-01 2.134361565113067627e-01 2.884045615792274475e-02 -2.250695526599884033e-01 1.816639751195907593e-01 -8.194420486688613892e-02 2.971086651086807251e-02 2.218055129051208496e-01 -1.630184203386306763e-01 -2.942370995879173279e-02 -2.107315212488174438e-01 -9.222172200679779053e-02 -2.999397739768028259e-02 1.154813449829816818e-02 1.932390928268432617e-01 3.019755780696868896e-01 -7.286894321441650391e-02 -3.106158375740051270e-01 2.566258311271667480e-01 2.780134081840515137e-01 2.491523884236812592e-02 -1.686927527189254761e-01 -4.370755329728126526e-02 8.117354661226272583e-02 1.633615642786026001e-01
1.058508455753326416e-02 -1.505304723978042603e-01 2.240236550569534302e-01 -3.281704187393188477e-01 6.814634799957275391e-02 -4.671977087855339050e-02 -2.880743741989135742e-01 6.892432272434234619e-02 2.224401533603668213e-01 2.092865854501724243e-01 -1.779522895812988281e-01 -1.499226689338684082e-01 -2.447638809680938721e-01 1.883454322814941406e-01 2.951063401997089386e-02 -1.136476248502731323e-01 6.893398612737655640e-02 -2.235403805971145630e-01 1.631333976984024048e-01 2.199883311986923218e-01 3.703388944268226624e-02 1.358235329389572144e-01 1.196411997079849243e-01 2.434425614774227142e-02 -1.279859095811843872e-01 -1.198008954524993896e-01 2.126987278461456299e-01 -1.585133224725723267e-01 2.877745926380157471e-01 1.187921538949012756e-01 -3.249282538890838623e-01 1.130918879061937332e-02
-1.091945096850395203e-01 1.635262221097946167e-01 1.902184784412384033e-01 -1.084579527378082275e-01 1.377520263195037842e-01 -1.780501902103424072e-01 -1.635902822017669678e-01 8.037800900638103485e-03 1.360948383808135986e-01 1.002016514539718628e-01 -1.968903839588165283e-01 -2.687835693359375000e-01 -8.418950438499450684e-02 -1.793320849537849426e-02 -1.976097971200942993e-01 -5.203763842582702637e-01 -1.019289791584014893e-01 5.423316359519958496e-02 -8.123952895402908325e-02 -6.198505312204360962e-02 -1.136578395962715149e-01 -2.457258664071559906e-02 3.558515012264251709e-01 1.050435528159141541e-01 -1.564913839101791382e-01 2.597959339618682861e-02 1.876915693283081055e-01 1.869059503078460693e-01 4.014801234006881714e-03 2.160082161426544189e-01 -8.832567185163497925e-02 2.330228388309478760e-01
-3.069930076599121094e-01 1.393657028675079346e-01 -1.220946386456489563e-01 -7.802269607782363892e-02 -1.300316900014877319e-01 -8.521808683872222900e-02 -1.106269359588623047e-01 -7.803220301866531372e-02 3.755515813827514648e-02 3.447784110903739929e-02 -1.602703034877777100e-01 -3.242843449115753174e-01 -8.192297816276550293e-02 1.963150203227996826e-01 -4.078122228384017944e-02 -1.146622300148010254e-01 7.801606506109237671e-02 1.792608052492141724e-01 -2.450760155916213989e-01 1.371222883462905884e-01 -4.741445928812026978e-02 1.161291822791099548e-02 2.810739278793334961e-01 1.865083724260330200e-02 -2.713696658611297607e-01 1.825844752602279186e-03 8.604894392192363739e-03 3.323630988597869873e-01 2.024845480918884277e-01 2.020695954561233521e-01 -2.293264567852020264e-01 3.345245718955993652e-01
-2.201178818941116333e-01 4.803955182433128357e-02 1.270369160920381546e-02 3.335602208971977234e-02 -1.397002190351486206e-01 -1.771193742752075195e-01 8.304224908351898193e-02 5.480140820145606995e-02 2.657079324126243591e-02 -3.747726604342460632e-02 -1.149997860193252563e-01 -2.413559406995773315e-01 -3.040725886821746826e-01 1.331600099802017212e-01 -8.226461708545684814e-02 -1.926471590995788574e-01 -9.827759116888046265e-02 2.180192768573760986e-01 -3.167957663536071777e-01 1.485519260168075562e-01 7.699549198150634766e-02 2.765166461467742920e-01 1.504407227039337158e-01 4.594781249761581421e-02 -3.052276074886322021e-01 3.135156929492950439e-01 1.396314650774002075e-01 4.558170214295387268e-02 8.227060735225677490e-02 1.699493676424026489e-01 -2.315627187490463257e-01 2.654522955417633057e-01
-1.336539238691329956e-01 -6.818382441997528076e-02 -1.671578437089920044e-01 -2.032221062108874321e-03 -1.218246761709451675e-02 1.070608273148536682e-01 -6.085752323269844055e-02 -1.561750918626785278e-01 1.096405014395713806e-01 -1.933912336826324463e-01 4.359249025583267212e-02 -1.974088326096534729e-02 -3.759616911411285400e-01 -8.394763618707656860e-02 -1.870487481355667114e-01 4.363671317696571350e-02 1.325033158063888550e-01 4.591517150402069092e-02 1.127619817852973938e-01 3.710464239120483398e-01 2.485386431217193604e-01 2.231787145137786865e-01 3.861153870820999146e-02 -9.694720059633255005e-02 -4.202931225299835205e-01 -4.050439223647117615e-02 1.923096925020217896e-01 1.295664608478546143e-01 2.279151976108551025e-01 2.108482271432876587e-01 2.058717608451843262e-01 -9.731931239366531372e-02
-3.824901282787322998e-01 -4.786575585603713989e-02 -1.602320969104766846e-01 -2.938030362129211426e-01 3.825243189930915833e-02 -2.952516078948974609e-02 -2.351728975772857666e-01 7.177816331386566162e-02 1.374226063489913940e-01 1.048291195183992386e-02 6.609740853309631348e-02 -3.194689750671386719e-01 3.224515169858932495e-02 -6.202576309442520142e-02 -8.575738966464996338e-02 -3.156958520412445068e-01 -3.774460777640342712e-02 -7.749604061245918274e-03 1.502532809972763062e-01 1.161431297659873962e-01 1.219719834625720978e-02 2.247110381722450256e-02 1.841703206300735474e-01 1.983141005039215088e-01 -4.596278965473175049e-01 1.010813638567924500e-01 -2.059701532125473022e-01 -8.955267071723937988e-02 1.113065555691719055e-01 3.185425326228141785e-02 3.352702036499977112e-02 2.034586817026138306e-01
-3.457349538803100586e-01 1.294580549001693726e-01 -1.533447802066802979e-01 -2.468173652887344360e-01 4.163949191570281982e-02 -3.800937533378601074e-01 -2.153732180595397949e-01 1.441684663295745850e-01 1.587136089801788330e-02 -6.270896643400192261e-03 -6.785009801387786865e-02 -1.440818607807159424e-01 -2.250061184167861938e-01 -4.450253769755363464e-02 8.543110638856887817e-02 -9.278710186481475830e-02 3.106044530868530273e-01 1.620123386383056641e-01 6.602261960506439209e-02 -1.003082916140556335e-01 2.127116322517395020e-01 3.493053955025970936e-04 1.685696691274642944e-01 2.453740090131759644e-01 -1.065706163644790649e-01 3.376807644963264465e-02 -1.159592121839523315e-01 -1.777807921171188354e-01 2.641423344612121582e-01 -2.044611983001232147e-02 1.189256832003593445e-01 -2.425525039434432983e-01
-1.081801205873489380e-01 -1.855452917516231537e-02 2.364669460803270340e-03 1.753412187099456787e-02 -1.145699024200439453e-01 -3.082588613033294678e-01 -7.996603101491928101e-02 -2.671981453895568848e-01 8.538662642240524292e-02 -1.798731833696365356e-01 -3.342840671539306641e-01 -2.234438806772232056e-01 -1.310841739177703857e-01 -1.841655559837818146e-02 1.533679962158203125e-01 3.066757321357727051e-02 -3.691903874278068542e-02 2.972722351551055908e-01 1.093521267175674438e-01 1.716220825910568237e-01 -1.810635253787040710e-02 4.722267687320709229e-01 9.699407964944839478e-02 -1.368422657251358032e-01 3.814220055937767029e-02 -1.742021590471267700e-01 1.108378618955612183e-01 1.028324291110038757e-02 4.307336732745170593e-02 2.390676438808441162e-01 -2.658369243144989014e-01 4.384707659482955933e-02
-1.689985841512680054e-01 -5.957400053739547729e-02 -6.783999502658843994e-02 -9.959086030721664429e-02 -1.050663068890571594e-01 -2.523443102836608887e-01 -6.489302217960357666e-02 -1.328957378864288330e-01 1.280200481414794922e-01 -7.804067432880401611e-02 2.875858843326568604e-01 2.827693149447441101e-02 -2.593107819557189941e-01 1.420785933732986450e-01 -2.318371981382369995e-01 -1.820408850908279419e-01 9.619457274675369263e-02 -1.136706173419952393e-01 1.750276237726211548e-01 1.772024929523468018e-01 2.886327207088470459e-01 3.246918320655822754e-01 -1.057027876377105713e-01 6.103855744004249573e-02 -2.863333523273468018e-01 -1.272856295108795166e-01 2.009024173021316528e-01 2.134118080139160156e-01 2.550714910030364990e-01 1.213541552424430847e-01 1.355577111244201660e-01 7.986908406019210815e-02
-1.679294109344482422e-01 4.672549068927764893e-01 -4.473166167736053467e-02 -8.861382305622100830e-02 1.304003000259399414e-01 -1.291491538286209106e-01 -2.311332672834396362e-01 -5.036864429712295532e-02 1.607306748628616333e-01 -1.243814900517463684e-01 -3.375806212425231934e-01 5.382015556097030640e-02 -2.009215652942657471e-01 1.047744899988174438e-01 2.711300551891326904e-01 -1.010936051607131958e-01 1.307857483625411987e-01 1.500213444232940674e-01 2.637770473957061768e-01 5.219572223722934723e-03 2.071872167289257050e-02 -7.962802052497863770e-02 -5.536725744605064392e-02 9.532251954078674316e-02 -3.548414111137390137e-01 6.204636301845312119e-03 2.635036408901214600e-01 2.594233863055706024e-02 -1.359406262636184692e-01 8.641654253005981445e-02 -5.327267944812774658e-02 8.804750442504882812e-02
-2.770828306674957275e-01 8.198054879903793335e-02 -1.455961447209119797e-02 -2.137420475482940674e-01 3.314256668090820312e-01 -2.932762205600738525e-01 -2.817991375923156738e-01 -6.083865184336900711e-03 2.645594179630279541e-01 -1.063053309917449951e-01 3.097723983228206635e-02 -1.047542765736579895e-01 -1.864529401063919067e-01 2.400459200143814087e-01 1.454637199640274048e-01 -2.152652442455291748e-01 -2.795216739177703857e-01 -9.714344888925552368e-02 6.837718933820724487e-02 5.720420181751251221e-02 -9.045054018497467041e-02 1.434255540370941162e-01 8.795874193310737610e-03 6.370244175195693970e-02 -1.068687364459037781e-01 2.601360082626342773e-01 2.316933721303939819e-01 -9.648337215185165405e-02 -1.583262085914611816e-01 -6.434993352741003036e-03 1.964278370141983032e-01 8.952286094427108765e-02
-1.925782114267349243e-01 -5.139252170920372009e-02 -3.277006149291992188e-01 -2.231419980525970459e-01 1.627098917961120605e-01 -1.159246563911437988e-01 6.251425296068191528e-02 5.633800104260444641e-02 1.681326329708099365e-01 -1.094190496951341629e-02 -8.077630400657653809e-02 -1.747979819774627686e-01 -1.391400024294853210e-02 -9.593124687671661377e-02 1.913342177867889404e-01 -1.180748939514160156e-01 2.791805565357208252e-01 3.339526057243347168e-01 -1.841607242822647095e-01 5.106014013290405273e-02 1.706345379352569580e-01 3.956482559442520142e-02 2.199040949344635010e-01 -5.421636626124382019e-02 -3.125122487545013428e-01 3.284181654453277588e-01 9.165384620428085327e-02 1.282732039690017700e-01 2.514709532260894775e-01 1.512222290039062500e-01 -6.155236437916755676e-02 4.944209381937980652e-02
-1.636315584182739258e-01 3.257683292031288147e-02 1.347775012254714966e-01 -2.895610928535461426e-01 9.683897346258163452e-02 -1.945309042930603027e-01 5.016722902655601501e-02 3.512718677520751953e-01 2.647517919540405273e-01 1.942112743854522705e-01 -1.665824651718139648e-01 -6.700294464826583862e-02 -1.168632507324218750e-01 1.294264793395996094e-01 2.264990471303462982e-02 -2.906642854213714600e-01 1.791376322507858276e-01 2.537980489432811737e-02 -1.892758160829544067e-02 1.363788992166519165e-01 -3.755613788962364197e-02 2.047467976808547974e-01 5.018432810902595520e-02 -2.750789560377597809e-02 -4.676600992679595947e-01 4.052533954381942749e-02 1.467655450105667114e-01 7.916167378425598145e-03 3.174415826797485352e-01 2.333265542984008789e-02 -5.473537021316587925e-04 -1.651011523790657520e-03
-2.135856747627258301e-01 -7.043296843767166138e-02 -7.675503939390182495e-02 1.403707358986139297e-02 -2.373881489038467407e-01 -1.061195209622383118e-01 -2.200733274221420288e-01 2.303412742912769318e-02 9.173075109720230103e-02 8.737114258110523224e-03 -2.722182571887969971e-01 4.335433989763259888e-02 -3.072564005851745605e-01 7.132049649953842163e-02 1.452425867319107056e-01 1.661927551031112671e-01 -7.134720217436552048e-03 -1.783128380775451660e-01 -4.554177448153495789e-02 -3.292145952582359314e-02 2.355190366506576538e-01 3.003281056880950928e-01 1.940385997295379639e-01 2.908338010311126709e-01 5.166311189532279968e-02 1.558058261871337891e-01 1.057146117091178894e-01 4.392938911914825439e-01 1.613918542861938477e-01 1.702964752912521362e-01 6.250209361314773560e-02 3.336415812373161316e-02
-7.092978805303573608e-02 -1.805519461631774902e-01 -8.957406133413314819e-02 -2.736558318138122559e-01 1.507742255926132202e-01 -9.933401644229888916e-02 9.744552895426750183e-03 2.492753863334655762e-01 7.816509902477264404e-02 -1.202747225761413574e-01 1.375871244817972183e-02 -1.484939455986022949e-01 -3.500083833932876587e-02 1.695381402969360352e-01 2.069183737039566040e-01 -1.884006336331367493e-02 -1.513982117176055908e-01 2.088733389973640442e-02 -2.150634974241256714e-01 3.218807876110076904e-01 9.922408312559127808e-02 2.120055854320526123e-01 2.006746828556060791e-01 -1.148708909749984741e-01 -3.124257028102874756e-01 3.071439266204833984e-01 1.224934589117765427e-02 2.977506816387176514e-01 2.490909993648529053e-01 1.857026368379592896e-01 9.917585551738739014e-02 8.755444549024105072e-03
-1.020381003618240356e-01 -5.850498378276824951e-02 2.987968027591705322e-01 -3.803375735878944397e-02 2.270688861608505249e-01 -2.198321074247360229e-01 -3.167716860771179199e-01 6.844473630189895630e-02 7.577610015869140625e-02 -1.239737048745155334e-01 -7.208906859159469604e-02 2.994353473186492920e-01 -3.154822885990142822e-01 -2.496769651770591736e-02 -7.857306301593780518e-02 -9.020543098449707031e-02 1.570162922143936157e-01 -2.280591800808906555e-02 1.267784088850021362e-01 -6.190870772115886211e-04 -1.066693589091300964e-01 2.734155952930450439e-01 3.264837265014648438e-01 4.387620091438293457e-02 -2.583168745040893555e-01 -5.999243352562189102e-03 1.329389512538909912e-01 1.657746732234954834e-02 -2.318682223558425903e-01 2.364020943641662598e-01 -1.575311720371246338e-01 7.082486897706985474e-02
-2.906200848519802094e-02 -4.651692137122154236e-02 6.866456568241119385e-02 -2.451841086149215698e-01 1.614594459533691406e-02 -2.373258322477340698e-01 -1.433188617229461670e-01 1.164752021431922913e-01 2.367727458477020264e-01 -2.059337943792343140e-01 -1.666958443820476532e-02 -3.096514344215393066e-01 5.768334865570068359e-02 1.637437045574188232e-01 -1.769932061433792114e-01 -2.895373404026031494e-01 -3.948018699884414673e-02 2.895225584506988525e-01 -2.581268250942230225e-01 -1.319390833377838135e-01 2.871912419795989990e-01 6.421102583408355713e-02 2.787383496761322021e-01 3.954710811376571655e-02 -2.851038575172424316e-01 1.788999885320663452e-01 5.569383502006530762e-02 5.854823812842369080e-02 3.197842836380004883e-02 1.723726540803909302e-01 -7.946281135082244873e-02 -9.691283851861953735e-02
-1.922967582941055298e-01 5.102699249982833862e-02 -3.887964189052581787e-01 -5.246383324265480042e-02 -1.061448529362678528e-01 -3.800971508026123047e-01 -9.673927724361419678e-02 -1.205435097217559814e-01 8.020346611738204956e-02 1.393088251352310181e-01 1.841284632682800293e-01 2.254076898097991943e-01 -2.832290828227996826e-01 -3.078884817659854889e-02 -1.983019560575485229e-01 3.771981969475746155e-02 2.047888375818729401e-02 2.978009404614567757e-03 6.441997736692428589e-02 2.200818210840225220e-01 1.051033288240432739e-01 2.495273649692535400e-01 7.718245685100555420e-02 -6.514625251293182373e-02 -2.820753753185272217e-01 -1.906788051128387451e-01 -7.204946130514144897e-02 1.486672461032867432e-01 2.407875061035156250e-01 1.689467728137969971e-01 1.638713777065277100e-01 3.590757027268409729e-02
-2.715396285057067871e-01 2.216567248106002808e-01 -2.528817392885684967e-02 -1.152308806777000427e-01 1.409776601940393448e-02 -5.645272135734558105e-02 -3.777713179588317871e-01 1.841553300619125366e-01 6.323645263910293579e-02 -4.235045239329338074e-02 -2.361417710781097412e-01 -1.709949970245361328e-01 1.097967252135276794e-01 7.775527238845825195e-02 2.306569665670394897e-01 -7.232058793306350708e-02 -9.297474473714828491e-02 8.356323093175888062e-02 -7.802950590848922729e-02 2.331732772290706635e-02 3.211226165294647217e-01 1.184420064091682434e-01 1.618599742650985718e-01 2.360751628875732422e-01 -2.502418756484985352e-01 2.067428976297378540e-01 4.895260557532310486e-02 -4.664742574095726013e-02 6.608507782220840454e-02 5.627873819321393967e-03 -3.579240143299102783e-01 2.282453775405883789e-01
-6.270083785057067871e-02 2.563297748565673828e-01 -7.031037658452987671e-02 -1.799694150686264038e-01 5.413612816482782364e-03 -3.457039892673492432e-01 -2.232927978038787842e-01 -2.740734256803989410e-02 4.481312632560729980e-02 -3.596622049808502197e-01 6.877658516168594360e-02 -2.700076065957546234e-02 -2.761933505535125732e-01 -2.109779268503189087e-01 -8.817640133202075958e-03 1.032863259315490723e-01 -1.648699045181274414e-01 2.152030356228351593e-04 -8.746896684169769287e-02 5.055034533143043518e-02 1.451390981674194336e-01 8.529821783304214478e-02 1.281849592924118042e-01 1.814645081758499146e-01 -1.216376498341560364e-01 1.711427122354507446e-01 2.208601683378219604e-01 -3.110073506832122803e-01 -5.548191815614700317e-02 3.773373663425445557e-01 -4.122883081436157227e-02 -5.170195177197456360e-02
-2.636671364307403564e-01 -4.817735776305198669e-02 -2.003099173307418823e-01 -2.031064778566360474e-01 -5.502004176378250122e-02 -7.852955907583236694e-02 -2.131080776453018188e-01 8.933036029338836670e-02 -1.842693984508514404e-01 -1.006530821323394775e-01 -1.340515613555908203e-01 -2.413644194602966309e-01 9.097349829971790314e-03 -3.062001802027225494e-02 1.323490887880325317e-01 -9.521099925041198730e-02 9.141145646572113037e-02 4.252638220787048340e-01 7.634125649929046631e-02 1.857202351093292236e-01 -2.797681652009487152e-02 -1.783304760465398431e-04 2.476384490728378296e-01 -8.686387538909912109e-02 -4.378079473972320557e-01 -7.355915009975433350e-02 1.323640905320644379e-02 2.246297001838684082e-01 1.734243892133235931e-02 1.882950961589813232e-02 -2.777554988861083984e-01 -1.075941994786262512e-01
-2.690434157848358154e-01 -5.619926378130912781e-02 -2.004327178001403809e-01 -2.248718440532684326e-01 -1.016712635755538940e-01 -8.987824618816375732e-02 9.189629554748535156e-02 7.151313871145248413e-02 4.076512530446052551e-02 -2.736502327024936676e-02 -1.330667585134506226e-01 -2.971131205558776855e-01 -2.188521623611450195e-01 2.440552860498428345e-01 1.217521503567695618e-01 -2.687718272209167480e-01 -1.458060462027788162e-02 1.588173806667327881e-01 -2.925123870372772217e-01 4.000110924243927002e-02 7.148180902004241943e-02 3.329851627349853516e-01 7.513810694217681885e-02 6.474861502647399902e-02 -3.235617280006408691e-01 1.239811703562736511e-01 3.399560973048210144e-02 3.201564028859138489e-02 8.563467860221862793e-02 9.891232103109359741e-02 -1.094128191471099854e-01 3.302567899227142334e-01
-8.373812586069107056e-02 1.554689276963472366e-02 -1.082717627286911011e-01 -1.405212283134460449e-01 3.421207964420318604e-01 7.968503050506114960e-03 -9.882140159606933594e-02 -1.123490836471319199e-02 1.509018540382385254e-01 -2.662948518991470337e-02 6.008771806955337524e-02 8.446520223515108228e-05 -9.466613084077835083e-02 2.120928913354873657e-01 4.777722060680389404e-02 -3.338439166545867920e-01 3.693585842847824097e-02 1.874256879091262817e-01 -3.165812790393829346e-02 2.076131403446197510e-01 1.922538578510284424e-01 1.465939283370971680e-01 3.524834215641021729e-01 -7.181044667959213257e-02 -3.803812265396118164e-01 -1.446465551853179932e-01 -1.758278347551822662e-02 -2.909501455724239349e-02 2.070513963699340820e-01 1.843973845243453979e-01 2.088294029235839844e-01 2.894880175590515137e-01
-2.002529948949813843e-01 2.252445071935653687e-01 -3.515650033950805664e-01 -1.514046937227249146e-01 -7.506639510393142700e-02 -4.018797278404235840e-01 -8.188975602388381958e-02 -2.325960099697113037e-01 -2.764672785997390747e-02 2.690947651863098145e-01 -6.053946912288665771e-03 4.672548547387123108e-02 -1.605528891086578369e-01 -1.667286753654479980e-01 1.706047952175140381e-01 5.108984187245368958e-02 -8.098547905683517456e-02 6.801239401102066040e-02 1.891584992408752441e-01 1.869182139635086060e-01 1.065758839249610901e-01 2.507872581481933594e-01 6.185102462768554688e-02 -6.679429206997156143e-03 5.274328216910362244e-02 5.113085359334945679e-02 2.344286739826202393e-01 8.617332577705383301e-02 1.567755788564682007e-01 1.787332147359848022e-01 -2.777773514389991760e-02 2.981681227684020996e-01
-1.667413264513015747e-01 2.130081802606582642e-01 8.774580806493759155e-02 -1.449248343706130981e-01 -5.940019339323043823e-02 -4.370011687278747559e-01 -1.961994022130966187e-01 -3.304740786552429199e-01 -2.959513105452060699e-02 -9.892524033784866333e-02 -1.398535445332527161e-02 -2.847413718700408936e-01 -1.021244972944259644e-01 2.434099018573760986e-01 1.798843890428543091e-01 -8.249609917402267456e-02 1.499400585889816284e-01 -3.655216470360755920e-02 5.699825659394264221e-02 1.717798993922770023e-03 1.753808408975601196e-01 2.086261957883834839e-01 1.431018859148025513e-01 -3.256814926862716675e-02 -4.404930770397186279e-02 -3.507738411426544189e-01 2.303830087184906006e-01 2.171120494604110718e-01 -4.768430721014738083e-03 -2.383276447653770447e-02 -7.277411222457885742e-02 3.411797061562538147e-02
-8.304368704557418823e-02 1.105414777994155884e-01 -1.691203564405441284e-01 -2.346398085355758667e-01 -7.898899167776107788e-02 -5.612055212259292603e-02 -1.960383355617523193e-01 -1.854897439479827881e-01 -5.845885723829269409e-02 -3.839754313230514526e-02 -1.220649778842926025e-01 6.484769284725189209e-02 -4.140929877758026123e-01 1.587965786457061768e-01 2.156236320734024048e-01 1.369028985500335693e-01 1.636711955070495605e-01 -5.034332722425460815e-02 -4.080796986818313599e-02 3.984124213457107544e-02 1.074280738830566406e-01 4.471985101699829102e-01 6.394622474908828735e-02 1.572626531124114990e-01 -1.635381728410720825e-01 -2.129583507776260376e-01 3.166752755641937256e-01 2.467060983180999756e-01 -6.854531913995742798e-02 5.639279633760452271e-02 1.038405969738960266e-01 6.519690901041030884e-02
-3.758851885795593262e-01 1.976415514945983887e-02 -6.607159972190856934e-02 -3.780820667743682861e-01 -4.606948420405387878e-02 -2.885670065879821777e-01 -2.918993830680847168e-01 1.398203372955322266e-01 -7.227404415607452393e-02 -1.944150030612945557e-01 -2.130367904901504517e-01 -8.119448274374008179e-02 -6.208526715636253357e-02 -6.549037992954254150e-02 3.151206672191619873e-01 -1.075453981757164001e-01 8.969247341156005859e-02 8.571657538414001465e-02 1.221142360009253025e-03 1.588225178420543671e-02 2.384117394685745239e-01 2.845259308815002441e-01 1.543882340192794800e-01 7.543166726827621460e-02 -9.826329350471496582e-02 -1.910126209259033203e-01 -3.088262118399143219e-02 -1.303945332765579224e-01 8.758459240198135376e-02 -1.195920780301094055e-01 9.494654834270477295e-02 -1.697010993957519531e-01
-2.629320323467254639e-01 -5.379486829042434692e-03 -6.829548627138137817e-02 -1.771613210439682007e-01 -9.607449918985366821e-02 -5.660433322191238403e-02 -2.689959295094013214e-02 1.189386844635009766e-01 1.012880802154541016e-01 -1.889713667333126068e-02 1.125974208116531372e-02 -4.260230362415313721e-01 -1.624486893415451050e-01 1.279507428407669067e-01 1.507639437913894653e-01 -3.152380585670471191e-01 3.057685680687427521e-03 2.337713241577148438e-01 -9.835199266672134399e-02 1.979015916585922241e-01 1.524017155170440674e-01 3.489072322845458984e-01 1.015555262565612793e-01 6.745702773332595825e-02 -1.887150704860687256e-01 2.240296006202697754e-01 1.034321412444114685e-01 -4.422715678811073303e-02 -3.617659211158752441e-02 8.621444553136825562e-02 -3.275249600410461426e-01 1.805114448070526123e-01
-1.767304241657257080e-01 -2.211938798427581787e-02 -2.916893661022186279e-01 -2.262722104787826538e-01 -1.195159330964088440e-01 -2.592452466487884521e-01 -3.309592604637145996e-01 7.552801817655563354e-02 -1.143408268690109253e-01 8.540771901607513428e-02 -6.826438754796981812e-02 -6.463221460580825806e-02 -2.528002671897411346e-02 -2.019578069448471069e-01 3.417777419090270996e-01 -1.066683232784271240e-01 1.229602694511413574e-01 -1.167351230978965759e-01 -4.854824021458625793e-02 -1.836975365877151489e-01 2.555321753025054932e-01 2.529022693634033203e-01 9.887008368968963623e-02 -3.556863218545913696e-02 -1.425208896398544312e-01 -8.291840553283691406e-02 2.749815285205841064e-01 -8.762812614440917969e-02 3.009583353996276855e-01 -1.131381615996360779e-01 2.301433123648166656e-02 1.300422847270965576e-01
1.361942291259765625e-01 1.770144551992416382e-01 3.715525195002555847e-02 -1.795917004346847534e-01 1.142652109265327454e-01 -3.794603422284126282e-02 -2.234519124031066895e-01 -4.429569095373153687e-02 1.108355224132537842e-01 2.469438128173351288e-02 -7.922901213169097900e-02 -2.804353088140487671e-02 -4.824544191360473633e-01 1.995978951454162598e-01 -7.190662901848554611e-03 -7.720736414194107056e-02 2.053933292627334595e-01 1.199156567454338074e-01 2.344947494566440582e-02 1.484541129320859909e-02 2.087228000164031982e-02 1.135752722620964050e-01 4.145032763481140137e-01 -1.169436275959014893e-01 2.065679617226123810e-02 -1.498904731124639511e-02 4.232151210308074951e-01 2.344569414854049683e-01 2.362713515758514404e-01 -1.495805568993091583e-02 -3.581754118204116821e-02 -5.743106454610824585e-02
-1.756372004747390747e-01 2.636388838291168213e-01 -2.408531121909618378e-02 -4.641495272517204285e-02 -4.163377359509468079e-02 -9.660916775465011597e-02 -1.059897541999816895e-01 -1.401977688074111938e-01 1.466821879148483276e-01 -1.412804424762725830e-01 -5.149352923035621643e-02 -2.101672589778900146e-01 -3.524884283542633057e-01 1.375380456447601318e-01 3.231771886348724365e-01 3.536020964384078979e-02 1.519933342933654785e-01 1.908922493457794189e-01 1.026484817266464233e-01 3.391654193401336670e-01 1.915650218725204468e-01 1.539352983236312866e-01 1.324861347675323486e-01 9.677526354789733887e-02 9.151860140264034271e-03 -2.720832228660583496e-01 8.753523230552673340e-02 -1.087198629975318909e-01 1.363234668970108032e-01 3.096591234207153320e-01 1.175939738750457764e-01 1.532314568758010864e-01
-1.399982534348964691e-02 -2.075154036283493042e-01 5.431300029158592224e-02 -1.683074533939361572e-01 1.097464039921760559e-01 -2.983773946762084961e-01 -3.605772554874420166e-01 -4.686369746923446655e-02 2.727312743663787842e-01 -1.976595968008041382e-01 -2.290145494043827057e-02 6.278459727764129639e-02 -2.218887805938720703e-01 -1.600079387426376343e-01 2.188214808702468872e-01 9.205844253301620483e-02 -7.372059673070907593e-02 -1.899137496948242188e-01 -1.096957735717296600e-02 4.037227928638458252e-01 7.769231498241424561e-02 -7.209938764572143555e-02 -1.796932518482208252e-02 3.144011497497558594e-01 -2.002737671136856079e-01 1.132128238677978516e-01 -2.977168932557106018e-02 6.018203124403953552e-02 7.213289290666580200e-02 6.640587002038955688e-02 -3.503263369202613831e-02 2.444807738065719604e-01
-1.169971302151679993e-01 1.055325642228126526e-01 -1.390303224325180054e-01 2.404083497822284698e-02 -1.157112494111061096e-01 -2.778642177581787109e-01 -2.015887945890426636e-01 -2.449112758040428162e-02 9.359450777992606163e-04 1.332176662981510162e-02 -2.462228089570999146e-01 -9.350027143955230713e-02 -5.697874352335929871e-02 3.316334635019302368e-02 -1.694484055042266846e-01 -1.330182850360870361e-01 1.483387895859777927e-03 -1.301539093255996704e-01 -1.290147602558135986e-01 2.719178497791290283e-01 -2.044036686420440674e-01 2.523239850997924805e-01 9.709669649600982666e-02 1.377473473548889160e-01 -1.097239404916763306e-01 1.395740061998367310e-01 3.224277794361114502e-01 1.782480776309967041e-01 4.623189568519592285e-01 1.974215209484100342e-01 2.015903890132904053e-01 3.392457216978073120e-02
-1.014219745993614197e-01 5.584075674414634705e-02 -2.779296599328517914e-02 8.116912096738815308e-02 6.133071705698966980e-02 -1.128266677260398865e-01 -3.549301028251647949e-01 -1.246016696095466614e-01 1.466104239225387573e-01 1.833894550800323486e-01 -2.751002311706542969e-01 -1.779322028160095215e-01 -3.689639568328857422e-01 9.186105430126190186e-02 -1.462259702384471893e-02 -2.915762364864349365e-01 -1.463331878185272217e-01 -2.731788903474807739e-02 -1.148230433464050293e-01 -7.852084189653396606e-02 -7.310639135539531708e-03 2.567129209637641907e-02 -4.015177860856056213e-02 -7.735452800989151001e-02 -2.332857251167297363e-01 6.655760109424591064e-03 9.361067414283752441e-02 3.196212351322174072e-01 1.498634964227676392e-01 2.972473800182342529e-01 -3.167383074760437012e-01 5.127809569239616394e-02
-1.587690114974975586e-01 5.969801917672157288e-02 -1.959361433982849121e-01 -2.905773520469665527e-01 2.301013767719268799e-01 1.839604042470455170e-02 -8.313117921352386475e-02 1.564301848411560059e-01 3.255740404129028320e-01 -9.662830829620361328e-02 -1.630323827266693115e-01 -2.157145589590072632e-01 6.965585798025131226e-02 2.429950051009654999e-02 -6.137710809707641602e-02 -9.386803954839706421e-02 4.676268249750137329e-02 -8.541772840544581413e-04 -2.705750763416290283e-01 2.432586252689361572e-01 8.059183508157730103e-02 2.918382883071899414e-01 3.999468386173248291e-01 -4.375088587403297424e-02 -3.063651323318481445e-01 3.505022078752517700e-02 -8.344016224145889282e-02 2.919645421206951141e-02 -5.799805000424385071e-02 7.667406648397445679e-02 5.051911622285842896e-02 2.333675771951675415e-01
-1.774688959121704102e-01 4.142872989177703857e-02 -2.283092737197875977e-01 -2.929040491580963135e-01 1.172307133674621582e-01 1.533213350921869278e-02 -9.105017036199569702e-02 1.363014280796051025e-01 2.957694232463836670e-01 -4.529223591089248657e-02 -9.844955056905746460e-02 -2.290194481611251831e-01 3.189597278833389282e-02 3.513795137405395508e-02 5.695214867591857910e-02 -9.774442762136459351e-02 2.661756053566932678e-02 1.153350062668323517e-02 -3.708516061305999756e-01 2.137490063905715942e-01 5.845160782337188721e-02 3.878260850906372070e-01 2.281115949153900146e-01 -7.955235242843627930e-02 -2.452718764543533325e-01 1.418737769126892090e-01 -1.729628592729568481e-01 2.076838910579681396e-01 3.229383612051606178e-03 1.988910138607025146e-01 8.642875403165817261e-02 1.570924073457717896e-01
-1.479082554578781128e-01 1.611626297235488892e-01 2.108664438128471375e-02 -1.013529151678085327e-01 6.978813558816909790e-02 -1.779759973287582397e-01 -1.201456338167190552e-01 -2.577602490782737732e-02 3.523388132452964783e-02 -2.762145400047302246e-01 2.128318250179290771e-01 -1.449304074048995972e-01 -2.697624266147613525e-01 -1.795897185802459717e-01 5.806431174278259277e-02 2.633996307849884033e-01 -1.679120361804962158e-01 -3.548654168844223022e-02 -5.691485106945037842e-02 1.775268614292144775e-01 2.325053960084915161e-01 3.204595744609832764e-01 1.529470980167388916e-01 2.307806760072708130e-01 -6.064360216259956360e-02 -7.374981045722961426e-02 1.689732521772384644e-01 1.081957817077636719e-01 1.596334576606750488e-01 5.088772997260093689e-02 -2.292006611824035645e-01 3.749395012855529785e-01
-1.189339607954025269e-01 2.202316224575042725e-01 -2.465413957834243774e-01 -4.225455224514007568e-02 7.068924605846405029e-02 -2.748383283615112305e-01 -2.000012993812561035e-01 -1.191537361592054367e-02 2.396978735923767090e-01 -5.767053738236427307e-02 1.923877596855163574e-01 -7.139640301465988159e-02 -4.533127844333648682e-01 -9.047914296388626099e-02 1.488125324249267578e-01 -1.097687259316444397e-01 2.008523978292942047e-02 -1.112817451357841492e-01 -2.712454199790954590e-01 7.969522476196289062e-02 4.567135125398635864e-02 1.908874213695526123e-01 1.844534724950790405e-01 -2.975350711494684219e-03 -1.979579776525497437e-01 2.959860861301422119e-01 -2.662342786788940430e-01 -3.950222954154014587e-02 -7.352324575185775757e-02 1.476672440767288208e-01 -1.055107936263084412e-01 2.226781845092773438e-02
5.906512960791587830e-02 1.640871167182922363e-01 2.243869006633758545e-02 -1.649092137813568115e-01 1.545878648757934570e-01 -3.646178543567657471e-01 -2.422642707824707031e-01 -2.881579995155334473e-01 -2.148524858057498932e-02 -1.864558160305023193e-01 1.069834176450967789e-02 -2.408659458160400391e-01 -2.645370364189147949e-01 8.907990157604217529e-02 8.606132864952087402e-02 -1.101034972816705704e-02 2.551503181457519531e-01 1.168776899576187134e-01 -1.516313571482896805e-02 1.543568670749664307e-01 9.335019439458847046e-02 1.264733970165252686e-01 2.626506984233856201e-01 1.403041556477546692e-02 1.355485990643501282e-02 -1.917200684547424316e-01 1.747227609157562256e-01 4.159529507160186768e-01 -2.441729605197906494e-02 1.527026593685150146e-01 -5.836445093154907227e-02 -6.965045467950403690e-04
-7.587093859910964966e-02 1.997414380311965942e-01 -1.292635314166545868e-02 -7.968939095735549927e-02 3.259170055389404297e-02 -3.520563542842864990e-01 -1.017751842737197876e-01 -3.394714891910552979e-01 -2.704630047082901001e-02 -2.163979560136795044e-01 -1.370050460100173950e-01 -4.022588729858398438e-01 -2.702188491821289062e-01 1.089667305350303650e-01 2.724097073078155518e-01 -1.006339564919471741e-01 1.042069867253303528e-02 6.997140496969223022e-02 8.085497468709945679e-02 2.425429522991180420e-01 1.558958888053894043e-01 1.894066780805587769e-01 5.247779190540313721e-02 -3.689143806695938110e-02 2.761055529117584229e-02 -1.306901425123214722e-01 2.177282720804214478e-01 1.718885302543640137e-01 -4.786267131567001343e-02 2.269517928361892700e-01 1.119992285966873169e-01 6.370426714420318604e-02
-1.033263355493545532e-01 3.209904432296752930e-01 6.276682019233703613e-02 -2.417423278093338013e-01 -2.052919119596481323e-01 -2.590299844741821289e-01 -1.019965782761573792e-01 1.843812316656112671e-02 -3.258355334401130676e-02 7.572122663259506226e-02 -1.082799434661865234e-01 9.136312454938888550e-02 -1.347653120756149292e-01 -9.929688274860382080e-02 1.643029749393463135e-01 -1.350659877061843872e-01 1.500239372253417969e-01 -5.012127757072448730e-02 -7.786406576633453369e-02 -2.155781388282775879e-01 1.510839164257049561e-01 -1.269241571426391602e-01 3.325913846492767334e-01 5.096957087516784668e-02 2.125039137899875641e-02 -6.586769223213195801e-02 2.429934591054916382e-01 1.752590239048004150e-01 3.335847854614257812e-01 3.256817460060119629e-01 6.103044003248214722e-02 2.418001592159271240e-01
-1.367121040821075439e-01 1.335160732269287109e-01 1.306471079587936401e-01 1.024423167109489441e-01 9.707903861999511719e-02 -3.740297257900238037e-01 -1.875347197055816650e-01 1.341723203659057617e-01 3.266411274671554565e-02 -2.216160446405410767e-01 1.176956221461296082e-01 3.996545076370239258e-02 -3.303061127662658691e-01 -2.350096106529235840e-01 1.937080174684524536e-01 -1.640827357769012451e-01 1.522990614175796509e-01 3.008521497249603271e-01 1.428913138806819916e-02 1.267845928668975830e-01 1.833624988794326782e-01 1.510328501462936401e-01 2.633627355098724365e-01 -9.118066169321537018e-03 -2.300915308296680450e-03 -1.345009505748748779e-01 2.709116339683532715e-01 2.597673833370208740e-01 1.260292232036590576e-01 -5.981086194515228271e-02 -3.904497995972633362e-02 -5.660246312618255615e-02
-4.969763010740280151e-02 7.319969683885574341e-02 -1.659615784883499146e-01 -2.062406241893768311e-01 1.072065830230712891e-01 -2.142595499753952026e-01 -3.052939176559448242e-01 -5.204646382480859756e-03 3.465582728385925293e-01 2.706249244511127472e-02 -1.814116090536117554e-01 -1.396383196115493774e-01 -1.771851778030395508e-01 -9.661032259464263916e-02 2.393818460404872894e-02 -2.295802533626556396e-01 -9.079999476671218872e-02 1.749924719333648682e-01 7.772143930196762085e-02 3.942750394344329834e-03 -7.794220745563507080e-02 -1.841001212596893311e-01 4.165497720241546631e-01 1.533782109618186951e-02 -1.863582283258438110e-01 -2.566483058035373688e-02 1.003614217042922974e-01 4.302685558795928955e-01 5.875557288527488708e-02 2.400529943406581879e-02 3.242528811097145081e-02 -9.948875010013580322e-02
-2.712349593639373779e-02 2.045358568429946899e-01 8.432265371084213257e-02 -1.154968440532684326e-01 2.905634641647338867e-01 -8.556993305683135986e-02 3.763535991311073303e-02 -9.520539641380310059e-02 7.804457843303680420e-02 4.246739670634269714e-02 -3.776965141296386719e-01 6.682737916707992554e-02 -8.442964404821395874e-02 -9.965488314628601074e-02 1.986905038356781006e-01 -3.127397224307060242e-02 -8.081389591097831726e-03 1.375940889120101929e-01 -8.193672448396682739e-02 2.280751168727874756e-01 1.774596124887466431e-01 1.268460154533386230e-01 4.036187827587127686e-01 3.050352334976196289e-01 -2.203829288482666016e-01 1.765638142824172974e-01 1.097295358777046204e-01 -2.249694317579269409e-01 1.744773238897323608e-01 1.276665329933166504e-01 -1.356034912168979645e-02 -2.272298634052276611e-01
8.046497590839862823e-03 7.749491184949874878e-02 -3.844251483678817749e-02 -1.244411468505859375e-01 -6.683876365423202515e-02 1.946449093520641327e-02 2.455918118357658386e-02 1.523889452219009399e-01 1.976075619459152222e-01 -3.647675365209579468e-02 -8.600887842476367950e-03 -1.148854270577430725e-01 -6.062986701726913452e-02 -7.759515196084976196e-02 7.241547107696533203e-02 -9.502024948596954346e-02 -1.716638728976249695e-02 4.114969670772552490e-01 -1.543675810098648071e-01 2.231785058975219727e-01 2.099284380674362183e-01 1.686430275440216064e-01 3.717326521873474121e-01 -1.164166480302810669e-01 -3.570543527603149414e-01 -1.593487709760665894e-01 -8.539235591888427734e-02 7.538626343011856079e-02 1.879871636629104614e-01 4.550874978303909302e-02 -2.113054320216178894e-02 4.465987980365753174e-01
-2.137151062488555908e-01 -1.861100643873214722e-02 -1.796987205743789673e-01 -2.378404438495635986e-01 9.271945059299468994e-02 -1.473061293363571167e-01 -1.430887877941131592e-01 -1.270902436226606369e-02 -1.021479517221450806e-01 -2.863650321960449219e-01 -3.206341564655303955e-01 -2.518742084503173828e-01 -8.091787993907928467e-02 -1.458851397037506104e-01 -9.191823005676269531e-02 -2.346615046262741089e-01 2.515097558498382568e-01 1.070664674043655396e-01 -1.217610463500022888e-01 2.330612093210220337e-01 -3.762919455766677856e-02 -3.583673760294914246e-02 1.153341233730316162e-01 -1.587115526199340820e-01 -4.035524129867553711e-01 1.729641668498516083e-02 3.124843724071979523e-02 2.612405084073543549e-02 9.261210262775421143e-02 2.558919787406921387e-01 -1.985640972852706909e-01 2.834682166576385498e-02
2.810661867260932922e-02 2.740238010883331299e-01 2.002131640911102295e-01 -1.724623739719390869e-01 6.603819131851196289e-02 -8.036078512668609619e-02 -1.931927353143692017e-01 -1.542875170707702637e-01 3.800341859459877014e-02 1.421487331390380859e-01 -6.863646954298019409e-02 -1.935148090124130249e-01 -4.941155612468719482e-01 7.465782761573791504e-02 -1.009987443685531616e-01 -1.608155816793441772e-01 2.149717062711715698e-01 -4.183492809534072876e-02 -2.817475795745849609e-02 5.937465652823448181e-02 1.276462227106094360e-01 4.140958935022354126e-02 3.629478514194488525e-01 -1.876815222203731537e-02 -1.537399590015411377e-01 5.615592375397682190e-02 2.779406011104583740e-01 1.636922657489776611e-01 1.744453758001327515e-01 -1.862593889236450195e-01 -1.342143416404724121e-01 -1.280734837055206299e-01
-2.429075390100479126e-01 -2.944693202152848244e-03 -6.355559825897216797e-02 -1.499421149492263794e-01 -3.503227233886718750e-01 -5.222881212830543518e-02 -1.298066526651382446e-01 -1.507761478424072266e-01 3.542468845844268799e-01 2.010457664728164673e-01 -1.587895154953002930e-01 1.149428784847259521e-01 -2.336349189281463623e-01 1.500408053398132324e-01 2.767152488231658936e-01 -1.400204449892044067e-01 -2.014330355450510979e-03 1.964669674634933472e-01 -3.383736312389373779e-02 4.322081431746482849e-02 -1.613224595785140991e-01 4.431426525115966797e-02 2.210728228092193604e-01 3.270146548748016357e-01 -2.022911906242370605e-01 2.716843038797378540e-02 1.673842817544937134e-01 1.863287091255187988e-01 2.806991338729858398e-02 5.788297951221466064e-02 -6.463287770748138428e-02 1.835460215806961060e-01
-2.955893278121948242e-01 1.270751059055328369e-01 -1.130622923374176025e-01 -2.077748812735080719e-02 7.311189919710159302e-02 -1.087454929947853088e-01 -1.274062693119049072e-01 9.048523008823394775e-02 6.081526726484298706e-02 -1.318133026361465454e-01 -1.840484738349914551e-01 -6.739846616983413696e-02 -2.094914466142654419e-01 -3.600977957248687744e-01 2.040631771087646484e-01 1.354203373193740845e-01 -4.680122062563896179e-02 3.377779424190521240e-01 -1.826646178960800171e-01 1.286004036664962769e-01 1.338919848203659058e-01 3.019192218780517578e-01 4.067244231700897217e-01 5.129711329936981201e-02 -7.276093959808349609e-02 -1.955922394990921021e-01 8.253503590822219849e-02 -5.981438979506492615e-02 -1.029916852712631226e-02 1.999418139457702637e-01 -3.691102191805839539e-02 9.966567903757095337e-02
-1.868989467620849609e-01 2.570412755012512207e-01 5.942865461111068726e-02 2.354624718427658081e-01 -2.826918959617614746e-01 -2.897182703018188477e-01 -1.540361940860748291e-01 2.148154564201831818e-02 1.065905541181564331e-01 -3.273420035839080811e-02 3.876347094774246216e-02 -3.027897775173187256e-01 -2.084486186504364014e-01 -2.444914728403091431e-02 8.955031633377075195e-02 1.598395705223083496e-01 -3.474533185362815857e-02 5.411165580153465271e-02 5.671000853180885315e-02 7.389875501394271851e-02 1.549799889326095581e-01 9.256386756896972656e-02 4.045920968055725098e-01 2.402742393314838409e-02 -1.714284569025039673e-01 5.659225583076477051e-02 -2.114674635231494904e-02 1.211121771484613419e-02 -8.506503701210021973e-02 1.030804738402366638e-01 4.078545272350311279e-01 2.041760385036468506e-01
-2.295309901237487793e-01 6.551934778690338135e-02 -2.067640423774719238e-01 2.761887572705745697e-02 8.402185887098312378e-02 -8.351352810859680176e-02 -3.091110587120056152e-01 -1.698348075151443481e-01 4.241634905338287354e-01 2.297523319721221924e-01 -1.976211667060852051e-01 -1.009370833635330200e-01 -2.431843429803848267e-01 9.605732560157775879e-02 -1.405850648880004883e-01 -2.781814038753509521e-01 -1.077815592288970947e-01 3.263410553336143494e-02 3.956420347094535828e-02 6.233854219317436218e-02 -1.343471556901931763e-01 1.041129305958747864e-01 1.020828485488891602e-01 -2.370126992464065552e-01 -1.174196600914001465e-01 -4.505566507577896118e-02 7.842332124710083008e-02 1.332806497812271118e-01 2.176629006862640381e-01 2.738403379917144775e-01 -1.470950841903686523e-01 1.275578290224075317e-01
-6.703115999698638916e-02 2.473332546651363373e-02 -2.568498253822326660e-01 -3.105496466159820557e-01 1.434867233037948608e-01 -1.282406300306320190e-01 -9.050612896680831909e-02 -3.428727388381958008e-01 2.755142748355865479e-02 -3.210737928748130798e-02 -1.246803551912307739e-01 -1.147959232330322266e-01 -3.048407435417175293e-01 -3.252929747104644775e-01 8.057887107133865356e-02 1.192531585693359375e-01 -1.899616122245788574e-01 1.279220134019851685e-01 1.323591768741607666e-01 1.411337554454803467e-01 3.486582934856414795e-01 2.450815401971340179e-02 3.299463391304016113e-01 -1.287210583686828613e-01 -8.603856712579727173e-02 -6.783504784107208252e-02 1.957710981369018555e-01 -1.073843985795974731e-01 1.733748055994510651e-02 3.224515914916992188e-02 6.635310500860214233e-02 -1.209753602743148804e-01
-6.204704940319061279e-02 1.222061365842819214e-01 1.223040074110031128e-01 -2.935532331466674805e-01 1.799632161855697632e-01 -1.782179921865463257e-01 -1.477299928665161133e-01 -4.840181022882461548e-02 1.477718502283096313e-01 6.317866593599319458e-02 1.954419761896133423e-01 8.539371937513351440e-02 -3.050609230995178223e-01 2.740994989871978760e-01 1.651119627058506012e-02 -3.049531280994415283e-01 -4.978614300489425659e-02 -1.058262288570404053e-01 4.929074272513389587e-02 3.050119578838348389e-01 1.189079657196998596e-01 7.587572187185287476e-02 -4.744094237685203552e-02 3.217078149318695068e-01 -3.421109020709991455e-01 -1.163036599755287170e-01 1.214596852660179138e-01 1.445265412330627441e-01 3.911488503217697144e-02 -1.729277893900871277e-02 2.344277650117874146e-01 3.485203534364700317e-02
-2.194844931364059448e-01 1.461899578571319580e-01 -8.165962994098663330e-02 -2.765118777751922607e-01 8.274955325759947300e-04 -2.191599309444427490e-01 -1.758116483688354492e-01 1.054497361183166504e-01 -1.447610557079315186e-01 6.146474555134773254e-02 -1.877477318048477173e-01 5.017692595720291138e-02 -1.419477015733718872e-01 -1.045585796236991882e-01 6.692539900541305542e-02 1.071708798408508301e-01 5.115615949034690857e-02 4.334879294037818909e-02 -1.010859459638595581e-01 -6.051281467080116272e-02 4.454984664916992188e-01 2.012789249420166016e-01 3.702575340867042542e-02 -7.455482147634029388e-03 -1.564016938209533691e-01 -9.649230539798736572e-02 4.040817916393280029e-01 2.189551144838333130e-01 2.523248791694641113e-01 -5.108518898487091064e-02 2.365437895059585571e-01 1.473396122455596924e-01
1.634972356259822845e-02 1.225736513733863831e-01 -1.525534242391586304e-01 2.914888039231300354e-02 7.893744111061096191e-02 -3.410052508115768433e-02 -2.785028219223022461e-01 4.418392106890678406e-02 3.853534460067749023e-01 -3.378702327609062195e-02 -3.245791792869567871e-01 1.141210738569498062e-02 -6.458587646484375000e-01 -1.562110781669616699e-01 -8.245550841093063354e-02 -2.227173894643783569e-01 -3.854034096002578735e-02 7.365650497376918793e-03 1.510804295539855957e-01 1.495224535465240479e-01 -1.752969401422888041e-04 1.055938974022865295e-01 -7.053643465042114258e-03 -8.430872857570648193e-02 -1.616545766592025757e-01 4.415893182158470154e-02 -7.351878285408020020e-02 -1.276967227458953857e-01 5.360906943678855896e-02 4.396869614720344543e-02 1.076683588325977325e-02 2.952080592513084412e-02
-3.700611889362335205e-01 -1.027849167585372925e-01 -1.141740903258323669e-01 4.287431016564369202e-02 -8.007720857858657837e-02 -3.644694685935974121e-01 4.516787827014923096e-02 1.538093835115432739e-01 1.583325415849685669e-01 -3.797838464379310608e-02 -1.458789557218551636e-01 -3.944507837295532227e-01 -7.609204202890396118e-02 1.020793765783309937e-01 -8.527654223144054413e-03 -2.565382421016693115e-01 1.511915028095245361e-01 -9.330011904239654541e-02 -2.134058773517608643e-01 6.832897663116455078e-02 1.590021103620529175e-01 2.394338995218276978e-01 8.263286203145980835e-02 8.801629394292831421e-02 -3.633044958114624023e-01 1.581428349018096924e-01 1.656815037131309509e-02 -9.368372708559036255e-02 1.817735284566879272e-02 1.380578726530075073e-01 -1.308349967002868652e-01 7.530875504016876221e-02
-3.213513791561126709e-01 1.704110056161880493e-01 9.396510571241378784e-02 -5.629676580429077148e-02 1.326047927141189575e-01 -4.072016477584838867e-01 -1.063830181956291199e-01 -1.824555099010467529e-01 5.607576295733451843e-02 -1.166634634137153625e-01 5.435313284397125244e-02 3.363300859928131104e-02 -2.698157429695129395e-01 -7.840397953987121582e-02 5.926532298326492310e-02 -9.899894148111343384e-02 1.515578180551528931e-01 3.260350227355957031e-01 1.409015953540802002e-01 1.029662713408470154e-01 4.225315898656845093e-02 -7.041098922491073608e-02 1.849697828292846680e-01 1.590871997177600861e-02 -7.927151769399642944e-02 1.574524939060211182e-01 -1.392582356929779053e-01 2.915781736373901367e-01 3.753012716770172119e-01 2.316594123840332031e-03 -4.457687586545944214e-02 1.879505813121795654e-01
-4.309516400098800659e-02 8.994907885789871216e-02 -1.468012928962707520e-01 -9.582167118787765503e-02 9.411880746483802795e-04 -1.439707279205322266e-01 -1.729749888181686401e-01 9.594422578811645508e-02 2.335310280323028564e-01 -2.267533242702484131e-01 -2.018296271562576294e-01 -1.520211063325405121e-02 -4.679773449897766113e-01 -1.555865854024887085e-01 9.218112379312515259e-02 -2.968741357326507568e-01 -1.362597197294235229e-01 -4.299855977296829224e-02 -6.772772967815399170e-02 5.700297653675079346e-02 2.504995465278625488e-01 1.590650677680969238e-01 -6.818815600126981735e-03 2.953132092952728271e-01 -7.270175963640213013e-02 2.890486121177673340e-01 -9.340773522853851318e-02 -1.148330792784690857e-01 9.773119539022445679e-02 -1.332583930343389511e-02 -2.097204625606536865e-01 2.113904654979705811e-01
5.391073971986770630e-02 6.176812574267387390e-02 3.473925963044166565e-02 1.822388358414173126e-02 1.397692412137985229e-01 -2.639512717723846436e-01 -2.921979501843452454e-02 7.678416091948747635e-03 -6.761076301336288452e-02 -2.503987550735473633e-01 3.646948188543319702e-02 -1.808774173259735107e-01 -3.822653889656066895e-01 -6.627263128757476807e-02 2.090973109006881714e-01 -9.990417212247848511e-02 1.817974299192428589e-01 1.837300062179565430e-01 2.254192344844341278e-02 2.924081087112426758e-01 1.663339734077453613e-01 2.317178696393966675e-01 2.606488466262817383e-01 -1.237476691603660583e-01 -1.113189086318016052e-01 -2.625483646988868713e-02 3.129624426364898682e-01 3.571533262729644775e-01 1.285233795642852783e-01 -3.481515496969223022e-02 1.414575129747390747e-01 -4.824240133166313171e-02
-1.728337705135345459e-01 1.647532135248184204e-01 2.572411894798278809e-01 -1.004588231444358826e-01 -1.023717224597930908e-01 1.269350387156009674e-02 -1.243257746100425720e-01 -1.845326274633407593e-01 -5.085542798042297363e-02 -2.977264225482940674e-01 3.111847490072250366e-02 -1.425557956099510193e-02 -1.143220998346805573e-02 7.843199372291564941e-02 1.430354118347167969e-01 -2.797881066799163818e-01 -3.105111420154571533e-01 -5.059122107923030853e-03 -1.481732726097106934e-01 -1.152109727263450623e-02 1.141922250390052795e-01 5.732240155339241028e-02 3.664346337318420410e-01 -5.395498499274253845e-02 -3.804551661014556885e-01 7.206697016954421997e-02 3.013502955436706543e-01 -6.295731663703918457e-02 9.319997392594814301e-03 1.789123415946960449e-01 -3.288134932518005371e-02 2.433373630046844482e-01
6.278409808874130249e-02 1.047515124082565308e-01 -1.531666815280914307e-01 -8.543562889099121094e-02 2.930327504873275757e-02 -2.101845853030681610e-02 -3.305773437023162842e-01 -3.102213740348815918e-01 -6.055292859673500061e-02 9.651733934879302979e-02 -1.775113940238952637e-01 -3.258265182375907898e-02 -4.623788967728614807e-02 2.191370278596878052e-01 -1.143538579344749451e-01 -1.559980660676956177e-01 3.966885618865489960e-03 9.729139506816864014e-02 -3.136555477976799011e-02 3.221865892410278320e-01 3.064472079277038574e-01 2.201539427042007446e-01 3.435681164264678955e-01 3.424021415412425995e-03 -4.448941946029663086e-01 9.550889581441879272e-02 6.637644767761230469e-02 -9.579401463270187378e-02 1.120517104864120483e-01 -7.217396795749664307e-02 8.674139826325699687e-05 3.583364188671112061e-02
1.294744014739990234e-01 -1.308522466570138931e-02 -2.616043090820312500e-01 -2.454172223806381226e-01 1.364406198263168335e-02 -3.610550761222839355e-01 -1.920162141323089600e-01 9.900346398353576660e-02 1.274503767490386963e-01 -1.247714385390281677e-01 7.660683989524841309e-02 -1.246338337659835815e-01 -1.958869695663452148e-01 -4.114189743995666504e-02 -9.146503359079360962e-02 1.016154363751411438e-01 1.371778845787048340e-01 -3.280435502529144287e-02 2.324788086116313934e-02 2.966890633106231689e-01 -7.434414234012365341e-03 3.214200139045715332e-01 2.514753304421901703e-02 6.372243165969848633e-02 -1.560062915086746216e-01 -2.485868334770202637e-01 1.114982590079307556e-01 3.871747255325317383e-01 2.172195613384246826e-01 1.972476392984390259e-01 4.233159869909286499e-02 1.110861524939537048e-01
-1.368712037801742554e-01 -4.283031821250915527e-02 1.020894646644592285e-01 -2.720160484313964844e-01 -3.129786625504493713e-02 -2.149560153484344482e-01 1.059302911162376404e-01 -8.037956058979034424e-02 3.982567191123962402e-01 -1.997294723987579346e-01 -1.459638774394989014e-01 -3.639504909515380859e-01 -2.429483979940414429e-01 -1.033998429775238037e-01 5.591434985399246216e-02 7.688079774379730225e-02 -8.904350548982620239e-02 1.430457234382629395e-01 2.284437566995620728e-01 -2.429899573326110840e-02 -5.473930388689041138e-02 1.409824937582015991e-01 3.325140103697776794e-02 2.140678316354751587e-01 -2.465811818838119507e-01 -1.036181822419166565e-01 2.610234171152114868e-02 2.847950756549835205e-01 2.758876085281372070e-01 1.159027963876724243e-01 -7.237042486667633057e-02 -6.799458060413599014e-03
-8.184605836868286133e-02 -6.056586652994155884e-02 -1.193189844489097595e-01 -8.075463771820068359e-02 1.069839224219322205e-01 -1.439442783594131470e-01 -1.860960423946380615e-01 -1.313483864068984985e-01 1.310702413320541382e-01 -7.584417611360549927e-02 -1.410275250673294067e-01 -1.722147315740585327e-01 -9.565918892621994019e-02 1.057065427303314209e-01 3.960833698511123657e-02 -2.150873839855194092e-01 1.041607037186622620e-01 1.500574499368667603e-01 -2.540023028850555420e-01 -8.473965525627136230e-02 2.951752245426177979e-01 1.975287795066833496e-01 7.352177053689956665e-02 -4.295870363712310791e-01 -4.357563853263854980e-01 -1.526246545836329460e-03 -7.252896670252084732e-03 9.779702126979827881e-02 2.160630673170089722e-01 -8.557289093732833862e-02 -1.402206718921661377e-01 2.232909500598907471e-01
-7.422721385955810547e-02 8.671945892274379730e-03 -8.160556852817535400e-02 5.665566027164459229e-02 6.676264852285385132e-02 -3.662771880626678467e-01 -2.120957523584365845e-01 -1.035051271319389343e-01 1.203727722167968750e-01 -3.943322808481752872e-04 -2.000658959150314331e-01 -3.903671726584434509e-02 -1.491289734840393066e-01 -1.919509768486022949e-01 -3.855720162391662598e-02 -9.065020829439163208e-02 -6.297953426837921143e-02 1.467243731021881104e-01 2.402718365192413330e-01 1.203274503350257874e-01 -9.424984455108642578e-02 -2.950986325740814209e-01 4.571038186550140381e-01 4.173575341701507568e-02 -2.517519891262054443e-01 7.157862931489944458e-02 1.283448338508605957e-01 3.910531103610992432e-01 -7.789078634232282639e-03 1.412374079227447510e-01 1.150500960648059845e-03 -5.603400990366935730e-02
-1.536901593208312988e-01 1.380107402801513672e-01 -2.539456188678741455e-01 -3.171553909778594971e-01 2.217848002910614014e-01 -5.018103122711181641e-02 -8.864463120698928833e-02 1.316940635442733765e-01 3.572643995285034180e-01 -8.662096410989761353e-02 -1.172047778964042664e-01 -1.342882812023162842e-01 1.417222023010253906e-01 6.544359028339385986e-02 -3.363483771681785583e-02 -9.427919983863830566e-02 9.684249758720397949e-02 -1.325045228004455566e-01 -3.243313431739807129e-01 1.408530771732330322e-01 1.789632515283301473e-04 2.516511976718902588e-01 3.235882222652435303e-01 -1.175755541771650314e-02 -3.297341167926788330e-01 3.147434070706367493e-02 2.201218903064727783e-02 7.589017599821090698e-02 -8.853434026241302490e-02 2.091567665338516235e-01 -5.917259026318788528e-03 1.622597128152847290e-01
-6.195570528507232666e-02 1.076422408223152161e-01 -2.246989123523235321e-02 -1.295673996210098267e-01 7.143434602767229080e-03 -1.104561015963554382e-01 -2.639759182929992676e-01 -4.805305227637290955e-02 1.049768924713134766e-01 -1.037402600049972534e-01 -4.990646243095397949e-02 9.713054448366165161e-02 -2.096987515687942505e-01 -5.398457124829292297e-02 1.310648620128631592e-01 3.421521186828613281e-02 1.538471430540084839e-01 -2.761990763247013092e-02 1.992010176181793213e-01 -1.301836818456649780e-01 -1.125285774469375610e-01 2.425704896450042725e-01 2.204596698284149170e-01 4.069752693176269531e-01 -1.533200591802597046e-01 -2.248632758855819702e-01 4.162259399890899658e-01 3.599628433585166931e-02 -6.972360610961914062e-02 3.271682858467102051e-01 -1.402510255575180054e-01 1.926604658365249634e-01
-3.073258884251117706e-02 6.692726630717515945e-03 -4.101066663861274719e-02 -2.686115205287933350e-01 1.172001510858535767e-01 1.820817706175148487e-03 -1.472454816102981567e-01 1.698546670377254486e-02 2.999274134635925293e-01 1.249675229191780090e-01 -1.363981068134307861e-01 7.894573360681533813e-02 -4.858520328998565674e-01 3.099521994590759277e-01 -2.583706192672252655e-02 -5.389985814690589905e-02 9.796707332134246826e-02 -9.960804879665374756e-02 4.710336215794086456e-03 1.219597756862640381e-01 2.343446612358093262e-01 -6.240055337548255920e-02 -2.530697174370288849e-02 1.697459816932678223e-01 -2.598764002323150635e-01 5.170975625514984131e-02 1.273316890001296997e-01 1.949100494384765625e-01 1.748042553663253784e-01 2.493272125720977783e-01 -5.970274284482002258e-02 -2.828131914138793945e-01
-2.503319382667541504e-01 7.351145148277282715e-03 1.212069764733314514e-01 -3.110408782958984375e-01 -1.903477609157562256e-01 -7.605349272489547729e-02 -4.577341973781585693e-01 -2.422946691513061523e-01 1.637621968984603882e-01 -8.566196629544720054e-05 1.107997074723243713e-01 2.052326872944831848e-02 -2.760668694972991943e-01 6.665493547916412354e-02 3.932480700314044952e-03 -6.253547966480255127e-02 1.126727908849716187e-01 7.938373833894729614e-02 2.355860546231269836e-02 2.496871501207351685e-01 1.414563059806823730e-01 1.143727377057075500e-01 1.146620810031890869e-01 2.583957277238368988e-02 1.171421185135841370e-01 8.319258689880371094e-02 -3.100775778293609619e-01 2.601758241653442383e-01 -1.255400478839874268e-01 2.374124974012374878e-01 -3.263873606920242310e-02 7.089386135339736938e-02
-1.834719628095626831e-01 2.160622179508209229e-01 1.556788012385368347e-02 8.045601099729537964e-02 -2.096201032400131226e-01 -1.346661299467086792e-01 -2.115681469440460205e-01 -5.922038480639457703e-02 8.943046629428863525e-02 1.151037961244583130e-01 1.781108975410461426e-01 -3.959544599056243896e-01 -3.254196047782897949e-01 -8.348314464092254639e-02 7.658598572015762329e-02 3.347697481513023376e-02 -1.661160401999950409e-02 -2.522181570529937744e-01 2.917962670326232910e-01 2.503234446048736572e-01 2.479026913642883301e-01 1.504071205854415894e-01 1.354755759239196777e-01 2.347347326576709747e-02 -1.356542706489562988e-01 1.885236799716949463e-02 1.209205836057662964e-01 1.483177095651626587e-01 7.236147671937942505e-02 6.765306740999221802e-02 3.048862814903259277e-01 1.290805637836456299e-02
-2.873420529067516327e-02 1.530470997095108032e-01 1.204046532511711121e-01 -1.040104329586029053e-01 2.377373278141021729e-01 -1.248464807868003845e-01 -2.818812057375907898e-02 -1.527499035000801086e-02 5.612164363265037537e-02 6.309494376182556152e-02 -1.245866194367408752e-01 -1.947800666093826294e-01 -5.295469164848327637e-01 -1.095047965645790100e-01 -3.326468914747238159e-02 -2.080817967653274536e-01 2.289282828569412231e-01 1.474648863077163696e-01 5.270804464817047119e-02 3.667682781815528870e-02 1.943242251873016357e-01 1.643550395965576172e-01 4.094942510128021240e-01 -1.780863851308822632e-01 3.651331737637519836e-02 -6.610426306724548340e-02 2.250446528196334839e-01 1.965276710689067841e-02 2.611949145793914795e-01 -9.148468822240829468e-02 -6.166505068540573120e-02 1.769363507628440857e-02
-2.203235626220703125e-01 2.569451183080673218e-02 -5.497506260871887207e-02 -2.802036702632904053e-01 -8.091573417186737061e-02 -2.836556732654571533e-01 -1.933340728282928467e-01 4.646997153759002686e-02 4.894429445266723633e-02 -1.780695021152496338e-01 1.529719382524490356e-01 7.573359459638595581e-02 -5.113423243165016174e-02 2.211422175168991089e-01 4.114061221480369568e-02 -1.876964271068572998e-01 1.865490078926086426e-01 -1.198634952306747437e-01 2.008106559514999390e-01 2.481394447386264801e-02 -1.774802058935165405e-01 2.201217114925384521e-01 1.452375203371047974e-01 -5.331265926361083984e-02 -2.369083464145660400e-01 -1.806704699993133545e-01 1.234174668788909912e-01 -3.058542683720588684e-02 3.203099370002746582e-01 3.672978654503822327e-02 -5.738292634487152100e-02 4.299555122852325439e-01
5.803969129920005798e-02 -1.024851799011230469e-01 -9.800873696804046631e-02 -1.256959885358810425e-01 1.164807230234146118e-01 -2.565206587314605713e-01 -3.564400374889373779e-01 -1.564041078090667725e-01 -5.502634495496749878e-02 1.551928967237472534e-01 -5.570860952138900757e-02 -1.489939540624618530e-01 5.555187817662954330e-03 4.847069084644317627e-02 -1.293317228555679321e-01 -1.116840764880180359e-01 5.283595621585845947e-02 6.257063709199428558e-03 -1.865685135126113892e-01 2.256895005702972412e-01 4.326076507568359375e-01 2.148141711950302124e-01 1.393017321825027466e-01 -1.221179366111755371e-01 -4.795102775096893311e-01 -4.648870788514614105e-03 2.335618622601032257e-02 9.248930960893630981e-03 -1.151142828166484833e-02 -7.419879734516143799e-02 -9.274153411388397217e-02 2.117465585470199585e-01
-5.535342171788215637e-02 8.415299654006958008e-02 -1.430030465126037598e-01 -4.367676377296447754e-02 2.662677764892578125e-01 -8.883497118949890137e-02 -1.512882709503173828e-01 1.170278713107109070e-01 1.781015545129776001e-01 -1.119804680347442627e-01 -2.728528380393981934e-01 9.346126019954681396e-02 1.101321503520011902e-01 -3.479512408375740051e-02 7.929065264761447906e-03 3.983895853161811829e-02 4.197572544217109680e-02 1.134258136153221130e-01 -2.249571084976196289e-01 3.162136375904083252e-01 1.312389820814132690e-01 1.260181814432144165e-01 4.715343713760375977e-01 2.629136741161346436e-01 -2.520917057991027832e-01 4.852562770247459412e-02 1.329952776432037354e-01 -1.423278450965881348e-01 2.844425439834594727e-01 -2.484623715281486511e-02 -1.672036051750183105e-01 -8.100043237209320068e-02
-2.630277574062347412e-01 1.507418751716613770e-01 -2.892230823636054993e-02 -1.126308068633079529e-01 -1.460446417331695557e-01 -1.217996105551719666e-01 -4.377528429031372070e-01 -8.023198693990707397e-03 1.663522720336914062e-01 -2.735183537006378174e-01 7.720417529344558716e-02 1.694650650024414062e-01 -1.367265284061431885e-01 -6.961397826671600342e-02 -1.589323431253433228e-01 7.632879912853240967e-02 8.884658664464950562e-02 -1.040271297097206116e-01 2.933139204978942871e-01 1.081534475088119507e-01 2.468256205320358276e-01 8.812601119279861450e-02 1.266593784093856812e-01 -7.651341613382101059e-03 -1.559305340051651001e-01 3.133631944656372070e-01 1.085176840424537659e-01 -1.250918507575988770e-01 4.218223318457603455e-02 1.345786005258560181e-01 3.162080943584442139e-01 6.225640326738357544e-02
-1.376908421516418457e-01 -8.421238511800765991e-03 -2.025838643312454224e-01 -8.893984556198120117e-02 -2.715210616588592529e-01 -1.376734077930450439e-01 -2.774636447429656982e-01 6.450939923524856567e-02 8.884594589471817017e-02 8.166410773992538452e-02 -7.340465486049652100e-02 1.412735581398010254e-01 -3.578062951564788818e-01 5.048609152436256409e-02 2.038298696279525757e-01 -2.966123819351196289e-01 6.549587845802307129e-02 6.462360918521881104e-02 1.162372455000877380e-01 -4.334142804145812988e-02 -1.292809098958969116e-01 9.654377400875091553e-02 -1.052748225629329681e-02 -1.238829568028450012e-01 -2.664260864257812500e-01 3.223206102848052979e-01 1.424598246812820435e-01 2.750318050384521484e-01 1.475842446088790894e-01 2.258121669292449951e-01 2.218769937753677368e-01 5.094316322356462479e-03
-2.610120773315429688e-01 1.590918563306331635e-02 -1.194326058030128479e-01 -1.567388325929641724e-01 5.375642701983451843e-02 -1.387218087911605835e-01 -1.943964064121246338e-01 -1.913692802190780640e-01 9.225312620401382446e-02 6.365508586168289185e-02 -3.506997227668762207e-01 -2.462983429431915283e-01 -9.012670069932937622e-02 -1.633323729038238525e-01 1.919381134212017059e-02 -2.106899954378604889e-02 1.299581825733184814e-01 -1.593178957700729370e-01 -1.423417925834655762e-01 1.782889962196350098e-01 1.422328650951385498e-01 -1.416926383972167969e-01 -2.260120511054992676e-01 8.886846899986267090e-02 -2.023119330406188965e-01 -2.657718956470489502e-01 1.851222813129425049e-01 2.613886892795562744e-01 1.406085789203643799e-01 3.571455478668212891e-01 -3.425403684377670288e-02 9.029281139373779297e-02
-2.008746713399887085e-01 3.695561364293098450e-02 -1.963317990303039551e-01 -4.176233112812042236e-01 -2.179184705018997192e-01 -3.360208272933959961e-01 -3.365104198455810547e-01 9.344462305307388306e-02 -1.194771081209182739e-01 -1.680834293365478516e-01 -1.892387270927429199e-01 -5.974033102393150330e-02 -1.296666413545608521e-01 -1.525079905986785889e-01 1.568994969129562378e-01 -8.106292784214019775e-02 2.309135198593139648e-01 8.374945074319839478e-02 8.664382249116897583e-02 1.218354925513267517e-01 1.963152289390563965e-01 4.473244771361351013e-02 1.528156846761703491e-01 -3.615861386060714722e-02 -1.858850568532943726e-01 -1.190709471702575684e-01 -1.181784868240356445e-01 1.439576148986816406e-01 2.299374639987945557e-01 -9.260235354304313660e-03 4.524044319987297058e-02 -1.532293260097503662e-01
-8.152643591165542603e-02 9.737436473369598389e-02 -2.535076439380645752e-02 -2.382830977439880371e-01 -2.438861317932605743e-02 -1.379169672727584839e-01 -2.868251316249370575e-02 1.126738712191581726e-01 3.076092600822448730e-01 -1.155307441949844360e-01 -1.109388321638107300e-01 -3.109005093574523926e-01 4.114653170108795166e-02 2.836520075798034668e-01 6.202930957078933716e-02 -2.231753319501876831e-01 -1.270516812801361084e-01 3.580419719219207764e-01 -2.260876148939132690e-01 3.103508651256561279e-01 1.222514081746339798e-02 2.003309875726699829e-01 3.462036848068237305e-01 1.404033899307250977e-01 -1.831623911857604980e-01 -1.756738126277923584e-02 -4.495482146739959717e-02 8.764380961656570435e-02 7.618212699890136719e-02 4.570138454437255859e-02 -8.698519319295883179e-02 9.966342151165008545e-02
-1.956835687160491943e-01 -3.063086979091167450e-02 -1.108869165182113647e-01 -3.442673385143280029e-01 1.773416809737682343e-02 -6.470254808664321899e-02 -2.150945514440536499e-01 -3.668146431446075439e-01 -7.263138145208358765e-02 1.540118735283613205e-02 -9.254575520753860474e-02 4.096630960702896118e-02 -3.211507499217987061e-01 -1.122334077954292297e-01 1.180210486054420471e-01 -2.417960762977600098e-01 -3.305973708629608154e-01 -6.995075196027755737e-02 -6.422680616378784180e-02 2.519743740558624268e-01 2.885078787803649902e-01 5.253458023071289062e-02 2.858225256204605103e-02 5.993996933102607727e-02 -2.286637723445892334e-01 -1.315315365791320801e-01 1.844042092561721802e-01 -2.903400547802448273e-02 -1.887443512678146362e-01 -3.095736727118492126e-02 -4.513614997267723083e-02 1.596385687589645386e-01
-2.941972613334655762e-01 -4.348102211952209473e-02 -2.321872413158416748e-01 -5.532694980502128601e-02 2.091290516545996070e-04 -1.227951887995004654e-02 -1.347547173500061035e-01 1.532356888055801392e-01 2.273209542036056519e-01 -1.386640369892120361e-01 -6.433890759944915771e-02 -1.158881187438964844e-02 -2.618176303803920746e-02 -1.812576353549957275e-01 2.423658967018127441e-01 1.100364420562982559e-02 -6.632917374372482300e-02 6.934666633605957031e-02 -1.318963468074798584e-01 5.642814934253692627e-02 1.649526208639144897e-01 -6.467749923467636108e-02 2.967769801616668701e-01 -4.203260317444801331e-02 -4.111626148223876953e-01 3.856171667575836182e-01 2.559336833655834198e-02 3.236964941024780273e-01 2.046322673559188843e-01 1.356448233127593994e-01 -7.323548197746276855e-02 7.323895394802093506e-02
-1.225405856966972351e-01 3.543043509125709534e-02 -2.284733206033706665e-02 -1.201694160699844360e-01 1.533502638339996338e-01 -9.512498974800109863e-02 7.540754973888397217e-02 8.305380493402481079e-02 7.332196086645126343e-02 1.278648525476455688e-02 -1.248808428645133972e-01 -1.023938804864883423e-01 1.049346104264259338e-01 1.147691309452056885e-01 1.056463047862052917e-01 -1.737741678953170776e-01 -2.670693956315517426e-02 1.328289217781275511e-04 -2.713802158832550049e-01 9.689708799123764038e-02 1.624340564012527466e-01 1.569023728370666504e-01 2.683294713497161865e-01 -1.471302360296249390e-01 -3.270276784896850586e-01 3.979096412658691406e-01 2.059983015060424805e-01 3.745025098323822021e-01 2.977472245693206787e-01 2.308736592531204224e-01 -7.860495150089263916e-02 4.419542476534843445e-02
-2.456601262092590332e-01 5.339891463518142700e-02 1.638662219047546387e-01 -2.384707331657409668e-01 2.526794075965881348e-01 -1.502254903316497803e-01 -2.381064742803573608e-01 -4.000058397650718689e-02 1.838014125823974609e-01 -2.050307393074035645e-02 1.161631196737289429e-01 -2.438570410013198853e-01 -2.445085197687149048e-01 1.443078517913818359e-01 4.248341172933578491e-02 -2.889369428157806396e-01 -3.577045500278472900e-01 -8.604344725608825684e-02 1.209035068750381470e-01 -1.058768481016159058e-01 -2.664287947118282318e-02 -7.869485020637512207e-02 1.180291920900344849e-01 6.767108291387557983e-02 -2.240418791770935059e-01 2.649084329605102539e-01 1.529716551303863525e-01 -1.539481617510318756e-02 -1.382361948490142822e-01 2.383566796779632568e-01 -6.856145709753036499e-02 1.551737934350967407e-01
-1.378683894872665405e-01 -1.166935116052627563e-01 -1.075277402997016907e-01 -6.728114187717437744e-02 -1.215104684233665466e-01 6.240838207304477692e-03 -9.133227169513702393e-02 -1.168300583958625793e-01 4.689384102821350098e-01 2.184128463268280029e-01 -1.829905509948730469e-01 7.235028594732284546e-02 -2.673508226871490479e-01 2.489086836576461792e-01 3.041920065879821777e-01 -1.013246551156044006e-01 -2.965924702584743500e-02 8.235869556665420532e-02 3.742417693138122559e-02 1.353159993886947632e-01 -3.396226838231086731e-02 5.895472317934036255e-02 2.100478261709213257e-01 6.006500497460365295e-02 -1.179410964250564575e-01 5.943331867456436157e-02 1.853382438421249390e-01 3.859196007251739502e-01 1.262033730745315552e-01 1.785867661237716675e-01 -6.724960356950759888e-02 1.978178322315216064e-01
-2.108338624238967896e-01 1.368640661239624023e-01 -1.728071868419647217e-01 2.380842119455337524e-01 -9.141071140766143799e-02 -1.469196528196334839e-01 -5.702183768153190613e-02 -1.681098341941833496e-01 1.149945184588432312e-01 1.662969775497913361e-02 7.061338517814874649e-03 -4.056180119514465332e-01 -2.592572867870330811e-01 -7.037758827209472656e-02 -9.111953899264335632e-03 1.790384054183959961e-01 -2.410407960414886475e-01 1.585243269801139832e-02 1.549584716558456421e-01 2.449356764554977417e-01 1.484921574592590332e-01 1.901900768280029297e-01 1.302449256181716919e-01 1.711143106222152710e-01 -1.942849606275558472e-01 2.401217222213745117e-01 -4.731511324644088745e-02 1.264623105525970459e-01 1.821217872202396393e-02 2.593243122100830078e-01 2.795096039772033691e-01 1.641374453902244568e-02
-2.546301484107971191e-01 5.919272080063819885e-02 -1.436797976493835449e-01 -1.930544674396514893e-01 8.050963282585144043e-02 -4.269222915172576904e-01 -2.839115560054779053e-01 -2.097876667976379395e-01 -3.036854602396488190e-02 2.027410417795181274e-01 3.232732880860567093e-03 8.060634136199951172e-02 -2.597614526748657227e-01 -4.818414151668548584e-02 1.797021925449371338e-01 1.041079908609390259e-01 4.952022805809974670e-02 8.080133050680160522e-02 1.449038386344909668e-01 2.881477586925029755e-02 1.726943254470825195e-01 4.428666234016418457e-01 -5.231928080320358276e-02 -6.502640992403030396e-02 -5.004119127988815308e-02 -1.220778375864028931e-01 3.143858909606933594e-01 -1.529772393405437469e-02 -3.266749158501625061e-02 8.797816187143325806e-02 -3.228018805384635925e-02 9.414992481470108032e-02
-5.299716815352439880e-02 -6.766626983880996704e-02 1.088467091321945190e-01 -3.335461914539337158e-01 -1.807671487331390381e-01 -2.828255295753479004e-01 -2.094724774360656738e-01 1.381004452705383301e-01 2.747577726840972900e-01 3.041635639965534210e-02 3.915721923112869263e-02 -9.004156291484832764e-02 -8.260889351367950439e-02 1.109987422823905945e-01 1.158128604292869568e-01 -1.481412202119827271e-01 -8.770228363573551178e-03 -2.324319481849670410e-01 2.506816983222961426e-01 2.574664652347564697e-01 1.029256451874971390e-02 -4.500498622655868530e-02 1.159583702683448792e-01 1.199838295578956604e-01 -2.609606683254241943e-01 -1.470494568347930908e-01 3.151376247406005859e-01 -1.349563598632812500e-01 2.592778801918029785e-01 1.098635271191596985e-01 -2.312652766704559326e-01 -1.000385452061891556e-02
-1.516443341970443726e-01 8.628570288419723511e-02 3.815402463078498840e-02 -2.996909618377685547e-01 -1.332515571266412735e-02 -1.741085052490234375e-01 -5.601295828819274902e-02 1.873415261507034302e-01 1.521348953247070312e-01 1.780484318733215332e-01 -1.585356742143630981e-01 3.728257119655609131e-02 -1.442162692546844482e-01 -1.145684793591499329e-01 1.569220721721649170e-01 8.995169401168823242e-02 -1.884682476520538330e-02 -1.918060630559921265e-01 1.525299400091171265e-01 -1.485895812511444092e-01 4.162109494209289551e-01 -1.517229946330189705e-03 2.923304736614227295e-01 -8.927539736032485962e-02 -1.490269452333450317e-01 -2.397452592849731445e-01 1.247196644544601440e-01 7.633694261312484741e-02 2.498716115951538086e-01 8.063391596078872681e-02 -1.612254828214645386e-01 3.411777913570404053e-01
-2.797331213951110840e-01 2.406587004661560059e-01 2.749042510986328125e-01 3.764482587575912476e-02 -4.283904656767845154e-02 -1.979727745056152344e-01 -2.919892966747283936e-01 -2.893160879611968994e-01 1.097794249653816223e-01 2.681809850037097931e-02 1.132205575704574585e-01 -1.671148836612701416e-01 -3.044594526290893555e-01 2.266023606061935425e-01 1.119787469506263733e-01 -2.658639475703239441e-02 1.355760842561721802e-01 9.970459342002868652e-02 -6.917220354080200195e-02 3.735325634479522705e-01 1.128714531660079956e-01 1.355524212121963501e-01 2.152322679758071899e-01 2.160059809684753418e-01 1.463209539651870728e-01 4.020350798964500427e-02 1.297318786382675171e-01 -8.389467746019363403e-02 -3.801246359944343567e-02 -7.082894910126924515e-03 -2.206219732761383057e-02 1.429624855518341064e-01
1.589188277721405029e-01 2.544816024601459503e-02 -1.218431591987609863e-01 -2.020009793341159821e-02 1.053134538233280182e-02 -2.863171994686126709e-01 -2.276482284069061279e-01 -2.213352732360363007e-02 3.945289179682731628e-02 6.241289526224136353e-02 -2.561873383820056915e-02 2.863934263586997986e-02 2.140747755765914917e-02 -1.200351119041442871e-01 1.375485062599182129e-01 -2.279440760612487793e-01 8.915729075670242310e-02 4.057173430919647217e-02 8.627135306596755981e-02 3.821816146373748779e-01 2.791125774383544922e-01 1.787114888429641724e-01 3.321044743061065674e-01 -5.372038111090660095e-02 -4.494665265083312988e-01 2.494299225509166718e-02 -8.150226622819900513e-02 -8.804925531148910522e-02 3.188520669937133789e-01 -6.516657024621963501e-02 -3.625017777085304260e-02 1.462247520685195923e-01
-6.511949002742767334e-03 2.609014213085174561e-01 -5.893888324499130249e-02 -1.550835222005844116e-01 2.224121242761611938e-01 -2.806050479412078857e-01 -2.880214452743530273e-01 -1.517964303493499756e-01 1.318422406911849976e-01 -3.447552770376205444e-02 -1.312728077173233032e-01 -1.754626035690307617e-01 -2.896461784839630127e-01 2.221373319625854492e-01 1.126323267817497253e-01 1.056556329131126404e-01 3.018241822719573975e-01 2.065032869577407837e-01 -1.184556558728218079e-01 1.673824340105056763e-01 -1.429575122892856598e-02 1.432903409004211426e-01 1.742046326398849487e-01 9.702116996049880981e-02 1.103588715195655823e-01 7.858301699161529541e-02 8.278197050094604492e-02 4.020796716213226318e-01 -9.087913483381271362e-02 6.221194192767143250e-02 5.967242270708084106e-02 8.733048290014266968e-02
1.067622303962707520e-01 -4.255841951817274094e-03 -8.495795726776123047e-02 -4.056541919708251953e-01 4.881832003593444824e-02 -1.373415589332580566e-01 -1.706938445568084717e-01 -1.296458542346954346e-01 -9.043799340724945068e-02 -1.242561042308807373e-01 -1.961454302072525024e-01 -2.761015668511390686e-02 -2.104085236787796021e-01 4.023506119847297668e-02 1.443226635456085205e-01 -2.150435894727706909e-01 -1.127721741795539856e-01 -1.936040520668029785e-01 2.947604749351739883e-03 8.019809424877166748e-02 -6.899887323379516602e-02 3.072413802146911621e-01 3.684819340705871582e-01 -3.658922389149665833e-02 -2.218667566776275635e-01 1.419633477926254272e-01 1.703043133020401001e-01 -1.511787436902523041e-02 -3.093579113483428955e-01 5.470439419150352478e-02 8.623247593641281128e-02 2.759435772895812988e-01
-1.976956576108932495e-01 -1.601121574640274048e-01 2.982956357300281525e-02 -1.422167420387268066e-01 -1.176231950521469116e-01 -1.741766929626464844e-01 -7.063665986061096191e-02 -7.854786515235900879e-02 3.104718402028083801e-02 -1.359949409961700439e-01 2.941836789250373840e-02 6.638652831315994263e-02 -4.504142999649047852e-01 4.595451056957244873e-02 2.404831349849700928e-01 -1.057843305170536041e-02 1.533393710851669312e-01 -1.495218724012374878e-01 -4.919332265853881836e-02 -4.609674960374832153e-02 -4.754146933555603027e-02 3.889223337173461914e-01 1.101256906986236572e-01 1.154799386858940125e-01 -2.877089381217956543e-01 -1.361780613660812378e-01 2.495753765106201172e-01 2.904016673564910889e-01 1.179173290729522705e-01 -1.670126169919967651e-01 2.268126010894775391e-01 2.430720627307891846e-02
-3.833326399326324463e-01 8.752229064702987671e-02 -1.513519585132598877e-01 -1.459794938564300537e-01 -7.463975250720977783e-02 -3.251299262046813965e-02 -2.738316059112548828e-01 -2.792233526706695557e-01 2.506774663925170898e-01 -2.414357848465442657e-02 -1.856477260589599609e-01 5.713132023811340332e-02 -5.000890232622623444e-03 -2.949874401092529297e-01 1.917335391044616699e-01 -2.350467294454574585e-01 -1.659895777702331543e-01 -5.908753722906112671e-02 1.121320128440856934e-01 1.082167923450469971e-01 2.890688478946685791e-01 2.243721783161163330e-01 -1.914804987609386444e-02 2.357906401157379150e-01 -1.542845070362091064e-01 2.094394862651824951e-01 -7.080227602273225784e-03 -1.907678693532943726e-01 4.082509875297546387e-02 6.402470171451568604e-02 -1.408686209470033646e-02 7.827675342559814453e-02
-2.153835892677307129e-01 -7.972649484872817993e-02 -1.090493947267532349e-01 7.173234969377517700e-02 6.286390125751495361e-02 -2.112456224858760834e-02 -2.443376332521438599e-01 1.821075826883316040e-01 1.982984393835067749e-01 -1.887279152870178223e-01 -1.120468825101852417e-01 -5.694160982966423035e-02 -6.865142285823822021e-02 -1.187313869595527649e-01 1.545296013355255127e-01 6.118317693471908569e-02 -2.340527176856994629e-01 8.966694027185440063e-02 -4.759443923830986023e-02 1.998838782310485840e-01 2.700442855712026358e-04 7.739089429378509521e-02 3.005169630050659180e-01 1.171069294214248657e-01 -4.395560622215270996e-01 3.407074511051177979e-01 -7.962036877870559692e-02 3.172161877155303955e-01 2.342488169670104980e-01 5.979467928409576416e-02 -9.575585834681987762e-03 -7.703309506177902222e-02
-1.965087205171585083e-01 -1.125868111848831177e-01 -6.868235301226377487e-03 -2.609439194202423096e-01 3.803317546844482422e-01 -1.686832010746002197e-01 -9.165019541978836060e-02 -4.617892950773239136e-02 2.063347101211547852e-01 6.364258378744125366e-02 -2.319190055131912231e-01 2.069610543549060822e-02 -3.136813268065452576e-02 1.526220887899398804e-01 2.204213589429855347e-01 -2.130349725484848022e-01 -3.432031273841857910e-01 1.230778545141220093e-01 7.312462478876113892e-02 -2.547794580459594727e-02 3.291656821966171265e-02 2.904873490333557129e-01 3.200758695602416992e-01 1.446616202592849731e-01 -2.257384955883026123e-01 5.694057047367095947e-02 1.515342891216278076e-01 -1.228233799338340759e-01 -1.988784223794937134e-02 -1.059360057115554810e-01 7.970827072858810425e-02 1.408923268318176270e-01
-1.415885835886001587e-01 2.294961810111999512e-01 5.422288179397583008e-02 -2.719166129827499390e-02 -1.684087365865707397e-01 -2.752479910850524902e-01 -8.518052101135253906e-02 -4.049147367477416992e-01 -1.505757495760917664e-02 -2.503572106361389160e-01 2.284893207252025604e-02 -2.500863671302795410e-01 -1.310699433088302612e-01 1.508677471429109573e-02 1.660975515842437744e-01 -2.145762592554092407e-01 2.739684469997882843e-02 2.097700089216232300e-01 1.203853860497474670e-01 1.887769103050231934e-01 4.717035591602325439e-02 2.941270470619201660e-01 1.517101079225540161e-01 -2.037091553211212158e-02 -1.533872038125991821e-01 -2.269465625286102295e-01 1.813320964574813843e-01 2.327871322631835938e-01 2.092362940311431885e-01 1.208049505949020386e-01 -6.079554185271263123e-02 6.122109014540910721e-03
-1.315218806266784668e-01 -7.050142157822847366e-03 -1.563344597816467285e-01 4.933670163154602051e-02 -2.248828709125518799e-01 -1.693493127822875977e-01 -1.810566149652004242e-02 -9.206100553274154663e-02 1.047647446393966675e-01 -1.122194379568099976e-01 9.601664543151855469e-02 9.996847808361053467e-02 -1.731159836053848267e-01 3.429205343127250671e-02 -2.972900271415710449e-01 -1.313597261905670166e-01 4.410687461495399475e-02 4.051236435770988464e-02 -5.678819492459297180e-02 2.296412438154220581e-01 3.373170793056488037e-01 2.013062238693237305e-01 1.989892683923244476e-02 1.436149775981903076e-01 -3.213153481483459473e-01 -1.679383814334869385e-01 2.970683872699737549e-01 3.465635180473327637e-01 2.084033787250518799e-01 1.807929724454879761e-01 1.916664838790893555e-01 2.505550906062126160e-02
-1.831511259078979492e-01 3.660840690135955811e-01 1.760128536261618137e-03 -9.867418557405471802e-03 -1.440826803445816040e-01 -1.746929287910461426e-01 -5.992116406559944153e-02 -1.318036615848541260e-01 2.992678806185722351e-02 -2.072980999946594238e-01 8.737538754940032959e-02 9.439707547426223755e-02 -3.058065772056579590e-01 2.614777088165283203e-01 1.711939871311187744e-01 3.138491511344909668e-02 -1.871405355632305145e-02 -8.899982273578643799e-02 9.740244597196578979e-02 -6.500084698200225830e-02 1.555788069963455200e-01 6.240529567003250122e-02 3.439985811710357666e-01 2.024587690830230713e-01 -3.270635008811950684e-01 1.814672499895095825e-01 -9.109355509281158447e-02 -1.303628236055374146e-01 1.179702505469322205e-01 -2.220927029848098755e-01 2.513602375984191895e-02 2.627333998680114746e-01
-1.602651625871658325e-01 2.172307968139648438e-01 -1.652519851922988892e-01 -1.375924050807952881e-01 -2.167897969484329224e-01 -2.913263253867626190e-02 -1.033963933587074280e-01 2.948207221925258636e-02 3.517942503094673157e-02 -2.361769787967205048e-02 6.776225566864013672e-02 -3.022544682025909424e-01 -4.358330070972442627e-01 8.038289844989776611e-02 2.325494885444641113e-01 1.194795519113540649e-01 1.563560813665390015e-01 2.350709438323974609e-01 1.324668228626251221e-01 2.033759206533432007e-01 1.842039078474044800e-01 7.044517248868942261e-02 9.786296635866165161e-02 1.286689788103103638e-01 -9.114819020032882690e-02 -2.538478374481201172e-01 7.026409357786178589e-02 -1.333162784576416016e-01 2.058616727590560913e-01 2.518675327301025391e-01 -3.572071343660354614e-02 2.297338396310806274e-01
-1.850750297307968140e-01 -1.322763413190841675e-01 -2.844453789293766022e-02 6.935834884643554688e-02 3.162035718560218811e-02 -2.038345783948898315e-01 -3.515615165233612061e-01 -5.153590813279151917e-02 2.451285123825073242e-01 2.544616162776947021e-01 -4.886899888515472412e-01 -2.150899618864059448e-01 -2.837705314159393311e-01 9.430345147848129272e-03 1.268786191940307617e-01 5.572647228837013245e-02 -4.077569465152919292e-04 -3.634422644972801208e-02 -1.979108899831771851e-02 8.278669416904449463e-02 2.294737249612808228e-01 1.053523570299148560e-01 2.301710397005081177e-01 7.743478566408157349e-02 9.253247641026973724e-03 -4.732986167073249817e-02 3.908509016036987305e-02 2.274220287799835205e-01 6.960693746805191040e-02 -2.904311195015907288e-02 4.048946499824523926e-02 -2.643696367740631104e-01
-6.441432982683181763e-02 5.770859867334365845e-02 4.055375978350639343e-02 1.152401119470596313e-01 -4.787351563572883606e-02 -1.974827200174331665e-01 -5.125229954719543457e-01 3.418095875531435013e-03 1.141419261693954468e-01 1.934011578559875488e-01 -2.316903024911880493e-01 1.120975706726312637e-02 -5.517954826354980469e-01 3.544660517945885658e-03 -1.321153044700622559e-01 -6.445165723562240601e-02 5.619370564818382263e-02 -6.362754106521606445e-02 -2.613672018051147461e-01 -1.824212819337844849e-02 8.126763254404067993e-02 1.252766400575637817e-01 -1.483178231865167618e-02 7.671485841274261475e-02 -1.496556103229522705e-01 7.476983964443206787e-02 2.419768832623958588e-02 1.024290174245834351e-01 5.195534601807594299e-02 -1.227950900793075562e-01 -2.549963593482971191e-01 -1.309727430343627930e-01
-9.656729176640510559e-03 8.905331790447235107e-02 -2.554665505886077881e-01 -9.957828372716903687e-02 4.504620283842086792e-02 -2.494417279958724976e-01 -1.646210700273513794e-01 -3.066509664058685303e-01 3.230934739112854004e-01 -3.114026412367820740e-02 7.540691643953323364e-02 -3.434243798255920410e-01 -3.616997301578521729e-01 2.415541000664234161e-02 -2.558319866657257080e-01 2.341042906045913696e-01 -1.334485784173011780e-02 1.005056649446487427e-01 1.367100924253463745e-01 -4.649663716554641724e-02 4.990725964307785034e-02 2.635246217250823975e-01 1.518699675798416138e-01 5.723733827471733093e-02 -7.970023900270462036e-02 -6.902027130126953125e-02 -2.941330894827842712e-02 1.029020920395851135e-01 2.817257344722747803e-01 3.652593120932579041e-02 -1.212978288531303406e-01 -5.802724882960319519e-02
-6.095776706933975220e-02 -2.335816323757171631e-01 -2.141852825880050659e-01 -1.673804670572280884e-01 3.089597634971141815e-02 -7.358936220407485962e-02 -1.940890699625015259e-01 -2.342293262481689453e-01 1.230140775442123413e-01 -3.586200475692749023e-01 -1.609112471342086792e-01 -7.156691700220108032e-02 -1.356323510408401489e-01 2.283895760774612427e-01 1.620338857173919678e-01 -3.640941679477691650e-01 7.876602560281753540e-02 2.421633601188659668e-01 -2.164245396852493286e-01 -1.560492673888802528e-03 2.887700498104095459e-01 -1.517329551279544830e-02 1.798237115144729614e-01 -1.214718446135520935e-02 -2.620136737823486328e-01 7.250420749187469482e-02 1.736941486597061157e-01 1.497636139392852783e-01 -3.470992296934127808e-02 7.064480334520339966e-02 -3.348395600914955139e-02 -5.639705806970596313e-02
-8.130491524934768677e-02 1.330997347831726074e-01 -1.807600855827331543e-01 -4.514593183994293213e-01 -2.974760159850120544e-02 -2.335359901189804077e-01 -3.043374121189117432e-01 -8.207961916923522949e-02 -3.825416043400764465e-02 2.956461906433105469e-02 7.177061866968870163e-03 2.532972581684589386e-02 -5.041841790080070496e-02 -5.373086780309677124e-02 3.113137483596801758e-01 -4.519196227192878723e-02 2.815305292606353760e-01 -4.174297675490379333e-02 -1.032634377479553223e-01 -1.717364042997360229e-01 3.594152331352233887e-01 1.843323856592178345e-01 9.558980166912078857e-02 -3.533804416656494141e-02 -1.572377681732177734e-01 -7.846649736166000366e-03 3.118975758552551270e-01 4.434414580464363098e-02 2.214436680078506470e-01 -4.535588249564170837e-02 2.052032575011253357e-02 8.206101506948471069e-02
-1.941337287425994873e-01 3.825953230261802673e-02 4.543995484709739685e-02 -2.692286968231201172e-01 9.654133766889572144e-02 -6.495280563831329346e-02 -1.247142553329467773e-01 -2.075526267290115356e-01 1.152524203062057495e-01 -3.687659204006195068e-01 -2.489322125911712646e-01 -3.605743050575256348e-01 -2.975672185420989990e-01 1.777288317680358887e-01 -1.107354648411273956e-02 -5.575115978717803955e-02 1.989023834466934204e-01 2.497219145298004150e-01 2.805072627961635590e-02 1.730739325284957886e-01 -1.912469714879989624e-01 1.020282357931137085e-01 6.152457743883132935e-02 9.642975777387619019e-02 -1.006912514567375183e-01 7.931094616651535034e-02 1.050769165158271790e-01 1.492704302072525024e-01 1.788911819458007812e-01 8.674761652946472168e-02 -1.912609934806823730e-01 1.758355498313903809e-01
-9.220804274082183838e-02 7.810325175523757935e-02 2.159247994422912598e-01 -9.130989760160446167e-02 2.011708468198776245e-01 4.430869594216346741e-02 -3.180947899818420410e-01 -1.244009360671043396e-01 3.185187280178070068e-01 -6.625539064407348633e-02 -1.336946338415145874e-01 -1.392632275819778442e-01 -4.032184183597564697e-01 -5.767767131328582764e-02 -1.092988625168800354e-02 -1.543323602527379990e-02 1.550480276346206665e-01 -8.403882384300231934e-02 -8.890230953693389893e-02 -1.363609433174133301e-01 1.806445717811584473e-01 7.803771644830703735e-03 2.480969019234180450e-02 -1.870845630764961243e-02 -2.428557723760604858e-01 3.134053349494934082e-01 -1.662222743034362793e-01 2.498535215854644775e-01 8.982430398464202881e-02 2.214662432670593262e-01 -1.419553011655807495e-01 2.148888856172561646e-01
3.423847258090972900e-02 -1.947715994901955128e-03 -1.399207860231399536e-01 -2.229304462671279907e-01 -3.576756268739700317e-02 -1.341786235570907593e-01 -1.027046963572502136e-01 -3.299053609371185303e-01 1.270765513181686401e-01 -2.901712059974670410e-02 8.801312744617462158e-02 -7.779344171285629272e-02 -3.087908327579498291e-01 -2.427035868167877197e-01 4.407986067235469818e-03 2.869482934474945068e-01 -2.210008054971694946e-01 1.158600524067878723e-01 4.955841600894927979e-02 9.165430814027786255e-02 2.262977361679077148e-01 2.960639260709285736e-02 1.493061035871505737e-01 9.470392018556594849e-02 -4.417155086994171143e-01 -8.420519530773162842e-02 4.704786092042922974e-02 1.371042430400848389e-01 -1.548033021390438080e-02 -4.749785736203193665e-02 1.772010773420333862e-01 3.315041065216064453e-01
-2.232284396886825562e-01 -3.378889290615916252e-03 3.356453776359558105e-02 1.652938500046730042e-02 5.747193098068237305e-02 2.813958749175071716e-02 -1.235082745552062988e-01 -2.285347133874893188e-01 3.411069214344024658e-01 2.377145923674106598e-02 -4.221611097455024719e-02 -1.771253794431686401e-01 -1.411584317684173584e-01 -4.413609504699707031e-01 4.811247065663337708e-02 -2.220832109451293945e-01 2.538620829582214355e-01 3.922889828681945801e-01 -6.760966032743453979e-02 5.150199308991432190e-02 1.653167307376861572e-01 2.679778039455413818e-01 1.894045323133468628e-01 -8.919678628444671631e-02 -9.183307737112045288e-02 1.779533326625823975e-01 6.596373021602630615e-02 8.593335002660751343e-02 1.332292705774307251e-01 1.259672790765762329e-01 7.843347638845443726e-02 -2.463397197425365448e-02
-1.924485862255096436e-01 -1.821763962507247925e-01 1.915299333631992340e-02 1.259683668613433838e-01 -2.438950240612030029e-01 -2.284796833992004395e-01 -3.915026783943176270e-01 2.275503054261207581e-02 1.565575301647186279e-01 -6.837107241153717041e-02 -5.661148950457572937e-02 -6.147681176662445068e-02 -2.515910863876342773e-01 5.983575433492660522e-02 -2.714454829692840576e-01 -2.200350910425186157e-01 -2.102092653512954712e-01 3.171221017837524414e-01 -1.752768754959106445e-01 9.719259291887283325e-02 8.641029149293899536e-02 1.305662989616394043e-01 -2.041600793600082397e-01 9.717827290296554565e-02 -2.141674309968948364e-01 -1.045698076486587524e-01 6.795323640108108521e-02 -5.115854367613792419e-02 2.677327990531921387e-01 1.610647886991500854e-01 -4.073136951774358749e-03 2.600167877972126007e-02
-2.256747484207153320e-01 1.377009153366088867e-01 9.442923218011856079e-02 -1.063501462340354919e-01 -5.374102853238582611e-03 -2.965939342975616455e-01 -2.142023742198944092e-01 1.130730006843805313e-02 1.250937879085540771e-01 1.194179058074951172e-01 -3.683429658412933350e-01 -7.773712277412414551e-02 -3.141909539699554443e-01 1.442256718873977661e-01 1.750519424676895142e-01 -2.145557850599288940e-01 5.532407388091087341e-02 1.568374186754226685e-01 1.005537658929824829e-01 -1.284567117691040039e-01 3.245583474636077881e-01 5.603498220443725586e-02 7.545481622219085693e-02 2.303605675697326660e-01 -1.253798902034759521e-01 1.267081499099731445e-01 -2.263606637716293335e-01 3.191017732024192810e-02 1.143906712532043457e-01 -9.843246079981327057e-03 8.988793939352035522e-02 -2.850419878959655762e-01
-2.919755280017852783e-01 2.835434973239898682e-01 5.708129703998565674e-02 1.297434717416763306e-01 7.927092164754867554e-02 -3.003315627574920654e-01 -4.750097393989562988e-01 -2.239129506051540375e-02 2.635246515274047852e-02 2.725683385506272316e-03 -2.231517806649208069e-02 1.510619521141052246e-01 -1.794446110725402832e-01 -1.670593917369842529e-01 1.150945276021957397e-01 -3.332251608371734619e-01 -4.371265694499015808e-02 -1.833789199590682983e-01 -1.595940738916397095e-01 -5.914536863565444946e-02 2.068017125129699707e-01 8.288774639368057251e-02 1.284788846969604492e-01 3.173531964421272278e-02 4.571015760302543640e-02 1.203487068414688110e-01 2.255978435277938843e-01 -1.575554311275482178e-01 -1.530576348304748535e-01 -1.316051650792360306e-02 -3.261475358158349991e-03 1.888610869646072388e-01
-2.012405991554260254e-01 2.658700048923492432e-01 -4.588765278458595276e-02 -1.332485824823379517e-01 -1.849469169974327087e-02 -2.161188721656799316e-01 -5.918138846755027771e-02 9.246085584163665771e-02 3.200529217720031738e-01 -5.127195268869400024e-02 -7.256069779396057129e-02 -2.260285168886184692e-01 -1.833077967166900635e-01 -7.670363783836364746e-02 1.248558983206748962e-01 2.395697832107543945e-01 9.094689041376113892e-02 2.119144797325134277e-01 -1.432075053453445435e-01 -6.408414989709854126e-02 2.006027251482009888e-01 2.378371506929397583e-01 3.888954520225524902e-01 -6.454558670520782471e-02 7.299768924713134766e-02 -3.449612762778997421e-03 7.608482241630554199e-02 -5.884119495749473572e-02 -1.871816068887710571e-01 3.642344772815704346e-01 2.416221797466278076e-02 1.519276797771453857e-01
-2.098051905632019043e-01 1.248293071985244751e-01 -1.795797199010848999e-01 -1.779701113700866699e-01 1.236173510551452637e-01 1.686510629951953888e-02 -1.897435635328292847e-02 8.089929819107055664e-02 2.345893085002899170e-01 -1.476523280143737793e-01 -4.570893943309783936e-02 -2.126251459121704102e-01 4.105351120233535767e-02 1.915050894021987915e-01 1.187244132161140442e-01 1.061267331242561340e-01 -3.398076817393302917e-02 -3.974973410367965698e-02 -1.753599941730499268e-01 2.047777026891708374e-01 6.559307128190994263e-02 2.643513977527618408e-01 2.409458905458450317e-01 -8.147551864385604858e-02 -4.357896745204925537e-01 3.293466567993164062e-01 8.353056013584136963e-02 1.785583943128585815e-01 2.264164388179779053e-01 2.514993250370025635e-01 1.580098993144929409e-03 9.918636642396450043e-03
1.157526597380638123e-01 5.021206289529800415e-02 -1.109073683619499207e-02 5.865155719220638275e-03 6.382109224796295166e-02 -1.351435482501983643e-01 -2.600013315677642822e-01 9.463261067867279053e-02 2.250644378364086151e-02 1.674281805753707886e-01 -1.421392895281314850e-02 4.165891557931900024e-02 3.660889808088541031e-03 5.573188886046409607e-03 -2.493006922304630280e-02 -6.613096594810485840e-02 1.369915753602981567e-01 9.049273096024990082e-03 -2.481901086866855621e-02 2.516785860061645508e-01 2.953469753265380859e-01 1.738015711307525635e-01 4.251080751419067383e-01 6.146948412060737610e-02 -5.922074913978576660e-01 -3.534708917140960693e-02 -3.834321629256010056e-03 4.299112781882286072e-02 2.325742840766906738e-01 6.168052554130554199e-02 -2.303311526775360107e-01 2.348684240132570267e-03
6.763303279876708984e-02 2.520672790706157684e-02 -1.791208749637007713e-03 -8.334934711456298828e-02 2.595058083534240723e-01 -1.221853569149971008e-01 -2.220499515533447266e-01 -7.059651613235473633e-02 2.049642801284790039e-02 4.776916280388832092e-02 -1.506781578063964844e-01 -4.791291058063507080e-02 4.425532743334770203e-02 1.604746133089065552e-01 1.835720390081405640e-01 -1.773717999458312988e-01 1.263809055089950562e-01 2.150593250989913940e-01 -3.010709770023822784e-02 1.966242194175720215e-01 2.469267696142196655e-01 1.478043794631958008e-01 4.125569164752960205e-01 -5.702256038784980774e-02 -4.274539649486541748e-01 -1.488623619079589844e-01 -1.691500246524810791e-01 -1.675130613148212433e-02 2.120847702026367188e-01 2.118972390890121460e-01 -1.622338779270648956e-02 2.207467257976531982e-01
-3.761916235089302063e-02 -2.089826166629791260e-01 2.617359906435012817e-02 -2.207316160202026367e-01 3.750096261501312256e-01 -1.706692390143871307e-02 -1.775929778814315796e-01 -1.274578855372965336e-03 1.248705983161926270e-01 -6.361461430788040161e-02 -7.884541898965835571e-02 1.144695580005645752e-01 7.208207249641418457e-02 1.248828470706939697e-01 5.036403983831405640e-02 -1.339654326438903809e-01 7.994709908962249756e-02 2.692387104034423828e-01 8.465495705604553223e-02 7.138460874557495117e-02 3.150024637579917908e-02 2.808759808540344238e-01 2.138837575912475586e-01 -1.263463050127029419e-01 -4.443170726299285889e-01 -9.759256243705749512e-02 1.477326964959502220e-03 7.545717060565948486e-02 1.894144862890243530e-01 3.719259500503540039e-01 1.038656160235404968e-01 1.497857868671417236e-01
-1.231111884117126465e-01 2.992304041981697083e-03 3.971547819674015045e-03 -1.212019249796867371e-01 -1.935499012470245361e-01 -1.339234560728073120e-01 -2.064482718706130981e-01 8.170362561941146851e-02 1.955851912498474121e-01 -1.108969524502754211e-01 -1.415960937738418579e-01 -8.003129810094833374e-02 -2.904320061206817627e-01 -1.681340187788009644e-01 1.371622532606124878e-01 6.363072246313095093e-02 7.688883692026138306e-02 -4.920667782425880432e-02 5.330907553434371948e-02 2.601445615291595459e-01 4.966060817241668701e-02 4.314194917678833008e-01 1.035761609673500061e-01 1.452436596155166626e-01 -1.695102602243423462e-01 -2.035806030035018921e-01 8.578923344612121582e-02 4.011774063110351562e-01 7.333202660083770752e-02 -1.285198181867599487e-01 2.638798654079437256e-01 -1.538664996623992920e-01
-1.975430697202682495e-01 -3.827124536037445068e-01 1.292712092399597168e-01 -7.875404506921768188e-02 5.445690080523490906e-02 -2.549484372138977051e-01 -2.875580787658691406e-01 -9.554645419120788574e-02 2.566829919815063477e-01 4.688276350498199463e-02 -1.537270098924636841e-01 1.638234853744506836e-01 -1.882137954235076904e-01 -8.273479342460632324e-02 -1.259015202522277832e-01 -1.119439750909805298e-01 1.506508141756057739e-01 -1.911616027355194092e-01 2.227253746241331100e-03 1.486143171787261963e-01 3.220387399196624756e-01 2.127722650766372681e-01 4.280532896518707275e-02 1.024525053799152374e-02 2.393478713929653168e-02 1.795771420001983643e-01 6.667318940162658691e-02 6.467308104038238525e-02 -1.153676137328147888e-01 1.579395085573196411e-01 3.542334437370300293e-01 -7.192043960094451904e-02
-3.986797109246253967e-02 2.141193859279155731e-02 2.865445613861083984e-01 6.418368965387344360e-02 8.803854882717132568e-02 -1.023395583033561707e-01 -2.599920034408569336e-01 -1.293675452470779419e-01 1.409424096345901489e-01 4.921969026327133179e-02 1.274956613779067993e-01 1.199247688055038452e-01 -3.952309191226959229e-01 2.023296654224395752e-01 1.325789606198668480e-03 -8.545879274606704712e-02 -9.653923660516738892e-02 -1.365343183279037476e-01 7.718338072299957275e-02 2.287401407957077026e-01 9.124622680246829987e-03 -4.333378747105598450e-02 -3.121642209589481354e-02 2.526327967643737793e-01 -5.571527481079101562e-01 1.586604416370391846e-01 7.256916165351867676e-02 1.105865091085433960e-01 1.339311450719833374e-01 1.431115865707397461e-01 8.524351567029953003e-02 4.688799381256103516e-03
-1.034751683473587036e-01 1.595959067344665527e-01 -1.354185342788696289e-01 6.157619878649711609e-02 -6.686058640480041504e-02 -2.800344228744506836e-01 -2.951640188694000244e-01 -9.595102816820144653e-02 1.895280368626117706e-02 2.337296903133392334e-01 -2.244697809219360352e-01 -1.674477458000183105e-01 -1.146544292569160461e-01 6.744598597288131714e-02 1.146569028496742249e-01 -8.449508249759674072e-02 5.145495012402534485e-02 -2.240966260433197021e-01 -1.813759505748748779e-01 3.475193381309509277e-01 -2.385292053222656250e-01 1.975882798433303833e-01 1.505663990974426270e-01 8.168106433004140854e-04 -7.898443192243576050e-02 1.782902926206588745e-01 2.875958681106567383e-01 9.770555049180984497e-02 2.454319000244140625e-01 2.339595109224319458e-01 6.077678874135017395e-02 -1.303314119577407837e-01
-2.368582934141159058e-01 -2.005131393671035767e-01 3.565786182880401611e-01 -3.078839741647243500e-02 -4.240607470273971558e-02 -3.007821738719940186e-01 -2.410739213228225708e-01 7.180956006050109863e-02 2.129724472761154175e-01 -2.659195661544799805e-01 1.619898378849029541e-01 -1.880782246589660645e-01 -3.616765737533569336e-01 -1.795870624482631683e-02 -9.006080031394958496e-02 1.831195205450057983e-01 1.149047091603279114e-01 -1.941673457622528076e-01 -1.581144183874130249e-01 -8.826498687267303467e-02 1.676896214485168457e-01 6.324977427721023560e-02 1.186900436878204346e-01 -5.992635712027549744e-02 -1.974816620349884033e-01 1.506175547838211060e-01 1.877643764019012451e-01 1.062234938144683838e-01 1.420525163412094116e-01 -7.065708190202713013e-02 4.884080961346626282e-02 1.789400167763233185e-02
-1.489935070276260376e-01 7.262426614761352539e-02 -2.585269883275032043e-02 -2.541414797306060791e-01 2.817562222480773926e-01 8.381073176860809326e-02 -1.845251172780990601e-01 1.168319806456565857e-01 2.372740060091018677e-01 9.816014021635055542e-02 -8.032452315092086792e-02 7.570374757051467896e-02 -5.130544304847717285e-01 2.618805766105651855e-01 -8.867799490690231323e-02 -1.980370134115219116e-01 1.163442060351371765e-02 3.279510140419006348e-02 2.141781002283096313e-01 2.498387843370437622e-01 1.367859393358230591e-01 6.275764852762222290e-02 -1.270165443420410156e-01 8.120079338550567627e-02 -2.024443298578262329e-01 8.460540324449539185e-02 6.431112438440322876e-02 1.961563378572463989e-01 4.588051512837409973e-02 2.547177076339721680e-01 -4.177093505859375000e-03 5.930743739008903503e-02
-2.131622731685638428e-01 -1.395679414272308350e-01 -1.937775232363492250e-04 -3.202779591083526611e-01 -1.355685591697692871e-01 -6.075866892933845520e-02 -6.622549891471862793e-02 -2.367919981479644775e-01 1.675093621015548706e-01 -1.288747042417526245e-01 -8.405425399541854858e-02 5.674113705754280090e-02 -1.941896378993988037e-01 -1.057794317603111267e-01 -3.679539635777473450e-02 1.416355073451995850e-01 -3.824637830257415771e-01 1.237566769123077393e-01 -1.040532588958740234e-01 3.078602850437164307e-01 1.252690702676773071e-01 -4.958925396203994751e-02 2.178849279880523682e-01 -1.269769072532653809e-01 -3.415057659149169922e-01 -1.825600564479827881e-01 2.022362798452377319e-01 2.058819383382797241e-01 -1.263684034347534180e-01 -3.747780621051788330e-02 -8.637139201164245605e-02 1.330004036426544189e-01
1.460901796817779541e-01 1.187253072857856750e-01 7.308506965637207031e-02 -1.260721087455749512e-01 1.322562992572784424e-01 -2.705171406269073486e-01 -1.706068217754364014e-01 -8.266357332468032837e-02 -5.311622843146324158e-02 -6.149410083889961243e-02 1.166558563709259033e-01 -1.176109239459037781e-01 -3.648813068866729736e-01 -1.682904362678527832e-01 2.053080201148986816e-01 4.709118511527776718e-03 3.047637343406677246e-01 7.476928085088729858e-02 -3.762800991535186768e-02 2.866857945919036865e-01 9.278106689453125000e-02 2.759005725383758545e-01 2.266721576452255249e-01 6.302642822265625000e-02 -2.421909570693969727e-01 -2.098409086465835571e-01 1.864428073167800903e-01 3.160575628280639648e-01 1.343340575695037842e-01 1.536975963972508907e-03 2.603857405483722687e-02 2.847481891512870789e-02
-7.654267549514770508e-02 -2.705444097518920898e-01 -7.617600262165069580e-03 9.728388488292694092e-02 3.933608066290616989e-03 -1.554672420024871826e-01 -3.817842304706573486e-01 -2.859826013445854187e-02 2.748832106590270996e-01 -1.277099996805191040e-01 -2.187856137752532959e-01 5.384312570095062256e-02 -4.363667666912078857e-01 -1.488064508885145187e-02 -1.042697206139564514e-01 -1.293651759624481201e-01 6.272890418767929077e-02 -1.377754360437393188e-01 1.641446948051452637e-01 2.026105225086212158e-01 2.274641096591949463e-01 3.209089934825897217e-01 -3.344383090734481812e-02 9.157893061637878418e-02 -4.773931950330734253e-02 -1.472205817699432373e-01 4.376752674579620361e-02 -5.511920154094696045e-02 -1.023357659578323364e-01 6.252218782901763916e-02 2.842196524143218994e-01 2.391659468412399292e-02
-2.227359861135482788e-01 1.089670434594154358e-01 -5.327305197715759277e-02 6.628052890300750732e-02 2.403825372457504272e-01 -4.121827185153961182e-01 -2.459732443094253540e-01 5.426851660013198853e-02 1.382492184638977051e-01 -1.292867809534072876e-01 -3.463895246386528015e-02 2.372056990861892700e-01 -2.440955340862274170e-01 9.209716320037841797e-02 1.000168845057487488e-01 -3.001138269901275635e-01 8.062096312642097473e-03 2.630528248846530914e-02 -1.280092895030975342e-01 3.770409896969795227e-02 4.958042129874229431e-02 1.937429010868072510e-01 2.310950309038162231e-01 -2.848070487380027771e-02 -1.489052921533584595e-01 4.213386178016662598e-01 -1.326728165149688721e-01 -1.660838909447193146e-02 -1.311872899532318115e-01 3.300020843744277954e-02 -1.702369302511215210e-01 3.308780863881111145e-02
-1.752127707004547119e-01 6.249091774225234985e-02 1.156675815582275391e-01 -2.323408573865890503e-01 1.492563337087631226e-01 -1.553313583135604858e-01 -8.599546551704406738e-02 3.709719181060791016e-01 1.743151843547821045e-01 2.372034937143325806e-01 -9.912355989217758179e-02 -1.179374009370803833e-01 -1.069777011871337891e-01 2.583903372287750244e-01 2.631375333294272423e-03 -3.197042346000671387e-01 1.330366879701614380e-01 1.353038102388381958e-01 6.558261066675186157e-02 1.015695650130510330e-02 -2.933794818818569183e-02 1.804843693971633911e-01 1.138216778635978699e-01 -8.769970387220382690e-02 -3.820474445819854736e-01 1.741456240415573120e-01 1.622446477413177490e-01 -5.331244319677352905e-02 3.240188062191009521e-01 7.811484485864639282e-02 -3.569325059652328491e-02 -5.908687785267829895e-02
-3.942853212356567383e-01 1.325940042734146118e-01 -9.566367417573928833e-02 -1.715070158243179321e-01 -8.995910733938217163e-02 -7.473512738943099976e-02 -1.942496150732040405e-01 -1.248495467007160187e-02 1.992451259866356850e-03 1.660129725933074951e-01 -2.985275350511074066e-02 4.266678914427757263e-02 -1.483827382326126099e-01 4.246924817562103271e-02 3.282800912857055664e-01 -5.993927270174026489e-02 2.976321578025817871e-01 1.083598360419273376e-01 2.119396924972534180e-01 -9.955465048551559448e-02 3.165438771247863770e-01 -2.921122359111905098e-03 1.230549886822700500e-01 1.413132995367050171e-01 -9.696637094020843506e-02 -2.853782288730144501e-02 2.859084308147430420e-01 6.941901892423629761e-02 2.436196058988571167e-02 -1.601331233978271484e-01 -3.124570660293102264e-02 3.961041867733001709e-01
-2.697450816631317139e-01 1.198875382542610168e-01 -2.449369579553604126e-01 -1.162241101264953613e-01 -7.222636044025421143e-02 8.893387764692306519e-02 -3.527670800685882568e-01 2.154824323952198029e-02 3.088903725147247314e-01 1.765858232975006104e-01 -1.094010248780250549e-01 6.464676465839147568e-03 -2.504779994487762451e-01 9.127815812826156616e-02 5.631867051124572754e-02 -3.341187536716461182e-01 -1.628251820802688599e-01 8.689684793353080750e-03 3.912592679262161255e-02 2.383558303117752075e-01 -1.177021116018295288e-01 1.313399523496627808e-01 4.406792670488357544e-02 -2.383977025747299194e-01 -9.829320758581161499e-02 -1.033355854451656342e-02 5.991509184241294861e-02 2.220916301012039185e-01 3.087071776390075684e-01 -1.245030667632818222e-02 -1.120196580886840820e-01 1.770476847887039185e-01
-1.929879188537597656e-01 1.333279162645339966e-01 -4.898240789771080017e-02 -2.303768843412399292e-01 -1.501616388559341431e-01 -1.470159143209457397e-01 -5.962083488702774048e-02 -5.510797351598739624e-02 2.059602588415145874e-01 -5.173826590180397034e-02 -5.465815961360931396e-02 -2.808081507682800293e-01 -5.423746630549430847e-02 1.061422899365425110e-01 -2.295714989304542542e-02 -2.847369909286499023e-01 -1.288779079914093018e-01 2.035305798053741455e-01 -3.146046400070190430e-01 1.330516934394836426e-01 -5.811751261353492737e-02 1.465244889259338379e-01 2.913258671760559082e-01 -2.502804994583129883e-01 -4.202796220779418945e-01 8.826426416635513306e-02 -1.505902856588363647e-01 1.887890547513961792e-01 3.609341010451316833e-02 1.243806183338165283e-01 2.362718107178807259e-03 9.701131284236907959e-02
-2.834019064903259277e-01 -5.819610506296157837e-02 1.070447042584419250e-01 -4.561139643192291260e-02 7.641392946243286133e-02 -1.464081853628158569e-01 -4.511373341083526611e-01 5.645767226815223694e-02 2.630406022071838379e-01 2.111082375049591064e-01 -1.799305677413940430e-01 -2.343418449163436890e-01 -2.676283419132232666e-01 1.891393810510635376e-01 8.558711409568786621e-02 -2.253920957446098328e-02 -1.986582428216934204e-01 -2.455757372081279755e-02 1.346678286790847778e-01 5.596696585416793823e-02 -1.263308823108673096e-01 2.256777733564376831e-01 1.653199642896652222e-01 -7.269041985273361206e-02 -1.538186520338058472e-01 -6.175861693918704987e-03 1.705187559127807617e-01 -3.627887740731239319e-02 -9.033456444740295410e-02 -1.107274219393730164e-01 1.801447868347167969e-01 -2.910090684890747070e-01
-1.014958173036575317e-01 2.444344311952590942e-01 8.350824564695358276e-02 5.022840574383735657e-02 -1.235036738216876984e-02 -3.878341913223266602e-01 -1.081103160977363586e-01 1.583847962319850922e-02 1.464968770742416382e-01 -1.491606980562210083e-01 2.106258273124694824e-01 -8.340743929147720337e-02 -3.174663484096527100e-01 -2.713516950607299805e-01 -9.558226168155670166e-02 2.508019804954528809e-01 -4.839399829506874084e-02 -1.531518250703811646e-01 -1.309655699878931046e-02 2.806338071823120117e-01 2.415754795074462891e-01 1.822508573532104492e-01 1.456520706415176392e-01 2.452822215855121613e-02 3.959611430764198303e-02 5.801181495189666748e-02 2.410852313041687012e-01 -4.655796289443969727e-02 1.583277136087417603e-01 1.210340857505798340e-01 -1.187910735607147217e-01 2.815973162651062012e-01
-7.110288739204406738e-02 -3.013752773404121399e-02 5.104600265622138977e-02 4.275177419185638428e-02 -2.809523344039916992e-01 -3.227801024913787842e-01 -3.235217332839965820e-01 8.764979988336563110e-02 2.936253249645233154e-01 1.056997701525688171e-01 -2.090690135955810547e-01 1.593358963727951050e-01 -2.455015927553176880e-01 2.089439034461975098e-01 2.829682528972625732e-01 9.834892302751541138e-02 -2.436452060937881470e-01 1.794680655002593994e-01 5.560327693819999695e-02 -4.245229996740818024e-03 8.807928860187530518e-02 1.242926064878702164e-02 1.302946805953979492e-01 1.331259310245513916e-02 -1.408892273902893066e-01 -3.954971209168434143e-02 6.854069977998733521e-02 3.431445658206939697e-01 -3.504726663231849670e-02 2.116052508354187012e-01 1.479288488626480103e-01 4.978355765342712402e-02
-2.420398890972137451e-01 1.031701490283012390e-01 1.883580982685089111e-01 -2.270360291004180908e-01 -6.075257435441017151e-03 -2.931186258792877197e-01 -1.446155905723571777e-01 1.285776644945144653e-01 9.335041791200637817e-02 1.921352371573448181e-02 -4.736093580722808838e-01 -1.875466108322143555e-01 -3.124798834323883057e-01 7.114871405065059662e-03 8.798099309206008911e-02 -1.790286004543304443e-01 1.048404052853584290e-01 8.376844972372055054e-02 1.918674111366271973e-01 3.120696730911731720e-02 3.586262762546539307e-01 -4.027108103036880493e-02 -6.585372146219015121e-03 2.409882098436355591e-02 -4.422685503959655762e-02 2.359017133712768555e-01 -1.513194441795349121e-01 3.368800133466720581e-02 -3.729644045233726501e-02 3.078879229724407196e-02 3.089436516165733337e-02 -2.066687047481536865e-01
-5.468425527215003967e-02 -1.428296137601137161e-02 -7.135273516178131104e-02 -2.743520140647888184e-01 3.277442604303359985e-02 -2.780845761299133301e-01 -1.796166747808456421e-01 -2.555756866931915283e-01 1.059966813772916794e-02 -7.521093823015689850e-03 -1.068735271692276001e-01 1.498695928603410721e-02 -1.418468803167343140e-01 -6.749371439218521118e-02 -1.185361444950103760e-01 1.107783317565917969e-01 -1.026790067553520203e-01 2.788800001144409180e-01 -1.906755864620208740e-01 1.905822157859802246e-01 1.489691585302352905e-01 -1.540936976671218872e-01 3.616195023059844971e-01 -7.825243473052978516e-02 -2.312414199113845825e-01 -2.041213810443878174e-01 3.181515634059906006e-01 -3.326461464166641235e-02 -2.499655932188034058e-01 4.138002172112464905e-02 -2.587046921253204346e-01 7.233306765556335449e-02
-9.996451437473297119e-02 1.457259804010391235e-01 2.948482334613800049e-01 1.703522354364395142e-02 2.885759472846984863e-01 -2.785644531250000000e-01 -1.012298390269279480e-01 -2.662133276462554932e-01 1.882488466799259186e-02 -4.341129213571548462e-02 1.742488145828247070e-01 -1.980513632297515869e-01 -1.624358743429183960e-01 -1.345814466476440430e-01 1.231162175536155701e-01 -1.406295001506805420e-01 2.079188525676727295e-01 1.708781272172927856e-01 1.871545054018497467e-02 1.088598445057868958e-01 2.720597982406616211e-01 1.285223066806793213e-01 3.276553750038146973e-01 2.019125521183013916e-01 -4.224157333374023438e-02 -6.637796759605407715e-02 1.493032872676849365e-01 2.917675673961639404e-01 1.860509216785430908e-01 3.258543461561203003e-02 1.482672430574893951e-02 1.244909167289733887e-01
-3.078197538852691650e-01 1.036811396479606628e-01 -1.192446798086166382e-01 -3.596359491348266602e-01 3.991470206528902054e-03 -1.988844722509384155e-01 -1.603416502475738525e-01 1.377296149730682373e-01 3.783628344535827637e-02 6.041944772005081177e-02 -1.192649081349372864e-01 -7.087850570678710938e-02 -2.502416372299194336e-01 -1.289848834276199341e-01 7.041066884994506836e-02 1.172525808215141296e-01 3.431400060653686523e-01 1.024099215865135193e-01 -1.805745661258697510e-01 -1.146330311894416809e-01 3.273104429244995117e-01 -2.152136527001857758e-02 2.021156251430511475e-01 1.388315558433532715e-01 -2.859500050544738770e-01 1.800281740725040436e-02 6.375033408403396606e-02 -3.356426954269409180e-02 2.765501439571380615e-01 -8.617165684700012207e-02 -4.677206277847290039e-02 -1.712307482957839966e-01
-1.969480961561203003e-01 1.854965835809707642e-01 -8.668972551822662354e-02 -2.359662652015686035e-01 8.779999613761901855e-02 -5.777982994914054871e-02 -4.031943529844284058e-02 1.140401586890220642e-01 1.596793085336685181e-01 -2.880348861217498779e-01 -2.107370346784591675e-01 -2.095623165369033813e-01 5.394756421446800232e-02 -5.748081952333450317e-02 -1.678559184074401855e-02 -5.698070675134658813e-02 -4.941073432564735413e-02 -6.386598199605941772e-02 -2.822586894035339355e-01 -3.668875992298126221e-02 2.828904986381530762e-01 -8.435787260532379150e-02 2.867749333381652832e-01 1.097830682992935181e-01 -4.331132769584655762e-01 2.905095815658569336e-01 7.909240573644638062e-02 6.960609555244445801e-02 2.472973912954330444e-01 1.202835291624069214e-01 -3.523123636841773987e-02 -4.977485537528991699e-02
-1.571115702390670776e-01 3.110869973897933960e-02 -4.930317401885986328e-02 -1.130847632884979248e-01 3.360100090503692627e-01 -1.151419654488563538e-01 -3.369704782962799072e-01 5.733286961913108826e-03 -1.049662604928016663e-01 -5.636481940746307373e-02 -2.153187543153762817e-01 4.105045273900032043e-02 -2.760038478299975395e-03 1.804896444082260132e-01 1.866952031850814819e-01 -2.092609107494354248e-01 -7.649724930524826050e-02 1.127073764801025391e-01 1.640315502882003784e-01 8.180977404117584229e-02 3.526113927364349365e-01 1.497150063514709473e-01 4.449477046728134155e-02 -1.089698076248168945e-02 -4.196574687957763672e-01 2.597716152667999268e-01 1.251792460680007935e-01 3.676292672753334045e-02 -4.655684903264045715e-02 -1.912282407283782959e-01 1.575056016445159912e-01 1.440644115209579468e-01
-1.545867472887039185e-01 5.036793649196624756e-02 2.738549709320068359e-01 -1.463679969310760498e-01 2.579961717128753662e-01 5.929068475961685181e-02 -2.214752882719039917e-01 5.516253877431154251e-03 1.589816212654113770e-01 -7.851017266511917114e-02 1.842119842767715454e-01 1.129173114895820618e-01 -1.525244303047657013e-02 -1.195435672998428345e-01 9.231721609830856323e-02 -4.663101136684417725e-01 -1.721379114314913750e-03 2.175081521272659302e-01 1.059009972959756851e-02 3.151563927531242371e-03 1.661488562822341919e-01 5.598026141524314880e-02 2.631581425666809082e-01 1.320355981588363647e-01 -3.947615921497344971e-01 -2.106989175081253052e-01 -6.001113355159759521e-02 1.357577294111251831e-01 4.042617604136466980e-02 2.181717753410339355e-01 5.455713719129562378e-02 6.407357752323150635e-03
-1.500150114297866821e-01 1.129526272416114807e-01 2.603492001071572304e-03 9.813471883535385132e-02 -9.070763736963272095e-02 1.390031576156616211e-01 -1.515253931283950806e-01 2.286823466420173645e-02 4.262543916702270508e-01 3.831853345036506653e-02 -4.035255685448646545e-02 -2.596196830272674561e-01 -4.915586113929748535e-02 -2.064359188079833984e-01 -1.581103913486003876e-02 5.373521521687507629e-02 -1.100134924054145813e-01 1.747045069932937622e-01 -8.661110699176788330e-02 9.408609569072723389e-02 7.293328642845153809e-02 1.536662876605987549e-01 4.462150335311889648e-01 -3.422030434012413025e-02 -3.431373238563537598e-01 2.552757859230041504e-01 -3.480481356382369995e-02 2.608190476894378662e-01 6.497097015380859375e-02 1.000065058469772339e-01 -4.532953351736068726e-02 2.170071303844451904e-01
9.361595660448074341e-02 -1.370991319417953491e-01 -1.016239151358604431e-01 -7.671595364809036255e-02 1.463989466428756714e-01 -2.876602113246917725e-01 -2.274008840322494507e-01 -2.937479019165039062e-01 -1.294696331024169922e-01 4.966055043041706085e-03 -1.780816912651062012e-01 -1.079542413353919983e-01 -1.090425997972488403e-01 3.369112312793731689e-02 -1.968642175197601318e-01 -1.328068785369396210e-02 -1.798487007617950439e-01 -1.591225713491439819e-02 2.264340035617351532e-02 1.713544875383377075e-01 2.576000988483428955e-01 4.107536375522613525e-01 3.464340269565582275e-01 5.215227231383323669e-02 -3.754363358020782471e-01 8.609132468700408936e-02 4.070528224110603333e-02 -1.039252057671546936e-01 5.441126972436904907e-02 -1.064126845449209213e-02 -2.575355395674705505e-02 1.307304650545120239e-01
-2.017861604690551758e-01 4.220570251345634460e-02 -4.962123464792966843e-03 -6.309666484594345093e-02 7.320658117532730103e-02 -4.528909623622894287e-01 -7.890561223030090332e-02 -7.233935594558715820e-02 1.325408071279525757e-01 9.907037019729614258e-02 8.575820177793502808e-02 6.956354528665542603e-02 -9.706439822912216187e-02 -1.137034371495246887e-01 1.625436916947364807e-02 2.948862314224243164e-01 2.180784642696380615e-01 8.578586578369140625e-02 1.250539869070053101e-01 -3.983842208981513977e-02 3.573280870914459229e-01 3.615380227565765381e-01 1.613739132881164551e-01 -2.130656242370605469e-01 -2.860553860664367676e-01 -2.315084263682365417e-02 9.518302232027053833e-02 1.896016448736190796e-01 1.356926560401916504e-01 5.202152207493782043e-02 1.635991483926773071e-01 7.203276455402374268e-02
-7.660478353500366211e-02 9.161245077848434448e-02 6.980845332145690918e-02 5.925528332591056824e-02 1.646643429994583130e-01 -4.230433702468872070e-01 -1.367036253213882446e-01 -8.495197445154190063e-02 -1.847251653671264648e-01 -7.971665821969509125e-03 1.691514700651168823e-01 -3.658569604158401489e-02 -4.579860568046569824e-01 -2.723508477210998535e-01 1.566125005483627319e-01 2.954897098243236542e-02 1.080584526062011719e-02 -3.499598801136016846e-02 9.668765217065811157e-02 -5.844389274716377258e-02 1.676116734743118286e-01 1.830113679170608521e-01 5.329488217830657959e-02 1.811685115098953247e-01 -2.770148813724517822e-01 -9.017673134803771973e-02 1.823397725820541382e-01 2.789449095726013184e-01 1.982522457838058472e-01 7.116873562335968018e-02 -1.397644281387329102e-01 2.683488093316555023e-02
-1.964959949254989624e-01 1.171605214476585388e-01 1.235768795013427734e-01 -2.802952527999877930e-01 7.108088582754135132e-02 -2.670326828956604004e-01 -1.044318750500679016e-01 2.739285863935947418e-02 -1.997028142213821411e-01 1.999618485569953918e-02 6.742166727781295776e-02 1.233618631958961487e-01 -2.576042711734771729e-01 -1.540444791316986084e-01 8.093409240245819092e-02 -1.136994659900665283e-01 1.257557868957519531e-01 1.049680262804031372e-01 4.316749423742294312e-02 1.936078518629074097e-01 4.150102436542510986e-01 2.230229824781417847e-01 1.429884284734725952e-01 -1.042120680212974548e-01 -2.123673073947429657e-02 1.209315806627273560e-01 3.885190486907958984e-01 -5.527431145310401917e-02 2.967101633548736572e-01 -5.650251731276512146e-02 1.024385392665863037e-01 7.706205546855926514e-02
-2.190855294466018677e-01 2.746986411511898041e-02 -7.853241264820098877e-02 -1.487463712692260742e-01 1.348670125007629395e-01 -1.164039820432662964e-01 -1.851492077112197876e-01 -2.652583830058574677e-02 1.479484234005212784e-02 -9.300942718982696533e-02 -2.766597568988800049e-01 9.692618250846862793e-02 -6.252676248550415039e-02 -2.046969234943389893e-01 -1.933364570140838623e-02 -3.305323719978332520e-01 -4.255294054746627808e-02 -1.879942119121551514e-01 -2.071483293548226357e-03 1.756112724542617798e-01 -9.295852854847908020e-03 -1.163009852170944214e-01 1.124263927340507507e-01 -7.517793029546737671e-02 -4.886308610439300537e-01 2.793044447898864746e-01 1.572470963001251221e-01 6.307727843523025513e-02 -8.117562532424926758e-02 7.071304321289062500e-02 2.960992157459259033e-01 2.476883828639984131e-01
[truncated: 3,271,042 more chars]
