# Supplementary material for: The Language of Innovation
Source: PLoS One. 2020 Apr 30;15(4):e0230107. doi: 10.1371/journal.pone.0230107 (PMC7194493; doi:10.1371/journal.pone.0230107)
Supplement: S14 File — (GZ) [file pone.0230107.s014.tar.gz › 1992-1996/V2Run_8_VS_4500_embeddings1992-1996ED32.txt]

-2.116196751594543457e-01 -1.880167871713638306e-01 -1.768959164619445801e-01 5.582242086529731750e-02 -2.226060330867767334e-01 -1.472256630659103394e-01 -1.060925573110580444e-01 -7.893081754446029663e-03 8.489821106195449829e-02 -2.338047623634338379e-01 -2.714982628822326660e-01 2.497415542602539062e-01 -1.249375641345977783e-01 -3.851082921028137207e-02 -1.379471272230148315e-01 1.937876492738723755e-01 -1.055119261145591736e-01 -4.035278260707855225e-01 4.911566674709320068e-01 -4.736259207129478455e-02 5.969162564724683762e-03 -8.469096571207046509e-02 -2.971176616847515106e-02 3.772131726145744324e-02 1.823031604290008545e-01 1.974299252033233643e-01 1.906588557176291943e-03 1.410294026136398315e-01 -1.341355312615633011e-02 8.913429826498031616e-02 2.009747177362442017e-02 -6.072582677006721497e-02
-2.977366447448730469e-01 -3.603647649288177490e-01 1.164777800440788269e-01 5.633524060249328613e-02 -9.484975039958953857e-02 -7.255580276250839233e-02 -8.093205839395523071e-02 2.268698215484619141e-01 1.093074455857276917e-01 -7.685048133134841919e-02 -1.032516658306121826e-01 -3.427226543426513672e-01 1.322410721331834793e-02 1.029108315706253052e-01 5.095057189464569092e-02 1.442314535379409790e-01 -2.977044321596622467e-02 4.381236806511878967e-02 3.151518404483795166e-01 -2.266121506690979004e-01 -3.578723073005676270e-01 -1.585000604391098022e-01 -2.815421819686889648e-01 1.397046744823455811e-01 2.240489795804023743e-02 3.052310645580291748e-02 2.293139398097991943e-01 5.305425450205802917e-02 -1.194338425993919373e-01 9.412240236997604370e-02 -1.370783546008169651e-03 1.640555560588836670e-01
-1.953812390565872192e-01 -1.461850851774215698e-01 6.461508572101593018e-02 -1.419222056865692139e-01 5.537832900881767273e-02 7.192595303058624268e-02 -1.244143247604370117e-01 6.334955245256423950e-02 -1.916550397872924805e-01 1.667533069849014282e-01 -3.285580277442932129e-01 4.341484606266021729e-02 -1.395383328199386597e-01 -1.919790208339691162e-01 -6.106102094054222107e-02 -3.976753912866115570e-03 -3.091084212064743042e-02 -2.646063268184661865e-01 3.298609256744384766e-01 -5.630338191986083984e-02 -8.728810399770736694e-02 -3.105409741401672363e-01 -2.801031172275543213e-01 -1.831855066120624542e-02 5.884194374084472656e-02 -2.001257091760635376e-01 -7.859319448471069336e-02 1.056479737162590027e-01 -2.944968873634934425e-03 2.458832561969757080e-01 3.125380575656890869e-01 -2.629932165145874023e-01
-4.093462228775024414e-01 -3.713913261890411377e-01 1.294134557247161865e-01 -1.236443500965833664e-02 -1.896767020225524902e-01 2.739562653005123138e-02 -2.224628180265426636e-01 1.206398233771324158e-01 -2.214874476194381714e-01 -2.173783071339130402e-02 -2.854230105876922607e-01 1.145824640989303589e-01 -2.191698104143142700e-01 -9.447960183024406433e-03 1.294719427824020386e-01 -2.744446508586406708e-02 -2.064296975731849670e-02 1.389150321483612061e-01 4.060271084308624268e-01 -1.297973841428756714e-01 -1.021156162023544312e-01 -8.893713355064392090e-02 -5.270553752779960632e-02 -1.785563826560974121e-01 6.695200502872467041e-02 -2.268122881650924683e-01 1.432835757732391357e-01 6.626580655574798584e-02 -7.047084160149097443e-03 8.788419514894485474e-02 1.539902836084365845e-01 1.748083159327507019e-02
-5.293470621109008789e-02 -1.725891232490539551e-01 3.909738659858703613e-01 9.487085789442062378e-02 -2.472077757120132446e-01 1.323537528514862061e-01 -4.291814267635345459e-01 -1.416803710162639618e-02 -1.379735171794891357e-01 1.283014416694641113e-01 -3.202519714832305908e-01 7.301177829504013062e-02 -4.415639117360115051e-02 -3.056835830211639404e-01 5.707067996263504028e-02 -1.565481424331665039e-01 6.548848003149032593e-02 5.280288308858871460e-02 2.714874148368835449e-01 -1.038221418857574463e-01 -2.159001231193542480e-01 -1.421660631895065308e-01 -9.906440228223800659e-02 -3.730501234531402588e-02 -6.727165728807449341e-02 4.841244220733642578e-02 2.479011006653308868e-02 -3.584336116909980774e-02 -2.298351973295211792e-01 5.728970468044281006e-02 1.134013459086418152e-01 1.692666113376617432e-01
-1.245003491640090942e-01 -1.910095848143100739e-02 -2.352452836930751801e-02 9.103222191333770752e-02 -2.180717438459396362e-01 -1.550974249839782715e-01 6.663888692855834961e-02 -4.059242457151412964e-02 -5.494336411356925964e-02 -2.060737460851669312e-01 -3.469512462615966797e-01 -9.626035578548908234e-03 -3.085682094097137451e-01 2.352897077798843384e-01 -2.092131972312927246e-01 -1.269438713788986206e-01 1.079371273517608643e-01 -1.663518249988555908e-01 2.470105290412902832e-01 -1.579684764146804810e-02 -3.839718103408813477e-01 2.281042188405990601e-01 -1.734792590141296387e-01 1.104242578148841858e-01 1.093704700469970703e-01 -1.392302513122558594e-01 -1.511795967817306519e-01 2.522469460964202881e-01 -8.467967063188552856e-02 7.092472910881042480e-02 -1.440130360424518585e-02 -2.204573899507522583e-01
-2.048330157995223999e-01 -1.903240084648132324e-01 -2.027886956930160522e-01 -1.756217330694198608e-02 -2.287592738866806030e-02 -1.594313085079193115e-01 -1.183661967515945435e-01 1.358577311038970947e-01 2.443689852952957153e-01 8.216378837823867798e-02 -3.721074759960174561e-01 -1.511671394109725952e-01 -6.166139245033264160e-02 8.915079385042190552e-02 4.256411269307136536e-02 5.884506390430033207e-04 1.576463580131530762e-01 -1.928796321153640747e-01 1.704164147377014160e-01 -3.565687835216522217e-01 -8.259388804435729980e-02 -1.459495071321725845e-02 -2.191108018159866333e-01 1.225404888391494751e-01 3.562470525503158569e-02 2.452736720442771912e-02 -3.846525028347969055e-02 1.944593489170074463e-01 2.770026624202728271e-01 2.099844962358474731e-01 3.495495915412902832e-01 9.034571796655654907e-02
-8.304242789745330811e-02 -3.992296457290649414e-01 -3.431851416826248169e-02 -1.114963591098785400e-01 1.083196103572845459e-01 -3.743727877736091614e-02 -1.538294553756713867e-01 1.546965390443801880e-01 -9.806190431118011475e-02 2.601880431175231934e-01 -1.597625613212585449e-01 1.554325595498085022e-02 -1.050905287265777588e-01 5.260396376252174377e-02 2.488849498331546783e-02 -1.123417764902114868e-01 1.080636903643608093e-01 -1.659193336963653564e-01 4.922965764999389648e-01 -4.589022137224674225e-03 -3.948152959346771240e-01 -1.368704289197921753e-01 -5.201927851885557175e-03 -1.652585417032241821e-01 9.820672869682312012e-02 1.115404069423675537e-02 8.341683447360992432e-02 1.037487313151359558e-01 -2.324262559413909912e-01 6.959617137908935547e-02 2.341177165508270264e-01 -6.744186580181121826e-02
-1.513967067003250122e-01 -2.625136673450469971e-01 5.288860574364662170e-02 1.511810421943664551e-01 1.141750067472457886e-01 9.388990700244903564e-02 -3.240898549556732178e-01 1.130125951021909714e-02 3.805408254265785217e-02 -7.980892062187194824e-02 -2.340685576200485229e-01 2.485460601747035980e-03 1.214884817600250244e-01 2.286337018013000488e-01 -1.219044402241706848e-01 2.110078930854797363e-01 2.231274545192718506e-01 -1.720652580261230469e-01 3.385563194751739502e-01 -7.607115060091018677e-02 -1.583187282085418701e-01 -1.286653131246566772e-01 -1.631185114383697510e-01 -3.122286684811115265e-02 -1.170520484447479248e-01 2.252933233976364136e-01 -1.288892887532711029e-02 1.723182499408721924e-01 3.581127896904945374e-02 3.955271244049072266e-01 1.384305208921432495e-01 1.620591431856155396e-01
-1.685335934162139893e-01 -1.086829826235771179e-01 1.128779947757720947e-01 1.669867932796478271e-01 1.207559108734130859e-01 -6.379573792219161987e-02 -1.141269057989120483e-01 1.776710897684097290e-01 1.558344364166259766e-01 3.407505154609680176e-01 -1.705629676580429077e-01 -3.135035932064056396e-01 4.162755981087684631e-02 -1.320591568946838379e-01 -7.140977680683135986e-02 -1.465636640787124634e-01 -2.606160379946231842e-02 -2.849540710449218750e-01 3.148123621940612793e-01 -3.212564811110496521e-02 -2.351686507463455200e-01 -3.481583893299102783e-01 -1.891521364450454712e-01 3.509744256734848022e-02 2.932325750589370728e-02 -1.022106129676103592e-02 1.158062666654586792e-01 2.437590360641479492e-01 -2.443344704806804657e-02 1.395573019981384277e-01 -1.508472114801406860e-01 1.738466620445251465e-01
-2.502316534519195557e-01 -1.543845981359481812e-01 -1.056976094841957092e-01 5.026094987988471985e-02 1.221818402409553528e-01 1.605454087257385254e-01 -3.074949383735656738e-01 1.074863523244857788e-01 5.885099619626998901e-02 7.807597517967224121e-02 -3.156417012214660645e-01 -1.692328602075576782e-01 2.084260061383247375e-02 -1.477470900863409042e-02 -2.298268377780914307e-01 4.281481727957725525e-02 2.421947941184043884e-02 -1.597467362880706787e-01 4.301472306251525879e-01 -3.161190152168273926e-01 8.260730654001235962e-02 -2.932576239109039307e-01 -1.397188454866409302e-01 2.011702358722686768e-01 2.674266695976257324e-02 -7.937142997980117798e-02 3.483693581074476242e-03 6.603743880987167358e-02 3.355266898870468140e-02 9.671818464994430542e-02 -1.403356194496154785e-01 2.333795726299285889e-01
-2.414719611406326294e-01 -3.554520606994628906e-01 -1.603396981954574585e-01 -2.508728802204132080e-01 1.186200305819511414e-01 4.947953857481479645e-03 -1.271331757307052612e-01 1.471433043479919434e-01 9.578981250524520874e-02 1.104367524385452271e-02 -4.072618484497070312e-01 1.376346647739410400e-01 9.207636117935180664e-02 -8.273811079561710358e-03 -1.552129834890365601e-01 -1.639915257692337036e-01 7.756447792053222656e-02 -1.933956593275070190e-01 3.776664733886718750e-01 5.354817491024732590e-03 -9.335127472877502441e-02 -3.540633618831634521e-02 -9.819862246513366699e-02 2.600283548235893250e-02 4.656409099698066711e-02 -1.520044803619384766e-01 3.595541119575500488e-01 -1.246604602783918381e-02 2.504883706569671631e-02 2.318005114793777466e-01 5.645124241709709167e-02 -5.036318674683570862e-02
-2.966086864471435547e-01 -3.198647201061248779e-01 -3.728670626878738403e-02 -2.075060009956359863e-01 -5.638395622372627258e-02 3.215000778436660767e-02 -2.290670201182365417e-02 -1.504794806241989136e-01 -1.532635837793350220e-01 -1.647419668734073639e-02 -1.736655533313751221e-01 1.396804302930831909e-01 -1.171902939677238464e-01 9.718281030654907227e-02 1.315913498401641846e-01 -3.477844595909118652e-01 -1.277633570134639740e-02 -2.210003435611724854e-01 3.162876665592193604e-01 -3.085902333259582520e-02 -9.142314083874225616e-03 -8.421770483255386353e-02 -1.860029250383377075e-01 -3.512900695204734802e-02 1.471022814512252808e-01 1.209815591573715210e-01 4.309157654643058777e-02 2.158366292715072632e-01 -6.645259261131286621e-02 4.352609217166900635e-01 1.643321961164474487e-01 6.638233363628387451e-02
-1.404816508293151855e-01 -1.476077735424041748e-02 8.601198345422744751e-02 1.588554680347442627e-01 1.348593831062316895e-01 2.816703617572784424e-01 -3.637861013412475586e-01 -1.902375370264053345e-02 9.531043469905853271e-02 -1.174822971224784851e-01 -1.618746221065521240e-01 -5.187617242336273193e-02 7.189482916146516800e-03 1.077014282345771790e-01 -1.029862686991691589e-01 2.402978390455245972e-02 7.891948521137237549e-02 -1.834807842969894409e-01 2.826427817344665527e-01 -1.207889840006828308e-01 -5.041321516036987305e-01 -2.913888096809387207e-01 -1.322182118892669678e-01 8.159322291612625122e-02 1.116252969950437546e-02 -1.145472377538681030e-02 1.340721994638442993e-01 6.614336743950843811e-03 6.055294722318649292e-02 2.409799546003341675e-01 2.470556795597076416e-01 -6.289035081863403320e-02
-1.727661490440368652e-01 -3.305277824401855469e-01 -1.237067580223083496e-01 -1.848943158984184265e-02 -2.105304598808288574e-01 -1.787842363119125366e-01 -4.222455024719238281e-01 2.156064063310623169e-01 1.047540381550788879e-01 -1.943793147802352905e-02 -2.664353847503662109e-01 -4.409760702401399612e-03 -1.581446230411529541e-01 -1.408251672983169556e-01 2.380601316690444946e-02 -9.718327224254608154e-02 1.103001758456230164e-01 -8.138889819383621216e-02 4.195321202278137207e-01 -3.022346794605255127e-01 -9.328782558441162109e-02 -1.201333571225404739e-02 2.070815861225128174e-01 1.256869919598102570e-02 1.996531896293163300e-02 1.464489940553903580e-02 -8.094102144241333008e-02 -1.495217084884643555e-01 -4.699651151895523071e-02 1.893355250358581543e-01 -1.805713959038257599e-02 3.236673027276992798e-02
-3.179219365119934082e-02 -2.311467379331588745e-01 1.141452491283416748e-01 -7.261799275875091553e-02 -1.725103259086608887e-01 -8.798597007989883423e-02 1.884638816118240356e-01 3.271331191062927246e-01 2.320519387722015381e-01 -1.501679718494415283e-01 -3.557895421981811523e-01 -7.022999227046966553e-02 -7.768105715513229370e-02 2.970964089035987854e-02 -2.269996702671051025e-01 -1.960966885089874268e-01 2.834339439868927002e-01 -2.119027376174926758e-01 2.579535543918609619e-01 7.109804544597864151e-03 -1.033750642091035843e-02 -2.317222505807876587e-01 -6.783845275640487671e-02 1.057021915912628174e-01 4.933444038033485413e-02 -1.730609834194183350e-01 -2.440365403890609741e-02 3.036028444766998291e-01 1.099188029766082764e-01 1.380579769611358643e-01 -1.567701399326324463e-01 1.126275211572647095e-02
9.770710952579975128e-03 -4.772329032421112061e-01 7.880251854658126831e-03 -1.737463772296905518e-01 2.423438429832458496e-02 -3.772454336285591125e-02 -1.912420094013214111e-01 -7.360446453094482422e-02 7.780241966247558594e-02 1.833514422178268433e-01 -3.016857802867889404e-01 2.360368221998214722e-01 -5.620777606964111328e-02 1.066791936755180359e-01 -2.446093223989009857e-02 -4.287268966436386108e-02 1.709593087434768677e-02 -3.988430798053741455e-01 3.920745849609375000e-01 -8.954469859600067139e-02 -9.750854223966598511e-02 -8.814815431833267212e-02 -2.049459069967269897e-01 -8.063155412673950195e-02 -3.456693887710571289e-02 -7.159509509801864624e-02 1.666601002216339111e-01 1.189009249210357666e-01 -1.245977357029914856e-01 1.120282411575317383e-01 1.368332952260971069e-01 1.122675240039825439e-01
-1.571244597434997559e-01 -8.938127756118774414e-02 -7.115817815065383911e-02 1.299128234386444092e-01 -1.616453081369400024e-01 -1.184587702155113220e-01 -2.619890868663787842e-01 -1.903796344995498657e-01 -8.417446166276931763e-02 2.001452594995498657e-01 -5.473392009735107422e-01 6.856044381856918335e-02 1.680895511526614428e-04 -2.083380706608295441e-02 -2.027777023613452911e-02 3.054738938808441162e-01 -2.191262543201446533e-01 -2.354591488838195801e-01 4.566970095038414001e-02 -9.088373929262161255e-02 -2.562784552574157715e-01 -1.468142122030258179e-01 -7.853322476148605347e-02 -9.367217868566513062e-02 6.792391836643218994e-02 -3.245314955711364746e-02 1.106339916586875916e-01 2.314942777156829834e-01 -2.513686716556549072e-01 5.816323682665824890e-02 -2.517378889024257660e-02 -8.776931092143058777e-03
-2.457652986049652100e-01 -3.959603309631347656e-01 -2.845239043235778809e-01 -2.009371966123580933e-01 1.304031442850828171e-02 -7.666303962469100952e-02 -4.048309847712516785e-02 9.123357012867927551e-03 7.045517861843109131e-02 -6.476069241762161255e-02 -2.423546761274337769e-01 1.170975863933563232e-01 -9.396021068096160889e-02 -3.430418670177459717e-02 -4.021861031651496887e-02 -2.386168241500854492e-01 5.156883224844932556e-02 1.781658455729484558e-02 3.282080888748168945e-01 1.412522643804550171e-01 -2.419929802417755127e-01 -1.811564564704895020e-01 -1.234461963176727295e-01 3.022020868957042694e-02 -8.105491101741790771e-02 -1.938019692897796631e-02 4.379352554678916931e-02 2.456476986408233643e-01 1.606570184230804443e-02 2.668232619762420654e-01 3.502641320228576660e-01 4.500480741262435913e-02
-3.486218154430389404e-01 6.758721172809600830e-02 -1.067445948719978333e-01 2.938470244407653809e-01 1.378149688243865967e-01 1.338538229465484619e-01 -1.028907299041748047e-01 1.773225814104080200e-01 2.750028073787689209e-01 1.614019125699996948e-01 -1.861609220504760742e-01 -1.435203850269317627e-01 -1.286770869046449661e-02 4.306847229599952698e-02 -7.136926054954528809e-02 7.237449288368225098e-02 1.151836570352315903e-02 -2.916724979877471924e-01 3.673185408115386963e-01 -2.427033036947250366e-01 -2.043003290891647339e-01 -7.672732323408126831e-02 -1.360768675804138184e-01 -9.377920627593994141e-02 -2.276851795613765717e-03 -1.760414987802505493e-01 -5.522616580128669739e-02 2.503843605518341064e-01 -4.730366542935371399e-02 -4.342547617852687836e-03 1.310213059186935425e-01 2.404160946607589722e-01
-1.168779805302619934e-01 -3.542761802673339844e-01 -1.073068752884864807e-02 8.381745219230651855e-02 1.127011030912399292e-01 -1.580160260200500488e-01 3.928387537598609924e-02 -2.673401311039924622e-02 -1.210090890526771545e-02 -1.072077453136444092e-01 -1.962239742279052734e-01 2.639573812484741211e-01 -1.158231496810913086e-01 7.078473269939422607e-02 1.788435876369476318e-01 -2.395808994770050049e-01 3.198486566543579102e-02 -3.742612600326538086e-01 4.632643759250640869e-01 -1.414343994110822678e-02 -1.473214775323867798e-01 8.397720754146575928e-02 -1.222395077347755432e-01 3.356334194540977478e-02 -1.657074689865112305e-01 8.545336127281188965e-02 1.935586035251617432e-01 9.933834522962570190e-02 -1.185098215937614441e-01 5.504184402525424957e-03 2.963365316390991211e-01 -3.760734200477600098e-02
-9.715533233247697353e-04 -1.609287224709987640e-02 5.595064256340265274e-03 -1.057117655873298645e-01 -2.074890732765197754e-01 -3.191348910331726074e-02 -2.697558514773845673e-02 -4.323802515864372253e-02 1.644737273454666138e-01 -5.048631429672241211e-01 -2.364724427461624146e-01 1.097309514880180359e-01 -2.573856152594089508e-02 -5.027077719569206238e-02 1.700765639543533325e-02 -7.230047881603240967e-02 2.718786299228668213e-01 -1.627159714698791504e-01 3.078351318836212158e-01 -3.080561012029647827e-02 -1.937263011932373047e-01 -1.488202959299087524e-01 -1.919839233160018921e-01 1.158160939812660217e-01 -5.606426671147346497e-02 1.283260136842727661e-01 -1.063297986984252930e-01 3.924495875835418701e-01 -5.393192917108535767e-02 1.306418031454086304e-01 -1.905894875526428223e-01 -1.896666437387466431e-01
-1.612294651567935944e-02 -6.998463720083236694e-02 -1.429741531610488892e-01 -1.798109523952007294e-02 -4.683310687541961670e-01 3.149438276886940002e-02 1.807284802198410034e-01 1.130662187933921814e-01 7.805596292018890381e-02 -4.513354226946830750e-02 -1.371503472328186035e-01 -2.227124720811843872e-01 -1.311543397605419159e-02 6.374529749155044556e-02 -1.726367622613906860e-01 3.719110041856765747e-02 1.864515803754329681e-02 -1.150612309575080872e-01 1.553939580917358398e-01 -2.821333408355712891e-01 -1.449557095766067505e-01 -2.461713999509811401e-01 4.496653750538825989e-02 -2.555853426456451416e-01 -3.509621322154998779e-02 4.112807661294937134e-02 3.158114552497863770e-01 1.465199738740921021e-01 -1.759225577116012573e-01 2.899226248264312744e-01 -4.458938911557197571e-02 -2.982110083103179932e-01
-1.295460462570190430e-01 1.804488897323608398e-01 -7.288193702697753906e-02 2.481604367494583130e-01 -4.680778086185455322e-01 9.156374633312225342e-02 -6.960742920637130737e-02 -1.207929030060768127e-01 -1.853097677230834961e-01 -4.469437897205352783e-02 -3.880612850189208984e-01 -5.717690661549568176e-02 1.169292777776718140e-01 -3.231722116470336914e-02 -1.868907809257507324e-01 -7.819475978612899780e-02 2.099972367286682129e-01 -1.005089208483695984e-01 1.278222799301147461e-01 5.716359987854957581e-02 -1.920810043811798096e-01 1.026728451251983643e-01 -3.511238098144531250e-02 -2.725054509937763214e-02 -9.578804671764373779e-02 1.156848594546318054e-01 1.094026044011116028e-01 3.572678267955780029e-01 5.707122385501861572e-02 1.136322990059852600e-01 1.872323155403137207e-01 -2.329677790403366089e-01
-3.040433228015899658e-01 -2.012489736080169678e-01 1.647718548774719238e-01 -9.280654601752758026e-03 -1.727760732173919678e-01 9.189082682132720947e-02 -2.953369915485382080e-01 7.811146229505538940e-02 8.415754884481430054e-02 8.356153219938278198e-02 -3.417189717292785645e-01 2.753396332263946533e-02 -2.285192906856536865e-01 -3.280247747898101807e-01 -1.123005058616399765e-02 -7.414331659674644470e-03 -5.023042485117912292e-02 7.407292257994413376e-03 4.491647183895111084e-01 6.031256169080734253e-02 -9.975386410951614380e-02 -5.960692092776298523e-02 5.981453880667686462e-02 1.232939437031745911e-01 -3.418001532554626465e-01 -9.081187099218368530e-02 2.437188103795051575e-02 -1.059401500970125198e-02 -5.654318630695343018e-02 -5.537689477205276489e-02 1.860435903072357178e-01 9.848172217607498169e-02
-2.465676516294479370e-02 2.989017777144908905e-02 9.264067560434341431e-02 1.677468270063400269e-01 -2.417755126953125000e-02 -9.674423933029174805e-02 1.197800412774085999e-01 1.587364375591278076e-01 -9.971173852682113647e-02 1.505465954542160034e-01 -2.409441322088241577e-01 -1.828378811478614807e-02 -2.317859046161174774e-02 1.999932825565338135e-01 -2.688227780163288116e-02 -6.573791801929473877e-02 -7.986296713352203369e-02 -1.969757974147796631e-01 -3.244492784142494202e-02 -1.191318854689598083e-01 -9.926652163267135620e-02 -3.272548019886016846e-01 -1.573120951652526855e-01 -7.358364760875701904e-02 -2.959087789058685303e-01 1.309648752212524414e-01 4.019518792629241943e-01 4.512957632541656494e-01 -2.691061496734619141e-01 1.385025978088378906e-01 7.813867181539535522e-02 2.296371385455131531e-02
-1.843501627445220947e-01 1.439554095268249512e-01 -4.762411117553710938e-03 2.797473967075347900e-01 -2.444701939821243286e-01 -6.005080416798591614e-02 -1.469574570655822754e-01 4.565650597214698792e-03 -9.823114424943923950e-02 -2.135342955589294434e-01 -5.185906291007995605e-01 -1.669799536466598511e-01 -1.937551796436309814e-02 -2.348544448614120483e-02 -2.783505246043205261e-02 -1.658640243113040924e-02 4.530194401741027832e-02 -2.159687578678131104e-01 1.412243247032165527e-01 -8.803099393844604492e-02 -3.491636514663696289e-01 5.498708039522171021e-02 1.284245960414409637e-02 6.623999774456024170e-02 2.392609789967536926e-02 -7.348324358463287354e-02 1.972806453704833984e-02 2.477454096078872681e-01 -2.492087036371231079e-01 -3.242978453636169434e-02 -3.163840994238853455e-02 3.003378808498382568e-01
-3.406853377819061279e-01 1.087216213345527649e-01 -2.967038154602050781e-01 -2.290210127830505371e-02 -7.024638354778289795e-02 -4.904668778181076050e-02 -3.489692211151123047e-01 2.887623384594917297e-02 1.327824443578720093e-01 -1.193490847945213318e-01 -3.730743527412414551e-01 -2.465258538722991943e-01 -1.566420346498489380e-01 -2.792411446571350098e-01 2.064212970435619354e-02 -5.094646662473678589e-02 1.647193431854248047e-01 -2.348195388913154602e-02 2.037097960710525513e-01 -1.149249747395515442e-01 -3.087297081947326660e-01 -1.632127165794372559e-01 -9.746994823217391968e-02 5.104243010282516479e-02 -1.034605782479047775e-02 -7.782343309372663498e-03 1.029276177287101746e-01 5.316846538335084915e-03 1.267160028219223022e-01 2.647472023963928223e-01 -3.423404181376099586e-03 -5.325313284993171692e-02
-1.548101305961608887e-01 -6.047598086297512054e-03 -1.348598152399063110e-01 -1.197332888841629028e-01 -1.962785124778747559e-01 -2.133873105049133301e-01 1.359391808509826660e-01 -1.000876128673553467e-01 8.902524411678314209e-02 -2.226548045873641968e-01 -3.717400729656219482e-01 1.968157440423965454e-01 -2.181123048067092896e-01 -1.018448453396558762e-02 -2.196099907159805298e-01 -1.281748712062835693e-01 2.228331565856933594e-01 -1.238497570157051086e-01 2.426345199346542358e-01 8.426240086555480957e-02 -2.336942851543426514e-01 5.496930330991744995e-03 -8.504371345043182373e-02 1.014863774180412292e-01 9.228369593620300293e-02 8.052273094654083252e-02 1.279602050781250000e-01 2.467315942049026489e-01 7.224991172552108765e-02 2.087528556585311890e-01 -1.129608415067195892e-02 -3.739514648914337158e-01
-1.915310025215148926e-01 9.043406695127487183e-02 1.536747068166732788e-01 -3.853086382150650024e-02 -2.662497758865356445e-01 -6.101880967617034912e-02 8.043640851974487305e-02 -1.834106743335723877e-01 2.337350547313690186e-01 -1.933095753192901611e-01 -2.353542894124984741e-01 1.632592231035232544e-01 -1.490210741758346558e-01 -2.511339634656906128e-02 -1.002927049994468689e-01 -1.143862083554267883e-01 1.971585601568222046e-01 -1.621165275573730469e-01 3.518486320972442627e-01 2.188160084187984467e-02 -1.584299802780151367e-01 -1.758416183292865753e-02 -3.457447886466979980e-01 2.317433953285217285e-01 7.511316984891891479e-02 -5.387635156512260437e-02 7.498153299093246460e-02 2.429691404104232788e-01 -4.703282937407493591e-02 1.461672633886337280e-01 -2.816245853900909424e-01 -1.763954460620880127e-01
-1.866422444581985474e-01 -1.753339171409606934e-01 -6.488006561994552612e-02 1.168900877237319946e-01 -3.722368553280830383e-02 2.421782165765762329e-01 1.021115556359291077e-01 3.228513300418853760e-01 -1.172577962279319763e-01 6.193009763956069946e-02 -3.200328350067138672e-01 -2.571525275707244873e-01 -2.085948735475540161e-01 -1.739942729473114014e-01 2.268442511558532715e-01 1.161315143108367920e-01 3.270264863967895508e-01 -2.598487734794616699e-01 1.912382543087005615e-01 -1.661237031221389771e-01 -5.842574313282966614e-02 -2.001080848276615143e-02 -1.049920171499252319e-01 1.836260855197906494e-01 4.850551486015319824e-02 1.825413852930068970e-02 1.721661984920501709e-01 2.038974016904830933e-01 -6.883121281862258911e-02 1.312042865902185440e-02 1.572979241609573364e-01 1.619993001222610474e-01
-1.839886605739593506e-01 -2.405057102441787720e-01 1.380815804004669189e-01 2.945324182510375977e-01 -2.956975698471069336e-01 -2.137719392776489258e-01 -7.685578614473342896e-02 2.843786478042602539e-01 -1.960678026080131531e-02 -7.057637721300125122e-02 -1.310051232576370239e-01 -2.634886465966701508e-02 -1.008007079362869263e-01 5.456518847495317459e-03 -7.814164459705352783e-02 -1.053519174456596375e-01 -1.375441849231719971e-01 -4.496797323226928711e-01 9.856149554252624512e-02 -2.097616344690322876e-01 -1.615876555442810059e-01 -2.470586895942687988e-01 -4.120824486017227173e-02 7.537495344877243042e-02 2.048806995153427124e-01 4.638092650566250086e-05 -1.821238175034523010e-02 9.051069617271423340e-02 1.907798498868942261e-01 1.627328395843505859e-01 1.090538054704666138e-01 1.931678652763366699e-01
-1.479620933532714844e-01 -3.367103636264801025e-01 2.189705707132816315e-02 -1.587783545255661011e-01 1.704947948455810547e-01 1.013487204909324646e-01 -1.949346363544464111e-01 1.338199824094772339e-01 9.510605782270431519e-02 -9.727399796247482300e-02 -1.858160048723220825e-01 1.427070796489715576e-01 -2.291259542107582092e-02 1.667415350675582886e-02 8.827368170022964478e-02 -2.711177468299865723e-01 1.544641554355621338e-01 -1.791834980249404907e-01 4.877763688564300537e-01 -1.013320162892341614e-01 -1.690102219581604004e-01 -2.706535160541534424e-01 -1.840556114912033081e-01 -4.250373691320419312e-02 -1.304814815521240234e-01 -1.711541861295700073e-01 2.100889235734939575e-01 1.535065025091171265e-01 -1.593058854341506958e-01 5.534123256802558899e-02 6.161060184240341187e-02 1.942319981753826141e-02
-7.286413758993148804e-02 -3.004625141620635986e-01 -1.035439372062683105e-01 2.215224802494049072e-01 -9.272703528404235840e-02 1.790723055601119995e-01 -2.583133280277252197e-01 6.684193853288888931e-03 -3.790714964270591736e-02 -1.657888107001781464e-02 -1.624988764524459839e-01 -1.781244128942489624e-01 5.677408725023269653e-02 2.412191331386566162e-01 -1.224497184157371521e-01 -2.744224667549133301e-01 -6.940930336713790894e-02 -3.055663704872131348e-01 2.162495404481887817e-01 8.120051026344299316e-02 -2.542779743671417236e-01 -2.038812041282653809e-01 -4.505834877490997314e-01 5.338149145245552063e-02 -1.919148117303848267e-01 4.335951060056686401e-03 -2.617250941693782806e-02 2.790816687047481537e-02 3.261651471257209778e-02 8.408385515213012695e-02 2.871324121952056885e-02 1.212778165936470032e-01
-1.013300567865371704e-01 -2.882897257804870605e-01 -1.776659339666366577e-01 -5.483435094356536865e-02 -1.817696839570999146e-01 5.461975187063217163e-02 4.840242117643356323e-02 1.443376094102859497e-01 2.361775785684585571e-01 -4.102029204368591309e-01 -2.244809716939926147e-01 4.067388921976089478e-02 -8.114535361528396606e-03 -2.406229227781295776e-01 -1.483777910470962524e-01 -4.941958934068679810e-03 -1.053477004170417786e-01 -1.970126181840896606e-01 4.247507154941558838e-01 -3.492204844951629639e-02 -1.001254096627235413e-01 -2.520747780799865723e-01 -9.233094751834869385e-03 -1.175118535757064819e-01 2.853304445743560791e-01 -4.112095013260841370e-02 2.854755893349647522e-02 8.437195792794227600e-03 1.570509076118469238e-01 1.577896028757095337e-01 1.680374518036842346e-02 6.253216415643692017e-02
2.067564874887466431e-01 -3.339358866214752197e-01 -1.215606555342674255e-01 -8.528586477041244507e-02 6.179071962833404541e-02 5.652685463428497314e-02 -2.752470970153808594e-01 7.187812775373458862e-02 1.016540974378585815e-01 -1.532191336154937744e-01 -1.713463068008422852e-01 6.016524136066436768e-02 -6.202333047986030579e-02 1.052062064409255981e-01 9.908240288496017456e-02 -1.893055140972137451e-01 1.467296779155731201e-01 -3.169624805450439453e-01 4.789688885211944580e-01 -1.033945882227271795e-04 -2.827728688716888428e-01 -3.548742458224296570e-02 -1.730938851833343506e-01 7.226855959743261337e-03 -1.952830143272876740e-02 -8.248170465230941772e-02 2.939125299453735352e-01 7.946342229843139648e-02 -1.116877421736717224e-01 -6.383042782545089722e-02 1.697375774383544922e-01 2.250776998698711395e-02
-4.383119642734527588e-01 -1.173233613371849060e-01 -7.781482487916946411e-02 1.022552885115146637e-02 -2.424706518650054932e-02 -5.490798503160476685e-03 -4.408691078424453735e-02 7.623668760061264038e-03 -1.544173657894134521e-01 2.914015017449855804e-02 -1.681701093912124634e-01 1.043648049235343933e-01 1.806888356804847717e-02 1.826552897691726685e-01 -3.134517371654510498e-02 -1.272860020399093628e-01 1.390782445669174194e-01 -3.863860368728637695e-01 4.409605264663696289e-01 -2.102504074573516846e-01 1.288393139839172363e-01 -6.681587547063827515e-02 -3.643177822232246399e-02 3.093876130878925323e-02 -2.070269286632537842e-01 -1.818412542343139648e-01 -1.620018854737281799e-02 1.322886198759078979e-01 -1.857994496822357178e-01 2.879533767700195312e-01 1.398036628961563110e-01 -9.637469798326492310e-02
6.186036765575408936e-02 -3.520043790340423584e-01 6.321586668491363525e-02 -2.091609239578247070e-01 7.254409790039062500e-02 1.841123551130294800e-01 -1.625612080097198486e-01 3.054573200643062592e-02 -1.876464039087295532e-01 -7.608977705240249634e-02 -2.884246408939361572e-01 -8.524730056524276733e-02 -2.011845260858535767e-01 1.578419841825962067e-02 1.197326034307479858e-01 2.947767078876495361e-02 1.867882013320922852e-01 -2.746221423149108887e-01 4.503771960735321045e-01 -2.182114124298095703e-01 -2.197508662939071655e-01 -1.061721816658973694e-01 -7.422118633985519409e-02 -3.752534836530685425e-02 -2.498969286680221558e-01 2.262633107602596283e-02 1.814036965370178223e-01 5.271426215767860413e-02 -1.567880213260650635e-01 6.577911227941513062e-02 7.119783759117126465e-02 1.036755666136741638e-01
-3.117788732051849365e-01 -7.723083347082138062e-02 -6.453726440668106079e-02 -9.354168921709060669e-02 -7.843032479286193848e-02 1.273004114627838135e-01 -3.854639232158660889e-01 -3.322610557079315186e-01 2.504955232143402100e-01 2.808935754001140594e-02 -2.178507149219512939e-01 -8.925656229257583618e-02 -1.494310200214385986e-01 3.069667704403400421e-02 1.564936190843582153e-01 -1.105372887104749680e-02 7.791864126920700073e-02 -3.518989980220794678e-01 4.824910778552293777e-03 -3.605857118964195251e-02 -2.199264764785766602e-01 -1.716894209384918213e-01 -5.403013154864311218e-02 -7.549815624952316284e-02 7.625295966863632202e-02 2.641249597072601318e-01 1.327672153711318970e-01 9.976460039615631104e-02 -1.979819089174270630e-01 4.305950552225112915e-02 8.265902847051620483e-02 2.588412463665008545e-01
1.098762080073356628e-01 4.674572031944990158e-03 3.200597465038299561e-01 1.589313298463821411e-01 -2.272331565618515015e-01 2.103676050901412964e-01 -1.538480520248413086e-01 2.875064732506871223e-03 1.812097281217575073e-01 1.042560208588838577e-02 -2.379093766212463379e-01 -9.061112254858016968e-02 -1.917979121208190918e-02 -2.731838077306747437e-02 -8.616805076599121094e-02 -1.545306444168090820e-01 1.003168895840644836e-01 6.378988921642303467e-02 6.626527011394500732e-02 -3.054708838462829590e-01 -1.115952730178833008e-01 -2.350863665342330933e-01 -5.831192061305046082e-02 -6.495967507362365723e-02 8.300377428531646729e-02 4.188532382249832153e-02 1.707388460636138916e-01 2.288325279951095581e-01 -3.460342884063720703e-01 3.507129251956939697e-01 -1.984110288321971893e-02 -2.999952733516693115e-01
-1.584208756685256958e-01 -7.995872944593429565e-02 -1.322191804647445679e-01 -4.397272691130638123e-02 -2.675979435443878174e-01 2.059780657291412354e-01 -1.210174039006233215e-01 1.149050816893577576e-01 7.914178073406219482e-02 -1.583013385534286499e-01 -3.321408927440643311e-01 -1.260301768779754639e-01 -5.251014977693557739e-02 -1.431387662887573242e-01 -5.830129608511924744e-02 -1.446361839771270752e-01 -1.259756926447153091e-02 -1.163627132773399353e-01 3.085078895092010498e-01 1.865950524806976318e-01 4.755898192524909973e-02 -3.423920571804046631e-01 -3.265353143215179443e-01 -6.456223875284194946e-02 9.191177785396575928e-02 -2.449112758040428162e-02 2.004264593124389648e-01 6.576170027256011963e-02 1.109233349561691284e-01 1.212339028716087341e-01 3.244695663452148438e-01 2.057057023048400879e-01
6.549275666475296021e-02 8.281364291906356812e-02 -2.057276517152786255e-01 -8.321978151798248291e-02 -3.851593136787414551e-01 -7.129459828138351440e-02 -6.297677755355834961e-02 -9.663455188274383545e-02 1.337443888187408447e-01 2.957210540771484375e-01 -2.102756947278976440e-01 -6.410215049982070923e-02 -3.149465024471282959e-01 -1.824444904923439026e-02 -2.788338661193847656e-01 1.791550591588020325e-02 1.167662590742111206e-01 -2.410969436168670654e-01 2.558950185775756836e-01 2.261026799678802490e-01 -7.274092733860015869e-02 -3.291173651814460754e-02 -2.285297363996505737e-01 8.597001433372497559e-02 -2.381463795900344849e-01 4.871174693107604980e-02 2.850799076259136200e-02 2.548369169235229492e-01 7.432098686695098877e-02 1.419300213456153870e-02 -2.095951288938522339e-01 -1.129479482769966125e-01
-1.282760351896286011e-01 -2.201393544673919678e-01 3.633845224976539612e-02 1.379856020212173462e-01 -1.372043192386627197e-01 -6.480847951024770737e-03 -2.841786742210388184e-01 2.595656812191009521e-01 -6.353507936000823975e-02 -1.201010644435882568e-01 -3.439225256443023682e-01 -1.710069328546524048e-01 -1.672016531229019165e-01 -6.366397440433502197e-02 3.041256070137023926e-01 -1.541697140783071518e-02 3.112201392650604248e-01 -1.649444252252578735e-01 1.287981718778610229e-01 -1.067133992910385132e-01 -4.149260371923446655e-02 -4.032779019325971603e-03 -2.754560708999633789e-01 1.370495706796646118e-01 2.975429296493530273e-01 -1.257494390010833740e-01 -7.366003841161727905e-02 2.008568048477172852e-01 -2.050921320915222168e-01 8.758309483528137207e-02 9.240017831325531006e-02 -1.321023982018232346e-02
-9.503078460693359375e-02 -4.860690608620643616e-02 1.149842981249094009e-02 3.721225261688232422e-02 -3.026433885097503662e-01 -1.027447804808616638e-01 -2.583847939968109131e-02 -1.038018912076950073e-01 1.298747807741165161e-01 1.764197647571563721e-02 -3.359776437282562256e-01 -8.378534018993377686e-02 -2.135824561119079590e-01 -3.830480948090553284e-02 -1.367904245853424072e-01 -2.640319764614105225e-01 1.502251178026199341e-01 -3.183046877384185791e-01 2.320257127285003662e-01 1.846404373645782471e-01 -8.313845098018646240e-02 2.205846905708312988e-01 1.279678791761398315e-01 4.069052264094352722e-02 -5.211639776825904846e-02 7.354462146759033203e-02 -4.522383585572242737e-02 4.590131640434265137e-01 -5.664640292525291443e-02 2.415982633829116821e-01 -9.236413240432739258e-02 -1.565927863121032715e-01
-2.369357198476791382e-01 -1.216257289052009583e-01 1.462548077106475830e-01 4.727689921855926514e-02 -1.543185263872146606e-01 -1.223287172615528107e-02 -6.296239048242568970e-02 1.110775992274284363e-01 -8.472441136837005615e-02 -2.202017903327941895e-01 -9.860435873270034790e-02 -2.951019629836082458e-02 -6.396967917680740356e-03 8.199265599250793457e-02 1.075253039598464966e-01 -3.182072639465332031e-01 7.184834778308868408e-02 -3.861239254474639893e-01 4.417564570903778076e-01 -2.138496637344360352e-01 1.297983229160308838e-01 1.550101935863494873e-01 -1.296540349721908569e-01 1.027976125478744507e-01 -1.491051018238067627e-01 -1.539313942193984985e-01 2.017705738544464111e-01 1.096622422337532043e-01 -1.423927098512649536e-01 2.222429066896438599e-01 1.811659634113311768e-01 1.216304078698158264e-01
-2.407368272542953491e-01 1.369154825806617737e-02 -2.469758316874504089e-02 1.841962337493896484e-01 -1.865533292293548584e-01 4.398036375641822815e-02 -2.571047246456146240e-01 -1.163597777485847473e-02 -1.251118928194046021e-01 8.412486314773559570e-02 -4.363229274749755859e-01 -3.498828709125518799e-01 1.284974999725818634e-02 8.927216380834579468e-02 1.273747533559799194e-03 -2.815186604857444763e-02 1.764322258532047272e-02 -2.509061396121978760e-01 5.258386582136154175e-02 -2.089583277702331543e-01 -2.678158581256866455e-01 5.710393190383911133e-02 1.332431435585021973e-01 9.204476140439510345e-03 -1.829787194728851318e-01 3.576599061489105225e-02 1.095953881740570068e-01 3.279660344123840332e-01 -2.868148088455200195e-01 1.240882873535156250e-01 3.582752868533134460e-02 6.399335712194442749e-02
-5.337813403457403183e-03 1.630021929740905762e-01 1.491917371749877930e-01 -5.519655719399452209e-02 -1.189562305808067322e-01 5.638458766043186188e-03 2.621245337650179863e-03 -1.921525001525878906e-01 1.482702344655990601e-01 -1.984857171773910522e-01 -3.408804237842559814e-01 9.689369052648544312e-02 -2.051188796758651733e-01 -1.016185656189918518e-01 -1.507286578416824341e-01 -3.725563362240791321e-02 2.931450605392456055e-01 -1.865031123161315918e-01 3.247367739677429199e-01 -1.355496700853109360e-02 -3.241687417030334473e-01 -2.880165278911590576e-01 -5.214735865592956543e-03 1.508060693740844727e-01 -9.409512579441070557e-02 4.864956811070442200e-02 -9.855837374925613403e-02 1.822577267885208130e-01 -5.286926776170730591e-02 -9.449769556522369385e-02 -1.696709990501403809e-01 -3.188736736774444580e-01
-2.712374329566955566e-01 -3.037563264369964600e-01 -4.849719256162643433e-02 -1.768767982721328735e-01 -7.376500219106674194e-02 2.952503561973571777e-01 3.729465184733271599e-03 6.420329958200454712e-02 -1.059745554812252522e-03 -1.211153790354728699e-01 -3.210991621017456055e-01 1.725145280361175537e-01 -1.639907956123352051e-01 8.944351226091384888e-02 3.028171360492706299e-01 6.962190568447113037e-02 1.126015558838844299e-01 -3.829595148563385010e-01 2.866003215312957764e-01 -1.678089946508407593e-01 -1.443434040993452072e-02 -5.575590953230857849e-02 -3.991519287228584290e-02 2.744312584400177002e-01 6.381631642580032349e-02 -3.354233875870704651e-02 2.804301492869853973e-02 7.855582982301712036e-02 -8.873621374368667603e-02 1.391383409500122070e-01 1.009907126426696777e-01 -1.592265069484710693e-01
-2.074712067842483521e-01 -3.065482340753078461e-02 -1.267183572053909302e-03 1.049413084983825684e-01 -2.071879953145980835e-01 1.092000864446163177e-02 -4.048888981342315674e-01 -7.104093581438064575e-02 7.264740020036697388e-02 7.310129702091217041e-02 -4.262997210025787354e-02 -7.395092397928237915e-02 -1.205219626426696777e-01 7.557100057601928711e-02 2.720881998538970947e-02 2.382712513208389282e-01 -4.934703931212425232e-02 -2.968451082706451416e-01 2.042440176010131836e-01 -9.924771636724472046e-02 -1.618402600288391113e-01 -2.667852640151977539e-01 1.628809124231338501e-01 2.973348088562488556e-02 2.215749621391296387e-01 -1.827068813145160675e-02 2.949930131435394287e-01 2.906933426856994629e-01 -2.995315790176391602e-01 5.855358764529228210e-02 7.507076859474182129e-02 2.251252830028533936e-01
-1.246961951255798340e-01 -4.991105198860168457e-01 -5.918654426932334900e-02 -4.343146830797195435e-02 1.549834758043289185e-01 -4.320209845900535583e-02 -1.609844267368316650e-01 -5.323269963264465332e-02 8.960035443305969238e-02 -5.963744968175888062e-02 -2.135903388261795044e-01 -8.727861940860748291e-02 -1.340815275907516479e-01 2.954373322427272797e-02 -4.838202521204948425e-02 -7.148963958024978638e-02 2.437756955623626709e-01 -4.300155937671661377e-01 3.646025657653808594e-01 6.530098617076873779e-02 -9.950216859579086304e-02 -1.052756309509277344e-01 -1.206750348210334778e-01 -2.038329988718032837e-01 -1.522208303213119507e-01 -7.189254462718963623e-02 1.617594361305236816e-01 8.511193096637725830e-02 -2.494531497359275818e-02 -1.114422529935836792e-01 2.043411731719970703e-01 -9.491257369518280029e-02
-1.933826804161071777e-01 -1.216234043240547180e-01 1.436532437801361084e-01 -1.804803162813186646e-01 1.002517789602279663e-01 3.114560060203075409e-02 -3.445878624916076660e-01 1.378108263015747070e-01 -6.879293359816074371e-04 1.291787773370742798e-01 -2.031593620777130127e-01 1.539166271686553955e-01 -9.192521870136260986e-02 1.213181316852569580e-01 3.293983265757560730e-02 -6.872491538524627686e-02 9.505006670951843262e-02 -5.429228544235229492e-01 2.834602594375610352e-01 -9.424745291471481323e-02 -3.335607051849365234e-01 -3.925910219550132751e-02 -1.680105179548263550e-01 -2.854549884796142578e-02 -1.747473925352096558e-01 -5.486831068992614746e-02 6.199893355369567871e-02 -7.788930833339691162e-02 -1.570957601070404053e-01 1.718764901161193848e-01 4.555774107575416565e-02 2.424642443656921387e-02
-2.181303650140762329e-01 3.711817413568496704e-02 -1.645328104496002197e-01 1.463680267333984375e-01 -1.647176593542098999e-01 1.908931322395801544e-02 -1.877337992191314697e-01 -1.044836193323135376e-01 -1.514763981103897095e-01 -4.025354981422424316e-03 -5.031698346138000488e-01 -1.547010093927383423e-01 -3.547659143805503845e-02 -2.236593142151832581e-02 -1.933579295873641968e-01 1.413763910531997681e-01 7.228397578001022339e-02 -3.238332867622375488e-01 -8.386670611798763275e-03 -1.445738822221755981e-01 -1.027968078851699829e-01 -2.125051766633987427e-01 4.111669212579727173e-02 -2.691306360065937042e-02 1.631281375885009766e-01 -2.991572916507720947e-01 1.263537406921386719e-01 2.563262283802032471e-01 -2.618006169795989990e-01 4.696752876043319702e-02 5.423196032643318176e-02 9.495371580123901367e-02
2.650764584541320801e-02 -2.076940983533859253e-01 -2.077420353889465332e-01 -2.100034803152084351e-01 5.569210741668939590e-03 8.301848173141479492e-02 -2.528607249259948730e-01 2.279074937105178833e-01 -8.998516947031021118e-02 5.511128157377243042e-02 -4.221880137920379639e-01 2.352068200707435608e-02 -5.438604205846786499e-02 2.461101263761520386e-01 6.920900940895080566e-02 -6.637449562549591064e-02 4.276058170944452286e-03 -6.805160641670227051e-02 5.074806809425354004e-01 1.968994271010160446e-03 -1.412766240537166595e-02 -2.101725041866302490e-01 -2.462798357009887695e-02 -1.611915975809097290e-01 -1.065602824091911316e-01 5.038153380155563354e-03 4.726546630263328552e-02 1.534843742847442627e-01 3.624066084739752114e-05 2.323547303676605225e-01 2.396752536296844482e-01 -4.109458252787590027e-02
-4.589467644691467285e-01 1.681086868047714233e-01 1.880937814712524414e-01 1.387456357479095459e-01 -7.185763120651245117e-02 6.099293380975723267e-02 -1.144103929400444031e-01 4.394045472145080566e-02 1.341449916362762451e-01 1.737050563097000122e-01 -2.911039292812347412e-01 -2.395428568124771118e-01 -8.666469901800155640e-02 -1.085362508893013000e-01 -1.849648654460906982e-01 1.190295442938804626e-01 1.525677442550659180e-01 -1.357626765966415405e-01 1.206932142376899719e-01 5.819129198789596558e-02 -1.785219758749008179e-01 -2.772180736064910889e-01 -1.945042051374912262e-02 1.634032577276229858e-01 -1.550926826894283295e-02 1.885060071945190430e-01 2.586441487073898315e-02 -1.166111901402473450e-01 -3.298445940017700195e-01 2.046177387237548828e-01 1.611791364848613739e-02 -1.678804010152816772e-01
-9.657376259565353394e-02 -3.607931360602378845e-02 2.518326789140701294e-02 1.065557077527046204e-01 -1.369761377573013306e-01 -1.527206748723983765e-01 -1.619076728820800781e-01 1.463509351015090942e-01 -8.199643343687057495e-02 -9.177022427320480347e-02 -3.706195354461669922e-01 -2.158906869590282440e-02 -6.340276449918746948e-02 -2.252984642982482910e-01 1.997021287679672241e-01 7.676929701119661331e-03 -6.360603123903274536e-02 -2.430477738380432129e-01 2.202402651309967041e-01 -2.245048582553863525e-01 -2.658633291721343994e-01 -2.462775856256484985e-01 -1.472620666027069092e-01 -5.956925824284553528e-02 2.694507837295532227e-01 9.774503111839294434e-02 1.579692028462886810e-02 2.327867448329925537e-01 1.103786006569862366e-01 2.281198501586914062e-01 2.919624149799346924e-01 1.879301220178604126e-01
-4.736929833889007568e-01 -2.856832183897495270e-02 1.273465435951948166e-02 -7.330232113599777222e-02 5.558531731367111206e-02 1.649896963499486446e-03 -7.352630048990249634e-02 -2.113862149417400360e-02 1.299451440572738647e-01 1.266893148422241211e-01 -2.608062028884887695e-01 2.698988467454910278e-02 4.601793736219406128e-02 1.010238751769065857e-01 -1.520718038082122803e-01 -2.175625860691070557e-01 7.172031700611114502e-02 -4.480204284191131592e-01 3.039822876453399658e-01 -2.065335214138031006e-01 2.274308167397975922e-02 -7.191006559878587723e-03 -2.238946855068206787e-01 -1.773571521043777466e-01 -1.223955079913139343e-01 1.648859530687332153e-01 -9.124536067247390747e-03 1.941372826695442200e-02 -5.992335081100463867e-02 -8.778316527605056763e-02 2.147305943071842194e-02 3.136624097824096680e-01
-2.730609476566314697e-01 -1.504914313554763794e-01 1.193373873829841614e-01 -5.778964236378669739e-02 -5.326160416007041931e-02 -4.746624454855918884e-02 -1.997079849243164062e-01 -1.461129635572433472e-01 -4.511928651481866837e-03 2.176879346370697021e-01 -1.514122635126113892e-01 8.676291257143020630e-02 4.791671782732009888e-02 2.715579792857170105e-02 7.186049968004226685e-02 -8.071943372488021851e-02 -1.227198690176010132e-01 -3.247304260730743408e-01 3.539434671401977539e-01 6.865169107913970947e-02 -2.066466361284255981e-01 1.585118770599365234e-01 -2.834370136260986328e-01 1.741322129964828491e-01 -2.566173374652862549e-01 -1.252578645944595337e-01 -1.907991943880915642e-03 1.890807002782821655e-01 -2.134543508291244507e-01 1.269862949848175049e-01 3.437100052833557129e-01 -1.426437590271234512e-02
-1.615635454654693604e-01 -3.617900907993316650e-01 1.946465969085693359e-01 -9.774868190288543701e-02 3.689251467585563660e-02 -1.200357079505920410e-01 3.905399888753890991e-02 -5.461356416344642639e-02 -1.855315119028091431e-01 1.689530909061431885e-02 -3.129945695400238037e-01 1.238534897565841675e-01 9.736188501119613647e-02 1.314354091882705688e-01 2.972252666950225830e-02 -4.791560769081115723e-02 -3.513926640152931213e-02 -1.755367666482925415e-01 4.979228973388671875e-01 -2.190167307853698730e-01 -7.956684380769729614e-02 7.304729521274566650e-02 -4.592936858534812927e-02 2.708499431610107422e-01 -1.509841680526733398e-01 -7.250271737575531006e-02 1.368468403816223145e-01 1.840792596340179443e-01 -1.133921891450881958e-01 -2.512281015515327454e-02 2.851034402847290039e-01 8.259161561727523804e-02
-2.687422093003988266e-03 -3.610911071300506592e-01 -6.678946316242218018e-02 -6.454511731863021851e-02 -1.147047989070415497e-02 1.722921244800090790e-02 -5.087831243872642517e-02 -6.029121205210685730e-02 -1.685556322336196899e-01 -5.141800642013549805e-02 -2.783164083957672119e-01 1.381003558635711670e-01 6.954732537269592285e-02 9.468840062618255615e-02 -3.400661796331405640e-02 -1.865584850311279297e-01 -3.878081217408180237e-02 -2.743745148181915283e-01 6.301137804985046387e-01 -3.551853448152542114e-02 1.061060130596160889e-01 1.335567831993103027e-01 2.018285728991031647e-02 2.454037964344024658e-02 -6.659597903490066528e-02 9.426736831665039062e-02 1.550879888236522675e-02 1.272808015346527100e-01 -2.208766490221023560e-01 8.839995414018630981e-02 2.914952337741851807e-01 2.118153311312198639e-02
-2.879131138324737549e-01 1.305354833602905273e-01 -1.411626338958740234e-01 3.093867003917694092e-02 -1.479999572038650513e-01 -3.471974655985832214e-02 -1.787349395453929901e-02 -1.064202263951301575e-01 -1.924294978380203247e-01 1.611599922180175781e-01 -6.601931452751159668e-01 -2.584874331951141357e-01 -1.154654077254235744e-03 -4.654226079583168030e-02 1.610462665557861328e-01 -1.401903224177658558e-03 -5.633319169282913208e-02 -1.403707712888717651e-01 3.035064637660980225e-01 -1.227238774299621582e-01 -1.579664647579193115e-01 -1.671152561902999878e-01 -7.044290751218795776e-02 8.818256855010986328e-02 -8.900160901248455048e-03 9.801465272903442383e-02 1.348669677972793579e-01 -2.417861670255661011e-02 -1.027386561036109924e-01 2.376495394855737686e-03 -3.707978501915931702e-02 -1.207526400685310364e-01
-1.591424345970153809e-01 -4.801933765411376953e-01 -2.741786092519760132e-02 -1.179856806993484497e-01 6.325776129961013794e-02 -4.684860631823539734e-02 -2.769044637680053711e-01 2.052231729030609131e-01 1.649845577776432037e-02 -5.745596066117286682e-02 -9.712899476289749146e-02 -1.005736514925956726e-01 -4.948810860514640808e-02 3.075570985674858093e-02 -2.681334130465984344e-02 -1.317968368530273438e-01 -7.443467527627944946e-02 -2.614980638027191162e-01 3.178568482398986816e-01 1.734780967235565186e-01 5.658722668886184692e-02 -2.770043015480041504e-01 -7.539769262075424194e-02 -8.361440896987915039e-02 -1.259608566761016846e-01 2.139487415552139282e-01 3.460659384727478027e-01 1.488520056009292603e-01 -2.074872404336929321e-01 1.075334772467613220e-01 1.210336480289697647e-02 -6.197951734066009521e-02
-7.522341609001159668e-02 -2.055473253130912781e-02 5.498779937624931335e-03 8.500383794307708740e-02 -1.836780011653900146e-01 -2.009503394365310669e-01 5.505013465881347656e-02 9.989303536713123322e-03 1.469606440514326096e-02 -1.358742564916610718e-01 -2.823584079742431641e-01 1.782785542309284210e-02 -1.469145566225051880e-01 1.145837008953094482e-01 -2.546587288379669189e-01 -1.483309119939804077e-01 1.856872886419296265e-01 -1.375511139631271362e-01 4.819296598434448242e-01 -9.310843795537948608e-02 -2.467465549707412720e-01 2.162641137838363647e-01 -7.415714859962463379e-02 -1.089062821120023727e-02 7.971590012311935425e-02 1.467617005109786987e-01 -3.328541293740272522e-02 3.422930836677551270e-01 9.140574187040328979e-02 -2.810421865433454514e-03 -1.366337388753890991e-01 -3.291359245777130127e-01
9.917299449443817139e-02 -3.755280971527099609e-01 -1.342555284500122070e-01 -2.426064461469650269e-01 -7.668080925941467285e-02 -2.692845463752746582e-01 -4.966743662953376770e-02 6.853469461202621460e-02 6.075900793075561523e-02 -4.829684272408485413e-02 -1.634142547845840454e-01 -5.421236529946327209e-02 -4.450586438179016113e-02 -2.966669760644435883e-02 -8.022919297218322754e-02 -2.724511921405792236e-01 9.081266820430755615e-02 -2.463044077157974243e-01 3.253101408481597900e-01 -5.283098667860031128e-03 -8.528885245323181152e-02 -1.176463533192873001e-02 -3.726668357849121094e-01 -1.019174605607986450e-01 2.410171553492546082e-02 6.482332944869995117e-02 1.658084988594055176e-01 8.184059709310531616e-02 -3.102117478847503662e-01 3.003233373165130615e-01 -4.085854813456535339e-02 9.482847154140472412e-02
-1.990801095962524414e-01 3.289286792278289795e-02 -9.227570891380310059e-02 6.606092303991317749e-02 -2.709752619266510010e-01 -9.787764400243759155e-03 -2.053192071616649628e-02 -1.459566056728363037e-01 -1.160547137260437012e-01 -2.686111629009246826e-02 -2.073370665311813354e-01 -1.916068494319915771e-01 8.426056057214736938e-02 -2.493490129709243774e-01 -1.502603590488433838e-01 -2.576139289885759354e-03 -1.938833296298980713e-01 -2.589051127433776855e-01 1.693815737962722778e-01 -3.011016845703125000e-01 -2.181732803583145142e-01 1.825930923223495483e-02 5.622841045260429382e-02 1.241493821144104004e-01 4.101094231009483337e-02 6.260880827903747559e-02 4.643053933978080750e-02 4.342837631702423096e-01 -3.795442879199981689e-01 1.444448623806238174e-02 5.307962745428085327e-02 1.774368286132812500e-01
-3.197536766529083252e-01 -2.120333462953567505e-01 -5.251423269510269165e-02 2.655422389507293701e-01 -5.709869787096977234e-02 1.846377700567245483e-01 -2.274242937564849854e-01 -8.300526440143585205e-02 1.005415394902229309e-01 -2.977050468325614929e-02 -4.132572412490844727e-01 -4.087551683187484741e-02 -5.271365493535995483e-02 1.009792648255825043e-02 -6.319173425436019897e-02 2.868950664997100830e-01 9.590442478656768799e-02 -2.299871891736984253e-01 7.809349149465560913e-02 -1.061470285058021545e-01 -2.100836336612701416e-01 -2.814296782016754150e-01 -1.738498806953430176e-01 1.709946431219577789e-02 2.830475568771362305e-01 2.511202692985534668e-01 9.055503457784652710e-02 -7.097793277353048325e-03 6.012762710452079773e-02 6.537517160177230835e-02 -3.874452039599418640e-02 -1.296390444040298462e-01
-1.068935915827751160e-02 -6.209584325551986694e-02 -1.744517832994461060e-01 -1.176972836256027222e-01 -1.730480343103408813e-01 3.417864143848419189e-01 -2.667079269886016846e-01 8.301056921482086182e-02 -5.613521113991737366e-02 3.246768563985824585e-02 -3.299264609813690186e-01 1.277291476726531982e-01 1.375073790550231934e-01 -2.618360817432403564e-01 -1.915311068296432495e-01 1.982049047946929932e-01 -1.196449846029281616e-01 -2.535998523235321045e-01 9.150993824005126953e-02 -2.305206097662448883e-02 -2.495340853929519653e-01 7.000450044870376587e-02 -2.213980555534362793e-01 -1.789472699165344238e-01 1.028421968221664429e-01 5.477572232484817505e-02 2.607389986515045166e-01 3.270283043384552002e-01 -8.045933395624160767e-02 -3.649040590971708298e-03 -3.426259011030197144e-02 -4.731387272477149963e-02
2.039156109094619751e-01 1.630042791366577148e-01 -7.958428561687469482e-02 1.150818318128585815e-01 -2.008292227983474731e-01 -1.187695935368537903e-02 1.601781509816646576e-02 -1.111208423972129822e-01 1.150124147534370422e-01 -2.470840699970722198e-02 -4.510642588138580322e-01 -7.248836755752563477e-02 -8.107928186655044556e-02 1.332689970731735229e-01 -1.446928828954696655e-01 -1.804637610912322998e-01 2.259253114461898804e-01 1.189814507961273193e-01 3.003994226455688477e-01 -3.510376811027526855e-01 -3.468569517135620117e-01 -1.421899814158678055e-02 -1.898912638425827026e-01 -5.980205535888671875e-02 2.345959991216659546e-01 2.668016403913497925e-02 -1.772300153970718384e-02 8.929172158241271973e-02 -1.710852682590484619e-01 6.858234852552413940e-02 1.394319683313369751e-01 5.040791630744934082e-02
-3.806796669960021973e-01 -3.172238171100616455e-01 3.044423758983612061e-01 -3.056297302246093750e-01 -2.564098238945007324e-01 1.320163439959287643e-02 6.847861222922801971e-03 -2.160008251667022705e-01 -2.232692837715148926e-01 -1.472629159688949585e-01 -3.043931126594543457e-01 -5.602474883198738098e-02 -4.563458636403083801e-02 6.579335778951644897e-02 -2.174239605665206909e-01 -6.350981444120407104e-02 1.297482848167419434e-01 -1.356745362281799316e-01 2.319568991661071777e-01 1.624181866645812988e-01 -1.705913692712783813e-01 -1.255317479372024536e-01 -1.874921843409538269e-02 3.746726736426353455e-02 -3.302017226815223694e-02 6.289203464984893799e-02 3.848516196012496948e-02 3.359106183052062988e-02 -9.335528127849102020e-03 1.573001742362976074e-01 1.627782583236694336e-01 9.830109775066375732e-02
-1.693169176578521729e-01 -7.872053235769271851e-02 -2.702614963054656982e-01 1.434422135353088379e-01 -1.259763836860656738e-01 -1.696341484785079956e-01 -6.421110033988952637e-02 -7.474000006914138794e-02 1.124437451362609863e-01 5.117563530802726746e-02 -3.700787425041198730e-01 1.081176549196243286e-01 -9.638445079326629639e-02 -1.995326578617095947e-01 2.224353104829788208e-01 1.239786818623542786e-01 2.206371128559112549e-01 -7.810787111520767212e-02 3.067846596240997314e-01 -3.789784014225006104e-02 -4.778816998004913330e-01 -2.321674972772598267e-01 2.884339541196823120e-02 -4.853591322898864746e-02 -5.967816710472106934e-02 5.406970623880624771e-03 -2.164230197668075562e-01 1.563011705875396729e-01 1.856208033859729767e-02 -9.259486943483352661e-02 1.166154444217681885e-01 7.828781753778457642e-02
-9.572158567607402802e-03 -1.002580225467681885e-01 -6.431822478771209717e-02 1.151064131408929825e-02 -1.410412490367889404e-01 8.868701010942459106e-02 -7.527019083499908447e-02 3.187319636344909668e-02 1.601975113153457642e-01 -4.286469426006078720e-03 -8.490867912769317627e-02 4.510994534939527512e-03 -3.573366701602935791e-01 -2.012235969305038452e-01 -2.291711568832397461e-01 -1.239101751707494259e-03 -5.357918143272399902e-02 -1.257885396480560303e-01 3.636458218097686768e-01 1.818008720874786377e-01 -3.821316361427307129e-02 7.724248617887496948e-02 -3.761774301528930664e-01 -1.246707811951637268e-01 -1.752855442464351654e-02 2.043797522783279419e-01 3.128416836261749268e-01 1.538627445697784424e-01 -5.114143714308738708e-02 1.099171936511993408e-01 -1.916491053998470306e-02 4.127786159515380859e-01
-9.315945208072662354e-02 1.347436755895614624e-01 9.428016096353530884e-02 1.025266572833061218e-01 -8.703006803989410400e-02 -1.194372698664665222e-01 -7.214087247848510742e-02 2.101690769195556641e-01 1.062852069735527039e-01 2.871111221611499786e-02 -1.925089955329895020e-01 -2.928044497966766357e-01 -1.449986477382481098e-03 7.456338964402675629e-03 -2.765810489654541016e-01 2.279725670814514160e-01 1.477879583835601807e-01 -3.496110737323760986e-01 4.489665031433105469e-01 -1.419058889150619507e-01 2.018447369337081909e-01 4.935947805643081665e-02 -2.320539057254791260e-01 -1.130198761820793152e-01 -2.603917717933654785e-01 -2.358247339725494385e-02 1.377382278442382812e-01 -5.110786482691764832e-02 -1.486120074987411499e-01 2.792432345449924469e-02 1.371770203113555908e-01 -1.091082319617271423e-01
1.007512882351875305e-01 5.230531841516494751e-02 1.109771337360143661e-02 -1.738362759351730347e-01 -3.114703893661499023e-01 -1.650398820638656616e-01 1.051681563258171082e-01 -1.441602706909179688e-01 1.581820249557495117e-01 -1.803960800170898438e-01 -2.106762379407882690e-01 1.230808719992637634e-01 -2.621136419475078583e-02 -1.765033155679702759e-01 -2.881942987442016602e-01 6.876027584075927734e-02 2.145174145698547363e-01 -1.315061300992965698e-01 4.049232602119445801e-01 -6.073332205414772034e-02 -2.097783088684082031e-01 -2.262730151414871216e-01 -1.546149849891662598e-01 1.656198799610137939e-01 -1.307935863733291626e-01 -9.366711229085922241e-02 3.920248895883560181e-02 3.525035381317138672e-01 -7.561434060335159302e-02 -6.416580826044082642e-02 -1.132978945970535278e-01 -1.100102216005325317e-01
-2.232932448387145996e-01 2.277304418385028839e-02 -1.640397310256958008e-01 3.755767047405242920e-01 2.433752119541168213e-01 6.385463476181030273e-02 7.457751035690307617e-02 -2.208241261541843414e-02 6.695884466171264648e-02 1.220203563570976257e-01 -3.061690330505371094e-01 -9.938059374690055847e-03 -2.564722001552581787e-01 -8.585374802350997925e-02 -8.379400521516799927e-02 -1.800517737865447998e-01 3.498775959014892578e-01 -3.834167495369911194e-02 1.605275422334671021e-01 4.273287486284971237e-03 -9.098341315984725952e-02 -2.122509479522705078e-01 -2.818500399589538574e-01 -3.571084886789321899e-02 4.696731269359588623e-02 2.631225883960723877e-01 7.588733732700347900e-02 1.205355301499366760e-01 -2.460377514362335205e-01 4.988380894064903259e-02 -5.719752982258796692e-03 -2.190866023302078247e-01
7.155448198318481445e-02 -9.388790279626846313e-02 -1.226754393428564072e-02 5.386227369308471680e-02 1.375029096379876137e-03 1.109209731221199036e-01 -1.834921836853027344e-01 -6.173598393797874451e-02 4.502194747328758240e-02 -2.692418396472930908e-01 -1.347456574440002441e-01 -1.723800003528594971e-01 -5.961409583687782288e-02 3.139767944812774658e-01 -1.665910035371780396e-01 -4.472174644470214844e-01 2.283100336790084839e-01 -1.161841750144958496e-01 3.467210531234741211e-01 -2.729636132717132568e-01 -1.192270591855049133e-01 -2.528156042098999023e-01 -1.986800134181976318e-01 -5.123439803719520569e-02 7.050400972366333008e-02 7.910275459289550781e-02 3.350138664245605469e-02 -2.819954603910446167e-02 -1.631974428892135620e-01 -1.620208173990249634e-01 1.003048731945455074e-03 -1.853038966655731201e-01
-1.118978410959243774e-01 -3.726150989532470703e-01 2.099311053752899170e-01 5.325351655483245850e-02 1.067272350192070007e-01 -1.121209114789962769e-01 -1.703584492206573486e-01 -2.185362428426742554e-01 -5.190188437700271606e-02 -1.413879543542861938e-01 -3.168336749076843262e-01 4.667555540800094604e-02 1.104378104209899902e-01 2.250983268022537231e-01 1.348378509283065796e-01 -1.166561692953109741e-01 -3.011718764901161194e-02 -2.661558389663696289e-01 4.550314545631408691e-01 -3.980312868952751160e-02 -2.493826672434806824e-02 1.034849286079406738e-01 -1.018012315034866333e-01 -1.386981755495071411e-01 1.094830594956874847e-02 2.162600308656692505e-02 2.140820324420928955e-01 2.472133487462997437e-01 -4.464126750826835632e-02 7.100152224302291870e-02 2.125615477561950684e-01 4.544903524219989777e-03
-1.184986010193824768e-01 -3.099273741245269775e-01 1.164626404643058777e-01 -2.782640047371387482e-02 -2.068440765142440796e-01 8.413913846015930176e-02 -3.371596336364746094e-01 3.900230824947357178e-01 1.262835692614316940e-03 8.553656190633773804e-02 -4.800172448158264160e-01 1.278861314058303833e-01 3.059352189302444458e-02 -6.771524995565414429e-02 6.186346337199211121e-02 -2.457904666662216187e-01 1.501010209321975708e-01 -2.397775091230869293e-02 2.822705507278442383e-01 -8.366908878087997437e-02 -1.672083735466003418e-01 -1.674021035432815552e-02 -6.166451051831245422e-02 -7.085599750280380249e-02 -2.289959937334060669e-01 -3.173865750432014465e-02 -7.160163484513759613e-03 1.048144921660423279e-01 -8.619137108325958252e-02 -7.918699085712432861e-02 6.243202462792396545e-02 8.444143086671829224e-02
-2.367019057273864746e-01 -1.751651018857955933e-01 -1.484305560588836670e-01 -1.362706534564495087e-02 -3.088752925395965576e-02 9.421480447053909302e-02 -9.722558408975601196e-02 2.752040624618530273e-01 -1.906214505434036255e-01 8.729343861341476440e-02 -2.585619091987609863e-01 5.022567883133888245e-02 -2.176925837993621826e-01 -4.254917055368423462e-02 3.669928759336471558e-02 -1.426104456186294556e-01 3.350183740258216858e-02 -1.873830705881118774e-01 1.775761991739273071e-01 -2.027684748172760010e-01 -2.785474061965942383e-01 -1.613517999649047852e-01 -9.929288923740386963e-02 -1.550365686416625977e-01 4.702563956379890442e-02 -6.103306636214256287e-02 -4.642143473029136658e-02 1.280723214149475098e-01 -1.204818338155746460e-01 4.303223192691802979e-01 2.895280718803405762e-01 -2.396197915077209473e-01
5.514670535922050476e-02 -2.237515747547149658e-01 -1.587946712970733643e-02 -7.698675245046615601e-02 -4.394684359431266785e-02 2.209533564746379852e-02 -2.939395308494567871e-01 1.418220400810241699e-01 -2.285081297159194946e-01 -1.041074097156524658e-01 -1.469505429267883301e-01 -6.624826043844223022e-02 -4.103694576770067215e-03 4.589375853538513184e-02 -4.017922095954418182e-03 1.001849398016929626e-01 2.161783166229724884e-02 -2.012817710638046265e-01 3.918616473674774170e-01 -3.367726802825927734e-01 -3.637214601039886475e-01 -1.033428907394409180e-01 -2.416684478521347046e-01 -2.350675165653228760e-01 -7.109694182872772217e-03 1.247286200523376465e-01 8.622559905052185059e-02 1.557178944349288940e-01 1.841499060392379761e-01 2.045678347349166870e-01 1.790662407875061035e-01 -1.042433679103851318e-01
-1.142095327377319336e-01 -9.280734509229660034e-02 2.543835341930389404e-01 -2.408295497298240662e-02 -2.648608386516571045e-01 4.524101689457893372e-02 7.774430513381958008e-02 -6.062604486942291260e-02 -4.324213415384292603e-02 -3.330957889556884766e-01 -3.650104403495788574e-01 -1.646225899457931519e-02 5.264822021126747131e-02 -9.749619662761688232e-02 -1.455179899930953979e-01 -1.572508662939071655e-01 2.474578917026519775e-01 -2.173911407589912415e-02 3.429796695709228516e-01 1.755020953714847565e-02 -2.155821025371551514e-01 -2.601338326930999756e-01 -2.651541531085968018e-01 1.277578249573707581e-02 2.483223937451839447e-02 -1.507148593664169312e-01 -3.507937118411064148e-02 2.655232250690460205e-01 1.094249822199344635e-02 1.397324353456497192e-01 -9.778006374835968018e-02 -1.951678991317749023e-01
-3.968582451343536377e-01 -9.096135944128036499e-02 2.586096823215484619e-01 -1.606947034597396851e-01 4.733543470501899719e-02 3.940328583121299744e-02 1.295073479413986206e-01 -2.454966306686401367e-02 7.723231613636016846e-02 -9.201585501432418823e-02 -2.589236497879028320e-01 1.748038828372955322e-01 -2.660706341266632080e-01 -2.168918848037719727e-01 -2.961230278015136719e-01 -2.102362662553787231e-01 8.956491202116012573e-02 -2.727082073688507080e-01 -4.398416727781295776e-02 9.496830403804779053e-02 -1.074367463588714600e-01 3.562876582145690918e-02 -7.125874049961566925e-03 1.263454705476760864e-01 1.203549206256866455e-01 5.223513022065162659e-02 7.702945917844772339e-02 3.626819252967834473e-01 -7.353465259075164795e-02 9.527010470628738403e-02 2.562595307826995850e-01 -3.995946422219276428e-02
-1.611820757389068604e-01 -3.902819752693176270e-01 -3.601986169815063477e-01 -2.040430307388305664e-01 -1.829118430614471436e-01 4.604494199156761169e-02 2.414061874151229858e-02 2.376237697899341583e-02 -1.412394177168607712e-02 -1.172428950667381287e-01 -2.634440064430236816e-01 -6.916727870702743530e-02 -3.378586098551750183e-02 -1.303909420967102051e-01 -1.021352261304855347e-01 -2.343242466449737549e-01 -2.382218465209007263e-02 -1.420321613550186157e-01 2.434138357639312744e-01 6.606446951627731323e-02 -1.202534735202789307e-01 -2.784149050712585449e-01 2.116475254297256470e-02 -1.698499321937561035e-01 -1.192834414541721344e-02 -3.377473354339599609e-02 1.622828841209411621e-01 1.080832406878471375e-01 -1.180502623319625854e-01 2.821537256240844727e-01 3.026112020015716553e-01 1.092500835657119751e-01
-6.141189485788345337e-02 -4.455742537975311279e-01 1.297212988138198853e-01 -2.995193377137184143e-02 1.297568827867507935e-01 -9.148862957954406738e-02 -9.562288969755172729e-02 -4.835288599133491516e-02 -1.545916199684143066e-01 -1.412344574928283691e-01 -2.388369739055633545e-01 1.321845054626464844e-01 -5.808631889522075653e-03 6.369441747665405273e-02 -2.794324792921543121e-02 -2.443393766880035400e-01 5.394978821277618408e-02 -4.311289489269256592e-01 3.388745486736297607e-01 -5.826861411333084106e-02 -1.855355352163314819e-01 2.048528566956520081e-02 -7.449069619178771973e-02 -1.871351152658462524e-02 -2.156738340854644775e-01 -4.700088128447532654e-02 1.581800356507301331e-02 2.759313583374023438e-01 -2.051890939474105835e-01 8.299384266138076782e-02 1.919067651033401489e-01 4.069858044385910034e-02
-1.619237512350082397e-01 -5.853200703859329224e-02 2.001125924289226532e-02 2.207841128110885620e-01 -2.945576608180999756e-01 -3.844670578837394714e-02 -7.571697980165481567e-02 -6.554115563631057739e-02 -4.465742036700248718e-02 -1.478815972805023193e-01 -5.259872078895568848e-01 -1.004286706447601318e-01 5.946921557188034058e-02 -5.613921210169792175e-02 2.276689745485782623e-03 2.311638742685317993e-01 -8.406055718660354614e-02 -2.514558732509613037e-01 1.398300081491470337e-01 -1.336299777030944824e-01 -3.359199166297912598e-01 1.933015324175357819e-02 1.211158856749534607e-01 1.611911691725254059e-02 2.412231080234050751e-02 9.701356291770935059e-03 -1.014222390949726105e-02 2.993802726268768311e-01 -3.017300963401794434e-01 1.162554845213890076e-01 -1.571271754801273346e-02 1.453777998685836792e-01
-1.602066010236740112e-01 -1.596625447273254395e-01 -2.723796665668487549e-01 -8.515743166208267212e-02 -1.919166594743728638e-01 -2.556401193141937256e-01 -6.291528046131134033e-02 1.078682020306587219e-02 -7.194551825523376465e-02 3.016304038465023041e-02 1.500900387763977051e-01 9.075368940830230713e-02 -2.011576741933822632e-01 2.244382649660110474e-01 -8.806049078702926636e-02 -9.090347588062286377e-02 -8.146359026432037354e-02 -2.210872173309326172e-01 5.097310543060302734e-01 -5.112878978252410889e-02 3.066601697355508804e-03 -2.418621033430099487e-01 -2.192011624574661255e-01 1.787171699106693268e-02 1.751684397459030151e-01 -1.544885635375976562e-01 2.983520627021789551e-01 1.414063721895217896e-01 1.135204434394836426e-01 9.796223789453506470e-02 7.618214935064315796e-02 -2.752419188618659973e-02
-3.235610723495483398e-01 -3.071739077568054199e-01 8.283566683530807495e-02 1.727494150400161743e-01 -2.713980078697204590e-01 9.074149280786514282e-02 2.241246849298477173e-01 -4.335776716470718384e-02 4.666147828102111816e-01 -1.845229119062423706e-01 -2.022624462842941284e-01 -1.038572192192077637e-01 -5.187958478927612305e-02 7.281167805194854736e-02 -1.226025894284248352e-01 -1.582891494035720825e-01 1.556051522493362427e-01 -2.023027092218399048e-01 1.913328468799591064e-01 5.981806665658950806e-03 -2.018320262432098389e-01 -1.457530707120895386e-01 -2.140615433454513550e-01 -1.425094455480575562e-01 4.553240165114402771e-02 -1.944582350552082062e-02 -7.863930426537990570e-03 2.918613329529762268e-02 1.491339206695556641e-01 1.462865322828292847e-01 -1.685602962970733643e-02 -3.881540894508361816e-02
-1.624815165996551514e-01 -1.782050542533397675e-02 1.506616920232772827e-01 3.447663737460970879e-03 -3.357303142547607422e-01 -1.876959800720214844e-01 1.452600359916687012e-01 -1.006822437047958374e-01 -1.384474784135818481e-01 -7.932944595813751221e-02 -2.221422046422958374e-01 -6.739148870110511780e-03 -1.051124334335327148e-01 5.189982056617736816e-02 -1.364135444164276123e-01 -3.190349787473678589e-02 2.132542878389358521e-01 -4.184746742248535156e-01 2.234026938676834106e-01 -7.917382754385471344e-03 -2.804088294506072998e-01 1.949027180671691895e-02 5.538446456193923950e-02 1.691241264343261719e-01 2.470040693879127502e-02 -6.016941741108894348e-03 2.495620399713516235e-01 3.769374787807464600e-01 1.320781260728836060e-01 1.616218537092208862e-01 -1.092762202024459839e-01 -1.462907791137695312e-01
-2.627389430999755859e-01 1.197139024734497070e-01 -8.476363867521286011e-02 9.095331281423568726e-02 -1.402566134929656982e-01 2.388403713703155518e-01 -5.310134887695312500e-01 -1.439619809389114380e-01 1.222365200519561768e-01 -1.116100978106260300e-02 -1.473302096128463745e-01 2.163472957909107208e-02 -1.174488067626953125e-01 -5.010716989636421204e-02 -6.142491847276687622e-02 1.391948163509368896e-01 -2.439959347248077393e-01 -3.356332778930664062e-01 1.609376519918441772e-01 -1.482618153095245361e-01 6.661646813154220581e-02 -9.127227962017059326e-02 -7.548400014638900757e-02 -1.244328692555427551e-01 2.263793647289276123e-01 2.518364228308200836e-02 1.384442746639251709e-01 2.396843284368515015e-01 -1.918965876102447510e-01 3.383181989192962646e-02 7.283636927604675293e-02 1.388574838638305664e-01
-1.720947027206420898e-01 -1.154946088790893555e-01 -1.958099380135536194e-02 -8.314621448516845703e-02 -4.601380974054336548e-02 -2.570542693138122559e-01 -2.089206427335739136e-01 9.986971318721771240e-02 3.271795809268951416e-02 -5.542381480336189270e-02 -2.938703596591949463e-01 -9.717602282762527466e-02 -1.802316755056381226e-01 -6.550714373588562012e-02 2.059585601091384888e-01 7.655136287212371826e-02 4.523131530731916428e-03 -1.797222048044204712e-01 3.025939762592315674e-01 -3.432697430253028870e-02 -7.760137319564819336e-02 -2.080954909324645996e-01 -8.263313025236129761e-02 -1.182487979531288147e-01 -1.402515079826116562e-02 2.460810691118240356e-01 6.362928450107574463e-02 1.429165154695510864e-01 1.040292233228683472e-01 3.270307779312133789e-01 4.943831562995910645e-01 -1.793970167636871338e-02
-1.039591208100318909e-01 4.332683607935905457e-02 3.240120783448219299e-02 4.382034391164779663e-02 -2.379652708768844604e-01 -6.898297369480133057e-02 1.650055199861526489e-01 -2.555557154119014740e-02 1.209364011883735657e-01 -2.582570910453796387e-01 -2.937234044075012207e-01 2.693327963352203369e-01 -1.369690597057342529e-01 -1.287891343235969543e-02 -3.055051714181900024e-02 -1.013525351881980896e-01 1.363642513751983643e-01 -4.992187768220901489e-02 3.373887836933135986e-01 1.107505410909652710e-01 -2.685633897781372070e-01 -1.748454868793487549e-01 -3.125873804092407227e-01 6.463428586721420288e-02 1.090517044067382812e-01 -9.288213332183659077e-04 2.184554003179073334e-02 4.307956993579864502e-01 -3.903416916728019714e-02 7.620590925216674805e-02 -1.826054304838180542e-01 -1.854998916387557983e-01
-3.286492228507995605e-01 -1.399821601808071136e-02 1.729763895273208618e-01 -5.047621205449104309e-02 -1.232336461544036865e-01 1.030147820711135864e-02 -3.914842754602432251e-02 1.905751228332519531e-01 1.178418099880218506e-01 1.204899773001670837e-01 -1.097111105918884277e-01 -4.694925248622894287e-02 -1.784320026636123657e-01 -1.699819117784500122e-01 1.489081829786300659e-01 -4.263307526707649231e-02 5.012863501906394958e-02 -1.263125389814376831e-01 2.731529474258422852e-01 -5.489293113350868225e-02 -1.302253454923629761e-01 -2.779694497585296631e-01 -1.264660060405731201e-01 -1.522372066974639893e-01 8.310509473085403442e-02 2.503579556941986084e-01 -2.346101962029933929e-02 2.110982835292816162e-01 -9.822753816843032837e-02 2.098678648471832275e-01 5.212903022766113281e-01 9.585580229759216309e-02
-1.858870685100555420e-01 1.054217070341110229e-01 2.626465633511543274e-03 1.807270944118499756e-01 -1.800383627414703369e-01 1.823481917381286621e-01 -1.080903876572847366e-02 -1.097566261887550354e-02 5.289771035313606262e-02 -2.260728776454925537e-01 -5.513525009155273438e-01 -1.526320725679397583e-01 8.794274926185607910e-02 1.101341396570205688e-01 -4.733764007687568665e-02 3.064546883106231689e-01 -9.900388866662979126e-02 -7.263494282960891724e-02 1.360143125057220459e-01 -2.087774574756622314e-01 -1.935722678899765015e-01 -1.112013906240463257e-01 1.025198698043823242e-01 9.402859956026077271e-02 4.046275839209556580e-02 -3.469771146774291992e-02 9.787623770534992218e-03 4.449824988842010498e-01 -1.909718476235866547e-02 -2.307718247175216675e-02 6.488748639822006226e-02 -7.837115228176116943e-02
-1.594759151339530945e-02 1.277809739112854004e-01 1.423508301377296448e-02 1.946961432695388794e-01 -3.406192362308502197e-01 -1.043142974376678467e-01 -2.933779358863830566e-02 -2.298269048333168030e-02 2.917961180210113525e-01 -1.700284928083419800e-01 -2.184939086437225342e-01 1.598625779151916504e-01 -7.518004626035690308e-02 -1.499881297349929810e-01 -1.983010172843933105e-01 -4.611363634467124939e-02 3.485482335090637207e-01 -1.778705418109893799e-01 2.949616611003875732e-01 1.412437297403812408e-02 -2.349228411912918091e-01 -1.330431252717971802e-01 -2.357032895088195801e-01 1.004280336201190948e-02 5.931634083390235901e-02 -1.506029162555932999e-02 3.757441183552145958e-03 2.731559872627258301e-01 2.152227424085140228e-02 -1.251966059207916260e-01 -2.254077047109603882e-01 -2.141888141632080078e-01
-1.765211671590805054e-01 -8.618764579296112061e-02 7.303646951913833618e-02 -1.041970327496528625e-01 -1.225376725196838379e-01 2.276781946420669556e-01 -2.850366830825805664e-01 -1.324049234390258789e-01 1.111195236444473267e-01 8.202651515603065491e-03 -1.551275402307510376e-01 -3.551265001296997070e-01 -3.119148313999176025e-01 -2.750660292804241180e-02 9.262548387050628662e-02 1.055959686636924744e-01 -1.055829748511314392e-01 -2.945069968700408936e-01 2.217922359704971313e-01 -5.053866282105445862e-02 2.717442996799945831e-02 -1.883841603994369507e-01 -6.930091977119445801e-02 -1.894839107990264893e-01 2.093168348073959351e-01 6.943880766630172729e-02 2.008680552244186401e-01 3.278051912784576416e-01 -1.290583163499832153e-01 2.504658885300159454e-02 1.212013605982065201e-02 2.424612790346145630e-01
-3.400080502033233643e-01 -9.325207769870758057e-02 1.039447262883186340e-01 5.010447278618812561e-02 1.688062399625778198e-01 1.576821506023406982e-01 -8.750003576278686523e-02 1.341650933027267456e-01 7.025145739316940308e-02 1.518580466508865356e-01 -1.495737582445144653e-01 7.766488939523696899e-02 2.746045887470245361e-01 1.197708398103713989e-02 -6.130175199359655380e-03 -1.379240024834871292e-02 -3.030147254467010498e-01 -2.482094764709472656e-01 5.105659365653991699e-01 -1.170161738991737366e-01 -1.793017387390136719e-01 -1.949828714132308960e-01 -1.571738123893737793e-01 -1.011652201414108276e-01 4.248388856649398804e-02 2.066206634044647217e-01 9.560905396938323975e-02 1.013445407152175903e-01 -1.989263892173767090e-01 -1.514510996639728546e-02 4.958620294928550720e-02 1.100834459066390991e-01
-1.470692157745361328e-01 9.080601483583450317e-02 5.255573987960815430e-02 2.377100884914398193e-01 -3.656136393547058105e-01 1.185289397835731506e-01 1.627135723829269409e-01 -3.181263059377670288e-02 4.529302939772605896e-02 8.120110630989074707e-02 -4.391727149486541748e-01 1.413772106170654297e-01 4.805996641516685486e-02 5.008542165160179138e-02 -3.252617418766021729e-01 -6.721502542495727539e-02 5.912589281797409058e-02 -1.071461364626884460e-01 2.490570396184921265e-01 1.683219894766807556e-02 -1.952508389949798584e-01 2.409008443355560303e-01 -2.711980231106281281e-02 2.100662887096405029e-01 -1.779728382825851440e-01 8.883628249168395996e-02 1.284359991550445557e-01 3.376305103302001953e-01 2.392433770000934601e-02 3.270952031016349792e-02 -3.945302218198776245e-03 -9.480232000350952148e-02
-1.869338005781173706e-01 -1.651615798473358154e-01 1.372289657592773438e-01 1.515105515718460083e-01 9.325933456420898438e-02 1.761861331760883331e-02 -3.576434254646301270e-01 -8.052433282136917114e-02 2.656166255474090576e-01 -1.046682000160217285e-01 -5.779040455818176270e-01 -2.556910738348960876e-02 -8.304542303085327148e-02 5.513704195618629456e-02 -3.388001769781112671e-02 1.942949295043945312e-01 3.291153535246849060e-02 -6.399470567703247070e-02 8.833048492670059204e-02 -3.315692022442817688e-02 -2.389016300439834595e-01 -2.113794684410095215e-01 -2.049569785594940186e-01 1.412155479192733765e-01 4.534436389803886414e-02 2.434259653091430664e-01 4.385125637054443359e-02 1.917451433837413788e-02 6.013415753841400146e-02 1.386574804782867432e-01 -5.351305752992630005e-02 -1.432716995477676392e-01
-5.047272890806198120e-02 -9.939190000295639038e-02 1.834491342306137085e-01 2.711678147315979004e-01 -2.858599880710244179e-03 1.493028700351715088e-01 -2.261726558208465576e-01 1.576193869113922119e-01 -1.707962714135646820e-02 1.700118780136108398e-01 6.796413660049438477e-02 5.617361888289451599e-02 2.214258722960948944e-02 4.067833721637725830e-02 -2.014374881982803345e-01 -2.342806011438369751e-02 2.326457016170024872e-02 -8.129734545946121216e-02 4.847800731658935547e-01 -1.577462404966354370e-01 -2.278154194355010986e-01 -6.139372289180755615e-02 -3.650025427341461182e-01 1.364972349256277084e-02 -2.612271606922149658e-01 2.932245135307312012e-01 7.922099530696868896e-02 -5.255385302007198334e-03 -8.177082240581512451e-02 1.946184337139129639e-01 1.253193169832229614e-01 -1.578909903764724731e-01
-6.444773077964782715e-02 -4.978790581226348877e-01 -3.012940660119056702e-02 -1.600208878517150879e-01 -1.321718543767929077e-01 -2.100936025381088257e-01 -1.950413733720779419e-01 9.367230534553527832e-02 7.689636200666427612e-02 -1.784808933734893799e-01 -1.282507330179214478e-01 1.059339120984077454e-01 2.195988968014717102e-02 5.903451144695281982e-02 -1.055766195058822632e-01 -9.447371959686279297e-02 1.692663431167602539e-01 -1.492653340101242065e-01 3.488394320011138916e-01 1.787999570369720459e-01 -1.465286910533905029e-01 -9.003457613289356232e-03 -1.815842390060424805e-01 -5.488861817866563797e-03 -1.716145426034927368e-01 -2.483841776847839355e-02 1.750401705503463745e-01 1.280460953712463379e-01 -2.388658523559570312e-01 3.596682250499725342e-01 -1.542590837925672531e-02 2.535201236605644226e-02
1.852082163095474243e-01 1.208953037858009338e-01 1.814906597137451172e-01 -2.054488472640514374e-02 2.064507221803069115e-03 4.092125967144966125e-02 1.995553635060787201e-02 -1.479638218879699707e-01 2.699686586856842041e-01 6.961901485919952393e-02 -5.668933987617492676e-01 -2.901405654847621918e-02 -7.948482036590576172e-02 2.608261406421661377e-01 -3.080775439739227295e-01 3.914596140384674072e-02 1.679111272096633911e-01 -1.048371046781539917e-01 2.687885463237762451e-01 -3.647149503231048584e-01 -1.016857251524925232e-01 6.794476415961980820e-03 -9.643854945898056030e-02 -4.218931123614311218e-02 5.660882592201232910e-02 8.512403815984725952e-02 8.229397237300872803e-02 2.698085643351078033e-02 -4.497271403670310974e-02 1.068022027611732483e-01 1.601884216070175171e-01 7.906862534582614899e-03
7.709106802940368652e-02 9.917093068361282349e-02 2.196774035692214966e-01 1.068270877003669739e-01 -1.739666312932968140e-01 -3.016017675399780273e-01 -6.627537310123443604e-02 6.809175759553909302e-02 -1.265270113945007324e-01 -2.639509439468383789e-01 -3.830663561820983887e-01 3.362435847520828247e-02 -1.813373416662216187e-01 3.585204482078552246e-02 -2.442084699869155884e-01 -2.387859821319580078e-01 1.946441233158111572e-01 -1.181450709700584412e-01 3.325833678245544434e-01 -2.406130172312259674e-02 -2.807044088840484619e-01 7.564407587051391602e-02 -1.456040143966674805e-01 1.042356714606285095e-01 -9.012270718812942505e-02 7.851852476596832275e-02 1.357012391090393066e-01 2.092887163162231445e-01 -6.108891218900680542e-03 9.391070902347564697e-02 -1.661590039730072021e-01 -1.316552460193634033e-01
-3.223922252655029297e-01 1.875396631658077240e-02 -9.430886059999465942e-02 1.393325328826904297e-01 -1.527199000120162964e-01 -1.763392537832260132e-01 -9.881181269884109497e-02 -7.759260386228561401e-02 1.346081942319869995e-01 2.364522069692611694e-01 -2.022108584642410278e-01 1.511328965425491333e-01 -5.735710635781288147e-02 -3.489285707473754883e-02 -1.102069839835166931e-01 3.169029653072357178e-01 -2.129820585250854492e-01 -1.915789991617202759e-01 8.888421207666397095e-02 -2.044478058815002441e-01 -7.373216748237609863e-02 -2.917434871196746826e-01 4.053167998790740967e-02 -5.402994528412818909e-02 5.686660856008529663e-02 -6.527630984783172607e-02 1.867086887359619141e-01 4.143694639205932617e-01 -2.735905647277832031e-01 4.729582462459802628e-03 1.580855250358581543e-01 -3.953016921877861023e-02
-1.969421803951263428e-01 -2.477782070636749268e-01 -1.780429929494857788e-01 -4.017404019832611084e-01 -1.755794584751129150e-01 3.000550717115402222e-02 -1.435367763042449951e-01 3.823756426572799683e-02 -6.199242919683456421e-02 8.647504448890686035e-02 -3.063221573829650879e-01 1.202913466840982437e-02 -1.277905851602554321e-01 6.959511339664459229e-02 1.467314176261425018e-02 -2.159842252731323242e-01 8.582223206758499146e-02 -6.786665320396423340e-02 4.196358323097229004e-01 8.419365435838699341e-02 -3.206335008144378662e-01 -2.149956524372100830e-01 2.075196802616119385e-02 5.700282007455825806e-02 -1.774857491254806519e-01 5.510721355676651001e-02 9.580870717763900757e-02 1.163160428404808044e-01 5.737297981977462769e-02 2.293631136417388916e-01 1.288492679595947266e-01 -4.453532770276069641e-02
-2.265216596424579620e-02 -2.733789682388305664e-01 1.057824492454528809e-02 -7.386591285467147827e-02 -3.336107134819030762e-01 2.306281775236129761e-01 9.071899950504302979e-02 -8.517608791589736938e-02 1.109900474548339844e-01 1.828840970993041992e-01 -2.971424758434295654e-01 8.415272831916809082e-02 -7.337680459022521973e-02 -1.201186999678611755e-01 -7.441462576389312744e-02 1.871652454137802124e-01 -2.219558507204055786e-01 -1.772867590188980103e-01 1.731392927467823029e-02 -8.678048849105834961e-03 -3.869250118732452393e-01 -5.171907320618629456e-02 -2.125837802886962891e-01 -4.139111191034317017e-02 9.246499277651309967e-03 3.270209953188896179e-02 7.954344153404235840e-03 4.506203234195709229e-01 -2.208536267280578613e-01 -5.407318845391273499e-02 -3.674319759011268616e-02 1.595966983586549759e-03
-2.566642761230468750e-01 7.315450813621282578e-03 -1.766988448798656464e-02 -8.102823048830032349e-02 -3.942604064941406250e-01 -6.506403442472219467e-03 -2.688318490982055664e-01 2.082261592149734497e-01 -2.344018369913101196e-01 2.289175838232040405e-01 -2.967108599841594696e-02 1.879815757274627686e-02 5.335654318332672119e-02 -6.636121869087219238e-02 -2.365664951503276825e-02 1.302444338798522949e-01 -5.081425607204437256e-02 -1.343440115451812744e-01 3.049991726875305176e-01 4.141347482800483704e-02 -2.267316430807113647e-01 -1.816460043191909790e-01 -1.059912443161010742e-01 6.984182447195053101e-02 1.515765339136123657e-01 2.016613930463790894e-01 -1.168371643871068954e-02 1.053892001509666443e-01 -1.439843326807022095e-01 3.410714268684387207e-01 2.172718495130538940e-01 -2.183704674243927002e-01
-2.284817397594451904e-01 9.701979160308837891e-02 -1.059724316000938416e-01 1.293329745531082153e-01 -3.542938232421875000e-01 -1.520841568708419800e-01 3.327617421746253967e-02 -1.715485155582427979e-01 -1.379351364448666573e-03 -1.970395445823669434e-01 -3.530568778514862061e-01 -1.818189471960067749e-01 -6.187724322080612183e-02 -8.516710996627807617e-02 1.427754759788513184e-02 9.236252307891845703e-02 -8.301688730716705322e-02 -1.663347184658050537e-01 2.806856632232666016e-01 -2.894355654716491699e-01 -2.207384109497070312e-01 1.844683662056922913e-02 -6.626680493354797363e-02 -4.803114756941795349e-02 2.139574289321899414e-02 1.582886576652526855e-01 8.763656765222549438e-02 1.039850637316703796e-01 1.923721842467784882e-02 3.603781759738922119e-01 -1.437041610479354858e-01 2.590472698211669922e-01
-1.326581835746765137e-01 -2.755395881831645966e-02 1.285410970449447632e-01 1.598248332738876343e-01 5.947767943143844604e-02 5.857701599597930908e-02 -1.802083104848861694e-01 1.704813987016677856e-01 2.498354315757751465e-01 -2.495493590831756592e-01 -3.811880350112915039e-01 1.887868046760559082e-01 1.369636058807373047e-01 -3.274987265467643738e-02 9.102024883031845093e-02 1.731333732604980469e-01 -6.986396014690399170e-02 -2.472454309463500977e-01 3.020704388618469238e-01 -2.365508824586868286e-01 -1.166747733950614929e-01 -2.148098945617675781e-01 -2.563658356666564941e-01 2.645242400467395782e-02 -9.742771089076995850e-02 4.786152765154838562e-02 1.486840192228555679e-02 -7.778160274028778076e-02 1.921137794852256775e-02 2.813851535320281982e-01 2.489658296108245850e-01 9.143806248903274536e-02
-2.309869974851608276e-02 -2.681150138378143311e-01 -2.275643497705459595e-01 -1.434342414140701294e-01 -9.971200674772262573e-02 2.421819567680358887e-01 -9.929541498422622681e-02 1.174066588282585144e-01 -1.310499906539916992e-01 1.133029349148273468e-02 -1.277595758438110352e-01 3.301531821489334106e-02 -2.113678902387619019e-01 6.343676894903182983e-02 3.335845172405242920e-01 5.840344727039337158e-02 7.354251295328140259e-02 -3.125942349433898926e-01 4.506809115409851074e-01 -3.753968980163335800e-03 -8.519727736711502075e-02 -2.519197165966033936e-01 -3.939778730273246765e-02 9.726794064044952393e-02 1.210743486881256104e-01 5.044107511639595032e-02 -1.707076095044612885e-02 3.363010287284851074e-01 -1.058057546615600586e-01 6.618617475032806396e-02 8.724196255207061768e-02 -1.520264446735382080e-01
-2.797919213771820068e-01 -1.184598654508590698e-01 1.085793823003768921e-01 1.393490936607122421e-02 3.962703049182891846e-02 -9.949609637260437012e-02 -6.507264822721481323e-02 -3.404243290424346924e-02 -3.270020186901092529e-01 8.740273863077163696e-02 -6.083869189023971558e-02 2.349182963371276855e-01 -5.428681522607803345e-02 2.111921459436416626e-01 -1.223513484001159668e-01 -1.093624606728553772e-01 9.812711924314498901e-02 -3.578211963176727295e-01 5.031755566596984863e-01 -4.959356412291526794e-02 -9.347806870937347412e-02 1.260419636964797974e-01 -2.079541683197021484e-01 -4.049188643693923950e-02 -3.873660415410995483e-02 -1.856367476284503937e-02 9.096278995275497437e-02 2.057615071535110474e-01 -1.461588591337203979e-01 1.326229125261306763e-01 2.636004686355590820e-01 8.477830141782760620e-02
-1.121720224618911743e-01 -6.790687888860702515e-02 -2.406401932239532471e-01 -1.300022155046463013e-01 3.394375368952751160e-02 -1.374600529670715332e-01 -2.470075339078903198e-01 2.607536315917968750e-01 -5.522100254893302917e-03 -1.026142202317714691e-02 -2.465261816978454590e-01 -6.372505426406860352e-02 7.021994329988956451e-03 7.779829949140548706e-02 -4.367627575993537903e-02 1.509203463792800903e-01 -5.735057219862937927e-02 -2.518221139907836914e-01 4.483066499233245850e-01 -2.802287340164184570e-01 -1.689955592155456543e-01 -1.442948877811431885e-01 -1.872773319482803345e-01 -3.346270024776458740e-01 4.073834791779518127e-02 1.713327132165431976e-02 4.435162991285324097e-02 1.550735086202621460e-01 1.814009845256805420e-01 1.169632822275161743e-01 2.138341963291168213e-01 1.637487486004829407e-02
-3.447788059711456299e-01 -1.242649331688880920e-01 -1.798178255558013916e-01 -6.285293400287628174e-02 -2.922521531581878662e-01 4.480342939496040344e-02 -2.018061280250549316e-01 -1.801647692918777466e-01 5.471008643507957458e-02 5.258598178625106812e-02 -3.070229887962341309e-01 -2.608536183834075928e-01 -2.368352115154266357e-01 -4.937165603041648865e-02 -7.729303836822509766e-02 1.559831053018569946e-01 -1.275805383920669556e-01 -2.816910147666931152e-01 -3.955562040209770203e-02 -1.730334758758544922e-01 -5.487357825040817261e-02 -2.626440227031707764e-01 1.339224632829427719e-02 1.820365935564041138e-01 7.624054700136184692e-02 -7.535523921251296997e-02 1.769520044326782227e-01 2.563810944557189941e-01 -1.615555584430694580e-01 -6.652149558067321777e-02 1.807288080453872681e-01 8.794029802083969116e-02
-9.403492510318756104e-02 -4.077350199222564697e-01 -1.160577684640884399e-01 8.039686083793640137e-02 2.040516585111618042e-01 2.254214137792587280e-01 -1.760452836751937866e-01 -6.855374574661254883e-02 7.802634686231613159e-02 -8.396552503108978271e-02 -2.349716275930404663e-01 1.756368726491928101e-01 -6.395004689693450928e-02 1.790886279195547104e-03 -1.389074474573135376e-01 2.270239442586898804e-01 2.779020369052886963e-01 -2.471624612808227539e-01 3.259628713130950928e-01 -2.563368380069732666e-01 -2.866173684597015381e-01 -1.204729527235031128e-01 -2.597872018814086914e-01 8.804754167795181274e-02 3.856105729937553406e-02 -4.317153617739677429e-02 5.761553347110748291e-02 -1.991009339690208435e-02 -1.685376465320587158e-02 5.406724289059638977e-02 4.784063622355461121e-02 -8.921777456998825073e-02
-2.949956655502319336e-01 -2.817576937377452850e-02 -3.065386787056922913e-02 -9.922989457845687866e-02 1.684165559709072113e-02 2.343635410070419312e-01 -4.962989687919616699e-02 -3.065159358084201813e-02 -7.409344613552093506e-02 -4.262730851769447327e-02 -2.419025450944900513e-01 1.432523578405380249e-01 -1.999578475952148438e-01 -5.080373492091894150e-03 4.087859690189361572e-01 -6.310068815946578979e-02 2.499258369207382202e-01 -3.008356988430023193e-01 3.036262989044189453e-01 1.043548732995986938e-01 -1.449518948793411255e-01 -1.652999520301818848e-01 -2.745868861675262451e-01 1.974113844335079193e-02 -1.112612336874008179e-01 2.987187802791595459e-01 -4.902116954326629639e-02 2.113897204399108887e-01 -9.914538264274597168e-02 2.103787846863269806e-02 6.330268830060958862e-02 -4.686289653182029724e-02
-2.573015689849853516e-01 2.148029208183288574e-02 2.353766560554504395e-01 2.108506560325622559e-01 -2.053732424974441528e-01 -2.563172876834869385e-01 5.015994235873222351e-02 -1.600805819034576416e-01 6.378468126058578491e-02 1.081489585340023041e-02 -3.115778267383575439e-01 -9.214182943105697632e-02 1.099757850170135498e-01 5.341992527246475220e-02 9.631773084402084351e-02 5.072162672877311707e-02 8.403708785772323608e-02 -2.639062702655792236e-01 2.746987640857696533e-01 -2.647675871849060059e-01 -1.876060217618942261e-01 -1.435932815074920654e-01 8.060447871685028076e-02 -1.955688595771789551e-01 2.299623340368270874e-01 1.053395643830299377e-01 1.706301271915435791e-01 3.362373709678649902e-01 1.683943904936313629e-02 -4.257701337337493896e-02 -1.227692365646362305e-01 1.214657053351402283e-01
-1.804828196763992310e-01 -2.823057472705841064e-01 1.586405932903289795e-01 1.749592274427413940e-01 4.540926590561866760e-02 -1.392481178045272827e-01 -2.519274055957794189e-01 4.504639655351638794e-02 -2.171417325735092163e-01 -3.543066084384918213e-01 -1.409779787063598633e-01 -8.165735751390457153e-02 1.570959202945232391e-02 -4.945529252290725708e-02 4.599908366799354553e-02 -1.657120138406753540e-01 -4.477140679955482483e-02 -2.456902414560317993e-01 3.272559046745300293e-01 -3.020538389682769775e-01 6.411277502775192261e-02 -2.311259359121322632e-01 -2.285929173231124878e-01 1.221455913037061691e-02 -1.520299762487411499e-01 -6.529983878135681152e-02 -5.173177644610404968e-02 1.764144748449325562e-01 -3.599969297647476196e-02 1.188620552420616150e-01 2.572198808193206787e-01 1.055660098791122437e-02
-1.139363124966621399e-01 -2.116208076477050781e-01 -2.605996429920196533e-01 1.019152626395225525e-02 -2.255903482437133789e-01 -1.673074662685394287e-01 -9.635397791862487793e-02 9.708602726459503174e-02 -1.318187564611434937e-01 1.138277053833007812e-01 -2.939155101776123047e-01 1.841295808553695679e-01 1.881208717823028564e-01 2.135006710886955261e-02 1.023821383714675903e-01 1.988632977008819580e-01 1.175275146961212158e-01 -2.642076909542083740e-01 3.761906027793884277e-01 -8.270192891359329224e-03 -2.063799351453781128e-01 -1.799763739109039307e-01 -1.651638746261596680e-01 -1.718339771032333374e-01 1.569922715425491333e-01 6.259514391422271729e-02 -4.256505891680717468e-02 1.537456065416336060e-01 -2.644104361534118652e-01 1.224945485591888428e-01 -1.553224921226501465e-01 1.416901648044586182e-01
-2.312075495719909668e-01 -1.731867901980876923e-02 1.261806488037109375e-01 2.317298576235771179e-02 -3.342192173004150391e-01 -1.627616882324218750e-01 1.703999787569046021e-01 -1.498118638992309570e-01 -6.084626540541648865e-02 -2.745765149593353271e-01 -2.437049150466918945e-01 7.048398256301879883e-02 -2.048768550157546997e-01 4.106742888689041138e-02 -8.299721032381057739e-02 -7.148814201354980469e-02 3.649940490722656250e-01 -6.620037555694580078e-02 2.907521128654479980e-01 1.016104444861412048e-01 -1.262332499027252197e-01 -1.917687803506851196e-01 -1.860913038253784180e-01 6.365786492824554443e-02 1.015655770897865295e-01 8.994635939598083496e-02 2.318619750440120697e-02 3.278138637542724609e-01 1.071952842175960541e-02 1.800506412982940674e-01 -7.399338483810424805e-02 -2.296205312013626099e-01
-1.151280030608177185e-01 -1.627469062805175781e-01 -2.037451267242431641e-01 8.180800825357437134e-03 -1.206441223621368408e-01 -1.014689952135086060e-01 -5.663967225700616837e-03 1.706682145595550537e-01 1.510712504386901855e-01 3.354600816965103149e-02 -2.904239296913146973e-01 -1.198084056377410889e-01 -1.686972193419933319e-02 -2.952695190906524658e-01 1.210543438792228699e-01 2.224791198968887329e-01 2.244608998298645020e-01 -1.975130289793014526e-02 2.815542519092559814e-01 -2.276148349046707153e-01 -3.686095178127288818e-01 2.019515261054039001e-02 8.396906405687332153e-02 3.705790266394615173e-02 2.199583947658538818e-01 -9.185138344764709473e-02 9.197960793972015381e-02 3.390188813209533691e-01 -3.086673095822334290e-02 1.396889835596084595e-01 1.493763625621795654e-01 -2.021164447069168091e-01
-1.101099625229835510e-01 -7.998658716678619385e-02 1.572281718254089355e-01 -2.885669237002730370e-04 -1.759529262781143188e-01 -2.604181170463562012e-01 9.206435084342956543e-02 -2.833032906055450439e-01 2.208191901445388794e-01 -2.467520833015441895e-01 -1.481773704290390015e-01 4.340167343616485596e-02 -1.804633587598800659e-01 -1.229557394981384277e-01 -6.140650808811187744e-02 -6.879947334527969360e-02 2.153085768222808838e-01 -2.045188844203948975e-01 2.653771936893463135e-01 1.287742853164672852e-01 -1.272216439247131348e-01 -1.300649940967559814e-01 -2.982685267925262451e-01 5.525045841932296753e-02 4.153077676892280579e-02 3.052590973675251007e-02 3.056316077709197998e-02 3.951891660690307617e-01 -8.696761727333068848e-02 5.941590294241905212e-02 -1.055832877755165100e-01 -3.118446469306945801e-01
-3.252414166927337646e-01 -2.325835078954696655e-01 -1.927126497030258179e-01 6.704077823087573051e-04 -1.027021482586860657e-01 -5.743227899074554443e-02 -1.053587570786476135e-01 1.777051538228988647e-01 7.470486313104629517e-02 5.778587237000465393e-02 -3.260203301906585693e-01 3.922416269779205322e-02 -3.558726981282234192e-02 5.390945822000503540e-02 1.646013259887695312e-01 7.310529053211212158e-02 5.306461453437805176e-02 -3.660557568073272705e-01 3.588214814662933350e-01 4.352563247084617615e-02 -1.398382633924484253e-01 6.821836531162261963e-02 -2.879168689250946045e-01 6.057314947247505188e-02 1.204557437449693680e-02 -1.775012761354446411e-01 -5.747408419847488403e-02 2.665317803621292114e-02 -3.389596939086914062e-01 2.100417166948318481e-01 -9.015975892543792725e-02 1.098219752311706543e-01
-2.127814143896102905e-01 -9.456436336040496826e-02 -2.116428315639495850e-01 1.852899640798568726e-01 4.350514709949493408e-02 -2.141823992133140564e-02 -5.034350603818893433e-02 -3.768051043152809143e-02 5.359183624386787415e-02 2.305158227682113647e-01 -4.952819943428039551e-01 2.663029171526432037e-02 -5.337032955139875412e-03 -1.358576416969299316e-01 -8.146875351667404175e-02 2.326979339122772217e-01 -1.693358421325683594e-01 -1.936156004667282104e-01 1.175764501094818115e-01 -2.550601661205291748e-01 -7.977813482284545898e-02 -2.867069840431213379e-01 -2.900451980531215668e-02 -8.383768796920776367e-02 1.660062074661254883e-01 1.252721250057220459e-01 2.472159713506698608e-01 1.416296958923339844e-01 -2.774721980094909668e-01 -1.821012496948242188e-01 3.154463693499565125e-02 4.480009526014328003e-02
-2.403615415096282959e-01 1.868637055158615112e-01 -4.263059794902801514e-02 -1.407453268766403198e-01 -5.574171990156173706e-02 -1.395266503095626831e-01 -2.815316319465637207e-01 -3.113548755645751953e-01 -2.490118891000747681e-02 -1.309167444705963135e-01 -2.181323990225791931e-02 7.962414622306823730e-02 7.656036317348480225e-02 -7.764616608619689941e-02 -2.283986508846282959e-01 -1.777605116367340088e-01 -1.152574270963668823e-01 -1.681922376155853271e-01 2.284178584814071655e-01 -9.412064403295516968e-02 -2.521409392356872559e-01 -4.757452011108398438e-01 -1.022044569253921509e-01 2.238413505256175995e-02 4.746138304471969604e-02 -9.044405072927474976e-02 1.835970878601074219e-01 -9.477099031209945679e-02 -1.911714226007461548e-01 3.126790374517440796e-02 2.457145899534225464e-01 1.104127392172813416e-01
-1.484015304595232010e-02 -2.174629271030426025e-02 1.951116472482681274e-01 3.665584027767181396e-01 -1.993606090545654297e-01 -1.072860583662986755e-01 -2.325953096151351929e-01 5.331074818968772888e-02 -1.133629009127616882e-01 9.238765388727188110e-02 -2.443781346082687378e-01 -3.075849115848541260e-01 -1.792868524789810181e-01 1.483858972787857056e-01 -2.262203097343444824e-01 1.306325793266296387e-01 2.838995754718780518e-01 -1.261583268642425537e-01 1.255104988813400269e-01 -6.214465573430061340e-02 -1.470649894326925278e-02 -1.420409418642520905e-02 -3.820181787014007568e-01 -6.110141798853874207e-02 -4.464989528059959412e-02 2.788338577374815941e-03 1.064126715064048767e-01 -5.949173588305711746e-03 -3.655365109443664551e-01 -3.703409340232610703e-03 -8.556440472602844238e-02 5.079483147710561752e-03
3.820825368165969849e-02 8.915879763662815094e-03 1.695318073034286499e-01 8.844842016696929932e-02 -1.574352681636810303e-01 -1.470229923725128174e-01 -1.501504704356193542e-02 -1.091145649552345276e-01 -6.530377268791198730e-02 -2.668550014495849609e-01 -3.801885247230529785e-01 1.523881405591964722e-01 -1.972436755895614624e-01 -4.391393065452575684e-02 -2.202059775590896606e-01 -1.965672075748443604e-01 3.438365757465362549e-01 -4.376379773020744324e-02 4.317712783813476562e-01 -1.998557522892951965e-02 -2.334488034248352051e-01 1.593163609504699707e-01 -5.820793285965919495e-02 1.020236387848854065e-01 3.101789020001888275e-02 2.811427460983395576e-03 6.580098718404769897e-02 3.161440491676330566e-01 5.398461595177650452e-02 5.453082919120788574e-02 -7.498481869697570801e-02 -1.214900687336921692e-01
-2.044340223073959351e-01 -2.318507432937622070e-01 5.789005197584629059e-03 -5.806151404976844788e-02 -2.354197502136230469e-01 -8.692689985036849976e-02 -3.547815084457397461e-01 -6.224743649363517761e-02 2.308821380138397217e-01 1.439607292413711548e-01 -2.783693075180053711e-01 2.257388085126876831e-02 -2.526293694972991943e-01 -3.724963590502738953e-02 3.676506131887435913e-02 4.453953728079795837e-02 -2.733370661735534668e-01 -1.765592247247695923e-01 6.055573001503944397e-02 1.984203979372978210e-02 -1.510415673255920410e-01 -1.754856109619140625e-01 -3.726651519536972046e-02 1.006651967763900757e-01 1.250863373279571533e-01 7.776088267564773560e-02 8.095185458660125732e-02 3.656966686248779297e-01 -2.210202366113662720e-01 -1.924408674240112305e-01 1.544423550367355347e-01 2.023720592260360718e-01
3.903196007013320923e-02 -8.790336549282073975e-02 -6.021258234977722168e-02 2.586930096149444580e-01 -2.557367384433746338e-01 2.433042824268341064e-01 -2.710277140140533447e-01 -1.846300996840000153e-02 2.499409019947052002e-02 -2.047993540763854980e-01 -3.366659581661224365e-01 1.536276489496231079e-01 -4.433982446789741516e-02 1.500754356384277344e-01 -2.333885729312896729e-01 -3.028136789798736572e-01 -1.167798507958650589e-02 -7.186191529035568237e-02 1.415197849273681641e-01 -7.510857284069061279e-02 -1.009627729654312134e-01 -1.690747290849685669e-01 8.592588454484939575e-02 -2.815380394458770752e-01 -2.847243659198284149e-02 1.609749048948287964e-01 1.456085443496704102e-01 -1.528394669294357300e-01 -2.725414335727691650e-01 -1.666921377182006836e-01 1.129485592246055603e-01 -1.706883311271667480e-01
-8.495082706212997437e-02 -1.165890023112297058e-01 -5.657319352030754089e-02 2.194587737321853638e-01 -8.634454011917114258e-02 -1.868890412151813507e-02 -1.305632740259170532e-01 6.804309040307998657e-02 1.158322542905807495e-01 1.278935521841049194e-01 -5.102237462997436523e-01 -1.811483502388000488e-01 -1.299840658903121948e-01 -1.469391733407974243e-01 2.387588769197463989e-01 9.622690826654434204e-02 -3.141207247972488403e-02 -1.905269175767898560e-01 1.749270409345626831e-01 -2.972746491432189941e-01 -8.889809995889663696e-02 -2.567315697669982910e-01 -1.205267310142517090e-01 8.617661893367767334e-02 -3.844869090244174004e-03 4.702235106378793716e-03 3.291352987289428711e-01 2.841567695140838623e-01 5.216896533966064453e-02 -1.312106102705001831e-01 -9.600335359573364258e-02 -1.961666345596313477e-02
-1.037757024168968201e-01 -8.090592175722122192e-02 1.272725164890289307e-01 6.631164997816085815e-02 -1.741702258586883545e-01 1.328911483287811279e-01 1.442306786775588989e-01 -2.399890422821044922e-01 1.241544336080551147e-01 1.633264869451522827e-01 -2.960078120231628418e-01 2.004254162311553955e-01 -1.887176930904388428e-01 -5.742646753787994385e-02 -3.171663880348205566e-01 1.750872582197189331e-01 1.768607199192047119e-01 1.233061030507087708e-01 1.210182011127471924e-01 -1.807305365800857544e-01 -6.586231291294097900e-02 -2.253326475620269775e-01 4.150201380252838135e-02 2.709287405014038086e-01 -3.480888530611991882e-02 -1.031341310590505600e-02 8.480086922645568848e-02 3.292532563209533691e-01 -2.960517704486846924e-01 2.392637878656387329e-01 -7.948767393827438354e-02 5.911116302013397217e-02
-7.653572130948305130e-03 9.429518878459930420e-02 2.894872799515724182e-02 4.093021899461746216e-02 -9.081150405108928680e-03 -1.356305480003356934e-01 -1.005750335752964020e-02 -6.498357653617858887e-02 2.772046625614166260e-02 -1.753052324056625366e-01 -3.019190132617950439e-01 9.983536601066589355e-02 -2.920368909835815430e-01 1.301253139972686768e-01 -2.652885019779205322e-01 -3.342175483703613281e-02 2.088121026754379272e-01 -1.301491856575012207e-01 4.060193002223968506e-01 -2.522986941039562225e-02 -3.380674123764038086e-01 1.892395168542861938e-01 -4.888816922903060913e-02 5.615792796015739441e-02 -4.837097972631454468e-02 -9.837038815021514893e-03 8.627946674823760986e-02 4.436666965484619141e-01 1.585744917392730713e-01 7.644682377576828003e-02 -2.142212167382240295e-02 -1.988836377859115601e-01
-3.159514069557189941e-01 2.274989522993564606e-02 -1.212250292301177979e-01 1.769223660230636597e-01 2.164169996976852417e-01 3.215905651450157166e-02 -2.307613939046859741e-01 2.267672121524810791e-01 1.054117009043693542e-01 2.840750105679035187e-02 -1.916886307299137115e-02 2.009201198816299438e-01 7.991163432598114014e-02 9.949594736099243164e-03 8.019655197858810425e-02 -7.507082074880599976e-02 6.479265540838241577e-02 -2.191538810729980469e-01 2.805643379688262939e-01 -2.360464930534362793e-01 1.041651517152786255e-01 -2.594602704048156738e-01 1.759842634201049805e-01 1.219973564147949219e-01 -4.210475459694862366e-02 2.234267890453338623e-01 5.295652896165847778e-02 4.116348922252655029e-01 -2.563201785087585449e-01 -1.051304116845130920e-01 9.172400087118148804e-02 -1.005884706974029541e-01
-2.199981957674026489e-01 -2.316155657172203064e-02 6.913352757692337036e-02 7.890808396041393280e-03 -2.290358580648899078e-02 7.634461671113967896e-02 9.128589183092117310e-02 3.300488591194152832e-01 -5.741238594055175781e-02 2.698255889117717743e-02 -2.293537259101867676e-01 1.290516704320907593e-01 -2.407090514898300171e-01 2.767761051654815674e-01 5.440754815936088562e-02 7.246204465627670288e-02 -2.607154250144958496e-01 2.731359004974365234e-02 1.200711578130722046e-01 -3.190707564353942871e-01 -2.378597110509872437e-01 -2.026630640029907227e-01 -1.221225038170814514e-01 8.893574774265289307e-02 -1.963563710451126099e-01 -1.794887147843837738e-02 2.407471388578414917e-01 3.256537318229675293e-01 -3.071616291999816895e-01 4.307968914508819580e-02 -8.828178048133850098e-03 -4.451123625040054321e-02
-2.262805402278900146e-01 -6.116566061973571777e-02 -1.512713730335235596e-01 1.685435920953750610e-01 -2.122094780206680298e-01 -1.463054716587066650e-01 -2.848799526691436768e-02 6.885813176631927490e-02 3.263403475284576416e-02 1.088378056883811951e-01 -4.636435210704803467e-01 1.020895987749099731e-01 -2.215971762780100107e-04 -1.234385296702384949e-01 -4.750720039010047913e-02 2.937754988670349121e-01 -2.153789401054382324e-01 -2.832006216049194336e-01 7.694053649902343750e-02 -1.044837534427642822e-01 -1.898443549871444702e-01 -2.906969189643859863e-01 -1.506562829017639160e-01 -8.697133511304855347e-02 1.090820059180259705e-01 -1.827252060174942017e-01 5.502632260322570801e-02 3.295525908470153809e-01 -9.662467241287231445e-02 -2.295098826289176941e-02 1.228697001934051514e-01 5.969709903001785278e-02
-3.252608478069305420e-01 -1.385784000158309937e-01 1.344917416572570801e-01 2.652503848075866699e-01 3.811755776405334473e-02 -3.555382788181304932e-02 -2.685075998306274414e-01 -3.784907236695289612e-02 1.524473726749420166e-01 -2.901628911495208740e-01 -3.661442399024963379e-01 1.089145764708518982e-01 -4.560394957661628723e-02 9.110984951257705688e-02 9.738806635141372681e-02 -7.954484783113002777e-03 2.173310965299606323e-01 -2.475665956735610962e-01 2.410384863615036011e-01 -1.114774718880653381e-01 -1.183462589979171753e-01 -2.561396658420562744e-01 -1.986141949892044067e-01 -1.546623557806015015e-01 7.664547860622406006e-02 4.725413396954536438e-02 -1.233935728669166565e-01 -5.647545680403709412e-03 1.457625776529312134e-01 1.489320397377014160e-01 1.664967387914657593e-01 1.431030333042144775e-01
-2.229143865406513214e-02 5.338874086737632751e-02 5.954992771148681641e-02 -6.503062322735786438e-03 -1.763006895780563354e-01 -1.559404581785202026e-01 1.571514084935188293e-02 2.181329764425754547e-02 -1.131736580282449722e-02 -1.618782877922058105e-01 -1.984149813652038574e-01 6.600558757781982422e-02 -2.012507021427154541e-01 1.832452602684497833e-02 -2.183932811021804810e-01 -6.710866838693618774e-02 2.639856040477752686e-01 -3.416163101792335510e-02 4.963164627552032471e-01 -8.228752017021179199e-02 -4.260555505752563477e-01 2.985744178295135498e-01 -9.816320985555648804e-02 5.995542183518409729e-02 -5.067804362624883652e-03 9.745043516159057617e-02 6.822844594717025757e-02 3.478985428810119629e-01 1.487693656235933304e-02 9.989766776561737061e-02 5.665233358740806580e-03 -1.433399021625518799e-01
-1.617752462625503540e-01 7.763212919235229492e-02 -1.208811551332473755e-01 6.478810310363769531e-02 -1.900485157966613770e-01 -2.390380576252937317e-02 1.139456778764724731e-01 4.355744272470474243e-02 3.075801730155944824e-01 -6.453904509544372559e-02 -4.191803634166717529e-01 -2.217990458011627197e-01 2.014690935611724854e-01 1.286326255649328232e-02 -1.548810750246047974e-01 -1.184340789914131165e-01 1.777153015136718750e-01 3.739800676703453064e-02 1.419854164123535156e-01 -1.388864368200302124e-01 -3.273875713348388672e-01 1.788455434143543243e-02 -2.210249304771423340e-01 1.220213249325752258e-01 -2.091462314128875732e-01 -5.096827819943428040e-02 1.358869522809982300e-01 3.121384978294372559e-01 -2.903226390480995178e-02 -1.982395909726619720e-02 3.477146476507186890e-02 -2.943108379840850830e-01
-3.814130425453186035e-01 -1.921216212213039398e-02 7.640664279460906982e-02 -1.167623773217201233e-01 -1.323744356632232666e-01 2.335212379693984985e-02 -2.075546085834503174e-01 -6.280080229043960571e-02 -8.507112413644790649e-02 2.158139795064926147e-01 -1.890881508588790894e-01 -3.358905762434005737e-02 9.374967217445373535e-02 1.185091808438301086e-01 -1.204217076301574707e-01 -2.199959158897399902e-01 -1.020099073648452759e-01 -4.025060534477233887e-01 3.188684880733489990e-01 -1.034934073686599731e-01 -2.425722964107990265e-02 -2.633566558361053467e-01 -1.798664331436157227e-01 4.103311803191900253e-03 -2.485962025821208954e-02 -3.140950575470924377e-02 2.474060654640197754e-01 -1.105130314826965332e-01 -6.244305521249771118e-02 -2.549443840980529785e-01 2.492224723100662231e-01 -3.181528300046920776e-03
4.850405827164649963e-02 -3.852590322494506836e-01 -2.357040345668792725e-02 6.861588358879089355e-02 -1.701104044914245605e-01 2.423639893531799316e-01 -8.991621434688568115e-02 7.349506020545959473e-02 -1.206221729516983032e-01 9.345200657844543457e-02 -2.087496817111968994e-01 1.490768194198608398e-01 -3.220423161983489990e-01 4.699213430285453796e-02 8.695833384990692139e-02 -1.422186046838760376e-01 -1.940205693244934082e-02 -2.269644588232040405e-01 2.577529251575469971e-01 -7.175365090370178223e-02 -1.337005198001861572e-01 2.775541739538311958e-03 -1.068565845489501953e-01 1.352002322673797607e-01 2.620432712137699127e-02 -1.824581921100616455e-01 2.337034046649932861e-02 1.718532890081405640e-01 -1.913861483335494995e-01 3.799053430557250977e-01 3.106746673583984375e-01 -8.611565083265304565e-02
-2.637584209442138672e-01 -2.256058156490325928e-01 -2.021859772503376007e-02 -1.192072853446006775e-01 -3.509182333946228027e-01 1.840643584728240967e-01 1.503513902425765991e-01 -7.869007438421249390e-02 2.675245404243469238e-01 -3.664238750934600830e-01 -3.144080340862274170e-01 8.060869574546813965e-02 2.618790604174137115e-02 -9.634333103895187378e-02 -2.362146824598312378e-01 -4.884439706802368164e-02 3.693699836730957031e-02 -1.654488593339920044e-01 1.065381988883018494e-01 3.524880483746528625e-02 -8.858418464660644531e-02 -3.165783882141113281e-01 -1.926277577877044678e-01 2.701739594340324402e-02 1.755874156951904297e-01 -5.490344017744064331e-02 1.753840297460556030e-01 5.805939063429832458e-02 -1.355898566544055939e-02 1.888825595378875732e-01 -6.347557902336120605e-02 6.823560595512390137e-02
-4.335173591971397400e-02 -4.327596127986907959e-01 -3.021596930921077728e-02 -2.842644043266773224e-02 -1.040371879935264587e-01 -1.201603114604949951e-01 -1.302437633275985718e-01 2.314495146274566650e-01 -2.178316935896873474e-03 -6.335195899009704590e-02 4.673144593834877014e-02 1.730908453464508057e-01 9.897707402706146240e-02 1.026736050844192505e-01 5.256071314215660095e-02 -2.659111320972442627e-01 -1.511444896459579468e-01 -4.717381298542022705e-01 3.411059081554412842e-01 -1.866091489791870117e-01 -3.065317869186401367e-02 -8.231985569000244141e-02 -9.899893403053283691e-02 -8.920018374919891357e-02 1.002022717148065567e-02 1.597449481487274170e-01 1.035937443375587463e-01 1.774457991123199463e-01 -1.930850893259048462e-01 1.418040692806243896e-01 1.125870570540428162e-01 -1.530263423919677734e-01
-1.866620332002639771e-01 -1.970743685960769653e-01 -2.110356837511062622e-02 -1.366942077875137329e-01 7.153173536062240601e-02 2.932950854301452637e-02 -1.987423188984394073e-02 -8.988416194915771484e-02 2.859341213479638100e-03 -2.594452202320098877e-01 -1.497691422700881958e-01 1.880425401031970978e-02 -4.234085232019424438e-02 1.576809734106063843e-01 -2.228497117757797241e-01 -3.843179941177368164e-01 2.324081510305404663e-01 -3.513860106468200684e-01 1.514034718275070190e-01 -2.415117174386978149e-01 -1.697275340557098389e-01 -2.751885950565338135e-01 -1.798329353332519531e-01 1.545050740242004395e-01 -1.554541289806365967e-02 1.474009007215499878e-01 1.076267212629318237e-01 -8.179731667041778564e-02 -1.345029324293136597e-01 -1.305898129940032959e-01 1.320562977343797684e-02 -2.890810370445251465e-01
-1.571667492389678955e-01 -1.703709922730922699e-02 2.614049613475799561e-02 -4.807846248149871826e-02 -2.551532983779907227e-01 -3.441762551665306091e-02 1.629927903413772583e-01 -1.588055640459060669e-01 8.595512062311172485e-02 -3.721770048141479492e-01 -3.597815930843353271e-01 1.712544560432434082e-01 -1.970823407173156738e-01 -7.401371002197265625e-02 -8.896643668413162231e-02 -1.181140840053558350e-01 1.791013628244400024e-01 -8.659658581018447876e-02 4.190241098403930664e-01 -3.893578425049781799e-02 -1.069414615631103516e-01 -8.031378500163555145e-03 -1.957144886255264282e-01 2.782917581498622894e-02 -6.283451616764068604e-02 -8.549904078245162964e-02 9.325160086154937744e-02 3.286482691764831543e-01 1.654681414365768433e-01 3.401932120323181152e-02 -1.498974561691284180e-01 -1.919805258512496948e-01
-3.135494887828826904e-01 -3.829319477081298828e-01 -2.627809718251228333e-02 1.698102951049804688e-01 -3.716001519933342934e-03 6.867648661136627197e-02 -2.460987567901611328e-01 3.794727846980094910e-02 1.844921857118606567e-01 4.695423692464828491e-02 -4.724374413490295410e-02 1.466431319713592529e-01 -3.582934290170669556e-02 2.162398099899291992e-01 -4.964152351021766663e-02 -2.819546125829219818e-02 -1.912828069180250168e-03 -2.041144967079162598e-01 4.344822168350219727e-01 -8.529962599277496338e-02 -1.376006305217742920e-01 -2.142966240644454956e-01 -3.386446535587310791e-01 -3.315694630146026611e-02 -1.002785339951515198e-01 7.653948385268449783e-03 -1.887339353561401367e-01 -2.890523336827754974e-02 3.134572133421897888e-02 1.710117310285568237e-01 7.435066998004913330e-02 -2.163986265659332275e-01
-1.694712340831756592e-01 -1.698166728019714355e-01 2.336208373308181763e-01 7.187994569540023804e-02 -1.529569327831268311e-01 -1.359753012657165527e-01 -4.885752499103546143e-02 8.441405743360519409e-02 -2.638482451438903809e-01 1.467339135706424713e-02 -6.765811145305633545e-02 1.878388226032257080e-02 8.544282615184783936e-02 1.109954863786697388e-01 -1.708128303289413452e-01 1.169547811150550842e-01 1.162766665220260620e-02 -3.584805130958557129e-01 3.877069354057312012e-01 -2.733385562896728516e-01 1.924431137740612030e-02 -2.468637749552726746e-02 -4.908906519412994385e-01 4.604449123144149780e-02 -3.524655476212501526e-02 1.863061338663101196e-01 1.474426686763763428e-01 -1.023475676774978638e-01 -7.207070291042327881e-02 -5.925307422876358032e-02 5.101245269179344177e-02 -1.297657042741775513e-01
-2.280825972557067871e-01 -1.970307230949401855e-01 -1.508591622114181519e-01 1.116814762353897095e-01 8.755630254745483398e-02 6.770111620426177979e-02 9.140155464410781860e-02 -5.993908271193504333e-03 1.058314293622970581e-01 1.974989287555217743e-02 -3.714439570903778076e-01 -7.746056467294692993e-02 -1.170222759246826172e-01 -1.349361389875411987e-01 -1.765204370021820068e-01 -1.310662776231765747e-01 2.555754482746124268e-01 1.281977295875549316e-01 1.974044367671012878e-02 -1.467732787132263184e-01 6.539604812860488892e-02 -2.797680199146270752e-01 -2.187369167804718018e-01 -2.668498456478118896e-01 -5.079468339681625366e-02 3.380524218082427979e-01 8.579375594854354858e-02 3.410747945308685303e-01 -2.267649322748184204e-01 -9.799017012119293213e-02 1.026673242449760437e-01 9.020278230309486389e-03
-2.255237251520156860e-01 2.533399462699890137e-01 -7.494897395372390747e-02 2.134582996368408203e-01 1.467960420995950699e-02 -5.876589193940162659e-02 -1.134196892380714417e-01 2.644580975174903870e-02 8.642123639583587646e-02 8.733642101287841797e-02 -3.481799960136413574e-01 -1.424635350704193115e-01 1.050796061754226685e-01 6.508348882198333740e-02 6.752607226371765137e-02 -1.038288474082946777e-01 5.283863842487335205e-02 -7.802890241146087646e-02 3.293757438659667969e-01 -2.356111407279968262e-01 -4.009924829006195068e-01 -2.308823540806770325e-02 -1.144935842603445053e-02 -3.760841116309165955e-02 2.542065680027008057e-01 4.040443897247314453e-02 -9.902206808328628540e-02 3.122077882289886475e-01 -2.800762653350830078e-01 7.811388373374938965e-02 -1.129293814301490784e-01 1.507300287485122681e-01
-2.531597614288330078e-01 -9.587424993515014648e-02 -2.262845635414123535e-02 1.858874410390853882e-01 -2.097326517105102539e-01 -2.840125001966953278e-02 -3.472132980823516846e-02 -1.386849731206893921e-01 -1.325480546802282333e-02 1.460751332342624664e-02 -4.247753322124481201e-01 -8.206128329038619995e-02 4.348405078053474426e-02 -1.903447955846786499e-01 -2.407239051535725594e-03 -9.464261680841445923e-02 8.332373574376106262e-03 -3.933010101318359375e-01 1.551875919103622437e-01 -2.085570544004440308e-01 -2.752485275268554688e-01 4.034914448857307434e-02 1.343940943479537964e-01 -5.073515698313713074e-02 1.782902777194976807e-01 -1.193048730492591858e-01 -4.263821616768836975e-02 3.211582601070404053e-01 -3.288154602050781250e-01 9.327711537480354309e-03 -3.877002373337745667e-02 1.035607159137725830e-01
-5.068639293313026428e-02 4.312076047062873840e-02 2.207276970148086548e-01 4.048922564834356308e-03 -1.851217001676559448e-01 1.445553153753280640e-01 -1.576763093471527100e-01 1.537942234426736832e-02 1.363593190908432007e-01 1.600941568613052368e-01 -2.146193534135818481e-01 5.788168311119079590e-02 -2.146637300029397011e-03 2.525392472743988037e-01 3.689063480123877525e-03 -2.170039266347885132e-01 -2.763984203338623047e-01 -2.028176486492156982e-01 8.431904762983322144e-02 -7.111101597547531128e-02 1.368576437234878540e-01 -8.028540760278701782e-02 -1.491555422544479370e-01 8.116209506988525391e-02 -1.213693767786026001e-01 2.606824040412902832e-01 3.961792588233947754e-01 2.898648083209991455e-01 -1.823718994855880737e-01 3.102173209190368652e-01 1.583575308322906494e-01 1.021855603903532028e-02
-1.723342537879943848e-01 4.759168624877929688e-02 -1.760549396276473999e-01 1.386775672435760498e-01 7.605124264955520630e-02 1.174675747752189636e-01 1.457960754632949829e-01 2.514985501766204834e-01 1.793583929538726807e-01 -1.550257056951522827e-01 -2.860005199909210205e-01 3.863354921340942383e-01 -2.837317287921905518e-01 -2.158480696380138397e-02 -7.351415604352951050e-02 -1.612544953823089600e-01 -1.169056966900825500e-01 2.786353416740894318e-02 1.087800115346908569e-01 -1.019131205976009369e-02 -2.226898223161697388e-01 -2.063383460044860840e-01 -1.477565318346023560e-01 -3.136194869875907898e-02 -1.107333377003669739e-01 4.839391447603702545e-03 2.818819880485534668e-01 2.326021343469619751e-01 -1.998883187770843506e-01 6.011260673403739929e-03 2.062039077281951904e-01 2.106368243694305420e-01
-1.713560968637466431e-01 -1.161508262157440186e-01 1.713079959154129028e-01 5.872146785259246826e-02 -4.938240349292755127e-02 3.872285783290863037e-01 7.816153019666671753e-02 2.226716130971908569e-01 2.751597464084625244e-01 -3.229521214962005615e-02 -3.347838521003723145e-01 -1.369359251111745834e-02 -5.617116019129753113e-02 -1.264675799757242203e-02 8.158825337886810303e-03 2.636454533785581589e-03 6.526003777980804443e-02 6.280372291803359985e-02 1.000610888004302979e-01 2.056706883013248444e-02 -2.899962663650512695e-01 -2.093399167060852051e-01 -4.202463328838348389e-01 7.393531501293182373e-02 2.149523496627807617e-01 1.950660198926925659e-01 7.145851850509643555e-02 2.067534029483795166e-01 5.212520062923431396e-02 2.043672949075698853e-01 1.317441016435623169e-01 -3.580227121710777283e-02
-2.749042809009552002e-01 -1.268339604139328003e-01 -1.500016544014215469e-02 8.880433440208435059e-02 -1.534111648797988892e-01 7.155581377446651459e-03 -4.326225817203521729e-02 2.583851516246795654e-01 1.332173794507980347e-01 1.624543666839599609e-01 -7.524174451828002930e-02 -9.215739369392395020e-02 -2.062209546566009521e-01 -1.975994706153869629e-01 -9.828185290098190308e-02 -1.232871711254119873e-01 3.584044799208641052e-02 -2.823077440261840820e-01 2.008360922336578369e-01 1.171184331178665161e-01 -2.650614976882934570e-01 -1.851686239242553711e-01 -2.977921366691589355e-01 1.070441380143165588e-01 2.437893114984035492e-02 7.059267163276672363e-02 4.102090597152709961e-01 -5.671561881899833679e-02 -4.811275005340576172e-02 3.699803352355957031e-02 2.151246182620525360e-02 3.497925698757171631e-01
-1.459608823060989380e-01 6.187016889452934265e-02 6.299081444740295410e-02 1.579344868659973145e-01 -3.181885555386543274e-02 1.427482962608337402e-01 -5.517883971333503723e-02 -2.430410534143447876e-01 1.741222143173217773e-01 1.199756655842065811e-02 -1.292217969894409180e-01 -1.628707647323608398e-01 -2.540039718151092529e-01 1.824707984924316406e-01 -6.018463149666786194e-02 -2.779357433319091797e-01 1.584635488688945770e-02 -2.924658125266432762e-03 1.147545725107192993e-01 -3.492088019847869873e-01 -2.465496510267257690e-01 -2.550615072250366211e-01 -1.990948058664798737e-02 1.644238382577896118e-01 -1.964564900845289230e-03 1.439967900514602661e-01 2.774337232112884521e-01 -1.304794102907180786e-01 -2.046437412500381470e-01 4.267325624823570251e-02 3.176198005676269531e-01 -2.492308467626571655e-01
-4.257359206676483154e-01 -4.674428328871726990e-02 6.299956142902374268e-02 1.982602179050445557e-01 2.193743363022804260e-02 -8.484844584017992020e-04 -2.248431183397769928e-02 8.399990200996398926e-02 1.728809475898742676e-01 1.902167201042175293e-01 -1.847601979970932007e-01 -1.375164091587066650e-02 -3.626248985528945923e-02 1.813742965459823608e-01 -3.190244138240814209e-01 -2.058295011520385742e-01 -2.740770578384399414e-01 -2.592895030975341797e-01 3.300123214721679688e-01 -6.221532076597213745e-02 -1.139143183827400208e-01 -1.534983962774276733e-01 -2.012219727039337158e-01 -4.202503338456153870e-02 2.399119315668940544e-03 5.917190387845039368e-02 -2.460724860429763794e-01 2.141932845115661621e-01 2.207844954682514071e-04 -1.003576293587684631e-01 -7.905326038599014282e-02 1.622141599655151367e-01
-2.304660081863403320e-01 -1.210667639970779419e-01 2.211216837167739868e-02 1.824627965688705444e-01 -4.114667326211929321e-02 -4.722500219941139221e-02 -2.380331307649612427e-01 1.886241436004638672e-01 6.094093993306159973e-02 5.056267604231834412e-02 -3.616099953651428223e-01 8.079519495368003845e-03 -1.973883956670761108e-01 6.205246224999427795e-02 1.662871390581130981e-01 -1.120393797755241394e-01 3.635413572192192078e-02 -3.097155690193176270e-02 2.441588044166564941e-01 1.588880270719528198e-01 -4.068446904420852661e-02 -1.551887989044189453e-01 -1.133710816502571106e-01 -4.037759080529212952e-02 4.153514280915260315e-02 2.097689658403396606e-01 -2.922876775264739990e-01 1.901453733444213867e-01 -2.825008332729339600e-02 1.765235513448715210e-01 5.034689903259277344e-01 4.531050473451614380e-02
-3.274619877338409424e-01 2.327054291963577271e-01 4.596127942204475403e-02 9.483595937490463257e-02 -3.677886724472045898e-02 -1.660960316658020020e-01 -2.746922522783279419e-02 1.726619154214859009e-01 1.461116522550582886e-01 1.257873773574829102e-01 -4.208886921405792236e-01 2.823712229728698730e-01 -2.182474732398986816e-01 -3.806398436427116394e-02 6.073115766048431396e-02 2.876727655529975891e-02 -1.048314869403839111e-01 -6.104095280170440674e-02 -1.524667255580425262e-02 -1.713041663169860840e-01 -1.472163051366806030e-01 -2.413784712553024292e-01 -2.570942938327789307e-01 4.674782231450080872e-02 -2.160817533731460571e-01 4.956581443548202515e-02 1.648225933313369751e-01 2.145861983299255371e-01 -2.780905067920684814e-01 1.565724313259124756e-01 -3.646708652377128601e-02 4.797526076436042786e-02
-1.911575347185134888e-01 -1.975891143083572388e-01 2.238641083240509033e-01 1.079457253217697144e-01 -1.004031226038932800e-01 6.976961344480514526e-02 -1.352678686380386353e-01 8.511430025100708008e-02 3.908296525478363037e-01 -4.060368519276380539e-03 -3.205527663230895996e-01 7.806412130594253540e-02 -2.200569063425064087e-01 -2.287048548460006714e-01 -1.144491285085678101e-01 8.864277601242065430e-02 -2.746188044548034668e-01 -2.710559666156768799e-01 2.321457415819168091e-01 -1.902531534433364868e-01 1.153470575809478760e-01 6.088485941290855408e-03 6.059873476624488831e-02 -2.748196721076965332e-01 -1.513762921094894409e-01 2.400506436824798584e-01 -1.089757159352302551e-01 2.166770212352275848e-02 -7.360699027776718140e-02 6.191314011812210083e-02 5.596775934100151062e-02 4.557838290929794312e-02
-1.718438714742660522e-01 1.200615763664245605e-01 -1.111734434962272644e-01 1.467898488044738770e-01 -3.411515057086944580e-01 -3.654044866561889648e-02 1.132706478238105774e-01 6.998191028833389282e-02 1.048671752214431763e-01 2.737930417060852051e-02 -5.301759243011474609e-01 5.348895117640495300e-02 2.603254020214080811e-01 1.122864112257957458e-01 -2.889317572116851807e-01 -2.017393261194229126e-01 1.622162163257598877e-01 -1.999729722738265991e-01 2.045407146215438843e-01 -1.214409060776233673e-02 -1.571486145257949829e-01 1.817695647478103638e-01 7.499532401561737061e-02 1.440819799900054932e-01 5.649790167808532715e-02 1.122432723641395569e-01 1.685956306755542755e-02 2.180100083351135254e-01 -5.338573828339576721e-02 -6.957772374153137207e-02 9.266209602355957031e-02 -1.189980879426002502e-01
-1.668470948934555054e-01 1.627690717577934265e-02 7.303120195865631104e-02 -8.671575784683227539e-02 -3.983506858348846436e-01 -1.610850244760513306e-01 1.426676958799362183e-01 -6.859393417835235596e-02 2.449871227145195007e-02 -1.841992586851119995e-01 -1.534266322851181030e-01 8.263052999973297119e-02 -2.371327877044677734e-01 2.858073078095912933e-02 -3.068030476570129395e-01 -1.440247148275375366e-01 2.199901454150676727e-02 -2.381255626678466797e-01 3.003303408622741699e-01 -3.050566837191581726e-02 -1.277359724044799805e-01 3.890632418915629387e-03 3.284272551536560059e-02 2.078378759324550629e-02 1.276036649942398071e-01 4.066591709852218628e-02 -5.398328602313995361e-02 3.926875591278076172e-01 -7.804724574089050293e-02 1.111943200230598450e-01 -2.069030553102493286e-01 -3.317507505416870117e-01
-1.328998506069183350e-01 -2.092675268650054932e-01 -8.600255101919174194e-02 -4.970268905162811279e-02 -2.671125829219818115e-01 8.938973397016525269e-02 -3.722638189792633057e-01 2.108924686908721924e-01 -3.690765053033828735e-02 7.192273437976837158e-02 -2.289683371782302856e-01 -1.326701492071151733e-01 -7.354995608329772949e-02 -3.296011090278625488e-01 4.047767724841833115e-03 2.009915560483932495e-02 -2.096093818545341492e-02 6.971420347690582275e-02 4.442053735256195068e-01 -6.815514992922544479e-03 -1.033680960536003113e-01 -1.226220577955245972e-01 -9.525576233863830566e-02 -1.354242712259292603e-01 -1.671811752021312714e-02 2.112766355276107788e-01 -1.093621551990509033e-01 2.783709168434143066e-01 1.489794440567493439e-02 2.372755408287048340e-01 1.632208228111267090e-01 4.385552182793617249e-02
-3.209323287010192871e-01 -2.952850759029388428e-01 -1.418451815843582153e-01 -1.311416923999786377e-01 -9.867201745510101318e-02 1.838188916444778442e-01 -1.035358756780624390e-01 8.042030036449432373e-02 -2.300963997840881348e-01 -2.019678940996527672e-03 -1.918227225542068481e-01 9.849901497364044189e-02 6.212387233972549438e-02 -9.706312417984008789e-02 1.894196718931198120e-01 3.782649710774421692e-02 1.068236976861953735e-01 -2.643559873104095459e-01 2.679454982280731201e-01 1.204362604767084122e-02 -1.905455836094915867e-03 -7.213750481605529785e-02 -2.519231438636779785e-01 -1.614641398191452026e-01 6.131716072559356689e-02 3.678871393203735352e-01 9.102427959442138672e-02 1.903164833784103394e-01 -2.062146812677383423e-01 7.379113882780075073e-02 1.135214567184448242e-01 -2.632467150688171387e-01
1.735986918210983276e-01 1.101545020937919617e-01 8.326941728591918945e-02 1.471119374036788940e-01 -8.760273456573486328e-02 -4.489545972319319844e-05 -1.004186645150184631e-01 6.888731569051742554e-02 -1.760139316320419312e-01 -3.340653479099273682e-01 -5.431817770004272461e-01 -8.451908081769943237e-02 -1.296533364802598953e-02 9.552871435880661011e-02 -1.684595085680484772e-02 3.000147454440593719e-02 8.299283683300018311e-02 -1.436245590448379517e-01 4.258556365966796875e-01 -5.052202567458152771e-02 -1.945501714944839478e-01 9.968531876802444458e-02 -2.334032952785491943e-02 2.452975697815418243e-02 -2.368814870715141296e-02 -1.692677885293960571e-01 2.265785783529281616e-01 1.674293875694274902e-01 -9.072110056877136230e-02 -2.420913577079772949e-01 -3.897191956639289856e-02 -1.187717467546463013e-01
-1.795030832290649414e-01 4.421915113925933838e-02 -2.817332372069358826e-02 -1.618429273366928101e-01 -2.519474327564239502e-01 -3.062877953052520752e-01 -1.282891351729631424e-02 1.831546425819396973e-01 -2.001610398292541504e-01 3.038609633222222328e-03 2.621778100728988647e-02 -1.056507602334022522e-01 7.648193836212158203e-02 5.562442168593406677e-02 -4.019896313548088074e-02 -2.551215291023254395e-01 1.551453620195388794e-01 -2.820405662059783936e-01 4.646667540073394775e-01 -8.570959791541099548e-03 -1.877028197050094604e-01 -1.626394987106323242e-01 -7.682216912508010864e-02 1.479475349187850952e-01 -2.457405440509319305e-02 3.425074741244316101e-02 2.668804228305816650e-01 9.135975688695907593e-02 -8.166804909706115723e-02 1.420653164386749268e-01 3.157892823219299316e-01 -5.712643638253211975e-02
1.711330711841583252e-01 9.387608617544174194e-02 4.792528599500656128e-02 2.310605533421039581e-02 -2.090203464031219482e-01 -1.407629996538162231e-01 4.690958186984062195e-02 -2.305927276611328125e-01 -1.393295358866453171e-03 9.683801233768463135e-02 -4.629858136177062988e-01 -2.123891562223434448e-01 -1.352369487285614014e-01 8.952807635068893433e-02 -3.188144415616989136e-02 -1.031729429960250854e-01 -2.476636506617069244e-02 -1.183689609169960022e-01 3.469547629356384277e-01 -5.256330594420433044e-02 -3.961158692836761475e-01 -1.826511025428771973e-01 -1.875140704214572906e-02 4.641419649124145508e-02 6.527803838253021240e-02 5.841017886996269226e-02 -1.853705346584320068e-01 2.882284224033355713e-01 1.956760883331298828e-02 1.654425263404846191e-01 2.052036225795745850e-01 -8.870886266231536865e-02
-1.275960057973861694e-01 -2.064529210329055786e-01 -1.890075504779815674e-01 -1.348946243524551392e-02 -1.695233136415481567e-01 1.721237897872924805e-01 -4.484209790825843811e-02 -8.151420205831527710e-02 -1.825320869684219360e-01 -3.152265027165412903e-02 -3.460639119148254395e-01 2.699257731437683105e-01 -1.558214277029037476e-01 -2.469640038907527924e-02 9.740025550127029419e-02 -1.495646387338638306e-01 1.421976089477539062e-01 -1.966245919466018677e-01 3.149723410606384277e-01 -3.882884234189987183e-02 -2.529851496219635010e-01 -1.689258217811584473e-01 -1.620138995349407196e-02 4.282148182392120361e-02 1.058840658515691757e-02 -1.017427369952201843e-01 1.403009444475173950e-01 7.282683253288269043e-02 -4.861119017004966736e-02 3.358240425586700439e-01 3.826680183410644531e-01 -5.687074363231658936e-02
3.129843994975090027e-02 -3.454928994178771973e-01 -1.514757275581359863e-01 -2.121349722146987915e-01 -6.781584769487380981e-02 -1.529010236263275146e-01 -1.284822225570678711e-01 -5.279145017266273499e-02 -6.846354901790618896e-02 -1.325081381946802139e-02 -2.820243239402770996e-01 -1.970208436250686646e-02 -2.556677442044019699e-03 -5.299875512719154358e-02 -4.607873782515525818e-02 -2.006174772977828979e-01 1.498152911663055420e-01 -2.296301275491714478e-01 4.583525359630584717e-01 1.206002905964851379e-01 -9.241343289613723755e-02 -1.134159639477729797e-01 -2.705772519111633301e-01 -4.646423459053039551e-02 -2.130707204341888428e-01 -1.772655732929706573e-02 3.521857261657714844e-01 1.470357775688171387e-01 -1.314210742712020874e-01 -6.594833452254533768e-03 5.459850281476974487e-02 1.619189530611038208e-01
-2.820782959461212158e-01 1.668491512537002563e-01 -4.310229793190956116e-02 1.930321305990219116e-01 -9.463488310575485229e-02 1.251528039574623108e-02 2.223581373691558838e-01 1.129678189754486084e-01 -1.610426604747772217e-01 -1.223827004432678223e-01 -2.448697686195373535e-01 -8.520539849996566772e-02 -3.674476444721221924e-01 4.386241361498832703e-02 -1.541139930486679077e-01 8.282814174890518188e-02 -1.438407748937606812e-01 -1.768341958522796631e-01 1.782200485467910767e-01 -1.535333395004272461e-01 -2.856768369674682617e-01 -3.683470487594604492e-01 1.633003503084182739e-01 1.278774887323379517e-01 -9.496573358774185181e-02 1.450438145548105240e-02 1.839566975831985474e-01 6.843976676464080811e-02 -1.951533555984497070e-01 2.227218896150588989e-01 -5.513380095362663269e-02 -1.953204162418842316e-02
-1.880998611450195312e-01 -1.825937032699584961e-01 1.239324510097503662e-01 3.861609995365142822e-01 9.114135801792144775e-02 -4.731395095586776733e-02 -1.340542286634445190e-01 2.849649190902709961e-01 5.426019802689552307e-02 -2.992119491100311279e-01 -3.006370067596435547e-01 -1.733399112708866596e-03 -1.053124964237213135e-01 -2.949548885226249695e-02 -2.722476609051227570e-02 -8.507557213306427002e-02 -5.127113685011863708e-02 -1.952441483736038208e-01 3.211783468723297119e-01 -9.951990097761154175e-02 1.182899926789104939e-03 -2.180065512657165527e-01 -1.887927204370498657e-02 -1.141540557146072388e-01 1.789298951625823975e-01 2.907375432550907135e-02 -4.988280311226844788e-02 1.787715852260589600e-01 1.184293702244758606e-01 2.935542762279510498e-01 2.636591494083404541e-01 -5.030893906950950623e-02
-3.723672926425933838e-01 -3.079484030604362488e-02 2.337460219860076904e-01 -1.206139922142028809e-01 -2.477739602327346802e-01 -2.076954990625381470e-01 -1.548604667186737061e-01 8.069167844951152802e-03 -4.874679446220397949e-02 -1.852079778909683228e-01 -2.729701101779937744e-01 -6.759347766637802124e-02 -1.994157284498214722e-01 -1.778929680585861206e-02 -1.924757808446884155e-01 9.424786269664764404e-02 1.802663356065750122e-01 -2.578172087669372559e-01 2.317370101809501648e-02 2.327239662408828735e-01 -4.693852365016937256e-02 -2.892632409930229187e-02 9.858829528093338013e-02 -1.609627604484558105e-01 1.514122039079666138e-01 1.274467110633850098e-01 1.260134428739547729e-01 2.782260477542877197e-01 -2.559021413326263428e-01 2.598152458667755127e-01 1.630325615406036377e-02 -5.306379869580268860e-02
-3.419410809874534607e-02 1.009803712368011475e-01 3.557493910193443298e-02 1.740298271179199219e-01 -2.512592375278472900e-01 -1.315942555665969849e-01 8.325038105249404907e-02 -4.160699248313903809e-02 3.266623616218566895e-02 -2.740523219108581543e-01 -2.614302337169647217e-01 1.977462619543075562e-01 -2.669205069541931152e-01 2.313110232353210449e-02 -2.752653062343597412e-01 -1.390790194272994995e-01 2.850662767887115479e-01 -1.266364455223083496e-01 4.333579838275909424e-01 1.571904122829437256e-02 -2.342911809682846069e-01 1.418734341859817505e-01 -3.523515537381172180e-02 8.719294518232345581e-02 3.290224121883511543e-03 -3.928721882402896881e-03 1.617260836064815521e-02 3.148986697196960449e-01 7.060155272483825684e-02 6.882962770760059357e-03 4.092005547136068344e-04 -2.091971486806869507e-01
-1.996474862098693848e-01 -2.360137552022933960e-02 -5.215426906943321228e-02 2.142046112567186356e-03 -1.818200647830963135e-01 -4.216352012008428574e-03 -1.878003478050231934e-01 1.374082118272781372e-01 7.568614929914474487e-02 1.493770927190780640e-01 -3.935253024101257324e-01 -3.408412635326385498e-02 -1.468775123357772827e-01 2.178497016429901123e-01 5.558911710977554321e-02 2.150426246225833893e-02 -1.187428385019302368e-01 3.081942163407802582e-02 -1.044688224792480469e-01 -1.763145066797733307e-02 -5.484839901328086853e-02 -1.355295181274414062e-01 -3.229401111602783203e-01 2.945871651172637939e-02 -1.792414933443069458e-01 -4.036010801792144775e-02 3.273014724254608154e-02 2.761225104331970215e-01 -4.601987004280090332e-01 -4.379600286483764648e-02 3.206272423267364502e-01 -1.805544495582580566e-01
-3.052218258380889893e-01 -1.882486343383789062e-01 -3.461096435785293579e-02 3.416197746992111206e-02 -1.835830807685852051e-01 9.600290656089782715e-02 -1.930584758520126343e-01 -2.346385568380355835e-01 -1.330684125423431396e-01 -2.207789421081542969e-01 1.036156937479972839e-01 3.223072364926338196e-02 -1.412934660911560059e-01 1.346257328987121582e-01 -2.097975015640258789e-01 -1.012994870543479919e-01 1.360471397638320923e-01 -1.009860411286354065e-01 2.838401496410369873e-01 3.607214614748954773e-02 -2.940061129629611969e-02 -2.141617089509963989e-01 -1.978564709424972534e-01 1.280458569526672363e-01 -6.199268996715545654e-02 -2.003832906484603882e-02 -4.480581358075141907e-02 1.656879186630249023e-01 -5.310465767979621887e-02 4.129666984081268311e-01 3.524152636528015137e-01 1.381743401288986206e-01
-3.803945779800415039e-01 3.853289410471916199e-03 -3.017363324761390686e-02 -9.371176362037658691e-03 -2.763372322078794241e-04 -1.690546274185180664e-01 -1.670888066291809082e-01 2.285423576831817627e-01 1.125273033976554871e-01 9.699250757694244385e-02 -1.975790262222290039e-01 1.204560771584510803e-01 6.922347843647003174e-02 1.003230512142181396e-01 -2.476527690887451172e-01 -3.515661358833312988e-01 -2.961140573024749756e-01 -3.153952062129974365e-01 9.017311781644821167e-02 -9.929584711790084839e-02 -2.427619099617004395e-01 -7.752041518688201904e-02 -2.319705300033092499e-02 1.873442530632019043e-01 -1.196051314473152161e-01 1.406656950712203979e-01 -4.587041586637496948e-02 7.935386151075363159e-02 -2.749935984611511230e-01 -1.109841391444206238e-01 1.586479693651199341e-01 9.393581002950668335e-02
-1.520393639802932739e-01 1.757787466049194336e-01 -1.453057676553726196e-01 -8.714329451322555542e-02 -1.692634671926498413e-01 6.485302746295928955e-02 -2.576324045658111572e-01 1.426799148321151733e-01 -2.938196659088134766e-01 -1.756365448236465454e-01 -7.199618965387344360e-02 -4.482439532876014709e-02 -1.556105166673660278e-01 2.390140742063522339e-01 -2.390288412570953369e-01 -3.066020607948303223e-01 1.110690906643867493e-01 -2.014399468898773193e-01 2.068941742181777954e-01 -4.364316537976264954e-02 -4.943923279643058777e-02 -2.808827161788940430e-01 -5.281652882695198059e-02 1.507513523101806641e-01 2.049225270748138428e-01 1.134184971451759338e-01 1.346846967935562134e-01 -7.189539261162281036e-03 -2.697227299213409424e-01 3.184551745653152466e-02 -3.144015371799468994e-02 -2.975841164588928223e-01
-7.860408723354339600e-02 -1.502208560705184937e-01 6.082675978541374207e-02 3.067484796047210693e-01 9.511532634496688843e-02 -1.954931207001209259e-02 -3.839582204818725586e-01 1.504968255758285522e-01 4.605109989643096924e-02 2.307544834911823273e-02 -4.318035542964935303e-01 2.300244867801666260e-01 5.708723142743110657e-02 1.541451215744018555e-01 -1.246070861816406250e-01 -8.733537048101425171e-02 -5.078491196036338806e-02 -4.600012674927711487e-02 2.634968757629394531e-01 -2.130217999219894409e-01 -1.488445252180099487e-01 -4.865028336644172668e-02 -2.092061936855316162e-01 1.208047047257423401e-01 2.191626429557800293e-01 9.290827810764312744e-02 -5.998235195875167847e-02 2.354211919009685516e-02 1.070514619350433350e-01 1.981673091650009155e-01 2.256481051445007324e-01 1.921332776546478271e-01
-1.407347470521926880e-01 -3.659441769123077393e-01 6.941904127597808838e-02 1.946125775575637817e-01 9.161144495010375977e-02 -3.724913299083709717e-02 -1.017298772931098938e-01 -1.400703042745590210e-01 -1.391865313053131104e-01 -7.778265327215194702e-02 -1.827251166105270386e-01 2.334982901811599731e-01 -2.634956687688827515e-02 6.909145973622798920e-03 4.893410205841064453e-02 -6.146002560853958130e-02 -7.459095120429992676e-02 -4.412036538124084473e-01 4.421898722648620605e-01 -1.848893314599990845e-01 -3.536760061979293823e-02 -1.986955665051937103e-02 -2.098822221159934998e-02 4.614585544914007187e-03 -1.260857731103897095e-01 -1.699453294277191162e-01 1.705550998449325562e-01 2.614867389202117920e-01 3.991680219769477844e-02 1.673552095890045166e-01 1.453747302293777466e-01 -1.362485438585281372e-01
-3.195295929908752441e-01 -1.645700782537460327e-01 -8.488361537456512451e-02 -2.120038270950317383e-01 -6.582008302211761475e-02 3.126604259014129639e-01 1.125686988234519958e-02 2.546935677528381348e-01 -5.457738786935806274e-02 1.651310771703720093e-01 -1.837158650159835815e-01 2.498902194201946259e-02 -6.061229109764099121e-02 -7.121670991182327271e-02 1.867114901542663574e-01 -4.430548753589391708e-03 -7.549667358398437500e-02 -2.733473777770996094e-01 2.680264413356781006e-01 -1.499767154455184937e-01 -8.799795061349868774e-02 -2.519438266754150391e-01 -2.428619563579559326e-01 4.493656009435653687e-02 5.090115591883659363e-02 1.023839116096496582e-01 -1.848817020654678345e-01 2.760000526905059814e-01 -3.223764598369598389e-01 -6.003982946276664734e-02 2.706428617238998413e-02 -6.832376867532730103e-02
-8.825269341468811035e-02 -2.579749524593353271e-01 -8.733619749546051025e-02 -2.811265289783477783e-01 -2.356690019369125366e-01 1.259513571858406067e-02 -4.083801060914993286e-02 1.265847086906433105e-01 1.758406013250350952e-01 1.270584296435117722e-02 -2.124073356389999390e-01 2.689392864704132080e-02 -1.585976630449295044e-01 -4.179644212126731873e-02 9.751381725072860718e-02 -2.759741842746734619e-01 1.419715434312820435e-01 -1.875102967023849487e-01 3.706031143665313721e-01 8.581697195768356323e-02 -1.942042112350463867e-01 -7.733185589313507080e-02 -2.133982628583908081e-01 1.701568812131881714e-02 -6.955566257238388062e-02 -1.320575177669525146e-01 2.288781851530075073e-02 1.582640707492828369e-01 -1.424467414617538452e-01 3.286224901676177979e-01 2.384570986032485962e-01 2.314585000276565552e-01
-3.857077062129974365e-01 -2.352343052625656128e-01 4.433396086096763611e-02 2.078689485788345337e-01 -3.174965269863605499e-03 -1.868525296449661255e-01 -2.519077062606811523e-01 3.407596796751022339e-02 1.190445497632026672e-01 -1.047487556934356689e-01 -4.438330233097076416e-01 -8.134378492832183838e-02 -2.945877909660339355e-01 -2.623969875276088715e-02 -2.592172101140022278e-02 -6.931750476360321045e-02 -8.289927244186401367e-02 -9.283522516489028931e-02 6.043935567140579224e-02 1.404170691967010498e-01 3.587608411908149719e-02 -1.624388694763183594e-01 -2.998816668987274170e-01 -2.120255082845687866e-01 1.457391828298568726e-01 7.753258198499679565e-02 1.043974235653877258e-01 -7.824087142944335938e-02 -1.369560509920120239e-01 2.143664658069610596e-01 9.999974071979522705e-02 9.529817104339599609e-02
-2.339162826538085938e-01 -2.290588915348052979e-01 1.888927072286605835e-01 1.052441000938415527e-01 -6.211527436971664429e-02 1.540134102106094360e-01 2.005035579204559326e-01 2.488362640142440796e-01 -1.598756015300750732e-01 -9.223684668540954590e-02 -2.125266641378402710e-01 9.746405482292175293e-02 1.010044068098068237e-01 1.135451570153236389e-01 -2.487768232822418213e-01 -1.149017643183469772e-02 6.959145516157150269e-02 -2.490529567003250122e-01 3.259265124797821045e-01 2.173094451427459717e-01 -3.304739296436309814e-01 -1.347629129886627197e-01 -7.319869846105575562e-02 -1.436752080917358398e-01 2.136435359716415405e-01 9.670536965131759644e-02 -3.808422014117240906e-02 -1.293514203280210495e-02 -1.189839094877243042e-01 2.629136741161346436e-01 -4.490122571587562561e-02 -1.640159487724304199e-01
-1.301143039017915726e-02 -2.581182718276977539e-01 -7.443723827600479126e-02 -1.342800259590148926e-01 -4.008812904357910156e-01 -9.415283799171447754e-02 -1.849089562892913818e-02 -6.905436515808105469e-02 1.558697372674942017e-01 -2.040341943502426147e-01 -3.334417939186096191e-01 -7.456119358539581299e-02 -1.146011799573898315e-01 2.313318252563476562e-01 -4.833762533962726593e-03 2.052729725837707520e-01 1.370530724525451660e-01 1.355918049812316895e-01 1.864122897386550903e-01 -2.839778363704681396e-01 4.482056945562362671e-02 -2.048109620809555054e-01 2.423166111111640930e-02 5.967783555388450623e-02 -1.145757362246513367e-01 -4.886277765035629272e-02 1.285855025053024292e-01 2.557429969310760498e-01 -2.426123321056365967e-01 4.876444116234779358e-03 -1.425561308860778809e-01 -2.571946680545806885e-01
-4.108041822910308838e-01 -3.926263004541397095e-02 -2.436822094023227692e-02 3.122513890266418457e-01 -3.186140358448028564e-01 7.137955632060766220e-03 -4.905573278665542603e-02 -4.264768958091735840e-02 8.390737324953079224e-02 -2.983655221760272980e-02 -3.812361657619476318e-01 -1.352312415838241577e-01 1.737198978662490845e-01 5.261516943573951721e-02 -8.888353407382965088e-02 4.775512591004371643e-02 -1.076009795069694519e-01 -9.353733807802200317e-02 2.077898681163787842e-01 -1.257094442844390869e-01 -1.042599156498908997e-01 2.617488205432891846e-01 1.335648149251937866e-01 1.576028764247894287e-01 8.653301745653152466e-02 1.751690655946731567e-01 2.006594091653823853e-02 4.104183018207550049e-01 3.740329062566161156e-03 3.669355809688568115e-02 2.641858765855431557e-03 -3.704937919974327087e-02
-1.353387236595153809e-01 -9.198691695928573608e-02 1.557766050100326538e-01 2.236483097076416016e-01 -2.227453440427780151e-01 -1.278565824031829834e-01 -1.393321454524993896e-01 1.182909384369850159e-01 4.711683467030525208e-02 9.124221652746200562e-02 -8.527941256761550903e-02 -6.488607078790664673e-02 1.851508319377899170e-01 8.149196207523345947e-02 -8.804592490196228027e-02 1.874748319387435913e-01 1.507182270288467407e-01 -5.937560796737670898e-01 2.612734436988830566e-01 -1.060194298624992371e-01 -3.004159778356552124e-02 -3.494969382882118225e-02 -2.547576725482940674e-01 -2.103163301944732666e-01 -3.116242773830890656e-02 3.787942975759506226e-02 1.119376644492149353e-01 1.577518507838249207e-02 -2.680477499961853027e-01 -1.852887123823165894e-01 7.124549150466918945e-02 3.538951277732849121e-02
-2.684747576713562012e-01 -2.060579359531402588e-01 -1.082221120595932007e-01 5.743164196610450745e-02 -1.000189930200576782e-01 9.179476648569107056e-02 -4.443327337503433228e-02 1.837225556373596191e-01 -8.382914587855339050e-03 -5.822664126753807068e-02 -2.126372307538986206e-01 -5.704749841243028641e-03 -1.723969727754592896e-01 -4.229059070348739624e-02 3.520581424236297607e-01 -3.556763753294944763e-02 1.868378371000289917e-01 -4.122392833232879639e-01 3.041158020496368408e-01 7.872282713651657104e-02 -1.993745714426040649e-01 -8.816112577915191650e-02 -7.138020545244216919e-02 -9.648372232913970947e-02 1.336445212364196777e-01 3.464613854885101318e-01 4.766569286584854126e-02 -5.260031670331954956e-02 -2.375135868787765503e-01 -3.582815080881118774e-02 3.890625387430191040e-02 -2.079908400774002075e-01
-3.553965687751770020e-01 -1.531974971294403076e-01 -3.611929342150688171e-02 1.512647569179534912e-01 4.643946886062622070e-02 1.404832303524017334e-01 -2.647730410099029541e-01 2.018897421658039093e-02 -3.992333263158798218e-02 -1.341307256370782852e-02 -1.327935159206390381e-01 4.328854009509086609e-02 -8.189375698566436768e-02 1.380660384893417358e-01 -5.593403708189725876e-03 1.390230841934680939e-02 -1.437371037900447845e-02 -2.024299204349517822e-01 4.312235116958618164e-01 -2.104354649782180786e-01 -1.334179639816284180e-01 -1.122138947248458862e-01 -2.268179804086685181e-01 -2.110044844448566437e-02 -4.287056326866149902e-01 2.618441879749298096e-01 -3.174541890621185303e-02 -9.369858354330062866e-02 3.331433050334453583e-03 1.976122707128524780e-01 5.653734505176544189e-02 -1.680984497070312500e-01
-2.739705145359039307e-01 -8.289765566587448120e-02 -7.908932864665985107e-02 1.119233369827270508e-01 -2.882300615310668945e-01 9.716465137898921967e-03 -7.870416343212127686e-02 -1.017065718770027161e-01 9.087444841861724854e-02 8.940815180540084839e-02 -5.299710035324096680e-01 -8.691015094518661499e-02 -2.589396387338638306e-02 -2.507354617118835449e-01 5.384494364261627197e-02 3.315074741840362549e-01 -3.980274125933647156e-02 -2.102228552103042603e-01 8.560106158256530762e-02 -2.116342186927795410e-01 -1.672356128692626953e-01 -4.791573435068130493e-02 -1.022518500685691833e-01 4.193170741200447083e-02 1.860617548227310181e-01 3.935724962502717972e-03 2.769585549831390381e-01 2.517905831336975098e-01 -4.079029895365238190e-03 -1.774270087480545044e-02 4.534402489662170410e-02 3.268614038825035095e-02
-2.520202100276947021e-01 -6.225258111953735352e-02 8.393616974353790283e-02 -1.177600920200347900e-01 1.854359209537506104e-01 1.660568863153457642e-01 -1.658683419227600098e-01 -3.216275479644536972e-03 -1.063680574297904968e-01 1.262108832597732544e-01 -2.010520249605178833e-01 9.320684522390365601e-02 -3.066158592700958252e-01 4.548592120409011841e-02 -1.471922844648361206e-01 2.983570098876953125e-02 -8.912252634763717651e-02 -3.513077795505523682e-01 3.256490528583526611e-01 -7.663289457559585571e-02 -4.133509099483489990e-02 -2.494020573794841766e-02 4.919518157839775085e-02 1.607386469841003418e-01 7.815115898847579956e-02 4.997363984584808350e-01 -8.872286975383758545e-02 9.729820489883422852e-02 -6.259890645742416382e-02 -1.689364016056060791e-01 2.146587669849395752e-01 -4.044726118445396423e-02
-1.201355159282684326e-01 -2.298459261655807495e-01 2.245973497629165649e-01 7.885675132274627686e-02 1.938201040029525757e-01 -4.358304291963577271e-02 -1.328243911266326904e-01 -1.411048024892807007e-01 -1.250512152910232544e-01 -2.030479758977890015e-01 -2.920155823230743408e-01 1.889647692441940308e-01 -1.686278432607650757e-01 1.574688702821731567e-01 2.805165573954582214e-02 -1.892759948968887329e-01 -2.959459647536277771e-02 -2.223289012908935547e-01 3.716142177581787109e-01 -1.392692625522613525e-01 -4.449530038982629776e-03 -3.781234472990036011e-02 -2.653294801712036133e-01 -6.153751909732818604e-02 -3.258880227804183960e-02 -1.880223453044891357e-01 3.343505039811134338e-02 3.327880799770355225e-01 -3.296609222888946533e-02 6.810159981250762939e-02 2.606833279132843018e-01 1.611530929803848267e-01
-2.985353171825408936e-01 -3.141083121299743652e-01 -1.145873367786407471e-01 1.099342852830886841e-01 -1.847956180572509766e-01 9.062204509973526001e-02 -3.683305159211158752e-02 2.257712781429290771e-01 -7.041389495134353638e-02 -9.588489681482315063e-02 -6.044632568955421448e-02 -9.074921905994415283e-02 -1.831799596548080444e-01 2.175460457801818848e-01 -9.310916066169738770e-02 -1.520503461360931396e-01 1.998446434736251831e-01 -2.347773313522338867e-01 2.573458552360534668e-01 9.945087879896163940e-02 -3.088087439537048340e-01 -2.619192898273468018e-01 -5.613883212208747864e-02 2.347295731306076050e-02 6.965994834899902344e-02 2.758783996105194092e-01 -1.220137476921081543e-01 -1.950639858841896057e-02 -1.662022806704044342e-02 3.833584859967231750e-02 3.406032323837280273e-01 -2.768213860690593719e-02
-1.319875419139862061e-01 -1.986263394355773926e-01 -8.012384176254272461e-02 2.208645194768905640e-01 -1.923433877527713776e-02 1.602364629507064819e-01 -2.761793509125709534e-02 2.435080856084823608e-01 -1.475821137428283691e-01 1.100612729787826538e-01 -2.742337882518768311e-01 -1.199165135622024536e-01 -2.150811553001403809e-01 -2.414343692362308502e-02 -2.047491073608398438e-02 3.400652855634689331e-02 5.009547248482704163e-02 5.696926638484001160e-02 2.562870681285858154e-01 -2.622039914131164551e-01 -9.065318852663040161e-02 -1.939965039491653442e-01 -3.139851391315460205e-01 -1.244145333766937256e-01 8.988168090581893921e-02 1.126787140965461731e-01 1.616268455982208252e-01 3.737218081951141357e-01 2.904321253299713135e-01 1.930076926946640015e-01 -1.260029524564743042e-01 7.597009092569351196e-02
-2.805562615394592285e-01 -1.677828431129455566e-01 3.185268864035606384e-02 4.843245446681976318e-02 -1.858630329370498657e-01 -9.139714762568473816e-03 -2.960666120052337646e-01 1.442594826221466064e-01 1.763371974229812622e-01 5.759023129940032959e-02 -1.614381819963455200e-01 -1.453092601150274277e-02 -9.666871279478073120e-02 -3.415674567222595215e-01 -5.778274685144424438e-02 -1.651265025138854980e-01 1.913586556911468506e-01 5.725265666842460632e-02 4.015938341617584229e-01 1.155324354767799377e-01 -1.710422784090042114e-01 1.710550338029861450e-01 -1.028874218463897705e-01 -7.466987520456314087e-02 1.677833497524261475e-02 1.727822571992874146e-01 -2.319520153105258942e-02 2.432475090026855469e-01 -2.218967527151107788e-01 -3.610851988196372986e-02 1.463590264320373535e-01 2.799547910690307617e-01
-7.341722398996353149e-02 -3.494955599308013916e-01 -1.313183642923831940e-02 1.641688793897628784e-01 1.124479845166206360e-01 9.641643613576889038e-02 5.893190577626228333e-02 -9.769441932439804077e-02 -3.629108890891075134e-02 -1.154714003205299377e-01 -1.117893606424331665e-01 7.993568480014801025e-02 -1.286682486534118652e-01 5.957011505961418152e-02 7.372284680604934692e-02 -1.974764466285705566e-01 1.292277127504348755e-01 -3.821554780006408691e-01 3.163524866104125977e-01 -3.407860696315765381e-01 -1.619711369276046753e-01 -1.380310021340847015e-02 -1.997693777084350586e-01 -1.920921057462692261e-01 -1.041229665279388428e-01 -1.081653460860252380e-01 -6.228620186448097229e-02 2.424980700016021729e-01 -1.937719583511352539e-01 1.356608271598815918e-01 2.893879413604736328e-01 -7.208082824945449829e-02
-1.690479926764965057e-02 -1.436215490102767944e-01 2.327401041984558105e-01 9.541069716215133667e-02 -1.915345489978790283e-01 1.750553995370864868e-01 -8.299234509468078613e-02 -1.335695832967758179e-01 3.077830672264099121e-01 -1.140769049525260925e-01 -4.945796132087707520e-01 -1.743603795766830444e-01 -1.950809806585311890e-01 -1.170214191079139709e-01 -7.036310434341430664e-02 8.580747991800308228e-02 4.022299498319625854e-02 -9.048005193471908569e-02 2.120654582977294922e-01 -3.393124938011169434e-01 -1.360527127981185913e-01 -1.843001246452331543e-01 -1.215790361166000366e-01 1.034230589866638184e-01 8.724956214427947998e-02 2.262033754959702492e-03 1.533890962600708008e-01 1.743307150900363922e-02 7.845097035169601440e-02 2.773050367832183838e-01 -1.102608591318130493e-01 -4.914039373397827148e-02
-1.199492365121841431e-01 -7.812025025486946106e-03 6.669816374778747559e-02 3.040796518325805664e-01 -1.637310534715652466e-02 2.710615098476409912e-01 -3.650959730148315430e-01 1.092891991138458252e-01 -1.051686555147171021e-01 -1.441016793251037598e-01 -4.500883817672729492e-01 -3.204562664031982422e-01 -1.420844346284866333e-01 2.100408971309661865e-01 -1.999612748622894287e-01 8.714101463556289673e-02 1.016737371683120728e-01 6.770168896764516830e-03 1.283393353223800659e-01 -8.062973618507385254e-02 -2.589811012148857117e-02 -1.656522452831268311e-01 -1.291908770799636841e-01 2.050088644027709961e-01 1.717115640640258789e-01 -4.963432252407073975e-02 7.341264933347702026e-02 5.117897689342498779e-02 2.695090882480144501e-02 1.472867131233215332e-01 1.923072934150695801e-01 -3.362985327839851379e-02
-2.353611141443252563e-01 -1.529565155506134033e-01 -5.702559277415275574e-02 3.762863576412200928e-01 2.085575461387634277e-01 1.068213433027267456e-01 9.219334274530410767e-02 -9.129694104194641113e-02 -3.938427567481994629e-02 2.819559909403324127e-02 -3.146451711654663086e-01 2.947579510509967804e-02 -5.902138724923133850e-02 -1.008967533707618713e-01 -1.458436995744705200e-01 -1.185241639614105225e-01 2.386862486600875854e-01 9.249594062566757202e-02 3.218461871147155762e-01 -1.557349264621734619e-01 1.698044538497924805e-01 -9.622649848461151123e-02 -7.781668007373809814e-02 -2.612046003341674805e-01 -1.229363083839416504e-01 7.377938181161880493e-02 2.879503071308135986e-01 2.965959310531616211e-01 -1.901049315929412842e-01 3.853687783703207970e-03 8.173470944166183472e-02 -1.157918870449066162e-01
-8.038885146379470825e-02 -1.966750025749206543e-01 2.201975323259830475e-02 -2.957185357809066772e-02 5.170221254229545593e-02 -6.370221823453903198e-02 9.893285483121871948e-02 -2.183278352022171021e-01 -1.258219778537750244e-02 1.690696179866790771e-02 -9.023109450936317444e-03 -4.174177348613739014e-02 -1.240216568112373352e-01 2.549846097826957703e-02 5.529049038887023926e-02 -1.729168295860290527e-01 2.470041960477828979e-01 -2.742216289043426514e-01 3.592640161514282227e-01 -4.465630054473876953e-01 -9.452275186777114868e-02 -1.163042113184928894e-01 1.301432307809591293e-02 1.073961555957794189e-01 2.100118249654769897e-01 3.355248570442199707e-01 1.525946706533432007e-01 1.762842386960983276e-01 -1.123811155557632446e-01 -1.551795452833175659e-01 1.684976220130920410e-01 -2.510928511619567871e-01
-3.357087075710296631e-02 -8.479781448841094971e-02 -7.490465883165597916e-03 1.195331811904907227e-01 -3.862462341785430908e-01 -2.593573555350303650e-02 4.411105811595916748e-02 -1.533064246177673340e-01 -5.030805990099906921e-02 2.524598687887191772e-02 -2.399601936340332031e-01 1.226782351732254028e-01 -9.491431713104248047e-02 2.183374315500259399e-01 -2.348384261131286621e-01 -5.392634123563766479e-02 -1.068522594869136810e-02 -2.315073907375335693e-01 2.340228259563446045e-01 2.726272307336330414e-02 -2.144977152347564697e-01 8.881732076406478882e-02 -6.858254969120025635e-02 1.222763955593109131e-01 1.168432012200355530e-01 9.791917353868484497e-02 -1.724657565355300903e-01 4.533402919769287109e-01 2.307917922735214233e-02 1.101540625095367432e-01 -2.772154472768306732e-02 -3.959599137306213379e-01
9.832710027694702148e-02 2.081789672374725342e-01 1.270488947629928589e-01 7.005475461483001709e-02 -1.448452472686767578e-01 -3.000405989587306976e-02 2.448706515133380890e-02 -1.545082926750183105e-01 1.198727339506149292e-01 6.976068764925003052e-02 -4.613689482212066650e-01 -1.905159652233123779e-01 -1.908096522092819214e-01 1.161192059516906738e-01 -3.489258885383605957e-01 -7.026644051074981689e-02 1.196090802550315857e-01 -2.221904695034027100e-02 3.628349006175994873e-01 -2.505506277084350586e-01 -3.393703103065490723e-01 2.612743340432643890e-02 -7.282184064388275146e-02 -4.729821160435676575e-02 -4.271776415407657623e-03 -3.771018609404563904e-02 1.073399186134338379e-01 1.303928345441818237e-01 2.756170928478240967e-02 9.712017327547073364e-02 1.392963230609893799e-01 2.060080915689468384e-01
1.178721114993095398e-01 -5.132343992590904236e-02 2.054182887077331543e-01 -8.280494064092636108e-02 -1.657880693674087524e-01 9.851948916912078857e-02 -2.103046029806137085e-01 1.814358681440353394e-01 2.617128193378448486e-01 2.387552261352539062e-01 -2.052864283323287964e-01 9.420849382877349854e-02 -1.536413580179214478e-01 1.707843393087387085e-01 -7.327955961227416992e-02 -2.902277931571006775e-02 -3.634141981601715088e-01 -1.433115750551223755e-01 3.237771391868591309e-01 -2.959341183304786682e-02 -2.762756077572703362e-03 -2.664594054222106934e-01 -1.757055707275867462e-02 2.146829068660736084e-01 1.055475417524576187e-02 1.764740496873855591e-01 1.001700088381767273e-01 2.084216475486755371e-01 -1.895989626646041870e-01 1.135115846991539001e-01 1.766469627618789673e-01 -2.099841833114624023e-01
-2.560337781906127930e-01 8.433652669191360474e-02 2.007754333317279816e-02 2.863703370094299316e-01 -5.943751707673072815e-02 -2.974987402558326721e-02 -4.368102177977561951e-02 2.413025796413421631e-01 2.046478688716888428e-01 1.006726846098899841e-01 -4.699406921863555908e-01 -9.800127148628234863e-02 -2.112182229757308960e-01 5.113441869616508484e-02 -9.096214175224304199e-02 2.584126591682434082e-01 -1.038202196359634399e-01 -2.435497343540191650e-01 1.246300190687179565e-01 -1.391839236021041870e-01 -2.137708961963653564e-01 -2.238653898239135742e-01 4.048829153180122375e-02 6.647833436727523804e-02 3.983907029032707214e-02 2.545226812362670898e-01 1.950117498636245728e-01 -5.221506953239440918e-02 -1.079315617680549622e-01 2.198599576950073242e-01 -1.756866835057735443e-02 3.651622682809829712e-02
-1.686351299285888672e-01 -1.022721976041793823e-01 -1.390668600797653198e-01 1.099670380353927612e-01 -2.187728285789489746e-01 -7.237561792135238647e-02 -2.928962707519531250e-01 -1.461222916841506958e-01 -1.760093495249748230e-02 3.452384844422340393e-02 -2.905697822570800781e-01 6.168086081743240356e-02 -1.835262328386306763e-01 -1.220082268118858337e-01 8.178389072418212891e-02 1.644074618816375732e-01 -2.383759021759033203e-01 -3.506058454513549805e-01 1.576393544673919678e-01 -1.835701465606689453e-01 -3.122979402542114258e-02 -2.814804315567016602e-01 -3.711551800370216370e-02 -3.215524554252624512e-02 1.978568285703659058e-01 -8.086019754409790039e-02 2.537202835083007812e-01 2.310317754745483398e-01 -1.845227926969528198e-01 -2.557426691055297852e-02 2.851295284926891327e-02 2.784644365310668945e-01
-3.627736354246735573e-03 2.452395558357238770e-01 -1.584041118621826172e-02 1.504235416650772095e-01 -3.077237010002136230e-01 -5.927336961030960083e-02 -5.981305986642837524e-02 -2.017676979303359985e-01 -8.997539430856704712e-02 5.370861664414405823e-02 -2.556907832622528076e-01 -7.703550159931182861e-02 6.959988735616207123e-03 -6.419841200113296509e-02 -1.090989038348197937e-01 -1.025106161832809448e-01 1.809052675962448120e-01 -8.718202263116836548e-02 1.886298507452011108e-01 -2.497583776712417603e-01 -3.259682655334472656e-01 -6.223291158676147461e-02 -3.760517835617065430e-01 2.696230635046958923e-02 1.984981074929237366e-02 -8.685166388750076294e-02 2.727246284484863281e-01 2.044203430414199829e-01 -7.247076183557510376e-02 2.605707943439483643e-01 1.461644773371517658e-03 2.788998484611511230e-01
-1.413018256425857544e-01 -1.180533468723297119e-01 -2.807406783103942871e-01 1.595326960086822510e-01 -2.280475795269012451e-01 1.312126219272613525e-01 -3.048171699047088623e-01 1.878718845546245575e-02 3.893148005008697510e-01 -2.477029114961624146e-01 -1.009488031268119812e-01 -1.497834920883178711e-01 6.579409539699554443e-02 -1.272724270820617676e-01 -2.567110359668731689e-01 1.816773600876331329e-02 -2.051341384649276733e-01 6.032908335328102112e-02 1.944358199834823608e-01 -1.453696843236684799e-02 -1.089597195386886597e-01 -7.109008729457855225e-02 -1.476242244243621826e-01 3.952282294631004333e-02 -1.836097836494445801e-01 9.521512687206268311e-02 2.370417565107345581e-01 2.719945013523101807e-01 6.206327676773071289e-02 2.063582837581634521e-01 6.032874062657356262e-02 -1.414055228233337402e-01
-1.208538487553596497e-01 1.810633391141891479e-01 5.971128493547439575e-02 -7.951374351978302002e-02 -3.067172765731811523e-01 -2.967595122754573822e-02 -5.725049600005149841e-02 -2.027693539857864380e-01 3.675172030925750732e-01 1.014632135629653931e-01 -4.979735314846038818e-01 -1.210144534707069397e-02 -1.687390357255935669e-01 1.674148738384246826e-01 -2.986939549446105957e-01 1.317601799964904785e-01 6.214239075779914856e-02 -1.251412928104400635e-01 2.404255047440528870e-02 -8.022500574588775635e-02 -4.432705417275428772e-02 -1.885661035776138306e-01 -4.459352418780326843e-02 -6.731605529785156250e-02 -4.709370806813240051e-02 -1.627352274954319000e-02 -7.585440296679735184e-03 1.280845105648040771e-01 -1.136892586946487427e-01 3.508047759532928467e-01 -4.753892868757247925e-02 -1.379595994949340820e-01
-1.371148377656936646e-01 -1.188564971089363098e-01 1.482038199901580811e-01 1.864478886127471924e-01 5.204079207032918930e-03 6.867505609989166260e-02 -1.940996497869491577e-01 1.653634160757064819e-01 -3.871893137693405151e-02 -2.087972015142440796e-01 -2.533976435661315918e-01 -1.264995783567428589e-01 -3.064374625682830811e-01 6.187035515904426575e-02 9.043844789266586304e-02 1.698365360498428345e-01 2.822028398513793945e-01 -2.813524007797241211e-01 1.663471311330795288e-01 -1.166012510657310486e-01 6.041515618562698364e-02 -2.240927368402481079e-01 1.090211048722267151e-01 -2.280304394662380219e-02 -2.570762066170573235e-03 3.753400743007659912e-01 -2.073868550360202789e-02 2.630185186862945557e-01 -9.684751182794570923e-02 -2.936712205410003662e-01 6.897301226854324341e-02 5.749852955341339111e-02
-3.894056081771850586e-01 -1.986822485923767090e-01 8.366797119379043579e-02 2.705551683902740479e-01 2.494807168841362000e-02 1.957383900880813599e-01 1.787026524543762207e-01 -2.339777946472167969e-01 -1.437426209449768066e-01 -5.192207545042037964e-02 -3.598490357398986816e-01 -1.347442567348480225e-01 -3.204291164875030518e-01 -3.865316137671470642e-02 -2.794871479272842407e-02 3.589468821883201599e-02 1.682369858026504517e-01 -9.194508939981460571e-02 2.359377890825271606e-01 -2.430851906538009644e-01 -1.380356848239898682e-01 -6.034214049577713013e-02 -8.267028629779815674e-02 -1.991949826478958130e-01 1.103694085031747818e-02 1.016696467995643616e-01 -1.750355809926986694e-01 1.951784011907875538e-03 -2.317673861980438232e-01 5.545453727245330811e-02 -7.721281051635742188e-02 3.539748489856719971e-02
-1.773371696472167969e-01 -2.223462313413619995e-01 -1.350955814123153687e-01 7.034162431955337524e-02 -2.422015517950057983e-01 3.952083364129066467e-02 -4.276424646377563477e-01 -7.962155342102050781e-02 -2.212426252663135529e-02 -7.959880679845809937e-02 -7.448336482048034668e-02 -5.445756390690803528e-02 -1.912107616662979126e-01 -1.827220767736434937e-01 -5.207784101366996765e-02 -1.250166893005371094e-01 3.989242017269134521e-02 1.032819151878356934e-01 4.785664081573486328e-01 1.137749925255775452e-01 -1.749917268753051758e-01 1.145373359322547913e-01 -1.613289266824722290e-01 6.535226013511419296e-03 -1.483263820409774780e-01 2.143543064594268799e-01 -5.299405381083488464e-02 2.265891134738922119e-01 -1.219111145474016666e-03 -9.185171872377395630e-02 7.105043530464172363e-02 2.884770929813385010e-01
-3.013966381549835205e-01 -1.058823093771934509e-01 -7.679807953536510468e-03 -5.800447985529899597e-02 -3.360206484794616699e-01 1.154988929629325867e-01 -3.669097423553466797e-01 7.643148303031921387e-02 1.096815615892410278e-02 1.038898304104804993e-01 -3.627827465534210205e-01 2.476392388343811035e-01 -8.352706581354141235e-02 -6.060179695487022400e-02 -1.296669542789459229e-01 -5.195116996765136719e-02 2.446711808443069458e-01 1.216176152229309082e-01 4.121079146862030029e-01 7.340824604034423828e-02 -1.581287086009979248e-01 1.530152112245559692e-01 -4.860282316803932190e-02 -7.920159399509429932e-02 1.565826311707496643e-02 3.564219549298286438e-02 -2.393864654004573822e-02 2.937517315149307251e-02 -1.681278645992279053e-01 2.414488047361373901e-02 2.107067592442035675e-02 2.337181568145751953e-01
-1.842657476663589478e-01 1.648530960083007812e-01 -7.263386994600296021e-02 -1.519944220781326294e-01 -1.373182237148284912e-01 -8.620114624500274658e-02 -1.822864413261413574e-01 1.977879852056503296e-01 3.516952693462371826e-02 -6.767780333757400513e-02 -1.809289753437042236e-01 1.856707409024238586e-02 -2.757375240325927734e-01 1.540526449680328369e-01 -2.497771568596363068e-02 -3.567347228527069092e-01 -2.559177279472351074e-01 -2.381343394517898560e-01 2.340691387653350830e-01 -3.529331684112548828e-01 -7.151546329259872437e-02 -5.513204634189605713e-02 -2.136255651712417603e-01 -2.002571076154708862e-01 7.874372601509094238e-02 1.146197021007537842e-01 -1.113633364439010620e-01 1.842782944440841675e-01 5.585617944598197937e-02 2.476130425930023193e-01 -3.212429955601692200e-02 1.367646604776382446e-01
4.257299005985260010e-02 9.464278072118759155e-02 -5.442464724183082581e-02 1.442569643259048462e-01 -2.481587231159210205e-01 -1.674059480428695679e-01 5.105054005980491638e-02 -7.612897455692291260e-02 -6.469718366861343384e-02 -3.814952820539474487e-02 -2.440073341131210327e-01 1.302244663238525391e-01 -1.433227211236953735e-01 1.822672784328460693e-02 -2.696973979473114014e-01 -6.768137216567993164e-02 2.753157913684844971e-01 -2.082597911357879639e-01 4.683600664138793945e-01 -3.970069065690040588e-02 -3.304464519023895264e-01 2.232822030782699585e-01 -6.755743175745010376e-02 -1.207394804805517197e-02 1.182999834418296814e-01 1.206600293517112732e-01 -3.453086689114570618e-02 3.334485590457916260e-01 -7.716317474842071533e-02 3.272850590292364359e-04 -8.108894526958465576e-02 -1.725896298885345459e-01
-2.408751100301742554e-01 -3.653219044208526611e-01 -2.303924039006233215e-02 9.717941284179687500e-02 6.677736341953277588e-02 1.287083625793457031e-01 -3.288066387176513672e-01 -1.502259913831949234e-02 2.339326962828636169e-02 -1.653434187173843384e-01 -6.884615123271942139e-02 -1.205928623676300049e-02 -1.449922770261764526e-01 1.297128349542617798e-01 -1.470475345849990845e-01 1.738843694329261780e-02 2.645823061466217041e-01 -3.426533937454223633e-01 2.829582393169403076e-01 -2.143387943506240845e-01 -1.153014153242111206e-01 -9.429538249969482422e-02 -3.210099339485168457e-01 -7.407564669847488403e-02 -7.531017810106277466e-02 -9.171998500823974609e-02 1.436807364225387573e-01 -6.657949835062026978e-02 -6.772461533546447754e-02 2.534338235855102539e-01 1.737451925873756409e-02 -1.556112617254257202e-01
-2.643340826034545898e-01 2.625248394906520844e-02 -6.061196699738502502e-02 1.350508183240890503e-01 -1.513119973242282867e-02 -5.734988674521446228e-02 -2.684724330902099609e-01 -1.177668571472167969e-01 1.773684173822402954e-01 -5.570529028773307800e-02 -1.813351958990097046e-01 4.916615411639213562e-02 -2.279154360294342041e-01 3.200641646981239319e-02 -9.156487137079238892e-02 2.428368777036666870e-01 -8.590958267450332642e-02 -3.064863681793212891e-01 6.988690048456192017e-02 -3.454122841358184814e-01 -1.180181801319122314e-01 -2.681935131549835205e-01 1.916767843067646027e-02 -9.680960327386856079e-03 1.534231603145599365e-01 2.170649357140064240e-02 1.187246963381767273e-01 2.483591735363006592e-01 -3.447738587856292725e-01 -1.038632616400718689e-01 1.964187175035476685e-01 2.191470563411712646e-01
-3.427866697311401367e-01 9.046032279729843140e-02 1.092573106288909912e-01 1.962153762578964233e-01 -2.508328258991241455e-01 7.584246248006820679e-02 -3.042641468346118927e-02 -4.766493290662765503e-02 -6.388227641582489014e-02 6.938480585813522339e-02 3.280931711196899414e-02 1.510343793779611588e-02 1.819830536842346191e-01 -7.689729332923889160e-02 -6.828611344099044800e-02 -1.124631837010383606e-01 7.069937419146299362e-03 -3.434488773345947266e-01 4.296630024909973145e-01 -8.405648171901702881e-02 1.003455445170402527e-01 -1.038365289568901062e-01 -1.118187159299850464e-01 -1.586904227733612061e-01 9.940492920577526093e-03 -4.225516691803932190e-02 2.851644456386566162e-01 1.392343342304229736e-01 -2.003486156463623047e-01 1.651067435741424561e-01 3.216799497604370117e-01 2.092379033565521240e-01
-1.458405852317810059e-01 -3.005150556564331055e-01 -1.193544715642929077e-01 -2.831030189990997314e-01 -1.868288218975067139e-01 -7.664553821086883545e-02 -3.671216070652008057e-01 -3.664069995284080505e-02 -6.227684020996093750e-02 1.718423366546630859e-01 -3.803308010101318359e-01 2.399678826332092285e-01 -1.731535196304321289e-01 1.060466319322586060e-01 2.447630278766155243e-02 -1.743206530809402466e-01 1.635252982378005981e-01 -8.826025575399398804e-02 3.915193676948547363e-01 -2.392862370470538735e-04 -2.285076677799224854e-01 -1.461285203695297241e-01 8.584345690906047821e-03 -1.495920270681381226e-01 -8.455834351480007172e-03 3.735314309597015381e-02 -5.511365365236997604e-03 1.283963620662689209e-01 1.148450188338756561e-02 1.940973103046417236e-02 2.406222932040691376e-02 7.974934577941894531e-02
-1.099801138043403625e-01 -7.548834662884473801e-03 6.515946984291076660e-02 -1.893618851900100708e-01 -1.654408574104309082e-01 -4.024679958820343018e-02 -1.459227800369262695e-01 -2.465560659766197205e-02 -6.196535006165504456e-02 -1.986475139856338501e-01 -1.075068786740303040e-01 1.591192185878753662e-01 2.056211233139038086e-01 3.387740254402160645e-01 1.437201648950576782e-01 -8.377113193273544312e-02 -5.452849343419075012e-02 -2.237743139266967773e-01 2.279568761587142944e-01 -1.597737371921539307e-01 -3.500847518444061279e-01 -1.648464351892471313e-01 -1.581673622131347656e-01 -1.943255513906478882e-01 6.871274113655090332e-02 5.654995888471603394e-02 6.290564686059951782e-02 7.725580036640167236e-02 -5.089888572692871094e-01 -4.687690362334251404e-02 2.451435104012489319e-02 -9.585073590278625488e-02
-2.146101146936416626e-01 -8.207504451274871826e-02 -8.759102225303649902e-02 2.389034032821655273e-01 -9.472571313381195068e-02 -8.522582240402698517e-03 -1.476648896932601929e-01 -3.555119782686233521e-02 2.750743627548217773e-01 2.134343609213829041e-02 -3.479477763175964355e-01 -1.655258238315582275e-01 -2.159641385078430176e-01 -3.009987771511077881e-01 2.394785135984420776e-01 9.566694498062133789e-02 -2.501381933689117432e-01 -1.682294607162475586e-01 2.634968757629394531e-01 -1.190179884433746338e-01 -2.270336449146270752e-01 -1.331441700458526611e-01 -2.281312085688114166e-02 4.890699405223131180e-03 -1.955612748861312866e-02 1.255596578121185303e-01 3.051704466342926025e-01 1.576792299747467041e-01 4.410992935299873352e-02 6.053072400391101837e-03 -7.604098320007324219e-02 -1.892822086811065674e-01
-1.569727808237075806e-01 -3.163759037852287292e-02 1.184732168912887573e-01 -6.984618306159973145e-02 -1.988651752471923828e-01 -4.519113302230834961e-01 -9.756003320217132568e-02 -6.385994702577590942e-02 -4.199385270476341248e-02 -3.013184992596507072e-03 -2.148640155792236328e-01 8.847165852785110474e-02 -5.979081615805625916e-02 -1.921546012163162231e-01 -2.558670639991760254e-01 5.359657853841781616e-02 -3.665855154395103455e-02 -4.834063947200775146e-01 -1.069314870983362198e-02 4.898147657513618469e-02 -2.645496428012847900e-01 -2.368414849042892456e-01 5.029048398137092590e-02 -6.205897033214569092e-02 -1.304048150777816772e-01 9.932892024517059326e-02 4.298392683267593384e-02 3.434388339519500732e-01 -7.225877791643142700e-02 5.200777202844619751e-02 -9.381299465894699097e-02 -8.674069307744503021e-03
-3.404821455478668213e-01 -1.864060759544372559e-01 -2.427735477685928345e-01 1.384239178150892258e-02 -1.747289150953292847e-01 1.464601419866085052e-02 2.702114731073379517e-02 2.461311668157577515e-01 1.717696040868759155e-01 -8.662640303373336792e-02 -1.418408602476119995e-01 -5.119566246867179871e-02 1.520396675914525986e-02 1.451949030160903931e-02 7.094125263392925262e-03 -1.781799197196960449e-01 2.811161875724792480e-01 -9.314864873886108398e-02 2.529345154762268066e-01 3.049138784408569336e-01 -1.314368993043899536e-01 -3.230702579021453857e-01 -1.559940129518508911e-01 1.739728078246116638e-02 8.474114537239074707e-02 3.585748076438903809e-01 1.562799066305160522e-01 1.484652757644653320e-01 6.106540560722351074e-02 5.549300462007522583e-02 1.617262512445449829e-01 -5.029123742133378983e-03
-7.613541930913925171e-02 2.213443443179130554e-02 -2.448577433824539185e-02 4.641082882881164551e-02 -2.215591222047805786e-01 -2.432709187269210815e-01 -6.791988760232925415e-02 -2.107834257185459137e-02 2.468969859182834625e-02 -1.557080894708633423e-01 -3.594971895217895508e-01 1.157577708363533020e-01 -2.581234276294708252e-01 2.072816491127014160e-01 -1.273766607046127319e-01 -4.341521859169006348e-02 2.600057125091552734e-01 -8.466047793626785278e-02 3.702708780765533447e-01 -1.648926991038024426e-04 -2.990441918373107910e-01 2.345549911260604858e-01 -7.930830121040344238e-02 7.525436580181121826e-02 8.923524618148803711e-02 1.592964082956314087e-01 3.091380000114440918e-02 3.606993854045867920e-01 5.686232820153236389e-02 2.651534602046012878e-02 -5.818147584795951843e-02 -2.060361206531524658e-01
-2.591749727725982666e-01 -2.898513972759246826e-01 -1.209729835391044617e-01 -1.990113407373428345e-01 -1.272014677524566650e-01 1.963871270418167114e-01 -1.801799237728118896e-02 -1.567890681326389313e-02 -7.411503791809082031e-02 6.309480220079421997e-02 -3.442467749118804932e-01 1.394888758659362793e-01 -8.656743913888931274e-02 -9.688165038824081421e-02 7.917744107544422150e-03 -2.264685183763504028e-01 2.432331815361976624e-02 9.068089537322521210e-03 3.468461632728576660e-01 5.473846569657325745e-02 -3.440954685211181641e-01 -1.686815619468688965e-01 5.262748152017593384e-02 5.743000283837318420e-02 7.263501733541488647e-02 1.247855555266141891e-02 1.578170657157897949e-01 1.957676857709884644e-01 1.068386957049369812e-01 2.052223086357116699e-01 3.403930962085723877e-01 9.290812909603118896e-02
-2.604481577873229980e-01 7.508981227874755859e-02 -9.129840880632400513e-02 3.029888868331909180e-01 1.019836887717247009e-01 -1.074557974934577942e-01 -1.671776622533798218e-01 -2.030486613512039185e-01 -8.519308269023895264e-02 1.522376551292836666e-03 -3.547691404819488525e-01 -7.899593561887741089e-02 1.802237480878829956e-01 2.741704136133193970e-02 -3.247495740652084351e-02 -4.255983233451843262e-02 9.042730927467346191e-02 -1.587392389774322510e-01 3.066204488277435303e-01 -1.412676274776458740e-01 -3.642022907733917236e-01 -2.845283970236778259e-02 7.726839929819107056e-02 8.911740034818649292e-03 1.431835889816284180e-01 1.987619996070861816e-01 1.440420448780059814e-01 2.828526794910430908e-01 -1.507244855165481567e-01 7.313112169504165649e-02 -6.206547468900680542e-02 2.833298742771148682e-01
-3.035401999950408936e-01 5.386074632406234741e-02 -3.325400948524475098e-01 -1.725568063557147980e-02 3.977195173501968384e-02 -1.879287511110305786e-01 -1.212295070290565491e-01 9.753110259771347046e-02 -4.361156839877367020e-03 1.277098953723907471e-01 -4.375916123390197754e-01 1.176693141460418701e-01 8.188101649284362793e-02 -1.622487604618072510e-01 -1.532154679298400879e-01 4.497561976313591003e-02 -1.785394996404647827e-01 -1.942044645547866821e-01 1.492975801229476929e-01 -1.520514786243438721e-01 -2.672815918922424316e-01 -7.255885750055313110e-02 -6.113245338201522827e-02 1.543034915812313557e-03 8.625921793282032013e-03 -9.492523968219757080e-02 5.495332553982734680e-02 4.582646489143371582e-01 3.609634190797805786e-02 1.105637103319168091e-01 -1.439743936061859131e-01 3.119476512074470520e-02
-6.811197102069854736e-02 1.009747236967086792e-01 -1.371033489704132080e-02 8.058205246925354004e-02 -2.662676014006137848e-02 -1.866708844900131226e-01 -1.459152698516845703e-01 -3.938305377960205078e-02 1.004106625914573669e-01 -1.858601570129394531e-01 -2.467198818922042847e-01 2.744525298476219177e-02 -5.211897939443588257e-02 2.077691555023193359e-01 1.566222868859767914e-02 5.887602269649505615e-02 5.618787929415702820e-02 -2.038835138082504272e-01 6.191447377204895020e-01 -6.066688802093267441e-04 -3.017548918724060059e-01 1.758313328027725220e-01 4.237524792551994324e-02 1.859822720289230347e-01 1.171127930283546448e-01 -6.121810153126716614e-02 1.406197398900985718e-01 2.437638789415359497e-01 3.603687882423400879e-02 1.889526695013046265e-01 4.441339895129203796e-02 -2.053864002227783203e-01
-1.244339272379875183e-01 -3.912026882171630859e-01 -2.619954571127891541e-02 1.233966872096061707e-01 -1.205271761864423752e-02 8.653812855482101440e-02 -8.443269133567810059e-02 -2.700250446796417236e-01 -1.132570430636405945e-01 5.381287634372711182e-02 -1.239360794425010681e-01 2.057249099016189575e-01 -7.388067990541458130e-02 -6.998694036155939102e-03 6.439871340990066528e-02 -2.949923872947692871e-01 1.389097720384597778e-01 -4.470185041427612305e-01 2.894339561462402344e-01 -2.400640845298767090e-01 -5.490983277559280396e-02 9.219862520694732666e-03 -2.312901169061660767e-01 2.834206260740756989e-02 -9.311942011117935181e-02 -1.164353545755147934e-02 1.484367400407791138e-01 1.417717784643173218e-01 -1.447778344154357910e-01 9.902910143136978149e-02 2.391359210014343262e-01 3.146984055638313293e-02
-3.181755840778350830e-01 -1.564408987760543823e-01 -1.007394567131996155e-01 3.079953603446483612e-02 -2.126149982213973999e-01 2.390428930521011353e-01 -8.602685295045375824e-03 2.405213564634323120e-01 7.700715959072113037e-02 -9.377740323543548584e-02 -2.133743613958358765e-01 -6.975208222866058350e-02 1.233147904276847839e-01 1.900717467069625854e-01 -1.172662749886512756e-01 -7.041290402412414551e-02 2.889606356620788574e-01 -2.083499878644943237e-01 2.888518571853637695e-01 1.666265428066253662e-01 -9.361842274665832520e-02 -3.353828191757202148e-01 -1.264042705297470093e-01 -4.271030053496360779e-02 1.294532716274261475e-01 3.023423254489898682e-01 1.531802713871002197e-01 -8.145498484373092651e-02 4.943881183862686157e-02 -2.095162682235240936e-02 2.071565985679626465e-01 8.086957037448883057e-02
-3.895662426948547363e-01 -1.300567947328090668e-02 -1.083381697535514832e-01 2.722825109958648682e-01 -4.088822379708290100e-02 3.914467096328735352e-01 6.632718443870544434e-02 -7.514841854572296143e-02 -1.504066139459609985e-01 2.847500443458557129e-01 -3.054029643535614014e-01 -7.509660720825195312e-02 2.086979150772094727e-02 8.106309920549392700e-02 -2.405667901039123535e-01 -8.278049528598785400e-02 -3.001455450430512428e-03 2.649466507136821747e-02 3.866179585456848145e-01 -1.605853587388992310e-01 -4.631188511848449707e-02 -1.225556582212448120e-01 -2.171791195869445801e-01 2.652157272677868605e-04 -1.743918359279632568e-01 8.099515736103057861e-02 4.392988607287406921e-02 2.227968722581863403e-02 -1.119915917515754700e-01 2.420005574822425842e-02 1.368419378995895386e-01 1.064996346831321716e-01
-1.369791924953460693e-01 -3.697846457362174988e-02 -1.492998600006103516e-01 -9.446835517883300781e-02 -4.170022308826446533e-01 1.315389871597290039e-01 -2.378044277429580688e-01 4.146350547671318054e-02 4.931406676769256592e-02 2.699654102325439453e-01 -1.719277799129486084e-01 1.266478002071380615e-01 -1.092492640018463135e-01 -1.138609722256660461e-01 2.358758635818958282e-02 6.599921733140945435e-02 1.255575120449066162e-01 -1.894856393337249756e-01 1.481828279793262482e-02 -9.945493936538696289e-02 -3.946850001811981201e-01 4.450253024697303772e-02 -3.138042092323303223e-01 6.266366690397262573e-02 -1.819861382246017456e-01 6.658377498388290405e-02 1.982210129499435425e-01 2.721160352230072021e-01 -2.201313078403472900e-01 -1.478221118450164795e-01 -4.747121036052703857e-02 -5.546541884541511536e-02
-2.084645479917526245e-01 2.052206397056579590e-01 1.191639080643653870e-01 -9.701965749263763428e-02 -3.380393385887145996e-01 -1.251644641160964966e-01 -6.369399279356002808e-02 -1.500115990638732910e-01 1.903602033853530884e-01 1.806607097387313843e-01 -4.501167833805084229e-01 -1.726265549659729004e-01 -6.896343082189559937e-02 3.786972537636756897e-02 -1.535254865884780884e-01 1.952350139617919922e-01 -1.450619939714670181e-02 -2.565990984439849854e-01 1.308247447013854980e-01 -1.649588197469711304e-01 -2.346402406692504883e-02 -1.097935661673545837e-01 3.552468866109848022e-02 2.777319587767124176e-02 2.073848061263561249e-02 -8.586143702268600464e-02 5.151386559009552002e-02 3.422261774539947510e-01 -2.710179090499877930e-01 7.470210641622543335e-02 -5.111239850521087646e-03 1.830563247203826904e-01
-1.352224051952362061e-01 5.350944027304649353e-02 -8.746799826622009277e-02 2.284998446702957153e-01 -9.282660484313964844e-02 -1.317176073789596558e-01 -2.332717180252075195e-02 1.162793934345245361e-01 7.582067698240280151e-02 1.675637960433959961e-01 -3.534236550331115723e-01 2.002339810132980347e-01 -3.655242323875427246e-01 2.049351483583450317e-01 -7.822711020708084106e-02 8.441469073295593262e-02 -1.087324321269989014e-01 -2.533774077892303467e-01 -6.792113184928894043e-02 -2.385559529066085815e-01 5.331273749470710754e-02 -2.322198301553726196e-01 -1.412660628557205200e-01 3.217479959130287170e-02 -2.270531952381134033e-01 -1.108221709728240967e-02 1.854062527418136597e-01 2.699358761310577393e-01 -3.192375004291534424e-01 1.129830628633499146e-01 -2.520520985126495361e-02 -4.174578934907913208e-02
-1.291363239288330078e-01 4.707244783639907837e-02 -2.808904973790049553e-03 1.408790946006774902e-01 -3.616061210632324219e-01 -1.815086603164672852e-01 1.261958479881286621e-01 -9.554342180490493774e-02 -2.638510242104530334e-02 -1.044510956853628159e-02 -2.949745655059814453e-01 4.124484583735466003e-02 -9.650595486164093018e-02 2.261285930871963501e-01 -2.717974781990051270e-01 -2.031612098217010498e-01 1.810777485370635986e-01 -1.530701965093612671e-01 3.398346304893493652e-01 -3.300054371356964111e-02 -6.734789907932281494e-02 1.627608537673950195e-01 1.216674447059631348e-01 1.606378555297851562e-01 -5.635080486536026001e-02 7.743059843778610229e-02 -3.146548569202423096e-02 4.232099354267120361e-01 -5.997885391116142273e-02 8.443953841924667358e-02 6.087455153465270996e-02 -2.434157282114028931e-01
-3.281633257865905762e-01 -4.521790891885757446e-03 -1.321726590394973755e-01 2.564221024513244629e-01 -2.699772715568542480e-01 -9.365961700677871704e-02 2.002373151481151581e-02 -1.558513641357421875e-01 -2.305278368294239044e-02 -1.820104569196701050e-01 -4.771490097045898438e-01 -8.429481089115142822e-02 3.337019309401512146e-02 2.743423916399478912e-02 7.304915785789489746e-02 -1.278334669768810272e-02 -9.970178455114364624e-02 -2.554690539836883545e-01 8.018407225608825684e-02 -1.435945779085159302e-01 -1.527424454689025879e-01 -5.394012480974197388e-02 6.050858274102210999e-02 -2.871500514447689056e-02 -5.050133541226387024e-02 5.187482386827468872e-02 -5.278043914586305618e-03 4.141254723072052002e-01 -2.036803364753723145e-01 2.356279939413070679e-01 -1.853555254638195038e-02 1.407692432403564453e-01
-2.326200455427169800e-01 6.310958415269851685e-03 -1.125367917120456696e-02 1.505056619644165039e-01 -3.677529692649841309e-01 2.600354328751564026e-02 -1.710880994796752930e-01 -2.080652713775634766e-01 2.241338789463043213e-02 -7.262337952852249146e-02 -4.339375197887420654e-01 -1.990896463394165039e-01 -1.250142306089401245e-01 -7.964068651199340820e-02 -1.018445491790771484e-01 8.603996038436889648e-02 4.501307755708694458e-02 -3.319534659385681152e-01 1.781315207481384277e-01 -1.829248517751693726e-01 -8.799212425947189331e-02 6.954330485314130783e-03 1.612166315317153931e-01 2.234444469213485718e-01 2.386923134326934814e-02 -1.048598662018775940e-01 4.545998573303222656e-02 3.196378648281097412e-01 -1.111764833331108093e-01 1.479762345552444458e-01 -1.075222864747047424e-01 1.356022357940673828e-01
-2.731292247772216797e-01 -2.043435424566268921e-01 6.769439578056335449e-02 2.302530109882354736e-01 -3.689046576619148254e-02 2.249996736645698547e-02 9.516033530235290527e-02 1.349867433309555054e-01 9.100622683763504028e-02 -5.295456945896148682e-02 -2.363498359918594360e-01 -3.374768793582916260e-02 -2.804197967052459717e-01 -7.432709634304046631e-02 -1.151139289140701294e-01 -8.956556767225265503e-02 -1.600498259067535400e-01 -1.563875228166580200e-01 1.824567914009094238e-01 4.137906432151794434e-02 1.077300459146499634e-01 -3.485297858715057373e-01 -3.649503886699676514e-01 -9.828173369169235229e-02 7.345665991306304932e-02 6.736426055431365967e-02 4.455894231796264648e-01 -7.367657124996185303e-02 -1.715682148933410645e-01 3.915994986891746521e-02 1.111221984028816223e-01 -7.176165282726287842e-02
-5.331572145223617554e-02 3.553867712616920471e-02 -2.248843461275100708e-01 -1.638556122779846191e-01 -4.874305427074432373e-02 1.100785061717033386e-01 -1.387330442667007446e-01 3.357052803039550781e-01 8.287996798753738403e-02 1.570928841829299927e-01 -1.102880761027336121e-01 1.633077710866928101e-01 2.603051997721195221e-02 -5.853162333369255066e-02 -7.685413211584091187e-02 -1.630973666906356812e-01 -6.409936398267745972e-02 -1.819002777338027954e-01 3.455524146556854248e-01 1.826279610395431519e-01 -6.079943850636482239e-02 1.489075738936662674e-02 -2.462059110403060913e-01 -9.505783766508102417e-02 -1.178158745169639587e-01 2.383891493082046509e-01 4.075993895530700684e-01 1.999959051609039307e-01 -1.946958601474761963e-01 2.292035818099975586e-01 -1.669652014970779419e-01 7.970242202281951904e-02
-3.333195447921752930e-01 -1.756156235933303833e-01 1.134378183633089066e-02 1.194597035646438599e-01 4.771140962839126587e-02 6.115351989865303040e-02 -6.858818233013153076e-02 1.795573383569717407e-01 -2.952450700104236603e-02 -1.437557637691497803e-01 -2.605073153972625732e-01 -1.004186421632766724e-01 -3.443025052547454834e-01 -8.276104927062988281e-02 3.143868446350097656e-01 1.075701564550399780e-01 2.590711116790771484e-01 -2.508376836776733398e-01 2.574135959148406982e-01 4.535550624132156372e-02 -2.387338131666183472e-01 -2.294460684061050415e-02 -2.618745863437652588e-01 -3.263235092163085938e-02 1.874643564224243164e-01 9.371490031480789185e-02 -1.278307288885116577e-01 1.781691759824752808e-01 -1.203191578388214111e-01 1.271342337131500244e-01 8.930351585149765015e-02 -9.624020755290985107e-02
-3.291391134262084961e-01 -7.466074079275131226e-02 -3.724706824868917465e-03 -3.335767611861228943e-02 3.044777316972613335e-03 2.415083944797515869e-01 -2.196339666843414307e-01 2.668264210224151611e-01 5.741940811276435852e-02 1.819018721580505371e-01 -9.083176404237747192e-02 1.088732033967971802e-01 1.682282090187072754e-01 8.182884752750396729e-02 7.721313741058111191e-03 -2.565188705921173096e-02 -1.247604042291641235e-01 -3.861050605773925781e-01 3.190266788005828857e-01 -2.100801467895507812e-01 -2.227147966623306274e-01 -1.342915929853916168e-03 -1.523892134428024292e-01 -1.983948349952697754e-01 -6.649625301361083984e-02 -1.666617952287197113e-02 9.400528669357299805e-02 2.174169421195983887e-01 -2.699251174926757812e-01 -2.038804627954959869e-02 1.933375447988510132e-01 1.441885381937026978e-01
-2.160529606044292450e-02 1.380408555269241333e-02 2.710353955626487732e-02 1.364638805389404297e-01 -1.615882217884063721e-01 -1.519542932510375977e-01 7.348556816577911377e-02 2.523576095700263977e-02 5.254300776869058609e-03 -9.872843325138092041e-02 -2.444662153720855713e-01 6.910073757171630859e-02 -2.681323587894439697e-01 -1.504820864647626877e-02 -3.013832271099090576e-01 -4.917999729514122009e-02 2.230890542268753052e-01 -1.499490588903427124e-01 4.173119068145751953e-01 -2.425828762352466583e-02 -3.053262829780578613e-01 2.103327363729476929e-01 -4.467530548572540283e-02 1.259952187538146973e-01 9.232704760506749153e-04 -1.337786763906478882e-02 -1.300521567463874817e-02 3.698744177818298340e-01 -3.827233612537384033e-02 1.301938146352767944e-01 -2.799713239073753357e-02 -3.555018305778503418e-01
-1.388466507196426392e-01 1.841198951005935669e-01 -1.559299528598785400e-01 1.900126636028289795e-01 -3.736599683761596680e-01 -5.144958570599555969e-02 2.011912465095520020e-01 -9.135941416025161743e-02 2.912800312042236328e-01 -2.101290822029113770e-01 -3.559425473213195801e-01 -1.353988796472549438e-01 1.088955700397491455e-01 1.683827117085456848e-02 -1.339663118124008179e-01 2.468287758529186249e-02 1.139742285013198853e-01 -1.001867726445198059e-01 1.037361472845077515e-01 -1.387601345777511597e-01 -2.225007861852645874e-01 1.991606503725051880e-02 -1.817601770162582397e-01 1.818332821130752563e-01 -5.806285142898559570e-02 2.593283057212829590e-01 2.191806435585021973e-01 8.528258651494979858e-02 5.529605224728584290e-02 -2.971907705068588257e-02 2.377087920904159546e-01 -1.875006705522537231e-01
-4.439562261104583740e-01 -2.070686519145965576e-01 -1.323049068450927734e-01 1.463945209980010986e-01 1.806238144636154175e-01 1.868287175893783569e-01 3.106071613729000092e-02 -5.221438407897949219e-02 -2.486874312162399292e-01 6.375568360090255737e-02 -4.018176794052124023e-01 -2.361820191144943237e-01 -2.881425619125366211e-01 -8.948974311351776123e-02 -1.091288626194000244e-01 4.769728984683752060e-04 -1.090183779597282410e-01 -2.413658052682876587e-02 1.944118142127990723e-01 -9.179387986660003662e-02 -2.094791531562805176e-01 2.654909342527389526e-02 -1.519347280263900757e-01 1.853577047586441040e-02 -3.568943589925765991e-02 2.128370106220245361e-01 -1.047633066773414612e-01 6.647175550460815430e-02 -2.521838247776031494e-01 1.037896499037742615e-01 2.151311188936233521e-02 -1.650242507457733154e-02
-1.971203833818435669e-01 2.927360236644744873e-01 6.062384322285652161e-02 -1.413649320602416992e-02 -1.632984429597854614e-01 2.846759557723999023e-01 -4.002874717116355896e-02 8.551552891731262207e-02 1.237045004963874817e-01 -5.632333829998970032e-02 -3.850781023502349854e-01 -3.387211263179779053e-02 1.269274856895208359e-02 9.236542880535125732e-02 -8.608087897300720215e-02 6.028160569258034229e-04 9.069698303937911987e-02 -4.313517808914184570e-01 1.157001778483390808e-01 -1.117913350462913513e-01 1.172432079911231995e-01 -2.968504428863525391e-01 1.277082879096269608e-02 8.166364580392837524e-02 2.127598226070404053e-01 2.054982781410217285e-01 2.728513777256011963e-01 9.804720431566238403e-02 -1.268341243267059326e-01 -2.136150747537612915e-01 9.166381321847438812e-03 9.332606941461563110e-02
-1.964237540960311890e-01 -2.572835683822631836e-01 1.128502860665321350e-01 2.510885298252105713e-01 -9.377665817737579346e-02 2.592984139919281006e-01 -2.185090929269790649e-01 1.031407564878463745e-01 -1.964868046343326569e-02 9.636403992772102356e-03 -5.714605003595352173e-02 -3.929234668612480164e-02 -1.179983280599117279e-02 5.799009278416633606e-02 5.036071874201297760e-03 8.154433220624923706e-02 -4.311550036072731018e-02 -1.212708577513694763e-01 4.969032406806945801e-01 -1.952189058065414429e-01 -8.558313548564910889e-02 -1.651384234428405762e-01 -2.721632122993469238e-01 -6.874670088291168213e-02 -4.180256426334381104e-01 1.547035872936248779e-01 1.069065853953361511e-01 -1.287287333980202675e-03 1.868056319653987885e-02 5.900039523839950562e-02 1.320929229259490967e-01 -1.522899419069290161e-01
-2.559816539287567139e-01 -3.033718466758728027e-01 -1.655258685350418091e-01 -1.123026087880134583e-01 -1.007710471749305725e-01 -3.794284909963607788e-02 -4.817647393792867661e-03 9.618463367223739624e-02 -9.965789318084716797e-02 2.282124198973178864e-02 -2.186488360166549683e-01 2.410732209682464600e-02 4.316588118672370911e-02 9.183688089251518250e-03 8.592706173658370972e-03 -2.560330554842948914e-02 1.095451563596725464e-01 -3.040499389171600342e-01 4.712765216827392578e-01 5.169994756579399109e-02 -1.318612396717071533e-01 -1.158156245946884155e-01 -3.890977799892425537e-01 9.055208414793014526e-02 4.357368685305118561e-03 -1.447042226791381836e-01 -1.405164599418640137e-01 1.228653192520141602e-01 -2.941262125968933105e-01 -3.927125781774520874e-02 -3.460322692990303040e-02 2.353165298700332642e-01
-1.784366965293884277e-01 -2.093168348073959351e-01 1.830257624387741089e-01 -1.787438392639160156e-01 -1.842655837535858154e-01 -7.752981781959533691e-02 -1.858588680624961853e-02 3.100993037223815918e-01 -1.094925478100776672e-01 -1.249855980277061462e-01 -3.261708319187164307e-01 -3.863510861992835999e-02 -1.277087181806564331e-01 -4.832149669528007507e-02 -1.861900687217712402e-01 -1.305678784847259521e-01 -9.873379021883010864e-02 -2.916535735130310059e-01 8.032323420047760010e-02 -1.337409205734729767e-02 2.591383457183837891e-02 8.564083836972713470e-03 1.199730038642883301e-01 9.037507115863263607e-04 1.501882970333099365e-01 1.060526669025421143e-01 1.600014716386795044e-01 1.878017783164978027e-01 -1.437034159898757935e-01 4.403736591339111328e-01 2.803319394588470459e-01 -1.102667823433876038e-01
-2.658529579639434814e-01 -1.396522969007492065e-01 -8.045749738812446594e-03 1.598926447331905365e-02 8.104488253593444824e-02 1.642166674137115479e-01 -3.979898989200592041e-03 -1.371861547231674194e-01 -1.277835369110107422e-01 2.356701642274856567e-01 -3.396762311458587646e-01 -6.713222712278366089e-02 -1.960429549217224121e-01 1.123197227716445923e-01 1.722803339362144470e-02 9.950764477252960205e-02 -3.963944315910339355e-02 1.492697745561599731e-02 3.614716231822967529e-01 -2.645409405231475830e-01 1.907910034060478210e-02 -4.845712333917617798e-02 -2.713173925876617432e-01 -1.911081671714782715e-01 2.079266309738159180e-01 1.817818582057952881e-01 9.631145745515823364e-02 2.779915630817413330e-01 2.156954407691955566e-01 2.692402005195617676e-01 3.177835047245025635e-02 7.734126597642898560e-02
-2.422877699136734009e-01 -1.823246926069259644e-01 3.340039774775505066e-02 7.866419851779937744e-03 -2.496695071458816528e-01 8.848699927330017090e-02 -2.541271746158599854e-01 1.114060357213020325e-01 1.170102693140506744e-02 -6.921526789665222168e-02 -3.312971591949462891e-01 3.147314488887786865e-01 -5.070263519883155823e-02 1.160472407937049866e-01 -2.585290372371673584e-01 -1.959347575902938843e-01 -1.622567027807235718e-01 -1.415875703096389771e-01 -3.726725699380040169e-03 -1.489836871623992920e-01 2.350122667849063873e-02 -2.551733553409576416e-01 1.918926537036895752e-01 3.125789389014244080e-02 -3.012576401233673096e-01 -4.431797936558723450e-02 3.074130117893218994e-01 1.511677950620651245e-01 -9.839453548192977905e-02 8.346972614526748657e-02 -1.471641659736633301e-01 -6.544282287359237671e-02
-1.769557148218154907e-01 -1.536025702953338623e-01 3.741718828678131104e-02 6.914653629064559937e-02 -7.380773127079010010e-02 2.223000079393386841e-01 -9.502737782895565033e-03 -1.353127658367156982e-01 3.184130191802978516e-01 1.811418309807777405e-02 -1.135788187384605408e-01 1.170439124107360840e-01 -2.579397857189178467e-01 2.082997709512710571e-01 6.485252827405929565e-02 1.079764217138290405e-02 -1.109839975833892822e-01 -5.587877705693244934e-02 1.682551950216293335e-01 -1.500302106142044067e-01 -1.000020280480384827e-01 -4.478626325726509094e-02 2.035487629473209381e-02 3.237621486186981201e-01 2.592135965824127197e-02 5.012902021408081055e-01 -8.768527209758758545e-02 2.759375274181365967e-01 -2.170268893241882324e-01 -1.273645460605621338e-01 2.011515498161315918e-01 2.938607474789023399e-03
-2.507543563842773438e-01 8.059385418891906738e-02 3.129286319017410278e-02 6.178787350654602051e-02 9.766229987144470215e-02 -1.352527886629104614e-01 -1.232035458087921143e-01 -1.004290878772735596e-01 2.256511300802230835e-01 -1.294175237417221069e-01 -3.748467266559600830e-01 -5.804666876792907715e-02 -4.333342239260673523e-02 -1.701669394969940186e-01 -2.224190533161163330e-01 7.419071346521377563e-02 1.378473937511444092e-01 -2.887788712978363037e-01 1.320734322071075439e-01 -1.099283397197723389e-01 -2.832271158695220947e-01 8.275765925645828247e-02 1.559994667768478394e-01 1.342146191745996475e-02 -5.309284478425979614e-02 -3.097397089004516602e-01 1.492748856544494629e-01 1.763675361871719360e-01 -3.408787250518798828e-01 2.697249688208103180e-02 2.380138486623764038e-01 -7.842259109020233154e-02
-2.538925111293792725e-01 -2.538576126098632812e-01 -3.370613604784011841e-02 1.883280426263809204e-01 -1.247167587280273438e-01 -1.474670171737670898e-01 -7.339476048946380615e-02 2.788989804685115814e-02 -6.753563135862350464e-02 1.519607752561569214e-01 -1.434988975524902344e-01 -3.765478134155273438e-01 -1.493133157491683960e-01 1.685003191232681274e-01 -4.051267802715301514e-01 1.438840627670288086e-01 -2.387798577547073364e-01 1.313175354152917862e-02 2.135977894067764282e-01 -1.923513263463973999e-01 -1.187963336706161499e-01 -1.150038316845893860e-01 -2.034697085618972778e-01 9.976764023303985596e-02 1.477523893117904663e-01 1.671749204397201538e-01 -6.571988016366958618e-02 1.783423423767089844e-01 -7.244250923395156860e-02 -1.499423086643218994e-01 7.573918998241424561e-02 1.661380827426910400e-01
-2.306943684816360474e-01 -1.936165243387222290e-01 5.812995601445436478e-03 1.831469237804412842e-01 -4.982088878750801086e-02 1.407873928546905518e-01 3.142166510224342346e-02 5.578278098255395889e-03 -2.027305662631988525e-01 -5.777453258633613586e-02 -1.002399697899818420e-01 2.236324399709701538e-01 6.120312958955764771e-03 7.537411898374557495e-02 7.492404896765947342e-03 -2.151500433683395386e-01 1.605166792869567871e-01 -5.571417808532714844e-01 2.579691112041473389e-01 -2.261581718921661377e-01 -1.188342273235321045e-01 2.549273893237113953e-02 -8.240935206413269043e-02 -1.291829533874988556e-02 -1.298120766878128052e-01 -1.789049208164215088e-01 1.290612965822219849e-01 2.274384349584579468e-01 -3.203982114791870117e-02 2.177619636058807373e-01 2.055510431528091431e-01 -1.108775064349174500e-01
-3.192574083805084229e-01 -2.258175015449523926e-01 -9.337622672319412231e-02 -1.369765400886535645e-01 -2.672553956508636475e-01 1.334191858768463135e-01 -2.863753773272037506e-02 1.970932781696319580e-01 -2.441578358411788940e-02 2.251247912645339966e-01 -1.394731998443603516e-01 -9.222417324781417847e-02 -2.305941730737686157e-01 -1.562610268592834473e-01 3.693394362926483154e-01 4.779754206538200378e-02 1.058944240212440491e-01 -2.768851220607757568e-01 2.562268376350402832e-01 -4.010643810033798218e-02 -2.204008549451828003e-01 -1.036564558744430542e-01 -1.695997864007949829e-01 5.405164882540702820e-02 1.472951620817184448e-01 1.358607709407806396e-01 4.124737530946731567e-02 1.857564896345138550e-01 -2.505020797252655029e-01 -7.281670719385147095e-02 -6.174405291676521301e-02 -2.848530188202857971e-02
-1.959246583282947540e-02 -2.172931730747222900e-01 -3.398042172193527222e-02 1.465046033263206482e-02 -1.746018975973129272e-01 1.070429533720016479e-01 -1.246160641312599182e-01 2.279222197830677032e-02 2.046913355588912964e-01 -1.378092765808105469e-01 -5.834216624498367310e-02 -8.304894715547561646e-02 -3.816136345267295837e-02 1.100078225135803223e-01 -2.005098015069961548e-01 -3.623677650466561317e-03 -6.335544586181640625e-02 -2.859699726104736328e-01 2.157896310091018677e-01 -2.677284777164459229e-01 1.451648622751235962e-01 -3.262421786785125732e-01 2.508274912834167480e-01 -1.644570231437683105e-01 -1.546962708234786987e-01 8.918648958206176758e-02 1.452830433845520020e-01 4.579794406890869141e-01 -9.601808153092861176e-03 7.627268880605697632e-02 -1.481553316116333008e-01 -2.365809679031372070e-01
-4.596849530935287476e-02 -1.871341317892074585e-01 2.720534568652510643e-03 -6.272153556346893311e-02 -1.126226186752319336e-01 -1.975165307521820068e-02 -2.031868882477283478e-02 -1.153856329619884491e-02 -8.347417414188385010e-02 -1.110825613141059875e-01 -1.614822149276733398e-01 1.433644890785217285e-01 -7.436040788888931274e-02 -1.048624143004417419e-01 1.556486338376998901e-01 -9.243932552635669708e-03 1.299137771129608154e-01 -1.543990522623062134e-01 4.762202203273773193e-01 3.784797713160514832e-02 -2.137071937322616577e-01 -3.706342726945877075e-02 -4.381491541862487793e-01 -1.845055222511291504e-01 9.227658621966838837e-03 -1.417513489723205566e-01 4.574495926499366760e-02 7.110748440027236938e-02 -4.623436331748962402e-01 5.986117199063301086e-02 -7.985103130340576172e-02 2.132765799760818481e-01
-3.392159342765808105e-01 3.030632436275482178e-02 -2.349201887845993042e-01 -1.454992145299911499e-01 -1.917418986558914185e-01 3.383923321962356567e-02 -2.901203334331512451e-01 -1.373061090707778931e-01 8.522669225931167603e-02 -5.331282317638397217e-02 -1.161709651350975037e-01 5.325704440474510193e-02 1.184264346957206726e-01 3.449381589889526367e-01 -9.613333642482757568e-02 9.262806922197341919e-02 -3.788454458117485046e-02 -2.780900299549102783e-01 1.135526150465011597e-01 -1.011795597150921822e-03 7.705637067556381226e-02 -2.207410782575607300e-01 -2.733016014099121094e-01 -5.874125659465789795e-02 -6.792983412742614746e-02 5.157953873276710510e-02 4.762677941471338272e-03 3.450666069984436035e-01 -2.864611148834228516e-01 -1.512796431779861450e-01 1.825540810823440552e-01 -1.854814589023590088e-02
4.578710347414016724e-02 7.918396964669227600e-03 9.316343069076538086e-02 6.646712310612201691e-03 1.325413119047880173e-02 1.126960590481758118e-01 1.111210063099861145e-01 2.919563837349414825e-02 2.348339706659317017e-01 -7.088375836610794067e-02 -1.389097273349761963e-01 -2.640553116798400879e-01 -4.154073074460029602e-02 8.577445894479751587e-02 -2.200893908739089966e-01 -3.518572449684143066e-01 1.895367801189422607e-01 -2.339806109666824341e-01 2.868596613407135010e-01 -3.226925730705261230e-01 -1.174336895346641541e-01 -1.380012631416320801e-01 -5.473515484482049942e-03 3.020598925650119781e-02 1.082441657781600952e-01 2.817801535129547119e-01 3.032518029212951660e-01 1.347741335630416870e-01 -1.129970327019691467e-01 -1.008970895782113075e-03 9.399380534887313843e-02 -3.143381476402282715e-01
-2.598355114459991455e-01 -3.328584134578704834e-01 2.127196639776229858e-02 3.800781443715095520e-02 -4.265788197517395020e-01 1.111977696418762207e-01 -8.398939669132232666e-02 7.401319686323404312e-03 4.541982710361480713e-02 8.955969661474227905e-02 -1.688290536403656006e-01 1.026724427938461304e-01 -8.032355457544326782e-02 -1.808210760354995728e-01 2.431003563106060028e-02 -1.893422901630401611e-01 -4.655978083610534668e-02 -1.054316833615303040e-01 7.611677050590515137e-02 2.934014052152633667e-02 -2.864529192447662354e-01 4.273645952343940735e-02 -2.843390032649040222e-02 -7.553924620151519775e-02 -8.918882161378860474e-02 -2.307652728632092476e-03 2.694977521896362305e-01 4.669582545757293701e-01 3.022727370262145996e-02 -2.249446809291839600e-01 -1.189043372869491577e-01 -1.378634274005889893e-01
-7.249502092599868774e-02 9.349655359983444214e-02 -5.109990015625953674e-02 9.327706880867481232e-03 -1.137577965855598450e-01 -1.160452142357826233e-01 -2.373459935188293457e-01 -2.094025164842605591e-01 5.886417627334594727e-02 -4.562179744243621826e-02 -1.738765984773635864e-01 2.136623412370681763e-01 6.784549355506896973e-02 1.343549937009811401e-01 9.990239143371582031e-02 1.031302511692047119e-01 -1.756688505411148071e-01 -3.976829648017883301e-01 1.009173616766929626e-01 -1.175558716058731079e-01 2.190653607249259949e-02 -3.425536155700683594e-01 -3.467568159103393555e-01 -2.446698024868965149e-02 4.585523158311843872e-02 1.041253879666328430e-01 6.378965824842453003e-02 3.381316959857940674e-01 -1.871694922447204590e-01 -1.043499335646629333e-01 1.698691248893737793e-01 2.724201083183288574e-01
-2.841834723949432373e-01 -2.153157293796539307e-01 -1.409466117620468140e-01 1.226120293140411377e-01 -2.375444024801254272e-01 1.777575351297855377e-02 -2.577119469642639160e-01 1.378515064716339111e-01 1.033465117216110229e-01 8.041510730981826782e-02 -1.549336165189743042e-01 8.813861757516860962e-02 -1.001442819833755493e-01 -2.663043141365051270e-01 -8.459931612014770508e-02 -2.500661015510559082e-01 2.796126343309879303e-02 2.315122336149215698e-01 3.643685281276702881e-01 1.275275647640228271e-01 -3.836653009057044983e-02 4.629399627447128296e-02 -1.441829353570938110e-01 1.279201954603195190e-01 -1.336027830839157104e-01 -3.809723258018493652e-02 -8.232442289590835571e-02 3.254059255123138428e-01 -2.700007557868957520e-01 2.704920060932636261e-02 6.187501922249794006e-02 2.065372020006179810e-01
-3.969591856002807617e-01 -1.903051137924194336e-01 1.187793165445327759e-01 1.929292529821395874e-01 -6.990862637758255005e-02 2.263941764831542969e-01 -6.095153465867042542e-02 4.219753667712211609e-03 2.104238569736480713e-01 7.845410704612731934e-02 -8.764948695898056030e-02 1.235882118344306946e-01 1.362514682114124298e-03 1.231356039643287659e-01 5.027844384312629700e-02 7.972592860460281372e-02 2.397961467504501343e-01 -2.489840686321258545e-01 4.110133051872253418e-01 -1.086234152317047119e-01 -2.678774669766426086e-02 -1.709473729133605957e-01 -3.501154184341430664e-01 -7.202827930450439453e-02 -5.657736957073211670e-02 -1.078513264656066895e-01 4.455562308430671692e-02 5.188933014869689941e-02 3.367943316698074341e-02 2.936724722385406494e-01 9.835487604141235352e-02 -1.518782079219818115e-01
-2.741842865943908691e-01 1.815862208604812622e-01 1.085393726825714111e-01 -6.334647536277770996e-02 -2.131980508565902710e-01 1.011754944920539856e-01 -6.492652744054794312e-02 -2.191766202449798584e-01 7.967961579561233521e-02 -5.329555133357644081e-04 1.685377210378646851e-01 1.421891599893569946e-01 -6.116502359509468079e-02 1.003265976905822754e-01 -6.828140467405319214e-02 1.234988570213317871e-01 -1.086153090000152588e-01 -5.118997767567634583e-02 2.999754846096038818e-01 1.022612601518630981e-01 -2.609935700893402100e-01 -2.378552109003067017e-01 -2.427387386560440063e-01 -2.557647824287414551e-01 1.768616288900375366e-01 1.375200301408767700e-01 4.600119963288307190e-02 3.328281044960021973e-01 -2.144279330968856812e-01 -9.476064145565032959e-02 3.046489655971527100e-01 -6.838241219520568848e-02
-1.529118269681930542e-01 1.685331016778945923e-01 -1.705849319696426392e-01 2.907698601484298706e-02 -2.217488735914230347e-01 -7.786453515291213989e-02 6.082079187035560608e-02 -3.195986449718475342e-01 4.096989333629608154e-02 -1.278525739908218384e-01 -3.745499551296234131e-01 -1.767002642154693604e-01 -2.619981765747070312e-03 2.248306572437286377e-02 2.171013504266738892e-02 1.495359688997268677e-01 5.031604319810867310e-02 -2.592842876911163330e-01 2.373603433370590210e-01 -1.962561458349227905e-01 -3.338515460491180420e-01 -2.935437671840190887e-02 -1.263524293899536133e-01 -2.437063865363597870e-02 -6.296154856681823730e-02 8.538718521595001221e-02 8.353757113218307495e-02 2.885691523551940918e-01 -4.581405222415924072e-02 2.641721069812774658e-01 -6.048079952597618103e-02 2.716032564640045166e-01
-1.631886959075927734e-01 -9.663467295467853546e-03 -9.490416944026947021e-02 1.248125955462455750e-01 -2.587086260318756104e-01 -9.601027518510818481e-02 -5.926689133048057556e-02 -4.261730238795280457e-03 3.883143141865730286e-02 -2.301888912916183472e-02 1.711460500955581665e-01 5.690890364348888397e-03 -2.088856995105743408e-01 1.488197445869445801e-01 -1.229845806956291199e-01 -2.352082431316375732e-01 7.508904486894607544e-02 -3.498627841472625732e-01 4.578776359558105469e-01 7.521918416023254395e-02 -3.006386943161487579e-02 -1.663655042648315430e-01 -2.206092029809951782e-01 -1.217945069074630737e-01 5.238572135567665100e-02 -1.880900412797927856e-01 7.548089325428009033e-02 2.638418972492218018e-02 -2.107100486755371094e-01 3.183465898036956787e-01 2.303963303565979004e-01 1.504840701818466187e-01
-4.089925587177276611e-01 -6.033904850482940674e-02 -1.247825920581817627e-01 -3.136449679732322693e-02 -2.944436669349670410e-02 -3.044435940682888031e-02 -3.731341958045959473e-01 -2.046529054641723633e-01 1.072219833731651306e-01 6.364958733320236206e-02 -2.164144814014434814e-01 2.278299303725361824e-03 -2.874970734119415283e-01 -1.337549742311239243e-02 -7.552568335086107254e-03 2.046113461256027222e-01 -4.869625717401504517e-02 -2.455317676067352295e-01 8.660108596086502075e-02 -2.029626816511154175e-01 -1.471749544143676758e-01 -2.269582301378250122e-01 1.078255623579025269e-01 5.884986370801925659e-02 1.211816743016242981e-01 1.557922828942537308e-02 1.014538034796714783e-01 2.951761484146118164e-01 -3.088505864143371582e-01 8.073593676090240479e-02 6.166722159832715988e-03 1.690389364957809448e-01
-2.514120340347290039e-01 -1.369066983461380005e-01 1.798994988203048706e-01 -3.434636890888214111e-01 -2.338259369134902954e-01 -8.674733340740203857e-02 -6.736348569393157959e-02 1.141097992658615112e-01 -7.862434536218643188e-02 -2.557778656482696533e-01 -2.228256762027740479e-01 7.431067060679197311e-03 -9.592891484498977661e-02 -1.977994889020919800e-01 -1.631327122449874878e-01 -9.013211727142333984e-02 -1.174193993210792542e-01 -2.641471624374389648e-01 -3.329237550497055054e-02 1.546551138162612915e-01 -2.853197753429412842e-01 -3.092806413769721985e-02 -8.198671042919158936e-02 -5.170206353068351746e-02 1.326836049556732178e-01 9.946019202470779419e-02 1.419594585895538330e-01 3.255572319030761719e-01 -2.121140360832214355e-01 2.599816322326660156e-01 1.265267729759216309e-01 -3.177783265709877014e-02
-1.061267182230949402e-01 -2.042343020439147949e-01 -2.656441330909729004e-01 -2.025797516107559204e-01 6.535965204238891602e-02 -2.038003802299499512e-01 -6.105081737041473389e-02 -8.694110065698623657e-02 2.932762168347835541e-02 2.272977493703365326e-02 -1.352111548185348511e-01 1.546251866966485977e-02 -1.118328422307968140e-01 -1.218011528253555298e-01 -1.042046621441841125e-01 -2.819060981273651123e-01 2.556030638515949249e-03 -2.458700388669967651e-01 2.911365032196044922e-01 2.578792273998260498e-01 -2.759629487991333008e-01 -8.923421055078506470e-02 -3.115962445735931396e-01 -7.369042839854955673e-03 -2.033523917198181152e-01 2.124786227941513062e-01 3.233403861522674561e-01 4.706752300262451172e-02 -1.734654605388641357e-01 9.561128914356231689e-02 -8.021798729896545410e-02 9.403168410062789917e-02
-2.805438935756683350e-01 -3.307040333747863770e-01 -1.829375028610229492e-01 -1.499335914850234985e-01 -1.591275036334991455e-01 -1.676561497151851654e-02 -8.498677611351013184e-02 9.974171966314315796e-02 -2.046341598033905029e-01 -3.539896383881568909e-02 -2.337628006935119629e-01 -3.752858564257621765e-02 -2.513428777456283569e-02 -1.218903958797454834e-01 -3.851191326975822449e-02 1.410122262313961983e-03 1.711547523736953735e-01 -3.545714616775512695e-01 4.374792575836181641e-01 -4.829508252441883087e-03 -9.024852514266967773e-02 -1.571888327598571777e-01 -2.147484123706817627e-01 -7.091027498245239258e-02 1.025915667414665222e-01 -1.499403454363346100e-02 -1.160644069314002991e-01 -4.063170775771141052e-02 -2.579804956912994385e-01 7.591107487678527832e-02 1.677171327173709869e-02 2.610746920108795166e-01
-1.522656083106994629e-01 6.562354415655136108e-02 6.694490462541580200e-02 1.813633292913436890e-01 -2.218453139066696167e-01 -2.228412181138992310e-01 -8.018974214792251587e-02 -2.260178327560424805e-01 7.958872616291046143e-02 4.846432805061340332e-02 -2.717644572257995605e-01 -2.002907544374465942e-01 -2.439707815647125244e-01 -3.176424503326416016e-01 2.942831255495548248e-02 -5.253604054450988770e-02 1.350298374891281128e-01 -4.249126911163330078e-01 1.884768307209014893e-01 -5.183282494544982910e-02 -3.601810634136199951e-01 -1.836332230595871806e-04 3.540317341685295105e-02 1.658097356557846069e-01 1.724219769239425659e-01 -7.599234580993652344e-02 -3.464247658848762512e-02 1.873577684164047241e-01 -9.842317551374435425e-02 1.889447309076786041e-02 4.687133058905601501e-02 1.119261085987091064e-01
-2.091553658246994019e-01 -2.047559022903442383e-01 -5.360551923513412476e-02 -1.530633419752120972e-01 -3.411203026771545410e-01 2.912224531173706055e-01 -1.224329248070716858e-01 -4.822390899062156677e-02 -6.726964563131332397e-02 1.114885583519935608e-01 -2.614233195781707764e-01 2.150080204010009766e-01 -4.883122816681861877e-02 -1.014351472258567810e-01 -9.312855079770088196e-03 -5.352182686328887939e-02 -8.247596025466918945e-02 -2.346458584070205688e-01 7.082536816596984863e-02 -1.157124564051628113e-01 -2.527147233486175537e-01 -8.154009282588958740e-02 -2.693926393985748291e-01 -6.969837099313735962e-02 3.654558211565017700e-02 -2.156564593315124512e-02 3.251873552799224854e-01 3.470613956451416016e-01 -3.678503260016441345e-02 -1.400732249021530151e-01 -2.120491862297058105e-01 1.548907347023487091e-02
3.318835422396659851e-02 1.182623878121376038e-01 1.191119663417339325e-02 -1.051880344748497009e-01 -2.667511403560638428e-01 5.653566494584083557e-02 -1.262918114662170410e-01 -3.402682393789291382e-02 -3.842292353510856628e-02 -3.665651753544807434e-02 -1.608221977949142456e-01 1.833852976560592651e-01 1.342816837131977081e-02 3.791832923889160156e-02 -1.761365085840225220e-01 -2.278864085674285889e-01 9.380012005567550659e-02 6.183037161827087402e-02 2.389629036188125610e-01 1.203712299466133118e-01 6.838896870613098145e-02 -3.613163232803344727e-01 -1.982093602418899536e-01 1.405767053365707397e-01 6.995879858732223511e-02 3.069738745689392090e-01 2.502450048923492432e-01 9.139255434274673462e-02 -3.124180734157562256e-01 -1.492243856191635132e-01 4.006405174732208252e-01 -7.987725734710693359e-02
-3.492556512355804443e-01 -2.170706540346145630e-01 6.094316393136978149e-02 1.717856228351593018e-01 9.017267823219299316e-02 1.061101630330085754e-02 -1.073562353849411011e-01 -2.923264168202877045e-03 8.578227460384368896e-02 1.070789843797683716e-01 -2.285782694816589355e-01 -5.649974942207336426e-02 -6.750746816396713257e-02 1.741094887256622314e-02 -3.174033164978027344e-01 -8.819727599620819092e-02 -2.325851917266845703e-01 -2.435939013957977295e-01 3.990024626255035400e-01 3.925338387489318848e-02 -9.046126157045364380e-02 -1.058402657508850098e-01 -1.921381801366806030e-01 6.596342474222183228e-02 2.994110882282257080e-01 7.118110358715057373e-02 -3.178515657782554626e-02 7.126981019973754883e-02 2.914344146847724915e-02 -3.003810644149780273e-01 3.617792204022407532e-02 2.494563311338424683e-01
-8.512485027313232422e-02 -1.170725226402282715e-01 -1.290193498134613037e-01 -2.590180188417434692e-02 -1.428077816963195801e-01 4.184027388691902161e-02 -1.483491957187652588e-01 2.226327359676361084e-01 4.503099247813224792e-02 7.218980789184570312e-02 -1.774862259626388550e-01 3.811856806278228760e-01 -1.511472314596176147e-01 1.632395386695861816e-01 -1.067333221435546875e-01 -4.111796617507934570e-03 -1.564872562885284424e-01 -7.157588005065917969e-02 1.351253837347030640e-01 -2.291878610849380493e-01 -2.240610867738723755e-02 -1.257683038711547852e-01 2.470976859331130981e-02 -1.927085071802139282e-01 -2.730104029178619385e-01 -5.166760087013244629e-02 2.691588997840881348e-01 1.964282542467117310e-01 -3.891255855560302734e-01 2.721874713897705078e-01 2.046835422515869141e-01 -1.138846948742866516e-01
-1.403497010469436646e-01 -5.519002303481101990e-02 6.919912993907928467e-02 7.400774210691452026e-02 1.142396032810211182e-01 2.034121751785278320e-01 -1.724052429199218750e-01 6.082345917820930481e-02 2.522220611572265625e-01 -3.916545584797859192e-02 -1.380616333335638046e-02 3.893529772758483887e-01 -9.989679791033267975e-03 1.369609087705612183e-01 -2.993076853454113007e-02 -9.123881161212921143e-02 -3.749047219753265381e-02 -2.364518046379089355e-01 9.842397272586822510e-02 -5.701556056737899780e-02 4.524045810103416443e-02 -2.241097390651702881e-01 -6.477756798267364502e-02 1.912335008382797241e-01 1.283637136220932007e-01 -1.326036006212234497e-01 -5.437342822551727295e-02 4.117667078971862793e-01 -3.079045414924621582e-01 2.988272309303283691e-01 2.829337418079376221e-01 -1.050469744950532913e-02
-5.020553618669509888e-02 -2.551037371158599854e-01 -2.647483050823211670e-01 1.439457642845809460e-03 -1.007066294550895691e-01 2.055771276354789734e-02 -2.946147322654724121e-01 9.114580601453781128e-02 1.463087201118469238e-01 6.531815230846405029e-02 -3.565164804458618164e-01 -1.649308800697326660e-01 -2.505517192184925079e-02 -2.058896124362945557e-01 4.075038060545921326e-02 -7.272923737764358521e-02 1.379009149968624115e-02 7.830508984625339508e-03 2.865006625652313232e-01 -5.948336049914360046e-02 -2.334907948970794678e-01 -3.460815846920013428e-01 -1.519088596105575562e-01 1.110544726252555847e-01 -1.057907864451408386e-01 7.652421947568655014e-03 9.758127480745315552e-02 2.208570241928100586e-01 3.313344717025756836e-02 3.870101869106292725e-01 2.334559708833694458e-02 1.007398292422294617e-01
-3.760894015431404114e-02 1.743252873420715332e-01 3.632936254143714905e-02 8.874802850186824799e-03 -2.519810497760772705e-01 -6.534278392791748047e-02 -5.095189064741134644e-02 4.831823334097862244e-02 -6.184324994683265686e-02 -2.190097719430923462e-01 -5.597211122512817383e-01 -1.994003355503082275e-01 -1.950467526912689209e-01 -9.074920415878295898e-02 -1.652375981211662292e-02 1.189126167446374893e-02 -2.344277799129486084e-01 -2.626653015613555908e-01 2.290202379226684570e-01 -4.922970198094844818e-03 -2.148906290531158447e-01 6.813951581716537476e-02 8.410235494375228882e-02 1.584837958216667175e-02 -1.549271643161773682e-01 -1.680548675358295441e-02 2.061015367507934570e-01 1.204467713832855225e-01 -1.567155420780181885e-01 -3.147985413670539856e-02 -1.255746930837631226e-01 -2.922543287277221680e-01
-8.634405210614204407e-03 -1.480587571859359741e-01 1.967774033546447754e-01 7.438986562192440033e-03 -1.447667032480239868e-01 5.002476647496223450e-02 -2.066435515880584717e-01 -5.777193978428840637e-02 4.675306677818298340e-01 7.301223278045654297e-02 3.378773108124732971e-02 4.300397261977195740e-02 -9.094721078872680664e-02 1.438229978084564209e-01 -1.298207342624664307e-01 -4.110102017875760794e-04 -2.312500029802322388e-02 -2.073090672492980957e-01 6.598608940839767456e-02 -3.076738715171813965e-01 -5.213914904743432999e-03 -2.311606109142303467e-01 4.319062083959579468e-02 -2.409256435930728912e-02 8.076710626482963562e-03 2.917319834232330322e-01 2.574687302112579346e-01 2.829023003578186035e-01 -7.715952396392822266e-02 3.859222829341888428e-01 7.525387406349182129e-02 -8.077521622180938721e-02
-4.385559558868408203e-01 -1.725735068321228027e-01 -5.481148883700370789e-02 2.832827568054199219e-01 8.764138817787170410e-02 1.275331377983093262e-01 -1.875815540552139282e-02 3.189335465431213379e-01 -2.006296254694461823e-02 2.215678095817565918e-01 -1.695770621299743652e-01 3.382088616490364075e-02 -6.529555190354585648e-03 1.671898551285266876e-02 -1.112015768885612488e-01 1.594975590705871582e-01 -2.532645761966705322e-01 -3.284025788307189941e-01 2.145642191171646118e-01 -7.778487354516983032e-02 -1.138101890683174133e-01 -2.009054832160472870e-02 -1.617379300296306610e-02 -5.296078324317932129e-02 3.755760192871093750e-02 -1.526926010847091675e-01 4.738656058907508850e-02 2.320355325937271118e-01 -2.500382363796234131e-01 5.885814130306243896e-02 2.443675249814987183e-01 -6.389225274324417114e-02
-2.695706188678741455e-01 -9.307617694139480591e-02 5.135357379913330078e-02 1.215860806405544281e-02 1.322925742715597153e-02 1.505393087863922119e-01 -3.781681358814239502e-01 -3.280911594629287720e-02 -1.450886577367782593e-01 -1.662867665290832520e-01 -1.870212852954864502e-01 8.077902346849441528e-02 -2.416812926530838013e-01 9.874663501977920532e-02 -4.932866897433996201e-03 -8.743043988943099976e-03 -1.749774441123008728e-02 -2.516413331031799316e-01 2.822050750255584717e-01 -7.932059466838836670e-02 1.025775913149118423e-02 3.687124699354171753e-03 -1.046235412359237671e-01 1.842214167118072510e-01 -9.852493554353713989e-02 4.582959413528442383e-01 -1.516092717647552490e-01 4.070991277694702148e-02 -1.441467106342315674e-01 -2.128678113222122192e-01 2.326480448246002197e-01 -1.769988089799880981e-01
-3.077536821365356445e-01 2.205930203199386597e-01 -8.748007565736770630e-02 1.748574674129486084e-01 -9.328218549489974976e-02 -1.094593480229377747e-01 -3.138603270053863525e-01 -6.999536883085966110e-03 -2.482400387525558472e-01 -2.378800958395004272e-01 2.147125639021396637e-02 6.480623036623001099e-02 -1.331188529729843140e-01 1.565773487091064453e-01 -4.494468122720718384e-02 -1.835616677999496460e-01 1.301913261413574219e-01 5.143023561686277390e-03 2.412564903497695923e-01 -1.329216361045837402e-01 -8.968409895896911621e-02 -1.621062308549880981e-01 -1.108073070645332336e-01 -5.601490661501884460e-02 1.221156679093837738e-02 3.532041609287261963e-01 1.462527215480804443e-01 2.525503635406494141e-01 -1.380357146263122559e-01 -8.472110331058502197e-02 8.673044294118881226e-02 -3.345461487770080566e-01
-1.199004799127578735e-01 -1.801384687423706055e-01 -3.030489087104797363e-01 1.182572394609451294e-01 -2.170616239309310913e-01 -1.723603606224060059e-01 -2.009103596210479736e-01 -1.889741718769073486e-01 -3.960435464978218079e-02 6.992217898368835449e-02 -2.922197878360748291e-01 -3.844014182686805725e-02 -2.607830464839935303e-01 -1.524113863706588745e-01 -6.610038876533508301e-02 1.141135469079017639e-01 -1.851033717393875122e-01 -3.879867196083068848e-01 1.288991421461105347e-01 -7.736010104417800903e-02 -1.066118702292442322e-01 1.795103400945663452e-02 1.369669288396835327e-01 -3.849650174379348755e-02 2.057147324085235596e-01 -3.916311636567115784e-02 1.609847247600555420e-01 2.040580362081527710e-01 -3.011158406734466553e-01 1.477745026350021362e-01 2.076291292905807495e-02 1.697663515806198120e-01
-2.380286455154418945e-01 -2.769908905029296875e-01 1.209134981036186218e-01 8.622507005929946899e-02 -3.128482401371002197e-01 -2.399357967078685760e-02 -3.028912842273712158e-02 -2.735894918441772461e-02 1.496052145957946777e-01 -1.011863201856613159e-01 -1.384889483451843262e-01 1.084972098469734192e-01 3.024084493517875671e-02 4.985612258315086365e-02 -8.228883147239685059e-03 -5.181611329317092896e-02 -1.265933364629745483e-01 -1.401213407516479492e-01 3.270092010498046875e-01 -1.664689183235168457e-01 -1.047667637467384338e-01 -3.910834193229675293e-01 -2.189405411481857300e-01 -1.511845439672470093e-01 3.484927490353584290e-02 1.459429115056991577e-01 -2.269220352172851562e-01 -2.204829128459095955e-03 1.367017254233360291e-02 3.449468314647674561e-01 2.361035495996475220e-01 1.441206485033035278e-01
-2.549087703227996826e-01 -3.018258512020111084e-01 -8.521398901939392090e-02 9.678417444229125977e-02 9.330335259437561035e-02 -7.880089804530143738e-03 -2.230659872293472290e-02 1.861353814601898193e-01 2.302407175302505493e-01 -2.099573761224746704e-01 -1.872617900371551514e-01 -1.505656838417053223e-01 -5.137716531753540039e-01 -1.333649456501007080e-01 -2.008548974990844727e-01 9.164649993181228638e-02 3.108513355255126953e-01 -1.541365087032318115e-01 1.402899175882339478e-01 -1.201958581805229187e-01 4.004075750708580017e-02 -5.817684158682823181e-02 -6.714797765016555786e-02 -1.353858858346939087e-01 7.599513046443462372e-03 -6.882397085428237915e-02 7.738006860017776489e-02 1.593772787600755692e-03 -2.987359464168548584e-01 -8.416062220931053162e-03 9.154342859983444214e-02 -8.510875701904296875e-02
-4.357820004224777222e-02 -6.077874824404716492e-02 1.666033416986465454e-01 5.616201087832450867e-02 -1.289472579956054688e-01 7.905521243810653687e-02 -2.589110732078552246e-01 -2.418022304773330688e-01 6.692077219486236572e-02 8.597566187381744385e-02 -1.249377727508544922e-01 1.972635388374328613e-01 1.011200323700904846e-01 1.300230473279953003e-01 2.538943663239479065e-02 -1.423697322607040405e-01 -4.100221097469329834e-01 -1.190673038363456726e-01 3.756427764892578125e-01 -9.460559487342834473e-02 -8.800190687179565430e-02 -3.774283528327941895e-01 -7.871294766664505005e-02 1.339092254638671875e-01 9.647060930728912354e-02 2.584281265735626221e-01 5.485685914754867554e-02 3.587951883673667908e-02 -1.026735641062259674e-02 -5.312067642807960510e-02 2.054414898157119751e-01 -2.616861760616302490e-01
-2.995097935199737549e-01 -7.028034329414367676e-02 -4.490289464592933655e-02 -8.388440310955047607e-02 -3.670703768730163574e-01 -3.646150231361389160e-02 -1.337087005376815796e-01 6.659188121557235718e-02 -1.299894601106643677e-01 8.520228415727615356e-02 -3.323416784405708313e-02 -5.957296118140220642e-02 -1.242750138044357300e-01 -1.195707395672798157e-01 -1.035744138062000275e-02 -1.895070448517799377e-02 6.248319149017333984e-02 -1.367263197898864746e-01 1.443883180618286133e-01 7.809038460254669189e-02 1.000443100929260254e-01 -3.882121443748474121e-01 -2.338246852159500122e-01 -1.413112878799438477e-01 4.755636304616928101e-02 2.893397510051727295e-01 -1.182522624731063843e-01 2.676413059234619141e-01 -1.647720187902450562e-01 3.477509021759033203e-01 2.639105021953582764e-01 -6.835651397705078125e-02
-4.196253418922424316e-01 1.529373377561569214e-01 -8.046920597553253174e-02 5.392921715974807739e-02 -7.782660424709320068e-02 -6.756403483450412750e-03 -2.595454752445220947e-01 -2.240705788135528564e-01 1.061455160379409790e-01 -1.824159324169158936e-01 -2.506489306688308716e-02 1.515376567840576172e-01 2.109137922525405884e-01 1.357278227806091309e-01 -5.820135027170181274e-02 5.473031103610992432e-02 -1.435148119926452637e-01 -2.221224308013916016e-01 2.297713458538055420e-01 -1.152156852185726166e-02 6.833334267139434814e-02 -2.619075179100036621e-01 -2.607764005661010742e-01 -1.167534068226814270e-01 -4.157385975122451782e-02 9.803813695907592773e-02 2.104705572128295898e-01 3.397435545921325684e-01 -1.569676250219345093e-01 -1.862251460552215576e-01 4.277224466204643250e-02 -1.416636705398559570e-01
-1.893296986818313599e-01 1.749600768089294434e-01 -1.172992959618568420e-02 2.230493426322937012e-01 1.716774329543113708e-02 -1.813787668943405151e-01 -1.479171812534332275e-01 -8.752077072858810425e-02 2.312363982200622559e-01 -1.792835891246795654e-01 -5.069319605827331543e-01 1.471048593521118164e-01 1.080378144979476929e-01 -5.781574547290802002e-02 -2.079065144062042236e-01 5.209967494010925293e-02 9.815873950719833374e-02 -2.840692996978759766e-01 5.283302068710327148e-02 -1.960506141185760498e-01 -1.560353189706802368e-01 1.791282743215560913e-02 -3.793219476938247681e-02 9.130834043025970459e-02 -3.299995139241218567e-02 -1.465267091989517212e-01 2.207792550325393677e-01 1.821144670248031616e-01 -2.188489139080047607e-01 -1.965928263962268829e-02 1.607230454683303833e-01 -2.261680811643600464e-01
-8.742240071296691895e-02 -1.049083843827247620e-01 1.838725507259368896e-01 -8.678691834211349487e-02 -2.333956807851791382e-01 -1.209036037325859070e-01 -2.667876519262790680e-02 -7.717300206422805786e-02 2.310484498739242554e-01 -3.501033186912536621e-01 -3.025136590003967285e-01 -8.204150199890136719e-02 -7.409869879484176636e-02 5.256187915802001953e-02 2.522519789636135101e-02 -1.204665154218673706e-01 2.997893691062927246e-01 -2.243943139910697937e-02 4.061511456966400146e-01 2.185335196554660797e-02 -2.181221246719360352e-01 -1.315622776746749878e-01 -1.479909271001815796e-01 1.847421079874038696e-01 -2.712400816380977631e-02 -6.392014678567647934e-03 4.452322795987129211e-02 3.562119901180267334e-01 9.528442472219467163e-02 -1.092879101634025574e-01 -1.219062060117721558e-01 -1.561683416366577148e-01
-3.191280961036682129e-01 -7.956624031066894531e-02 -1.867926269769668579e-01 3.606789708137512207e-01 -1.332367304712533951e-02 6.628018617630004883e-02 6.274109240621328354e-03 6.887875497341156006e-02 2.063957154750823975e-01 2.184137254953384399e-01 -1.619657427072525024e-01 -1.347647607326507568e-01 -9.657730907201766968e-02 -3.381956741213798523e-02 -2.005706280469894409e-01 2.143348939716815948e-02 -9.071789099834859371e-04 -1.499004960060119629e-01 1.608606576919555664e-01 -3.152463734149932861e-01 -2.904569506645202637e-01 8.321963250637054443e-02 -2.540996372699737549e-01 1.563375145196914673e-01 9.517795592546463013e-02 -3.966344520449638367e-02 -1.660231053829193115e-01 6.416828930377960205e-02 -3.235532343387603760e-01 1.897640079259872437e-01 1.140292510390281677e-01 8.714983612298965454e-02
9.985920041799545288e-04 -3.471021652221679688e-01 3.064734041690826416e-01 1.662546396255493164e-02 -1.509346812963485718e-01 3.520599380135536194e-02 -5.191561207175254822e-02 -4.145935643464326859e-03 2.567280828952789307e-01 1.122056096792221069e-01 -8.652609586715698242e-02 2.545777261257171631e-01 -9.768272936344146729e-02 2.480124831199645996e-01 -3.924360498785972595e-02 -6.503862142562866211e-02 -2.340695708990097046e-01 -9.987481869757175446e-03 3.928030431270599365e-01 8.960558101534843445e-03 -6.475027650594711304e-02 -1.790493726730346680e-01 -2.139659374952316284e-01 7.961343973875045776e-02 -1.375375837087631226e-01 2.646157145500183105e-01 2.869638055562973022e-02 4.354516044259071350e-02 -2.035412341356277466e-01 1.560266166925430298e-01 1.848308295011520386e-01 -2.042988091707229614e-01
-1.201195567846298218e-01 -3.382312059402465820e-01 -8.254153281450271606e-02 -2.789239585399627686e-01 -1.933032125234603882e-01 1.060094386339187622e-01 -1.207188144326210022e-01 1.543452590703964233e-01 -1.032265424728393555e-01 1.186198890209197998e-01 -3.430673182010650635e-01 7.174196839332580566e-02 -5.962982028722763062e-02 5.269489251077175140e-03 -6.018813699483871460e-02 -2.595876753330230713e-01 5.122395232319831848e-02 2.166048623621463776e-02 3.996864855289459229e-01 -5.725038051605224609e-02 -2.683719694614410400e-01 -1.329717934131622314e-01 -6.419675052165985107e-02 -2.377212233841419220e-02 1.021756380796432495e-01 1.834450662136077881e-02 7.755777984857559204e-02 1.614469736814498901e-01 -3.681415319442749023e-02 2.794747650623321533e-01 3.069716095924377441e-01 -1.839614100754261017e-02
-4.321615695953369141e-01 -8.408927917480468750e-02 -7.390917092561721802e-02 2.642787992954254150e-01 -1.825533509254455566e-01 -9.451614320278167725e-02 5.151244997978210449e-02 2.347936620935797691e-03 1.093886140733957291e-02 1.610209047794342041e-01 -1.924893110990524292e-01 -2.342073023319244385e-01 -6.485038995742797852e-02 1.442131400108337402e-01 -1.452942937612533569e-01 1.103280782699584961e-01 1.323641091585159302e-01 -2.693848311901092529e-01 1.330404579639434814e-01 -4.062193930149078369e-01 -2.521692812442779541e-01 8.816965855658054352e-03 -6.140340701676905155e-04 2.194738239049911499e-01 -6.318175047636032104e-02 1.596837937831878662e-01 2.974529052153229713e-03 6.702091544866561890e-02 -7.723727822303771973e-02 3.519991005305200815e-04 9.460303932428359985e-02 2.759665548801422119e-01
-3.228665590286254883e-01 -1.423880606889724731e-01 1.079236567020416260e-01 1.533802449703216553e-01 -2.711960375308990479e-01 -1.014616489410400391e-01 -3.629165291786193848e-01 -3.930295258760452271e-02 -9.898296743631362915e-02 -1.477451762184500694e-03 -8.281399309635162354e-02 1.911161839962005615e-01 -2.013503313064575195e-01 3.661781847476959229e-01 -2.359956800937652588e-01 -2.321437299251556396e-01 1.464695036411285400e-01 -2.673970460891723633e-01 1.942931115627288818e-01 1.169015914201736450e-01 -4.741693660616874695e-02 -2.209998369216918945e-01 -1.922457711771130562e-03 1.149011123925447464e-02 4.700126498937606812e-02 1.501191407442092896e-01 1.724738329648971558e-01 -9.355401992797851562e-02 3.371536359190940857e-02 -5.533620715141296387e-02 9.477130323648452759e-02 -1.174662113189697266e-01
-1.789924502372741699e-01 -4.356746003031730652e-02 -1.684562563896179199e-01 -4.228670150041580200e-02 -2.984135448932647705e-01 -1.191460043191909790e-01 -1.406534165143966675e-01 -7.236823439598083496e-02 1.282582338899374008e-02 -1.051186993718147278e-01 1.772641986608505249e-01 7.789996266365051270e-02 -1.196858584880828857e-01 -3.380524739623069763e-02 3.076614439487457275e-02 -5.060364678502082825e-02 -1.386586576700210571e-02 -8.447620272636413574e-02 5.104851126670837402e-01 4.935631901025772095e-02 -4.592109844088554382e-02 -1.208903416991233826e-01 -2.009806931018829346e-01 1.029912605881690979e-01 3.488128259778022766e-02 1.747663766145706177e-01 4.338892698287963867e-01 -1.258299052715301514e-01 -1.412712484598159790e-01 1.772662103176116943e-01 3.384619653224945068e-01 8.776983246207237244e-03
-1.198635771870613098e-01 2.880937792360782623e-02 -1.272139996290206909e-01 -1.938678473234176636e-01 -2.509221136569976807e-01 -1.754229515790939331e-01 -1.928159892559051514e-01 5.494933947920799255e-02 -2.381806671619415283e-01 2.573600113391876221e-01 -4.888309165835380554e-02 -1.114122476428747177e-02 -2.879613041877746582e-01 1.078467741608619690e-01 -5.445729941129684448e-02 -2.616882026195526123e-01 1.146137639880180359e-01 -1.158394962549209595e-01 3.940404653549194336e-01 -8.249048888683319092e-02 -1.090631112456321716e-01 -9.241878986358642578e-02 -8.261281996965408325e-02 9.213490784168243408e-02 -1.103142127394676208e-01 -7.556918263435363770e-02 3.143689036369323730e-01 6.037495285272598267e-02 -8.594331890344619751e-02 1.659041792154312134e-01 3.225621879100799561e-01 1.481154561042785645e-01
-1.341039538383483887e-01 -2.140074074268341064e-01 5.856936424970626831e-02 -1.180839687585830688e-01 -1.840003132820129395e-01 -3.589158058166503906e-01 -2.587750088423490524e-03 -7.069163769483566284e-02 -8.810997009277343750e-03 -9.468116797506809235e-03 -2.133428901433944702e-01 9.506862610578536987e-02 -1.539494395256042480e-01 -1.366407424211502075e-01 -1.300104856491088867e-01 -1.111996918916702271e-01 -1.280058622360229492e-01 -1.842275559902191162e-01 9.975080937147140503e-02 5.603076890110969543e-02 -5.170786380767822266e-02 -1.831150054931640625e-01 1.296733617782592773e-01 -2.228767424821853638e-01 5.674592033028602600e-02 -6.911721080541610718e-02 -2.302518486976623535e-02 5.960850119590759277e-01 -2.596293985843658447e-01 7.220613211393356323e-02 1.109637692570686340e-01 -9.957220405340194702e-02
-1.565377414226531982e-01 -3.253439366817474365e-01 9.868300706148147583e-02 -1.841581612825393677e-01 -4.909608513116836548e-02 -6.177620962262153625e-04 -1.150583848357200623e-01 6.030041724443435669e-02 -9.184663742780685425e-02 6.900467723608016968e-02 -6.446930021047592163e-02 1.863944083452224731e-01 -1.401512473821640015e-01 5.875639989972114563e-02 2.778923511505126953e-01 -3.463409468531608582e-02 -5.288959480822086334e-03 -9.706918895244598389e-02 3.876647949218750000e-01 -1.414659805595874786e-02 -6.839842349290847778e-02 -1.434398293495178223e-01 -3.026150465011596680e-01 1.575229614973068237e-01 -1.369286980479955673e-02 3.177999705076217651e-02 4.442803096026182175e-03 2.882035076618194580e-01 -2.842258512973785400e-01 2.051389366388320923e-01 2.271614372730255127e-01 -3.045822083950042725e-01
-2.705546617507934570e-01 -3.864783048629760742e-01 7.789347320795059204e-02 2.067000269889831543e-01 -1.965244673192501068e-02 1.783463060855865479e-01 -2.922378480434417725e-02 6.118053942918777466e-02 -8.986677229404449463e-02 6.734364479780197144e-02 -1.948509365320205688e-01 1.450314819812774658e-01 9.450945258140563965e-02 1.394162178039550781e-01 -9.819321334362030029e-03 -2.310354411602020264e-01 -5.689453333616256714e-02 -2.514749467372894287e-01 3.522036075592041016e-01 -9.786949306726455688e-02 1.557955741882324219e-01 -7.410623878240585327e-02 -2.717929482460021973e-01 8.864833414554595947e-02 -6.728029251098632812e-02 -5.904665961861610413e-02 5.285589769482612610e-02 3.177539408206939697e-01 -4.091670736670494080e-02 7.188821583986282349e-02 3.120377361774444580e-01 -1.040020138025283813e-01
-3.056457340717315674e-01 -1.637098640203475952e-01 -3.539068996906280518e-02 -1.001376137137413025e-01 -8.299551904201507568e-02 -4.775558784604072571e-02 -8.090777695178985596e-02 5.026856902986764908e-03 2.251128666102886200e-02 -9.885392338037490845e-02 -2.488938868045806885e-01 1.332045346498489380e-01 -8.626488596200942993e-02 -1.873962134122848511e-01 -2.303383499383926392e-01 -3.842708840966224670e-02 4.284703731536865234e-02 -7.426149398088455200e-02 8.022636175155639648e-02 -9.756522625684738159e-02 5.595059692859649658e-02 -1.528315395116806030e-01 -1.572812050580978394e-01 -1.857712268829345703e-01 3.267744183540344238e-01 2.555691450834274292e-02 1.165256649255752563e-01 2.384031563997268677e-01 1.483818702399730682e-02 2.868041098117828369e-01 5.305311679840087891e-01 -1.219283491373062134e-01
-1.800102889537811279e-01 -2.251039296388626099e-01 -5.824068933725357056e-02 1.041265651583671570e-01 -3.224292993545532227e-01 2.352079153060913086e-01 3.942908719182014465e-02 -1.057012751698493958e-01 6.680330261588096619e-03 1.356173902750015259e-01 -1.705906540155410767e-01 -5.781469494104385376e-02 -6.360313296318054199e-02 -7.911400496959686279e-02 4.669480770826339722e-02 1.725346036255359650e-02 -2.685722336173057556e-02 -3.112502992153167725e-01 -6.627696007490158081e-02 -8.456877619028091431e-02 -2.568795084953308105e-01 4.120849072933197021e-02 -2.375416457653045654e-01 9.529085829854011536e-03 8.314950019121170044e-02 -9.661512076854705811e-02 3.442003428936004639e-01 4.356262087821960449e-01 -3.100494444370269775e-01 -9.965498000383377075e-02 -3.511321172118186951e-02 4.341394081711769104e-02
-1.732938289642333984e-01 -1.363728791475296021e-01 -3.208577260375022888e-02 1.377226859331130981e-01 -2.751325070858001709e-01 -1.883666962385177612e-01 -1.386167597956955433e-03 -7.550484687089920044e-02 3.169321268796920776e-02 -1.452438086271286011e-01 -3.870009779930114746e-01 -1.965669095516204834e-01 7.989721745252609253e-02 -1.559136211872100830e-01 -6.172933802008628845e-02 2.804246544837951660e-02 -7.255215197801589966e-02 -2.693733572959899902e-01 1.706416606903076172e-01 -3.752678334712982178e-01 -3.614937141537666321e-02 4.209403321146965027e-02 1.193025261163711548e-01 7.683764398097991943e-02 -5.305556207895278931e-02 1.968916356563568115e-01 2.316901646554470062e-02 3.531499505043029785e-01 -2.613739967346191406e-01 7.218601554632186890e-02 1.319911517202854156e-02 2.391096502542495728e-01
7.739444822072982788e-02 2.123660966753959656e-02 8.663614839315414429e-02 -1.699294894933700562e-01 1.880383491516113281e-02 1.923573464155197144e-01 -1.103496253490447998e-01 2.244210839271545410e-01 4.798850715160369873e-01 4.682712256908416748e-02 -2.614383101463317871e-01 2.049166113138198853e-01 -6.573303043842315674e-02 8.105357736349105835e-02 -4.162259772419929504e-02 8.078873902559280396e-02 -1.770079582929611206e-01 -2.240695953369140625e-01 1.889279782772064209e-01 -1.088555753231048584e-01 -3.356162225827574730e-03 -1.810029447078704834e-01 -9.658803790807723999e-02 5.841157957911491394e-02 -1.484579145908355713e-01 2.153162211179733276e-01 2.833140492439270020e-01 1.732315123081207275e-01 -6.775178015232086182e-02 3.066095113754272461e-01 1.852543801069259644e-01 -9.547346085309982300e-02
-1.838955879211425781e-01 -5.128732696175575256e-02 1.238841861486434937e-01 2.030398696660995483e-01 -6.496188789606094360e-02 -5.459255725145339966e-02 1.191771328449249268e-01 -8.063430432230234146e-04 -2.570943534374237061e-02 2.604528069496154785e-01 -2.452847212553024292e-01 2.860048711299896240e-01 -1.618890762329101562e-01 7.104820758104324341e-02 -7.643184158951044083e-03 9.805883467197418213e-02 -3.132268488407135010e-01 -1.821718961000442505e-01 1.952854692935943604e-01 -1.827843040227890015e-01 -1.696466356515884399e-01 -2.548309862613677979e-01 1.256316453218460083e-01 8.775092661380767822e-02 -2.872775793075561523e-01 4.448860511183738708e-02 2.448351830244064331e-01 3.850626945495605469e-01 -1.226044446229934692e-02 -3.510346636176109314e-02 1.302650570869445801e-01 5.533791333436965942e-02
-1.272511202841997147e-02 -4.224166870117187500e-01 -1.272949129343032837e-01 -1.629088073968887329e-01 1.285509318113327026e-01 1.094606444239616394e-01 -4.990072920918464661e-02 -7.564111053943634033e-02 -2.880017645657062531e-02 -1.034886538982391357e-01 -2.088661342859268188e-01 1.184701099991798401e-01 1.226012501865625381e-02 4.094334319233894348e-03 5.001864209771156311e-02 9.821274131536483765e-02 9.067473560571670532e-02 -3.455980122089385986e-01 4.767031967639923096e-01 -1.106606982648372650e-02 -2.215556204319000244e-01 -6.705747544765472412e-02 -1.680278331041336060e-01 -1.910322010517120361e-01 1.833846233785152435e-02 -1.128714308142662048e-01 1.406279355287551880e-01 1.563157886266708374e-01 -3.300945758819580078e-01 -2.079789713025093079e-02 1.300177574157714844e-01 5.916802585124969482e-02
-3.499808534979820251e-02 4.391746968030929565e-02 -2.883995324373245239e-02 -1.192383170127868652e-01 -1.842369586229324341e-01 1.853504404425621033e-02 2.319428771734237671e-01 -1.544477641582489014e-01 6.266747415065765381e-02 -2.679653167724609375e-01 -3.840925991535186768e-01 -2.481386251747608185e-02 -9.008368849754333496e-02 1.076626628637313843e-01 -1.866244971752166748e-01 -1.095863431692123413e-01 3.567360639572143555e-01 -1.792927533388137817e-01 3.109116256237030029e-01 -2.428874000906944275e-02 -1.169417276978492737e-01 -9.161321073770523071e-02 -2.687459886074066162e-01 -1.026910766959190369e-01 9.773743152618408203e-02 -2.008507959544658661e-02 9.220098704099655151e-02 3.560902476310729980e-01 1.329501718282699585e-01 1.774306297302246094e-01 -1.229479685425758362e-01 -9.169099479913711548e-02
1.842947863042354584e-02 1.120328605175018311e-01 3.899844363331794739e-02 1.013392135500907898e-01 -1.102099865674972534e-01 -2.095770537853240967e-01 -2.636589705944061279e-01 -3.142325952649116516e-02 1.162189468741416931e-01 -1.359196007251739502e-01 -3.268213570117950439e-01 -8.224086463451385498e-02 -7.509427517652511597e-02 2.256177812814712524e-01 5.181144922971725464e-03 -9.183435142040252686e-02 -2.242574840784072876e-02 -1.786120235919952393e-01 6.176674962043762207e-01 -4.631389304995536804e-02 -2.644759714603424072e-01 1.121488362550735474e-01 -4.022277146577835083e-02 1.232641339302062988e-01 8.651438355445861816e-02 -5.986659601330757141e-02 -3.103224560618400574e-02 2.986427843570709229e-01 1.063244044780731201e-01 1.200708746910095215e-02 -6.036043912172317505e-02 -8.046564459800720215e-02
-1.836491823196411133e-01 2.043594121932983398e-01 -1.099710613489151001e-01 -9.237217158079147339e-02 -1.213320270180702209e-01 -9.413952380418777466e-02 -2.763710319995880127e-01 -5.030431598424911499e-02 1.656470447778701782e-01 -8.660796284675598145e-02 -7.637552917003631592e-02 9.907964617013931274e-02 -2.171631753444671631e-01 1.278336942195892334e-01 -8.644091337919235229e-02 -2.631349861621856689e-01 -7.154751569032669067e-02 -2.813099324703216553e-01 2.776473164558410645e-01 -1.584951281547546387e-01 -7.540345937013626099e-02 -1.621885150671005249e-01 -4.411091506481170654e-01 -2.388725280761718750e-01 5.417104810476303101e-02 3.848115727305412292e-02 -1.017213985323905945e-01 8.255959302186965942e-02 6.648702919483184814e-02 5.649535357952117920e-02 3.282793760299682617e-01 5.946639925241470337e-02
-2.054095417261123657e-01 2.271333485841751099e-01 -8.684170246124267578e-02 2.622113525867462158e-01 -1.526972949504852295e-01 -2.589387297630310059e-01 -5.471874773502349854e-02 -3.017079085111618042e-03 1.373134255409240723e-01 -1.153274402022361755e-01 -4.080786108970642090e-01 6.523606181144714355e-02 2.729213535785675049e-01 -1.180499419569969177e-01 -1.751518845558166504e-01 1.284568011760711670e-01 5.474090948700904846e-02 -2.900226116180419922e-01 1.645659208297729492e-01 -1.037575528025627136e-01 -1.799971312284469604e-01 -8.685355633497238159e-02 8.743405342102050781e-02 6.045837700366973877e-02 7.001618295907974243e-02 -9.379705786705017090e-02 2.979765534400939941e-01 2.355768829584121704e-01 -1.276887953281402588e-01 6.097151711583137512e-02 1.717307120561599731e-01 -1.196321398019790649e-01
-1.574348807334899902e-01 -4.602368921041488647e-02 -2.066735178232192993e-01 -1.430158019065856934e-01 9.221263974905014038e-02 1.021218374371528625e-01 7.086280733346939087e-03 9.953819215297698975e-02 -1.291720289736986160e-02 -5.094501189887523651e-03 -1.780133694410324097e-01 -1.788482218980789185e-01 -2.172386348247528076e-01 -5.378283560276031494e-02 -2.543376386165618896e-01 -1.075616776943206787e-01 -2.539283633232116699e-01 -7.773590832948684692e-02 2.134633362293243408e-01 7.305683940649032593e-02 -1.993525028228759766e-01 -2.570335268974304199e-01 -2.009282857179641724e-01 -6.969140470027923584e-02 1.984112411737442017e-01 2.081164717674255371e-01 3.914454579353332520e-01 1.907229572534561157e-01 -1.922267675399780273e-01 -2.626669704914093018e-01 1.444177478551864624e-01 1.388489753007888794e-01
-4.165334701538085938e-01 3.231115266680717468e-02 -1.151302456855773926e-01 1.387863978743553162e-02 1.104529201984405518e-02 -8.018061518669128418e-02 -1.739264279603958130e-01 1.867280453443527222e-01 2.595667541027069092e-02 1.687911003828048706e-01 -2.737364470958709717e-01 8.325669169425964355e-02 2.142976224422454834e-02 1.165963411331176758e-01 -2.541804313659667969e-01 -2.386843552812933922e-03 -7.915598899126052856e-02 -3.994499146938323975e-01 4.511739611625671387e-01 6.349647045135498047e-02 -1.434337496757507324e-01 -2.620519138872623444e-02 -2.080495655536651611e-01 6.604806333780288696e-02 5.881879106163978577e-02 7.831991463899612427e-02 -1.378322243690490723e-01 -2.943234890699386597e-02 -1.167064234614372253e-01 -9.364593029022216797e-02 -3.627029433846473694e-02 2.348595410585403442e-01
-1.369443982839584351e-01 -1.204865574836730957e-01 2.565104663372039795e-01 -2.121188789606094360e-01 -2.650220692157745361e-01 8.832520991563796997e-02 -3.997093439102172852e-02 -7.160079479217529297e-02 1.185020729899406433e-01 -3.249051272869110107e-01 -2.950370013713836670e-01 -1.334860920906066895e-01 -1.839698702096939087e-01 1.045127660036087036e-01 -3.340656757354736328e-01 -7.442033290863037109e-02 1.481082737445831299e-01 -2.809930443763732910e-01 -7.435473054647445679e-02 -4.456086084246635437e-02 4.369151964783668518e-02 3.558893501758575439e-02 4.136151447892189026e-02 -1.856413111090660095e-02 1.917667984962463379e-01 5.711860209703445435e-02 1.427604407072067261e-01 3.812554776668548584e-01 -1.899610310792922974e-01 9.960578382015228271e-02 4.653268307447433472e-02 -1.312014013528823853e-01
-4.531907141208648682e-01 -1.214330941438674927e-01 -1.688071526587009430e-02 2.130821198225021362e-01 -2.072381824254989624e-01 -1.204994414001703262e-02 7.778418809175491333e-02 -1.183586344122886658e-01 5.542107671499252319e-02 1.925384551286697388e-01 -2.730524241924285889e-01 -1.480775624513626099e-01 1.724666804075241089e-01 -5.730627849698066711e-02 -1.700450778007507324e-01 -1.151064857840538025e-01 -6.544905900955200195e-02 -2.524590194225311279e-01 1.448505222797393799e-01 -2.883237600326538086e-01 -2.256618440151214600e-02 -9.816929697990417480e-02 -1.747414469718933105e-01 1.454868912696838379e-01 2.503880765289068222e-03 1.289823651313781738e-01 -2.237667143344879150e-02 2.223283797502517700e-01 2.367670647799968719e-03 -2.356653362512588501e-01 2.156804352998733521e-01 2.379000633955001831e-01
1.050219982862472534e-01 1.019745022058486938e-01 -1.272135134786367416e-02 9.180577471852302551e-03 -3.052223324775695801e-01 1.545491963624954224e-01 1.052113026380538940e-01 -3.752936050295829773e-02 1.646122783422470093e-01 5.237540602684020996e-02 -3.017323911190032959e-01 -6.649399548768997192e-02 -1.550136506557464600e-01 -1.273577958345413208e-01 -2.847550213336944580e-01 2.332423254847526550e-02 -2.835330069065093994e-01 -2.550033926963806152e-01 2.014112770557403564e-01 5.558386817574501038e-02 -1.930206716060638428e-01 3.634108230471611023e-02 -2.432727962732315063e-01 -6.641743332147598267e-02 6.569098215550184250e-03 1.978413462638854980e-01 4.158323630690574646e-02 3.571952283382415771e-01 -1.594239920377731323e-01 1.446119546890258789e-01 -2.823505699634552002e-01 -1.257842928171157837e-01
-2.383245527744293213e-01 -1.862338632345199585e-01 1.636835932731628418e-01 2.108468562364578247e-01 -1.757584959268569946e-01 -1.972139924764633179e-01 -2.670032680034637451e-01 1.823602616786956787e-01 1.114075258374214172e-02 -8.704364299774169922e-02 -1.624781191349029541e-01 2.691530585289001465e-01 -1.724892407655715942e-01 2.198120951652526855e-01 -5.570087954401969910e-02 1.206589788198471069e-01 -1.372112333774566650e-01 4.139171447604894638e-03 -3.729789704084396362e-02 -1.956927478313446045e-01 -1.910994760692119598e-02 -2.796495556831359863e-01 -1.799821555614471436e-01 7.973609864711761475e-02 -3.552448451519012451e-01 4.797109216451644897e-02 2.127923816442489624e-01 9.620431810617446899e-02 -2.562022209167480469e-01 1.437380313873291016e-01 1.244077086448669434e-01 2.355713950237259269e-04
-1.606367081403732300e-01 5.401880480349063873e-03 1.836452074348926544e-02 -2.250398248434066772e-01 -7.262016832828521729e-02 1.451762467622756958e-01 -1.645519435405731201e-01 2.375218123197555542e-01 4.598696902394294739e-02 1.535593718290328979e-01 -1.964365541934967041e-01 5.069248378276824951e-02 -2.354489415884017944e-01 -1.174655109643936157e-01 2.365134954452514648e-01 6.278814375400543213e-02 2.374911010265350342e-01 -3.122045993804931641e-01 3.553655743598937988e-01 2.365733683109283447e-02 -1.808979213237762451e-01 -1.678424179553985596e-01 -3.238646388053894043e-01 3.569154068827629089e-03 1.128500998020172119e-01 2.295668572187423706e-01 -3.231558576226234436e-02 3.315087407827377319e-02 -2.839281260967254639e-01 -6.965807825326919556e-02 -1.100654602050781250e-01 -7.549525797367095947e-02
-2.963522076606750488e-01 -9.480363130569458008e-02 -2.682737447321414948e-02 8.791040629148483276e-02 -2.162780165672302246e-01 -6.694666296243667603e-02 -3.514225780963897705e-02 -2.418228685855865479e-01 8.578522503376007080e-02 -1.047089993953704834e-01 -3.648442924022674561e-01 -7.937459647655487061e-02 8.779235184192657471e-02 -2.791254408657550812e-02 8.311345428228378296e-02 -1.756261885166168213e-01 -2.765450626611709595e-02 -1.291183382272720337e-01 8.438640832901000977e-02 -2.177810370922088623e-01 -2.524121105670928955e-01 7.503778487443923950e-02 -1.626500673592090607e-02 1.446310281753540039e-01 1.520482357591390610e-03 -9.432871825993061066e-03 -9.750748425722122192e-02 3.735208809375762939e-01 -4.140278398990631104e-01 1.612831950187683105e-01 -1.197305470705032349e-01 2.374862730503082275e-01
-3.270405530929565430e-01 8.539467304944992065e-02 -3.198871016502380371e-02 3.711368516087532043e-02 -2.329599112272262573e-01 -1.175866369158029556e-02 -5.866193771362304688e-02 -1.800068616867065430e-01 5.267999321222305298e-02 -1.121219620108604431e-01 -4.200342297554016113e-01 -2.040748447179794312e-01 7.950941473245620728e-02 -1.309786438941955566e-01 9.675574302673339844e-02 -2.866146564483642578e-01 -6.060144305229187012e-02 -2.159835696220397949e-01 1.518271118402481079e-01 -1.290738135576248169e-01 -1.758962720632553101e-01 7.116317003965377808e-02 3.186047822237014771e-02 -7.106858491897583008e-02 -1.572404205799102783e-01 2.300912141799926758e-02 1.294311285018920898e-01 3.469629287719726562e-01 -2.723730802536010742e-01 7.801873981952667236e-02 -1.098132133483886719e-01 2.405527532100677490e-01
-4.668383300304412842e-02 -1.263062506914138794e-01 7.226734608411788940e-02 -9.097719937562942505e-02 3.522808104753494263e-02 -5.055719986557960510e-03 -3.961912095546722412e-01 6.496886163949966431e-02 4.903879389166831970e-02 -9.218544512987136841e-02 -1.865028589963912964e-01 -1.366299688816070557e-01 -1.945052891969680786e-01 -2.226928025484085083e-01 -1.049173548817634583e-01 -2.536058425903320312e-01 3.835979104042053223e-02 -5.734817311167716980e-02 1.676342040300369263e-01 2.429078668355941772e-01 -1.283105164766311646e-01 -2.153729647397994995e-01 -2.760478854179382324e-01 5.812525004148483276e-02 2.712435089051723480e-02 2.218318134546279907e-01 4.027957916259765625e-01 2.337440848350524902e-02 -2.479170858860015869e-01 4.674879461526870728e-02 2.581475079059600830e-01 -3.860869258642196655e-02
4.114532843232154846e-03 -6.904383003711700439e-02 -4.338340368121862411e-03 7.275102287530899048e-02 -2.483467459678649902e-01 -1.404016613960266113e-01 3.604109212756156921e-02 2.635084390640258789e-01 1.989994496107101440e-01 -7.988357543945312500e-02 -3.239533603191375732e-01 4.276018217206001282e-02 -1.328928917646408081e-01 -1.350283622741699219e-01 5.731708556413650513e-02 3.426569998264312744e-01 -1.293057650327682495e-01 -4.436066001653671265e-02 2.132107764482498169e-01 -1.070737168192863464e-01 -5.736126750707626343e-02 8.444162458181381226e-02 -4.086826741695404053e-02 -4.350640624761581421e-02 -2.708930373191833496e-01 2.056989967823028564e-01 3.312254548072814941e-01 3.702892661094665527e-01 -1.211849376559257507e-01 -1.976102292537689209e-01 1.494581997394561768e-01 -1.559966243803501129e-02
-2.359085530042648315e-01 -3.811803460121154785e-01 2.796172164380550385e-02 2.667647600173950195e-01 -2.798925526440143585e-02 1.415355205535888672e-01 1.950829871930181980e-03 -6.248053163290023804e-02 2.716005779802799225e-03 -2.081097476184368134e-02 -2.295315414667129517e-01 2.929365634918212891e-01 5.863066390156745911e-02 4.552365466952323914e-02 8.527158945798873901e-02 -2.884863018989562988e-01 2.044021338224411011e-01 -3.612239360809326172e-01 3.105029761791229248e-01 -1.592641025781631470e-01 3.444221615791320801e-02 -7.086981087923049927e-02 -2.533350884914398193e-01 -9.413386136293411255e-02 -8.721462637186050415e-02 -1.104755550622940063e-01 2.668567560613155365e-02 1.375676691532135010e-01 -5.398410931229591370e-02 1.620860844850540161e-01 1.097779273986816406e-01 -1.160303056240081787e-01
-2.234145700931549072e-01 -3.152513802051544189e-01 6.154317781329154968e-02 6.808748096227645874e-02 -1.651125848293304443e-01 8.837276697158813477e-02 -1.239509284496307373e-01 6.335210986435413361e-03 2.219928428530693054e-02 -9.180044755339622498e-03 -3.358875215053558350e-02 -5.066580325365066528e-02 1.807485241442918777e-03 7.902278006076812744e-02 -1.443657279014587402e-01 8.691322803497314453e-02 -8.850636333227157593e-02 -3.897810578346252441e-01 2.889339029788970947e-01 -1.237104907631874084e-01 -2.827969379723072052e-02 -2.157039009034633636e-02 -4.195902347564697266e-01 2.895955927670001984e-02 -3.370144069194793701e-01 3.850027322769165039e-01 4.196042567491531372e-02 -7.683006115257740021e-03 -5.468813329935073853e-02 3.908498212695121765e-03 1.737283915281295776e-01 -1.391581743955612183e-01
-1.502071470022201538e-01 -5.556334927678108215e-02 -1.778100132942199707e-01 1.373565346002578735e-01 -2.254931479692459106e-01 -2.013680040836334229e-01 7.994999736547470093e-02 1.984332203865051270e-01 1.653587073087692261e-01 -1.541299223899841309e-01 -1.970300823450088501e-01 1.890301406383514404e-01 -1.698774546384811401e-01 3.097665905952453613e-01 1.484930329024791718e-02 -1.668016761541366577e-01 -3.674950078129768372e-02 1.117816567420959473e-01 3.683650121092796326e-02 -6.357557326555252075e-02 -2.643619775772094727e-01 -2.454642057418823242e-01 -4.576053761411458254e-04 1.231075450778007507e-01 -2.591231763362884521e-01 5.238134041428565979e-02 2.592638134956359863e-02 3.194010853767395020e-01 -3.945715427398681641e-01 -9.179852902889251709e-02 4.833696410059928894e-02 6.801179051399230957e-02
1.268436387181282043e-02 -2.778266966342926025e-01 -3.832514863461256027e-03 1.926927417516708374e-01 -1.485622376203536987e-01 3.632726892828941345e-02 -5.502094049006700516e-03 -9.427136182785034180e-02 -2.998952521011233330e-03 -1.138399094343185425e-01 -2.697697579860687256e-01 1.053910329937934875e-01 -8.911659568548202515e-02 -1.084381788969039917e-01 -1.799603849649429321e-01 -2.289887368679046631e-01 -1.655622273683547974e-01 -1.541317999362945557e-01 2.344121038913726807e-01 -1.492369621992111206e-01 1.112085580825805664e-01 -3.561820685863494873e-01 1.437595486640930176e-01 -4.371283575892448425e-02 -4.288634657859802246e-01 8.730847388505935669e-02 -4.063846170902252197e-02 9.278824180364608765e-02 -3.291830420494079590e-01 6.233238801360130310e-02 3.868684172630310059e-02 -2.146504074335098267e-01
-2.056894302368164062e-01 6.245207041501998901e-02 -2.209135890007019043e-01 -1.354336291551589966e-01 -1.232207268476486206e-01 -6.431820988655090332e-02 -2.654073536396026611e-01 -3.262570500373840332e-02 1.731305271387100220e-01 -1.479742527008056641e-01 1.543388143181800842e-02 3.618669807910919189e-01 -1.754313260316848755e-01 7.546140998601913452e-02 -1.804723292589187622e-01 -1.797980666160583496e-01 2.050864323973655701e-02 5.122727900743484497e-02 2.068631500005722046e-01 3.301383554935455322e-02 -2.329299151897430420e-01 -6.949090212583541870e-02 -2.936699688434600830e-01 -2.822582051157951355e-02 -3.946957364678382874e-02 3.502736389636993408e-01 3.143252730369567871e-01 -9.543637279421091080e-04 -2.513600587844848633e-01 -1.141395494341850281e-01 1.315579563379287720e-01 -4.215497523546218872e-02
-1.161434501409530640e-01 1.499609202146530151e-01 2.326892688870429993e-02 1.894646733999252319e-01 -7.217168062925338745e-02 -1.776101887226104736e-01 -1.799019873142242432e-01 -1.228246316313743591e-01 2.862202823162078857e-01 5.528364330530166626e-02 -2.793233394622802734e-01 1.519623547792434692e-01 -5.219160392880439758e-02 -1.081576123833656311e-01 -2.304167002439498901e-01 2.377806454896926880e-01 -6.965246796607971191e-02 -3.643396496772766113e-01 9.330417215824127197e-02 2.746518328785896301e-02 -2.573843300342559814e-02 -1.069339066743850708e-01 2.203507535159587860e-02 -8.024681359529495239e-02 -1.169223487377166748e-01 -1.012798324227333069e-01 1.779808700084686279e-01 4.269308745861053467e-01 -1.701067090034484863e-01 2.337598353624343872e-01 2.037112861871719360e-01 -6.482493132352828979e-02
-8.172059059143066406e-02 -4.211123287677764893e-01 -1.804184913635253906e-01 -6.801173090934753418e-02 1.647640615701675415e-01 9.071081131696701050e-02 -3.350161910057067871e-01 -8.032782375812530518e-02 8.620228618383407593e-02 -1.336442381143569946e-01 -1.802396178245544434e-01 -5.530017614364624023e-02 9.879101067781448364e-03 2.484812214970588684e-02 -1.918693631887435913e-01 9.706017374992370605e-02 2.498404830694198608e-01 -1.063711494207382202e-01 2.464597821235656738e-01 -3.352572619915008545e-01 -1.722329854965209961e-01 -1.149866804480552673e-01 -3.547751903533935547e-01 1.073178946971893311e-01 -9.641119837760925293e-02 -1.249555796384811401e-01 6.756291259080171585e-04 8.335404843091964722e-02 -2.274325042963027954e-01 3.346187993884086609e-02 6.476492434740066528e-02 3.032390028238296509e-02
7.595865428447723389e-02 2.053941488265991211e-01 7.871514558792114258e-02 5.907629057765007019e-02 -2.313334643840789795e-01 -1.958524882793426514e-01 -9.886430948972702026e-02 4.600387811660766602e-02 1.797330826520919800e-01 -1.952806413173675537e-01 -3.137139081954956055e-01 -8.553270995616912842e-02 -1.809496879577636719e-01 6.177460402250289917e-02 -5.018492043018341064e-02 -8.432433009147644043e-02 7.601053267717361450e-02 -1.242339834570884705e-01 5.489608645439147949e-01 -8.132655173540115356e-02 -3.071055114269256592e-01 1.530218869447708130e-01 -6.418442726135253906e-02 -1.895934925414621830e-03 8.781731128692626953e-02 -5.716257542371749878e-02 -1.343957963399589062e-03 2.676810324192047119e-01 3.237079083919525146e-02 1.544925570487976074e-01 1.861684471368789673e-01 -1.516226679086685181e-01
-2.546606659889221191e-01 -2.533024847507476807e-01 -1.532447244971990585e-02 3.149981498718261719e-01 1.593711972236633301e-01 -3.147598728537559509e-02 1.299152523279190063e-01 -1.722656190395355225e-01 1.624035388231277466e-01 -1.272635906934738159e-01 -3.173466026782989502e-01 6.582506746053695679e-02 -9.296979010105133057e-02 -2.324168980121612549e-01 -1.732953041791915894e-01 -1.416450440883636475e-01 1.984401494264602661e-01 9.545531123876571655e-02 1.208426877856254578e-01 -1.076244190335273743e-01 -1.121832579374313354e-01 -2.596960067749023438e-01 -8.409958332777023315e-02 -1.553250849246978760e-01 2.388357929885387421e-02 3.449558913707733154e-01 2.026086747646331787e-01 6.789650022983551025e-02 -2.756632566452026367e-01 3.695064410567283630e-02 4.330763220787048340e-02 -8.864133059978485107e-02
-5.825895443558692932e-02 -1.144122332334518433e-01 -1.124310865998268127e-01 -5.079665221273899078e-03 -4.694224596023559570e-01 2.062552273273468018e-01 -2.519225887954235077e-02 -9.185438603162765503e-02 -9.622705727815628052e-02 1.954154074192047119e-01 -2.650439143180847168e-01 1.947174072265625000e-01 -1.115805730223655701e-01 -1.546625494956970215e-01 -5.069332942366600037e-02 1.882453449070453644e-02 -1.155363097786903381e-01 -2.237133085727691650e-01 1.911668665707111359e-02 -7.247141003608703613e-02 -3.636447489261627197e-01 -5.197536945343017578e-02 -2.039505243301391602e-01 8.699755184352397919e-03 3.129953891038894653e-02 8.383111655712127686e-02 2.961772978305816650e-01 3.546491861343383789e-01 -1.172508150339126587e-01 -7.590534538030624390e-02 -9.579307585954666138e-02 9.032920002937316895e-02
-9.668717533349990845e-02 -2.761667072772979736e-01 9.673011302947998047e-02 9.131313115358352661e-02 -3.322407007217407227e-01 -7.042358815670013428e-02 -7.002720981836318970e-02 7.209188491106033325e-02 -3.947328310459852219e-03 -1.599029898643493652e-01 -1.043184250593185425e-01 1.572097539901733398e-01 -2.329664528369903564e-01 5.967627465724945068e-02 -2.522858083248138428e-01 -6.156151369214057922e-02 -2.091846615076065063e-01 -1.634936183691024780e-01 -8.106949180364608765e-02 -4.794337749481201172e-01 4.150521382689476013e-02 2.311614528298377991e-02 -4.067564383149147034e-03 -3.660255298018455505e-02 -3.500187098979949951e-01 -2.786568552255630493e-02 8.282674849033355713e-02 2.776078581809997559e-01 -2.368490993976593018e-01 3.827540203928947449e-02 5.937878787517547607e-02 -7.716795057058334351e-02
-3.955219406634569168e-03 2.579449117183685303e-02 1.383400410413742065e-01 1.609734743833541870e-01 -4.257216304540634155e-02 -8.369912952184677124e-02 6.751566380262374878e-02 -1.712237000465393066e-01 2.922952547669410706e-02 -1.543694883584976196e-01 -3.264214992523193359e-01 -3.087093830108642578e-01 -3.668617457151412964e-02 5.459044873714447021e-02 -9.311681240797042847e-02 -9.601702541112899780e-02 1.210663840174674988e-01 -1.669842451810836792e-01 4.545073509216308594e-01 -7.746539264917373657e-02 -2.799350619316101074e-01 1.128022894263267517e-01 8.267603814601898193e-02 1.874138116836547852e-01 4.950339719653129578e-02 -1.265111751854419708e-02 4.892516508698463440e-02 4.170027375221252441e-01 -7.204960286617279053e-02 2.775930762290954590e-01 -1.140338480472564697e-01 -2.253377810120582581e-02
5.971182137727737427e-02 -2.686654627323150635e-01 9.219005703926086426e-02 1.866184324026107788e-01 -3.041359484195709229e-01 2.643346488475799561e-01 -3.674827516078948975e-02 2.067473530769348145e-01 2.769742608070373535e-01 -1.593649238348007202e-01 -1.603962779045104980e-01 7.561229169368743896e-02 -1.685330569744110107e-01 8.698718249797821045e-02 -2.450162321329116821e-01 -1.926802545785903931e-01 1.643927246332168579e-01 -2.453025877475738525e-01 2.835356295108795166e-01 2.575334720313549042e-02 -9.452107548713684082e-02 -1.117577776312828064e-01 1.908402740955352783e-01 1.991658657789230347e-01 2.784521318972110748e-02 -4.511251673102378845e-02 1.488748043775558472e-01 2.012962289154529572e-02 8.867549151182174683e-02 7.575383782386779785e-02 3.209217488765716553e-01 -6.275723222643136978e-03
-3.248289525508880615e-01 -1.095954328775405884e-01 -2.425438612699508667e-01 5.320828408002853394e-02 -2.345113158226013184e-01 -1.429151594638824463e-01 -1.810016632080078125e-01 -1.616552919149398804e-01 2.323430404067039490e-02 1.494136005640029907e-01 -2.787729501724243164e-01 -1.275906264781951904e-01 -2.754286229610443115e-01 -1.751550585031509399e-01 -1.396325230598449707e-01 1.503763198852539062e-01 -4.902444779872894287e-02 -3.681951761245727539e-01 5.412666499614715576e-02 -8.987227082252502441e-02 -3.354278206825256348e-01 -5.310185998678207397e-02 1.260762512683868408e-01 -1.661686575971543789e-03 1.657753586769104004e-01 -1.031804531812667847e-01 1.308922073803842068e-03 1.502660959959030151e-01 -2.651739716529846191e-01 -7.860264927148818970e-02 5.814655497670173645e-02 1.414576359093189240e-02
3.045606659725308418e-03 2.374932318925857544e-01 5.216686055064201355e-02 1.212370991706848145e-01 -1.824167668819427490e-01 -2.071067877113819122e-02 -3.537964448332786560e-02 1.292207986116409302e-01 2.298203296959400177e-02 2.407255209982395172e-02 -4.300087392330169678e-01 -2.751972675323486328e-01 -1.708996482193470001e-02 -8.377009071409702301e-03 -2.383568584918975830e-01 -8.952777832746505737e-02 3.904735296964645386e-02 -1.594737470149993896e-01 3.297557234764099121e-01 -1.457251906394958496e-01 -3.725391626358032227e-01 6.379128992557525635e-02 -2.746356092393398285e-02 2.339160293340682983e-01 2.031869888305664062e-01 2.084202505648136139e-02 2.745093591511249542e-02 2.757851183414459229e-01 6.358257681131362915e-02 2.417070269584655762e-01 1.392657589167356491e-02 1.054839640855789185e-01
1.417737454175949097e-01 1.343990564346313477e-01 1.301783174276351929e-01 3.770142048597335815e-02 -1.944652758538722992e-02 -6.506713479757308960e-02 3.831507638096809387e-02 -2.307898551225662231e-01 1.449853777885437012e-01 7.309394329786300659e-02 -4.682167172431945801e-01 -1.110983788967132568e-01 -1.005853936076164246e-01 1.203641444444656372e-01 -3.499262332916259766e-01 -5.948432162404060364e-02 1.295395046472549438e-01 -3.944386169314384460e-02 3.872439861297607422e-01 -3.467190265655517578e-01 -2.922090888023376465e-01 -1.047703996300697327e-01 -2.535287477076053619e-02 -7.189874351024627686e-02 1.499698609113693237e-01 7.670450955629348755e-02 1.000638827681541443e-01 7.566254585981369019e-02 -6.197058409452438354e-02 7.231890410184860229e-02 1.758134067058563232e-01 -2.870790287852287292e-02
-1.096491888165473938e-01 -2.201650291681289673e-02 1.880559772253036499e-01 -1.408014595508575439e-01 -3.898233771324157715e-01 1.034197434782981873e-01 -7.051789760589599609e-02 9.069353342056274414e-02 2.050377726554870605e-01 -1.596442610025405884e-01 -4.544136822223663330e-01 -5.603096634149551392e-02 -5.697945877909660339e-02 -1.356250941753387451e-01 -2.309015542268753052e-01 1.359220892190933228e-01 -1.570139825344085693e-01 -2.000973969697952271e-01 6.979891657829284668e-02 7.404184341430664062e-02 -6.509283091872930527e-03 8.181436359882354736e-02 -1.170674413442611694e-01 -1.078743115067481995e-01 -1.309825330972671509e-01 6.373316049575805664e-02 1.397561281919479370e-01 2.827274799346923828e-01 -1.206215936690568924e-02 2.573935985565185547e-01 -1.042619645595550537e-01 -2.842192947864532471e-01
-5.893356725573539734e-02 -2.528710365295410156e-01 1.727581322193145752e-01 -2.094902247190475464e-01 -8.388219773769378662e-02 8.623482286930084229e-02 -1.496360823512077332e-02 2.760923653841018677e-02 -1.600577980279922485e-01 1.194915920495986938e-01 -2.036546915769577026e-01 2.280458807945251465e-01 1.861859299242496490e-02 1.353923529386520386e-01 1.326085627079010010e-01 9.588593989610671997e-02 1.825183928012847900e-01 -1.941073536872863770e-01 3.943531215190887451e-01 -1.689337193965911865e-02 -1.337541192770004272e-01 -2.217513620853424072e-01 -5.813958123326301575e-02 3.724896907806396484e-01 -1.676769554615020752e-01 6.693214178085327148e-02 -1.079774796962738037e-01 2.474949955940246582e-01 -2.220476567745208740e-01 1.506381332874298096e-01 1.315105557441711426e-01 -1.837809234857559204e-01
-1.100550889968872070e-01 -3.652847185730934143e-02 -8.455495536327362061e-02 7.477328181266784668e-02 -1.124280691146850586e-01 -1.418816000223159790e-01 -8.663173764944076538e-02 -8.215057104825973511e-02 1.014521867036819458e-01 2.771624326705932617e-01 -3.042920529842376709e-01 1.655880808830261230e-01 -5.985377356410026550e-02 -1.309796273708343506e-01 1.058123452821746469e-04 1.740908026695251465e-01 -2.639968097209930420e-01 -1.459069252014160156e-01 4.531296715140342712e-02 -1.374693512916564941e-01 -4.133687168359756470e-02 -4.503314793109893799e-01 -2.259300053119659424e-01 -2.230289828730747104e-04 8.187165856361389160e-02 2.267216099426150322e-03 2.340108007192611694e-01 3.052875697612762451e-01 -3.621277511119842529e-01 6.927750259637832642e-02 1.024392470717430115e-01 -5.773434415459632874e-03
-3.067784607410430908e-01 4.374416545033454895e-02 -6.200417131185531616e-02 2.524140477180480957e-02 -1.037150993943214417e-01 -1.933637857437133789e-01 -3.197116777300834656e-02 7.083169370889663696e-02 2.054881304502487183e-02 -3.939359262585639954e-02 -5.070729851722717285e-01 -1.435096859931945801e-01 -1.922743618488311768e-01 -1.146231368184089661e-01 5.507497489452362061e-02 1.610611826181411743e-01 4.828489571809768677e-02 -2.064724713563919067e-01 2.380724996328353882e-02 -2.677036225795745850e-01 -1.431637108325958252e-01 -6.764687597751617432e-02 -2.805600762367248535e-01 -2.681221347302198410e-03 2.231509536504745483e-01 6.865505874156951904e-02 -4.349458962678909302e-02 2.506157457828521729e-01 7.377744466066360474e-02 2.919571697711944580e-01 2.258298993110656738e-01 6.821776181459426880e-02
-1.904257386922836304e-01 -1.513873338699340820e-01 1.203758865594863892e-01 -3.776810690760612488e-02 -1.792722344398498535e-01 1.074635982513427734e-01 -6.168489158153533936e-02 5.738737434148788452e-02 2.820909321308135986e-01 -2.384057641029357910e-01 -1.387058496475219727e-01 -9.693868458271026611e-02 -1.754275262355804443e-01 1.629815846681594849e-01 -2.798652946949005127e-01 -1.054344847798347473e-01 6.088811904191970825e-02 -6.288569420576095581e-02 1.639025807380676270e-01 2.846327126026153564e-01 1.258722972124814987e-03 -2.700547575950622559e-01 -9.935162216424942017e-02 1.430140584707260132e-01 -1.437426060438156128e-01 -6.967849284410476685e-02 1.299376599490642548e-02 1.399204432964324951e-01 -1.375639736652374268e-01 2.963162064552307129e-01 4.340972304344177246e-01 -5.533721670508384705e-02
-1.424036026000976562e-01 -2.537797987461090088e-01 -2.802859842777252197e-01 -1.448151655495166779e-02 -2.656912803649902344e-01 -1.669468879699707031e-01 2.623604051768779755e-02 1.679251492023468018e-01 3.716716542840003967e-02 8.273947238922119141e-02 -4.089183807373046875e-01 2.407584637403488159e-01 7.163070887327194214e-02 3.313798457384109497e-02 5.602899193763732910e-02 4.778210073709487915e-02 -7.842492312192916870e-02 -3.261608779430389404e-01 1.954572796821594238e-01 -5.405414104461669922e-02 -1.599988043308258057e-01 -1.001828685402870178e-01 -2.318183928728103638e-01 -2.201455086469650269e-01 9.444635361433029175e-02 -1.481827497482299805e-01 -4.961313679814338684e-02 2.839232981204986572e-01 -4.425539821386337280e-02 -1.209102049469947815e-01 -1.131210327148437500e-01 1.712192744016647339e-01
-1.966670155525207520e-02 -3.088537454605102539e-01 1.604542285203933716e-01 2.413377165794372559e-01 -2.424677610397338867e-01 1.904432326555252075e-01 -2.340505719184875488e-01 9.019760042428970337e-02 2.718883752822875977e-01 -5.828380957245826721e-02 -6.518740952014923096e-02 8.748184889554977417e-02 -3.815067559480667114e-02 -5.792480707168579102e-02 -7.376391440629959106e-02 -1.631308794021606445e-01 -2.212411314249038696e-01 -3.374517261981964111e-01 3.373767137527465820e-01 1.157473027706146240e-01 2.828072989359498024e-03 -1.957622468471527100e-01 1.139984652400016785e-01 -2.848383486270904541e-01 -1.447394043207168579e-01 2.096091508865356445e-01 -3.799185156822204590e-03 2.356714569032192230e-02 -1.502089649438858032e-01 9.448684006929397583e-02 -1.128280758857727051e-01 -6.320679932832717896e-02
3.313108906149864197e-02 -1.260726060718297958e-02 1.503470987081527710e-01 7.309743016958236694e-02 -1.189528182148933411e-01 -1.520821154117584229e-01 -6.309546530246734619e-02 -1.768645495176315308e-01 3.399262428283691406e-01 2.004441320896148682e-01 -4.151262640953063965e-01 -1.040588915348052979e-01 -2.001405358314514160e-01 1.846580952405929565e-01 -1.801140159368515015e-01 -9.463416039943695068e-02 3.013569116592407227e-02 5.124554503709077835e-03 1.331194583326578140e-02 -4.553486704826354980e-01 -1.373197734355926514e-01 -1.847335994243621826e-01 -1.488974243402481079e-01 -1.490928679704666138e-01 9.578051418066024780e-02 2.365386486053466797e-01 2.073412202298641205e-02 8.418114483356475830e-02 -1.954117566347122192e-01 1.472953706979751587e-01 -1.235329825431108475e-02 -7.284379005432128906e-02
-1.194260790944099426e-01 -2.260165214538574219e-01 1.768155097961425781e-01 1.846505403518676758e-01 -9.618905931711196899e-02 2.315854281187057495e-01 2.232490340247750282e-03 8.854348957538604736e-02 2.166411429643630981e-01 1.409376859664916992e-01 -2.659563720226287842e-01 6.568242609500885010e-02 -4.307591617107391357e-01 -3.688811361789703369e-01 -2.207765430212020874e-01 3.425353392958641052e-02 -7.736330479383468628e-02 -3.210665583610534668e-01 1.714690923690795898e-01 -6.337789446115493774e-02 8.603257685899734497e-02 -1.111927181482315063e-01 -1.550984680652618408e-01 -1.793504953384399414e-01 -2.004457861185073853e-01 6.452402472496032715e-02 4.456743597984313965e-02 5.093034356832504272e-02 -1.611356809735298157e-02 1.037146821618080139e-01 -8.225154876708984375e-02 -8.559704292565584183e-04
-1.439998149871826172e-01 -1.855526715517044067e-01 2.523872256278991699e-01 -1.567676812410354614e-01 -2.031274586915969849e-01 3.342050826177000999e-03 -4.468134790658950806e-02 -3.279914148151874542e-03 -3.967081382870674133e-02 -3.913152590394020081e-02 -3.100450634956359863e-01 -7.291644066572189331e-02 -1.762727797031402588e-01 -3.936955332756042480e-02 -2.239595651626586914e-01 -1.964242309331893921e-01 8.880193531513214111e-02 -2.839876115322113037e-01 -4.998580738902091980e-02 1.348907202482223511e-01 -1.322614401578903198e-01 -3.028148226439952850e-02 1.908856779336929321e-01 -2.514638751745223999e-02 3.001822531223297119e-01 1.065157428383827209e-01 1.551292240619659424e-01 3.450273573398590088e-01 -2.137722074985504150e-01 1.895234137773513794e-01 3.106078505516052246e-01 3.906764031853526831e-04
-1.470730602741241455e-01 -2.287194728851318359e-01 -3.737783059477806091e-02 6.565348058938980103e-02 -1.777081787586212158e-01 1.132224034518003464e-02 -3.510617613792419434e-01 -1.388994306325912476e-01 2.360645085573196411e-01 -4.592340812087059021e-02 -2.886243462562561035e-01 -8.009257167577743530e-02 -2.869715988636016846e-01 4.339505359530448914e-02 5.279303714632987976e-02 8.593280613422393799e-02 -6.768565159291028976e-03 -2.002008408308029175e-01 5.977344512939453125e-02 -1.382635980844497681e-01 9.263429790735244751e-02 -1.091806814074516296e-01 3.721809014678001404e-02 -1.240017861127853394e-01 1.954824924468994141e-01 4.318779706954956055e-02 1.171185076236724854e-01 3.299982547760009766e-01 -2.115987837314605713e-01 2.044275104999542236e-01 1.213516816496849060e-01 3.742699325084686279e-01
-9.144429862499237061e-02 -2.078836709260940552e-01 -6.827059388160705566e-02 -7.892877608537673950e-02 -1.422434151172637939e-01 -3.227603435516357422e-02 -1.521371901035308838e-01 -3.260465264320373535e-01 2.683472074568271637e-02 -1.376766152679920197e-02 -1.573424935340881348e-01 9.065558202564716339e-03 -3.258961811661720276e-02 7.527488749474287033e-03 -2.185814455151557922e-02 -1.552225053310394287e-01 -8.855779469013214111e-02 -3.042812645435333252e-01 -4.855000972747802734e-02 -2.941269874572753906e-01 -2.948272824287414551e-01 -1.260964423418045044e-01 -2.191353589296340942e-02 -6.289055943489074707e-02 3.665992021560668945e-01 1.344870775938034058e-01 2.130566686391830444e-01 3.490212261676788330e-01 -2.629344463348388672e-01 -2.067852765321731567e-02 -1.179720759391784668e-01 1.887831389904022217e-01
-2.487285733222961426e-01 4.260629415512084961e-02 2.594932019710540771e-01 -9.272816032171249390e-02 -5.767350271344184875e-02 -4.758971929550170898e-02 -3.068581819534301758e-01 1.483550667762756348e-01 -7.031243294477462769e-02 9.497851133346557617e-02 1.735759153962135315e-02 1.204791665077209473e-01 -3.897119546309113503e-03 1.230188086628913879e-02 -6.081609800457954407e-02 9.509816765785217285e-02 6.126091629266738892e-02 1.494587864726781845e-02 3.716152012348175049e-01 -2.569230794906616211e-01 -1.334056854248046875e-01 -4.477266967296600342e-01 2.143558813259005547e-03 -4.678390547633171082e-02 -5.827674642205238342e-02 2.717085480690002441e-01 1.892029941082000732e-01 1.906270384788513184e-01 -2.005780637264251709e-01 -2.574084997177124023e-01 2.675953134894371033e-02 -1.087810620665550232e-01
2.653897181153297424e-02 -1.419047266244888306e-01 1.002231463789939880e-01 7.249689847230911255e-02 -2.334537655115127563e-01 4.419949650764465332e-02 5.885602533817291260e-02 -2.853715047240257263e-02 2.141538560390472412e-01 -5.491698533296585083e-02 -1.269138902425765991e-01 6.606156378984451294e-02 -3.132141232490539551e-01 1.108920574188232422e-01 -3.343393802642822266e-01 9.981265664100646973e-02 1.709706187248229980e-01 1.266874670982360840e-01 3.114003837108612061e-01 -2.729515731334686279e-01 -6.827200949192047119e-02 -2.098274081945419312e-01 8.998504281044006348e-02 4.560180008411407471e-02 -1.040395721793174744e-01 -1.283182352781295776e-01 1.133346557617187500e-01 2.740248143672943115e-01 -3.764895796775817871e-01 1.294678449630737305e-01 -2.216680347919464111e-01 -5.607927963137626648e-02
-1.190350204706192017e-01 -6.800767779350280762e-02 6.810528039932250977e-02 1.862699091434478760e-01 -2.245634794235229492e-01 8.733286708593368530e-02 1.366831511259078979e-01 -2.905691564083099365e-01 1.778067350387573242e-01 3.097648024559020996e-01 -2.161934971809387207e-01 8.173590898513793945e-02 -1.771984249353408813e-01 1.649770140647888184e-01 -1.999384723603725433e-03 -1.176290437579154968e-01 1.720579564571380615e-01 -2.210704982280731201e-01 2.154045104980468750e-01 1.557135581970214844e-01 1.306498795747756958e-01 -7.741241157054901123e-02 -1.268719583749771118e-01 9.648396074771881104e-02 2.147357016801834106e-01 2.196997851133346558e-01 1.599370092153549194e-01 7.904352247714996338e-02 -3.824473321437835693e-01 -1.156418323516845703e-01 2.030630260705947876e-01 -5.084007978439331055e-02
-4.753111861646175385e-03 -1.401951014995574951e-01 1.416065990924835205e-01 2.604330778121948242e-01 -2.186686731874942780e-02 -2.875538542866706848e-03 -1.400319039821624756e-01 -1.500319391489028931e-01 1.087812259793281555e-01 -2.211433500051498413e-01 -4.186184704303741455e-01 -4.749460518360137939e-02 -4.392642527818679810e-03 1.612490415573120117e-01 -2.204741984605789185e-01 3.003219962120056152e-01 9.652712196111679077e-02 -1.961111128330230713e-01 1.273948140442371368e-02 -1.510954648256301880e-01 -2.619035840034484863e-01 -2.072234079241752625e-02 -6.470674276351928711e-02 -1.314967963844537735e-02 1.244855970144271851e-01 2.487580329179763794e-01 -4.985342919826507568e-02 -7.994195818901062012e-02 -3.710266947746276855e-01 2.409161329269409180e-01 -9.398385137319564819e-02 -1.088246777653694153e-01
-1.985681653022766113e-01 -6.769388914108276367e-02 1.112724095582962036e-02 4.618286192417144775e-01 -1.532976180315017700e-01 -7.084178179502487183e-02 -6.976275146007537842e-02 8.348087966442108154e-02 5.455194041132926941e-02 2.383303195238113403e-01 -3.783682584762573242e-01 -1.655676811933517456e-01 1.254533678293228149e-01 8.295381069183349609e-02 -2.124370485544204712e-01 1.873156428337097168e-01 9.377921372652053833e-02 -3.594321012496948242e-01 3.563438951969146729e-01 -8.207057416439056396e-02 -5.763687565922737122e-02 -2.081003040075302124e-02 -7.919381558895111084e-02 -2.689926885068416595e-02 4.511797055602073669e-02 1.013977304100990295e-01 -1.467096805572509766e-01 1.371835172176361084e-01 -6.479305028915405273e-02 6.769409775733947754e-02 -3.616771474480628967e-02 1.543806046247482300e-01
-2.731918096542358398e-01 3.452385589480400085e-02 -2.229587174952030182e-02 2.421416044235229492e-01 -4.001424089074134827e-02 4.838073626160621643e-02 -1.539339125156402588e-01 -7.184595614671707153e-02 -1.825106330215930939e-02 -2.628284133970737457e-02 -4.604211151599884033e-01 -2.127618789672851562e-01 -1.040041893720626831e-01 -6.208790466189384460e-03 -7.343582063913345337e-02 -1.380523294210433960e-01 6.704222876578569412e-03 -4.093669354915618896e-01 3.331099450588226318e-02 -1.682530194520950317e-01 -2.906593978404998779e-01 -4.605105891823768616e-02 1.786030679941177368e-01 9.858037531375885010e-02 4.736480303108692169e-03 4.532409459352493286e-02 -1.051696538925170898e-01 2.785862684249877930e-01 -3.093127608299255371e-01 7.224641740322113037e-02 1.137585751712322235e-02 1.470471918582916260e-01
-3.284169733524322510e-01 -1.804632321000099182e-02 -1.512959301471710205e-01 -7.877250760793685913e-02 -2.675843052566051483e-02 -4.367446154356002808e-02 -2.524828314781188965e-01 -6.182483956217765808e-02 -9.423436969518661499e-02 -1.738889492116868496e-03 -6.265270709991455078e-02 -1.868689432740211487e-02 -3.322528675198554993e-02 2.624562084674835205e-01 -3.205860033631324768e-02 -4.360801577568054199e-01 2.007102519273757935e-01 -1.200280115008354187e-01 2.304496914148330688e-01 1.205761805176734924e-01 -1.595859229564666748e-01 -2.421917766332626343e-01 -1.033171266317367554e-01 1.327390223741531372e-01 1.672380417585372925e-01 1.565743982791900635e-01 1.336905062198638916e-01 2.061649113893508911e-01 -2.429316639900207520e-01 -3.407074511051177979e-02 5.636021494865417480e-02 -3.274437487125396729e-01
6.256002932786941528e-02 1.640203297138214111e-01 -9.302682429552078247e-02 -1.042291074991226196e-01 -1.384167969226837158e-01 -5.632749572396278381e-02 -8.820262551307678223e-02 -1.779683083295822144e-01 1.910551041364669800e-01 1.335375308990478516e-01 -2.342733144760131836e-01 -1.803200691938400269e-01 -1.246532946825027466e-01 -7.234265655279159546e-02 -1.727699786424636841e-01 6.208726204931735992e-03 6.421314924955368042e-02 -1.646062135696411133e-01 2.560861706733703613e-01 -4.655230641365051270e-01 -8.153823018074035645e-02 1.683746129274368286e-01 -3.506519496440887451e-01 1.133970841765403748e-01 -8.431983739137649536e-02 -9.610365331172943115e-02 9.567580372095108032e-02 2.727351188659667969e-01 -1.299750208854675293e-01 2.337537556886672974e-01 -4.765690490603446960e-02 1.935814768075942993e-01
-2.280339151620864868e-01 -1.880336105823516846e-01 -1.154614463448524475e-01 1.653743684291839600e-01 -1.929202526807785034e-01 -3.366940096020698547e-02 -2.293929457664489746e-01 1.453061550855636597e-01 -1.638160049915313721e-01 8.288843929767608643e-02 -3.015919923782348633e-01 3.600412309169769287e-01 -2.614287734031677246e-01 -1.572639197111129761e-01 -8.537127077579498291e-02 -2.804273366928100586e-01 2.779663205146789551e-01 -2.740713953971862793e-02 2.999905943870544434e-01 -2.668327093124389648e-02 -2.117378264665603638e-01 -1.532616019248962402e-01 5.072889477014541626e-02 -1.068051308393478394e-01 4.989067465066909790e-02 -8.762759156525135040e-03 3.328755497932434082e-03 1.314219683408737183e-01 -1.628678105771541595e-02 -3.689794568344950676e-03 -8.681800216436386108e-02 2.188337743282318115e-01
-3.388362228870391846e-01 -1.257976703345775604e-02 3.402651473879814148e-02 7.636659592390060425e-02 -6.446737796068191528e-02 9.287832677364349365e-02 -8.953671157360076904e-02 1.825374960899353027e-01 -1.400112807750701904e-01 -3.126060962677001953e-02 -6.351020187139511108e-02 9.488253295421600342e-02 -1.763776987791061401e-01 -2.044883370399475098e-01 -1.351428180932998657e-01 -1.005493178963661194e-01 -2.273776531219482422e-01 -1.251109540462493896e-01 4.666643142700195312e-01 -3.121469914913177490e-01 -1.480890214443206787e-01 -1.780126392841339111e-01 -2.677256464958190918e-01 -1.631084829568862915e-01 -1.111035123467445374e-01 1.134120151400566101e-01 2.868008799850940704e-02 3.377610817551612854e-02 2.886664569377899170e-01 6.748657673597335815e-02 6.985476613044738770e-02 -1.860401928424835205e-01
-2.021634280681610107e-01 7.422401010990142822e-02 -8.482265472412109375e-02 1.308632791042327881e-01 -1.114501133561134338e-01 -7.344574667513370514e-03 -1.346290111541748047e-01 -6.672262214124202728e-03 -3.540982306003570557e-02 -2.397719025611877441e-01 -2.132560871541500092e-02 -6.243493407964706421e-02 -1.433697789907455444e-01 8.305545896291732788e-02 -1.521766930818557739e-01 -4.310978353023529053e-01 -1.734632253646850586e-02 -1.926144063472747803e-01 3.843261599540710449e-01 -8.939300477504730225e-02 -2.875543385744094849e-02 -1.860405355691909790e-01 -2.156490981578826904e-01 1.115485876798629761e-01 5.716620013117790222e-02 2.926606498658657074e-02 1.847673058509826660e-01 -9.423618763685226440e-02 -1.709930598735809326e-01 -1.287990361452102661e-01 2.228773981332778931e-01 -4.110620021820068359e-01
1.304921507835388184e-01 -3.570168912410736084e-01 -8.035447448492050171e-02 9.205041825771331787e-02 -1.301805824041366577e-01 3.519223630428314209e-01 -5.907889083027839661e-02 -1.821407377719879150e-01 3.519548103213310242e-02 -7.639157585799694061e-03 -2.172947674989700317e-01 7.187106460332870483e-02 -2.141437977552413940e-01 -8.915717154741287231e-02 -3.541643321514129639e-01 5.806947126984596252e-02 -1.982104629278182983e-01 -3.338107466697692871e-01 1.188752576708793640e-01 -1.692897528409957886e-01 -2.071942538022994995e-01 -9.666699916124343872e-02 -8.413475006818771362e-02 -9.130468964576721191e-02 -1.980723142623901367e-01 1.285189539194107056e-01 -1.607732027769088745e-01 7.460249215364456177e-02 -2.553105950355529785e-01 -6.498010363429784775e-03 -6.990687549114227295e-02 -9.140936285257339478e-02
-4.844420403242111206e-02 -1.513872146606445312e-01 -1.395905613899230957e-01 -1.150425747036933899e-01 -1.467649936676025391e-01 6.678948551416397095e-02 -1.512474864721298218e-01 -4.927811026573181152e-02 2.421092689037322998e-01 -2.278336137533187866e-01 2.789205498993396759e-02 -1.362995505332946777e-01 -1.188919246196746826e-01 4.883391782641410828e-02 -3.198396563529968262e-01 2.645052410662174225e-02 3.230722993612289429e-02 -1.908988058567047119e-01 1.208501607179641724e-01 -3.186495900154113770e-01 5.020621046423912048e-02 -3.383523523807525635e-01 2.332952022552490234e-01 -5.514887720346450806e-02 -1.064333394169807434e-01 8.536751568317413330e-02 1.800093352794647217e-01 4.112908542156219482e-01 -1.803980171680450439e-01 1.913276612758636475e-01 -8.012448996305465698e-02 -1.321508735418319702e-01
-2.531202137470245361e-01 -1.190615147352218628e-01 -1.549955755472183228e-01 2.957904338836669922e-01 -2.383201420307159424e-01 -1.661278754472732544e-01 -1.273976415395736694e-01 -1.319192200899124146e-01 -9.465532749891281128e-02 1.099377349019050598e-01 -6.963819265365600586e-01 3.076246008276939392e-02 -5.831823684275150299e-03 -3.503896994516253471e-03 1.192244067788124084e-01 2.369217947125434875e-02 2.028194963932037354e-01 1.250569894909858704e-02 2.289232760667800903e-01 -1.835841126739978790e-02 -1.716622561216354370e-01 -1.676159352064132690e-02 1.027277554385364056e-03 -8.678230643272399902e-02 -3.039830178022384644e-02 9.645248949527740479e-02 -1.285470835864543915e-02 7.999534159898757935e-02 3.091677837073802948e-02 9.334904700517654419e-02 5.817205831408500671e-02 9.637060761451721191e-02
-1.674528606235980988e-02 1.229744553565979004e-01 -5.539656430482864380e-02 9.180727601051330566e-02 8.863058686256408691e-02 1.594004780054092407e-01 2.342823743820190430e-01 -1.540075391530990601e-01 1.055621821433305740e-02 -1.705338954925537109e-01 -3.874062299728393555e-01 -3.243776261806488037e-01 -9.448652714490890503e-02 -6.658741831779479980e-02 9.173586219549179077e-02 4.874137043952941895e-02 1.320237964391708374e-01 -2.322389632463455200e-01 2.630093395709991455e-01 -9.459479153156280518e-02 -9.991391003131866455e-02 -3.590830042958259583e-02 -1.025544777512550354e-01 -6.465480546467006207e-04 8.076040446758270264e-02 2.288969755172729492e-01 -2.620504610240459442e-02 3.063669204711914062e-01 -3.744351267814636230e-01 -4.621580010280013084e-04 2.525734007358551025e-01 -1.544106006622314453e-01
-8.101397752761840820e-02 -1.071899756789207458e-01 -2.042395323514938354e-01 -8.823143690824508667e-02 6.273429840803146362e-02 -1.849194429814815521e-02 -1.450149863958358765e-01 1.642704308032989502e-01 -4.281257092952728271e-02 1.579367369413375854e-01 -2.420052736997604370e-01 -1.561192274093627930e-01 -1.248398944735527039e-01 5.930145084857940674e-02 -1.597227156162261963e-01 7.741644978523254395e-03 -2.736455202102661133e-01 -3.825734555721282959e-02 2.858346104621887207e-01 1.963346451520919800e-01 -1.165692284703254700e-01 -1.168333515524864197e-01 -2.792772352695465088e-01 4.786149412393569946e-02 1.520018130540847778e-01 8.266092091798782349e-02 4.939942359924316406e-01 1.979322284460067749e-01 -1.394773423671722412e-01 -1.485197246074676514e-01 2.389513105154037476e-01 9.946642816066741943e-02
-2.644135951995849609e-01 1.833762526512145996e-01 -3.352368623018264771e-02 -6.630107760429382324e-02 -1.348883807659149170e-01 -1.568061262369155884e-01 6.111325696110725403e-02 -1.954428851604461670e-02 1.946660690009593964e-02 1.473926305770874023e-01 -5.299166440963745117e-01 -1.656173914670944214e-01 -3.500726819038391113e-02 -1.594001650810241699e-01 2.362322807312011719e-01 5.454718321561813354e-02 1.193794142454862595e-02 -1.925754398107528687e-01 3.965080082416534424e-01 -2.179973572492599487e-01 1.320415083318948746e-02 -1.767996996641159058e-01 4.572041705250740051e-02 -1.391334384679794312e-01 2.090354450047016144e-02 2.469086796045303345e-01 4.746531136333942413e-03 2.161212414503097534e-01 -6.273984163999557495e-02 -9.407811611890792847e-02 -9.259890764951705933e-02 -6.274066120386123657e-02
1.086355894804000854e-01 -1.148627400398254395e-01 1.672193706035614014e-01 -2.306129410862922668e-02 -3.782507264986634254e-03 1.159989535808563232e-01 -7.680089771747589111e-02 3.417566791176795959e-02 1.434718519449234009e-01 -9.446843713521957397e-02 -3.591708540916442871e-01 3.332892954349517822e-01 -1.181866899132728577e-01 -1.891438364982604980e-01 -2.281504422426223755e-01 -9.279959835112094879e-03 1.931720227003097534e-01 -2.914716489613056183e-02 3.145709633827209473e-01 -2.949966490268707275e-01 -1.943245902657508850e-02 -2.440783232450485229e-01 3.865947201848030090e-02 2.367607504129409790e-01 -3.457690775394439697e-02 7.761206477880477905e-02 1.325772553682327271e-01 -7.615923136472702026e-02 -3.801244795322418213e-01 1.687126755714416504e-01 -9.600206464529037476e-02 9.056468494236469269e-03
-1.651491820812225342e-01 1.631057262420654297e-01 -1.028063520789146423e-01 3.210976123809814453e-01 -8.519834280014038086e-02 -2.598547339439392090e-01 -1.028603166341781616e-01 -1.582180261611938477e-01 2.519410252571105957e-01 -1.800377815961837769e-01 -4.661078453063964844e-01 -1.312828063964843750e-02 1.825802624225616455e-01 5.224791169166564941e-02 -1.828071624040603638e-01 4.719525948166847229e-02 -8.653208613395690918e-02 -2.272189408540725708e-01 6.414451450109481812e-02 -1.875183545053005219e-02 -2.436790019273757935e-01 2.505837474018335342e-03 -1.869324408471584320e-02 -4.909674171358346939e-03 -4.771035537123680115e-02 -5.335102602839469910e-02 1.788853555917739868e-01 2.402853220701217651e-01 -2.301555871963500977e-01 2.336737141013145447e-02 9.673517197370529175e-02 -2.365345805883407593e-01
-1.794501543045043945e-01 5.551649630069732666e-02 -1.364385932683944702e-01 5.059152841567993164e-03 -3.225227296352386475e-01 -6.406980007886886597e-02 -1.530147194862365723e-01 4.654364287853240967e-02 -7.968723773956298828e-02 -1.280137300491333008e-01 -9.802253916859626770e-04 3.424114361405372620e-02 -1.924231201410293579e-01 2.130207605659961700e-02 -1.331114768981933594e-01 -4.178799092769622803e-01 5.626957863569259644e-02 -3.600349426269531250e-01 2.717657089233398438e-01 1.412042528390884399e-01 8.078057318925857544e-02 -3.290227353572845459e-01 -1.929059624671936035e-01 7.487100362777709961e-02 1.860012412071228027e-01 -1.636844724416732788e-01 1.365879625082015991e-01 8.957460522651672363e-02 -3.993465378880500793e-02 2.020855061709880829e-02 2.430169433355331421e-01 -1.591207087039947510e-01
-2.428162097930908203e-02 1.883573457598686218e-02 -2.155884355306625366e-01 3.117041289806365967e-02 -2.783987224102020264e-01 -3.434839425608515739e-03 -1.483811251819133759e-02 -5.768962204456329346e-02 -2.250410802662372589e-02 2.336086034774780273e-01 -3.251310288906097412e-01 6.451755296438932419e-03 -5.196686368435621262e-03 -2.437530159950256348e-01 -1.417097896337509155e-01 2.445715218782424927e-01 -3.001263365149497986e-03 -2.945784628391265869e-01 3.910582512617111206e-02 -6.164948269724845886e-02 -3.270580768585205078e-01 -7.361048460006713867e-02 -1.680314540863037109e-01 7.410442829132080078e-02 1.098385602235794067e-01 9.015439078211784363e-03 1.994002759456634521e-01 4.409094452857971191e-01 -2.637794911861419678e-01 -1.162853837013244629e-01 -4.322638735175132751e-02 -2.940097264945507050e-02
-1.749364733695983887e-01 1.029366776347160339e-01 1.337740123271942139e-01 -1.560270339250564575e-01 -3.500253856182098389e-01 8.959137648344039917e-02 -3.126037865877151489e-02 -2.453939318656921387e-01 1.099313199520111084e-01 -2.950287051498889923e-02 -1.882247999310493469e-02 2.921017110347747803e-01 -1.596716493368148804e-01 -3.991415351629257202e-02 9.562812000513076782e-02 8.362931758165359497e-02 -2.120478302240371704e-01 -1.436170041561126709e-01 2.900883853435516357e-01 -1.981397867202758789e-01 -1.749078333377838135e-01 -1.780026108026504517e-01 -4.146550223231315613e-02 -9.542886912822723389e-02 1.156464591622352600e-02 6.792335957288742065e-02 -1.352622210979461670e-01 3.345088362693786621e-01 -1.643910408020019531e-01 -1.077633798122406006e-01 3.525787591934204102e-01 1.515545547008514404e-01
-2.285483852028846741e-02 -2.230757921934127808e-01 1.956538856029510498e-02 3.885609209537506104e-01 1.933502778410911560e-02 1.497623473405838013e-01 -1.888055652379989624e-01 4.858871549367904663e-02 1.305812597274780273e-01 -2.423207908868789673e-01 -4.388014674186706543e-01 -4.044899716973304749e-02 -9.102712571620941162e-02 -3.453274667263031006e-01 7.952620089054107666e-02 -1.577584072947502136e-02 -3.139248583465814590e-03 3.759995847940444946e-02 3.610421717166900635e-01 -1.268642097711563110e-01 -2.436907887458801270e-01 2.307132631540298462e-01 8.563669770956039429e-02 -9.532544016838073730e-02 1.037921458482742310e-01 -2.839678898453712463e-02 -2.329218387603759766e-02 1.745273172855377197e-01 2.722020959481596947e-03 5.611702799797058105e-02 1.040637195110321045e-01 -2.495453925803303719e-03
-2.638959884643554688e-01 1.274562813341617584e-02 -4.140417650341987610e-02 1.346978992223739624e-01 -2.219401001930236816e-01 -1.149570941925048828e-01 3.629264608025550842e-02 -8.582416176795959473e-02 4.925172030925750732e-02 1.142410282045602798e-02 -3.957687616348266602e-01 -3.820626437664031982e-01 1.048819497227668762e-01 -3.061567060649394989e-02 -1.187015697360038757e-01 -1.351565569639205933e-01 1.413862705230712891e-01 -2.805434465408325195e-01 1.998814940452575684e-01 -1.076728403568267822e-01 -1.828722804784774780e-01 7.909650355577468872e-02 9.750583022832870483e-02 -1.365823596715927124e-01 2.263281680643558502e-02 9.186476469039916992e-02 6.090366095304489136e-02 3.418406248092651367e-01 -3.324773013591766357e-01 2.049647271633148193e-02 1.736259087920188904e-02 1.756349205970764160e-01
2.120520472526550293e-01 4.043924808502197266e-02 -4.480725526809692383e-02 1.560560762882232666e-01 -2.655635476112365723e-01 -1.303142160177230835e-01 6.133732572197914124e-02 -1.409674733877182007e-01 1.296205073595046997e-01 2.151954732835292816e-02 -3.192099034786224365e-01 -1.898409724235534668e-01 -2.145828753709793091e-01 1.184395924210548401e-01 -1.268368959426879883e-01 -2.589376829564571381e-02 2.648783028125762939e-01 -2.511411607265472412e-01 2.556260228157043457e-01 -2.835935950279235840e-01 -3.130885362625122070e-01 -1.761842891573905945e-02 -1.049645151942968369e-02 -2.293942123651504517e-01 9.856039658188819885e-03 1.620333939790725708e-01 1.413293834775686264e-02 3.213605880737304688e-01 3.287087753415107727e-02 3.997724503278732300e-02 1.458154618740081787e-01 -5.671738646924495697e-03
-1.448974609375000000e-01 -2.693817615509033203e-01 -2.684041857719421387e-01 -7.859074324369430542e-02 -3.552985489368438721e-01 -4.872716963291168213e-03 3.294775262475013733e-02 1.124298647046089172e-01 -1.217685863375663757e-01 -1.054119616746902466e-01 -8.574000000953674316e-02 1.408949047327041626e-01 4.916260018944740295e-02 1.645529717206954956e-01 -6.556922197341918945e-02 -2.962408773601055145e-02 -2.412978708744049072e-01 -2.728363573551177979e-01 3.256599605083465576e-01 -7.973818480968475342e-02 -1.554072946310043335e-01 -1.751993000507354736e-01 -1.626204997301101685e-01 5.094584077596664429e-02 1.567893624305725098e-01 -9.119164198637008667e-02 -1.878140121698379517e-01 -6.627793610095977783e-02 -3.327478170394897461e-01 1.688999980688095093e-01 2.410181611776351929e-01 3.940423950552940369e-02
-1.582066267728805542e-01 -2.421988993883132935e-01 1.473985463380813599e-01 2.027417905628681183e-02 -8.240094035863876343e-02 2.623385936021804810e-02 1.177514344453811646e-02 1.020185127854347229e-01 -1.357845813035964966e-01 4.779833555221557617e-02 -2.028962373733520508e-01 9.383173286914825439e-02 -1.741119176149368286e-01 7.725390791893005371e-02 -1.464240252971649170e-01 -6.215177476406097412e-02 -4.449769854545593262e-02 -2.025244086980819702e-01 4.629649221897125244e-01 -1.452434957027435303e-01 -4.143878445029258728e-02 -2.182326167821884155e-01 -2.484482228755950928e-01 3.067229874432086945e-03 -4.625378251075744629e-01 2.122308909893035889e-01 1.432430744171142578e-01 -1.997802406549453735e-01 2.464008145034313202e-02 1.334965825080871582e-01 -4.432450979948043823e-02 -1.206445842981338501e-01
1.055558249354362488e-01 -4.626707434654235840e-01 -1.006939783692359924e-01 -2.102968394756317139e-01 -3.581658378243446350e-02 -3.069884143769741058e-02 -1.447917819023132324e-01 4.425471182912588120e-03 1.944647431373596191e-01 -6.809412688016891479e-02 -1.409384161233901978e-01 2.759229950606822968e-02 -3.250107984058558941e-04 -2.062879316508769989e-02 -3.506700322031974792e-02 -3.176621496677398682e-01 -2.960645966231822968e-02 -3.408597111701965332e-01 3.463014662265777588e-01 3.392764925956726074e-02 -4.630631953477859497e-02 -2.888900339603424072e-01 -2.192142009735107422e-01 2.700832486152648926e-02 -8.798187226057052612e-02 2.168038338422775269e-01 2.569854557514190674e-01 5.378174409270286560e-02 9.073135443031787872e-03 -3.662911430001258850e-02 1.239845231175422668e-01 -1.363041102886199951e-01
-3.563307821750640869e-01 -1.576364487409591675e-01 -3.176214918494224548e-02 -4.986269026994705200e-02 -1.599073261022567749e-01 3.828404005616903305e-03 -9.358486533164978027e-02 1.574879884719848633e-01 1.281989961862564087e-01 4.254272952675819397e-02 -1.527666896581649780e-01 1.782949417829513550e-01 -1.988575160503387451e-01 -3.138837516307830811e-01 -2.264885418117046356e-02 -2.551320493221282959e-01 3.443788737058639526e-02 1.289173215627670288e-01 3.753040134906768799e-01 1.132728978991508484e-01 -2.972054183483123779e-01 1.793720722198486328e-01 -1.783702820539474487e-01 -8.611895143985748291e-02 -1.298983544111251831e-01 1.677934229373931885e-01 -8.445784449577331543e-02 2.465932816267013550e-01 -1.751779019832611084e-01 -6.256076507270336151e-03 7.416715472936630249e-02 1.675411611795425415e-01
-2.902156114578247070e-01 -1.359635889530181885e-01 -4.264831915497779846e-02 2.229617536067962646e-01 -1.442496180534362793e-01 -9.737676382064819336e-02 -1.159461736679077148e-01 -2.454153746366500854e-01 9.164243191480636597e-02 -3.666494740173220634e-03 -3.529604673385620117e-01 -1.688719391822814941e-01 6.324453651905059814e-02 -9.363403171300888062e-02 -3.891446068882942200e-02 -1.741915643215179443e-01 1.265227347612380981e-01 -3.828283250331878662e-01 1.030377745628356934e-01 -4.845581948757171631e-02 -2.538540065288543701e-01 5.526747554540634155e-02 6.595268100500106812e-02 1.235803440213203430e-01 1.859866641461849213e-02 -1.242668461054563522e-02 -8.219079673290252686e-02 2.802602648735046387e-01 -3.711686730384826660e-01 -1.783822849392890930e-02 1.126745268702507019e-01 1.908686161041259766e-01
-9.892347455024719238e-02 -1.718937903642654419e-01 5.971214547753334045e-02 -1.748062819242477417e-01 -2.321630567312240601e-01 -3.684648871421813965e-02 -1.300404816865921021e-01 3.743053600192070007e-02 -1.392652392387390137e-01 -1.911304593086242676e-01 -2.818107008934020996e-01 1.332560181617736816e-01 4.791923612356185913e-02 -1.954210847616195679e-01 -1.240724325180053711e-01 -1.500668674707412720e-01 2.176647484302520752e-01 3.670318052172660828e-02 3.938217163085937500e-01 -1.098304428160190582e-02 -2.126736640930175781e-01 1.253146976232528687e-01 -3.779157698154449463e-01 9.550881572067737579e-03 -2.883125469088554382e-02 -1.481055915355682373e-01 1.514323353767395020e-01 -5.972552113234996796e-03 -3.221545517444610596e-01 -9.931644052267074585e-02 2.176257781684398651e-02 2.320206612348556519e-01
-1.240008920431137085e-01 -3.131495118141174316e-01 4.224139079451560974e-02 -1.931125223636627197e-01 2.286921888589859009e-01 1.502959877252578735e-01 -1.979118287563323975e-01 -8.625797182321548462e-02 1.085471585392951965e-01 -1.129836365580558777e-01 -2.942281663417816162e-01 -1.676432043313980103e-01 -3.552538529038429260e-02 2.161345183849334717e-01 -4.408335685729980469e-02 1.091083511710166931e-01 6.923354417085647583e-02 -2.989429533481597900e-01 3.035798668861389160e-01 -2.139744162559509277e-01 -2.115312963724136353e-01 7.768949866294860840e-02 -3.599224686622619629e-01 1.809496134519577026e-01 -1.019466444849967957e-01 2.818450517952442169e-02 1.912398785352706909e-01 2.860831283032894135e-02 -1.093430966138839722e-01 1.202549338340759277e-01 2.955279313027858734e-02 -6.242256239056587219e-02
-3.409452140331268311e-01 -2.309767752885818481e-01 -7.805907726287841797e-02 -1.710019409656524658e-01 -1.510347872972488403e-01 3.371581435203552246e-02 -2.250177711248397827e-01 1.005581617355346680e-01 1.104938760399818420e-01 1.126935854554176331e-01 -3.679265081882476807e-02 7.329753786325454712e-02 8.779835700988769531e-02 8.680430054664611816e-02 -1.951638460159301758e-01 -7.781042158603668213e-02 -1.923279911279678345e-01 -2.985516488552093506e-01 4.071069061756134033e-01 -2.194664329290390015e-01 -2.106445878744125366e-01 1.052194610238075256e-01 -1.262658983469009399e-01 -2.840625941753387451e-01 2.354060672223567963e-02 1.989223510026931763e-01 -6.537013500928878784e-02 -5.495339259505271912e-02 -9.286976605653762817e-02 -3.795557841658592224e-02 1.035404726862907410e-01 -2.430046498775482178e-01
-1.999550759792327881e-01 -1.253037601709365845e-01 6.305592507123947144e-02 2.085180580615997314e-01 -4.369480311870574951e-01 1.137048378586769104e-01 -1.490131020545959473e-01 -4.178728908300399780e-03 3.192365467548370361e-01 -1.201502755284309387e-01 -2.159530818462371826e-01 1.996717154979705811e-01 -1.139852479100227356e-01 1.262898445129394531e-01 -1.448372751474380493e-01 -1.889129728078842163e-01 -1.110057234764099121e-01 -1.098449006676673889e-01 -2.455648966133594513e-03 -1.489461511373519897e-01 1.435764580965042114e-01 -3.338913917541503906e-01 -5.301361158490180969e-02 2.005158662796020508e-01 6.915944069623947144e-02 1.522731967270374298e-02 2.418246567249298096e-01 1.464912593364715576e-01 -9.628827869892120361e-02 -7.202311605215072632e-02 1.679589897394180298e-01 1.816853880882263184e-01
-2.121714204549789429e-01 -5.427302047610282898e-02 1.249464452266693115e-01 1.174478828907012939e-01 2.664534747600555420e-01 3.510037064552307129e-01 -9.539903700351715088e-02 -2.382355183362960815e-02 -1.261888444423675537e-01 3.625576943159103394e-02 -2.710596919059753418e-01 5.571858584880828857e-02 -2.826878726482391357e-01 6.382957100868225098e-02 -9.860182553529739380e-02 5.416190624237060547e-02 1.809222623705863953e-02 -1.186980158090591431e-01 3.498583734035491943e-01 -6.434512138366699219e-02 -1.976787894964218140e-01 1.449559181928634644e-01 -1.551722139120101929e-01 1.503914594650268555e-01 -1.067296266555786133e-01 2.962553501129150391e-01 3.742758557200431824e-02 1.529917716979980469e-01 -1.208124607801437378e-01 -3.089085221290588379e-01 1.464340835809707642e-01 -1.585314571857452393e-01
-3.753764331340789795e-01 -2.094382047653198242e-01 -1.226430088281631470e-01 3.477332293987274170e-01 -6.443497538566589355e-02 -3.385745361447334290e-02 1.878167316317558289e-02 -1.330791860818862915e-01 1.955176517367362976e-02 7.226648926734924316e-02 -1.518797725439071655e-01 -1.576006710529327393e-01 -3.666924536228179932e-01 1.220853179693222046e-01 -1.941381841897964478e-01 2.132015973329544067e-01 1.610290557146072388e-01 -8.149968832731246948e-02 1.214675977826118469e-01 1.509391609579324722e-02 -1.602413505315780640e-01 -1.781887710094451904e-01 3.532192669808864594e-03 -1.651239842176437378e-01 1.438814401626586914e-01 3.326017558574676514e-01 1.253105998039245605e-01 5.799029394984245300e-02 -2.847135961055755615e-01 4.273758083581924438e-02 -6.485077738761901855e-02 -1.172768790274858475e-02
-2.588422596454620361e-01 2.042592763900756836e-01 -1.046999841928482056e-01 1.396903544664382935e-01 -1.888066828250885010e-01 -2.018721997737884521e-01 9.717826545238494873e-02 -9.294740855693817139e-02 5.417447909712791443e-02 -2.614872157573699951e-01 -3.704544007778167725e-01 -8.127173781394958496e-02 -2.685487456619739532e-02 -4.632406309247016907e-02 5.836445093154907227e-02 1.092263385653495789e-01 1.966095343232154846e-02 -1.696880459785461426e-01 2.355534732341766357e-01 -2.926795780658721924e-01 -1.899309307336807251e-01 -5.269795656204223633e-02 -9.904617816209793091e-02 -1.844285130500793457e-01 1.567696593701839447e-02 8.428303897380828857e-02 -1.286651124246418476e-03 3.518840670585632324e-01 9.728784672915935516e-03 3.715549707412719727e-01 -6.775813642889261246e-03 1.029314771294593811e-01
-4.318928718566894531e-01 2.988068461418151855e-01 -9.966781362891197205e-03 1.997506618499755859e-01 -2.829722166061401367e-01 -1.031084433197975159e-01 -3.803816856816411018e-03 -3.660478070378303528e-02 9.309019893407821655e-02 -1.626045256853103638e-02 -3.538548648357391357e-01 -1.157038435339927673e-01 1.984202302992343903e-02 -1.438193470239639282e-01 8.814177662134170532e-02 -7.378699630498886108e-02 3.562504425644874573e-02 -2.196253240108489990e-01 3.369850218296051025e-01 -2.019878625869750977e-01 -9.263420104980468750e-02 -8.618020266294479370e-02 -6.620232760906219482e-02 -1.162611991167068481e-01 1.314861327409744263e-01 1.073066815733909607e-01 3.303294256329536438e-02 2.444977313280105591e-01 2.901735156774520874e-02 2.073640227317810059e-01 -5.909032747149467468e-02 1.884815543889999390e-01
-2.342247515916824341e-01 -6.004662811756134033e-02 1.565461009740829468e-01 -1.679964512586593628e-01 -2.640404738485813141e-02 1.601155698299407959e-01 -1.614022701978683472e-01 1.254347711801528931e-01 2.947732806205749512e-01 1.685932874679565430e-01 -4.020016174763441086e-03 1.664837002754211426e-01 -4.065288975834846497e-02 1.251178234815597534e-01 -2.875936217606067657e-02 4.078868404030799866e-02 4.894444718956947327e-02 -2.189884483814239502e-01 3.181713223457336426e-01 -1.202897727489471436e-01 1.056435927748680115e-01 6.357614696025848389e-02 -6.052737683057785034e-02 -2.019197307527065277e-02 1.538022756576538086e-01 -7.064462453126907349e-02 -1.318917889147996902e-02 3.876884579658508301e-01 -2.575618624687194824e-01 2.385387867689132690e-01 4.118283092975616455e-01 -2.340363524854183197e-02
-4.481147229671478271e-01 1.580846607685089111e-01 9.084993600845336914e-02 -3.506476804614067078e-02 -1.688518673181533813e-01 7.608971744775772095e-02 -2.267776280641555786e-01 -2.424259334802627563e-01 2.253873199224472046e-01 8.109448850154876709e-02 -1.431621760129928589e-01 -7.314780727028846741e-03 -3.275807499885559082e-01 -2.122232131659984589e-02 7.524662464857101440e-02 1.627119630575180054e-01 -1.075376495718955994e-01 -1.768921613693237305e-01 1.297482997179031372e-01 -2.203437387943267822e-01 -1.121913492679595947e-01 -1.601145416498184204e-01 -9.296775609254837036e-02 1.517583709210157394e-02 2.356118559837341309e-01 8.226817101240158081e-02 6.760777533054351807e-02 2.423619031906127930e-01 -1.210065707564353943e-01 1.382022202014923096e-01 1.110064908862113953e-01 2.745991945266723633e-01
-2.043496370315551758e-01 -3.244210481643676758e-01 1.309005320072174072e-01 1.622507423162460327e-01 -1.029297336935997009e-01 2.170085608959197998e-01 -2.219417877495288849e-02 2.017005234956741333e-01 -7.665210217237472534e-02 -1.001440510153770447e-01 -1.529095768928527832e-01 -5.507453158497810364e-02 8.976124227046966553e-02 9.756204485893249512e-02 -1.638162881135940552e-01 -8.631610125303268433e-02 1.351334303617477417e-01 -4.037861526012420654e-01 2.524685263633728027e-01 -8.777493238449096680e-02 -1.771259009838104248e-01 -1.182038858532905579e-01 -3.954120576381683350e-01 -7.274771481752395630e-02 -2.904135584831237793e-01 1.294051855802536011e-01 9.372447431087493896e-02 6.727801263332366943e-02 1.355050206184387207e-01 1.159499138593673706e-01 8.718316256999969482e-02 -5.429376289248466492e-02
-2.156527191400527954e-01 -3.688373565673828125e-01 2.267115563154220581e-02 8.122486993670463562e-03 -1.419625133275985718e-01 8.802381902933120728e-02 -1.693334430456161499e-01 1.019437611103057861e-01 -9.373333305120468140e-02 -4.579145461320877075e-02 -9.413911402225494385e-02 -3.758776932954788208e-02 6.670932471752166748e-02 1.035898029804229736e-01 -3.289301693439483643e-01 1.486255414783954620e-02 -1.672121733427047729e-01 -2.697130739688873291e-01 4.732729196548461914e-01 -1.065974161028862000e-01 -1.108650788664817810e-01 7.442991435527801514e-02 -2.922450006008148193e-01 2.199569530785083771e-02 -3.178101480007171631e-01 1.532202363014221191e-01 1.789580844342708588e-02 -2.442620135843753815e-02 -2.027979120612144470e-02 9.289291501045227051e-02 5.910214036703109741e-02 -1.656600087881088257e-01
-1.036358773708343506e-01 -1.397477239370346069e-01 -5.126261711120605469e-02 -1.931290477514266968e-01 -1.706808805465698242e-02 9.596949070692062378e-02 -2.299824655055999756e-01 2.890233322978019714e-02 -2.026992589235305786e-01 -1.270789559930562973e-02 -1.738305836915969849e-01 7.036512345075607300e-02 -5.247495695948600769e-02 -1.458881702274084091e-02 -1.541408896446228027e-01 1.827053129673004150e-01 1.558293029665946960e-02 -2.455297484993934631e-02 3.036986887454986572e-01 -1.391162723302841187e-01 -1.610540151596069336e-01 1.996562257409095764e-02 -2.890653610229492188e-01 6.264191120862960815e-02 -2.444593459367752075e-01 2.491981536149978638e-02 5.273823067545890808e-02 5.806757137179374695e-02 -4.566765725612640381e-01 2.069363296031951904e-01 2.288620769977569580e-01 3.653908967971801758e-01
-1.112598553299903870e-01 -3.615606725215911865e-01 3.422960266470909119e-02 1.141936928033828735e-01 1.736248433589935303e-01 1.798875629901885986e-01 1.752934604883193970e-02 3.205290436744689941e-02 -3.770501539111137390e-02 -1.347856223583221436e-01 5.481583997607231140e-02 8.533067256212234497e-02 -9.454262256622314453e-02 -4.575443267822265625e-02 3.234766423702239990e-02 -7.856351137161254883e-02 2.405717670917510986e-01 -3.616235256195068359e-01 4.685326218605041504e-01 -2.451609075069427490e-01 -2.010873556137084961e-01 -1.196439489722251892e-01 -1.827173531055450439e-01 -3.392611630260944366e-03 2.983941696584224701e-03 5.451844260096549988e-02 -1.290521621704101562e-01 2.894429862499237061e-01 2.064143866300582886e-02 2.576848268508911133e-01 4.881332442164421082e-02 -4.091509804129600525e-02
-2.070903927087783813e-01 -2.958298623561859131e-01 4.859120398759841919e-02 2.784164845943450928e-01 -5.059973523020744324e-02 3.178290426731109619e-01 -1.768896877765655518e-01 1.631493121385574341e-01 1.646666228771209717e-01 -2.230903059244155884e-01 -4.226086437702178955e-01 -1.891818642616271973e-01 -9.868559241294860840e-02 -3.469798713922500610e-02 -3.692414239048957825e-02 1.366719454526901245e-01 4.073499888181686401e-02 -2.834719978272914886e-02 1.502739936113357544e-01 -1.553186178207397461e-01 -8.821325004100799561e-02 -2.328604608774185181e-01 -1.981665641069412231e-01 1.176303029060363770e-01 5.874210968613624573e-02 8.177293837070465088e-02 2.477864027023315430e-01 1.845323592424392700e-01 8.135046064853668213e-02 1.389771997928619385e-01 -4.635575413703918457e-02 -8.960895985364913940e-02
-1.887767612934112549e-01 -2.321576774120330811e-01 -2.211420796811580658e-02 -6.477514654397964478e-02 -2.959187924861907959e-01 -6.691039353609085083e-02 -2.026170641183853149e-01 -8.415891230106353760e-02 4.315990582108497620e-02 8.144397288560867310e-02 -1.678763329982757568e-01 -5.704336613416671753e-02 -2.483136802911758423e-01 -1.489182263612747192e-01 -6.135622411966323853e-02 3.547948598861694336e-01 1.446495950222015381e-01 4.138525947928428650e-02 2.730591595172882080e-01 -1.928918510675430298e-01 -2.574244737625122070e-01 -1.186737045645713806e-01 -1.016046553850173950e-01 1.104597002267837524e-02 -2.493761777877807617e-01 -5.703262984752655029e-03 -1.228977665305137634e-01 1.985906511545181274e-01 9.063325822353363037e-02 3.615403473377227783e-01 -8.932694792747497559e-02 -1.527024209499359131e-01
3.234578296542167664e-02 5.853214859962463379e-02 -1.960605382919311523e-01 3.578369319438934326e-01 -1.813341826200485229e-01 -1.756664216518402100e-01 -1.565037071704864502e-01 -3.673591464757919312e-02 -2.106934487819671631e-01 -1.262572556734085083e-01 -3.225354552268981934e-01 -2.495159208774566650e-01 -1.955759078264236450e-01 1.537684202194213867e-01 -2.592302160337567329e-03 1.319774892181158066e-03 -3.367973491549491882e-02 -1.827797591686248779e-01 3.441373407840728760e-01 -3.019062280654907227e-01 -2.326472103595733643e-01 4.312076792120933533e-02 3.901688754558563232e-02 -1.528286337852478027e-01 3.348141908645629883e-02 -4.950487986207008362e-02 -4.381135851144790649e-02 1.806887984275817871e-01 6.276807188987731934e-02 1.015844047069549561e-01 2.708251774311065674e-01 1.432869862765073776e-02
-2.412058413028717041e-01 -1.077623665332794189e-01 4.214405547827482224e-03 2.892917990684509277e-01 -2.185371369123458862e-01 1.589710712432861328e-01 -1.630064249038696289e-01 -1.016959249973297119e-01 7.854583114385604858e-02 -6.758539471775293350e-03 -3.688208460807800293e-01 -1.223996281623840332e-01 -2.198683023452758789e-01 -1.418479382991790771e-01 1.142117157578468323e-01 -1.103898510336875916e-01 2.001091837882995605e-01 2.118755318224430084e-02 3.388617336750030518e-01 1.947398111224174500e-02 -7.254769653081893921e-02 1.712963134050369263e-01 2.593044042587280273e-01 -1.641100943088531494e-01 -2.572838962078094482e-01 -7.180140167474746704e-02 1.102818623185157776e-01 1.800125837326049805e-01 -5.934991315007209778e-02 2.652507126331329346e-01 2.277865633368492126e-02 1.041420400142669678e-01
-2.201524376869201660e-01 -3.549626469612121582e-01 -1.762213855981826782e-01 4.418944939970970154e-02 1.674972623586654663e-01 1.350016593933105469e-01 -2.033684402704238892e-01 -7.700975984334945679e-02 3.571223840117454529e-02 -1.310062706470489502e-01 -2.565865814685821533e-01 3.789915889501571655e-02 -8.293144404888153076e-02 1.139436140656471252e-01 -9.521754086017608643e-02 2.998878359794616699e-01 2.022415399551391602e-01 -2.166524827480316162e-01 3.516871631145477295e-01 -5.637459456920623779e-02 -1.822877526283264160e-01 -2.108313739299774170e-01 -2.300626039505004883e-01 2.063829600811004639e-01 -1.645457297563552856e-01 -5.579957738518714905e-02 1.417794525623321533e-01 -2.333528175950050354e-02 -1.646406501531600952e-01 8.982580155134201050e-02 1.430813074111938477e-01 -1.072209444828331470e-03
-1.404882073402404785e-01 -1.354030370712280273e-01 -2.085718959569931030e-01 2.530976235866546631e-01 4.416153300553560257e-03 -1.334497518837451935e-02 -1.088677346706390381e-01 6.263586133718490601e-02 3.180917203426361084e-01 1.018887087702751160e-01 -4.590854942798614502e-01 -1.597995609045028687e-01 -1.273603439331054688e-01 1.033029481768608093e-01 -3.027044832706451416e-01 -1.560695022344589233e-01 -2.540298104286193848e-01 3.018989786505699158e-02 2.670612633228302002e-01 -8.159799873828887939e-02 -3.119680285453796387e-02 -3.021113276481628418e-01 -1.255987733602523804e-01 -8.786987513303756714e-02 1.433480530977249146e-01 1.140502765774726868e-01 1.063120141625404358e-01 -1.103868409991264343e-01 -1.474829614162445068e-01 -9.786994010210037231e-02 2.331394236534833908e-03 1.070074085146188736e-02
-1.502658873796463013e-01 9.630296262912452221e-04 -7.341906428337097168e-02 -7.627069950103759766e-02 -1.098992377519607544e-01 -8.370545506477355957e-02 -3.378276824951171875e-01 2.839223444461822510e-01 -2.225869446992874146e-01 5.280773621052503586e-03 -2.081149965524673462e-01 -6.519804894924163818e-02 -1.665305197238922119e-01 -1.075313314795494080e-01 1.683602929115295410e-01 2.049077302217483521e-02 -6.999429315328598022e-02 -8.911715447902679443e-02 3.608623147010803223e-01 -2.785935401916503906e-01 -1.276295930147171021e-01 -1.126443594694137573e-01 -8.772192895412445068e-02 -1.849337518215179443e-01 6.628727540373802185e-03 8.609096705913543701e-02 5.155228823423385620e-02 3.258866965770721436e-01 5.945143476128578186e-02 2.900224030017852783e-01 3.027839660644531250e-01 -4.324273904785513878e-04
-2.099010907113552094e-02 -1.151697710156440735e-01 -2.045454271137714386e-02 8.636221289634704590e-02 -1.150360107421875000e-01 -5.436648428440093994e-02 -2.027157843112945557e-01 2.175976037979125977e-01 -8.373494446277618408e-02 -9.823042154312133789e-02 -2.100725769996643066e-01 -5.408061295747756958e-02 -2.483997307717800140e-02 7.951187342405319214e-02 -2.873844932764768600e-04 9.185089915990829468e-02 -3.010334968566894531e-01 -4.478211700916290283e-02 3.339742124080657959e-02 -2.156805247068405151e-01 -1.460588276386260986e-01 -1.067859753966331482e-01 -3.767340779304504395e-01 -2.312549501657485962e-01 -1.223469078540802002e-01 4.092453792691230774e-02 1.837927997112274170e-01 2.419434934854507446e-01 -3.524797260761260986e-01 -3.651227056980133057e-02 3.848657011985778809e-01 -2.088891714811325073e-01
-1.726400256156921387e-01 -1.862839013338088989e-01 3.189267590641975403e-02 2.140649557113647461e-01 6.649567931890487671e-02 -2.295126765966415405e-02 -6.038325652480125427e-02 -1.411744952201843262e-02 1.991509646177291870e-01 2.917214035987854004e-01 -2.029664367437362671e-01 -1.421875357627868652e-01 -1.705459654331207275e-01 8.036795258522033691e-02 -2.144390195608139038e-01 2.525206208229064941e-01 3.298707306385040283e-01 -1.099430099129676819e-01 3.050185143947601318e-01 1.357701024971902370e-03 -1.134984344244003296e-01 -1.722608208656311035e-01 -9.005571901798248291e-02 -1.965489387512207031e-01 1.524486392736434937e-01 3.382096290588378906e-01 4.686575010418891907e-02 1.539290696382522583e-01 -2.083593159914016724e-01 -6.326436996459960938e-02 -1.887760241515934467e-03 -1.849709600210189819e-01
-2.760115861892700195e-01 -2.280902415513992310e-01 1.622231602668762207e-01 -2.794110476970672607e-01 -7.139880210161209106e-02 8.587154000997543335e-02 5.229705199599266052e-02 9.769684821367263794e-02 -2.486254423856735229e-01 -4.915491491556167603e-02 -2.551035284996032715e-01 2.219537198543548584e-01 2.759443968534469604e-02 2.787848003208637238e-02 -2.727168798446655273e-01 -3.882096707820892334e-02 -6.777810305356979370e-02 -2.214598096907138824e-02 2.417934834957122803e-01 -9.404178708791732788e-02 -2.710136175155639648e-01 -1.547548323869705200e-01 7.968714088201522827e-02 -9.738761186599731445e-02 1.254491358995437622e-01 4.976683482527732849e-02 1.492530554533004761e-01 1.902458965778350830e-01 2.955272421240806580e-02 4.405347108840942383e-01 8.664930611848831177e-02 1.479909420013427734e-01
-7.065536081790924072e-02 2.474576979875564575e-02 1.581065654754638672e-01 1.114350855350494385e-01 -1.588912308216094971e-01 2.936620116233825684e-01 -1.478637456893920898e-01 -1.542769074440002441e-01 1.678040623664855957e-01 -2.034176290035247803e-01 2.817459031939506531e-02 -1.484970003366470337e-01 -1.532341241836547852e-01 1.587219387292861938e-01 -1.434643417596817017e-01 -3.889360725879669189e-01 1.584577411413192749e-01 -1.815675199031829834e-01 2.937186360359191895e-01 -2.956687808036804199e-01 -2.255008816719055176e-01 -1.308336853981018066e-01 6.463348120450973511e-02 5.672882497310638428e-02 7.287219911813735962e-02 1.556522250175476074e-01 3.195997774600982666e-01 3.197878971695899963e-02 -1.511305272579193115e-01 -3.906952962279319763e-02 -5.244625732302665710e-02 -1.413164734840393066e-01
-2.242065593600273132e-02 -3.238403499126434326e-01 -1.955089569091796875e-01 -9.341662377119064331e-02 -1.395855545997619629e-01 -1.151382476091384888e-01 -1.349253207445144653e-01 -2.547539398074150085e-02 -2.530755698680877686e-01 -2.041606977581977844e-02 -2.377037107944488525e-01 1.922053992748260498e-01 -2.716916427016258240e-02 8.530860394239425659e-02 -4.007394239306449890e-02 -1.814964860677719116e-01 9.481909126043319702e-02 -2.003724724054336548e-01 4.759902954101562500e-01 4.718578234314918518e-02 -7.178373634815216064e-02 -4.142009466886520386e-02 -2.802546620368957520e-01 -1.048245057463645935e-01 -1.800276041030883789e-01 -3.316028043627738953e-02 3.275166451930999756e-01 7.205723226070404053e-02 -2.134720087051391602e-01 1.154712364077568054e-01 -9.372267872095108032e-02 8.727877587080001831e-02
-1.866553723812103271e-01 -3.062907457351684570e-01 1.223050951957702637e-01 -6.666281074285507202e-02 1.980058290064334869e-02 6.422832608222961426e-02 -1.565417200326919556e-01 5.303114652633666992e-02 2.098493576049804688e-01 -6.804497539997100830e-02 6.936854124069213867e-02 -2.107960432767868042e-01 -3.357559740543365479e-01 -1.728622429072856903e-02 -1.801567822694778442e-01 1.343872100114822388e-01 2.037745863199234009e-01 -2.273752689361572266e-01 1.131732240319252014e-01 -1.688214689493179321e-01 -1.376069616526365280e-02 -9.196607023477554321e-02 -2.234789729118347168e-01 -8.558540046215057373e-02 2.867363393306732178e-01 7.050380110740661621e-02 2.172987014055252075e-01 1.449972093105316162e-01 -4.431949257850646973e-01 -3.099498338997364044e-02 -6.010413169860839844e-02 4.211366176605224609e-02
-1.839952170848846436e-01 -7.033166289329528809e-02 -5.489658191800117493e-02 2.234334498643875122e-01 -1.992438882589340210e-01 3.806433081626892090e-02 -2.153090685606002808e-01 -6.101996079087257385e-02 -7.685959339141845703e-02 -3.123966977000236511e-02 -3.258174359798431396e-01 -2.345728687942028046e-02 5.143339559435844421e-02 2.775626629590988159e-02 -8.542814850807189941e-02 -6.126717105507850647e-02 1.769249290227890015e-01 -2.351390272378921509e-01 1.019525974988937378e-01 -3.360324501991271973e-01 -1.113811954855918884e-01 3.842056542634963989e-02 1.553222388029098511e-01 3.678084909915924072e-02 -2.035923302173614502e-01 1.490220129489898682e-01 -1.524541527032852173e-01 4.831279218196868896e-01 -2.109528481960296631e-01 2.513298392295837402e-02 -8.528272062540054321e-02 2.588315606117248535e-01
-4.787472784519195557e-01 -9.987834095954895020e-02 1.718715066090226173e-05 4.052661955356597900e-01 -4.121051728725433350e-02 1.144588664174079895e-01 -2.276154421269893646e-02 2.540427073836326599e-02 -4.764866828918457031e-02 6.129886955022811890e-02 1.331391781568527222e-01 -1.021796539425849915e-01 3.852452337741851807e-02 7.240945473313331604e-03 -2.245610952377319336e-01 -5.348852276802062988e-02 8.199159055948257446e-02 -2.805692255496978760e-01 4.457500278949737549e-01 -1.954932808876037598e-01 -8.315621316432952881e-02 -8.794196695089340210e-02 -1.053731814026832581e-01 -7.082003355026245117e-02 1.418721675872802734e-01 -6.587103009223937988e-02 1.174889057874679565e-01 1.281324177980422974e-01 -7.400706410408020020e-02 2.599136233329772949e-01 1.021821498870849609e-01 1.790069788694381714e-02
-1.554438471794128418e-01 -1.789045482873916626e-01 -1.900745555758476257e-04 2.856346592307090759e-02 -1.332654803991317749e-01 1.247168779373168945e-01 -2.107875943183898926e-01 -1.828218102455139160e-01 7.876060158014297485e-02 -7.933574169874191284e-02 -2.188895642757415771e-01 3.450361266732215881e-02 -2.917777001857757568e-01 9.417195618152618408e-02 -2.665359899401664734e-02 1.906862296164035797e-02 -1.485103517770767212e-01 -3.852539658546447754e-01 -3.020462754648178816e-04 -1.088366284966468811e-01 -2.234589904546737671e-01 3.079735673964023590e-02 -1.926366835832595825e-01 8.209506422281265259e-02 3.231283426284790039e-01 -1.687925308942794800e-01 6.557522714138031006e-02 2.393583357334136963e-01 -3.934623599052429199e-01 -1.122376620769500732e-01 -2.207177877426147461e-02 1.890058517456054688e-01
-1.981967240571975708e-01 -4.326266944408416748e-01 -6.693454831838607788e-02 2.019619047641754150e-01 3.512383997440338135e-02 1.927730143070220947e-01 -3.414797037839889526e-02 1.376401484012603760e-01 1.145635470747947693e-01 -1.485041379928588867e-01 -2.790683135390281677e-02 9.381671994924545288e-02 -1.016852930188179016e-01 1.183789148926734924e-01 -7.353156805038452148e-02 3.620003536343574524e-02 2.701333463191986084e-01 -3.190033435821533203e-01 3.542249202728271484e-01 -1.463496387004852295e-01 -1.225079074501991272e-01 -1.470234841108322144e-01 -2.400217503309249878e-01 -1.514990627765655518e-01 -1.665173768997192383e-01 -6.649908423423767090e-02 -9.678294509649276733e-02 1.339591443538665771e-01 6.935337930917739868e-02 1.760491728782653809e-01 1.451590955257415771e-01 -1.969670057296752930e-01
8.600182086229324341e-02 -2.781937643885612488e-02 2.045130133628845215e-01 -1.396179199218750000e-01 -3.317060172557830811e-01 -6.224427744746208191e-02 -8.989418298006057739e-02 -1.768967658281326294e-01 2.061371058225631714e-01 6.295495480298995972e-02 -4.437585771083831787e-01 -2.796876430511474609e-02 3.572156652808189392e-02 5.383015424013137817e-02 -1.487882584333419800e-01 1.303294003009796143e-01 -1.897722780704498291e-01 -1.338828057050704956e-01 -3.945429995656013489e-02 -7.410821318626403809e-02 -1.698813587427139282e-01 9.423702955245971680e-03 -9.417380392551422119e-02 2.964571118354797363e-02 -1.429045349359512329e-01 2.672730684280395508e-01 2.794386744499206543e-01 2.388622760772705078e-01 -1.243677958846092224e-01 2.474735826253890991e-01 7.076938450336456299e-02 -2.852677702903747559e-01
-2.279169112443923950e-02 1.308080703020095825e-01 9.846358746290206909e-02 -1.104021444916725159e-01 -1.546449065208435059e-01 -2.021168023347854614e-01 3.355528786778450012e-02 9.180054068565368652e-03 -2.300506830215454102e-02 -1.885368227958679199e-01 -2.985621392726898193e-01 6.078844889998435974e-02 -2.075303941965103149e-01 6.679774820804595947e-02 -2.328085601329803467e-01 -6.683259457349777222e-02 2.881862819194793701e-01 -1.466080099344253540e-01 4.047784507274627686e-01 -1.497138738632202148e-01 -3.018634915351867676e-01 1.902737319469451904e-01 -1.613501161336898804e-01 3.233629465103149414e-02 1.002199053764343262e-01 1.401953548192977905e-01 4.214999452233314514e-02 3.357430994510650635e-01 5.622568354010581970e-02 7.407994568347930908e-02 -1.663712859153747559e-01 -1.834801286458969116e-01
-1.343197524547576904e-01 -1.195935234427452087e-01 -2.958552166819572449e-02 2.177484482526779175e-01 -9.977071732282638550e-02 1.448071300983428955e-01 -6.790149211883544922e-02 1.698179692029953003e-01 -1.325622349977493286e-01 -1.101991310715675354e-01 -5.069774389266967773e-02 2.683202736079692841e-02 -2.374007403850555420e-01 1.622736304998397827e-01 -1.494508683681488037e-01 -1.082826927304267883e-01 2.240421473979949951e-01 -3.045359849929809570e-01 4.591822028160095215e-01 2.185655534267425537e-01 -3.181376680731773376e-02 -3.178904950618743896e-01 -1.193483248353004456e-01 3.394158184528350830e-02 1.030601486563682556e-01 1.176742911338806152e-01 -3.309889882802963257e-02 -8.917419239878654480e-03 5.886302515864372253e-02 -7.524894922971725464e-02 3.889867067337036133e-01 1.158406492322683334e-02
-3.488695919513702393e-01 -6.398604810237884521e-02 9.652232378721237183e-02 2.425308525562286377e-01 -7.165515422821044922e-02 2.640868425369262695e-01 -2.793230116367340088e-01 2.832224369049072266e-01 1.170018315315246582e-01 -1.501780934631824493e-02 -1.341336965560913086e-01 -5.995640531182289124e-02 -1.962202787399291992e-01 -2.437292784452438354e-02 -2.496392279863357544e-01 1.162104308605194092e-01 1.711794584989547729e-01 -3.868737816810607910e-02 6.709448993206024170e-02 -6.577289104461669922e-02 -2.648471295833587646e-01 -1.390673518180847168e-01 -4.492435231804847717e-02 -3.401971980929374695e-02 8.185590617358684540e-03 1.100565865635871887e-01 -4.474325105547904968e-02 -2.283556014299392700e-02 -1.588226258754730225e-01 1.419671773910522461e-01 4.793656468391418457e-01 1.905236579477787018e-02
-1.818016618490219116e-01 -5.284334346652030945e-02 -3.148515895009040833e-02 2.661195695400238037e-01 -3.197595477104187012e-01 -5.843235412612557411e-04 3.531688824295997620e-02 -1.298288721591234207e-02 -3.947413712739944458e-02 5.677414685487747192e-02 -5.339264869689941406e-01 -6.300104409456253052e-02 1.210748031735420227e-01 2.594959735870361328e-01 -1.921346187591552734e-01 -2.179936915636062622e-01 1.535270363092422485e-01 -1.820101439952850342e-01 1.196996718645095825e-01 7.688845694065093994e-02 -1.636321395635604858e-01 1.100039705634117126e-01 6.391623616218566895e-02 2.280484586954116821e-01 -5.067050457000732422e-02 1.564871072769165039e-01 9.659701585769653320e-02 3.224695622920989990e-01 7.247105985879898071e-02 5.813227221369743347e-02 2.773125097155570984e-02 -8.210100978612899780e-02
-1.729562580585479736e-01 -3.108783364295959473e-01 8.912838995456695557e-02 1.454041451215744019e-01 -6.962282955646514893e-02 1.939626336097717285e-01 -5.218021944165229797e-02 -4.814385622739791870e-02 1.529526561498641968e-01 -8.170770853757858276e-02 -5.139708518981933594e-01 5.436501652002334595e-02 2.157233841717243195e-02 -5.197357013821601868e-02 -7.707717269659042358e-02 1.603562980890274048e-01 1.414528675377368927e-02 -4.364683479070663452e-02 1.339179277420043945e-01 -1.144533827900886536e-01 4.991105571389198303e-02 -1.047185286879539490e-01 -2.347170859575271606e-01 1.743657886981964111e-01 2.293632924556732178e-01 3.272695839405059814e-01 2.930718064308166504e-01 -3.521911054849624634e-02 4.712456464767456055e-02 2.863385677337646484e-01 -4.096115007996559143e-02 2.658162033185362816e-03
-2.497395277023315430e-01 1.693573445081710815e-01 -1.810608953237533569e-01 6.837049871683120728e-02 -2.149856537580490112e-01 -1.889857649803161621e-01 1.687999516725540161e-01 -1.273458898067474365e-01 8.024428039789199829e-02 -2.150930464267730713e-01 -4.288399517536163330e-01 -2.468405291438102722e-02 3.548775613307952881e-02 -7.474908232688903809e-02 9.547110646963119507e-03 1.272992789745330811e-01 -1.948754861950874329e-02 -2.469575703144073486e-01 2.614851295948028564e-01 -2.315332591533660889e-01 -5.096165835857391357e-02 -1.640170067548751831e-01 -3.931972756981849670e-02 -4.729902744293212891e-02 2.270527370274066925e-02 1.590537875890731812e-01 2.445891499519348145e-02 2.800107300281524658e-01 6.300791632384061813e-03 3.900379538536071777e-01 -7.744687795639038086e-02 6.977451592683792114e-02
1.058553457260131836e-01 -3.172593116760253906e-01 3.749941661953926086e-02 1.480205804109573364e-01 -2.048722058534622192e-01 -1.506390143185853958e-02 8.780948817729949951e-02 9.738194942474365234e-02 1.105463728308677673e-01 -2.381732314825057983e-01 -2.088239639997482300e-01 1.078225970268249512e-01 -1.046671867370605469e-01 6.866719573736190796e-03 -1.346879899501800537e-01 -3.890536129474639893e-01 4.649247229099273682e-02 -2.800470888614654541e-01 2.578189969062805176e-01 -1.322691738605499268e-01 -5.265017598867416382e-02 -1.607401967048645020e-01 2.170223742723464966e-02 -4.987945780158042908e-02 -2.180617451667785645e-01 2.861273586750030518e-01 -1.096984818577766418e-01 -1.573246121406555176e-01 -3.148313462734222412e-01 1.400093138217926025e-01 -1.680599153041839600e-02 1.393378227949142456e-01
-1.566559374332427979e-01 -1.415753960609436035e-01 2.474450320005416870e-01 1.848067045211791992e-01 -1.381088886409997940e-02 5.073625966906547546e-02 -3.989332541823387146e-02 1.072003785520792007e-02 -1.978499628603458405e-02 7.643640786409378052e-02 2.283760719001293182e-02 -1.808310151100158691e-01 -2.650464773178100586e-01 5.773217976093292236e-02 -2.155375033617019653e-01 -1.359212696552276611e-01 1.922543793916702271e-01 -1.358180940151214600e-01 3.112109005451202393e-01 -2.728517055511474609e-01 1.390319317579269409e-01 -2.716343477368354797e-02 -1.773543208837509155e-01 1.459840983152389526e-01 2.476081699132919312e-01 2.252739518880844116e-01 2.759581208229064941e-01 2.575428187847137451e-01 -1.189467310905456543e-01 -2.844813764095306396e-01 9.450393170118331909e-02 -1.396493911743164062e-01
-2.803444862365722656e-01 -2.556911669671535492e-02 3.674597293138504028e-02 1.863439679145812988e-01 -1.853715777397155762e-01 -6.164730340242385864e-02 -8.031333982944488525e-02 1.482969820499420166e-01 -1.201358586549758911e-01 -1.086554080247879028e-01 -2.636983096599578857e-01 -5.832737777382135391e-03 -4.533807933330535889e-02 7.234712690114974976e-02 -4.023666679859161377e-01 -2.044266164302825928e-01 -2.369393259286880493e-01 -6.305776536464691162e-02 1.600888967514038086e-01 -3.855822607874870300e-02 -7.959017530083656311e-04 -1.124423444271087646e-01 -1.769739538431167603e-01 3.909369558095932007e-02 -1.620690971612930298e-01 1.532211601734161377e-01 2.016267180442810059e-01 1.087491437792778015e-01 5.350176617503166199e-02 -1.316023617982864380e-01 2.057466953992843628e-01 4.624125361442565918e-01
9.735374711453914642e-03 -9.419628977775573730e-02 -8.748149126768112183e-02 -1.782055944204330444e-01 -2.194025814533233643e-01 8.844318985939025879e-02 -2.874827682971954346e-01 1.522407978773117065e-01 -4.251772537827491760e-02 -2.043509185314178467e-01 -1.926753222942352295e-01 1.710060052573680878e-02 7.563214749097824097e-02 1.506801098585128784e-01 -1.361386477947235107e-01 1.469200477004051208e-02 -1.152040883898735046e-01 -2.669841051101684570e-01 2.239030785858631134e-02 -7.463482767343521118e-02 -3.364193439483642578e-02 -2.152123153209686279e-01 -3.970212936401367188e-01 -3.986392170190811157e-02 -5.995430797338485718e-02 2.211704254150390625e-01 2.496827766299247742e-02 7.836535573005676270e-02 -3.443850576877593994e-01 -1.464741379022598267e-01 3.730042874813079834e-01 -1.610297262668609619e-01
-1.227050200104713440e-01 -4.075934290885925293e-01 1.643640222027897835e-03 -1.465413719415664673e-02 1.880398839712142944e-01 1.158241108059883118e-01 -3.545720875263214111e-01 -8.083967491984367371e-03 3.973398357629776001e-02 -9.862249344587326050e-02 -2.818477153778076172e-01 2.304025553166866302e-02 -2.167791426181793213e-01 1.266456693410873413e-01 4.482508823275566101e-02 1.921736896038055420e-01 1.515009105205535889e-01 -2.253569662570953369e-01 3.709890842437744141e-01 -1.200586855411529541e-01 -1.591443866491317749e-01 -3.632138669490814209e-02 -1.933792233467102051e-01 4.703452065587043762e-02 -1.589640229940414429e-01 -1.299671381711959839e-01 -3.149638697504997253e-02 5.551813542842864990e-02 -1.903164088726043701e-01 2.540492713451385498e-01 7.337115705013275146e-02 -7.979369908571243286e-02
1.331318765878677368e-01 -1.956774480640888214e-02 -1.004816126078367233e-02 2.505834400653839111e-01 -1.503067910671234131e-01 2.857268154621124268e-01 1.330358386039733887e-01 -1.589036732912063599e-01 5.330777913331985474e-02 -3.373831859789788723e-04 -2.505553066730499268e-01 1.071524806320667267e-02 -2.936450764536857605e-02 2.351512163877487183e-01 -4.050402715802192688e-02 -2.186788618564605713e-01 -3.200768828392028809e-01 -1.272515356540679932e-01 4.428323507308959961e-01 -1.331879943609237671e-02 1.099884361028671265e-01 -1.347118765115737915e-01 -2.339385598897933960e-01 -8.145973831415176392e-02 2.345226472243666649e-03 1.973394751548767090e-01 2.808969654142856598e-02 2.026708126068115234e-01 -1.106303036212921143e-01 2.133412808179855347e-01 1.089530661702156067e-01 -2.085675895214080811e-01
-1.299761086702346802e-01 6.272106617689132690e-02 6.907833367586135864e-02 3.814191557466983795e-03 -4.467349648475646973e-01 -1.069732680916786194e-01 -1.224164292216300964e-02 -9.418244659900665283e-02 3.977564722299575806e-02 -2.489514201879501343e-01 -2.449188679456710815e-01 1.123269796371459961e-01 -2.062044590711593628e-01 1.377701312303543091e-01 -1.373806893825531006e-01 -4.674512147903442383e-02 2.845571041107177734e-01 -2.018738090991973877e-01 3.053474128246307373e-01 1.108534336090087891e-01 -3.103894889354705811e-01 1.747556775808334351e-01 5.517466459423303604e-03 1.195231899619102478e-01 -1.068152561783790588e-01 1.221375614404678345e-01 6.694877147674560547e-02 2.977694869041442871e-01 5.300376564264297485e-02 1.186492890119552612e-01 6.833697669208049774e-03 -1.754168421030044556e-01
-1.658836603164672852e-01 6.565582752227783203e-02 -2.041880339384078979e-01 7.533577084541320801e-02 -2.950628399848937988e-01 -1.070049963891506195e-02 -8.399902284145355225e-02 -5.499872937798500061e-02 2.970250882208347321e-02 1.347703337669372559e-01 -2.353624105453491211e-01 -1.527832746505737305e-01 -2.235469371080398560e-01 -2.285811603069305420e-01 -7.535696774721145630e-02 2.333454787731170654e-01 2.923946082592010498e-01 -6.924448907375335693e-02 3.989438712596893311e-01 -4.399077966809272766e-02 -2.463451623916625977e-01 -2.063330635428428650e-02 -7.487795501947402954e-02 -1.039454117417335510e-01 -7.456508278846740723e-02 -2.181231975555419922e-01 3.610932454466819763e-02 1.618891805410385132e-01 1.523465365171432495e-01 6.617031991481781006e-02 2.499127984046936035e-01 -2.526137828826904297e-01
-2.592487335205078125e-01 3.841080144047737122e-02 -1.466615200042724609e-01 -1.078094318509101868e-01 -2.356845885515213013e-01 1.478180587291717529e-01 1.641670800745487213e-02 -2.129015773534774780e-01 2.279453873634338379e-01 -1.963414996862411499e-01 -1.030969917774200439e-01 4.448375999927520752e-01 -5.655675753951072693e-02 1.799358874559402466e-01 -9.011821448802947998e-02 -3.795877844095230103e-02 -2.313774973154067993e-01 6.547840684652328491e-02 3.133772611618041992e-01 -6.560631841421127319e-02 -1.562970317900180817e-02 -1.065300479531288147e-01 -3.091463744640350342e-01 1.797834411263465881e-02 -3.394422680139541626e-02 3.180958330631256104e-02 3.061422109603881836e-01 2.109446525573730469e-01 -1.133385747671127319e-01 -7.141309976577758789e-02 6.733759492635726929e-02 -1.863980852067470551e-02
-3.264563083648681641e-01 -6.263637542724609375e-02 -2.304535210132598877e-01 2.104167789220809937e-01 -3.823269531130790710e-02 -2.038723044097423553e-02 -6.565987318754196167e-02 -9.576983749866485596e-02 2.099380642175674438e-01 1.073400154709815979e-01 -1.822851002216339111e-01 -5.709287151694297791e-02 -2.393857538700103760e-01 -3.164713829755783081e-02 -1.478974986821413040e-02 -1.102925911545753479e-01 3.307876884937286377e-01 1.438669674098491669e-02 1.918866932392120361e-01 -8.882514387369155884e-02 2.566034495830535889e-01 -2.668600678443908691e-01 -2.444635182619094849e-01 -1.409158408641815186e-01 -1.814781725406646729e-01 1.474903523921966553e-01 3.526944220066070557e-01 2.133277207612991333e-01 -6.342966109514236450e-02 3.281965106725692749e-02 8.640951663255691528e-02 7.622763514518737793e-02
-3.966578841209411621e-01 -3.971703052520751953e-01 -9.522337466478347778e-02 2.077108174562454224e-01 -1.625518053770065308e-01 3.469678759574890137e-01 -5.658126994967460632e-02 1.491336375474929810e-01 -2.633994519710540771e-01 -2.292167395353317261e-02 -1.457210779190063477e-01 2.940636314451694489e-02 -1.630964577198028564e-01 2.046379819512367249e-02 -1.940981000661849976e-01 -4.122977703809738159e-02 2.616693452000617981e-02 -1.986310631036758423e-01 1.361641436815261841e-01 -5.552934110164642334e-02 3.314038738608360291e-02 1.252275407314300537e-01 1.019520685076713562e-01 -2.323381006717681885e-01 4.302089288830757141e-02 3.209295868873596191e-01 7.139732688665390015e-02 1.509289145469665527e-01 -1.070865839719772339e-01 4.545987397432327271e-02 5.652745440602302551e-02 -9.841822832822799683e-02
-3.630795776844024658e-01 -3.591549098491668701e-01 -1.160233654081821442e-02 4.991172999143600464e-02 -2.839381694793701172e-01 4.098021611571311951e-02 -1.906769126653671265e-01 5.849070101976394653e-02 8.036251366138458252e-02 -7.031262665987014771e-02 -1.480184197425842285e-01 2.413107156753540039e-01 -6.161308288574218750e-02 -2.300966233015060425e-01 -4.779068753123283386e-02 -1.262412965297698975e-01 8.974006772041320801e-02 1.571563631296157837e-01 5.139673352241516113e-01 1.255934089422225952e-01 -1.917535960674285889e-01 5.389617756009101868e-02 -1.392365694046020508e-01 -4.442804679274559021e-02 5.705218296498060226e-03 1.480744630098342896e-01 8.809012360870838165e-04 5.454067513346672058e-02 -8.340671658515930176e-02 -8.191881352104246616e-04 4.622256755828857422e-02 2.005540281534194946e-01
-2.657513916492462158e-01 6.859810650348663330e-02 -6.226463988423347473e-02 1.614967733621597290e-01 4.453282803297042847e-02 -2.587480843067169189e-01 -1.197775006294250488e-01 -1.456338167190551758e-01 8.391088992357254028e-02 2.250276505947113037e-02 -3.971576094627380371e-01 -3.288930356502532959e-01 1.123837679624557495e-01 -1.015982925891876221e-01 -1.235307827591896057e-01 1.108935400843620300e-01 6.156052649021148682e-02 -2.159415632486343384e-01 2.618834078311920166e-01 -2.938566729426383972e-02 -4.857828617095947266e-01 -6.825787946581840515e-03 -4.775260016322135925e-02 -3.318179771304130554e-02 9.583143144845962524e-02 3.400415182113647461e-02 -4.894038289785385132e-02 2.288887053728103638e-01 -9.653773158788681030e-02 1.098883599042892456e-01 1.404780447483062744e-01 2.696088701486587524e-02
-1.782066375017166138e-01 -3.859278261661529541e-01 2.137636840343475342e-01 -3.004069328308105469e-01 -2.608827650547027588e-01 5.054489523172378540e-02 -1.160559505224227905e-01 5.662064626812934875e-02 -6.640835851430892944e-02 -1.367434710264205933e-01 -3.448517322540283203e-01 2.049599587917327881e-02 -1.364454627037048340e-01 5.291195958852767944e-02 -3.835687339305877686e-01 -6.719616800546646118e-02 6.966617889702320099e-03 -2.152849882841110229e-01 2.042122185230255127e-02 1.097754482179880142e-02 -1.102742329239845276e-01 8.187537640333175659e-02 1.530355513095855713e-01 1.686244271695613861e-02 2.225749939680099487e-01 -2.026859484612941742e-02 2.340086996555328369e-01 1.939016282558441162e-01 -1.938248723745346069e-01 8.789180777966976166e-03 5.922163650393486023e-02 -8.718694001436233521e-02
-1.371047943830490112e-01 -6.828336417675018311e-02 -2.084510028362274170e-01 2.006364315748214722e-01 -2.090117782354354858e-01 -9.153368324041366577e-02 -9.159131348133087158e-02 7.524149864912033081e-02 2.252882122993469238e-01 2.016555517911911011e-01 -5.256142020225524902e-01 -4.347034171223640442e-02 -1.772886365652084351e-01 -1.114702895283699036e-01 2.521191239356994629e-01 1.959827244281768799e-01 -1.315119564533233643e-01 -1.086949929594993591e-01 2.042939811944961548e-01 -2.875681817531585693e-01 -1.026631072163581848e-01 -1.079355254769325256e-01 -5.427846312522888184e-02 3.385223448276519775e-03 7.288444787263870239e-02 9.185434132814407349e-02 2.302838116884231567e-01 1.725063771009445190e-01 -3.393671289086341858e-02 -3.033589571714401245e-02 -4.958213865756988525e-02 -1.776254624128341675e-01
-1.326029747724533081e-01 -8.728236705064773560e-02 -1.707871109247207642e-01 1.449030190706253052e-01 -1.914234310388565063e-01 6.716135889291763306e-02 7.948346436023712158e-02 4.720244929194450378e-02 -1.385107636451721191e-01 2.063327282667160034e-02 -5.924749970436096191e-01 -1.512443572282791138e-01 -2.265471406280994415e-02 -1.409954130649566650e-01 2.092328220605850220e-01 1.817515492439270020e-01 8.272219449281692505e-02 -2.690442502498626709e-01 3.057300150394439697e-01 -2.284336686134338379e-01 -1.439100801944732666e-01 -6.013048812747001648e-02 6.256201118230819702e-02 1.153040155768394470e-01 -1.302015930414199829e-01 2.177228331565856934e-01 -3.694473532959818840e-03 1.032730117440223694e-01 -7.190386205911636353e-02 6.752172112464904785e-02 -4.895359650254249573e-02 -1.750452071428298950e-01
-1.259434372186660767e-01 -6.491706520318984985e-02 3.848697245121002197e-02 -3.310653939843177795e-02 -2.244994416832923889e-02 -1.722844690084457397e-01 -1.578605622053146362e-01 -1.364139467477798462e-01 3.162262141704559326e-01 -8.394849300384521484e-02 -1.337902098894119263e-01 -1.436401158571243286e-01 -1.211541667580604553e-01 3.185180574655532837e-02 -2.500325739383697510e-01 1.195663064718246460e-01 3.340531140565872192e-02 -3.176786303520202637e-01 -8.950429409742355347e-02 -3.494465947151184082e-01 -1.144419312477111816e-01 -3.172836303710937500e-01 1.135863065719604492e-01 -1.023820266127586365e-01 -1.379404813051223755e-01 1.718156486749649048e-01 9.985698014497756958e-02 2.914754152297973633e-01 -2.071746587753295898e-01 2.563025057315826416e-01 -5.231724679470062256e-02 -2.034989893436431885e-01
-1.075707077980041504e-01 -4.947283491492271423e-02 -1.869478076696395874e-01 3.527821898460388184e-01 1.203231811523437500e-01 3.889410570263862610e-02 -1.085355039685964584e-02 5.701836571097373962e-02 2.798283994197845459e-01 9.854116290807723999e-02 -4.866368472576141357e-01 -2.648728489875793457e-01 -1.853973269462585449e-01 1.000121235847473145e-01 -1.425973773002624512e-01 -1.629596576094627380e-02 -6.698653101921081543e-02 -4.570897668600082397e-03 4.034843742847442627e-01 4.731861129403114319e-02 8.119325339794158936e-02 -8.893977105617523193e-02 -3.990975022315979004e-02 -1.740522086620330811e-01 1.032022684812545776e-01 1.414170265197753906e-01 1.669392883777618408e-01 3.014213219285011292e-02 -1.248525977134704590e-01 -1.289290487766265869e-01 1.991951912641525269e-01 -1.686544623225927353e-03
-1.406972408294677734e-01 5.127881094813346863e-02 -1.213567182421684265e-01 -9.552109986543655396e-02 -2.126839309930801392e-01 -1.006974428892135620e-01 -3.608857095241546631e-01 -4.886230826377868652e-02 1.064062118530273438e-01 3.436079714447259903e-03 -1.720671206712722778e-01 -1.442205011844635010e-01 4.040794447064399719e-02 1.740245819091796875e-01 -1.282796114683151245e-01 1.678807884454727173e-01 -1.912374794483184814e-01 -1.408890187740325928e-01 5.560866091400384903e-03 -1.496282964944839478e-01 -4.405984282493591309e-02 -2.812797427177429199e-01 -4.714043438434600830e-01 -3.244084119796752930e-02 6.323067098855972290e-02 2.238352298736572266e-01 -9.805233031511306763e-02 1.797365844249725342e-01 -2.528905272483825684e-01 -8.505460619926452637e-02 2.665201425552368164e-01 -7.751739770174026489e-02
-1.536734849214553833e-01 -3.375601470470428467e-01 5.604018270969390869e-02 -1.649601161479949951e-01 -5.278306081891059875e-02 -1.669732779264450073e-01 1.791931837797164917e-01 -6.862235814332962036e-02 -1.619699746370315552e-01 -8.757918328046798706e-02 -1.383333206176757812e-01 5.912315845489501953e-02 1.114161908626556396e-01 1.697335541248321533e-01 -1.023552715778350830e-01 -2.051929980516433716e-01 -2.941452562808990479e-01 -1.495426297187805176e-01 4.561861157417297363e-01 -1.033548042178153992e-01 -1.715644001960754395e-01 -1.249080002307891846e-01 -1.196813434362411499e-01 1.270177867263555527e-02 7.695470005273818970e-02 9.364238381385803223e-02 9.066497534513473511e-02 3.654843196272850037e-02 -3.163129091262817383e-01 9.220796823501586914e-02 3.069590330123901367e-01 6.293974816799163818e-03
5.109096318483352661e-02 -1.214293092489242554e-01 -4.228831455111503601e-02 2.641955614089965820e-01 -2.744034118950366974e-02 1.469088196754455566e-01 -5.199200287461280823e-02 -2.486878782510757446e-01 -1.194298453629016876e-02 1.161208525300025940e-01 -3.261778950691223145e-01 1.247763633728027344e-01 -2.922479808330535889e-01 3.399659991264343262e-01 -1.192352324724197388e-01 -1.654702126979827881e-01 -1.427542045712471008e-02 -3.563864827156066895e-01 1.187947019934654236e-01 1.383019387722015381e-01 1.270438879728317261e-01 -6.908354163169860840e-02 -1.958125829696655273e-02 -5.668971687555313110e-02 2.389571666717529297e-01 2.176311165094375610e-01 5.133303813636302948e-03 1.811973005533218384e-01 -2.943220138549804688e-01 8.062963932752609253e-02 7.442261278629302979e-02 -1.582703143358230591e-01
1.270175874233245850e-01 -7.447923719882965088e-02 -1.197066381573677063e-01 -2.512667477130889893e-01 -9.417754411697387695e-02 -1.613060534000396729e-01 -1.162995547056198120e-01 -1.265003681182861328e-01 -9.615411609411239624e-02 -5.196444317698478699e-02 -3.419187292456626892e-02 1.734514832496643066e-01 -5.172299593687057495e-02 -1.374365091323852539e-01 2.041270770132541656e-02 7.785780727863311768e-02 3.049971163272857666e-01 -1.374545544385910034e-01 3.189283609390258789e-01 -4.950140044093132019e-02 -2.445621490478515625e-01 5.916164442896842957e-02 -2.998502254486083984e-01 -6.277761608362197876e-02 -3.981200605630874634e-02 2.633714675903320312e-01 4.686072841286659241e-02 3.076508641242980957e-01 -3.331825733184814453e-01 2.034134417772293091e-01 2.432264834642410278e-01 1.122896373271942139e-01
-3.320862054824829102e-01 -6.964685767889022827e-02 -2.947369031608104706e-02 -4.452740773558616638e-02 4.229774698615074158e-02 9.139475226402282715e-02 -1.525007635354995728e-01 2.328805327415466309e-01 2.314387448132038116e-02 5.090112611651420593e-02 -1.845688223838806152e-01 2.508968114852905273e-02 3.405876457691192627e-02 2.410962432622909546e-01 -2.459974735975265503e-01 -1.729873716831207275e-01 -3.503863811492919922e-01 -3.965182900428771973e-01 3.031826913356781006e-01 -1.871523261070251465e-01 -2.384652495384216309e-01 9.248791635036468506e-02 3.127392381429672241e-02 -1.173655688762664795e-01 -2.235903590917587280e-01 5.033805221319198608e-02 2.656377665698528290e-02 5.746185407042503357e-02 -1.928009241819381714e-01 -1.470571309328079224e-01 -2.571751829236745834e-03 -6.619632244110107422e-02
4.849375225603580475e-03 1.452390998601913452e-01 1.216809079051017761e-01 1.282169371843338013e-01 -1.624140143394470215e-01 -5.554379522800445557e-02 -2.480977177619934082e-01 9.622755646705627441e-02 2.983254566788673401e-02 -5.897651612758636475e-02 -3.172934949398040771e-01 -1.227216869592666626e-01 -1.887637525796890259e-01 1.096165627241134644e-01 5.818490684032440186e-02 -8.457377552986145020e-03 1.645031869411468506e-01 -1.494414359331130981e-01 5.608162879943847656e-01 2.954598516225814819e-02 -2.123928517103195190e-01 2.261317521333694458e-01 -2.075261026620864868e-01 1.231737509369850159e-01 1.425594836473464966e-01 3.207206027582287788e-03 4.260159283876419067e-02 2.335278689861297607e-01 3.232751414179801941e-02 8.938381075859069824e-02 1.118987649679183960e-01 -2.421683222055435181e-01
-3.310482501983642578e-01 -1.123409941792488098e-01 1.114113535732030869e-02 -3.496814146637916565e-02 1.153896562755107880e-03 1.663464605808258057e-01 -7.162009924650192261e-02 2.929854094982147217e-01 1.601037532091140747e-01 3.835919126868247986e-02 -1.952616870403289795e-01 -1.427926272153854370e-01 1.516819447278976440e-01 9.778967499732971191e-02 -3.073403239250183105e-01 -9.559036046266555786e-02 5.542900040745735168e-02 -4.466541409492492676e-01 2.251871973276138306e-01 -1.403055898845195770e-02 -2.881309688091278076e-01 -3.988105803728103638e-02 -3.074883222579956055e-01 -1.360271722078323364e-01 -4.658132791519165039e-02 3.953936696052551270e-02 1.633425652980804443e-01 1.355336904525756836e-01 1.530864387750625610e-01 1.002259925007820129e-01 4.892494156956672668e-02 1.454226300120353699e-02
-2.866985835134983063e-02 -1.632496863603591919e-01 2.535511553287506104e-01 -1.620034873485565186e-01 -3.960101008415222168e-01 2.045981213450431824e-02 -1.180489733815193176e-02 3.176883980631828308e-02 3.684602379798889160e-01 -2.038923054933547974e-01 -1.859781593084335327e-01 -6.440357118844985962e-02 -1.955222636461257935e-01 -1.171365305781364441e-01 -1.268473267555236816e-01 7.034507393836975098e-02 1.894062459468841553e-01 -8.631163835525512695e-02 2.211405932903289795e-01 -1.028346177190542221e-02 -1.489923298358917236e-01 -3.381965160369873047e-01 -1.503000408411026001e-01 1.668009608983993530e-01 5.961427837610244751e-02 -1.123888865113258362e-01 -3.305163979530334473e-02 2.275390625000000000e-01 -1.390054672956466675e-01 1.044944450259208679e-01 -1.795771121978759766e-01 -1.538861244916915894e-01
-1.336604636162519455e-02 -2.898467183113098145e-01 -1.292153540998697281e-02 -1.948652975261211395e-02 -3.715108707547187805e-02 1.103832051157951355e-01 -1.112925186753273010e-01 -4.845915827900171280e-03 2.152360528707504272e-01 2.443213947117328644e-02 -2.265052637085318565e-03 1.384433954954147339e-01 3.045287169516086578e-02 -9.216181188821792603e-02 -6.004213169217109680e-02 -1.997670829296112061e-01 2.010933756828308105e-01 -2.776644527912139893e-01 3.140336871147155762e-01 9.225587546825408936e-02 -3.754892945289611816e-02 -3.812597393989562988e-01 -1.128634512424468994e-01 -1.196264401078224182e-01 -6.953758001327514648e-02 1.404717266559600830e-01 4.502269923686981201e-01 4.362869542092084885e-03 -2.113063633441925049e-01 1.549393981695175171e-01 1.622579991817474365e-01 -2.224944978952407837e-01
-1.583587229251861572e-01 -3.006141483783721924e-01 1.117661967873573303e-01 2.891080081462860107e-02 -2.527065277099609375e-01 1.413721740245819092e-01 -2.482561580836772919e-02 -5.019750446081161499e-03 1.545200683176517487e-02 9.789293259382247925e-02 -2.056673318147659302e-01 2.452306747436523438e-01 -1.876192390918731689e-01 -1.923113167285919189e-01 -4.242412373423576355e-02 -2.632094621658325195e-01 -5.522089824080467224e-02 -2.134735733270645142e-01 -3.392149135470390320e-02 -2.916344106197357178e-01 -4.127737581729888916e-01 7.145518809556961060e-02 -1.134606748819351196e-01 1.147252991795539856e-01 1.192135140299797058e-01 -6.826627254486083984e-02 3.294735252857208252e-01 1.478931605815887451e-01 -1.473049670457839966e-01 -1.802646555006504059e-02 -1.009050905704498291e-01 -1.156184077262878418e-01
-1.615496277809143066e-01 -1.582468003034591675e-01 -4.926751181483268738e-02 1.817896366119384766e-01 -7.462079077959060669e-02 -5.382350087165832520e-02 -9.621448069810867310e-02 -3.669467195868492126e-02 3.907493054866790771e-01 1.152473464608192444e-01 -4.270419180393218994e-01 -1.449516117572784424e-01 -1.904129236936569214e-01 -2.908720374107360840e-01 1.528509408235549927e-01 1.161560267210006714e-01 -1.922947317361831665e-01 -3.931688889861106873e-02 2.668571472167968750e-01 -2.579583823680877686e-01 -1.957118213176727295e-01 -1.303454637527465820e-01 -1.196260750293731689e-01 -5.158380046486854553e-02 -4.325881972908973694e-02 7.005798071622848511e-02 2.035689204931259155e-01 1.815001070499420166e-01 -3.307593578938394785e-04 -1.096232756972312927e-01 -1.211771965026855469e-01 -1.041526347398757935e-01
-1.183946952223777771e-01 -9.277118742465972900e-02 -1.287031769752502441e-01 -1.628702282905578613e-01 -2.966327965259552002e-01 -5.482834763824939728e-03 -1.778238825500011444e-02 -1.221558824181556702e-01 1.519943028688430786e-01 -2.324907183647155762e-01 -3.729652464389801025e-01 -2.822429239749908447e-01 -1.395184993743896484e-01 3.007738478481769562e-02 -4.568478167057037354e-01 3.264471143484115601e-02 7.900709658861160278e-02 -6.372090429067611694e-02 1.401474922895431519e-01 -3.272139728069305420e-01 -1.082598697394132614e-02 -1.619820743799209595e-01 -1.249192655086517334e-02 -3.464434668421745300e-02 -4.311494156718254089e-02 -1.502016782760620117e-01 -2.876705490052700043e-02 1.195986047387123108e-01 -5.059666931629180908e-02 8.463360369205474854e-02 5.476678162813186646e-02 -2.965877354145050049e-01
-2.179054915904998779e-01 -1.914793252944946289e-01 2.962281182408332825e-02 3.186610639095306396e-01 -1.602357029914855957e-01 2.333040833473205566e-01 -1.344186216592788696e-01 8.684949949383735657e-03 1.254975236952304840e-02 -5.612555518746376038e-02 -1.493729092180728912e-02 1.321711689233779907e-01 -9.079048782587051392e-02 4.032350331544876099e-02 -1.225962042808532715e-01 1.294260919094085693e-01 -6.418207287788391113e-02 -1.347573697566986084e-01 4.201847016811370850e-01 -3.092512190341949463e-01 -8.498595654964447021e-02 1.877132244408130646e-02 -3.204445540904998779e-01 -7.498654723167419434e-02 -3.238515555858612061e-01 2.528808116912841797e-01 1.126822233200073242e-01 -5.842188000679016113e-02 2.361177653074264526e-02 1.356061697006225586e-01 1.935909986495971680e-01 -2.854212187230587006e-02
-1.650380045175552368e-01 9.175164997577667236e-02 -1.058724001049995422e-01 1.998152583837509155e-01 -8.225413411855697632e-02 -1.360894143581390381e-01 -3.412536680698394775e-01 -1.097819581627845764e-01 -1.156044974923133850e-01 -4.336877912282943726e-02 -8.923005312681198120e-02 1.018823683261871338e-02 -1.573104858398437500e-01 9.483217447996139526e-02 -4.774455726146697998e-02 -3.029443323612213135e-01 1.064741685986518860e-01 -3.196523785591125488e-01 3.324817419052124023e-01 1.893289387226104736e-03 -1.181700751185417175e-01 -3.160878121852874756e-01 -1.114715710282325745e-01 7.029937952756881714e-02 -3.170379623770713806e-02 9.571669250726699829e-02 1.934253424406051636e-01 -3.907159343361854553e-02 -9.078558534383773804e-02 -1.759773865342140198e-02 9.188713133335113525e-02 -4.323236048221588135e-01
-6.938815861940383911e-02 1.118963062763214111e-01 9.107369184494018555e-02 -1.237098798155784607e-01 -2.381854504346847534e-01 1.851062178611755371e-01 -1.545854955911636353e-01 -1.490071564912796021e-01 1.984758079051971436e-01 2.026684731245040894e-01 -2.601410150527954102e-01 1.975450664758682251e-02 -7.021644711494445801e-02 1.382770836353302002e-01 -2.847222145646810532e-03 4.349208623170852661e-02 -4.015130996704101562e-01 -1.085924133658409119e-01 3.510593175888061523e-01 -6.559065729379653931e-02 -3.217382729053497314e-02 -1.273207962512969971e-01 -1.856679171323776245e-01 -2.656322717666625977e-01 -1.123665422201156616e-01 4.797419533133506775e-02 9.457770735025405884e-02 2.631281316280364990e-01 -3.093754649162292480e-01 -2.468772418797016144e-02 -1.834111511707305908e-01 -3.985113278031349182e-02
-2.653519213199615479e-01 -2.346272766590118408e-01 -1.516439616680145264e-01 -2.888836562633514404e-01 -2.741359770298004150e-01 3.905145823955535889e-02 -3.803800642490386963e-01 -7.410938851535320282e-03 2.489357143640518188e-01 2.095594406127929688e-01 -1.360338330268859863e-01 -6.022738758474588394e-03 2.151074260473251343e-02 9.985736757516860962e-02 -1.819623075425624847e-02 -8.687479421496391296e-03 -1.025747624225914478e-03 -2.171792089939117432e-01 3.603447675704956055e-01 -2.146380692720413208e-01 4.274787381291389465e-02 -5.718393251299858093e-03 -2.364531457424163818e-01 -2.363485544919967651e-01 7.665430754423141479e-02 7.554072141647338867e-02 -8.095099776983261108e-02 2.123626880347728729e-03 -7.626875489950180054e-02 -1.543577760457992554e-01 1.619323641061782837e-01 -2.609785646200180054e-02
-2.875070273876190186e-01 4.645661264657974243e-02 7.026408612728118896e-02 -9.948361665010452271e-02 1.626509875059127808e-01 1.309160739183425903e-01 -3.501375615596771240e-01 1.396972388029098511e-01 1.202458813786506653e-01 -1.724153310060501099e-01 -3.074314892292022705e-01 -1.071184948086738586e-01 -2.364886850118637085e-01 -2.046333551406860352e-01 -1.340660601854324341e-01 -4.738222435116767883e-02 -2.358372509479522705e-01 -6.515925377607345581e-02 3.091354072093963623e-01 2.350877076387405396e-01 -1.037215963006019592e-01 -4.809823259711265564e-02 -3.133037388324737549e-01 7.503664493560791016e-02 1.771264523267745972e-02 2.134660184383392334e-01 1.779054403305053711e-01 1.131009161472320557e-01 -1.141855567693710327e-01 8.894845098257064819e-02 -8.555793762207031250e-02 1.718081161379814148e-02
-4.534370601177215576e-01 -1.944472491741180420e-01 -1.042708680033683777e-01 -4.612877033650875092e-03 -6.149243935942649841e-02 2.966196835041046143e-02 -2.832940518856048584e-01 -1.811956018209457397e-01 -1.180923581123352051e-01 7.445437833666801453e-03 -2.521638944745063782e-02 -2.509655989706516266e-02 -3.990630209445953369e-01 -2.283000014722347260e-02 -1.379671990871429443e-01 3.555180039256811142e-03 -1.217549666762351990e-01 -3.284801170229911804e-02 1.656532138586044312e-01 6.377351284027099609e-02 3.074124269187450409e-02 -3.509497046470642090e-01 -1.129987984895706177e-01 7.464293856173753738e-03 7.618217915296554565e-02 2.380424439907073975e-01 1.368842273950576782e-01 1.485409587621688843e-01 -2.627400457859039307e-01 8.797938376665115356e-02 -2.628577053546905518e-01 1.931355148553848267e-02
-3.444811105728149414e-01 -1.693268865346908569e-01 -6.192607432603836060e-02 1.518499702215194702e-01 -1.016858741641044617e-01 -1.456926912069320679e-01 -1.847617328166961670e-01 8.629069477319717407e-02 1.694247871637344360e-01 -1.500803232192993164e-02 1.633636839687824249e-02 2.716294117271900177e-02 1.208406165242195129e-01 1.895977705717086792e-01 -2.452624142169952393e-01 1.268962472677230835e-01 3.083495497703552246e-01 -1.347667574882507324e-01 2.743291854858398438e-01 1.189658120274543762e-01 -1.980062574148178101e-01 -2.711874544620513916e-01 -1.992401480674743652e-01 1.183105707168579102e-01 9.184982627630233765e-02 -3.093797713518142700e-02 4.293706268072128296e-02 5.565096810460090637e-02 -1.235418021678924561e-02 -8.711517602205276489e-02 4.485137164592742920e-01 -5.952659621834754944e-02
-3.972186520695686340e-02 9.864378720521926880e-02 -1.662571579217910767e-01 2.257079035043716431e-01 -3.949792087078094482e-01 1.046355217695236206e-01 1.697332784533500671e-02 -2.309516444802284241e-02 2.460662424564361572e-01 -2.235539853572845459e-01 -3.251438736915588379e-01 -1.003660112619400024e-01 2.265492677688598633e-01 -1.196244955062866211e-01 -1.701889485120773315e-01 -1.080672144889831543e-01 -8.305599913001060486e-04 -1.362934261560440063e-01 1.331377625465393066e-01 -9.737157821655273438e-02 -3.206194937229156494e-01 7.735472917556762695e-02 -1.198100075125694275e-01 1.856602728366851807e-01 -2.440911084413528442e-01 2.167800068855285645e-01 1.230744570493698120e-01 1.920005679130554199e-01 -4.624851420521736145e-02 -7.977446913719177246e-02 1.021105423569679260e-01 -1.697937846183776855e-01
-2.144136577844619751e-01 -2.741069793701171875e-01 1.596631854772567749e-02 -1.996088027954101562e-01 -1.406746655702590942e-01 -2.213179767131805420e-01 -3.237521648406982422e-02 -8.713039755821228027e-02 -1.055579539388418198e-02 -8.653663098812103271e-03 -2.887099087238311768e-01 2.231279462575912476e-01 6.568001955747604370e-02 -5.327701196074485779e-02 -3.088875487446784973e-02 -1.207300573587417603e-01 2.506437897682189941e-01 -3.326656669378280640e-02 4.763042926788330078e-01 -5.409920588135719299e-02 -1.425178945064544678e-01 2.709651924669742584e-02 -2.800496816635131836e-01 -6.074767187237739563e-02 -1.350085586309432983e-01 -7.967415452003479004e-02 2.515530884265899658e-01 3.191795200109481812e-02 -2.120621353387832642e-01 1.223870273679494858e-02 -4.559778049588203430e-02 2.691044807434082031e-01
-2.150056660175323486e-01 -1.838863939046859741e-01 3.507392480969429016e-02 3.003624379634857178e-01 -8.871090412139892578e-02 7.324852049350738525e-02 -2.847875282168388367e-02 6.991183012723922729e-02 1.669667959213256836e-01 1.287161856889724731e-01 -3.046930134296417236e-01 -7.789173163473606110e-03 -7.664274424314498901e-02 1.377521902322769165e-01 -2.614059448242187500e-01 6.467082351446151733e-02 -3.685474395751953125e-02 -2.790900468826293945e-01 2.353512346744537354e-01 -1.561544984579086304e-01 -3.801386654376983643e-01 -1.648088358342647552e-02 8.829046785831451416e-02 -9.971937537193298340e-02 -2.213307619094848633e-01 2.556755542755126953e-01 -1.444874256849288940e-01 -1.496561765670776367e-01 -1.099070310592651367e-01 1.109535619616508484e-01 1.376517862081527710e-01 2.288188338279724121e-01
-2.737721800804138184e-01 5.333574116230010986e-02 -6.387747824192047119e-02 2.759038209915161133e-01 -9.542365372180938721e-02 -1.243069395422935486e-01 -1.191667094826698303e-02 1.552648246288299561e-01 1.741860955953598022e-01 6.613042205572128296e-02 -6.003252044320106506e-02 -8.637566119432449341e-02 -4.813178777694702148e-01 1.849664896726608276e-01 -7.450639456510543823e-02 7.280372828245162964e-02 -1.187287792563438416e-01 -1.567952036857604980e-01 4.832109808921813965e-02 -1.348479241132736206e-01 -2.984124124050140381e-01 -2.096821516752243042e-01 3.263827040791511536e-02 9.261612780392169952e-03 -1.383578181266784668e-01 1.875621974468231201e-01 5.310179665684700012e-02 6.957470625638961792e-02 -3.704527616500854492e-01 2.400134354829788208e-01 -1.225841492414474487e-01 7.392438501119613647e-02
-2.218107879161834717e-01 -1.558217108249664307e-01 1.870162636041641235e-01 -2.323507219552993774e-01 -2.963860519230365753e-02 1.571422070264816284e-01 -1.196410953998565674e-01 -4.493868350982666016e-02 4.971158131957054138e-02 -1.397749930620193481e-01 -5.598573014140129089e-02 1.052214279770851135e-01 -2.940030992031097412e-01 9.615100920200347900e-02 -3.074774444103240967e-01 -6.989930570125579834e-02 1.978469491004943848e-01 -1.884889006614685059e-01 2.391909062862396240e-01 1.214985996484756470e-01 -1.136229000985622406e-02 -1.839161813259124756e-01 8.611165732145309448e-02 7.075397297739982605e-03 1.785942912101745605e-01 -2.287956140935420990e-02 -6.299693882465362549e-02 2.707768976688385010e-01 -1.505667120218276978e-01 3.891535103321075439e-01 2.920129001140594482e-01 8.468187600374221802e-02
-2.736946046352386475e-01 -6.928108632564544678e-02 -1.773921996355056763e-01 1.183313056826591492e-01 5.711995437741279602e-02 1.578474789857864380e-01 4.995502158999443054e-02 6.866904348134994507e-02 -5.227851867675781250e-02 4.266614466905593872e-02 -3.404874205589294434e-01 1.973828524351119995e-01 -1.296581327915191650e-01 1.448809504508972168e-01 1.637417823076248169e-03 3.044109977781772614e-02 6.271182000637054443e-02 9.802953898906707764e-02 2.403701096773147583e-01 -1.396542340517044067e-01 -2.279093265533447266e-01 -1.429895777255296707e-02 -3.482919633388519287e-01 -1.873833686113357544e-01 2.186461687088012695e-01 1.241483762860298157e-01 3.190584480762481689e-02 2.601193189620971680e-01 2.279710173606872559e-01 2.608893811702728271e-01 2.427460998296737671e-01 -1.760857552289962769e-01
-1.811100393533706665e-01 1.764939427375793457e-01 2.400449812412261963e-01 3.358805477619171143e-01 -9.743624366819858551e-03 1.465717107057571411e-01 -3.834125697612762451e-01 1.244815960526466370e-01 4.741358011960983276e-02 8.190498501062393188e-02 -2.144246697425842285e-01 1.500630229711532593e-01 -2.601245641708374023e-01 7.460188120603561401e-03 -2.164512872695922852e-01 -4.720351099967956543e-02 1.867655366659164429e-01 -1.886912882328033447e-01 2.241051197052001953e-01 1.879103481769561768e-01 1.120092999190092087e-02 -1.462292373180389404e-01 9.457975625991821289e-02 -2.430471926927566528e-01 1.846105307340621948e-01 6.369345635175704956e-02 1.388721615076065063e-01 9.352323412895202637e-02 -9.557695686817169189e-02 -5.783142149448394775e-02 1.323805302381515503e-01 -2.134498357772827148e-01
-2.381452471017837524e-01 -1.687571108341217041e-01 -1.304908692836761475e-01 2.959464304149150848e-02 -4.381001926958560944e-04 2.031097421422600746e-03 -4.265781641006469727e-01 1.056655272841453552e-01 1.634449930861592293e-03 -1.369680911302566528e-01 -3.203595876693725586e-01 2.061610370874404907e-01 -2.179317325353622437e-01 -4.778607189655303955e-02 -2.653003036975860596e-01 -2.577273547649383545e-02 -1.661741286516189575e-01 -7.835439592599868774e-02 2.243471890687942505e-01 1.812706142663955688e-01 -2.422780692577362061e-01 -6.732217222452163696e-02 6.962608080357313156e-03 2.746684849262237549e-01 1.617915481328964233e-01 -3.018804639577865601e-02 3.849361836910247803e-02 2.186471372842788696e-01 -2.436659298837184906e-02 -4.316306672990322113e-03 -2.134585827589035034e-01 2.020513862371444702e-01
-1.132466457784175873e-02 -8.928702026605606079e-02 -3.993726894259452820e-02 -2.884364724159240723e-01 -1.118055284023284912e-01 2.788656353950500488e-01 -1.488234251737594604e-01 -5.801604688167572021e-02 1.792197227478027344e-01 1.008595749735832214e-01 -8.688694238662719727e-02 3.916697204113006592e-01 -8.433063514530658722e-03 -5.197596549987792969e-02 -2.427847385406494141e-01 2.246842533349990845e-01 -7.253978401422500610e-02 -6.883438676595687866e-02 2.972386777400970459e-01 -4.230226855725049973e-03 -1.749029755592346191e-01 -9.442604333162307739e-02 8.466295152902603149e-02 -1.429312117397785187e-02 9.703466668725013733e-03 -1.471206918358802795e-02 3.473363220691680908e-01 3.598097860813140869e-01 -2.612683176994323730e-01 -8.749963715672492981e-03 -9.875182062387466431e-02 4.612146317958831787e-02
-1.020325049757957458e-01 -4.991918057203292847e-02 -2.164679467678070068e-01 -1.106824055314064026e-01 -1.209205910563468933e-01 -3.160864710807800293e-01 -2.795619070529937744e-01 1.538286805152893066e-01 -1.121691986918449402e-01 4.121884703636169434e-02 -3.080832362174987793e-01 5.361709371209144592e-02 -9.611524641513824463e-03 2.184490412473678589e-01 8.868264406919479370e-02 -2.657126449048519135e-02 -2.092277556657791138e-01 -1.440908610820770264e-01 3.540993630886077881e-01 -3.662748336791992188e-01 -1.693421304225921631e-01 -1.225815862417221069e-01 -1.674019843339920044e-01 -2.244384139776229858e-01 -5.671387538313865662e-02 1.432133615016937256e-01 6.025931984186172485e-02 9.422469139099121094e-02 1.936786919832229614e-01 3.114825347438454628e-03 1.445922702550888062e-01 4.836174473166465759e-02
-2.367504090070724487e-01 1.651766002178192139e-01 -1.539614200592041016e-01 8.388816565275192261e-02 -1.095291525125503540e-01 -2.512153424322605133e-02 1.052858680486679077e-01 1.237311516888439655e-03 1.767865940928459167e-02 2.051074616611003876e-02 -6.392203569412231445e-01 -2.922203950583934784e-02 -1.480067730881273746e-03 -2.275300920009613037e-01 2.042897194623947144e-01 -2.285504341125488281e-02 4.720298573374748230e-02 -8.063735067844390869e-02 3.146806955337524414e-01 -3.094080388545989990e-01 -4.092888534069061279e-02 -3.446492925286293030e-02 -4.471995308995246887e-02 -8.485195785760879517e-02 2.296881005167961121e-02 1.122194901108741760e-01 1.338130533695220947e-01 2.767533659934997559e-01 -4.718718305230140686e-02 5.262450873851776123e-02 -1.523551344871520996e-01 8.132590353488922119e-02
-6.713680177927017212e-02 2.356545478105545044e-01 1.218730881810188293e-01 -4.704583063721656799e-02 -9.237994253635406494e-02 -2.274553775787353516e-01 -2.132592052221298218e-01 9.306073188781738281e-03 -3.899379819631576538e-02 -1.942469179630279541e-01 -3.089893460273742676e-01 -2.691813558340072632e-02 -1.913165897130966187e-01 1.995134353637695312e-01 5.409257858991622925e-02 1.256945431232452393e-01 2.012174725532531738e-01 -1.297037452459335327e-01 5.364658236503601074e-01 4.620205610990524292e-03 -2.858165502548217773e-01 1.784452348947525024e-01 1.603119634091854095e-02 1.059647947549819946e-01 2.034372463822364807e-02 4.044639319181442261e-02 1.045342758297920227e-01 2.094473242759704590e-01 -4.293245449662208557e-02 1.486889272928237915e-01 6.204960122704505920e-02 -1.779830157756805420e-01
2.294727563858032227e-01 6.520722806453704834e-02 -7.293133065104484558e-03 8.350101113319396973e-02 -1.888484507799148560e-01 -6.302931904792785645e-02 -1.840831190347671509e-01 -1.180804520845413208e-01 3.178342804312705994e-02 -2.041630148887634277e-01 -5.411233305931091309e-01 -7.060851156711578369e-02 -8.786928653717041016e-02 1.227478161454200745e-01 -1.301540136337280273e-01 -7.480780780315399170e-02 7.619554549455642700e-02 -1.768941432237625122e-01 4.054917693138122559e-01 -3.632445633411407471e-02 -2.825328409671783447e-01 4.599642381072044373e-02 1.552893687039613724e-02 -1.274667028337717056e-02 2.361086010932922363e-01 5.358772352337837219e-02 -1.366553902626037598e-01 2.683139145374298096e-01 2.711615525186061859e-02 1.182916983962059021e-01 2.794609032571315765e-02 -1.131463497877120972e-01
1.822670102119445801e-01 -2.601408585906028748e-02 8.791699260473251343e-02 -3.665288444608449936e-03 -8.706369251012802124e-02 -1.936734914779663086e-01 2.030621469020843506e-02 -2.079277932643890381e-01 1.718902587890625000e-02 1.703962832689285278e-01 -4.724150300025939941e-01 -1.394514441490173340e-01 -1.727909147739410400e-01 4.443701729178428650e-02 -2.350020706653594971e-01 -1.285002380609512329e-01 2.832748591899871826e-01 -4.762735962867736816e-02 2.419968396425247192e-01 -2.143889069557189941e-01 -3.571427464485168457e-01 -9.760552644729614258e-02 -1.115159243345260620e-01 -3.516097739338874817e-02 -1.972656995058059692e-01 1.090604141354560852e-01 -1.104512959718704224e-01 1.543662548065185547e-01 -3.008557111024856567e-02 1.449011415243148804e-01 1.990241408348083496e-01 -8.924423903226852417e-02
-9.712252020835876465e-02 -2.126149535179138184e-01 -5.423488467931747437e-02 4.709631204605102539e-02 -1.135898754000663757e-01 1.423815041780471802e-01 -2.908653914928436279e-01 1.342500001192092896e-01 6.115783005952835083e-02 -1.338286995887756348e-01 -2.546532079577445984e-03 -1.018658559769392014e-02 7.474713493138551712e-03 -1.695987284183502197e-01 6.916031986474990845e-02 -1.222074776887893677e-01 -1.395989488810300827e-02 -1.537745147943496704e-01 2.230823487043380737e-01 1.977854222059249878e-01 -1.609821021556854248e-01 -2.444745600223541260e-01 -3.047534227371215820e-01 -1.504863146692514420e-02 1.202856376767158508e-01 3.896802961826324463e-01 2.620522081851959229e-01 1.598719321191310883e-02 -2.164054065942764282e-01 2.009619772434234619e-01 3.311194479465484619e-01 -1.024196892976760864e-01
2.912402711808681488e-02 1.476235091686248779e-01 -1.237705349922180176e-01 6.856956332921981812e-02 -1.097680926322937012e-01 -2.877781540155410767e-02 -1.224619224667549133e-01 7.115433365106582642e-02 1.827433556318283081e-01 -2.256454974412918091e-01 -3.440133109688758850e-02 1.482987552881240845e-01 -1.803173273801803589e-01 4.933793097734451294e-02 -3.169162273406982422e-01 4.978074878454208374e-02 3.570986445993185043e-04 2.318516969680786133e-01 3.059130311012268066e-01 -5.494322255253791809e-02 1.547600477933883667e-01 -2.568954527378082275e-01 -1.191421151161193848e-01 6.596843153238296509e-02 1.789156347513198853e-01 1.134496554732322693e-01 3.617198467254638672e-01 3.527127802371978760e-01 -1.011665686964988708e-01 1.012461557984352112e-01 3.154993951320648193e-01 -6.887540221214294434e-03
-6.173186749219894409e-02 -1.519107539206743240e-02 3.323363959789276123e-01 9.940683096647262573e-02 2.713702805340290070e-02 -3.261259943246841431e-02 -6.996723264455795288e-02 -1.546183228492736816e-01 2.653629779815673828e-01 4.691241309046745300e-03 -2.558093070983886719e-01 -9.798986464738845825e-02 -2.608111798763275146e-01 2.461084425449371338e-01 7.805611938238143921e-03 -2.653049528598785400e-01 1.612243652343750000e-01 -9.293900430202484131e-02 4.794960469007492065e-02 -3.014884889125823975e-01 -4.616415873169898987e-02 -2.994364798069000244e-01 1.983534358441829681e-02 1.428134441375732422e-01 -4.937434196472167969e-02 1.338825821876525879e-01 2.724283039569854736e-01 1.541635990142822266e-01 -2.028942555189132690e-01 -1.162776499986648560e-01 2.744202613830566406e-01 -1.084465384483337402e-01
-2.920840382575988770e-01 -5.910399556159973145e-02 -8.455754141323268414e-04 1.203691810369491577e-01 1.010323837399482727e-01 3.441200554370880127e-01 -1.588791608810424805e-01 -4.518469050526618958e-02 -2.266611903905868530e-01 -7.548877503722906113e-03 -2.928863167762756348e-01 -9.632056951522827148e-02 -4.196374416351318359e-01 -2.423829026520252228e-02 -7.579413801431655884e-02 -1.016652807593345642e-01 3.188192611560225487e-03 -3.223157227039337158e-01 2.015959769487380981e-01 -3.934367746114730835e-02 -1.303070634603500366e-01 -1.379885077476501465e-01 -6.921991705894470215e-02 1.363466382026672363e-01 -1.579600870609283447e-01 2.905019819736480713e-01 -2.557400800287723541e-02 8.887857198715209961e-02 -2.053728699684143066e-02 -2.255767285823822021e-01 3.786332160234451294e-02 1.594120711088180542e-01
-6.015539169311523438e-02 5.834642797708511353e-02 8.601771295070648193e-02 2.170125246047973633e-01 7.993296533823013306e-02 -5.055997520685195923e-02 5.396180599927902222e-02 2.944933772087097168e-01 -8.978579938411712646e-02 -3.867800533771514893e-02 -9.996989369392395020e-02 4.141135513782501221e-01 -1.279276460409164429e-01 -2.423539198935031891e-02 -2.405776977539062500e-01 -1.108713075518608093e-02 -1.027056202292442322e-01 -1.462984383106231689e-01 1.612903475761413574e-01 -2.766920328140258789e-01 2.384856529533863068e-02 -4.419207870960235596e-01 -1.475959867238998413e-01 -4.028911888599395752e-02 -4.608586058020591736e-02 2.442523278295993805e-02 2.112074047327041626e-01 2.349220365285873413e-01 -2.717339396476745605e-01 -2.812472730875015259e-02 1.945603042840957642e-01 -7.147090882062911987e-02
1.224644947797060013e-02 -7.686177641153335571e-02 -3.645909251645207405e-03 1.037921756505966187e-01 8.430784940719604492e-02 7.801579684019088745e-02 -1.999735087156295776e-02 -1.874410198070108891e-03 1.139955669641494751e-01 -2.125988015905022621e-03 -5.097860470414161682e-02 -3.142989575862884521e-01 -2.568782866001129150e-01 8.757460117340087891e-02 -1.113966945558786392e-02 -4.591922089457511902e-02 1.428141593933105469e-01 -3.198508322238922119e-01 3.095310330390930176e-01 -4.341381788253784180e-01 8.260772377252578735e-02 -1.070632487535476685e-01 -1.268047690391540527e-01 7.648874819278717041e-02 1.307127028703689575e-01 2.852769494056701660e-01 3.464897572994232178e-01 2.481094151735305786e-01 -4.101128783077001572e-03 -2.030929923057556152e-01 7.773187756538391113e-02 -6.853920221328735352e-02
-2.734609544277191162e-01 -2.606494724750518799e-01 3.816736042499542236e-01 -2.203742740675806999e-03 -7.639848161488771439e-03 -2.097447365522384644e-01 -1.520081460475921631e-01 2.046508342027664185e-02 7.792074233293533325e-02 -2.319244295358657837e-01 -1.276935786008834839e-01 -1.528855115175247192e-01 -1.294649094343185425e-01 -8.042562007904052734e-02 -3.216699063777923584e-01 -2.228607833385467529e-01 -2.877860330045223236e-02 -1.044315397739410400e-01 1.215248256921768188e-01 6.011061370372772217e-02 -5.104306340217590332e-02 -1.920175738632678986e-02 4.979830607771873474e-02 -8.525499701499938965e-02 1.641657054424285889e-01 1.475789397954940796e-01 -2.400573156774044037e-02 3.422651290893554688e-01 -1.198673769831657410e-01 2.483229637145996094e-01 2.856413722038269043e-01 -3.468989580869674683e-02
-1.186839491128921509e-01 -3.605236411094665527e-01 1.013261731714010239e-02 4.563308134675025940e-02 -2.496306598186492920e-01 3.218671679496765137e-01 -6.154244765639305115e-02 1.155486628413200378e-01 -8.126745373010635376e-02 -5.456269718706607819e-03 -1.748996227979660034e-01 1.987877190113067627e-01 4.441867768764495850e-02 1.704593747854232788e-01 -7.111786305904388428e-02 -6.246839463710784912e-02 2.812711298465728760e-01 -3.254346847534179688e-01 3.351458311080932617e-01 -6.546480208635330200e-02 -1.119409650564193726e-01 -1.386690586805343628e-01 -2.977370023727416992e-01 4.265084117650985718e-02 -1.088884845376014709e-02 6.608235836029052734e-02 8.154105395078659058e-02 -1.617396133951842785e-03 1.462687551975250244e-01 2.088448554277420044e-01 2.199120521545410156e-01 -7.485882937908172607e-02
-3.762467205524444580e-02 -8.695844560861587524e-02 -1.433553993701934814e-01 -9.344129264354705811e-02 -1.386565715074539185e-01 4.174042120575904846e-02 -2.952622771263122559e-01 -1.056647859513759613e-02 1.552299559116363525e-01 -1.491858661174774170e-01 -3.797033801674842834e-02 2.501014620065689087e-02 2.774782711640000343e-03 1.184800267219543457e-01 -3.590995967388153076e-01 -2.571079432964324951e-01 -8.448495529592037201e-03 4.778942093253135681e-02 3.649242818355560303e-01 5.580957606434822083e-02 1.802328228950500488e-01 -1.449973285198211670e-01 5.532631184905767441e-03 -6.674148887395858765e-02 2.453830540180206299e-01 3.395029306411743164e-01 2.348895967006683350e-01 2.049587070941925049e-01 -3.063674569129943848e-01 -1.057014763355255127e-01 1.441939026117324829e-01 -2.905590087175369263e-02
-6.675194203853607178e-02 -7.872763276100158691e-02 -2.626525051891803741e-02 3.670625388622283936e-02 -6.475856155157089233e-02 1.271692961454391479e-01 -2.940496504306793213e-01 -3.314037919044494629e-01 3.153209015727043152e-02 1.280125677585601807e-01 -2.670504450798034668e-01 7.907548546791076660e-02 -2.860621809959411621e-01 -1.099192202091217041e-01 -2.321653515100479126e-01 2.057010829448699951e-01 -5.643458571285009384e-03 -1.675862669944763184e-01 2.509331405162811279e-01 -9.805699437856674194e-02 -4.945857077836990356e-02 -2.294724136590957642e-01 2.193043828010559082e-01 1.475203633308410645e-01 7.757280766963958740e-02 -1.824441179633140564e-02 2.481237500905990601e-01 2.649603784084320068e-01 -1.370266377925872803e-01 1.623873412609100342e-01 -1.187478005886077881e-01 2.500900924205780029e-01
-7.681016810238361359e-03 1.383474320173263550e-01 -1.134916469454765320e-01 1.469434499740600586e-01 7.340057939291000366e-02 1.451433151960372925e-01 2.064658850431442261e-01 -2.607597112655639648e-01 -1.392811685800552368e-01 -2.064880430698394775e-01 -2.691466808319091797e-01 -3.226161003112792969e-01 -1.403988152742385864e-02 9.823342412710189819e-02 4.025563225150108337e-02 1.613131724298000336e-02 4.395331069827079773e-02 -1.885667145252227783e-01 3.032960593700408936e-01 -1.088557112962007523e-02 -1.781623810529708862e-01 4.951879382133483887e-02 -1.700712740421295166e-01 -8.087367564439773560e-02 1.508587691932916641e-02 2.921245694160461426e-01 1.587981581687927246e-01 3.364439606666564941e-01 -3.325903117656707764e-01 3.983371704816818237e-02 1.382428854703903198e-01 -6.648378074169158936e-02
5.749458447098731995e-02 -1.103709712624549866e-01 -1.854833811521530151e-01 -7.485925406217575073e-02 -1.480707228183746338e-01 1.337978541851043701e-01 -8.901778608560562134e-02 -8.578426390886306763e-02 -4.068445414304733276e-02 7.193981856107711792e-02 1.834659650921821594e-02 9.597233682870864868e-02 -8.984605222940444946e-02 -1.102905496954917908e-01 -1.830986700952053070e-02 -1.861805766820907593e-01 -1.340684890747070312e-01 -1.116424500942230225e-01 5.068279504776000977e-01 2.200719341635704041e-02 -2.735431492328643799e-01 -5.707904696464538574e-02 -2.350985109806060791e-01 -2.850899696350097656e-01 -1.643161028623580933e-01 -1.068139746785163879e-01 8.775634318590164185e-02 1.903136074542999268e-01 -4.698837697505950928e-01 8.621463179588317871e-02 -5.352135747671127319e-02 4.399551451206207275e-02
-3.119871020317077637e-01 -3.340208530426025391e-01 -2.945324638858437538e-03 2.658586204051971436e-01 5.018668994307518005e-02 -2.027128338813781738e-01 2.009353227913379669e-02 -4.658791795372962952e-02 1.228924468159675598e-01 2.029386758804321289e-01 -2.777498662471771240e-01 -2.526210546493530273e-01 -7.821324467658996582e-02 2.358483895659446716e-02 -2.266428470611572266e-01 -2.068672794848680496e-03 3.124866187572479248e-01 -1.453054510056972504e-02 1.301292479038238525e-01 -3.363781794905662537e-02 5.168624222278594971e-02 -1.993130296468734741e-01 -2.480298578739166260e-01 -1.061530336737632751e-01 1.588748693466186523e-01 1.455417573451995850e-01 1.385766714811325073e-01 1.627488434314727783e-01 -1.777241528034210205e-01 -1.282994449138641357e-01 5.663042515516281128e-02 -2.108289301395416260e-01
-2.538062334060668945e-01 5.793412402272224426e-02 -2.603226108476519585e-03 3.424872159957885742e-01 -2.363834679126739502e-01 -3.813467919826507568e-02 -1.045501530170440674e-01 5.488532409071922302e-02 6.978017836809158325e-02 5.388569459319114685e-02 -4.715754091739654541e-01 -2.589113414287567139e-01 7.774788886308670044e-02 -4.658167809247970581e-02 -2.074927538633346558e-01 -8.428822457790374756e-02 2.955904044210910797e-02 -1.145801097154617310e-01 2.173336595296859741e-01 -2.244431227445602417e-01 -8.737725019454956055e-02 1.609577089548110962e-01 3.638694062829017639e-03 7.978273183107376099e-02 2.615420222282409668e-01 3.290523961186408997e-02 1.436920613050460815e-01 3.045381903648376465e-01 1.174628511071205139e-01 1.774131953716278076e-01 4.794397950172424316e-02 7.811734825372695923e-02
-1.609837263822555542e-01 -9.947972744703292847e-02 -4.109348729252815247e-02 -4.464837536215782166e-02 7.385762035846710205e-02 2.401702404022216797e-01 -2.624355852603912354e-01 2.109934240579605103e-01 6.178861856460571289e-02 -3.699029386043548584e-01 -3.282779082655906677e-02 -2.577387392520904541e-01 -2.766556441783905029e-01 -1.232746802270412445e-02 -2.215449661016464233e-01 1.877634041011333466e-02 -2.055248767137527466e-01 -1.615646332502365112e-01 2.121570408344268799e-01 2.613456360995769501e-02 -1.927869394421577454e-02 -1.188399866223335266e-01 3.833004459738731384e-02 1.340134441852569580e-01 -1.377802938222885132e-01 2.494161278009414673e-01 1.976121664047241211e-01 3.589150011539459229e-01 -1.805460900068283081e-01 6.319691985845565796e-02 -1.075894385576248169e-01 -6.716785579919815063e-02
-3.597280681133270264e-01 1.223186329007148743e-01 4.843243211507797241e-02 -1.828590035438537598e-01 -4.404753074049949646e-02 2.314356565475463867e-01 -2.270260155200958252e-01 -2.227017097175121307e-02 -8.544100075960159302e-02 6.720174849033355713e-02 7.339816540479660034e-02 1.542133092880249023e-01 9.727232903242111206e-02 1.614522337913513184e-01 1.726412773132324219e-01 -1.457575410604476929e-01 -6.044026091694831848e-02 -2.570939362049102783e-01 3.805731236934661865e-01 -9.518902748823165894e-02 -8.125150203704833984e-02 -1.844669282436370850e-01 -2.340297102928161621e-01 4.274743795394897461e-02 -1.765698753297328949e-02 -1.696275547146797180e-02 1.219168826937675476e-01 3.639023303985595703e-01 -1.226385161280632019e-01 8.136752247810363770e-02 3.020913898944854736e-01 -5.535862594842910767e-02
-1.007183939218521118e-01 -9.522899240255355835e-02 -1.533727534115314484e-02 2.478250265121459961e-01 5.416928231716156006e-02 -3.238313645124435425e-02 -1.749427914619445801e-01 1.401427537202835083e-01 2.220622301101684570e-01 -1.881216019392013550e-01 -3.733479380607604980e-01 -1.184863448143005371e-01 -4.214966893196105957e-01 -3.124501323327422142e-03 -9.237852878868579865e-03 -1.907128989696502686e-01 -1.514065265655517578e-01 -5.951843559159897268e-05 2.759666740894317627e-01 2.078522294759750366e-01 1.861430853605270386e-01 -1.065200641751289368e-01 -2.007377445697784424e-01 -4.923219233751296997e-02 1.992193982005119324e-02 1.056948825716972351e-01 3.437548279762268066e-01 6.810394674539566040e-02 -4.830037429928779602e-02 -5.424114316701889038e-02 1.851697564125061035e-01 8.783952891826629639e-02
-1.451877206563949585e-01 -2.083155810832977295e-01 -1.595676839351654053e-01 1.436583548784255981e-01 9.803009033203125000e-02 -1.409698463976383209e-02 -3.421310484409332275e-01 2.029633708298206329e-02 1.167797818779945374e-01 -8.807416260242462158e-02 -3.115537166595458984e-01 2.493262887001037598e-01 -3.398274183273315430e-01 -1.090598329901695251e-01 -2.683613598346710205e-01 7.667341828346252441e-02 -5.258307605981826782e-02 -8.518716692924499512e-02 2.052911520004272461e-01 1.921452283859252930e-01 -2.648248970508575439e-01 -1.186263486742973328e-01 -7.177288830280303955e-02 2.729294002056121826e-01 8.932416886091232300e-02 -9.567226469516754150e-02 -1.422468125820159912e-01 2.001526355743408203e-01 -3.847966343164443970e-02 -1.191137060523033142e-01 -5.777548253536224365e-02 1.639752089977264404e-01
-2.097231149673461914e-01 -1.583108901977539062e-01 3.872956037521362305e-01 -9.096252173185348511e-02 -1.168387457728385925e-01 -1.087455749511718750e-01 -2.092279866337776184e-02 -8.939414471387863159e-02 -1.097942218184471130e-01 -1.604998558759689331e-01 -3.268609046936035156e-01 9.079047292470932007e-02 -2.912418842315673828e-01 -8.651198004372417927e-05 -2.029204219579696655e-01 -7.764775771647691727e-03 -1.272777467966079712e-01 -2.810213267803192139e-01 7.283408939838409424e-02 -4.278867691755294800e-02 -2.232511192560195923e-01 -4.623541980981826782e-02 -3.112613782286643982e-02 -1.684963405132293701e-01 -7.475437968969345093e-02 2.579477727413177490e-01 -1.045260056853294373e-01 1.766204386949539185e-01 1.986321508884429932e-01 3.241281509399414062e-01 1.090284734964370728e-01 -7.434794306755065918e-02
-2.655560076236724854e-01 -1.447508633136749268e-01 4.126966744661331177e-02 9.282986074686050415e-02 -6.040512025356292725e-02 1.286734938621520996e-01 -1.085592433810234070e-01 -1.208769455552101135e-01 1.225582361221313477e-01 3.108423762023448944e-02 -7.349654287099838257e-02 3.848684579133987427e-02 1.761457771062850952e-01 -3.679526969790458679e-02 -5.155903473496437073e-02 8.504302799701690674e-02 3.199964463710784912e-01 -3.393241465091705322e-01 3.309161663055419922e-01 -3.215979933738708496e-01 -9.124746918678283691e-02 -1.180670037865638733e-01 -3.258434832096099854e-01 8.853938430547714233e-02 -1.333493888378143311e-01 -4.593492299318313599e-02 -2.998763322830200195e-02 8.764389902353286743e-02 2.745038596913218498e-03 1.778178215026855469e-01 3.211406171321868896e-01 -2.376628667116165161e-01
-1.454008966684341431e-01 -3.530751168727874756e-01 -1.681737154722213745e-01 -5.143511295318603516e-02 -2.057915627956390381e-01 -1.875324249267578125e-01 -1.684751063585281372e-01 1.611807942390441895e-01 7.964441552758216858e-03 2.276221364736557007e-01 -4.334113895893096924e-01 1.885423064231872559e-01 -1.365924477577209473e-01 -2.291467040777206421e-02 3.168824605381814763e-06 -6.239400431513786316e-02 2.802823483943939209e-01 -4.167820885777473450e-02 4.149303436279296875e-01 1.392824668437242508e-02 -2.587066590785980225e-01 -5.768838524818420410e-02 1.147021539509296417e-02 -1.024416536092758179e-01 -5.905902013182640076e-02 7.843071222305297852e-02 -1.212619021534919739e-01 8.134626597166061401e-02 -1.236223056912422180e-02 -7.495443522930145264e-02 4.779329523444175720e-02 1.431328803300857544e-01
-1.073246076703071594e-01 -5.515283718705177307e-02 -1.074680089950561523e-01 2.959017157554626465e-01 -3.519517183303833008e-01 -1.704094260931015015e-01 -3.918971493840217590e-02 -8.144896477460861206e-02 1.285622864961624146e-01 2.084452062845230103e-01 -4.055321812629699707e-01 1.969203054904937744e-01 1.345449090003967285e-01 -1.215415000915527344e-01 1.872083991765975952e-01 1.497221440076828003e-01 2.333888709545135498e-01 -2.153442054986953735e-01 1.299694180488586426e-01 -6.360249221324920654e-02 -2.009719908237457275e-01 -1.428175270557403564e-01 -4.662364721298217773e-02 2.797866798937320709e-02 -9.411522746086120605e-02 2.747780829668045044e-02 2.016969025135040283e-01 2.659946978092193604e-01 -1.073551997542381287e-01 2.006582915782928467e-01 -1.134005263447761536e-01 -2.198282442986965179e-02
7.224448025226593018e-02 -7.610619068145751953e-02 -2.063354700803756714e-01 -1.513960659503936768e-01 -3.256769478321075439e-01 1.661927402019500732e-01 -1.684301905333995819e-02 -2.268244028091430664e-01 -1.038162186741828918e-01 -4.256487265229225159e-02 -2.733251452445983887e-01 -2.806001156568527222e-02 -2.143129706382751465e-01 9.828877449035644531e-02 -4.590004086494445801e-01 -1.455566883087158203e-01 -2.418070659041404724e-02 -2.464662343263626099e-01 2.750375270843505859e-01 -4.331881925463676453e-02 -1.642074733972549438e-01 6.531279534101486206e-02 -1.522376239299774170e-01 5.113622546195983887e-02 1.514862664043903351e-02 3.917942941188812256e-02 -1.623567566275596619e-02 2.011919468641281128e-01 -1.442812010645866394e-02 7.481763511896133423e-02 -2.159892618656158447e-01 -2.677602469921112061e-01
6.900497525930404663e-02 1.553558707237243652e-01 9.433244168758392334e-02 -4.510666429996490479e-02 -2.007528208196163177e-02 -8.406516164541244507e-02 -2.029453590512275696e-02 -1.268169879913330078e-01 3.619417548179626465e-01 1.940513253211975098e-01 -3.481367826461791992e-01 3.952185809612274170e-02 -1.228720396757125854e-01 1.292363107204437256e-01 -4.368122518062591553e-01 -1.048523336648941040e-01 1.499142497777938843e-01 -1.077521815896034241e-01 1.528496593236923218e-01 -3.166856169700622559e-01 -2.280959188938140869e-01 -1.405860781669616699e-01 8.191645145416259766e-03 4.997888579964637756e-02 2.426829040050506592e-01 2.005281299352645874e-01 7.351233065128326416e-02 1.190686821937561035e-01 -5.591231957077980042e-02 1.999382972717285156e-01 1.298639476299285889e-01 2.094982564449310303e-02
-8.099780231714248657e-02 -2.447998709976673126e-02 -4.785193875432014465e-02 1.697169542312622070e-01 -1.712759137153625488e-01 -2.472213841974735260e-02 -1.029888167977333069e-01 2.575688660144805908e-01 1.557592153549194336e-01 1.200761646032333374e-01 -5.614882707595825195e-01 -1.526917815208435059e-01 -6.930308043956756592e-02 4.263360053300857544e-02 1.190538331866264343e-02 1.238679438829421997e-01 -1.006999313831329346e-01 -2.047192007303237915e-01 -6.953661888837814331e-02 -3.428801000118255615e-01 -1.449263691902160645e-01 -1.763248741626739502e-01 -2.858944535255432129e-01 -5.022164434194564819e-02 1.402231752872467041e-01 2.549047470092773438e-01 2.087279409170150757e-02 1.363110840320587158e-01 7.292126119136810303e-02 8.849864453077316284e-02 1.243368983268737793e-01 -1.114176139235496521e-01
-1.651016324758529663e-01 -5.894585698843002319e-02 1.496897935867309570e-01 -3.752523101866245270e-03 -1.154821664094924927e-01 -1.835880428552627563e-01 8.382055908441543579e-02 -9.922351688146591187e-02 1.392962932586669922e-01 -2.156233787536621094e-01 -2.910248041152954102e-01 1.514966785907745361e-01 -2.773634791374206543e-01 -2.711047232151031494e-02 -1.777162253856658936e-01 -1.460940204560756683e-02 2.327914535999298096e-01 -7.150871306657791138e-02 4.187329411506652832e-01 1.551146358251571655e-01 -2.597588598728179932e-01 -7.195687294006347656e-02 -5.931725725531578064e-02 9.236491285264492035e-03 -8.701943792402744293e-03 8.696830272674560547e-02 -2.287608943879604340e-02 4.276506006717681885e-01 5.478513427078723907e-03 -3.172722458839416504e-02 -2.191130816936492920e-01 -1.577152013778686523e-01
-2.583968341350555420e-01 6.883678492158651352e-03 -1.158401183784008026e-02 -4.622727632522583008e-02 -1.178219020366668701e-01 -1.008844524621963501e-01 3.762900084257125854e-02 9.459029883146286011e-02 -2.440887391567230225e-01 -8.277124166488647461e-02 1.466432511806488037e-01 4.525655508041381836e-02 -2.404553294181823730e-01 9.687439352273941040e-02 -1.023473143577575684e-01 -2.528972029685974121e-01 6.594334263354539871e-03 -2.408885508775711060e-01 5.931053757667541504e-01 -5.725760012865066528e-03 -4.201273620128631592e-02 -1.119971871376037598e-01 -1.108152866363525391e-01 1.925995200872421265e-01 -1.549648195505142212e-01 -1.002781242132186890e-01 2.009873539209365845e-01 1.750127524137496948e-01 1.534408610314130783e-02 2.379405349493026733e-01 1.572500914335250854e-01 6.809529662132263184e-02
-1.543662231415510178e-02 -2.519505321979522705e-01 -9.250587970018386841e-02 7.125250250101089478e-02 -2.610765695571899414e-01 3.139919042587280273e-01 -5.709798634052276611e-02 -2.858159691095352173e-02 2.792113274335861206e-02 8.185053616762161255e-02 -1.022643819451332092e-01 1.189610436558723450e-01 1.037561297416687012e-01 2.178751379251480103e-01 9.389780461788177490e-02 -2.242208421230316162e-01 1.520950943231582642e-01 -2.510012984275817871e-01 2.763192951679229736e-01 -4.054697230458259583e-02 -2.873792685568332672e-02 -1.957087367773056030e-01 -2.362585961818695068e-01 9.190309792757034302e-02 -9.971389174461364746e-02 -1.711170077323913574e-01 1.535059604793787003e-02 3.251856565475463867e-01 -3.915563225746154785e-02 2.673810124397277832e-01 3.324582278728485107e-01 -7.823970913887023926e-02
[truncated: 3,280,847 more chars]
