# Supplementary material for: The Language of Innovation
Source: PLoS One. 2020 Apr 30;15(4):e0230107. doi: 10.1371/journal.pone.0230107 (PMC7194493; doi:10.1371/journal.pone.0230107)
Supplement: S14 File — (GZ) [file pone.0230107.s014.tar.gz › 1992-1996/V2Run_20_VS_4500_embeddings1992-1996ED32.txt]

2.420558184385299683e-01 -2.476364672183990479e-01 -1.615005880594253540e-01 -6.536196172237396240e-02 -3.867084383964538574e-01 3.359209001064300537e-02 1.637841314077377319e-01 -4.918876662850379944e-02 -9.484916180372238159e-02 2.982515990734100342e-01 -8.351676911115646362e-02 4.582947194576263428e-01 -8.734926581382751465e-03 2.624314427375793457e-01 1.203683242201805115e-01 -4.873168095946311951e-02 -2.579792737960815430e-01 -8.308175951242446899e-02 -6.805772334337234497e-02 6.214058026671409607e-02 1.329920291900634766e-01 7.963081449270248413e-02 4.531650990247726440e-02 -1.641244888305664062e-01 4.757917672395706177e-02 2.093796879053115845e-01 1.702109128236770630e-01 -1.956518739461898804e-01 -1.232277229428291321e-01 3.609729185700416565e-02 6.502501666545867920e-02 2.416796516627073288e-03
4.133243579417467117e-03 7.747942116111516953e-03 2.455010563135147095e-01 1.347161084413528442e-01 -8.523004502058029175e-02 4.852950945496559143e-02 4.721341133117675781e-01 2.405688464641571045e-01 4.146215692162513733e-02 7.078081369400024414e-02 -1.565748900175094604e-01 3.246254324913024902e-01 -2.855793945491313934e-02 2.535159289836883545e-01 1.675877720117568970e-01 1.745812781155109406e-02 -3.454261273145675659e-02 1.489162561483681202e-03 2.261571735143661499e-01 4.915015399456024170e-02 4.478195309638977051e-02 -1.080266982316970825e-01 -3.836394846439361572e-02 3.565672934055328369e-01 1.919643431901931763e-01 9.591633826494216919e-02 1.926874220371246338e-01 -6.213143840432167053e-02 1.727873980998992920e-01 -2.363062053918838501e-01 -9.362703561782836914e-02 1.498371064662933350e-01
5.127809047698974609e-01 6.021444872021675110e-02 -2.321666665375232697e-02 -1.565787643194198608e-01 1.240284517407417297e-01 6.925514340400695801e-02 2.902793884277343750e-01 1.238761693239212036e-01 3.998918235301971436e-01 1.926395893096923828e-01 -5.077629536390304565e-02 2.740896642208099365e-01 1.515072882175445557e-01 1.598388999700546265e-01 1.222534999251365662e-01 -1.207606121897697449e-02 -1.597546935081481934e-01 1.116883233189582825e-01 8.375433832406997681e-02 2.665483020246028900e-02 2.011596113443374634e-01 -1.205719858407974243e-01 -6.566127296537160873e-03 -3.371780365705490112e-02 6.153786927461624146e-02 2.931481003761291504e-01 1.457831170409917831e-02 -4.975235834717750549e-02 1.705391108989715576e-01 4.182133451104164124e-02 -1.535685509443283081e-01 -3.918300569057464600e-02
1.619306802749633789e-01 -3.456967473030090332e-01 1.040452048182487488e-01 -6.420166790485382080e-02 -4.639314487576484680e-03 2.709174752235412598e-01 2.170604467391967773e-01 8.279932290315628052e-02 1.050321608781814575e-01 2.081059068441390991e-01 1.145497784018516541e-01 2.492408305406570435e-01 2.411807887256145477e-02 -6.019393447786569595e-03 3.740853965282440186e-01 -2.134801745414733887e-01 -1.556653231382369995e-01 2.655371092259883881e-02 1.636655032634735107e-01 1.647559851408004761e-01 7.072257250547409058e-02 -1.030772030353546143e-01 2.084454288706183434e-03 6.334947049617767334e-02 2.161485105752944946e-01 2.050584405660629272e-01 1.154332309961318970e-01 -4.706298932433128357e-02 3.150425553321838379e-01 -1.720237731933593750e-01 -9.344592690467834473e-03 -2.539096176624298096e-01
5.362670868635177612e-02 -1.456586867570877075e-01 4.582287073135375977e-01 -2.472574859857559204e-01 -1.796541661024093628e-01 2.251518368721008301e-01 2.723280191421508789e-01 -1.031685061752796173e-02 6.389527022838592529e-02 1.093179136514663696e-01 8.954985439777374268e-02 1.065630912780761719e-01 5.599292460829019547e-03 2.097508013248443604e-01 2.814729213714599609e-01 -1.334280073642730713e-01 -2.635058760643005371e-01 1.761431097984313965e-01 2.906996291130781174e-03 3.021952509880065918e-01 1.367757171392440796e-01 1.035438105463981628e-01 1.439268141984939575e-01 1.364570707082748413e-01 8.286671340465545654e-02 3.911664336919784546e-02 -8.699867129325866699e-02 -3.335274383425712585e-02 2.169549316167831421e-01 2.046015858650207520e-01 -2.449919283390045166e-02 -6.268307566642761230e-02
-7.149286568164825439e-02 -2.973568439483642578e-01 1.876941919326782227e-01 -1.175383850932121277e-01 -1.974838674068450928e-01 -1.999449729919433594e-02 1.807665228843688965e-01 -1.026698946952819824e-01 8.514292538166046143e-02 7.871709018945693970e-02 -2.063451856374740601e-01 9.394086152315139771e-02 4.672890529036521912e-02 1.782994270324707031e-01 7.819969207048416138e-02 3.914457559585571289e-02 -1.486128568649291992e-01 2.252124994993209839e-01 -2.039250731468200684e-01 -3.132666647434234619e-01 5.651251971721649170e-02 -1.955185532569885254e-01 4.350723698735237122e-02 -9.114915132522583008e-02 5.987111106514930725e-02 1.332544535398483276e-01 8.411701023578643799e-02 -5.678803920745849609e-01 1.470459252595901489e-01 -1.255017518997192383e-01 -7.030058652162551880e-02 -1.047129482030868530e-01
-6.640797853469848633e-02 6.842117756605148315e-02 -1.425252016633749008e-02 -2.459718659520149231e-02 2.237451449036598206e-02 1.455412656068801880e-01 3.492398858070373535e-01 -6.268090009689331055e-02 4.783327877521514893e-02 -2.378674596548080444e-02 -1.058510169386863708e-01 2.892241179943084717e-01 3.507927656173706055e-01 1.458025872707366943e-01 3.603914082050323486e-01 4.558883234858512878e-02 -1.257569938898086548e-01 -1.010006740689277649e-01 5.880341678857803345e-02 2.532302141189575195e-01 -7.719529792666435242e-03 -2.440011054277420044e-01 1.012767925858497620e-01 7.168513536453247070e-02 -9.202627092599868774e-02 2.167429327964782715e-01 2.832345366477966309e-01 -3.263055384159088135e-01 1.669628322124481201e-01 -2.797899022698402405e-02 1.119403690099716187e-01 -1.288886070251464844e-01
2.034102082252502441e-01 -2.509898543357849121e-01 8.062652498483657837e-02 -2.722262404859066010e-02 6.200735643506050110e-02 2.184716016054153442e-01 5.358253121376037598e-01 -4.555484279990196228e-02 8.771286904811859131e-02 4.308770000934600830e-01 -1.036879513412714005e-02 -8.133932016789913177e-03 2.215401530265808105e-01 1.176308616995811462e-01 1.086285635828971863e-01 -1.937422715127468109e-02 -1.603557020425796509e-01 4.589231684803962708e-02 -2.438551634550094604e-01 2.889495529234409332e-02 5.924576148390769958e-02 -6.377307325601577759e-02 1.433178931474685669e-01 1.044483557343482971e-01 7.264998555183410645e-02 1.816200017929077148e-01 7.675097882747650146e-02 -9.708422422409057617e-02 2.207185328006744385e-01 -1.211712136864662170e-01 -1.317065209150314331e-01 -1.324415355920791626e-01
2.249982906505465508e-03 4.529068246483802795e-02 -1.498585939407348633e-01 -5.194042623043060303e-02 -6.451464444398880005e-02 -1.184407919645309448e-01 5.990408062934875488e-01 -1.320129185914993286e-01 -6.321445852518081665e-02 1.422345340251922607e-01 -1.602140069007873535e-01 4.549225270748138428e-01 1.549889445304870605e-01 3.439226001501083374e-02 2.072873413562774658e-01 -1.748982965946197510e-01 -1.770906001329421997e-01 6.975273042917251587e-02 -9.950911253690719604e-02 1.804920136928558350e-01 1.094019636511802673e-01 -9.169113636016845703e-02 -3.945842385292053223e-02 1.166449338197708130e-01 -1.072230786085128784e-01 -9.807057678699493408e-02 9.387405216693878174e-02 -1.320240944623947144e-01 2.172667384147644043e-01 7.213405519723892212e-02 -8.809772133827209473e-02 3.061638586223125458e-02
5.930363014340400696e-02 -7.902548462152481079e-02 1.241482049226760864e-01 9.669119492173194885e-03 -2.687530219554901123e-01 6.654990464448928833e-02 3.059548735618591309e-01 4.727410897612571716e-02 -6.828304380178451538e-02 3.516569435596466064e-01 3.179628774523735046e-02 3.344051241874694824e-01 1.086128205060958862e-01 2.642775774002075195e-01 1.950992345809936523e-01 -1.794608235359191895e-01 2.195559889078140259e-01 -3.275366500020027161e-02 -4.235769156366586685e-03 -5.815419554710388184e-02 9.514447301626205444e-02 4.812289553228765726e-04 -4.314303770661354065e-02 3.830567300319671631e-01 -4.539031907916069031e-02 -5.638783052563667297e-02 5.395893007516860962e-03 -2.176760695874691010e-02 4.016915559768676758e-01 1.055357754230499268e-01 4.939552396535873413e-02 1.347538828849792480e-01
7.367759197950363159e-02 -9.718827158212661743e-02 1.793671026825904846e-02 1.062828451395034790e-01 -3.551647812128067017e-02 -9.143740870058536530e-03 4.000771045684814453e-01 -5.242454260587692261e-02 -3.635828197002410889e-02 -3.271783888339996338e-02 2.458197027444839478e-01 5.667206048965454102e-01 6.759211421012878418e-02 2.986449003219604492e-01 8.808357268571853638e-02 5.210457742214202881e-02 1.115634366869926453e-01 1.596124656498432159e-02 4.509117826819419861e-02 1.624247580766677856e-01 1.360193043947219849e-01 1.200760900974273682e-01 -3.202882036566734314e-02 3.145482242107391357e-01 -1.594926863908767700e-01 2.639496698975563049e-02 1.726037412881851196e-01 -9.535025805234909058e-02 2.460367977619171143e-01 5.787219852209091187e-03 -1.467719525098800659e-01 -3.976952866651117802e-04
2.597282826900482178e-01 -2.067032605409622192e-01 -2.123545110225677490e-01 6.517406553030014038e-02 -1.853879243135452271e-01 2.514579594135284424e-01 4.308439195156097412e-01 9.193559736013412476e-02 -8.527717739343643188e-02 2.261531651020050049e-01 -2.596848644316196442e-03 3.604324758052825928e-01 1.077559962868690491e-01 8.439073711633682251e-02 -1.939463615417480469e-01 6.723026931285858154e-02 -5.401941016316413879e-02 3.980328515172004700e-02 -7.149243354797363281e-02 7.060183584690093994e-02 2.119384407997131348e-01 -1.415335200726985931e-02 2.143459618091583252e-01 1.004877164959907532e-01 7.460730522871017456e-02 1.156146153807640076e-01 1.230946928262710571e-01 -1.383857876062393188e-01 7.586570829153060913e-02 -2.075777649879455566e-01 7.271100580692291260e-02 -2.765232026576995850e-01
3.601234555244445801e-01 -2.767502665519714355e-01 8.774642646312713623e-02 -1.872951537370681763e-01 2.504457905888557434e-02 5.357851088047027588e-02 2.091776430606842041e-01 1.149554997682571411e-01 2.654840052127838135e-01 4.643793217837810516e-03 -2.269354313611984253e-01 3.618199825286865234e-01 9.417465329170227051e-02 1.566087901592254639e-01 2.518907189369201660e-01 4.227475821971893311e-02 -2.183960825204849243e-01 1.001929789781570435e-01 -2.022962868213653564e-01 1.052893549203872681e-01 -7.218901067972183228e-02 -1.688454598188400269e-01 2.111328067258000374e-04 -7.913763821125030518e-02 -1.099113374948501587e-01 7.222995907068252563e-02 1.310976892709732056e-01 -1.123956814408302307e-01 2.459603697061538696e-01 -1.988692134618759155e-01 1.541180759668350220e-01 -1.352130919694900513e-01
-5.063063278794288635e-02 -1.193098127841949463e-01 -1.316157579421997070e-01 2.862604558467864990e-01 -6.402288377285003662e-02 -1.503905355930328369e-01 5.246939063072204590e-01 -2.471049726009368896e-01 9.025697410106658936e-02 1.512655615806579590e-01 -2.308404892683029175e-01 3.193625509738922119e-01 7.191640138626098633e-02 3.177728056907653809e-01 8.610914647579193115e-02 1.024163290858268738e-01 -9.178179502487182617e-02 7.832734286785125732e-02 -8.776959031820297241e-02 1.196315512061119080e-01 1.264396458864212036e-01 2.911005355417728424e-02 -6.251762062311172485e-02 1.053758412599563599e-01 1.156539916992187500e-01 4.484440013766288757e-02 5.264845862984657288e-02 -1.332220882177352905e-01 2.443203628063201904e-01 1.885110139846801758e-01 -5.307098478078842163e-02 -9.009445458650588989e-02
2.737097255885601044e-02 -1.410034894943237305e-01 9.476769715547561646e-02 -4.195278137922286987e-02 2.847042679786682129e-02 3.351170718669891357e-01 2.935467362403869629e-01 1.048876792192459106e-01 5.409612320363521576e-03 1.599044799804687500e-01 2.980055287480354309e-02 3.882564306259155273e-01 2.169295102357864380e-01 5.170451477169990540e-02 2.586523890495300293e-01 1.634956747293472290e-01 2.109030634164810181e-02 3.637067973613739014e-01 -1.148420125246047974e-01 1.780273169279098511e-01 -3.511689975857734680e-02 8.655399829149246216e-02 1.754067023284733295e-03 1.823250204324722290e-01 2.623793184757232666e-01 7.302626967430114746e-02 -2.660954929888248444e-02 -2.296081036329269409e-01 3.855811804533004761e-02 1.121139451861381531e-01 -2.135901451110839844e-01 -1.757510006427764893e-01
-1.227050721645355225e-01 -9.955383837223052979e-02 1.844767928123474121e-01 4.822232946753501892e-02 -5.512970089912414551e-01 -1.641820929944515228e-02 3.268158137798309326e-01 1.530833244323730469e-01 1.600477099418640137e-01 -1.323938518762588501e-01 -2.689260244369506836e-01 3.226084411144256592e-01 1.773362159729003906e-01 6.690714508295059204e-02 3.149807080626487732e-02 -3.212047740817070007e-02 -2.515910267829895020e-01 -1.153530739247798920e-02 -1.033518761396408081e-01 1.150129921734333038e-02 1.783641725778579712e-01 9.958855062723159790e-02 8.525916188955307007e-02 1.184746474027633667e-01 3.434941545128822327e-02 1.904774643480777740e-02 -4.968542605638504028e-02 -2.071832865476608276e-01 -9.550184011459350586e-02 -2.168965637683868408e-01 7.899310439825057983e-02 1.106022112071514130e-02
2.405753582715988159e-01 -1.255852580070495605e-01 4.766576737165451050e-02 4.296113923192024231e-02 -5.172674730420112610e-02 2.153909057378768921e-01 4.540746212005615234e-01 4.796132445335388184e-02 1.959083229303359985e-01 2.210562676191329956e-01 1.126657277345657349e-01 1.799432933330535889e-01 -2.168282167986035347e-03 6.689973920583724976e-02 1.530946195125579834e-01 3.820024058222770691e-02 -4.638547450304031372e-02 1.540681719779968262e-01 -2.001078575849533081e-01 2.597146928310394287e-01 5.071802809834480286e-02 -8.651259541511535645e-02 1.722023487091064453e-01 1.880716532468795776e-01 -1.371008604764938354e-01 2.673767507076263428e-01 2.329655140638351440e-01 -1.349079906940460205e-01 -8.943805843591690063e-02 -2.439782768487930298e-01 -1.477351486682891846e-01 -2.059357911348342896e-01
-2.482639160007238388e-03 -2.611003816127777100e-02 -1.051725149154663086e-01 -1.522224247455596924e-01 -2.262649089097976685e-01 2.445993274450302124e-01 9.705375134944915771e-02 1.428894400596618652e-01 1.239160448312759399e-01 1.844782233238220215e-01 7.486746460199356079e-02 1.819280982017517090e-01 -8.866728842258453369e-02 2.561818659305572510e-01 2.520086169242858887e-01 -9.970903396606445312e-02 1.450636684894561768e-01 -2.154504656791687012e-01 1.832954734563827515e-01 -1.515238136053085327e-01 8.299059420824050903e-02 -3.822563914582133293e-03 1.706103831529617310e-01 1.848497092723846436e-01 -8.834609389305114746e-02 3.237501084804534912e-01 2.270695865154266357e-01 -2.280844599008560181e-01 -3.457892686128616333e-02 1.257301568984985352e-01 -3.726190328598022461e-01 -1.514487415552139282e-01
2.061246782541275024e-01 -2.544842064380645752e-01 1.196629256010055542e-01 -1.456419080495834351e-01 -7.826011627912521362e-02 1.861342489719390869e-01 3.791331946849822998e-01 7.885282486677169800e-02 7.987374812364578247e-02 2.493717968463897705e-01 -1.945543587207794189e-01 3.555052876472473145e-01 2.718494534492492676e-01 2.045749276876449585e-01 1.557177118957042694e-02 6.462367624044418335e-02 2.960896305739879608e-02 3.847666829824447632e-02 -1.250391006469726562e-01 3.119142353534698486e-01 1.818378716707229614e-01 -1.668474674224853516e-01 7.484403252601623535e-02 -1.732771545648574829e-01 5.228023603558540344e-02 2.115364223718643188e-01 -6.119329109787940979e-02 -6.613981723785400391e-02 1.095908433198928833e-01 -5.310558155179023743e-02 1.729168742895126343e-01 3.706071898341178894e-02
2.827901951968669891e-02 1.281055063009262085e-01 1.406583338975906372e-01 -1.817266494035720825e-01 -9.984871000051498413e-02 5.411638692021369934e-02 5.339705944061279297e-01 -2.595656514167785645e-01 -2.559525519609451294e-02 2.916739583015441895e-01 2.016988992691040039e-01 4.397724270820617676e-01 4.504330083727836609e-02 2.472088634967803955e-01 7.123256474733352661e-02 4.107549414038658142e-02 2.145045250654220581e-01 1.218626648187637329e-01 9.336224943399429321e-02 -1.599053503014147282e-03 1.438034474849700928e-01 -4.244554042816162109e-02 6.201912648975849152e-03 9.268533438444137573e-02 -1.670898310840129852e-02 1.971879601478576660e-01 7.234480232000350952e-02 4.198360070586204529e-02 -4.519402608275413513e-02 1.162268593907356262e-01 -5.740869417786598206e-02 9.576845169067382812e-02
2.565310597419738770e-01 -2.136149108409881592e-01 -1.785924881696701050e-01 -1.429946422576904297e-01 2.862639259546995163e-03 1.698517948389053345e-01 3.908779621124267578e-01 -1.611244678497314453e-01 2.391391694545745850e-01 1.772093474864959717e-01 2.631756849586963654e-02 2.114717513322830200e-01 9.668266028165817261e-02 1.951792836189270020e-01 2.074423581361770630e-01 3.188940137624740601e-02 -2.577259540557861328e-01 1.643299609422683716e-01 -5.204414203763008118e-02 1.658430248498916626e-01 1.448694989085197449e-02 9.372145682573318481e-02 2.535674273967742920e-01 5.767701938748359680e-02 -2.410180866718292236e-01 -3.567265719175338745e-02 -8.989164978265762329e-02 -1.465605944395065308e-01 -1.502412110567092896e-01 -2.730953693389892578e-01 1.081377044320106506e-01 -7.135496288537979126e-02
-4.438295960426330566e-03 9.264169260859489441e-03 -9.373883157968521118e-02 -3.288274398073554039e-03 -2.738177180290222168e-01 4.510559141635894775e-02 2.102480083703994751e-01 -1.796623319387435913e-01 7.785911113023757935e-02 1.246062666177749634e-01 -3.321734368801116943e-01 3.519549965858459473e-01 3.451131656765937805e-02 8.190687745809555054e-02 1.539917588233947754e-01 -1.839205324649810791e-01 -2.804683446884155273e-01 1.492476612329483032e-01 -1.358454525470733643e-01 -1.507889181375503540e-01 1.823671609163284302e-01 -2.296206727623939514e-02 3.864665701985359192e-02 2.099517546594142914e-02 -1.440539062023162842e-01 -1.706214062869548798e-02 -2.073091864585876465e-01 -4.144143760204315186e-01 1.060747653245925903e-01 -1.779439896345138550e-01 5.163609609007835388e-02 2.391101270914077759e-01
1.325261890888214111e-01 -1.639593392610549927e-01 1.515584881417453289e-04 -4.902675375342369080e-02 -3.187913000583648682e-01 -1.185116544365882874e-01 2.186647057533264160e-01 -1.091861426830291748e-01 2.072374820709228516e-01 1.630257628858089447e-02 -9.611167758703231812e-02 3.678610548377037048e-02 -2.425195425748825073e-01 -1.163961738348007202e-01 -2.248619683086872101e-03 -1.490804702043533325e-01 1.645730063319206238e-02 2.312047630548477173e-01 3.570944964885711670e-01 1.462553162127733231e-03 4.054130613803863525e-02 2.807072401046752930e-01 1.499702781438827515e-01 -5.741821601986885071e-02 -1.379062533378601074e-01 2.285721898078918457e-01 1.519461870193481445e-01 -4.270731806755065918e-01 2.136663645505905151e-01 1.295363008975982666e-01 -5.422791466116905212e-03 5.163378641009330750e-02
-9.364560991525650024e-02 -1.099747568368911743e-01 1.174432411789894104e-01 7.765511423349380493e-02 -2.719805240631103516e-01 1.796272024512290955e-02 1.557623893022537231e-01 2.253282964229583740e-01 4.198266193270683289e-02 4.342833906412124634e-02 -2.631685929372906685e-03 2.293998897075653076e-01 -9.179101884365081787e-02 3.939041793346405029e-01 1.610713154077529907e-01 6.417018175125122070e-02 -2.479694485664367676e-01 4.311089813709259033e-01 -4.258890077471733093e-02 -2.344059050083160400e-01 1.967846183106303215e-03 6.903022527694702148e-02 -7.371100783348083496e-02 3.008662164211273193e-02 -1.459131687879562378e-01 -9.249322116374969482e-02 7.512830197811126709e-02 -3.920026123523712158e-01 1.824536323547363281e-01 1.040889099240303040e-01 -8.320607990026473999e-02 6.811695545911788940e-02
2.302984595298767090e-01 -1.309538781642913818e-01 3.205711543560028076e-01 -1.319670677185058594e-01 -1.860192716121673584e-01 4.147104322910308838e-01 2.295352220535278320e-01 4.387816041707992554e-02 4.123380780220031738e-02 2.481598407030105591e-01 -1.149423187598586082e-03 2.372938841581344604e-01 -9.623952209949493408e-02 1.362464874982833862e-01 2.459618747234344482e-01 -4.507682099938392639e-02 -1.038008481264114380e-01 1.224400177597999573e-01 1.063519641757011414e-01 1.785751879215240479e-01 -5.187256634235382080e-02 -5.056615918874740601e-02 2.377153933048248291e-01 1.172342374920845032e-01 2.815150022506713867e-01 1.279148012399673462e-01 1.516748666763305664e-01 -9.823640435934066772e-02 -5.240456014871597290e-02 1.479552537202835083e-01 1.888414025306701660e-01 -7.384055852890014648e-02
-1.908829808235168457e-02 -3.602267429232597351e-02 4.743294790387153625e-02 -5.584707111120223999e-02 -6.697901338338851929e-02 3.017292916774749756e-01 2.484244704246520996e-01 -1.925639659166336060e-01 2.183631211519241333e-01 8.933207392692565918e-02 3.504034504294395447e-02 2.396102100610733032e-01 -2.890203893184661865e-01 2.355445623397827148e-01 -1.117113381624221802e-01 -1.421018689870834351e-01 6.854067742824554443e-02 -1.815038174390792847e-01 -3.757795691490173340e-02 -2.550198435783386230e-01 2.712375521659851074e-01 -7.415109127759933472e-02 6.524164974689483643e-02 2.031326740980148315e-01 -2.591146528720855713e-01 -6.570558995008468628e-02 3.077161312103271484e-01 -1.909511983394622803e-01 -6.073514930903911591e-03 -7.024002820253372192e-02 -5.411335453391075134e-02 2.710586190223693848e-01
-7.173199951648712158e-02 -2.421692311763763428e-01 8.742234855890274048e-02 1.711447723209857941e-02 -1.034413352608680725e-01 -1.902477815747261047e-02 1.548098772764205933e-01 -1.239118650555610657e-01 2.204999141395092010e-02 2.672668099403381348e-01 4.867129772901535034e-02 4.317744672298431396e-01 1.566034182906150818e-02 4.693862497806549072e-01 1.764194071292877197e-01 2.198017686605453491e-01 -1.607297658920288086e-01 -7.045895606279373169e-02 1.746723204851150513e-01 -2.697128057479858398e-01 -3.374416008591651917e-02 3.133333101868629456e-02 7.532365620136260986e-02 -9.554213285446166992e-02 -5.263375118374824524e-02 2.938909828662872314e-01 1.131853535771369934e-01 -1.646240800619125366e-01 3.199049457907676697e-02 1.088868305087089539e-01 1.396796107292175293e-02 -1.551265716552734375e-01
-2.399125546216964722e-01 -6.463458389043807983e-02 -2.582062594592571259e-02 1.094746291637420654e-01 -8.091351389884948730e-02 1.043284535408020020e-01 1.524037420749664307e-01 9.596302360296249390e-02 1.473110467195510864e-01 2.408716231584548950e-01 4.655818641185760498e-02 2.817773818969726562e-01 4.078868329524993896e-01 2.716944217681884766e-01 5.973174795508384705e-02 1.839671730995178223e-01 -1.180430278182029724e-01 -5.339889600872993469e-02 9.446829557418823242e-02 2.273844331502914429e-01 5.222623422741889954e-02 -8.003360033035278320e-02 1.898490190505981445e-01 8.670005202293395996e-02 7.572097331285476685e-02 1.913010030984878540e-01 1.047621220350265503e-01 -2.656656205654144287e-01 4.028027951717376709e-01 1.318690180778503418e-01 -5.352522805333137512e-02 -1.910720765590667725e-02
-1.002612784504890442e-01 -1.588093489408493042e-01 -1.671204902231693268e-02 -1.859156936407089233e-01 -3.508113920688629150e-01 1.502595096826553345e-01 1.352131068706512451e-01 8.075603097677230835e-02 -2.803096361458301544e-02 1.442213654518127441e-01 -1.541194599121809006e-02 2.347878515720367432e-01 2.520581781864166260e-01 4.108352586627006531e-02 7.121948897838592529e-02 -1.407979279756546021e-01 -2.758302688598632812e-01 1.922981739044189453e-01 -1.230785027146339417e-01 -1.830492913722991943e-01 3.659507632255554199e-02 -6.560966372489929199e-02 -3.876853361725807190e-02 1.114953588694334030e-02 4.670618847012519836e-02 -1.011878475546836853e-01 -7.920855283737182617e-02 -5.817513465881347656e-01 9.855241328477859497e-02 -1.798561811447143555e-01 -1.540892422199249268e-01 2.111616544425487518e-02
-9.061245620250701904e-02 -6.814893335103988647e-02 1.489451527595520020e-02 1.247490872628986835e-03 -4.375145137310028076e-01 -1.028911396861076355e-02 3.329074382781982422e-01 -2.409771829843521118e-01 -3.975931555032730103e-02 1.286751478910446167e-01 -1.055238097906112671e-01 1.901891529560089111e-01 1.066910400986671448e-01 2.122598327696323395e-02 4.892591014504432678e-02 -5.015553534030914307e-02 -4.046935737133026123e-01 1.181096136569976807e-01 -6.799395196139812469e-04 -1.427146792411804199e-01 1.051960960030555725e-01 -2.501708269119262695e-01 -1.190664097666740417e-01 7.756044715642929077e-02 -8.414685726165771484e-02 7.997992634773254395e-02 -1.089159026741981506e-01 -4.308504164218902588e-01 5.946924909949302673e-02 -1.778548806905746460e-01 -7.369416952133178711e-02 -2.829082868993282318e-02
5.817525088787078857e-02 1.117562428116798401e-01 4.141630530357360840e-01 -1.622724533081054688e-01 -2.431523501873016357e-01 -9.236101806163787842e-02 1.503409445285797119e-01 -1.973121315240859985e-01 1.520949881523847580e-02 2.252681255340576172e-01 -2.453438788652420044e-01 4.080576598644256592e-01 -1.222840603440999985e-02 1.127072349190711975e-01 1.790154874324798584e-01 2.503507733345031738e-01 -1.331100165843963623e-01 1.144108772277832031e-01 -8.836772292852401733e-02 8.359615504741668701e-02 8.082573860883712769e-02 -1.546052843332290649e-01 9.453916549682617188e-02 2.470532953739166260e-01 4.131873697042465210e-02 2.859468758106231689e-01 1.636611111462116241e-02 2.837188541889190674e-02 8.713846653699874878e-02 -9.894073009490966797e-02 -1.054037585854530334e-01 -1.129888594150543213e-01
-2.368787862360477448e-02 1.162866204977035522e-01 3.263363614678382874e-02 9.098606556653976440e-02 -1.094818413257598877e-01 1.459765285253524780e-01 2.446678131818771362e-01 -5.482460558414459229e-02 3.156665265560150146e-01 4.849932715296745300e-02 2.045084908604621887e-02 4.362378418445587158e-01 3.428402841091156006e-01 2.135653942823410034e-01 3.464977741241455078e-01 2.862424850463867188e-01 -7.580564171075820923e-02 -1.382476650178432465e-02 -2.165786176919937134e-01 -6.423489004373550415e-02 1.294679343700408936e-01 1.579700112342834473e-01 -2.566080167889595032e-02 1.497155576944351196e-01 1.349501758813858032e-01 1.536840349435806274e-01 6.271158903837203979e-02 -2.073972374200820923e-01 -4.198899120092391968e-02 1.862602867186069489e-02 9.921143203973770142e-02 7.469694595783948898e-03
3.556730747222900391e-01 -2.813824713230133057e-01 -1.227500438690185547e-01 7.860455662012100220e-02 -7.122869789600372314e-02 2.060119956731796265e-01 3.967303335666656494e-01 4.996669664978981018e-02 1.608877629041671753e-01 2.621906399726867676e-01 -9.802276641130447388e-02 2.305252999067306519e-01 -5.131765827536582947e-02 1.391294896602630615e-01 7.561723142862319946e-02 -2.058060467243194580e-01 -4.602068290114402771e-02 6.331895291805267334e-02 4.778457805514335632e-03 1.313184648752212524e-01 1.719652563333511353e-01 -1.230558902025222778e-01 4.283658862113952637e-01 1.276733428239822388e-01 -4.696314036846160889e-02 4.553638026118278503e-02 9.758855402469635010e-02 -5.584448203444480896e-02 1.827087104320526123e-01 -1.354110389947891235e-01 3.320822864770889282e-02 -2.397320419549942017e-02
2.582349181175231934e-01 -5.815233662724494934e-02 9.870336204767227173e-02 1.821712106466293335e-01 -1.196286007761955261e-01 -2.601151764392852783e-01 5.356248021125793457e-01 -1.801001257263123989e-03 7.165879011154174805e-02 2.853811383247375488e-01 3.157822042703628540e-02 9.375675581395626068e-03 3.040598630905151367e-01 2.136366367340087891e-01 1.923304945230484009e-01 6.463058292865753174e-02 -7.251583039760589600e-02 -5.749549344182014465e-02 6.653235852718353271e-02 1.094683483242988586e-01 1.252613663673400879e-01 -5.574056878685951233e-02 2.267350703477859497e-01 2.545919734984636307e-03 -8.619464933872222900e-02 1.104449331760406494e-01 1.344966739416122437e-01 -5.568595230579376221e-02 2.653041183948516846e-01 -1.479179710149765015e-01 -8.608552627265453339e-03 1.512214690446853638e-01
1.625497080385684967e-02 -1.367628425359725952e-01 -1.810906082391738892e-02 1.681011170148849487e-01 -4.160625934600830078e-01 1.260286569595336914e-01 3.489727675914764404e-01 6.898577511310577393e-02 9.983928501605987549e-02 3.176326751708984375e-01 -1.538484543561935425e-01 3.855322897434234619e-01 3.007816076278686523e-01 -9.249113500118255615e-02 1.307307481765747070e-01 1.015371382236480713e-01 1.090959878638386726e-03 1.426262557506561279e-01 1.084607616066932678e-01 1.378744393587112427e-01 7.347550988197326660e-02 1.494461596012115479e-01 -1.037974432110786438e-01 -1.447988748550415039e-01 1.694503128528594971e-01 9.429255127906799316e-02 -1.321269944310188293e-02 -1.171331182122230530e-01 1.982675492763519287e-02 -1.148012131452560425e-01 2.015225142240524292e-01 -1.051332503557205200e-01
2.525675892829895020e-01 -3.651420176029205322e-01 -8.492985740303993225e-03 5.165234580636024475e-02 -1.312694847583770752e-01 1.856777667999267578e-01 3.675000369548797607e-01 -1.858215034008026123e-01 1.288145780563354492e-02 1.852047294378280640e-01 -1.283972859382629395e-01 1.584080159664154053e-01 1.698881089687347412e-01 1.070215776562690735e-01 -4.930557310581207275e-02 -7.555443793535232544e-02 -5.363272503018379211e-02 9.299325942993164062e-02 -6.781489402055740356e-02 1.891266107559204102e-01 -3.729027137160301208e-02 -3.753240406513214111e-02 4.004283249378204346e-01 2.470497339963912964e-01 -2.478834986686706543e-01 1.777929216623306274e-01 1.132697537541389465e-01 -6.883979588747024536e-02 4.200613498687744141e-02 -2.137869149446487427e-01 -8.063976466655731201e-02 -1.169651001691818237e-01
3.924122154712677002e-01 -1.862567067146301270e-01 -3.458168208599090576e-01 -2.387915253639221191e-01 -4.955889657139778137e-02 -1.525244414806365967e-01 2.716200053691864014e-01 -2.166434228420257568e-01 2.520360350608825684e-01 2.902948856353759766e-01 -2.363958209753036499e-02 2.848703265190124512e-01 -8.001212775707244873e-02 1.151246204972267151e-01 5.827228724956512451e-02 9.792575985193252563e-02 -8.082319796085357666e-02 1.369216442108154297e-01 -1.150402333587408066e-02 -2.181988954544067383e-02 -6.182580813765525818e-02 -1.446306109428405762e-01 7.806025445461273193e-02 1.267739236354827881e-01 1.841756701469421387e-02 1.287399381399154663e-01 2.113595902919769287e-01 -1.477179378271102905e-01 1.784803271293640137e-01 -6.840835511684417725e-02 1.906494959257543087e-03 -1.827454119920730591e-01
3.551764786243438721e-01 -1.578646153211593628e-01 1.016973927617073059e-01 9.349656850099563599e-02 1.792923576431348920e-04 7.284364849328994751e-02 4.527814984321594238e-01 -5.497902259230613708e-02 4.802124574780464172e-02 1.477239429950714111e-01 -6.433220207691192627e-02 3.020132184028625488e-01 5.115085095167160034e-02 2.927569486200809479e-02 1.752866208553314209e-01 -1.081398427486419678e-01 -1.470063030719757080e-01 -4.314968362450599670e-02 -1.976571679115295410e-01 1.960447877645492554e-01 1.202479973435401917e-01 -7.563181966543197632e-02 2.216934859752655029e-01 1.132819801568984985e-01 -9.461891651153564453e-02 -3.604269120842218399e-03 -1.198277622461318970e-02 -1.332493126392364502e-01 1.445779204368591309e-01 -2.372578084468841553e-01 -3.179565370082855225e-01 -2.506830096244812012e-01
-1.090835779905319214e-01 -1.088990569114685059e-01 -1.655771024525165558e-02 -1.293434947729110718e-01 -1.320000141859054565e-01 2.137417644262313843e-01 2.657998800277709961e-01 -2.115651965141296387e-01 1.323785912245512009e-02 1.269642859697341919e-01 8.964622020721435547e-02 2.252785116434097290e-01 1.600895971059799194e-01 4.174429178237915039e-01 2.464110851287841797e-01 2.250760793685913086e-01 3.348757699131965637e-02 -2.651219666004180908e-01 1.451838016510009766e-01 3.081355392932891846e-01 2.078841030597686768e-01 -3.335908800363540649e-02 -5.996876955032348633e-02 3.995772078633308411e-02 -5.397956445813179016e-02 6.379443407058715820e-02 -1.180128529667854309e-01 -6.106228381395339966e-02 7.729613780975341797e-02 -1.419748812913894653e-01 -3.264116644859313965e-01 9.905374608933925629e-03
8.321628719568252563e-02 -1.838429421186447144e-01 6.553419679403305054e-02 9.275216609239578247e-02 -1.764236092567443848e-01 1.126503348350524902e-01 3.304081559181213379e-01 -1.899627298116683960e-01 -9.423140436410903931e-03 3.107644915580749512e-01 -1.536906696856021881e-03 -9.555179625749588013e-02 -6.914252787828445435e-02 3.016159534454345703e-01 -1.188185811042785645e-01 -2.073499858379364014e-01 1.851512491703033447e-02 -6.679455935955047607e-02 2.655594050884246826e-01 1.205399855971336365e-01 -1.227121874690055847e-01 2.733785808086395264e-01 1.481164395809173584e-01 -2.496741712093353271e-02 1.405529230833053589e-01 -3.793020546436309814e-02 -1.355251669883728027e-01 -4.796522259712219238e-01 1.209098100662231445e-01 -1.994499191641807556e-02 -1.010501235723495483e-01 3.975487500429153442e-02
2.402981817722320557e-01 -1.955411583185195923e-01 -1.674576848745346069e-02 -1.199767813086509705e-01 -2.642635107040405273e-01 1.311485916376113892e-01 2.830113768577575684e-01 1.377457827329635620e-01 1.780810505151748657e-01 1.753634661436080933e-01 -2.362633198499679565e-01 4.665262997150421143e-01 2.676264643669128418e-01 -3.835104778409004211e-02 -1.131000742316246033e-01 1.251038312911987305e-01 -3.524935618042945862e-02 -1.890038251876831055e-01 6.626878678798675537e-02 7.575976103544235229e-02 1.752022653818130493e-01 6.858842074871063232e-02 -2.841220051050186157e-02 -8.358814567327499390e-02 1.103926301002502441e-01 6.174937263131141663e-02 3.014382123947143555e-01 7.240094989538192749e-02 2.430102527141571045e-01 -3.427223116159439087e-02 5.560759082436561584e-02 7.336080539971590042e-03
1.328660398721694946e-01 -7.729136943817138672e-02 1.373909264802932739e-01 -4.258480295538902283e-02 -1.776395440101623535e-01 1.037466898560523987e-01 6.126095354557037354e-02 2.341766096651554108e-02 -2.352538853883743286e-01 1.879137158393859863e-01 -6.696130335330963135e-02 1.390667557716369629e-01 4.866809397935867310e-02 2.074034661054611206e-01 -1.416935864835977554e-02 1.959914118051528931e-01 -1.768154650926589966e-01 2.753211259841918945e-01 4.841122031211853027e-02 5.442348867654800415e-02 9.043353796005249023e-02 -2.132180780172348022e-01 2.401715964078903198e-01 1.669891625642776489e-01 -4.538052156567573547e-02 -5.330573022365570068e-02 -1.211342141032218933e-01 -5.577806830406188965e-01 -2.018353641033172607e-01 1.239949613809585571e-01 -1.189432293176651001e-01 2.409406900405883789e-01
3.290335461497306824e-02 -4.019521176815032959e-03 1.305000931024551392e-01 4.210736602544784546e-02 -9.776075929403305054e-02 5.232766643166542053e-02 6.134574860334396362e-02 -3.836744278669357300e-02 3.163448348641395569e-02 1.149530559778213501e-01 -1.531847566366195679e-01 2.939722537994384766e-01 9.065020829439163208e-02 8.372601866722106934e-02 4.338544607162475586e-01 3.541983664035797119e-01 -1.547376662492752075e-01 3.804605081677436829e-02 -3.558285161852836609e-02 1.462344676256179810e-01 2.216334193944931030e-01 -1.283191889524459839e-01 1.092404201626777649e-01 1.720952093601226807e-01 1.406535133719444275e-02 4.292221963405609131e-01 6.819622218608856201e-02 -1.712757945060729980e-01 2.314314097166061401e-01 -2.406876385211944580e-01 -1.443366557359695435e-01 -6.028493866324424744e-02
-5.905276536941528320e-02 -2.109517604112625122e-01 1.593711525201797485e-01 4.432475659996271133e-03 -3.450048565864562988e-01 -1.470566987991333008e-01 2.680390775203704834e-01 1.544770151376724243e-01 -4.037412256002426147e-02 7.424902915954589844e-02 1.126023307442665100e-01 9.346351027488708496e-02 7.656204700469970703e-02 1.960161626338958740e-01 1.969625651836395264e-01 1.095183938741683960e-01 -1.884669661521911621e-01 8.405623584985733032e-02 -3.808009205386042595e-04 -2.704288959503173828e-01 5.264054611325263977e-02 -1.646299064159393311e-01 2.455128878355026245e-01 1.595153473317623138e-02 -1.667945235967636108e-01 1.656164601445198059e-02 -9.827267378568649292e-02 -3.694099187850952148e-01 2.144968062639236450e-01 -2.141385823488235474e-01 -2.161654233932495117e-01 2.183369100093841553e-01
2.537641823291778564e-01 -2.849033176898956299e-01 -1.519703716039657593e-01 -1.866345554590225220e-01 2.415900491178035736e-02 -8.403737843036651611e-02 3.630195558071136475e-01 6.100488454103469849e-02 2.694742977619171143e-01 2.015986591577529907e-01 5.132191628217697144e-02 2.910133004188537598e-01 -4.991459473967552185e-02 2.019931823015213013e-01 8.168298006057739258e-02 2.275022417306900024e-01 -7.821179926395416260e-02 1.954454928636550903e-01 7.857550866901874542e-03 8.252114802598953247e-02 -2.186970710754394531e-01 -3.240543007850646973e-01 6.571503728628158569e-02 1.745406091213226318e-01 -5.112938210368156433e-02 -1.263155043125152588e-01 1.086747944355010986e-01 -1.942978799343109131e-01 3.335064277052879333e-02 -2.018670290708541870e-01 -2.146641351282596588e-02 -4.227796941995620728e-02
8.174732327461242676e-02 -1.463855803012847900e-01 1.035396754741668701e-01 -2.220205962657928467e-01 -7.029398530721664429e-02 1.030491217970848083e-01 2.489758431911468506e-01 -7.208836823701858521e-02 -9.216746687889099121e-02 -1.479058619588613510e-02 -1.847418956458568573e-02 4.617260098457336426e-01 -9.478049725294113159e-02 4.132497608661651611e-01 2.465293556451797485e-01 8.399265259504318237e-02 -9.016220271587371826e-02 -3.736773878335952759e-02 2.786951959133148193e-01 -2.221468985080718994e-01 -1.676999479532241821e-01 7.010985165834426880e-02 2.179058939218521118e-01 7.088429480791091919e-02 -4.417512565851211548e-02 1.724856942892074585e-01 9.448936581611633301e-02 -2.718204855918884277e-01 4.679341986775398254e-02 2.312506176531314850e-02 -1.293425261974334717e-02 -1.406829506158828735e-01
-5.417912825942039490e-02 -1.027084738016128540e-01 -1.025656089186668396e-01 2.057384103536605835e-01 -3.986694514751434326e-01 1.572975665330886841e-01 5.070876330137252808e-02 -1.780271381139755249e-01 1.428147852420806885e-01 2.179062664508819580e-01 -1.697112321853637695e-01 2.496700435876846313e-01 -2.275688573718070984e-02 2.044170796871185303e-01 8.333408087491989136e-02 -1.678022444248199463e-01 -2.149126678705215454e-01 1.996794939041137695e-01 -2.807397581636905670e-02 -9.593926370143890381e-02 2.835945785045623779e-02 -1.819022893905639648e-01 1.136225163936614990e-01 -5.702237412333488464e-02 6.717617064714431763e-02 -1.036779731512069702e-01 -1.721204817295074463e-01 -5.122906565666198730e-01 3.970953449606895447e-02 -1.478551328182220459e-01 4.786654934287071228e-02 -1.164753362536430359e-02
1.661634445190429688e-01 -1.012086719274520874e-01 3.481499478220939636e-02 -1.926756650209426880e-01 -1.432531923055648804e-01 4.355739057064056396e-02 1.943865120410919189e-01 -2.414610423147678375e-02 1.782550066709518433e-01 6.791681051254272461e-02 -8.078305423259735107e-02 3.329341411590576172e-01 4.073364252690225840e-04 3.548298263922333717e-03 5.603407509624958038e-03 2.120013348758220673e-02 -2.975118458271026611e-01 4.092327877879142761e-02 4.221559036523103714e-03 1.032827198505401611e-01 3.399286270141601562e-01 -2.885398268699645996e-01 1.327280551195144653e-01 1.858099102973937988e-01 -1.150009706616401672e-01 1.715319007635116577e-01 2.893803417682647705e-01 1.166609153151512146e-01 7.397072389721870422e-03 -2.224795818328857422e-01 -2.714208662509918213e-01 -3.061506152153015137e-01
-1.048128977417945862e-01 -9.735950827598571777e-02 -1.079479902982711792e-01 -2.238583266735076904e-01 -2.975590825080871582e-01 4.277582466602325439e-01 1.987821608781814575e-01 -2.024169415235519409e-01 3.821793198585510254e-02 4.409306123852729797e-02 1.071052253246307373e-01 1.541721224784851074e-01 1.159855425357818604e-01 2.498309165239334106e-01 1.582111567258834839e-01 1.720047593116760254e-01 -1.154632195830345154e-01 6.584525853395462036e-02 2.438577264547348022e-01 9.827882796525955200e-02 -5.253599211573600769e-02 8.945067971944808960e-02 -1.242147088050842285e-01 3.775774240493774414e-01 -1.891048550605773926e-01 1.363196223974227905e-01 6.521326303482055664e-02 -1.429730951786041260e-01 -1.455511748790740967e-01 8.130412548780441284e-02 -1.841508746147155762e-01 -1.848182268440723419e-02
3.333026170730590820e-01 -1.039039716124534607e-01 -5.945779010653495789e-02 1.351779997348785400e-01 -9.202513843774795532e-02 2.298219949007034302e-01 5.067259073257446289e-01 -2.710745669901371002e-02 9.855925291776657104e-02 1.850610971450805664e-01 -1.090283021330833435e-01 1.324397623538970947e-01 -4.898254759609699249e-03 3.892364501953125000e-01 2.351368665695190430e-01 1.938614994287490845e-02 -9.701125323772430420e-02 2.288565412163734436e-02 -4.380927234888076782e-02 2.113704532384872437e-01 -9.397868812084197998e-02 -1.050845161080360413e-01 2.024579793214797974e-01 1.517664641141891479e-01 9.383070468902587891e-02 3.416268900036811829e-02 -1.927134394645690918e-02 1.219214405864477158e-02 -5.051062256097793579e-02 -2.604146003723144531e-01 -1.559785306453704834e-01 -1.063601523637771606e-01
3.395810127258300781e-01 -1.215214729309082031e-01 6.848576664924621582e-02 -1.583335250616073608e-01 1.058271974325180054e-01 1.254701018333435059e-01 5.712268352508544922e-01 -1.984758824110031128e-01 1.445645093917846680e-02 3.589927405118942261e-02 1.649301557336002588e-04 1.325684189796447754e-01 -2.692878805100917816e-02 1.180070042610168457e-01 8.358932286500930786e-02 2.431870996952056885e-01 -8.111562579870223999e-02 -3.344381460919976234e-03 4.960243031382560730e-02 2.834375500679016113e-01 -5.282748490571975708e-03 -7.426123321056365967e-02 3.040347397327423096e-01 1.394106000661849976e-01 -1.281349919736385345e-02 1.013892814517021179e-01 1.225092187523841858e-01 -2.422841638326644897e-01 1.344294399023056030e-01 -9.085176885128021240e-02 -3.873873502016067505e-02 -1.699680238962173462e-01
-6.575379520654678345e-02 -7.259224355220794678e-02 3.171988297253847122e-03 -1.072177886962890625e-01 -1.776812076568603516e-01 1.785587668418884277e-01 2.214831262826919556e-01 -4.400403238832950592e-03 1.462432742118835449e-01 -3.457115590572357178e-02 2.936481311917304993e-02 3.260190784931182861e-01 -4.891626536846160889e-02 4.400497972965240479e-01 2.036563307046890259e-01 9.736425429582595825e-02 -9.361029416322708130e-02 -1.623476296663284302e-01 2.543711960315704346e-01 -1.930479258298873901e-01 -4.301048442721366882e-02 -1.969685256481170654e-01 1.658258289098739624e-01 1.552914381027221680e-01 -2.539011090993881226e-02 2.969689369201660156e-01 2.372924424707889557e-02 -2.553950250148773193e-01 1.325749307870864868e-01 1.956268846988677979e-01 -2.226604372262954712e-01 -1.572342775762081146e-02
3.024329245090484619e-01 -9.429177641868591309e-02 1.062937974929809570e-01 -9.076648950576782227e-02 -2.328548207879066467e-02 3.398597836494445801e-01 3.603555858135223389e-01 9.542408585548400879e-02 -5.281879566609859467e-03 2.572119235992431641e-01 -1.303296685218811035e-01 1.504609733819961548e-01 2.498555779457092285e-01 1.559666991233825684e-01 7.178502529859542847e-02 -3.059452772140502930e-01 -1.408006250858306885e-01 1.141531616449356079e-01 -7.795951515436172485e-02 2.460863441228866577e-01 1.913578063249588013e-01 -1.864733695983886719e-01 -3.077828884124755859e-02 1.119589954614639282e-01 -4.969646409153938293e-02 1.368819773197174072e-01 1.213787645101547241e-01 -1.403494030237197876e-01 -4.385722801089286804e-02 -1.413016468286514282e-01 -5.494214594364166260e-02 -2.624287307262420654e-01
1.309978067874908447e-01 8.599379658699035645e-02 4.886068031191825867e-02 -1.703827679157257080e-01 -8.905685693025588989e-02 1.209343820810317993e-01 1.930903494358062744e-01 -1.173232272267341614e-01 -9.599363803863525391e-02 -8.256658911705017090e-03 -2.130940705537796021e-01 2.822686731815338135e-01 2.735960781574249268e-01 2.949247062206268311e-01 -1.030583679676055908e-01 6.723801046609878540e-02 2.134495526552200317e-01 -6.164979189634323120e-02 -9.790849685668945312e-02 -1.478673331439495087e-02 -2.263514697551727295e-01 1.819804459810256958e-01 2.727029919624328613e-01 -3.227116540074348450e-02 8.077315986156463623e-02 7.259523123502731323e-02 2.540623582899570465e-02 -4.166114628314971924e-01 1.377334147691726685e-01 1.110750157386064529e-02 -3.600653111934661865e-01 7.351734489202499390e-02
-1.506102234125137329e-01 -3.992454148828983307e-03 6.753838062286376953e-02 -2.189349979162216187e-01 -1.476560682058334351e-01 1.020280346274375916e-01 3.003023862838745117e-01 1.284160017967224121e-01 2.779026925563812256e-01 1.621222347021102905e-01 -1.702500134706497192e-01 4.207369089126586914e-01 1.794504970312118530e-01 2.061622142791748047e-01 3.325162231922149658e-01 -1.924273744225502014e-02 -5.847888812422752380e-02 -8.096919953823089600e-02 -7.207661122083663940e-02 1.645122468471527100e-02 1.693091094493865967e-01 -1.910770684480667114e-02 -1.340585201978683472e-01 1.000650003552436829e-01 1.779428310692310333e-02 2.820107340812683105e-01 2.475828975439071655e-01 -5.710613355040550232e-02 5.685106292366981506e-02 1.881019026041030884e-01 7.783373445272445679e-02 -1.709597408771514893e-01
3.216868340969085693e-01 -6.659268587827682495e-02 1.973567754030227661e-01 -2.084876596927642822e-01 5.934061482548713684e-03 1.041745766997337341e-01 4.622445106506347656e-01 -1.036348640918731689e-01 -6.851892452687025070e-03 1.990009695291519165e-01 1.398463249206542969e-01 1.207676008343696594e-01 5.488207563757896423e-02 2.987659573554992676e-01 3.110527694225311279e-01 -2.185103297233581543e-02 2.670338451862335205e-01 1.524611413478851318e-01 1.111176088452339172e-01 -9.024325758218765259e-02 6.664493680000305176e-02 2.375980466604232788e-02 6.157858297228813171e-02 -1.351305246353149414e-01 -2.929479070007801056e-02 -1.098362449556589127e-02 2.429674863815307617e-01 -2.851631119847297668e-02 1.986481994390487671e-01 -2.480901479721069336e-01 4.159431532025337219e-02 7.354059070348739624e-02
3.827815055847167969e-01 -1.745878309011459351e-01 5.776170641183853149e-02 -3.900208473205566406e-01 -1.207271963357925415e-01 5.190358683466911316e-02 4.650354087352752686e-01 -9.197203814983367920e-02 2.030759006738662720e-01 1.725796163082122803e-01 1.345009207725524902e-01 2.231142669916152954e-01 1.325707882642745972e-02 -1.801580004394054413e-02 2.062942534685134888e-01 -6.618054956197738647e-02 4.858421161770820618e-03 1.760602146387100220e-01 -1.561659872531890869e-01 -1.689279526472091675e-01 2.213864121586084366e-03 -8.416123688220977783e-02 1.462995707988739014e-01 1.174869164824485779e-01 -9.493383578956127167e-03 6.797567941248416901e-03 -9.305556304752826691e-03 -2.260508388280868530e-01 -1.515274494886398315e-01 -2.791351452469825745e-02 2.007241547107696533e-02 -1.937084197998046875e-01
3.494924902915954590e-01 -1.794788539409637451e-01 -5.124537274241447449e-02 3.379562869668006897e-02 -2.016203850507736206e-02 2.073850333690643311e-01 3.784476816654205322e-01 -8.900539577007293701e-02 1.622573286294937134e-01 2.719010710716247559e-01 1.558011025190353394e-01 3.735879957675933838e-01 -2.721833437681198120e-02 -1.260066330432891846e-01 1.068007871508598328e-01 -1.335735172033309937e-01 -1.399332582950592041e-01 3.357120156288146973e-01 2.612164802849292755e-02 -1.568965613842010498e-02 -3.044103085994720459e-02 -5.412877351045608521e-02 9.832379966974258423e-02 5.269144102931022644e-02 -2.035831511020660400e-01 1.897027902305126190e-02 1.421951651573181152e-01 -1.598025262355804443e-01 -9.612707793712615967e-02 -2.659716308116912842e-01 1.275589019060134888e-01 -6.340516358613967896e-02
3.472607135772705078e-01 -1.074149906635284424e-01 -9.540339559316635132e-02 -1.283972263336181641e-01 -4.017715156078338623e-02 1.293788701295852661e-01 2.702306210994720459e-01 -6.409583240747451782e-02 2.142076790332794189e-01 4.394088089466094971e-01 5.433348938822746277e-02 9.822236746549606323e-02 1.035136803984642029e-01 -1.432433840818703175e-03 2.317414879798889160e-01 6.888745725154876709e-02 -2.264884561300277710e-01 3.551440536975860596e-01 -1.910078376531600952e-01 2.660601735115051270e-01 6.228119134902954102e-03 -6.420972943305969238e-02 5.564010888338088989e-02 -1.994453184306621552e-02 -2.010518759489059448e-01 -9.640006721019744873e-02 1.060789152979850769e-01 -1.387274116277694702e-01 -5.079378560185432434e-02 -1.972791105508804321e-01 -6.934805214405059814e-02 -8.481843769550323486e-02
1.441331021487712860e-02 -1.161078065633773804e-01 9.820856153964996338e-02 -1.519015133380889893e-01 -1.513202190399169922e-01 -1.527548581361770630e-01 5.622719600796699524e-02 1.069569960236549377e-01 7.414049655199050903e-02 8.119077235460281372e-02 -1.867606043815612793e-01 3.672814071178436279e-01 4.331500455737113953e-02 1.871872097253799438e-01 3.569034114480018616e-02 -4.874322935938835144e-02 9.337820857763290405e-02 3.669979423284530640e-02 7.340038567781448364e-02 -1.644928902387619019e-01 1.996413469314575195e-01 1.805434972047805786e-01 2.880537211894989014e-01 7.505109906196594238e-02 -3.350853919982910156e-01 2.455014586448669434e-01 2.853703200817108154e-01 -2.493460774421691895e-01 2.758951783180236816e-01 1.608649939298629761e-01 -1.728522628545761108e-01 -1.368276178836822510e-01
8.603195101022720337e-02 -2.242568880319595337e-01 -8.788715302944183350e-02 -2.587701193988323212e-02 -1.883390843868255615e-01 2.337628602981567383e-01 4.097011983394622803e-01 2.284844666719436646e-01 1.048855334520339966e-01 1.571580767631530762e-01 -8.990086615085601807e-02 1.133846938610076904e-01 3.578347340226173401e-02 2.029673159122467041e-01 1.830710470676422119e-02 6.432840228080749512e-02 -2.103384584188461304e-02 -2.281632833182811737e-02 -2.835765480995178223e-01 2.175939828157424927e-01 1.862599700689315796e-01 1.460912972688674927e-01 1.159743294119834900e-01 1.980811804533004761e-01 6.126407161355018616e-02 -6.896833330392837524e-02 3.772519230842590332e-01 1.978241652250289917e-02 1.972010880708694458e-01 -2.682861089706420898e-01 -9.387381374835968018e-02 1.086447909474372864e-01
-5.407448112964630127e-02 -2.652245163917541504e-01 1.131070628762245178e-01 -5.370909813791513443e-03 -2.376251816749572754e-01 4.783484712243080139e-02 2.005890160799026489e-01 5.595701560378074646e-02 2.508831769227981567e-02 5.475135520100593567e-02 7.354528177529573441e-03 2.951988279819488525e-01 4.358532652258872986e-02 1.803884059190750122e-01 1.094990894198417664e-01 -1.412533819675445557e-01 -3.861486017704010010e-01 2.097143381834030151e-01 -1.743297278881072998e-01 -3.253540694713592529e-01 3.917888551950454712e-02 -1.786400824785232544e-01 1.989282965660095215e-01 -7.722557336091995239e-02 1.449779700487852097e-02 -2.864073403179645538e-02 1.300554126501083374e-01 -4.304588735103607178e-01 -2.214681357145309448e-02 -1.801489889621734619e-01 -6.586432456970214844e-02 -7.576712965965270996e-02
3.370976746082305908e-01 -2.543427646160125732e-01 -1.482392102479934692e-01 9.506745263934135437e-04 -9.559769928455352783e-02 1.400607973337173462e-01 2.882102131843566895e-01 2.846108078956604004e-01 6.061519496142864227e-03 3.472772836685180664e-01 -2.490582019090652466e-01 8.010554313659667969e-02 1.465477347373962402e-01 4.922535642981529236e-02 1.121075823903083801e-02 5.427280440926551819e-02 8.667144924402236938e-02 1.580021902918815613e-02 -6.898307055234909058e-02 1.934202760457992554e-01 2.123954519629478455e-02 2.142037823796272278e-02 1.887865364551544189e-01 1.031806971877813339e-02 -1.615363806486129761e-01 1.416026800870895386e-01 3.424269706010818481e-02 -2.803630530834197998e-01 8.393698930740356445e-02 -3.544015288352966309e-01 -2.089643776416778564e-01 4.469040036201477051e-02
-7.565261423587799072e-02 -1.203263774514198303e-01 2.122215926647186279e-01 -2.850322127342224121e-01 -2.114954888820648193e-01 1.573013067245483398e-01 1.707430332899093628e-01 -3.254511952400207520e-02 7.878640294075012207e-02 2.629616297781467438e-02 1.355313509702682495e-01 5.973738059401512146e-02 -1.003094241023063660e-01 5.655379295349121094e-01 1.672498285770416260e-01 1.975286155939102173e-01 2.842576242983341217e-03 -1.038535609841346741e-01 4.167083650827407837e-02 -2.657943218946456909e-02 -1.165448054671287537e-01 -1.681968383491039276e-02 2.053226381540298462e-01 -7.349484413862228394e-02 -1.630627363920211792e-01 2.112755030393600464e-01 2.111846953630447388e-01 -2.923979163169860840e-01 4.493417218327522278e-02 1.200826317071914673e-01 -7.083860039710998535e-02 -1.751253753900527954e-01
6.971595436334609985e-02 2.640748322010040283e-01 -1.619277000427246094e-01 -1.216604411602020264e-01 -2.345800101757049561e-01 -9.491430222988128662e-02 2.305762469768524170e-01 6.946376990526914597e-03 -2.494726702570915222e-02 1.981157511472702026e-01 -2.065059691667556763e-01 4.136570096015930176e-01 2.066233009099960327e-01 1.821346879005432129e-01 2.609722912311553955e-01 -3.426557779312133789e-02 8.914564736187458038e-03 -1.084118485450744629e-01 2.281979024410247803e-01 1.023462191224098206e-01 1.303640007972717285e-01 1.031004637479782104e-01 8.707179129123687744e-02 -1.019448414444923401e-02 8.039441704750061035e-02 -1.031480357050895691e-02 9.035690687596797943e-03 -1.855742782354354858e-01 8.671480417251586914e-02 1.471488624811172485e-01 -4.337806701660156250e-01 1.541389152407646179e-02
1.804597675800323486e-01 -1.063570380210876465e-01 -4.127500951290130615e-02 -1.162509620189666748e-02 -2.521939873695373535e-01 1.385975778102874756e-01 2.338984906673431396e-01 8.024517446756362915e-02 -1.077312789857387543e-02 2.557274401187896729e-01 4.091648757457733154e-02 2.866463363170623779e-01 -9.564031660556793213e-02 1.547099351882934570e-01 4.020766541361808777e-02 2.586285471916198730e-01 -9.877094067633152008e-03 -2.451132833957672119e-01 2.006282061338424683e-01 1.141275651752948761e-02 4.482454955577850342e-01 -1.647717133164405823e-02 1.682048290967941284e-01 -1.449457108974456787e-01 8.553677052259445190e-02 -1.152982562780380249e-01 -6.661555171012878418e-02 -2.262491285800933838e-01 6.988548487424850464e-02 3.367679417133331299e-01 -6.731799989938735962e-02 -9.623794257640838623e-02
-2.440415322780609131e-01 -9.762652218341827393e-02 4.727561771869659424e-02 -3.099312260746955872e-02 5.949416384100914001e-02 3.888960927724838257e-02 2.503977417945861816e-01 -1.324801594018936157e-01 2.208755016326904297e-01 2.790084481239318848e-01 -9.659473598003387451e-02 3.266466315835714340e-03 5.323143675923347473e-02 4.118525683879852295e-01 -4.760991781949996948e-02 -2.550141811370849609e-01 -1.852363198995590210e-01 2.746859192848205566e-01 3.897830098867416382e-02 3.719035163521766663e-02 -1.201931536197662354e-01 -1.193305402994155884e-01 8.712487667798995972e-02 -1.348242312669754028e-01 1.580316573381423950e-01 2.281421571969985962e-01 8.515652269124984741e-02 -3.687286078929901123e-01 1.477238386869430542e-01 1.911258511245250702e-02 -2.390052974224090576e-01 4.378702957183122635e-03
6.506016105413436890e-02 -2.235037833452224731e-01 1.625074744224548340e-01 -3.201794624328613281e-01 -4.244299530982971191e-01 1.263975501060485840e-01 4.117290675640106201e-01 -3.235386312007904053e-02 5.899741873145103455e-02 1.343265757896006107e-03 -7.525982707738876343e-02 -3.195807337760925293e-02 3.645762205123901367e-01 9.179902076721191406e-02 1.507369577884674072e-01 1.405120193958282471e-01 -9.420760720968246460e-02 1.091831848025321960e-01 -1.103156879544258118e-01 7.011747453361749649e-03 2.217161655426025391e-01 -8.788628876209259033e-02 5.151939764618873596e-02 1.217237673699855804e-02 -6.695125252008438110e-03 8.866168558597564697e-02 -7.113115489482879639e-02 -6.434866040945053101e-02 2.021864354610443115e-01 -2.773670852184295654e-01 1.578033864498138428e-01 6.090721115469932556e-02
-3.310843408107757568e-01 -2.588235139846801758e-01 1.731314659118652344e-01 -1.071571484208106995e-01 -1.160139665007591248e-01 1.452543884515762329e-01 2.289468050003051758e-01 2.258889377117156982e-02 2.230072580277919769e-02 3.583558797836303711e-01 1.462684664875268936e-02 5.293615460395812988e-01 2.645812695845961571e-03 1.960342936217784882e-02 1.376541107892990112e-01 -8.758696913719177246e-02 3.503663465380668640e-03 -5.654879286885261536e-02 -2.011460363864898682e-01 1.695273444056510925e-02 1.073883473873138428e-01 -9.738317877054214478e-02 1.170697882771492004e-01 -2.290434576570987701e-02 9.539331495761871338e-02 2.657492756843566895e-01 9.186615049839019775e-02 -7.474341243505477905e-02 -8.456504344940185547e-02 1.825434714555740356e-01 -1.337932646274566650e-01 -1.635880172252655029e-01
8.683236688375473022e-02 -2.804637327790260315e-02 1.694599241018295288e-01 1.602163314819335938e-01 -3.422529101371765137e-01 2.204049080610275269e-01 3.631603419780731201e-01 2.263928353786468506e-01 -1.399983763694763184e-01 3.111088573932647705e-01 -1.709774285554885864e-01 -3.526062890887260437e-02 -8.239591866731643677e-02 2.859611436724662781e-02 -5.513282120227813721e-02 7.629676163196563721e-02 -1.186462417244911194e-01 -1.763302981853485107e-01 6.677302718162536621e-02 1.945433169603347778e-01 1.974142193794250488e-01 -1.705986261367797852e-01 -6.440593302249908447e-02 -2.473474591970443726e-01 -1.430757641792297363e-01 1.210339949466288090e-03 3.087010681629180908e-01 -8.392403274774551392e-02 2.254773974418640137e-01 -3.062338801100850105e-04 -1.077592372894287109e-01 1.376824826002120972e-01
2.048154622316360474e-01 -7.263658195734024048e-02 8.495409041643142700e-02 -1.120215877890586853e-01 -2.699925899505615234e-01 -1.174956932663917542e-01 4.576367139816284180e-01 5.571895837783813477e-02 -6.539939343929290771e-02 1.734630316495895386e-01 -6.170119345188140869e-02 1.539893448352813721e-01 3.248163964599370956e-03 1.246227473020553589e-01 2.115684561431407928e-02 -1.742432713508605957e-01 1.948019415140151978e-01 2.880551107227802277e-02 1.379835605621337891e-01 -4.717193171381950378e-02 -1.493550837039947510e-01 -7.130843400955200195e-02 1.177467405796051025e-01 1.004051193594932556e-01 -1.360690779983997345e-02 6.008224561810493469e-02 3.726017177104949951e-01 -1.873412579298019409e-01 -4.257435202598571777e-01 -6.393241137266159058e-02 -9.684561938047409058e-02 -2.042254209518432617e-01
-7.375784963369369507e-02 -1.132836714386940002e-01 -1.122059896588325500e-01 -1.580852568149566650e-01 -3.771442770957946777e-01 7.429967075586318970e-02 2.062505632638931274e-01 -1.413968652486801147e-01 1.491927057504653931e-01 1.953220739960670471e-02 -1.912409663200378418e-01 3.979244530200958252e-01 -2.146380394697189331e-01 1.924894750118255615e-01 -1.586923599243164062e-01 -1.492580175399780273e-01 -2.298901379108428955e-01 1.786342710256576538e-01 1.218842994421720505e-02 -9.124003350734710693e-02 -1.541159860789775848e-02 -1.304119825363159180e-01 5.744369700551033020e-02 -2.832153066992759705e-02 5.263640359044075012e-02 -8.641070127487182617e-02 -1.143618449568748474e-01 -4.732463657855987549e-01 5.572981014847755432e-02 -2.779284119606018066e-02 1.030448153614997864e-01 9.675104916095733643e-02
1.656668931245803833e-01 3.056848347187042236e-01 -7.466349285095930099e-03 -1.633033603429794312e-01 -2.881226241588592529e-01 1.109968405216932297e-02 9.328670054674148560e-02 -1.030225157737731934e-01 -5.854240059852600098e-02 2.434043958783149719e-02 -3.172962963581085205e-01 1.070132106542587280e-01 -5.963625386357307434e-02 3.776106536388397217e-01 -7.970581948757171631e-02 -3.809612616896629333e-02 -7.020305842161178589e-02 1.811271309852600098e-01 1.177812814712524414e-01 -6.686487793922424316e-02 1.106486395001411438e-01 7.805552333593368530e-02 6.781953852623701096e-03 -1.646540164947509766e-01 -5.302739143371582031e-02 -1.181722506880760193e-01 4.117820262908935547e-01 -1.455834209918975830e-01 2.810368835926055908e-01 2.648838609457015991e-02 -3.008359968662261963e-01 2.327779307961463928e-02
2.250209152698516846e-01 -2.169782221317291260e-01 6.293337792158126831e-02 1.044040024280548096e-01 -3.598653376102447510e-01 -1.565648615360260010e-01 8.513645827770233154e-02 -8.530228585004806519e-02 2.918251156806945801e-01 3.039087355136871338e-01 -3.850983083248138428e-02 1.299559324979782104e-01 -1.044062897562980652e-02 3.008853197097778320e-01 3.186300024390220642e-02 -1.050909832119941711e-01 -2.097623050212860107e-02 -5.767398327589035034e-02 4.607258737087249756e-02 7.000054232776165009e-03 2.741953730583190918e-01 3.466965630650520325e-02 1.642152892600279301e-05 8.785694092512130737e-02 2.694514095783233643e-01 -2.715087234973907471e-01 1.084842905402183533e-01 -1.374154239892959595e-01 6.156910583376884460e-02 -1.200020685791969299e-01 -2.284427881240844727e-01 -2.879209220409393311e-01
4.685027524828910828e-02 -2.535492479801177979e-01 -9.687715768814086914e-02 5.707909166812896729e-02 -4.514223709702491760e-02 1.727379411458969116e-01 3.928889632225036621e-01 -1.566815972328186035e-01 3.053581416606903076e-01 2.776783406734466553e-01 1.582166254520416260e-01 2.221316397190093994e-01 -1.506655514240264893e-01 1.850091218948364258e-01 3.240865170955657959e-01 -1.317879185080528259e-02 -5.086033046245574951e-02 3.279133439064025879e-01 -2.247034013271331787e-01 5.245238170027732849e-02 5.814290419220924377e-02 -8.713655918836593628e-02 1.647782921791076660e-01 -4.804498702287673950e-02 -1.581929437816143036e-02 -8.410646580159664154e-03 1.223626211285591125e-01 -1.126774325966835022e-01 -4.472579807043075562e-02 -1.235399618744850159e-01 1.058342903852462769e-01 -2.073304504156112671e-01
1.604918390512466431e-01 -2.522578537464141846e-01 8.391176164150238037e-02 -2.086678445339202881e-01 -6.373837590217590332e-03 4.364697635173797607e-01 3.155845999717712402e-01 1.074737608432769775e-01 -1.098313033580780029e-01 1.317982822656631470e-01 9.688434004783630371e-02 1.870982795953750610e-01 2.025309354066848755e-01 -5.434804037213325500e-02 2.354487031698226929e-01 -1.825926303863525391e-01 -1.929371356964111328e-01 2.538824826478958130e-02 2.702489867806434631e-02 2.128893584012985229e-01 2.655775099992752075e-02 -3.497473895549774170e-02 3.135680854320526123e-01 1.937264800071716309e-01 3.050665743649005890e-02 8.701665699481964111e-02 2.256178408861160278e-01 -1.239321455359458923e-01 6.877455860376358032e-02 1.430940814316272736e-02 -2.158177196979522705e-01 -6.146132200956344604e-02
3.321870863437652588e-01 -9.022258222103118896e-02 -5.072185769677162170e-02 -4.992077127099037170e-02 -4.397768154740333557e-02 7.946384698152542114e-02 7.313923537731170654e-02 5.039628967642784119e-02 1.899257004261016846e-01 2.009472846984863281e-01 -4.670618101954460144e-02 3.641201555728912354e-01 2.631248831748962402e-01 2.606889605522155762e-01 1.412132382392883301e-01 6.066631525754928589e-02 -1.853301674127578735e-01 2.231805920600891113e-01 -9.636123478412628174e-02 -1.305703911930322647e-02 2.367885410785675049e-01 4.732387512922286987e-02 -9.017156064510345459e-02 6.330441683530807495e-02 2.523814328014850616e-02 2.787615954875946045e-01 1.743855327367782593e-01 -1.159531772136688232e-01 2.430263459682464600e-01 4.550454020500183105e-02 2.788178808987140656e-02 -3.743099272251129150e-01
7.835922390222549438e-02 -4.004058241844177246e-02 -1.361957043409347534e-01 -8.714792132377624512e-02 -1.340035721659660339e-02 7.662435621023178101e-02 4.556157886981964111e-01 1.526756882667541504e-01 2.018883675336837769e-01 1.264334321022033691e-01 -6.530347466468811035e-02 1.460302770137786865e-01 7.540643215179443359e-02 2.745432257652282715e-01 2.716773152351379395e-01 -8.433163166046142578e-02 -1.919635105878114700e-03 2.212619930505752563e-01 -2.073597162961959839e-01 1.641200184822082520e-01 4.018008708953857422e-01 -1.004012525081634521e-01 -1.586789041757583618e-01 1.123800799250602722e-01 -2.766759321093559265e-02 -7.016178220510482788e-02 1.626767814159393311e-01 -1.295380145311355591e-01 1.582711637020111084e-01 1.029032990336418152e-01 -1.274039745330810547e-01 -2.362681180238723755e-01
-2.471217699348926544e-02 -1.586323529481887817e-01 6.100343912839889526e-02 -8.029966056346893311e-02 -5.590498447418212891e-01 -1.084637120366096497e-01 1.928859353065490723e-01 -4.980173334479331970e-02 8.327321708202362061e-02 4.647633805871009827e-02 -1.820411980152130127e-01 1.619593054056167603e-01 2.280224114656448364e-01 1.267545670270919800e-01 -2.812832128256559372e-03 -2.155734896659851074e-01 -2.711522281169891357e-01 9.096182137727737427e-02 -5.461483076214790344e-02 4.325214773416519165e-02 1.394824031740427017e-02 1.461972249671816826e-03 2.441562712192535400e-01 -5.813145264983177185e-02 -8.783868700265884399e-02 5.237165093421936035e-02 -8.160426467657089233e-02 -3.980472683906555176e-01 1.673996895551681519e-01 -1.995694935321807861e-01 1.171913966536521912e-01 1.004048213362693787e-01
1.132773309946060181e-01 -2.501266002655029297e-01 -1.806128583848476410e-02 -7.418421655893325806e-02 -4.866516888141632080e-01 1.770378351211547852e-01 2.529031932353973389e-01 2.353753894567489624e-01 3.470799699425697327e-02 -5.258233472704887390e-02 3.707025572657585144e-02 3.799804300069808960e-02 2.117393612861633301e-01 1.909615397453308105e-01 1.866417527198791504e-01 -8.999075740575790405e-02 1.096587181091308594e-01 1.810278743505477905e-01 2.987420186400413513e-02 -2.838068008422851562e-01 1.125721931457519531e-01 -1.858239769935607910e-01 -1.022076010704040527e-01 7.222063094377517700e-02 -2.060402184724807739e-01 1.685495823621749878e-01 1.321723163127899170e-01 -4.348668083548545837e-02 3.862167894840240479e-02 -2.109472751617431641e-01 -6.996370851993560791e-02 2.646001577377319336e-01
3.624965548515319824e-01 -1.080257892608642578e-01 9.520443528890609741e-02 -1.463195383548736572e-01 -1.606380045413970947e-01 2.221568226814270020e-01 3.088855445384979248e-01 9.217974543571472168e-02 1.056524962186813354e-01 3.596154749393463135e-01 -2.347992360591888428e-01 3.294073045253753662e-01 2.475367635488510132e-01 -3.887803107500076294e-02 -7.572561502456665039e-02 -6.690197438001632690e-02 -1.054703593254089355e-01 6.838973145931959152e-03 -1.591037772595882416e-02 2.973902523517608643e-01 -4.052028805017471313e-02 -4.607301950454711914e-02 -6.073506921529769897e-02 -1.608382910490036011e-02 3.607087582349777222e-02 2.039434164762496948e-01 2.371660433709621429e-02 -1.461799442768096924e-01 2.003422975540161133e-01 -1.776302754878997803e-01 1.610898375511169434e-01 1.498722471296787262e-02
3.996342718601226807e-01 -2.934063971042633057e-01 6.972743570804595947e-02 -9.255835786461830139e-03 4.569948464632034302e-02 9.648433327674865723e-02 4.819624423980712891e-01 -6.869565695524215698e-02 2.502034306526184082e-01 1.281833648681640625e-01 1.613616477698087692e-03 1.994790583848953247e-01 -1.799567416310310364e-02 1.060440540313720703e-01 2.289772629737854004e-01 5.565848946571350098e-02 -3.020442426204681396e-01 1.676151007413864136e-01 -1.254739761352539062e-01 1.014445051550865173e-01 -1.925286650657653809e-02 -1.494235992431640625e-01 2.068212330341339111e-01 -8.344311267137527466e-02 -2.243406623601913452e-01 9.662499278783798218e-02 4.367139935493469238e-02 -1.716174185276031494e-02 -5.462471395730972290e-02 -1.722784489393234253e-01 -4.921525716781616211e-02 -1.339748408645391464e-02
-1.404421180486679077e-01 -1.594607084989547729e-01 1.315504759550094604e-01 -1.471752971410751343e-01 -2.981782257556915283e-01 1.236983481794595718e-02 1.177162975072860718e-01 -7.645845413208007812e-02 3.338942676782608032e-02 1.393475979566574097e-01 1.877320557832717896e-02 4.634815454483032227e-01 3.859070688486099243e-02 4.456859230995178223e-01 2.664347887039184570e-01 4.139161482453346252e-02 1.083496492356061935e-02 -1.412319093942642212e-01 1.725037246942520142e-01 -1.885464787483215332e-01 -1.016815844923257828e-02 -4.602593183517456055e-02 1.817818880081176758e-01 -2.539624646306037903e-02 -1.370488852262496948e-01 1.292692124843597412e-01 -3.370772302150726318e-02 -3.456453979015350342e-01 -3.338584303855895996e-02 1.227375715970993042e-01 -1.335688866674900055e-02 -6.964046508073806763e-02
1.811583936214447021e-01 -4.495660066604614258e-01 -4.706799238920211792e-02 -4.584326967597007751e-02 1.596339605748653412e-02 4.250274226069450378e-02 3.287588655948638916e-01 9.682259708642959595e-02 2.259693443775177002e-01 3.562839329242706299e-01 -9.445890784263610840e-02 1.761100590229034424e-01 6.458750367164611816e-02 8.771146833896636963e-02 7.940823584794998169e-02 -3.156708776950836182e-01 3.098835237324237823e-02 -2.502593398094177246e-01 -9.502401202917098999e-02 6.653661280870437622e-02 1.692131608724594116e-01 -2.044195532798767090e-01 -1.845055222511291504e-01 -9.170917421579360962e-02 7.432492077350616455e-02 -7.574331760406494141e-02 6.713105738162994385e-02 -2.198859155178070068e-01 9.564028680324554443e-02 -1.824695169925689697e-01 -1.818338967859745026e-02 -9.311264008283615112e-02
5.865960847586393356e-03 -2.176822572946548462e-01 1.127280667424201965e-01 5.012965574860572815e-02 -4.965052902698516846e-01 -1.573961973190307617e-01 4.065657854080200195e-01 -1.700583100318908691e-01 -7.830101065337657928e-03 2.421204447746276855e-01 -1.191525682806968689e-01 2.794665396213531494e-01 2.047501951456069946e-01 -4.426522646099328995e-03 8.462374657392501831e-02 -4.003988206386566162e-02 -2.696513384580612183e-02 2.125752717256546021e-02 1.466571092605590820e-01 8.397524058818817139e-02 -2.029369212687015533e-02 2.529819607734680176e-01 9.728460758924484253e-02 -4.066469892859458923e-02 2.122539728879928589e-01 9.397026896476745605e-02 9.897325187921524048e-02 -1.006636023521423340e-01 -4.355254117399454117e-03 -2.230468541383743286e-01 1.990579366683959961e-01 -4.112232849001884460e-02
-7.222657650709152222e-02 -9.829469956457614899e-03 5.159562081098556519e-02 -1.724569350481033325e-01 -4.483144879341125488e-01 -1.008774386718869209e-03 1.974853873252868652e-01 1.117138937115669250e-01 -1.513816714286804199e-01 1.546497046947479248e-01 -9.737686067819595337e-02 2.671159207820892334e-01 -7.573962211608886719e-02 2.669744789600372314e-01 1.207404807209968567e-01 -3.556019812822341919e-02 -1.567252725362777710e-01 3.065551221370697021e-01 -7.862554490566253662e-02 -3.481976687908172607e-01 6.373510509729385376e-02 -6.503663957118988037e-02 2.785252593457698822e-02 -3.406073525547981262e-02 -8.470446616411209106e-02 9.882327169179916382e-02 -1.298270467668771744e-02 -2.813435792922973633e-01 -6.246136128902435303e-02 -2.848035395145416260e-01 -2.146035879850387573e-01 -7.597341388463973999e-02
1.905543729662895203e-02 -2.479956448078155518e-01 -1.855093240737915039e-01 -2.242806553840637207e-01 -2.337929010391235352e-01 1.216574311256408691e-01 1.581689119338989258e-01 -3.463962972164154053e-01 -1.296966969966888428e-01 2.491557300090789795e-01 6.696598138660192490e-03 1.268167048692703247e-01 6.963867694139480591e-02 2.480129748582839966e-01 2.657100558280944824e-01 2.958450019359588623e-01 -8.426673710346221924e-02 -2.229880094528198242e-01 2.089601904153823853e-01 4.484655708074569702e-02 5.971852689981460571e-02 1.910256147384643555e-01 -2.017115950584411621e-01 6.642960757017135620e-02 -9.814409166574478149e-02 1.943085640668869019e-01 1.418967694044113159e-01 -7.283014804124832153e-02 8.656832575798034668e-02 1.012325063347816467e-01 -1.961062103509902954e-01 5.248237028717994690e-02
-1.493023242801427841e-02 -5.881118774414062500e-02 -7.747251540422439575e-02 -2.460372745990753174e-01 5.161538720130920410e-02 1.848617196083068848e-01 2.135848999023437500e-01 2.121270745992660522e-01 2.369023412466049194e-01 2.917301952838897705e-01 -2.155022323131561279e-01 3.420604169368743896e-01 3.918568491935729980e-01 1.308134049177169800e-01 3.877794742584228516e-01 -4.382055252790451050e-02 -1.051112338900566101e-01 -2.443648129701614380e-02 -1.489431858062744141e-01 8.461347222328186035e-02 1.458987146615982056e-01 -2.906977199018001556e-02 -5.208627507090568542e-02 -7.135196775197982788e-02 -7.725972216576337814e-03 -3.595953807234764099e-02 2.569800317287445068e-01 -1.165680140256881714e-01 1.481341123580932617e-01 -7.264331914484500885e-03 4.444274120032787323e-03 -2.782334201037883759e-02
5.848284810781478882e-02 -2.177388519048690796e-01 -6.239825114607810974e-02 -5.558221414685249329e-02 -3.656494021415710449e-01 -8.930885791778564453e-02 2.808071672916412354e-01 -1.563853472471237183e-01 -1.392445713281631470e-01 1.048054695129394531e-01 -1.772985905408859253e-01 3.120090067386627197e-01 9.493601322174072266e-02 7.069560885429382324e-02 9.651009924709796906e-03 -1.040493920445442200e-01 -2.380979657173156738e-01 1.321423053741455078e-01 -1.544798314571380615e-01 -6.549344956874847412e-02 -4.450361803174018860e-02 -6.705672293901443481e-02 -1.285794675350189209e-01 1.006734594702720642e-01 -2.833689562976360321e-02 -1.560993958264589310e-02 -1.081093996763229370e-01 -5.292571783065795898e-01 1.372451782226562500e-01 -2.302022725343704224e-01 -6.227643415331840515e-02 9.543881565332412720e-02
1.362683475017547607e-01 -2.169469892978668213e-01 3.129289671778678894e-02 -2.791197896003723145e-01 -1.019966974854469299e-01 9.573119133710861206e-02 9.572653472423553467e-02 5.384372174739837646e-02 1.828534156084060669e-01 1.649832725524902344e-01 -2.208181023597717285e-01 4.210534691810607910e-01 4.191164970397949219e-01 1.201094910502433777e-01 3.384463489055633545e-01 -5.610862374305725098e-02 -9.676033258438110352e-02 -8.654410392045974731e-02 5.468328297138214111e-02 -4.514139145612716675e-02 3.451516386121511459e-03 -1.810874491930007935e-01 -3.590673208236694336e-02 -5.960868671536445618e-03 2.524381875991821289e-02 4.608907550573348999e-02 3.708986937999725342e-01 2.681631362065672874e-03 6.041395291686058044e-02 1.685292720794677734e-01 2.218699268996715546e-02 2.186961472034454346e-02
-9.278777986764907837e-02 -7.349782437086105347e-02 1.600214540958404541e-01 -1.312558501958847046e-01 -6.990490853786468506e-02 -1.241622269153594971e-01 1.434001177549362183e-01 -4.861425980925559998e-02 1.538845747709274292e-01 1.678732335567474365e-01 3.566436469554901123e-02 5.211830139160156250e-01 3.077956289052963257e-02 2.833407185971736908e-02 2.172684371471405029e-01 -9.040133655071258545e-02 -1.466778963804244995e-01 -8.257303386926651001e-02 1.840918809175491333e-01 -2.448402047157287598e-01 -9.187231212854385376e-02 1.032472848892211914e-01 -1.003800481557846069e-01 1.350241601467132568e-01 -1.456207633018493652e-01 2.874793410301208496e-01 -6.593732535839080811e-02 -2.977788746356964111e-01 4.082978144288063049e-02 -1.245811581611633301e-02 -3.692779242992401123e-01 -1.157339587807655334e-01
-3.967827558517456055e-02 -1.886581480503082275e-01 -9.821567684412002563e-02 5.834043398499488831e-02 -3.524346053600311279e-01 -1.507538408041000366e-01 2.869862616062164307e-01 -9.312575310468673706e-02 8.531507849693298340e-02 2.822477817535400391e-01 -1.576693654060363770e-01 3.422448039054870605e-01 -4.668587818741798401e-03 9.706259518861770630e-02 -4.809361696243286133e-02 -2.228896319866180420e-01 -6.289972364902496338e-02 2.314206510782241821e-01 -2.451851591467857361e-02 -1.679267883300781250e-01 4.469813406467437744e-02 -1.784270852804183960e-01 -3.343107551336288452e-02 9.886354953050613403e-02 -1.003701090812683105e-01 -8.284303545951843262e-02 -2.057513892650604248e-01 -4.679076075553894043e-01 1.036452874541282654e-02 -1.076042577624320984e-01 -2.126341871917247772e-02 7.711867801845073700e-03
-4.341524466872215271e-02 -1.631881445646286011e-01 -4.895684868097305298e-02 -1.623951792716979980e-01 -2.679565846920013428e-01 1.190923973917961121e-01 1.730951666831970215e-01 -1.829685419797897339e-01 -1.566183567047119141e-01 7.763230800628662109e-02 -1.352710425853729248e-01 9.276980161666870117e-02 -1.576471514999866486e-02 2.771098613739013672e-01 2.351343631744384766e-01 1.797945350408554077e-01 -2.088064700365066528e-01 -1.705999523401260376e-01 2.863249182701110840e-01 3.851324319839477539e-02 1.550297141075134277e-01 1.289546787738800049e-01 -2.485665231943130493e-01 2.284601330757141113e-01 -1.444509923458099365e-01 1.640088111162185669e-01 1.402120441198348999e-01 -1.334385275840759277e-01 2.776615917682647705e-01 -2.151724398136138916e-01 -1.798292994499206543e-01 -1.392938345670700073e-01
2.166517972946166992e-01 -2.171070277690887451e-01 6.741285324096679688e-02 -1.620795875787734985e-01 1.993027180433273315e-01 1.578935980796813965e-01 4.241475760936737061e-01 -1.266142278909683228e-01 -1.278442051261663437e-02 1.300686597824096680e-01 1.078747883439064026e-01 2.617427706718444824e-01 1.174273788928985596e-01 3.198429644107818604e-01 2.063900083303451538e-01 1.681202501058578491e-01 1.373909413814544678e-01 2.683170698583126068e-02 4.266181215643882751e-02 -5.649649351835250854e-02 1.640397310256958008e-01 -5.319753661751747131e-02 2.305592894554138184e-01 6.067625060677528381e-02 5.215977318584918976e-03 -1.286606788635253906e-01 2.632818818092346191e-01 -6.442683190107345581e-02 1.589065343141555786e-01 8.024326711893081665e-02 3.140116482973098755e-02 3.105458319187164307e-01
7.645022869110107422e-02 -1.930941492319107056e-01 3.462796807289123535e-01 5.458449199795722961e-02 -1.372153311967849731e-01 -2.757869102060794830e-02 2.006405889987945557e-01 1.462124139070510864e-01 -2.047920227050781250e-02 2.058507651090621948e-01 6.802705675363540649e-02 2.548146247863769531e-01 -4.564512521028518677e-02 1.466028839349746704e-01 1.787746399641036987e-01 -2.169223316013813019e-02 -2.423089295625686646e-01 3.196341693401336670e-01 -6.163167208433151245e-02 -2.737242281436920166e-01 -3.793004155158996582e-02 1.619273126125335693e-01 -6.618811935186386108e-02 8.027561008930206299e-02 -3.141476511955261230e-01 5.629462748765945435e-02 -1.580184884369373322e-02 -3.932770192623138428e-01 3.210587427020072937e-02 -1.714994460344314575e-01 -1.256145834922790527e-01 5.757805705070495605e-02
4.710646811872720718e-03 2.450516521930694580e-01 -2.946624755859375000e-01 8.880806714296340942e-02 -1.199500411748886108e-01 2.644248865544795990e-02 1.800415664911270142e-01 -1.317918747663497925e-01 -3.390887007117271423e-02 1.808785498142242432e-01 -3.105143904685974121e-01 4.413983523845672607e-01 -7.403767202049493790e-03 1.823143661022186279e-01 2.293810248374938965e-01 -7.066865265369415283e-02 -1.331001371145248413e-01 1.501862052828073502e-02 1.819286346435546875e-01 1.810464113950729370e-01 -1.905053295195102692e-02 2.251702547073364258e-01 4.873121529817581177e-02 6.686005741357803345e-02 7.706067711114883423e-02 1.261060982942581177e-01 1.203860715031623840e-01 -2.439998090267181396e-01 1.581523567438125610e-01 4.695333540439605713e-02 -3.119805157184600830e-01 4.665528610348701477e-02
3.250088989734649658e-01 1.198905333876609802e-01 4.044841625727713108e-04 -1.551408618688583374e-01 -2.052091993391513824e-02 -1.018268316984176636e-01 2.811751067638397217e-01 -5.988166481256484985e-02 -3.250538185238838196e-02 1.956088840961456299e-01 -4.230879992246627808e-02 2.773335948586463928e-02 1.925003677606582642e-01 1.981067955493927002e-01 3.617743030190467834e-02 4.586957767605781555e-02 -2.929982542991638184e-01 1.836926490068435669e-01 6.369502097368240356e-02 1.593143492937088013e-01 1.994911767542362213e-02 -8.310750871896743774e-02 1.034773513674736023e-01 1.374129056930541992e-01 1.546577215194702148e-01 -1.268236190080642700e-01 5.489012598991394043e-01 -2.958152890205383301e-01 4.626552015542984009e-02 5.033889040350914001e-02 -4.506321996450424194e-02 1.395204514265060425e-01
2.114168107509613037e-01 -2.680362164974212646e-01 -7.562799751758575439e-02 -3.824736631941050291e-04 -1.576612442731857300e-01 2.113134115934371948e-01 4.768320322036743164e-01 1.876399219036102295e-01 -2.805196493864059448e-02 2.441382855176925659e-01 -1.123007833957672119e-01 1.411610543727874756e-01 2.937969192862510681e-02 -9.702331572771072388e-02 5.690342281013727188e-03 -6.647124886512756348e-02 -7.634168490767478943e-03 1.679499596357345581e-01 -1.927905231714248657e-01 2.555392086505889893e-01 2.031169533729553223e-01 -1.336181908845901489e-01 1.320535540580749512e-01 -1.322375796735286713e-02 -3.937568143010139465e-02 8.832404017448425293e-02 -1.220948528498411179e-02 -2.368220537900924683e-01 4.561372846364974976e-02 -3.371546864509582520e-01 -8.358808606863021851e-02 2.054567337036132812e-01
-5.549765750765800476e-02 -2.395330816507339478e-01 2.359990179538726807e-01 1.513266414403915405e-01 7.463983446359634399e-02 -1.695390790700912476e-02 1.371513307094573975e-01 9.226252883672714233e-02 1.767272353172302246e-01 1.948700100183486938e-01 -6.087127327919006348e-02 2.662230134010314941e-01 8.177075535058975220e-02 1.869017630815505981e-01 -1.123954132199287415e-01 -1.898825615644454956e-01 -1.139196380972862244e-02 1.137710455805063248e-02 1.224981099367141724e-01 -1.937784068286418915e-02 -1.421597450971603394e-01 6.587480008602142334e-02 -5.791512783616781235e-03 -1.475696861743927002e-01 2.734876573085784912e-01 2.755215466022491455e-01 2.130006402730941772e-01 -4.386952519416809082e-01 4.540732130408287048e-02 -1.477510184049606323e-01 -3.282171487808227539e-01 -1.073531433939933777e-01
-2.543847858905792236e-01 -2.099612057209014893e-01 1.562747359275817871e-01 -7.554399222135543823e-02 -2.837250232696533203e-01 9.532619878882542253e-05 3.073202371597290039e-01 -1.032427921891212463e-01 5.939459800720214844e-02 1.109304577112197876e-01 -3.610894456505775452e-02 2.469699382781982422e-01 3.250888735055923462e-02 1.435982435941696167e-01 2.073206156492233276e-01 -1.978468298912048340e-01 -1.688563376665115356e-01 3.720373511314392090e-01 -1.838300675153732300e-01 -1.273897588253021240e-01 1.945165218785405159e-03 -1.494285911321640015e-01 4.364169202744960785e-03 -4.100808501243591309e-02 -6.336320191621780396e-02 -1.439955085515975952e-01 3.819350153207778931e-02 -4.307409524917602539e-01 -1.059928238391876221e-01 -1.347930282354354858e-01 -1.539548765867948532e-02 1.056964173913002014e-01
3.070662915706634521e-02 -8.796351402997970581e-02 -3.133549913763999939e-02 -3.956330716609954834e-01 -3.173773288726806641e-01 3.539748787879943848e-01 2.843925952911376953e-01 -7.000485807657241821e-02 2.880977466702461243e-02 7.259812206029891968e-02 -1.019170284271240234e-01 7.524215430021286011e-02 -4.518136754631996155e-02 1.624329239130020142e-01 1.319768577814102173e-01 -1.407107412815093994e-01 -6.327169388532638550e-02 -2.834691107273101807e-01 2.582887709140777588e-01 -2.246846556663513184e-01 -3.714539483189582825e-02 1.020589545369148254e-01 7.260059565305709839e-02 1.505822688341140747e-01 -9.762883931398391724e-02 2.104056030511856079e-01 7.867168635129928589e-02 -2.145711928606033325e-01 1.101805865764617920e-01 1.932718306779861450e-01 -1.728362888097763062e-01 8.671456575393676758e-02
1.746591329574584961e-01 -2.417242228984832764e-01 -8.230340480804443359e-02 -1.959845274686813354e-01 -1.771297454833984375e-01 3.107004165649414062e-01 3.372533321380615234e-01 2.159432172775268555e-01 1.818348467350006104e-01 2.192573100328445435e-01 -7.111921906471252441e-02 2.067883610725402832e-01 2.588123083114624023e-01 9.639614820480346680e-02 -3.994355723261833191e-02 -1.039320454001426697e-01 -1.151212602853775024e-01 -4.145377129316329956e-02 -1.328217238187789917e-01 3.187082707881927490e-01 2.669689059257507324e-02 -2.806042730808258057e-01 9.729429334402084351e-02 9.397368133068084717e-02 3.344945143908262253e-03 7.252027094364166260e-02 -5.618248879909515381e-02 -1.840910166501998901e-01 1.884857267141342163e-01 -7.382082752883434296e-03 -1.499242931604385376e-01 -1.663033068180084229e-01
1.158660501241683960e-01 -9.702224284410476685e-02 1.789021790027618408e-01 -3.687736392021179199e-01 -3.368471562862396240e-01 1.398738324642181396e-01 1.541185081005096436e-01 1.810575425624847412e-01 6.302292644977569580e-02 1.391234397888183594e-01 1.638890057802200317e-01 2.709495723247528076e-01 1.284491736441850662e-02 7.911297678947448730e-02 -2.459726529195904732e-03 1.503523588180541992e-01 1.618643291294574738e-02 -6.332581490278244019e-02 1.548639535903930664e-01 -7.051090151071548462e-02 4.172473251819610596e-01 4.370876774191856384e-02 2.484752796590328217e-02 4.774776846170425415e-02 2.361901849508285522e-02 -1.379568278789520264e-01 3.699757158756256104e-02 -3.660766184329986572e-01 -1.940999329090118408e-01 1.843880265951156616e-01 -1.667586266994476318e-01 1.944106630980968475e-02
2.275313735008239746e-01 -3.145906031131744385e-01 -1.904745236970484257e-03 -1.371119916439056396e-01 1.038184762001037598e-01 3.168983384966850281e-02 1.226012334227561951e-01 -9.397047758102416992e-02 3.045425415039062500e-01 1.497852951288223267e-01 -1.164980083703994751e-01 3.119807541370391846e-01 2.807913124561309814e-01 -1.140390038490295410e-01 1.727170348167419434e-01 1.441207677125930786e-01 -4.488338902592658997e-02 1.985834836959838867e-01 2.093319594860076904e-01 4.221438616514205933e-02 1.203165054321289062e-01 -7.185328006744384766e-02 5.380143597722053528e-02 1.963024213910102844e-02 -1.505031138658523560e-01 3.096460551023483276e-02 2.757023572921752930e-01 -1.497079879045486450e-01 1.936861276626586914e-01 3.017307221889495850e-01 -1.827702969312667847e-01 -1.797586381435394287e-01
-1.246944889426231384e-01 1.382805407047271729e-01 9.105598926544189453e-02 -6.730336695909500122e-02 -2.176384031772613525e-01 1.941888481378555298e-01 1.897246241569519043e-01 2.143165767192840576e-01 2.884873561561107635e-02 3.193625509738922119e-01 -5.253487825393676758e-02 2.938889265060424805e-01 1.614256948232650757e-01 3.720494508743286133e-01 -1.854851283133029938e-02 -3.627740964293479919e-02 -1.874834895133972168e-01 6.063979119062423706e-02 3.357395827770233154e-01 4.243658483028411865e-02 -3.691504523158073425e-02 -6.885481998324394226e-03 1.321845948696136475e-01 9.420426189899444580e-02 -1.731226146221160889e-01 2.288701981306076050e-01 1.116449832916259766e-01 -3.017491996288299561e-01 1.132428552955389023e-02 -1.394566446542739868e-01 -4.854493588209152222e-02 -1.962192207574844360e-01
8.669096231460571289e-02 -2.073827087879180908e-01 -1.595110893249511719e-01 -5.157172307372093201e-02 -1.059039980173110962e-01 -2.041664570569992065e-01 4.346412718296051025e-01 1.534929592162370682e-02 1.211382523179054260e-01 -1.556485332548618317e-02 -1.404843628406524658e-01 4.251761436462402344e-01 3.072599507868289948e-02 4.595426470041275024e-02 2.809722125530242920e-01 -7.591036707162857056e-02 -7.473548501729965210e-02 -2.650347948074340820e-01 1.264694929122924805e-01 1.123316362500190735e-01 6.601510196924209595e-02 2.637806907296180725e-02 1.478779613971710205e-01 6.820781528949737549e-02 1.246441602706909180e-01 -2.675179205834865570e-02 3.928270339965820312e-01 -1.393697112798690796e-01 1.578085720539093018e-01 9.511157125234603882e-02 1.171663105487823486e-01 -4.951839521527290344e-02
1.359397172927856445e-01 -1.214153617620468140e-01 -5.449554300867021084e-04 -2.155018299818038940e-01 1.062391772866249084e-01 1.826406270265579224e-01 1.364064812660217285e-01 -6.606554985046386719e-02 2.306180596351623535e-01 1.977992504835128784e-01 -2.110966891050338745e-01 3.580344319343566895e-01 6.460235267877578735e-02 1.593874543905258179e-01 2.064960822463035583e-02 1.837945729494094849e-01 -2.137156724929809570e-01 1.344133615493774414e-01 -1.314425915479660034e-01 2.436348497867584229e-01 2.296748608350753784e-01 -1.605552136898040771e-01 6.745415180921554565e-02 1.856031566858291626e-01 -1.157526671886444092e-01 9.506327658891677856e-02 1.742004454135894775e-01 3.392882272601127625e-02 1.771396696567535400e-01 -1.587067246437072754e-01 -3.727924525737762451e-01 -1.284543126821517944e-01
4.371523857116699219e-01 -2.960226237773895264e-01 -1.248368695378303528e-01 -1.397192627191543579e-01 -3.481176495552062988e-02 -3.224977990612387657e-03 2.320807874202728271e-01 -1.541769206523895264e-01 2.115265578031539917e-01 2.072492390871047974e-01 3.392350301146507263e-02 1.399588137865066528e-01 -1.072186529636383057e-01 1.318168044090270996e-01 3.796216845512390137e-01 -4.666371271014213562e-02 2.057166956365108490e-02 1.262887716293334961e-01 -1.081102415919303894e-01 1.827293783426284790e-01 -5.500374734401702881e-02 -2.973127067089080811e-01 1.219438016414642334e-01 -1.281499210745096207e-02 -7.044548541307449341e-02 1.572248637676239014e-01 -1.097508147358894348e-02 -3.349512517452239990e-01 5.365782976150512695e-02 -9.652662277221679688e-02 1.242937799543142319e-02 -3.822555020451545715e-02
8.382929861545562744e-02 3.119187429547309875e-02 -1.473494470119476318e-01 -8.125808835029602051e-02 9.428616613149642944e-02 1.380653232336044312e-01 4.059328436851501465e-01 1.528915166854858398e-01 1.539027392864227295e-01 3.048733770847320557e-01 -5.185927078127861023e-02 1.647200584411621094e-01 1.630753129720687866e-01 1.966447681188583374e-01 3.090881705284118652e-01 -4.044199362397193909e-02 1.823214143514633179e-01 4.698053002357482910e-02 -2.900370396673679352e-02 1.796198636293411255e-01 2.421520352363586426e-01 2.134886197745800018e-02 -1.227731555700302124e-01 9.774515777826309204e-02 -1.918758451938629150e-02 6.216251850128173828e-02 3.240599334239959717e-01 -2.551944851875305176e-01 3.446355834603309631e-02 -1.239567622542381287e-02 -1.177935227751731873e-01 -3.111663162708282471e-01
-8.474888652563095093e-02 -1.420094519853591919e-01 1.494687199592590332e-01 -1.896640658378601074e-01 -4.048115909099578857e-01 3.533161878585815430e-01 2.126175910234451294e-01 -1.995729058980941772e-01 8.408103883266448975e-02 -8.120722323656082153e-02 -4.401210171636193991e-04 2.834991216659545898e-01 -4.467167705297470093e-02 2.362085133790969849e-01 2.463469803333282471e-01 2.659648358821868896e-01 2.439332567155361176e-02 -1.611116081476211548e-01 3.516030311584472656e-01 -3.088496997952461243e-02 -9.058026224374771118e-02 -4.321232438087463379e-02 -5.015198886394500732e-02 1.913703978061676025e-01 -1.507247891277074814e-02 7.539554685354232788e-02 5.572516471147537231e-02 -1.784339994192123413e-01 6.063588336110115051e-02 5.732205230742692947e-03 -7.372677791863679886e-03 -1.112968772649765015e-01
2.412794530391693115e-01 1.362736523151397705e-02 -2.224714756011962891e-01 1.207672208547592163e-01 -1.649382412433624268e-01 -4.892594739794731140e-02 5.716599822044372559e-01 -5.544534698128700256e-02 1.367581635713577271e-01 9.828422963619232178e-02 -7.918804138898849487e-02 2.806372642517089844e-01 -2.927765622735023499e-02 1.752450615167617798e-01 -2.551361219957470894e-03 -4.432219080626964569e-03 -1.657019406557083130e-01 1.823886483907699585e-01 1.482823640108108521e-01 2.011784762144088745e-01 5.948307365179061890e-02 -2.675631344318389893e-01 1.834094971418380737e-01 1.496787518262863159e-01 -6.058383360505104065e-02 1.384270340204238892e-01 8.032012730836868286e-02 1.814562454819679260e-02 7.718858867883682251e-02 1.403725594282150269e-01 -2.292427867650985718e-01 -1.043347716331481934e-01
2.141834050416946411e-01 -3.468778356909751892e-02 1.527589708566665649e-01 -2.127076983451843262e-01 1.733341068029403687e-02 1.313798874616622925e-01 5.147280916571617126e-02 -1.340257078409194946e-01 3.648995980620384216e-02 2.101152539253234863e-01 -4.147130548954010010e-01 3.925427794456481934e-01 6.595455110073089600e-02 1.466055959463119507e-01 2.060956209897994995e-01 1.301452983170747757e-02 -9.799060225486755371e-02 8.402187377214431763e-02 -4.639839008450508118e-02 7.946149259805679321e-02 2.262720316648483276e-01 -1.837407201528549194e-01 3.020665943622589111e-01 8.828605711460113525e-02 1.891892105340957642e-01 -2.818661369383335114e-02 1.179792955517768860e-01 -2.357480349019169807e-03 -1.288021206855773926e-01 -1.590896099805831909e-01 -3.081313967704772949e-01 -9.818829596042633057e-02
-9.113302826881408691e-02 -1.114626079797744751e-01 2.244168221950531006e-01 -2.589690983295440674e-01 -7.260043919086456299e-02 6.719194352626800537e-03 1.443117558956146240e-01 -1.227280646562576294e-01 1.601017825305461884e-02 2.657659053802490234e-01 8.406792581081390381e-02 2.527109980583190918e-01 3.448415398597717285e-01 1.890140175819396973e-01 1.140379309654235840e-01 3.279430046677589417e-02 -1.374436914920806885e-01 8.253886550664901733e-02 2.430008798837661743e-01 -6.798579543828964233e-02 4.298949986696243286e-02 2.552486769855022430e-02 9.727622568607330322e-02 1.001492142677307129e-02 -3.725523650646209717e-01 4.705734848976135254e-01 4.405500367283821106e-02 -1.800054162740707397e-01 -4.328427463769912720e-02 -2.192559838294982910e-02 -9.828037023544311523e-02 4.550383985042572021e-02
2.112662047147750854e-01 -1.776473037898540497e-02 -3.292084634304046631e-01 -3.750308230519294739e-02 -7.246052473783493042e-02 5.381723120808601379e-02 4.670613706111907959e-01 -5.559769459068775177e-03 2.701905369758605957e-01 1.502458751201629639e-01 -3.528450429439544678e-02 1.948568969964981079e-01 4.937816783785820007e-02 2.379241026937961578e-02 4.782483577728271484e-01 1.188146024942398071e-01 -2.791520059108734131e-01 4.135667160153388977e-02 -2.743133343756198883e-02 -1.282488703727722168e-01 7.302607595920562744e-02 -1.021392941474914551e-01 -1.709610521793365479e-01 -3.820613399147987366e-02 8.931707590818405151e-02 5.546184629201889038e-02 2.156046032905578613e-01 2.715074084699153900e-02 7.364047318696975708e-02 -1.705493628978729248e-01 -4.629772529006004333e-02 -9.481286630034446716e-03
5.533303320407867432e-02 -2.717595994472503662e-01 1.023887080009444617e-06 -2.847280502319335938e-01 -2.783228643238544464e-02 1.012358721345663071e-02 4.032097458839416504e-01 1.236694678664207458e-01 -1.817453801631927490e-01 4.151345789432525635e-01 -2.053432613611221313e-01 7.273072749376296997e-02 -1.246962770819664001e-01 4.066675901412963867e-02 4.542916268110275269e-02 -4.852884914726018906e-03 -9.122923947870731354e-03 -9.723719954490661621e-02 -7.979574054479598999e-02 -7.514600292779505253e-04 2.049604356288909912e-01 4.884603992104530334e-02 6.582819670438766479e-02 1.123346835374832153e-01 -2.480113133788108826e-02 2.624134421348571777e-01 3.472984302788972855e-03 -2.457955032587051392e-01 2.550358772277832031e-01 1.022988855838775635e-01 -2.531511783599853516e-01 -2.107147425413131714e-01
-1.239786297082901001e-02 -1.390206366777420044e-01 4.955991730093955994e-02 -1.537183225154876709e-01 -3.387324810028076172e-01 -7.445424795150756836e-02 3.127039074897766113e-01 -1.402175128459930420e-01 -3.642372041940689087e-02 1.378008425235748291e-01 -2.330679595470428467e-01 8.363847434520721436e-02 6.902038305997848511e-02 1.051633208990097046e-01 1.273118704557418823e-01 -2.805446684360504150e-01 -2.505984902381896973e-01 1.135978028178215027e-01 3.756004851311445236e-03 -1.161353141069412231e-01 6.894990801811218262e-02 -9.467805735766887665e-03 -4.630560800433158875e-02 -7.305141538381576538e-02 -1.025903690606355667e-02 -1.664092391729354858e-01 -1.806967556476593018e-01 -5.181300044059753418e-01 1.120156571269035339e-01 -2.545374333858489990e-01 -1.270533055067062378e-01 -2.051845192909240723e-02
-3.387177884578704834e-01 -1.423980593681335449e-01 9.002899378538131714e-02 -4.025488495826721191e-01 -2.400930672883987427e-01 -6.325586885213851929e-02 1.725184768438339233e-01 7.246918231248855591e-02 1.548513621091842651e-01 1.676608920097351074e-01 -1.514711827039718628e-01 3.243719041347503662e-01 8.770631253719329834e-02 2.036208845674991608e-02 2.228865474462509155e-01 -3.155796229839324951e-02 3.285632003098726273e-03 2.056145220994949341e-01 1.430149823427200317e-01 2.877279818058013916e-01 5.942668020725250244e-02 -2.012213468551635742e-01 1.192643940448760986e-01 -9.926280379295349121e-02 -9.056633710861206055e-02 1.445835530757904053e-01 2.688786946237087250e-02 -1.590872853994369507e-01 -5.456211417913436890e-02 1.344209760427474976e-01 -2.223506569862365723e-01 -1.410634517669677734e-01
-5.123518407344818115e-02 1.707168668508529663e-02 -1.645594537258148193e-01 -2.295275926589965820e-01 -5.379793643951416016e-01 -1.391595043241977692e-02 2.052377164363861084e-01 -1.540232151746749878e-01 2.217174880206584930e-02 1.113167107105255127e-01 -2.321598827838897705e-01 1.283621788024902344e-01 9.407670795917510986e-02 1.663265191018581390e-02 -4.283756017684936523e-03 -2.186945676803588867e-01 -1.054242849349975586e-01 2.044466882944107056e-01 -3.840623050928115845e-02 -1.070158109068870544e-01 1.132225915789604187e-01 -1.345407217741012573e-01 1.694166511297225952e-01 4.935272037982940674e-02 -1.495114713907241821e-01 1.429065689444541931e-02 -5.087574198842048645e-02 -4.794934391975402832e-01 2.834104467183351517e-03 -1.076651811599731445e-01 -8.369005471467971802e-02 1.416565477848052979e-01
2.795516252517700195e-01 -9.925506263971328735e-02 -1.223533377051353455e-01 -2.273578643798828125e-01 -1.229027286171913147e-01 -3.715442493557929993e-02 4.537388384342193604e-01 8.382567018270492554e-02 -1.504731774330139160e-01 3.383206427097320557e-01 -3.094482421875000000e-01 2.652185261249542236e-01 -1.542642265558242798e-01 -1.187319755554199219e-01 8.889602124691009521e-02 1.511391997337341309e-01 -4.985767416656017303e-03 -3.267500549554824829e-02 5.742149800062179565e-02 -9.275042451918125153e-03 3.576301783323287964e-02 -1.594957411289215088e-01 1.422084271907806396e-01 2.184464037418365479e-01 -2.427607215940952301e-02 2.401495575904846191e-01 1.309679746627807617e-01 -1.402211934328079224e-01 3.499404713511466980e-02 -1.790737546980381012e-02 -1.338738650083541870e-01 -1.744273453950881958e-01
8.164237369783222675e-04 2.931532636284828186e-02 3.856152761727571487e-03 -3.482441902160644531e-01 -2.742000818252563477e-01 1.590781360864639282e-01 4.757036268711090088e-02 -6.381222605705261230e-02 -7.885513454675674438e-02 1.824306547641754150e-01 6.483711302280426025e-02 3.097013831138610840e-01 -4.588869214057922363e-02 2.002349346876144409e-01 1.166120171546936035e-01 -2.902079187333583832e-02 2.959704697132110596e-01 -1.886040568351745605e-01 1.871843189001083374e-01 -6.455898284912109375e-02 6.831172853708267212e-02 -1.586236357688903809e-01 9.146419167518615723e-02 1.805924028158187866e-01 -6.339795142412185669e-02 1.494443416595458984e-01 3.271815478801727295e-01 -2.737274467945098877e-01 9.496892243623733521e-02 1.766221523284912109e-01 -3.011816442012786865e-01 4.828187823295593262e-02
3.067128360271453857e-01 -1.295121908187866211e-01 1.220847219228744507e-01 -2.107079178094863892e-01 -8.465211838483810425e-02 1.058069095015525818e-01 3.330895900726318359e-01 -1.655598878860473633e-01 2.650116682052612305e-01 2.733016312122344971e-01 -1.411282867193222046e-01 1.557728927582502365e-02 2.535864710807800293e-01 3.093248903751373291e-01 -1.707798391580581665e-01 1.492806822061538696e-01 -1.558766812086105347e-01 -1.029118373990058899e-01 2.744941413402557373e-01 5.766302719712257385e-02 -1.004232391715049744e-01 -1.323381066322326660e-01 -2.607099711894989014e-01 1.320844143629074097e-01 -3.969668969511985779e-02 4.417570680379867554e-02 -1.253344863653182983e-01 -5.048330128192901611e-02 3.158773481845855713e-02 1.980540305376052856e-01 -2.895601652562618256e-02 8.477848023176193237e-02
-5.425421148538589478e-02 5.786553770303726196e-02 2.606840133666992188e-01 -5.266234651207923889e-02 -6.362165510654449463e-02 -4.316133260726928711e-02 4.040376245975494385e-01 -8.510930091142654419e-02 -1.067944522947072983e-02 2.010864317417144775e-01 -3.100938200950622559e-01 3.516142070293426514e-02 9.206438809633255005e-02 3.317682445049285889e-01 1.271158903837203979e-01 -1.129891350865364075e-01 1.109422594308853149e-01 1.434267163276672363e-01 1.030410975217819214e-01 2.256088852882385254e-01 -2.918345630168914795e-01 -2.974246256053447723e-02 7.147982716560363770e-02 3.472279012203216553e-02 -1.380063146352767944e-01 -5.926829576492309570e-02 1.984050869941711426e-01 -2.824250757694244385e-01 -1.235856190323829651e-01 2.886119782924652100e-01 -1.771389245986938477e-01 5.257219448685646057e-02
-7.982893288135528564e-02 -1.855043470859527588e-01 1.798006892204284668e-01 -1.014374569058418274e-01 -2.564406991004943848e-01 -9.678809344768524170e-02 2.360888719558715820e-01 -7.999838888645172119e-02 8.335337787866592407e-02 3.228222485631704330e-03 -1.918506063520908356e-02 2.903441488742828369e-01 7.137043774127960205e-02 1.545204222202301025e-01 1.452646255493164062e-01 -1.691218018531799316e-01 -3.024404048919677734e-01 4.133778512477874756e-01 -6.081520020961761475e-02 -9.581886976957321167e-02 6.628438830375671387e-02 -2.001264691352844238e-01 5.368243530392646790e-02 -1.604645699262619019e-01 -6.016462296247482300e-02 -4.104681313037872314e-02 4.588856175541877747e-02 -4.184956550598144531e-01 1.192365586757659912e-01 -2.427776306867599487e-01 -5.418493971228599548e-02 4.561383277177810669e-02
5.778517946600914001e-02 -1.193547025322914124e-01 -1.031210366636514664e-02 -2.378714084625244141e-01 -3.806439638137817383e-01 3.420485556125640869e-01 2.026291787624359131e-01 3.671327978372573853e-02 3.278179094195365906e-02 4.448451474308967590e-02 2.571291923522949219e-01 2.291616499423980713e-01 -2.258753031492233276e-02 8.703032881021499634e-02 1.710634678602218628e-01 1.280768811702728271e-01 -1.112125962972640991e-01 -2.028711140155792236e-01 3.534598350524902344e-01 -5.721726641058921814e-02 1.698995977640151978e-01 -3.461220860481262207e-02 -1.799497008323669434e-01 1.737419962882995605e-01 9.490209631621837616e-03 1.073844358325004578e-01 2.406006157398223877e-01 -5.786433350294828415e-03 1.546867340803146362e-01 -1.000794917345046997e-01 -2.575884163379669189e-01 -4.235307499766349792e-02
-3.186478093266487122e-02 -3.362793624401092529e-01 1.484601050615310669e-01 9.052265435457229614e-02 -2.463221698999404907e-01 5.174247547984123230e-02 2.047529667615890503e-01 -2.051964849233627319e-01 2.480286657810211182e-01 1.366033405065536499e-01 1.291131973266601562e-01 7.767248153686523438e-02 -3.738152980804443359e-02 2.534319460391998291e-01 1.818813234567642212e-01 1.017339974641799927e-01 1.153429225087165833e-01 1.558654755353927612e-01 -1.266506463289260864e-01 1.979728639125823975e-01 1.621364802122116089e-01 1.105452775955200195e-01 1.414327919483184814e-01 -1.807688027620315552e-01 3.421415686607360840e-01 -6.196015700697898865e-02 1.721070706844329834e-01 -6.697772443294525146e-02 -1.111133098602294922e-01 -1.574122607707977295e-01 -2.830964922904968262e-01 2.001284211874008179e-01
-3.016843497753143311e-01 1.247392818331718445e-01 5.253501236438751221e-02 -1.893427073955535889e-01 -2.132436484098434448e-01 1.389030963182449341e-01 1.695700883865356445e-01 -1.068757325410842896e-01 1.569605320692062378e-01 1.964147686958312988e-01 -1.230392226716503501e-04 2.182440459728240967e-01 -2.756135910749435425e-02 1.397991329431533813e-01 1.530517451465129852e-02 -3.153193276375532150e-03 4.572822898626327515e-02 1.147249415516853333e-01 1.034353002905845642e-01 4.066045582294464111e-02 3.096488714218139648e-01 5.822243541479110718e-02 2.137566208839416504e-01 2.859572172164916992e-01 -2.092612385749816895e-01 1.136469766497612000e-01 2.205111086368560791e-01 -2.725072205066680908e-01 2.652499973773956299e-01 1.725055724382400513e-01 -2.904810011386871338e-01 -7.239533122628927231e-03
3.121678484603762627e-03 -3.108790814876556396e-01 2.069438993930816650e-01 -9.493355453014373779e-02 -2.635208368301391602e-01 2.249971926212310791e-01 1.458025425672531128e-01 -2.131207436323165894e-01 -6.942357122898101807e-02 -9.232448041439056396e-02 1.008767518214881420e-03 1.762528270483016968e-01 5.143773555755615234e-02 -2.256641723215579987e-02 -1.810324341058731079e-01 -1.050340607762336731e-01 -3.001666069030761719e-02 -4.780721664428710938e-02 2.593331634998321533e-01 2.356943190097808838e-01 -1.029049158096313477e-01 1.180000528693199158e-01 -1.741084158420562744e-01 -1.258049458265304565e-01 -1.886181384325027466e-01 2.513523697853088379e-01 1.619999408721923828e-01 -4.954828917980194092e-01 4.998641461133956909e-02 6.102421320974826813e-03 3.218613937497138977e-02 -5.168347060680389404e-02
-8.008197695016860962e-02 -2.717975676059722900e-01 1.153772771358489990e-01 -1.368642449378967285e-01 -1.542721837759017944e-01 2.878876216709613800e-02 2.182128131389617920e-01 3.334091603755950928e-02 1.086997762322425842e-01 -2.449888177216053009e-02 3.814595937728881836e-02 3.418162465095520020e-01 1.303270757198333740e-01 1.522312760353088379e-01 8.771869540214538574e-02 -7.124313712120056152e-02 -3.015361130237579346e-01 3.978134691715240479e-01 1.728946901857852936e-02 -2.277058362960815430e-01 8.436223864555358887e-02 -1.850002259016036987e-01 6.133455410599708557e-02 -7.973847538232803345e-02 -2.741156704723834991e-02 1.064088474959135056e-02 9.424609690904617310e-02 -4.444147646427154541e-01 -5.643075332045555115e-02 -2.273595780134201050e-01 -3.786990791559219360e-02 -1.196665614843368530e-01
3.498455882072448730e-01 -2.089304774999618530e-01 1.866312883794307709e-02 -1.386580318212509155e-01 -1.171176582574844360e-01 3.073515295982360840e-01 4.385822918266057968e-03 -2.615409195423126221e-01 1.464024633169174194e-01 5.095953494310379028e-02 1.799102686345577240e-02 3.692488074302673340e-01 1.894311420619487762e-02 3.047387003898620605e-01 -5.333487316966056824e-02 1.140346005558967590e-02 -2.101381123065948486e-01 -1.934700459241867065e-01 -1.181450393050909042e-02 -5.919390544295310974e-02 -7.246838510036468506e-02 2.115682512521743774e-01 1.076492294669151306e-01 1.611842811107635498e-01 -7.336372882127761841e-02 4.429243039339780807e-03 3.001517951488494873e-01 1.314170658588409424e-01 -8.032327517867088318e-03 2.009614408016204834e-01 -1.881684064865112305e-01 -1.394441872835159302e-01
2.646002769470214844e-01 2.423241734504699707e-02 3.070559911429882050e-02 -9.790455922484397888e-03 -1.263554096221923828e-01 4.325602352619171143e-01 1.834626793861389160e-01 -2.598873674869537354e-01 1.040761843323707581e-01 8.002240210771560669e-02 -1.465615183115005493e-01 2.259580194950103760e-01 -1.468203365802764893e-01 5.060880631208419800e-02 1.211670115590095520e-01 1.609017886221408844e-02 -3.988646343350410461e-02 -4.175898730754852295e-01 -6.143104657530784607e-02 -1.509899795055389404e-01 1.448778063058853149e-01 6.750602275133132935e-02 1.815231740474700928e-01 -3.535440191626548767e-02 -8.605571836233139038e-02 9.541966021060943604e-02 2.470636367797851562e-01 -2.880432605743408203e-01 -2.290811017155647278e-02 -2.532070875167846680e-01 2.809157967567443848e-02 8.376891911029815674e-02
-4.823235794901847839e-02 7.144758850336074829e-02 -4.504931718111038208e-02 -3.099831640720367432e-01 -3.330314755439758301e-01 2.157099246978759766e-01 2.401416301727294922e-01 5.419736355543136597e-02 6.777300685644149780e-02 2.077221274375915527e-01 3.858593851327896118e-02 2.574774324893951416e-01 -5.463255196809768677e-02 5.399432778358459473e-02 2.939337491989135742e-01 -6.633920595049858093e-03 -3.273432841524481773e-03 -2.717217504978179932e-01 1.358928382396697998e-01 -2.232947498559951782e-01 1.812223345041275024e-01 -5.659515038132667542e-02 1.294832378625869751e-01 1.258549839258193970e-01 -2.637896686792373657e-03 1.601664274930953979e-01 2.154455929994583130e-01 -2.614860534667968750e-01 8.309838175773620605e-02 1.910318732261657715e-01 -2.561295628547668457e-01 -9.090652316808700562e-02
-1.541042793542146683e-02 6.739869713783264160e-02 -3.211378753185272217e-01 -2.645659260451793671e-02 -8.530281484127044678e-02 1.122600957751274109e-01 3.919086158275604248e-01 1.010290719568729401e-02 1.975054591894149780e-01 1.523827910423278809e-01 -3.541097417473793030e-02 5.645689368247985840e-01 1.075045838952064514e-01 8.702239952981472015e-03 2.577563822269439697e-01 -9.909952431917190552e-02 -1.407144069671630859e-01 -1.174885630607604980e-01 -3.942065313458442688e-02 2.870186977088451385e-02 9.610702842473983765e-02 -5.565711110830307007e-02 1.591559201478958130e-01 -9.223737567663192749e-02 3.131010532379150391e-01 2.490772167220711708e-03 2.420482188463211060e-01 -7.819849252700805664e-02 4.103856906294822693e-02 1.654941961169242859e-02 -2.781711518764495850e-02 -8.774627000093460083e-03
-1.603788882493972778e-01 -3.440534472465515137e-01 1.301458179950714111e-01 -8.476465940475463867e-02 -2.211799174547195435e-01 -1.830491982400417328e-02 1.570868194103240967e-01 2.358728833496570587e-02 1.058048903942108154e-01 -2.151040174067020416e-02 -3.928629681468009949e-02 3.380275070667266846e-01 6.140863522887229919e-02 1.156371533870697021e-01 1.840959191322326660e-01 -2.482774853706359863e-02 -2.631971240043640137e-01 3.630270659923553467e-01 -9.079814702272415161e-02 -1.331417113542556763e-01 1.889928728342056274e-01 -1.265328377485275269e-01 1.093070134520530701e-01 -1.656692475080490112e-01 -9.469357877969741821e-02 -4.245407506823539734e-02 3.512412309646606445e-02 -4.037367403507232666e-01 -1.925711287185549736e-03 -2.351008504629135132e-01 -1.607416123151779175e-01 -6.248738616704940796e-02
-3.430239856243133545e-02 3.833408653736114502e-02 3.638416528701782227e-01 5.448948591947555542e-02 -3.368822336196899414e-01 -9.633496403694152832e-02 4.377685114741325378e-02 8.240979909896850586e-02 2.469679415225982666e-01 2.410848140716552734e-01 4.122512787580490112e-02 2.760182321071624756e-01 9.920185804367065430e-02 1.609653681516647339e-01 1.994444616138935089e-02 -4.376955330371856689e-02 -2.133913338184356689e-01 1.524548381567001343e-01 -1.250489205121994019e-01 -6.970662623643875122e-02 -6.371583044528961182e-02 -4.085936117917299271e-03 -2.453839033842086792e-01 8.462981134653091431e-02 -1.301006823778152466e-01 2.505344152450561523e-01 -9.422325342893600464e-02 -4.155300557613372803e-01 9.675708413124084473e-02 2.101260423660278320e-01 -1.730562373995780945e-02 1.402969211339950562e-01
3.857911527156829834e-01 -1.419761478900909424e-01 3.534774109721183777e-02 -1.367397904396057129e-01 -1.302986405789852142e-02 6.413916498422622681e-02 5.209528207778930664e-01 -1.867398470640182495e-01 3.116635978221893311e-01 1.752986013889312744e-01 1.187845915555953979e-01 6.822781264781951904e-02 7.779809832572937012e-02 2.974444627761840820e-01 2.036441713571548462e-01 9.744559973478317261e-02 1.076973080635070801e-01 -9.831521660089492798e-02 7.599367946386337280e-02 6.933282315731048584e-02 -1.303344368934631348e-01 9.127161465585231781e-03 9.482049196958541870e-02 -1.400898844003677368e-01 3.433470148593187332e-03 -2.272920012474060059e-01 2.511968314647674561e-01 -6.576226092875003815e-03 1.098411157727241516e-01 1.477337349206209183e-02 -2.241746522486209869e-02 -5.707022175192832947e-02
2.604338824748992920e-01 -1.714303344488143921e-01 4.143002256751060486e-02 -8.003075420856475830e-02 -9.813451766967773438e-02 1.618385687470436096e-02 2.019552737474441528e-01 -3.008281998336315155e-02 1.882869452238082886e-01 2.770813405513763428e-01 6.041330099105834961e-02 4.854107797145843506e-01 1.877629607915878296e-01 1.118582934141159058e-01 -7.410405576229095459e-02 -1.948292404413223267e-01 -3.143205046653747559e-01 2.550133168697357178e-01 -2.012259364128112793e-01 1.869537234306335449e-01 5.991644784808158875e-02 -1.433705836534500122e-01 2.481690049171447754e-02 6.474895775318145752e-02 -1.265416294336318970e-01 2.023553550243377686e-01 2.927913889288902283e-02 1.160027459263801575e-01 1.987739466130733490e-02 -1.841551959514617920e-01 -1.548304259777069092e-01 -5.082984641194343567e-02
-1.267769336700439453e-01 -2.622781395912170410e-01 3.448385745286941528e-02 -3.548428649082779884e-03 -5.145561099052429199e-01 6.559093296527862549e-02 3.893238306045532227e-01 3.329393640160560608e-02 5.233630165457725525e-02 6.647302210330963135e-02 -3.322943150997161865e-01 1.284078657627105713e-01 2.139620035886764526e-01 -1.093777175992727280e-02 -5.698113888502120972e-02 -9.152651578187942505e-02 -9.626727551221847534e-02 7.365044951438903809e-02 2.364842593669891357e-01 6.740611046552658081e-02 1.312103867530822754e-01 2.266278117895126343e-01 4.668253287672996521e-02 -2.256635427474975586e-01 9.215268492698669434e-02 4.063126072287559509e-02 1.103091612458229065e-02 -1.350450366735458374e-01 2.251960039138793945e-01 -6.559035927057266235e-02 -3.262494131922721863e-02 1.384696662425994873e-01
2.758075296878814697e-01 -3.087397217750549316e-01 4.038852080702781677e-02 -2.261328101158142090e-01 4.015006497502326965e-02 1.256856787949800491e-02 2.424856871366500854e-01 -9.523411095142364502e-02 3.312566578388214111e-01 2.048595547676086426e-01 -9.493618458509445190e-02 7.832091301679611206e-02 5.563268065452575684e-02 2.032660096883773804e-01 2.595811784267425537e-01 1.223822832107543945e-01 3.317406168207526207e-03 1.561903655529022217e-01 -1.308113336563110352e-01 2.485628873109817505e-01 2.167170345783233643e-01 6.078062579035758972e-02 1.645253896713256836e-01 3.083914332091808319e-02 -1.163731142878532410e-01 -3.065251186490058899e-02 3.305690586566925049e-01 -1.040491685271263123e-01 -2.566765993833541870e-02 -2.817706763744354248e-01 1.119595095515251160e-01 5.858362093567848206e-02
1.743404567241668701e-01 -1.680314391851425171e-01 3.514151573181152344e-01 1.064407750964164734e-01 -1.799214482307434082e-01 -5.403278023004531860e-02 3.802741467952728271e-01 -1.546308994293212891e-01 3.126165866851806641e-01 3.107558488845825195e-01 4.993603751063346863e-02 8.821738511323928833e-02 1.035772636532783508e-01 3.634764850139617920e-01 -3.603466972708702087e-02 -5.162683501839637756e-02 -7.928370684385299683e-02 5.207091942429542542e-02 -6.780837476253509521e-02 1.104162633419036865e-01 1.840980499982833862e-01 1.199610829353332520e-01 -5.919059365987777710e-02 9.289017319679260254e-02 6.207281723618507385e-02 -2.265270352363586426e-01 9.146290831267833710e-03 -2.756131999194622040e-02 5.495400633662939072e-03 -6.385389715433120728e-02 -2.426188886165618896e-01 -2.148785442113876343e-01
-6.143705919384956360e-02 -1.933005601167678833e-01 7.583196740597486496e-03 -1.435973644256591797e-01 -4.045960903167724609e-01 -6.282637268304824829e-02 2.894179522991180420e-01 -2.544461190700531006e-01 3.144269809126853943e-02 7.942700386047363281e-02 -1.500832885503768921e-01 3.138371109962463379e-01 1.477116346359252930e-01 4.795660078525543213e-02 1.295873075723648071e-01 -1.627572923898696899e-01 -3.514038920402526855e-01 1.252915710210800171e-01 -1.510274708271026611e-01 -1.793084889650344849e-01 -4.872503876686096191e-02 -2.626478858292102814e-02 4.573095217347145081e-02 -1.390212476253509521e-01 6.216907873749732971e-02 8.001042157411575317e-02 -1.846203804016113281e-01 -3.211722671985626221e-01 -4.667710978537797928e-03 -1.626895815134048462e-01 -1.701188683509826660e-01 6.896267086267471313e-02
3.189663887023925781e-01 -2.269694805145263672e-01 -1.932521760463714600e-01 2.330867573618888855e-02 -5.543508008122444153e-02 -1.325653195381164551e-01 5.339096188545227051e-01 -2.105346471071243286e-01 3.278703242540359497e-02 -3.484400734305381775e-02 -2.944121137261390686e-02 9.544356912374496460e-02 5.713347345590591431e-02 7.819072902202606201e-02 2.738509774208068848e-01 -4.097035527229309082e-02 -1.961167305707931519e-01 1.038872152566909790e-01 -8.560867607593536377e-02 2.344032078981399536e-01 1.909175366163253784e-01 3.583437064662575722e-03 -6.173824146389961243e-02 2.103978693485260010e-01 8.516014367341995239e-02 1.320225298404693604e-01 2.089400887489318848e-01 -2.129117697477340698e-01 1.561960428953170776e-01 6.418356299400329590e-02 -6.713571399450302124e-02 1.332123279571533203e-01
5.259512662887573242e-01 -1.007748395204544067e-02 1.386341601610183716e-01 -1.283528469502925873e-02 9.686081670224666595e-03 -1.076293513178825378e-01 3.044487833976745605e-01 -6.062633544206619263e-02 3.575192298740148544e-03 1.629550606012344360e-01 -1.331883370876312256e-01 2.103959918022155762e-01 1.952673308551311493e-02 2.338194102048873901e-01 3.515098989009857178e-01 -1.430138945579528809e-01 5.535355303436517715e-04 6.407409161329269409e-02 1.731873676180839539e-02 1.140122190117835999e-01 -3.221777081489562988e-02 -1.054297089576721191e-01 -2.640912495553493500e-02 9.239724278450012207e-02 -1.121174916625022888e-01 -1.780857443809509277e-01 1.859217286109924316e-01 -2.553330659866333008e-01 -3.510240018367767334e-01 4.581826552748680115e-02 5.827222019433975220e-03 4.329438321292400360e-03
1.109218522906303406e-01 1.496093422174453735e-01 -2.459979429841041565e-02 -4.743529856204986572e-02 -4.258302450180053711e-01 2.419423758983612061e-01 6.258261948823928833e-02 -1.892832368612289429e-01 -6.631583720445632935e-02 -5.152854323387145996e-02 -1.317203342914581299e-01 3.235295116901397705e-01 -2.390365302562713623e-01 1.421821564435958862e-01 -4.957098886370658875e-02 1.391023546457290649e-01 1.753035746514797211e-02 1.879469156265258789e-01 -1.069534271955490112e-01 2.493744194507598877e-01 -1.745442859828472137e-02 -4.967090487480163574e-02 1.047621592879295349e-01 -3.139794990420341492e-02 -2.146440558135509491e-03 -1.569880545139312744e-01 3.163680434226989746e-01 -2.632172107696533203e-01 2.253708541393280029e-01 -3.498321771621704102e-02 -1.894247531890869141e-01 -2.206808626651763916e-01
-2.511454522609710693e-01 -1.373928189277648926e-01 4.905250668525695801e-02 -3.006508573889732361e-02 2.452268078923225403e-02 7.672829926013946533e-02 2.970007658004760742e-01 -1.911276131868362427e-01 -1.251229085028171539e-02 2.148642987012863159e-01 -8.593215048313140869e-02 2.859790325164794922e-01 4.674104228615760803e-02 5.318745970726013184e-01 5.969945341348648071e-02 7.805282715708017349e-03 1.178720891475677490e-01 1.187515854835510254e-01 1.975406259298324585e-01 -1.648388653993606567e-01 3.537758067250251770e-02 -2.253940254449844360e-01 2.465222775936126709e-02 5.827205628156661987e-02 -1.963032931089401245e-01 2.393902391195297241e-01 2.303995490074157715e-01 -1.384284496307373047e-01 1.811456233263015747e-01 7.273422181606292725e-02 4.613997414708137512e-02 2.739107236266136169e-02
-1.078619621694087982e-02 -1.811580657958984375e-01 1.455251723527908325e-01 -3.104255497455596924e-01 -1.928615272045135498e-01 2.725915983319282532e-02 3.134184703230857849e-02 -1.301599759608507156e-02 7.785584032535552979e-02 2.744622156023979187e-02 -5.121453478932380676e-02 4.011890888214111328e-01 1.012089103460311890e-01 5.951322913169860840e-01 1.699418723583221436e-01 9.504229575395584106e-02 7.130348682403564453e-02 -4.087715595960617065e-02 1.756874024868011475e-01 -6.981841474771499634e-02 9.897447377443313599e-02 -9.984455257654190063e-02 1.721608787775039673e-01 -2.178673632442951202e-03 -1.632931530475616455e-01 2.027163952589035034e-01 3.158853203058242798e-02 -1.815853118896484375e-01 3.585889935493469238e-02 1.989597827196121216e-01 -3.894687071442604065e-02 -4.101097583770751953e-02
1.540037989616394043e-01 -2.834485769271850586e-01 1.942722052335739136e-01 -1.928557604551315308e-01 1.200242117047309875e-01 1.138219609856605530e-01 8.575353026390075684e-02 1.934635639190673828e-02 1.804398894309997559e-01 5.409424379467964172e-02 1.211378946900367737e-01 9.736212342977523804e-02 -6.880048662424087524e-02 2.592804431915283203e-01 3.700701892375946045e-02 -1.768577545881271362e-01 -8.684189617633819580e-02 -1.910129375755786896e-02 2.920284271240234375e-01 -8.637560158967971802e-02 1.366845667362213135e-01 7.516486197710037231e-02 1.218632236123085022e-01 1.757541298866271973e-01 -1.030328497290611267e-01 -1.363522410392761230e-01 2.951703667640686035e-01 -2.194007486104965210e-01 1.954369544982910156e-01 -2.657681107521057129e-01 -9.814085811376571655e-02 4.099010527133941650e-01
1.648408025503158569e-01 8.691642433404922485e-02 2.293436788022518158e-02 1.300596445798873901e-01 -1.118189096450805664e-01 4.436044991016387939e-01 1.264485120773315430e-01 -3.511362522840499878e-02 2.931587696075439453e-01 1.170705333352088928e-01 -1.009774859994649887e-02 2.718866169452667236e-01 3.812275454401969910e-02 -6.079714372754096985e-02 -1.352714896202087402e-01 5.873081088066101074e-02 -2.269698083400726318e-01 -3.998967111110687256e-01 1.725998148322105408e-02 1.199560984969139099e-02 1.565028429031372070e-01 -7.209122180938720703e-02 6.594935059547424316e-02 -5.462523549795150757e-02 -2.206204235553741455e-01 -7.600395381450653076e-02 1.091127172112464905e-01 -2.264031469821929932e-01 2.765071690082550049e-01 -1.754916459321975708e-01 -1.887028664350509644e-01 1.066662296652793884e-01
7.729814201593399048e-02 9.552459418773651123e-02 -2.342727482318878174e-01 -1.060867309570312500e-01 -5.700073838233947754e-01 -1.029268950223922729e-01 2.297894805669784546e-01 9.825368225574493408e-02 1.254881024360656738e-01 1.832059323787689209e-01 -2.450514435768127441e-01 3.326902091503143311e-01 -4.604771360754966736e-02 1.674928367137908936e-01 2.078465819358825684e-01 2.830122131854295731e-03 -1.496253162622451782e-02 -7.411701232194900513e-02 -6.680677831172943115e-02 3.839711844921112061e-01 -4.350543767213821411e-02 -4.184965044260025024e-02 5.864727869629859924e-02 9.227345138788223267e-02 1.492764353752136230e-01 1.331725567579269409e-01 7.662654668092727661e-02 6.583017762750387192e-03 6.462904065847396851e-02 -6.267476826906204224e-02 -1.018626336008310318e-02 4.601203836500644684e-03
1.430438011884689331e-01 -8.400951325893402100e-02 2.613511383533477783e-01 6.936325132846832275e-02 -1.452001333236694336e-01 8.469464629888534546e-02 4.196335673332214355e-01 2.961000204086303711e-01 -8.184162527322769165e-02 1.832466125488281250e-01 5.903235450387001038e-02 2.856120169162750244e-01 1.804264336824417114e-01 1.082070842385292053e-01 1.994553059339523315e-01 2.217674255371093750e-01 4.776643216609954834e-02 -1.558737158775329590e-01 7.874536514282226562e-02 7.389915734529495239e-02 1.391011755913496017e-02 -4.498877003788948059e-02 -1.530018746852874756e-01 8.581243455410003662e-02 -1.366130262613296509e-01 -2.974838614463806152e-01 1.515337079763412476e-01 -8.478543162345886230e-02 3.151997327804565430e-01 -1.414372175931930542e-01 -6.563331186771392822e-02 1.287421435117721558e-01
2.915775403380393982e-03 -2.663458883762359619e-01 2.967529892921447754e-01 -1.098654046654701233e-02 -2.205948233604431152e-01 6.510405987501144409e-02 1.714540570974349976e-01 -1.230361908674240112e-01 2.718588896095752716e-02 1.700989454984664917e-01 -7.311031222343444824e-02 8.643403998576104641e-04 -1.797045916318893433e-01 3.449936211109161377e-01 6.096604093909263611e-02 -2.858861982822418213e-01 -1.216142624616622925e-01 -1.488191783428192139e-01 2.595861554145812988e-01 3.725256770849227905e-02 -7.786198705434799194e-02 3.065837323665618896e-01 -1.837016083300113678e-02 -1.377475857734680176e-01 2.729166150093078613e-01 -4.534744843840599060e-02 2.259732484817504883e-01 -2.103126794099807739e-01 1.810673177242279053e-01 -8.961275964975357056e-02 -8.338002115488052368e-02 -1.642306447029113770e-01
2.386702895164489746e-01 1.214355602860450745e-01 6.485100835561752319e-02 3.479825332760810852e-02 -1.429385095834732056e-01 1.571974903345108032e-01 2.863782346248626709e-01 -2.742631733417510986e-01 3.444467112421989441e-02 3.392205834388732910e-01 1.837895214557647705e-01 1.490616351366043091e-01 1.382148861885070801e-01 3.432285487651824951e-01 2.604543864727020264e-01 1.981664448976516724e-01 2.701346576213836670e-01 2.639421224594116211e-01 1.154345832765102386e-02 -1.141325607895851135e-01 1.027320101857185364e-01 3.511659801006317139e-02 5.642059259116649628e-03 5.515947192907333374e-02 -3.728190809488296509e-02 -1.376750022172927856e-01 1.404308825731277466e-01 -2.019242942333221436e-01 1.801591515541076660e-01 -2.307200431823730469e-02 6.364393234252929688e-02 1.252583414316177368e-01
9.630575031042098999e-02 7.114487886428833008e-02 4.820998292416334152e-03 -1.479550600051879883e-01 -1.322064101696014404e-01 1.570442169904708862e-01 1.841313093900680542e-01 -1.038458272814750671e-01 1.307381093502044678e-01 2.996659576892852783e-01 -1.769278496503829956e-01 3.914014697074890137e-01 2.596155107021331787e-01 -1.389487981796264648e-01 3.794241845607757568e-01 -1.896680444478988647e-01 -1.701689213514328003e-01 -5.496278777718544006e-02 -2.248779237270355225e-01 9.496401250362396240e-02 -1.446770876646041870e-02 -5.681701749563217163e-02 7.689469959586858749e-03 -7.415290176868438721e-02 2.150786966085433960e-01 1.298129558563232422e-01 3.614989817142486572e-01 -4.053639620542526245e-02 5.674989521503448486e-02 1.391808241605758667e-01 1.563116535544395447e-02 -7.257609162479639053e-03
-1.152159944176673889e-01 5.208063870668411255e-03 2.002538740634918213e-01 -1.351767480373382568e-01 -1.177521701902151108e-02 3.777093887329101562e-01 4.834508150815963745e-02 -1.835820376873016357e-01 1.433218717575073242e-01 2.633548974990844727e-01 -1.058490723371505737e-01 2.410802841186523438e-01 2.051364444196224213e-02 -3.479928150773048401e-02 1.636558771133422852e-01 -1.956747099757194519e-02 1.130879297852516174e-02 -2.319749146699905396e-01 -1.613140292465686798e-02 -2.774311900138854980e-01 1.593017727136611938e-01 5.463099107146263123e-02 -1.144010294228792191e-02 2.019742429256439209e-01 -2.222982197999954224e-01 -1.935345493257045746e-02 1.632165759801864624e-01 -4.141407310962677002e-01 2.310407161712646484e-01 1.599538512527942657e-02 -1.707287430763244629e-01 1.740132570266723633e-01
2.976179420948028564e-01 1.471258979290723801e-02 2.955389209091663361e-02 -2.419850528240203857e-01 -3.570264577865600586e-01 1.415834724903106689e-01 3.468164801597595215e-02 -4.038487374782562256e-02 -8.073194324970245361e-02 2.161659896373748779e-01 2.171953916549682617e-01 1.921379268169403076e-01 1.346353739500045776e-01 -3.141921758651733398e-02 4.248114824295043945e-01 -2.019695043563842773e-01 1.425874829292297363e-01 -1.559539288282394409e-01 2.519116103649139404e-01 1.655527353286743164e-01 -3.660690505057573318e-03 2.110683768987655640e-01 5.838549509644508362e-02 -4.868540912866592407e-02 1.349008232355117798e-01 7.486192882061004639e-02 1.658166795969009399e-01 -2.513029873371124268e-01 -6.673403829336166382e-02 1.430683024227619171e-02 -5.585347115993499756e-02 1.250277906656265259e-01
-1.744411885738372803e-02 -2.292111814022064209e-01 1.427049934864044189e-01 2.303036600351333618e-01 -2.867102921009063721e-01 4.577399417757987976e-02 1.147909909486770630e-01 1.892267316579818726e-01 -3.381825610995292664e-02 3.043334484100341797e-01 4.697042703628540039e-02 9.127277135848999023e-02 1.147643178701400757e-01 2.143326103687286377e-01 1.972464174032211304e-01 -3.903990983963012695e-02 -2.453420609235763550e-01 2.676485478878021240e-01 -1.106520965695381165e-01 -3.172840774059295654e-01 -1.179441660642623901e-01 1.752610057592391968e-01 3.670509904623031616e-02 -1.073705591261386871e-02 -1.848179996013641357e-01 1.152725815773010254e-01 7.922284305095672607e-02 -4.048911631107330322e-01 1.153220832347869873e-01 -2.361299702897667885e-03 -1.018461808562278748e-01 -6.682442873716354370e-02
1.278344392776489258e-01 -1.395565569400787354e-01 6.724018603563308716e-02 -9.259471297264099121e-02 -4.010895490646362305e-01 1.054376084357500076e-02 1.343274563550949097e-01 -8.632563054561614990e-02 9.611842781305313110e-02 7.254084199666976929e-02 1.105800196528434753e-01 1.954338252544403076e-01 -4.147767275571823120e-02 1.042527928948402405e-01 8.010919392108917236e-02 -6.321322172880172729e-02 -1.333805322647094727e-01 2.806770801544189453e-01 -8.829491585493087769e-02 -3.749849200248718262e-01 8.461029827594757080e-02 -4.203863441944122314e-02 -2.208748646080493927e-02 -2.317620627582073212e-02 2.624746039509773254e-02 1.588981449604034424e-01 -1.238857433199882507e-01 -5.153403282165527344e-01 5.522753670811653137e-02 -2.439622879028320312e-01 -1.802814602851867676e-01 1.407862752676010132e-01
1.299560517072677612e-01 -1.137548536062240601e-01 -1.198766473680734634e-02 -2.489505410194396973e-01 -1.783272624015808105e-01 5.077504739165306091e-02 1.960744261741638184e-01 2.883787155151367188e-01 7.253671530634164810e-03 4.321600198745727539e-01 7.342848181724548340e-02 3.056740164756774902e-01 1.788371503353118896e-01 -1.266196072101593018e-01 2.525394260883331299e-01 -3.854029253125190735e-02 -2.508442699909210205e-01 1.223596185445785522e-01 9.748592972755432129e-02 2.288890928030014038e-01 1.012894511222839355e-01 -4.073080047965049744e-02 -1.443817913532257080e-01 2.830177918076515198e-02 7.415412366390228271e-02 -2.032586559653282166e-02 2.670856416225433350e-01 -1.231947094202041626e-01 2.161275148391723633e-01 1.932050138711929321e-01 -3.668773174285888672e-02 -4.451853781938552856e-02
3.965422809123992920e-01 -1.659110337495803833e-01 8.417499065399169922e-02 -3.231600821018218994e-01 2.695313468575477600e-02 -2.846093289554119110e-02 4.723403602838516235e-02 1.725659891963005066e-02 5.121467635035514832e-02 1.133490726351737976e-01 -2.670010924339294434e-01 3.084490597248077393e-01 8.603647351264953613e-02 2.131599932909011841e-01 6.089881435036659241e-02 8.215166628360748291e-02 -1.470123827457427979e-01 2.949738688766956329e-02 5.161581188440322876e-02 1.507725715637207031e-01 3.927761614322662354e-01 -1.206736341118812561e-01 2.363607734441757202e-01 1.199507433921098709e-02 -4.757342487573623657e-02 -1.048993021249771118e-01 1.791672110557556152e-01 -5.644717440009117126e-02 2.102754563093185425e-01 -1.321628689765930176e-01 -2.252865284681320190e-01 -1.439799964427947998e-01
-1.747212857007980347e-01 -1.453351825475692749e-01 2.706848382949829102e-01 4.060955345630645752e-02 -2.374674975872039795e-01 -3.250686824321746826e-02 2.092532068490982056e-01 -1.124123781919479370e-01 -6.843631155788898468e-03 1.607824265956878662e-01 -1.830462738871574402e-02 1.952738463878631592e-01 -8.921752870082855225e-02 -4.474322870373725891e-02 2.522306740283966064e-01 -1.419528722763061523e-01 -2.152144312858581543e-01 8.340483158826828003e-02 1.106693819165229797e-01 -1.278256475925445557e-01 -1.303246319293975830e-01 -1.884148716926574707e-01 2.027800530195236206e-01 -1.013018488883972168e-01 -1.506063491106033325e-01 7.150733470916748047e-02 3.666259944438934326e-01 -4.614837169647216797e-01 -7.624632213264703751e-03 5.584526807069778442e-02 1.882374733686447144e-01 4.412958398461341858e-02
2.399324625730514526e-01 -2.893007695674896240e-01 3.815810382366180420e-02 1.186046823859214783e-01 -7.555840909481048584e-02 5.516586452722549438e-02 2.582911252975463867e-01 -9.008097648620605469e-02 3.220651745796203613e-01 1.178229302167892456e-01 -6.748349219560623169e-02 3.478699028491973877e-01 2.338861376047134399e-01 1.135908141732215881e-01 2.365926466882228851e-02 -8.853098750114440918e-02 1.587241739034652710e-01 -1.275529116392135620e-01 -2.313150763511657715e-01 8.645760267972946167e-02 1.695224046707153320e-01 -3.097368478775024414e-01 -1.333160549402236938e-01 -3.735348954796791077e-02 -1.839518696069717407e-01 -1.004492193460464478e-01 -1.595783084630966187e-01 -2.838152348995208740e-01 1.515269745141267776e-02 -1.051857545971870422e-01 -1.097121015191078186e-01 -1.445384770631790161e-01
-8.790498226881027222e-02 1.134782880544662476e-01 8.702278882265090942e-02 9.460322558879852295e-02 2.867597900331020355e-02 -1.733226478099822998e-01 2.742500603199005127e-01 6.830971688032150269e-02 1.284898519515991211e-01 2.583718299865722656e-01 -1.162561774253845215e-01 2.562793195247650146e-01 -6.606176495552062988e-02 3.695905208587646484e-01 4.096612706780433655e-02 -1.226901710033416748e-01 -1.122380048036575317e-01 1.902999281883239746e-01 4.140447452664375305e-02 -5.916524678468704224e-03 2.787692248821258545e-01 -1.582762897014617920e-01 1.033841073513031006e-01 -1.463128924369812012e-01 -1.490224152803421021e-01 2.453418970108032227e-01 3.725890070199966431e-02 -4.504951834678649902e-01 -1.385113783180713654e-02 2.649419382214546204e-02 -2.271007597446441650e-01 -8.575904369354248047e-02
3.435568809509277344e-01 -1.096830293536186218e-01 9.811609983444213867e-02 -1.830228120088577271e-01 -1.597352623939514160e-01 2.259388566017150879e-01 2.131999731063842773e-01 1.263797283172607422e-01 1.905687898397445679e-01 1.991489678621292114e-01 8.457484841346740723e-02 4.739109575748443604e-01 9.522011131048202515e-02 1.898979544639587402e-01 2.863518521189689636e-02 -4.138984531164169312e-02 -2.505754232406616211e-01 -2.698946744203567505e-02 -1.368468403816223145e-01 1.771464347839355469e-01 1.832685917615890503e-01 -2.841616794466972351e-02 -5.057587102055549622e-02 -7.870191335678100586e-02 -2.187742292881011963e-01 2.299588173627853394e-01 -4.385085403919219971e-02 5.918029323220252991e-02 1.445600986480712891e-01 -1.463465690612792969e-01 8.892280049622058868e-03 -1.676554679870605469e-01
3.690423965454101562e-01 -3.991565108299255371e-01 3.600082546472549438e-02 3.395524993538856506e-02 -1.621871441602706909e-01 2.426802963018417358e-01 3.302801549434661865e-01 8.436869829893112183e-02 -4.761349782347679138e-02 3.121456205844879150e-01 -1.675466001033782959e-01 5.881501361727714539e-02 -4.111189767718315125e-02 7.562924921512603760e-02 8.146017044782638550e-02 4.921905696392059326e-02 -6.328146904706954956e-02 4.806917533278465271e-02 -1.853112131357192993e-01 2.420563101768493652e-01 1.310635656118392944e-01 -6.669930368661880493e-02 1.313604563474655151e-01 1.105673760175704956e-01 -2.318208366632461548e-01 7.975114881992340088e-02 -4.456550627946853638e-02 -2.215427756309509277e-01 3.820223361253738403e-02 -2.773265242576599121e-01 -1.041643247008323669e-01 -4.677573218941688538e-02
-1.059026271104812622e-02 -8.422144688665866852e-03 5.524901300668716431e-02 4.266952350735664368e-02 -5.263268202543258667e-02 4.025543332099914551e-01 3.018426299095153809e-01 -2.454310506582260132e-01 1.918859221041202545e-02 -6.799443811178207397e-02 -1.355016976594924927e-01 5.381742715835571289e-01 5.536617338657379150e-02 8.415181189775466919e-02 -1.526032090187072754e-01 -1.122391223907470703e-01 -7.318492233753204346e-02 -6.404602900147438049e-03 2.116529084742069244e-02 -1.440362036228179932e-01 -8.428482711315155029e-02 9.229048341512680054e-02 1.806131005287170410e-01 9.819819778203964233e-02 -2.271926552057266235e-01 1.711703538894653320e-01 1.214795559644699097e-01 -2.519814968109130859e-01 -1.893761307001113892e-01 -1.543007045984268188e-01 -1.147150248289108276e-01 5.732484906911849976e-02
-6.073893979191780090e-02 -8.411167562007904053e-02 -2.011129558086395264e-01 1.139242202043533325e-01 -1.813603341579437256e-01 1.708349399268627167e-02 1.491817086935043335e-01 6.959246098995208740e-02 8.807316422462463379e-02 1.005695238709449768e-01 -1.562738716602325439e-01 4.825122952461242676e-01 1.473168432712554932e-01 3.033729791641235352e-01 4.397997260093688965e-01 -9.025427699089050293e-02 -3.876484557986259460e-02 -3.660539910197257996e-02 -2.029745131731033325e-01 5.882696062326431274e-02 3.169383704662322998e-01 2.012840472161769867e-02 -1.358410716056823730e-02 -6.193360686302185059e-02 1.125562265515327454e-01 1.647711694240570068e-01 1.979695111513137817e-01 7.227583322674036026e-03 4.810006916522979736e-02 8.194959722459316254e-03 1.316025406122207642e-01 1.843134760856628418e-01
7.388153462670743465e-04 8.192498981952667236e-02 7.681195437908172607e-02 -1.397338956594467163e-01 -4.207584261894226074e-01 2.981293797492980957e-01 7.700448483228683472e-02 -4.526381567120552063e-02 2.990874648094177246e-02 -1.113056764006614685e-01 -6.924531608819961548e-02 2.510965764522552490e-01 1.285820007324218750e-01 8.810882270336151123e-02 4.215445220470428467e-01 1.635994315147399902e-01 5.418839678168296814e-02 1.540317833423614502e-01 -5.155450478196144104e-02 -1.059001535177230835e-01 8.978001773357391357e-02 -2.318936437368392944e-01 -5.972561612725257874e-02 -6.374692171812057495e-02 -1.220647767186164856e-01 2.515533268451690674e-01 -8.129676431417465210e-02 -1.815609484910964966e-01 -3.490684926509857178e-02 -3.342640101909637451e-01 -1.481100171804428101e-01 1.464079469442367554e-01
-8.309949189424514771e-02 -2.034461647272109985e-01 1.463148742914199829e-01 -8.044075965881347656e-02 -2.646792531013488770e-01 -2.630545571446418762e-02 2.754640877246856689e-01 -3.485146537423133850e-02 1.161644831299781799e-01 5.839966237545013428e-02 1.973043754696846008e-02 2.764301598072052002e-01 -2.312611415982246399e-02 8.296475559473037720e-02 1.909659802913665771e-01 -1.370418816804885864e-01 -3.325046598911285400e-01 3.459032773971557617e-01 -1.460280120372772217e-01 -1.730523109436035156e-01 5.875465646386146545e-02 -1.342679411172866821e-01 5.367989186197519302e-03 -2.698080800473690033e-02 1.855113171041011810e-02 -2.202336862683296204e-02 -1.040021143853664398e-02 -5.037537217140197754e-01 6.203355640172958374e-02 -2.229753732681274414e-01 -3.497261554002761841e-02 -7.999031245708465576e-02
-1.095494702458381653e-01 -1.036993861198425293e-01 1.680751144886016846e-01 -1.378573328256607056e-01 -3.115879837423563004e-03 1.030830442905426025e-01 2.409811019897460938e-01 -2.744911909103393555e-01 8.205368369817733765e-02 3.681001961231231689e-01 -1.893575787544250488e-01 -6.561370193958282471e-02 -1.585797071456909180e-01 1.240781098604202271e-01 2.503643929958343506e-01 1.068133208900690079e-02 -7.855674624443054199e-02 -3.160863816738128662e-01 -5.278812721371650696e-02 -2.168036699295043945e-01 2.009387016296386719e-01 1.031868532299995422e-01 -8.952565491199493408e-03 -1.511164940893650055e-02 -7.209743559360504150e-02 1.315927058458328247e-01 3.156198561191558838e-01 -1.461264789104461670e-01 2.296645492315292358e-01 -2.568083703517913818e-01 -7.333136349916458130e-02 1.595152020454406738e-01
1.701381653547286987e-01 -2.627440094947814941e-01 3.668291494250297546e-02 -2.466793954372406006e-01 -7.194419205188751221e-02 2.705723047256469727e-02 3.676387667655944824e-01 -1.478626579046249390e-01 3.188265860080718994e-01 -5.669948831200599670e-02 -2.421013712882995605e-01 3.342246711254119873e-01 1.254251152276992798e-01 8.103545755147933960e-02 -6.179970130324363708e-02 -9.304118156433105469e-02 -4.066407307982444763e-02 -2.909469977021217346e-02 4.714355990290641785e-02 2.542493306100368500e-02 9.484063088893890381e-02 -4.330674111843109131e-01 -8.308713883161544800e-02 2.304046601057052612e-02 1.049799099564552307e-01 1.599586457014083862e-01 2.863277308642864227e-02 -1.520634144544601440e-01 1.476445496082305908e-01 -1.054794788360595703e-01 8.200671523809432983e-02 2.395579814910888672e-01
3.131677806377410889e-01 -1.399918943643569946e-01 -6.950161606073379517e-02 -2.369788140058517456e-01 -8.468010276556015015e-02 1.739927828311920166e-01 1.480370014905929565e-01 -2.172447592020034790e-01 1.630286276340484619e-01 2.142512351274490356e-01 7.334338873624801636e-02 1.031456887722015381e-01 1.243261322379112244e-01 1.545523852109909058e-01 8.978699147701263428e-02 1.700650751590728760e-01 3.082565665245056152e-01 -1.211905293166637421e-02 -4.664236307144165039e-02 -1.922645717859268188e-01 -5.462442990392446518e-03 3.192848265171051025e-01 1.858247816562652588e-01 8.883834816515445709e-03 -1.350895166397094727e-01 -6.215504556894302368e-02 3.192643225193023682e-01 -2.970788478851318359e-01 1.961597055196762085e-01 -1.358151733875274658e-01 5.546119809150695801e-02 8.225639909505844116e-02
1.913961470127105713e-01 -3.334205746650695801e-01 2.559774518013000488e-01 -3.024703450500965118e-02 -1.947660148143768311e-01 -1.782658845186233521e-01 2.120084464550018311e-01 -1.036348938941955566e-01 3.034783899784088135e-01 1.441567838191986084e-01 -1.925031840801239014e-01 6.948265433311462402e-02 4.229155369102954865e-03 3.163017928600311279e-01 2.994231879711151123e-02 8.177940547466278076e-02 -1.010476425290107727e-01 -6.077940016984939575e-02 -1.411020457744598389e-01 -1.047785282135009766e-01 -2.638276480138301849e-02 -1.448557972908020020e-01 1.957740187644958496e-01 -6.752845644950866699e-02 -1.098281815648078918e-01 -3.329701125621795654e-01 3.991546109318733215e-02 -2.125462982803583145e-03 2.544924914836883545e-01 -6.144531071186065674e-02 -3.029726743698120117e-01 -6.099519878625869751e-02
1.865626722574234009e-01 3.927634283900260925e-02 -7.456138730049133301e-02 -4.265016689896583557e-02 3.457578271627426147e-02 6.786036491394042969e-02 4.764602780342102051e-01 6.020018085837364197e-02 -1.342705339193344116e-01 9.429719299077987671e-03 6.624159961938858032e-02 4.426202774047851562e-01 1.426167935132980347e-01 1.472663432359695435e-01 3.114832043647766113e-01 -1.359480917453765869e-01 -2.436661124229431152e-01 -2.767640650272369385e-01 -1.578374207019805908e-01 1.122135668992996216e-02 1.295400504022836685e-02 -4.920631274580955505e-02 -1.321831196546554565e-01 -7.683178037405014038e-02 3.951777517795562744e-02 1.411361396312713623e-01 1.986056566238403320e-01 -2.086825519800186157e-01 8.131045103073120117e-02 1.743938773870468140e-01 1.012910455465316772e-01 7.178223878145217896e-02
2.306747138500213623e-01 -9.863713383674621582e-02 -2.449296861886978149e-01 -9.021744132041931152e-02 -1.141793429851531982e-01 3.075685538351535797e-02 3.879035711288452148e-01 -1.359009742736816406e-01 1.917607784271240234e-01 2.139975279569625854e-01 1.615816354751586914e-01 2.383258938789367676e-01 5.919294804334640503e-02 1.007019504904747009e-01 1.484030187129974365e-01 5.625045672059059143e-02 -3.149929940700531006e-01 1.476055383682250977e-01 -8.725760877132415771e-02 4.304929822683334351e-02 5.672116950154304504e-02 -2.170149385929107666e-01 1.422799080610275269e-01 -1.134481355547904968e-01 -7.362350076436996460e-02 2.124342769384384155e-01 1.736365258693695068e-01 -1.209480389952659607e-01 -1.927711218595504761e-01 -2.685283720493316650e-01 -6.131552532315254211e-02 -2.438137084245681763e-01
3.222519159317016602e-01 -5.881158262491226196e-02 1.636890172958374023e-01 -2.921505868434906006e-01 1.522902995347976685e-01 7.381483912467956543e-02 1.962076723575592041e-01 2.907464979216456413e-03 7.190262526273727417e-02 1.961166411638259888e-01 -7.217200100421905518e-02 1.289670318365097046e-01 1.857499480247497559e-01 1.564844697713851929e-01 1.200502961874008179e-01 2.358020097017288208e-01 -1.288643330335617065e-01 -4.487072303891181946e-02 -7.922668009996414185e-02 -8.862915635108947754e-02 2.408818304538726807e-01 -6.373386364430189133e-03 1.063767820596694946e-01 2.666296362876892090e-01 -1.330110989511013031e-02 -3.680911660194396973e-02 3.041528165340423584e-01 -9.775179624557495117e-02 -1.403151918202638626e-02 -1.258553266525268555e-01 -4.424600303173065186e-01 -1.740599870681762695e-01
4.122425913810729980e-01 -2.364842742681503296e-01 1.611652523279190063e-01 -9.880155324935913086e-02 -1.212645769119262695e-01 1.662717163562774658e-01 2.842673063278198242e-01 1.843261122703552246e-01 1.575255393981933594e-01 2.147169560194015503e-01 -2.312174141407012939e-01 4.159033894538879395e-01 8.973987400531768799e-02 -1.220444962382316589e-01 1.071881428360939026e-01 1.700616441667079926e-02 3.133128583431243896e-02 6.566946208477020264e-02 -1.526617258787155151e-01 2.200209349393844604e-01 9.360087662935256958e-02 -1.608073711395263672e-01 1.222743317484855652e-01 1.342960447072982788e-01 4.452560469508171082e-02 1.534350216388702393e-01 -4.921291023492813110e-02 -2.372596263885498047e-01 8.354089409112930298e-02 -4.525735974311828613e-02 2.126995846629142761e-02 1.041360273957252502e-01
8.771514147520065308e-02 -9.037815034389495850e-02 -2.639231979846954346e-01 5.460130050778388977e-02 -2.080725133419036865e-01 2.791978418827056885e-01 1.019834876060485840e-01 1.249601095914840698e-01 -1.653773337602615356e-01 1.031358614563941956e-01 -1.662884652614593506e-01 3.709767460823059082e-01 1.355291008949279785e-01 1.154132261872291565e-01 2.573059797286987305e-01 -1.285142824053764343e-02 1.923445612192153931e-01 6.396374851465225220e-02 1.185871735215187073e-01 1.039248108863830566e-01 1.497829705476760864e-01 -2.087923884391784668e-02 -8.484096825122833252e-02 -1.067186594009399414e-01 1.463587731122970581e-01 2.654940187931060791e-01 3.732668459415435791e-01 -6.592652946710586548e-02 2.903767824172973633e-01 -5.747094750404357910e-02 -1.340704709291458130e-01 1.197085529565811157e-01
4.231958389282226562e-01 4.287753626704216003e-02 -4.667226970195770264e-02 5.277338251471519470e-02 -4.345500171184539795e-01 -1.319134384393692017e-01 3.144166469573974609e-01 -1.304182112216949463e-01 -4.323299042880535126e-03 -6.763972342014312744e-02 -2.215997129678726196e-01 1.347946524620056152e-01 1.525424718856811523e-01 7.413115352392196655e-02 2.524661123752593994e-01 -4.609671607613563538e-02 -4.128899052739143372e-02 9.124915301799774170e-02 1.544178463518619537e-02 -6.962887477129697800e-03 3.287051916122436523e-01 -8.637071400880813599e-02 -3.190312534570693970e-02 -9.732879698276519775e-02 9.288321435451507568e-02 2.655581533908843994e-01 -1.601684093475341797e-01 -8.401047438383102417e-02 -1.884141005575656891e-02 -8.653280138969421387e-02 -2.610060572624206543e-01 -3.688360005617141724e-02
-9.843113273382186890e-02 -3.221987485885620117e-01 1.306849122047424316e-01 -8.765134960412979126e-02 -2.574386894702911377e-01 9.462345391511917114e-02 1.864022463560104370e-01 -2.562543749809265137e-01 2.451765537261962891e-01 7.397215813398361206e-02 -1.906191557645797729e-02 3.427292406558990479e-01 -1.844763457775115967e-01 -8.901409804821014404e-02 -9.734037518501281738e-02 -1.691856235265731812e-01 -2.641758415848016739e-03 1.051549315452575684e-01 -4.026434849947690964e-03 1.443246901035308838e-01 -5.911066010594367981e-02 1.609532386064529419e-01 7.802703231573104858e-02 3.489119559526443481e-02 1.362754963338375092e-03 1.955905705690383911e-01 -8.415865898132324219e-02 -4.277876615524291992e-01 -1.214794293045997620e-01 1.743806749582290649e-01 -8.958493173122406006e-02 2.692280709743499756e-01
7.429136428982019424e-03 -2.199745737016201019e-02 1.910192519426345825e-01 -1.451113373041152954e-01 -6.464913487434387207e-02 -1.107558682560920715e-01 4.666316881775856018e-02 4.359673708677291870e-02 -1.497723013162612915e-01 3.681872487068176270e-01 4.069842770695686340e-02 3.299092352390289307e-01 8.390731364488601685e-02 4.437100589275360107e-01 3.463065922260284424e-01 -2.289543673396110535e-02 -1.203050240874290466e-01 -5.030449852347373962e-02 9.546444751322269440e-03 -1.824111789464950562e-01 -1.077460125088691711e-01 1.853083074092864990e-01 -5.998269096016883850e-02 3.513723984360694885e-02 -1.797764003276824951e-01 6.080276146531105042e-02 -7.550021260976791382e-02 -3.424877822399139404e-01 2.174597680568695068e-01 -1.813466846942901611e-02 -1.440362781286239624e-01 7.987651042640209198e-04
4.326428771018981934e-01 -1.036610752344131470e-01 1.419704258441925049e-01 -1.924452781677246094e-01 -1.212003231048583984e-01 -2.036765217781066895e-01 3.102855086326599121e-01 4.017052054405212402e-02 -5.014044418931007385e-02 2.460693567991256714e-01 2.367910183966159821e-02 1.508089303970336914e-01 7.621584832668304443e-02 1.724168509244918823e-01 2.419144064188003540e-01 4.053433611989021301e-02 1.902825236320495605e-01 -5.255481973290443420e-02 2.646615803241729736e-01 3.273820877075195312e-02 -1.302098631858825684e-01 -7.842131704092025757e-02 1.372251659631729126e-01 8.561125397682189941e-02 -3.519015014171600342e-01 3.189801424741744995e-02 2.308944016695022583e-01 -1.445581912994384766e-01 -1.674658209085464478e-01 8.066314458847045898e-02 -1.193229183554649353e-01 3.932929411530494690e-02
1.479945331811904907e-01 -1.789240390062332153e-01 6.760468333959579468e-02 -3.254621475934982300e-02 -6.870161741971969604e-03 -2.663690410554409027e-02 6.401199102401733398e-02 3.894268348813056946e-02 1.583525687456130981e-01 1.572154462337493896e-01 -2.490691095590591431e-01 4.255850315093994141e-01 1.255387961864471436e-01 1.573404222726821899e-01 1.757029071450233459e-02 6.027273833751678467e-02 -1.508515179157257080e-01 -1.557241380214691162e-01 -1.515305787324905396e-01 -7.922326214611530304e-03 2.606266438961029053e-01 -6.951142102479934692e-02 2.143957465887069702e-01 1.966894865036010742e-01 2.531660199165344238e-01 4.160767793655395508e-02 2.075031846761703491e-01 -2.984342165291309357e-02 1.414330899715423584e-01 -7.871843874454498291e-02 -4.822773635387420654e-01 -2.590296044945716858e-02
2.838215231895446777e-01 -1.749230623245239258e-01 6.227339059114456177e-02 1.770207285881042480e-02 -9.142360091209411621e-02 -2.474064379930496216e-01 2.797501385211944580e-01 -1.012150645256042480e-01 -6.582253426313400269e-02 1.350249201059341431e-01 6.435785442590713501e-02 1.268066018819808960e-01 9.341446310281753540e-02 1.568342149257659912e-01 1.557561457157135010e-01 -1.558212190866470337e-01 -4.833634197711944580e-02 1.434836387634277344e-01 -6.357616186141967773e-02 3.274439275264739990e-01 5.543688684701919556e-02 -1.479859054088592529e-01 8.108352124691009521e-02 2.623257040977478027e-01 1.319060176610946655e-01 3.179082274436950684e-02 4.273324608802795410e-01 -3.146557211875915527e-01 1.892933547496795654e-01 1.542741507291793823e-01 -8.267555385828018188e-02 2.977694012224674225e-02
-8.102588355541229248e-02 7.737372815608978271e-02 1.056401804089546204e-01 -3.019178211688995361e-01 -4.116494655609130859e-01 3.456968441605567932e-02 9.797857701778411865e-02 3.023904189467430115e-02 1.503058075904846191e-01 2.467211931943893433e-01 -2.576188184320926666e-02 3.318289816379547119e-01 3.544373065233230591e-02 1.708922088146209717e-01 2.037106156349182129e-01 -9.260757360607385635e-04 2.608499303460121155e-02 -5.875433236360549927e-02 2.652013003826141357e-01 -9.083718806505203247e-02 -3.032901883125305176e-02 5.298393964767456055e-02 1.007421612739562988e-01 1.989896595478057861e-01 7.393418997526168823e-02 3.178971707820892334e-01 1.763008721172809601e-02 -3.148756027221679688e-01 1.898570209741592407e-01 1.775836795568466187e-01 -1.343461424112319946e-01 -9.985556453466415405e-02
3.386207222938537598e-01 -2.044584602117538452e-01 6.488089263439178467e-02 4.445884376764297485e-02 -1.281067449599504471e-02 7.578305900096893311e-02 5.272895097732543945e-03 -3.647115230560302734e-01 1.551078259944915771e-01 1.129963472485542297e-01 -1.726104617118835449e-01 4.247439280152320862e-02 1.083061192184686661e-02 1.482024788856506348e-01 3.397331237792968750e-01 4.937411472201347351e-02 -5.298551917076110840e-02 1.676300913095474243e-01 2.090150564908981323e-01 -1.496237963438034058e-01 -3.403762355446815491e-02 -9.542344510555267334e-02 9.404560923576354980e-02 -3.788018599152565002e-02 1.934271901845932007e-01 5.719102453440427780e-03 3.076713979244232178e-01 -1.197457611560821533e-01 2.954567372798919678e-01 1.334537565708160400e-01 -3.138682842254638672e-01 1.498119980096817017e-01
1.563009172677993774e-01 -1.747919023036956787e-01 -1.459477990865707397e-01 2.782393619418144226e-02 -1.021904349327087402e-01 1.103865206241607666e-01 3.280780017375946045e-01 -7.978292554616928101e-02 3.083645999431610107e-01 1.273129135370254517e-01 1.390909701585769653e-01 3.316293060779571533e-01 -4.094177484512329102e-02 4.892167076468467712e-02 4.905605316162109375e-01 3.855185955762863159e-02 -1.327499598264694214e-01 2.751844823360443115e-01 -6.460224837064743042e-02 -1.907554827630519867e-02 8.701063692569732666e-02 -7.756246626377105713e-02 1.923655122518539429e-01 -6.767159700393676758e-02 -1.822919547557830811e-01 9.928002208471298218e-02 1.006555929780006409e-01 2.836424671113491058e-02 9.088828414678573608e-02 -2.782603502273559570e-01 -3.646621853113174438e-02 -7.340268045663833618e-02
1.143900528550148010e-01 -6.507287919521331787e-02 1.214645504951477051e-01 1.419141441583633423e-01 -3.181048333644866943e-01 1.044776737689971924e-01 2.941069602966308594e-01 -3.234668970108032227e-01 2.372473925352096558e-01 5.625693500041961670e-02 -1.997113227844238281e-01 1.546495854854583740e-01 3.189203143119812012e-01 1.058093607425689697e-01 3.132973015308380127e-01 2.341471910476684570e-01 -2.175619006156921387e-01 3.560555353760719299e-02 -7.111955434083938599e-02 2.424196451902389526e-01 4.704224690794944763e-02 -1.891854703426361084e-01 -8.363533765077590942e-02 8.948390372097492218e-03 1.685230284929275513e-01 -3.290540538728237152e-03 2.391923666000366211e-01 5.109609663486480713e-02 8.655159734189510345e-03 -7.294953614473342896e-02 -5.398890376091003418e-02 -3.690394759178161621e-02
8.097268640995025635e-02 2.088052779436111450e-01 1.735716313123703003e-01 -5.405594408512115479e-02 -9.532758593559265137e-02 1.547154933214187622e-01 2.242011278867721558e-01 3.843082487583160400e-02 3.473953157663345337e-02 7.996046543121337891e-02 -2.849788963794708252e-01 4.491580426692962646e-01 -1.510427426546812057e-02 3.642526268959045410e-01 2.131835371255874634e-01 9.662437438964843750e-02 2.972407266497612000e-03 6.959804147481918335e-02 8.944459259510040283e-02 2.090739458799362183e-01 2.263674326241016388e-02 -1.670106872916221619e-02 -2.352906018495559692e-01 -8.345831930637359619e-02 4.131325706839561462e-02 -1.577228866517543793e-02 9.548079967498779297e-02 -1.653936505317687988e-01 3.619299232959747314e-01 9.939273446798324585e-02 1.067787185311317444e-01 -2.083149105310440063e-01
1.105707287788391113e-01 -1.254477649927139282e-01 3.134288489818572998e-01 -1.978727616369724274e-02 -9.324166178703308105e-02 2.648897469043731689e-01 2.284974604845046997e-01 1.830201596021652222e-02 -1.033546254038810730e-01 3.243314623832702637e-01 6.611548364162445068e-02 2.549320161342620850e-01 -3.015465848147869110e-02 -1.725876145064830780e-02 1.985277086496353149e-01 1.812757849693298340e-01 -4.382551908493041992e-01 4.446567501872777939e-03 1.149148046970367432e-01 2.934638261795043945e-01 -1.600789725780487061e-01 -1.078044176101684570e-01 1.902727782726287842e-01 6.665662676095962524e-02 -2.475563250482082367e-02 9.483331441879272461e-02 2.431080937385559082e-01 3.317289426922798157e-02 2.296566590666770935e-02 4.258612543344497681e-02 -2.039032280445098877e-01 1.585782691836357117e-02
2.417383641004562378e-01 -1.891338527202606201e-01 -2.470821887254714966e-01 -7.767134904861450195e-02 3.934304416179656982e-02 -4.014324396848678589e-02 3.961826562881469727e-01 -1.503047049045562744e-01 1.466935575008392334e-01 1.300077587366104126e-01 8.039356023073196411e-02 2.549121677875518799e-01 -7.559626549482345581e-02 3.223008215427398682e-01 2.486599981784820557e-01 -4.483714327216148376e-02 -3.229968547821044922e-01 5.936089158058166504e-02 -5.303455889225006104e-02 8.389340341091156006e-02 1.105427145957946777e-01 -5.449242144823074341e-02 -1.963278744369745255e-03 1.140085794031620026e-02 -2.182107865810394287e-01 2.069753408432006836e-01 9.825786948204040527e-02 1.276060007512569427e-02 -4.542456194758415222e-02 -2.965092658996582031e-01 -1.453840881586074829e-01 -1.681771576404571533e-01
-2.080043554306030273e-01 1.021782681345939636e-02 -1.446706950664520264e-01 -1.087421644479036331e-02 -2.623605430126190186e-01 3.723946586251258850e-02 2.438886761665344238e-01 9.506776928901672363e-03 8.398120105266571045e-02 7.059945724904537201e-03 -8.935499191284179688e-02 3.611076176166534424e-01 5.737376958131790161e-02 2.722223997116088867e-01 -2.411965280771255493e-02 -1.589541137218475342e-01 1.755108125507831573e-02 4.237594455480575562e-02 2.542383968830108643e-01 1.849126964807510376e-01 8.051309734582901001e-02 2.528174519538879395e-01 8.319835364818572998e-02 1.217321977019309998e-01 2.682922780513763428e-01 1.924963891506195068e-01 6.478073447942733765e-02 -4.485241472721099854e-01 1.086589246988296509e-01 -1.317170411348342896e-01 -1.301459372043609619e-01 5.904228240251541138e-02
1.176567934453487396e-02 8.730823546648025513e-02 -1.555620431900024414e-01 5.341042950749397278e-02 -1.479982435703277588e-01 -1.981323510408401489e-01 4.423000514507293701e-01 -7.097906619310379028e-02 4.495897144079208374e-02 5.791090428829193115e-02 -2.349998652935028076e-01 3.821007311344146729e-01 5.251814797520637512e-02 9.844113141298294067e-02 1.927290856838226318e-01 4.466000944375991821e-02 -7.219411432743072510e-02 -6.165498867630958557e-02 -1.659737825393676758e-01 -5.113365128636360168e-02 -1.402132511138916016e-01 2.266826629638671875e-01 -1.262213289737701416e-01 -7.770528644323348999e-02 2.010019719600677490e-01 6.669349968433380127e-02 2.855124697089195251e-02 -2.648506462574005127e-01 1.819197088479995728e-01 6.039255484938621521e-02 -3.899919688701629639e-01 -9.129106253385543823e-02
9.593041241168975830e-02 1.564226001501083374e-01 1.627280712127685547e-01 -2.334638386964797974e-01 -3.838890790939331055e-01 1.561059243977069855e-02 1.055932044982910156e-01 -1.086348146200180054e-01 -3.285420686006546021e-02 -3.441946813836693764e-03 -2.304596155881881714e-01 1.966122835874557495e-01 -2.741198837757110596e-01 2.584907971322536469e-02 -1.869743689894676208e-02 4.854477010667324066e-03 3.832180798053741455e-02 1.130610406398773193e-01 -2.934493310749530792e-02 4.090733826160430908e-02 -3.694266080856323242e-02 -2.075429707765579224e-01 -1.022275537252426147e-01 -1.727544069290161133e-01 -1.569302231073379517e-01 7.547882944345474243e-02 3.842867612838745117e-01 -1.616995632648468018e-01 3.911212682723999023e-01 -9.828850626945495605e-02 -2.742796242237091064e-01 -4.693885147571563721e-02
9.320506453514099121e-02 -5.217935144901275635e-02 2.110891640186309814e-01 1.471304893493652344e-01 -1.517330259084701538e-01 1.189857125282287598e-01 1.712237000465393066e-01 -2.620901167392730713e-01 1.382790207862854004e-01 3.268895149230957031e-01 -5.590601358562707901e-03 1.759737730026245117e-01 -2.477762699127197266e-01 3.808629214763641357e-01 8.358308672904968262e-02 -1.898700147867202759e-01 -2.371256202459335327e-01 1.924944072961807251e-01 3.669765964150428772e-02 4.216854274272918701e-02 1.365070044994354248e-01 1.628303155303001404e-02 -1.811069436371326447e-02 -1.207032203674316406e-01 -2.184471860527992249e-02 -8.346839994192123413e-02 3.052342236042022705e-01 4.588058684021234512e-03 -1.374167501926422119e-01 -7.668380439281463623e-02 -2.512741088867187500e-01 -2.489835917949676514e-01
1.613007932901382446e-01 -9.122397750616073608e-02 8.012855798006057739e-02 8.342076838016510010e-02 -1.822538524866104126e-01 4.840015619993209839e-02 1.267767250537872314e-01 3.568361327052116394e-02 3.688614815473556519e-02 8.956664055585861206e-02 6.463660299777984619e-02 2.176986336708068848e-01 -1.270255167037248611e-02 1.669617593288421631e-01 9.375045448541641235e-02 8.507341146469116211e-02 -2.333379089832305908e-01 1.750658452510833740e-01 -1.460251361131668091e-01 -4.835329949855804443e-01 1.000262573361396790e-01 -5.937045812606811523e-02 -1.819131150841712952e-02 1.202151458710432053e-02 1.089237183332443237e-01 -9.866066277027130127e-02 4.142867773771286011e-02 -5.993755459785461426e-01 -2.119641564786434174e-02 -4.622915014624595642e-02 -2.250272184610366821e-01 6.588864326477050781e-02
-1.061391979455947876e-01 -3.985976800322532654e-02 2.165329158306121826e-01 1.352675408124923706e-01 7.885202020406723022e-02 6.148673128336668015e-03 2.553953230381011963e-01 1.297699194401502609e-02 1.893476396799087524e-01 2.265233695507049561e-01 -2.158873528242111206e-02 2.354218810796737671e-01 1.690820936346426606e-04 3.156024217605590820e-01 -8.376090973615646362e-02 -1.087918728590011597e-01 -1.607280969619750977e-01 9.088811278343200684e-02 8.683445304632186890e-02 -1.206174679100513458e-02 -1.445203870534896851e-01 -1.215019077062606812e-01 6.548117101192474365e-02 -1.916638463735580444e-01 2.328029461205005646e-02 4.332761466503143311e-01 1.333919316530227661e-01 -4.195239543914794922e-01 8.417052030563354492e-02 -2.484398484230041504e-01 -1.292683482170104980e-01 -5.260131880640983582e-02
-7.164461072534322739e-03 -2.499817758798599243e-01 -3.585905954241752625e-02 -1.014730185270309448e-01 4.375068098306655884e-02 3.223707973957061768e-01 -1.567527838051319122e-02 -1.553677469491958618e-01 1.486598849296569824e-01 1.763445287942886353e-01 8.286952972412109375e-02 1.813483685255050659e-01 1.376309245824813843e-01 3.004709482192993164e-01 1.403323411941528320e-01 -4.942195117473602295e-02 -2.216001749038696289e-01 -4.618775472044944763e-02 2.949903607368469238e-01 1.220080163329839706e-02 1.626755446195602417e-01 1.736184209585189819e-01 5.179738253355026245e-02 4.135201871395111084e-02 1.457948982715606689e-01 -2.137257307767868042e-01 2.334624826908111572e-01 -3.403296470642089844e-01 9.426180273294448853e-02 -7.174015045166015625e-02 2.076139301061630249e-01 2.784489989280700684e-01
6.237490475177764893e-02 1.456324011087417603e-01 9.214518964290618896e-02 -1.256587654352188110e-01 -9.402795881032943726e-02 8.546672016382217407e-02 1.759317219257354736e-01 -1.207390576601028442e-01 -1.023197472095489502e-01 2.111428678035736084e-01 -1.904160976409912109e-01 5.057010054588317871e-01 1.984278112649917603e-01 1.514582186937332153e-01 1.336832996457815170e-02 -8.444693684577941895e-02 1.573573648929595947e-01 -1.568042337894439697e-01 -1.677213236689567566e-02 -5.924745346419513226e-04 -9.451199322938919067e-02 2.403971105813980103e-01 4.309168085455894470e-02 1.473228782415390015e-01 -8.371178060770034790e-02 2.480334341526031494e-01 1.674535423517227173e-01 -4.007360637187957764e-01 1.398097276687622070e-01 2.419463917613029480e-02 -1.976418048143386841e-01 1.265344470739364624e-01
-8.229037374258041382e-02 -1.465731859207153320e-01 -3.353312984108924866e-02 -3.042247295379638672e-01 -3.573815822601318359e-01 2.255475521087646484e-01 1.614215373992919922e-01 -9.517244249582290649e-02 5.347540229558944702e-02 9.914453327655792236e-02 1.105022430419921875e-01 1.145754978060722351e-01 -2.503796294331550598e-02 3.073225021362304688e-01 2.218122035264968872e-01 1.032406911253929138e-01 -6.059613823890686035e-02 -2.035440951585769653e-01 1.812666505575180054e-01 -3.468705341219902039e-02 1.540537476539611816e-01 -1.090751811861991882e-01 -6.593506038188934326e-02 2.709217965602874756e-01 -7.167819142341613770e-02 3.416518568992614746e-01 2.233194112777709961e-01 -1.405414640903472900e-01 7.221502810716629028e-02 8.219663053750991821e-02 -2.739044427871704102e-01 1.943723484873771667e-02
-9.219494462013244629e-02 3.103152662515640259e-02 -7.133565098047256470e-02 5.516121536493301392e-02 -1.878055781126022339e-01 1.405921876430511475e-01 9.839307516813278198e-02 -2.980501577258110046e-02 4.848016425967216492e-02 2.838830053806304932e-01 -2.120743393898010254e-01 1.133738383650779724e-01 9.073318913578987122e-03 4.064013957977294922e-01 -3.406417788937687874e-03 2.253947779536247253e-03 -2.279239594936370850e-01 -9.748156368732452393e-02 2.564949691295623779e-01 -7.766235619783401489e-02 -1.789313852787017822e-01 -2.244855910539627075e-01 -5.720173940062522888e-03 -2.072334289550781250e-01 -5.195314809679985046e-02 3.069846034049987793e-01 1.968440115451812744e-01 -2.569416463375091553e-01 2.187726050615310669e-01 -9.655851870775222778e-02 -4.756288602948188782e-02 -3.015866875648498535e-01
2.461613621562719345e-03 -1.310475170612335205e-01 -8.953608572483062744e-02 2.463750094175338745e-01 -3.227054774761199951e-01 2.547663822770118713e-02 3.141845464706420898e-01 3.544247150421142578e-02 5.989984422922134399e-02 3.632506132125854492e-01 1.586101762950420380e-02 3.279846608638763428e-01 -1.696852296590805054e-01 -2.306734211742877960e-02 -9.115657955408096313e-02 1.415131092071533203e-01 -8.066662587225437164e-03 8.858551830053329468e-02 1.611785441637039185e-01 1.740273833274841309e-01 5.861579626798629761e-02 1.510996222496032715e-01 -2.690635621547698975e-01 1.189822927117347717e-01 4.105157405138015747e-02 1.731968969106674194e-01 9.755394607782363892e-02 -2.350964099168777466e-01 2.479700744152069092e-01 1.715008467435836792e-01 4.001395031809806824e-02 2.058014720678329468e-01
-9.487874060869216919e-02 -5.801455304026603699e-02 1.240969896316528320e-01 -2.498786449432373047e-01 -2.451093345880508423e-01 1.139705926179885864e-01 3.235310614109039307e-01 -2.930498309433460236e-02 1.391703337430953979e-01 1.557949632406234741e-01 -6.703951209783554077e-02 2.713167071342468262e-01 6.380514800548553467e-02 1.551909893751144409e-01 -1.069064959883689880e-01 -9.438912570476531982e-02 -2.135134935379028320e-01 2.111415937542915344e-02 3.408522903919219971e-01 -2.141046673059463501e-01 -2.140495777130126953e-01 2.517173886299133301e-01 1.259157806634902954e-01 -5.517064128071069717e-03 2.044758051633834839e-01 3.678996488451957703e-02 -3.655000030994415283e-02 -3.354006409645080566e-01 -2.252612560987472534e-01 2.389033138751983643e-02 -1.376142352819442749e-01 2.427694573998451233e-02
1.908399313688278198e-01 3.606395050883293152e-02 4.726434499025344849e-02 -1.617600917816162109e-01 -2.574442923069000244e-01 1.114935576915740967e-01 -7.402932643890380859e-02 -5.337381362915039062e-01 7.170835509896278381e-03 3.299563229084014893e-01 -2.123267203569412231e-01 2.146897912025451660e-01 -1.202306617051362991e-02 1.286864429712295532e-01 1.837274581193923950e-01 -7.087986916303634644e-02 -1.101577579975128174e-01 9.280803054571151733e-02 5.582389980554580688e-02 1.020149663090705872e-01 2.117286063730716705e-02 -1.998355984687805176e-02 -5.213354155421257019e-02 4.899877682328224182e-02 4.394630342721939087e-02 8.631214499473571777e-02 1.140754148364067078e-01 3.851638361811637878e-02 1.754790991544723511e-01 9.472016990184783936e-02 -4.457716345787048340e-01 8.148635178804397583e-02
1.805670559406280518e-01 2.391912043094635010e-02 2.309246957302093506e-01 -1.068572103977203369e-01 -4.128783345222473145e-01 -3.233471810817718506e-01 6.077208742499351501e-02 -2.635153234004974365e-01 -2.106960713863372803e-01 7.034410536289215088e-02 -2.835809588432312012e-01 3.275294601917266846e-01 -7.134014368057250977e-02 2.633380293846130371e-01 9.570152312517166138e-02 2.395801059901714325e-02 1.525827646255493164e-01 7.717737555503845215e-02 -3.260564804077148438e-02 1.026897951960563660e-01 2.670058608055114746e-01 -1.098601520061492920e-01 3.273148089647293091e-02 -7.134433090686798096e-02 -4.942180216312408447e-02 1.241445913910865784e-01 3.358325734734535217e-02 -1.691318154335021973e-01 7.534135133028030396e-02 1.214496269822120667e-01 -1.820022612810134888e-01 -3.480759263038635254e-02
1.854212433099746704e-01 -8.366549015045166016e-02 2.451274245977401733e-01 -1.129412874579429626e-01 -2.866734378039836884e-02 3.070953786373138428e-01 3.578492999076843262e-01 1.896244883537292480e-01 -9.046425670385360718e-02 4.021821320056915283e-01 6.077300757169723511e-02 2.041027098894119263e-01 -9.643787890672683716e-02 1.119888797402381897e-01 -6.787206232547760010e-02 1.066415011882781982e-01 -3.069522380828857422e-01 -3.596185008063912392e-03 6.424169242382049561e-02 3.225112259387969971e-01 -9.683002531528472900e-02 -5.738811939954757690e-02 -5.272684618830680847e-02 -1.121211722493171692e-01 1.253248602151870728e-01 2.294647693634033203e-02 2.376785725355148315e-01 -3.478893265128135681e-02 1.783710718154907227e-02 1.173445135354995728e-01 -2.265585362911224365e-01 -6.149657443165779114e-02
1.602543741464614868e-01 -1.453747898340225220e-01 1.995481103658676147e-01 -9.686458110809326172e-02 -2.171617150306701660e-01 3.953172862529754639e-01 2.815460860729217529e-01 1.253796368837356567e-01 -5.810311064124107361e-02 2.334927618503570557e-01 9.026915580034255981e-02 1.039956063032150269e-01 -1.342301070690155029e-01 -8.733054250478744507e-02 2.547628879547119141e-01 -8.665483444929122925e-02 -3.652772307395935059e-01 1.618422567844390869e-01 -7.660129666328430176e-02 1.199062913656234741e-01 -4.214899241924285889e-02 -1.157355755567550659e-01 1.423837840557098389e-01 8.276429027318954468e-02 1.955045014619827271e-01 5.905929207801818848e-02 1.765227913856506348e-01 -4.213038831949234009e-02 2.178738415241241455e-01 5.958185717463493347e-02 -2.645520865917205811e-01 -1.132754832506179810e-01
2.033554315567016602e-01 1.181751936674118042e-01 -6.345984525978565216e-03 -1.485935300588607788e-01 -9.608785063028335571e-02 8.559524267911911011e-02 1.517087072134017944e-01 -1.476872414350509644e-01 3.116509616374969482e-01 2.209976911544799805e-01 1.447818279266357422e-01 2.047231644392013550e-01 1.440787687897682190e-02 1.700266003608703613e-01 1.864246279001235962e-01 -8.186794817447662354e-02 1.536119431257247925e-01 -1.673140376806259155e-01 -7.785417884588241577e-02 1.808466911315917969e-01 1.944718956947326660e-01 -1.465830355882644653e-01 -2.707022428512573242e-01 -2.417105436325073242e-02 5.321687087416648865e-02 2.302210330963134766e-01 3.067493140697479248e-01 -4.468842446804046631e-01 3.582368418574333191e-02 1.198060065507888794e-02 8.337207138538360596e-02 1.490148529410362244e-02
9.762946865521371365e-04 -3.050566315650939941e-01 4.115676134824752808e-02 3.157297149300575256e-03 -2.322794497013092041e-01 -1.667414791882038116e-02 2.453160434961318970e-01 1.270637381821870804e-02 -1.781002210918813944e-04 1.558803394436836243e-02 -5.229924805462360382e-03 2.850091755390167236e-01 1.993617415428161621e-02 1.327738612890243530e-01 1.088351756334304810e-01 -1.307397931814193726e-01 -2.373391091823577881e-01 3.889681994915008545e-01 -6.666271388530731201e-02 -2.314121574163436890e-01 1.226743683218955994e-01 -2.301344573497772217e-01 1.964206546545028687e-01 -1.540394276380538940e-01 -1.451534125953912735e-02 -4.263896495103836060e-02 1.670215278863906860e-02 -4.683109521865844727e-01 1.104862615466117859e-01 -2.247531339526176453e-02 -1.363166272640228271e-01 -1.154917180538177490e-01
2.542772293090820312e-01 -1.774816773831844330e-02 -1.076898053288459778e-01 1.263577193021774292e-01 -7.922894507646560669e-02 5.195689573884010315e-02 5.550200343132019043e-01 -2.838981747627258301e-01 4.301628097891807556e-02 1.151351109147071838e-01 6.127032637596130371e-02 2.049392908811569214e-01 -1.204977855086326599e-01 2.629477977752685547e-01 1.331202238798141479e-01 -4.782395809888839722e-02 -2.315280139446258545e-01 5.308360606431961060e-02 4.918657243251800537e-02 3.571018874645233154e-01 1.562112271785736084e-01 -2.136596590280532837e-01 7.505138963460922241e-02 7.484956085681915283e-02 7.922316342592239380e-02 1.789828538894653320e-01 1.105141118168830872e-01 2.127025742083787918e-03 1.073359474539756775e-01 -3.017159737646579742e-02 -1.149433758109807968e-02 1.206993088126182556e-01
-6.364644318819046021e-02 -8.533181995153427124e-02 -6.867323815822601318e-02 -1.273170858621597290e-01 -3.644547462463378906e-01 2.891292572021484375e-01 2.265924811363220215e-01 -2.547180056571960449e-01 1.537192910909652710e-01 -1.208621170371770859e-02 -2.950476296246051788e-02 2.308495193719863892e-01 1.159743056632578373e-03 3.469005823135375977e-01 2.039579004049301147e-01 1.363972276449203491e-01 3.205852210521697998e-02 -3.117092847824096680e-01 1.442222595214843750e-01 -7.681109756231307983e-02 4.057279229164123535e-02 -7.354424800723791122e-03 -9.521220624446868896e-02 1.945847123861312866e-01 -2.284490168094635010e-01 1.246393546462059021e-01 1.568991504609584808e-02 -5.770585313439369202e-02 7.993073761463165283e-02 7.731236517429351807e-02 -3.084449768066406250e-01 1.558451205492019653e-01
1.923407465219497681e-01 -2.829808890819549561e-01 -2.463930547237396240e-01 -2.591897845268249512e-01 -3.075341926887631416e-03 -1.074297651648521423e-01 2.947078347206115723e-01 -1.381342858076095581e-01 1.432600915431976318e-01 1.910677254199981689e-01 7.210385054349899292e-02 2.755321562290191650e-01 8.827511966228485107e-02 3.492265939712524414e-02 1.990707367658615112e-01 7.448653131723403931e-02 1.574348509311676025e-01 -5.387051776051521301e-02 4.875886440277099609e-02 -2.488079667091369629e-02 2.733352966606616974e-02 -3.554946184158325195e-01 -1.442596018314361572e-01 1.177435889840126038e-01 2.402762137353420258e-02 -6.377962883561849594e-03 1.868855357170104980e-01 -2.478983700275421143e-01 5.842437967658042908e-02 -2.176222205162048340e-01 -2.393445223569869995e-01 2.183531373739242554e-01
2.656939923763275146e-01 -3.072698414325714111e-01 -1.125083072111010551e-03 -1.055407896637916565e-01 -1.386923640966415405e-01 3.448262810707092285e-01 4.235697388648986816e-01 3.374088555574417114e-02 -1.670054160058498383e-02 1.446248292922973633e-01 1.946738511323928833e-01 1.969626545906066895e-01 9.581700712442398071e-02 -7.424532622098922729e-02 1.759355887770652771e-02 -7.695481926202774048e-02 -1.279653310775756836e-01 3.592079505324363708e-02 -7.550530135631561279e-02 2.456578016281127930e-01 1.402445435523986816e-01 -2.613408863544464111e-01 1.439538747072219849e-01 9.618026763200759888e-02 -3.569272346794605255e-03 1.818410009145736694e-01 2.686820691451430321e-03 -1.868316233158111572e-01 1.144246235489845276e-01 1.412387639284133911e-01 -2.606604993343353271e-01 -1.253650486469268799e-01
1.940129548311233521e-01 -1.203908398747444153e-01 1.889396309852600098e-01 -3.490409553050994873e-01 -2.058697165921330452e-03 1.041766330599784851e-01 3.897588551044464111e-01 -1.808278411626815796e-01 4.045721590518951416e-01 3.758386671543121338e-01 -1.513914614915847778e-01 -2.003401070833206177e-01 -2.389908768236637115e-02 -7.002215832471847534e-02 2.175328508019447327e-02 9.148587286472320557e-02 -1.374258995056152344e-01 6.306624412536621094e-02 1.143188029527664185e-01 -6.539815664291381836e-02 -1.782506145536899567e-02 3.363384306430816650e-02 4.249657690525054932e-02 -4.537963494658470154e-02 -6.228682026267051697e-02 6.116042286157608032e-02 2.558623850345611572e-01 -1.883601993322372437e-01 -1.053122207522392273e-01 -4.477107152342796326e-02 -2.075040489435195923e-01 4.818870499730110168e-02
-2.701123654842376709e-01 -4.150613024830818176e-02 2.198002068325877190e-03 -1.301871687173843384e-01 -2.415596246719360352e-01 1.657332479953765869e-02 4.073795676231384277e-02 -5.285613611340522766e-02 4.422958940267562866e-02 4.561302363872528076e-01 -1.874060630798339844e-01 1.838005483150482178e-01 -6.370309740304946899e-02 1.875254511833190918e-01 1.044031754136085510e-01 1.138063445687294006e-01 7.194595783948898315e-02 7.520921528339385986e-02 2.850076258182525635e-01 1.830471307039260864e-01 2.425874322652816772e-01 1.750188320875167847e-01 1.291610151529312134e-01 4.021290689706802368e-02 -1.254933476448059082e-01 1.535169482231140137e-01 2.119270265102386475e-01 -2.712531089782714844e-01 2.856589257717132568e-01 1.361254453659057617e-01 -7.305528968572616577e-02 8.166743069887161255e-02
-5.445505678653717041e-02 1.707202568650245667e-02 5.343281850218772888e-02 -1.246799007058143616e-01 -3.403047323226928711e-01 4.271303117275238037e-01 2.595819830894470215e-01 1.085513606667518616e-01 -1.003688275814056396e-01 1.903018206357955933e-01 -6.842672079801559448e-02 -1.815524250268936157e-01 -2.704628184437751770e-02 2.047413736581802368e-01 2.247484326362609863e-01 8.947074413299560547e-02 -8.129147440195083618e-02 7.212258130311965942e-02 3.541132435202598572e-02 -3.461100161075592041e-01 4.629398509860038757e-02 -6.772594898939132690e-02 1.151821985840797424e-01 -2.149793058633804321e-01 -1.472494751214981079e-01 2.565382122993469238e-01 1.372413523495197296e-02 -2.924608886241912842e-01 8.618430048227310181e-02 -8.192713558673858643e-02 -1.711136698722839355e-01 1.117766462266445160e-02
1.932191997766494751e-01 -1.555902659893035889e-01 -6.133975088596343994e-02 7.770965993404388428e-02 -3.602741360664367676e-01 1.988382786512374878e-01 2.786438167095184326e-01 -1.916442215442657471e-01 8.544010668992996216e-02 1.501718610525131226e-01 -3.134429156780242920e-01 3.480588197708129883e-01 2.862884104251861572e-01 7.575640082359313965e-02 8.998101949691772461e-02 1.162803545594215393e-01 -1.179952323436737061e-01 -1.518217772245407104e-01 1.357401162385940552e-01 2.521013915538787842e-01 -4.996292665600776672e-02 -1.358766853809356689e-01 2.454270794987678528e-02 -9.053357690572738647e-02 7.593565434217453003e-02 5.704069510102272034e-02 2.011332213878631592e-01 1.591517776250839233e-01 1.575879752635955811e-01 -1.727093756198883057e-01 -8.919385820627212524e-02 1.610306091606616974e-02
-1.378854066133499146e-01 -1.749951094388961792e-01 9.680263698101043701e-02 -1.312609314918518066e-01 -2.208342850208282471e-01 -4.339962825179100037e-02 2.407981008291244507e-01 5.922644212841987610e-02 6.811695545911788940e-02 7.242555916309356689e-02 -1.695611700415611267e-02 2.425546944141387939e-01 9.970937669277191162e-02 1.554735749959945679e-01 6.347852200269699097e-02 -1.430760622024536133e-01 -2.206789404153823853e-01 2.980152666568756104e-01 -1.736962646245956421e-01 -2.819392681121826172e-01 2.605675347149372101e-02 -1.643425226211547852e-01 9.903892129659652710e-02 -1.333566009998321533e-01 -1.507287621498107910e-01 3.095613606274127960e-02 1.577856391668319702e-01 -4.990406334400177002e-01 1.558340433984994888e-02 -2.059946954250335693e-01 -1.836295425891876221e-01 -8.681706339120864868e-02
2.525205612182617188e-01 -2.154256254434585571e-01 1.465182304382324219e-01 -2.142093032598495483e-01 -2.835427820682525635e-01 2.533545792102813721e-01 3.128767311573028564e-01 8.521221578121185303e-02 1.318060755729675293e-01 1.886093020439147949e-01 -1.049861162900924683e-01 3.047397434711456299e-01 3.359693884849548340e-01 1.099031195044517517e-01 -2.374143712222576141e-02 -4.064971208572387695e-02 -1.932208091020584106e-01 -3.270072862505912781e-02 -1.033222675323486328e-01 1.618826091289520264e-01 5.908979848027229309e-02 -1.590729206800460815e-01 4.599411785602569580e-02 -1.219949126243591309e-01 9.140057861804962158e-02 2.052061408758163452e-01 1.104517932981252670e-02 -5.488020554184913635e-02 2.261689156293869019e-01 6.188385561108589172e-02 1.155299544334411621e-01 -2.138300538063049316e-01
-2.116714119911193848e-01 -2.107301205396652222e-01 7.529135793447494507e-02 -1.287079602479934692e-01 -9.082005918025970459e-02 -6.313018500804901123e-02 4.083165228366851807e-01 -1.479545533657073975e-01 -7.118226587772369385e-02 2.218366265296936035e-01 1.146766766905784607e-01 3.287637531757354736e-01 1.185624673962593079e-02 5.383719205856323242e-01 1.809033565223217010e-02 -8.135252445936203003e-02 -7.293539121747016907e-03 -4.849185049533843994e-02 1.830023378133773804e-01 -2.389818727970123291e-01 1.269623786211013794e-01 5.287243053317070007e-02 1.333048343658447266e-01 8.968236297369003296e-02 -6.646186858415603638e-02 1.333593428134918213e-01 9.738510102033615112e-02 -5.295405164361000061e-02 1.836154907941818237e-01 -7.951320707798004150e-02 -1.261228695511817932e-02 -5.329872295260429382e-02
-1.163012236356735229e-01 1.060060486197471619e-01 -2.386609837412834167e-02 -3.065253794193267822e-01 -1.912747025489807129e-01 1.459161043167114258e-01 3.798846900463104248e-01 6.386465579271316528e-02 -9.098876267671585083e-02 3.991961777210235596e-01 2.563665807247161865e-01 1.418749839067459106e-01 8.300714194774627686e-03 1.166784688830375671e-01 1.751790493726730347e-01 -2.994857542216777802e-02 -4.036672040820121765e-02 -1.313722431659698486e-01 1.169046387076377869e-01 -1.080488935112953186e-01 1.289910376071929932e-01 -8.025924116373062134e-02 1.530940383672714233e-01 -8.285523951053619385e-02 -2.277231067419052124e-01 8.690056949853897095e-02 -1.985977403819561005e-02 -2.575984299182891846e-01 3.186196684837341309e-01 3.521148487925529480e-02 -2.016371488571166992e-01 -9.216916561126708984e-02
-2.074942141771316528e-01 -3.464848101139068604e-01 -1.010971441864967346e-01 -7.107186317443847656e-02 -9.936998598277568817e-03 -1.798232644796371460e-02 2.090466171503067017e-01 9.769029170274734497e-02 1.019010972231626511e-02 -2.331953309476375580e-02 -5.510320141911506653e-02 3.202897608280181885e-01 6.366206705570220947e-02 1.939888298511505127e-01 1.676973104476928711e-01 -9.916646033525466919e-02 -2.218101322650909424e-01 1.001247465610504150e-01 1.254192143678665161e-01 -2.165971547365188599e-01 1.681188046932220459e-01 -2.289081662893295288e-01 1.277915388345718384e-01 -1.704500913619995117e-01 -4.492925480008125305e-02 3.972828388214111328e-02 3.492740690708160400e-01 -4.381683468818664551e-01 1.407973654568195343e-02 -1.188842877745628357e-01 4.171735793352127075e-02 -2.185216173529624939e-02
2.125425487756729126e-01 -1.994772702455520630e-01 -2.227551788091659546e-01 -2.665504515171051025e-01 -1.203863918781280518e-01 -6.812108308076858521e-02 3.604571223258972168e-01 4.391684010624885559e-02 1.355386972427368164e-01 1.364607661962509155e-01 1.267131268978118896e-01 2.324550896883010864e-01 3.127743676304817200e-02 2.845643162727355957e-01 7.208798825740814209e-02 -1.557731032371520996e-01 -2.346692681312561035e-01 1.615474224090576172e-01 -1.501829326152801514e-01 1.534845530986785889e-01 1.288561057299375534e-02 -1.082345470786094666e-01 2.264205515384674072e-01 -4.410960152745246887e-02 -2.457668930292129517e-01 1.905759871006011963e-01 1.461496651172637939e-01 -3.147326037287712097e-02 -6.047052145004272461e-02 -3.164312243461608887e-01 -6.712187081575393677e-02 -7.168930023908615112e-02
2.664564549922943115e-01 -5.821788683533668518e-02 -9.523567557334899902e-02 1.088284403085708618e-01 -4.392484724521636963e-01 1.246589049696922302e-01 2.796030938625335693e-01 -2.262772619724273682e-01 4.480546712875366211e-02 1.228040382266044617e-01 -2.371727824211120605e-01 2.152934074401855469e-01 3.418176472187042236e-01 8.635647594928741455e-02 6.786441802978515625e-02 1.204505264759063721e-01 -9.414666146039962769e-02 -1.359968334436416626e-01 1.374769806861877441e-01 1.541610211133956909e-01 9.379183501005172729e-02 -8.168411254882812500e-02 -1.937116682529449463e-02 -2.863344922661781311e-02 2.254802882671356201e-01 1.059728562831878662e-01 2.204729616641998291e-01 7.879979908466339111e-02 1.270027607679367065e-01 -1.939242780208587646e-01 -2.061180025339126587e-01 -6.276499480009078979e-02
2.525506317615509033e-01 1.696475036442279816e-02 1.362748891115188599e-01 -2.313513457775115967e-01 -2.433900833129882812e-01 -2.472255229949951172e-01 2.861582338809967041e-01 -1.710122227668762207e-01 -1.066911518573760986e-01 1.953337639570236206e-01 1.519120782613754272e-01 1.624341011047363281e-01 1.760729402303695679e-01 1.813714802265167236e-01 1.933400034904479980e-01 9.036073088645935059e-02 -1.075138989835977554e-02 1.797743141651153564e-01 -6.233396008610725403e-02 -1.711301803588867188e-01 1.528710573911666870e-01 -2.633054554462432861e-02 -7.192684710025787354e-02 3.209336474537849426e-02 2.010982483625411987e-01 -3.667199611663818359e-02 2.807304859161376953e-01 -2.180430144071578979e-01 2.880764305591583252e-01 4.422609508037567139e-02 -2.718127369880676270e-01 -3.265588730573654175e-02
2.194601343944668770e-03 -1.931467354297637939e-01 2.254121750593185425e-01 -2.227758020162582397e-01 -1.139093041419982910e-01 1.445074230432510376e-01 2.889538407325744629e-01 1.056783199310302734e-01 1.134443506598472595e-01 2.260410226881504059e-02 -8.598128706216812134e-02 8.372937887907028198e-02 -8.695227652788162231e-02 -2.757362322881817818e-03 1.648864895105361938e-01 3.517550826072692871e-01 -9.787432849407196045e-02 -1.800666302442550659e-01 -2.195818163454532623e-02 3.176653990522027016e-03 3.078312277793884277e-01 -7.442832738161087036e-02 4.083989188075065613e-02 -3.364382311701774597e-02 4.746915772557258606e-02 -5.472800135612487793e-02 1.529782563447952271e-01 -4.254277944564819336e-01 3.880110569298267365e-03 2.816197872161865234e-01 -3.286035358905792236e-01 -7.013367861509323120e-02
-9.328648447990417480e-02 -1.897264271974563599e-01 3.661068156361579895e-02 -6.601557601243257523e-03 -2.206510901451110840e-01 1.932099014520645142e-01 1.676977127790451050e-01 -2.119292914867401123e-01 -6.382710486650466919e-02 1.298157125711441040e-01 1.081605628132820129e-01 1.022670567035675049e-01 2.169475555419921875e-01 3.547831773757934570e-01 1.707297563552856445e-01 -6.549477577209472656e-02 -2.275944501161575317e-01 -1.869209855794906616e-01 3.664015531539916992e-01 -1.700055152177810669e-01 -6.375905126333236694e-02 -4.073898494243621826e-02 2.661123573780059814e-01 1.277741789817810059e-01 -7.588545233011245728e-02 1.812086701393127441e-01 -4.295245930552482605e-02 -2.928823828697204590e-01 3.453221917152404785e-02 9.449781477451324463e-02 -2.560053169727325439e-01 -2.768721617758274078e-02
-1.592506766319274902e-01 9.508621878921985626e-04 1.416994035243988037e-01 -5.832432210445404053e-02 -3.782227635383605957e-02 4.912494421005249023e-01 1.857882738113403320e-01 -2.878189086914062500e-01 4.336393624544143677e-02 2.270279675722122192e-01 1.058370620012283325e-02 2.539711892604827881e-01 -3.223250806331634521e-02 7.308056950569152832e-02 1.426868047565221786e-02 -1.583501845598220825e-01 -1.855306513607501984e-02 -3.272082209587097168e-01 8.115543052554130554e-03 -1.583832949399948120e-01 1.533154249191284180e-01 -2.208348549902439117e-02 -2.355160564184188843e-02 1.576067358255386353e-01 -1.425104886293411255e-01 -3.763844072818756104e-02 1.847994476556777954e-01 -3.418436050415039062e-01 6.474431604146957397e-02 -1.443343907594680786e-01 -1.943965703248977661e-01 1.544491201639175415e-01
-4.659491777420043945e-02 -1.927126348018646240e-01 2.128545790910720825e-01 -4.869113862514495850e-02 -3.382440209388732910e-01 -1.028952673077583313e-01 6.171534210443496704e-02 6.810259073972702026e-02 1.640325412154197693e-02 1.507912725210189819e-01 3.720411285758018494e-02 9.108695387840270996e-02 1.347910333424806595e-02 2.085220664739608765e-01 2.385873794555664062e-01 -9.554519504308700562e-02 -3.765737116336822510e-01 2.975699007511138916e-01 -1.716785132884979248e-01 -2.727988660335540771e-01 8.885405957698822021e-02 -2.745614945888519287e-02 5.479722842574119568e-02 -2.764332666993141174e-02 -1.407946646213531494e-01 2.299950458109378815e-02 9.785558283329010010e-02 -4.575601518154144287e-01 7.326487451791763306e-02 -1.219607293605804443e-01 -1.757918745279312134e-01 -8.213354274630546570e-03
-6.782865524291992188e-02 -2.865660935640335083e-02 5.362987145781517029e-02 -1.441354304552078247e-01 -2.228539884090423584e-01 1.361831873655319214e-01 2.001030594110488892e-01 -1.065364666283130646e-02 -1.180372387170791626e-02 3.223213553428649902e-01 -1.153405196964740753e-02 4.640240669250488281e-01 2.190752699971199036e-02 4.376801848411560059e-01 1.799844354391098022e-01 4.240097012370824814e-03 -7.166809588670730591e-02 -9.369686990976333618e-02 1.893440634012222290e-01 -1.397684067487716675e-01 8.244665339589118958e-03 1.354413330554962158e-01 1.145110577344894409e-01 1.419837772846221924e-02 -2.625573575496673584e-01 1.361691206693649292e-01 -1.402520667761564255e-02 -2.348293960094451904e-01 -4.776992276310920715e-02 -1.021411344408988953e-01 1.058479249477386475e-01 -2.255159318447113037e-01
-1.511616110801696777e-01 -1.903219521045684814e-01 1.189401298761367798e-01 -1.201010569930076599e-01 -2.723927497863769531e-01 9.155219793319702148e-02 1.330723613500595093e-01 -9.398645162582397461e-02 -2.458907105028629303e-02 1.247440651059150696e-01 5.484053492546081543e-02 3.917445838451385498e-01 -4.275905713438987732e-02 4.630953073501586914e-01 1.545227020978927612e-01 6.618921458721160889e-02 -9.514172375202178955e-02 6.540950387716293335e-02 2.481995671987533569e-01 -5.883343517780303955e-02 -5.654516816139221191e-02 6.178927794098854065e-02 1.224769651889801025e-02 1.154723018407821655e-01 -2.346108704805374146e-01 1.770333349704742432e-01 -1.600135713815689087e-01 -3.381120860576629639e-01 5.493233352899551392e-02 5.753970891237258911e-02 -1.195232719182968140e-01 -2.005971074104309082e-01
3.081015646457672119e-01 -4.745738953351974487e-02 -7.032870501279830933e-02 1.882049143314361572e-01 -2.663343548774719238e-01 1.669054925441741943e-01 -1.468618810176849365e-01 8.432174474000930786e-02 -1.109865680336952209e-02 1.175448969006538391e-01 -1.449229866266250610e-01 4.661094248294830322e-01 3.790545836091041565e-02 2.371146082878112793e-01 1.219842284917831421e-01 -2.569549717009067535e-02 1.980099081993103027e-01 -4.071616753935813904e-02 4.277750477194786072e-02 1.183960866183042526e-02 1.091082692146301270e-01 -8.875564485788345337e-02 3.014781512320041656e-02 9.185143560171127319e-02 -6.777578592300415039e-02 -1.350233554840087891e-01 3.723680377006530762e-01 -1.322234719991683960e-01 2.872319519519805908e-01 -2.329701334238052368e-01 -1.302760280668735504e-02 1.473315358161926270e-01
3.004978597164154053e-01 -1.526501327753067017e-01 1.832098066806793213e-01 1.190188080072402954e-01 -9.661917388439178467e-02 1.398464664816856384e-02 1.968344897031784058e-01 1.515151560306549072e-01 4.442512989044189453e-02 4.989814460277557373e-01 -1.182494610548019409e-01 1.767534017562866211e-02 -7.466169074177742004e-03 1.383487135171890259e-01 -1.193425282835960388e-01 2.777654528617858887e-01 -2.270635366439819336e-01 -2.986437380313873291e-01 -8.235842734575271606e-02 1.599873006343841553e-01 1.998640000820159912e-01 1.490423530340194702e-01 1.169510632753372192e-01 -1.494236886501312256e-01 -1.843345016241073608e-01 6.872919201850891113e-02 1.113537028431892395e-01 -1.360965967178344727e-01 1.461457908153533936e-01 -2.901223488152027130e-02 -1.496154721826314926e-02 1.680906862020492554e-01
-1.140332967042922974e-02 4.588542971760034561e-03 -8.160763420164585114e-03 -1.298208832740783691e-01 -1.200500428676605225e-01 -1.928053423762321472e-02 1.276540160179138184e-01 -3.920419514179229736e-02 1.381531059741973877e-01 2.740255892276763916e-01 -2.260181754827499390e-01 3.695129752159118652e-01 1.126519218087196350e-01 1.531113535165786743e-01 2.165604084730148315e-01 1.584855765104293823e-01 -1.246600821614265442e-01 -1.204287186264991760e-01 -6.683113425970077515e-02 2.078602835536003113e-02 1.659618020057678223e-01 -1.887164264917373657e-01 2.420690953731536865e-01 1.061386894434690475e-02 2.359647452831268311e-01 3.240800201892852783e-01 2.243835777044296265e-01 -7.506566587835550308e-03 1.707759350538253784e-01 -2.304961830377578735e-01 -3.026809394359588623e-01 -1.361368447542190552e-01
2.069511562585830688e-01 -1.813003569841384888e-01 1.101722493767738342e-01 -2.947342395782470703e-01 1.739864200353622437e-01 1.398638784885406494e-01 4.753316938877105713e-01 -2.188042551279067993e-01 8.982197381556034088e-03 2.557944953441619873e-01 1.317251622676849365e-01 2.057004868984222412e-01 2.241350710391998291e-02 2.149764150381088257e-01 2.172945737838745117e-01 2.894451618194580078e-01 1.629077643156051636e-01 6.138767674565315247e-02 -3.148054331541061401e-02 -1.753740571439266205e-02 1.434672772884368896e-01 2.472982369363307953e-02 3.041911125183105469e-02 1.472559720277786255e-01 2.430487237870693207e-02 -1.566703319549560547e-01 2.729320526123046875e-01 -1.183575540781021118e-01 -5.098981782793998718e-02 -3.605062142014503479e-02 -6.859169155359268188e-02 -3.327155858278274536e-02
7.898738235235214233e-02 -2.555206716060638428e-01 1.580416560173034668e-01 -1.384129822254180908e-01 -2.340469956398010254e-01 -1.381146255880594254e-02 1.159502342343330383e-01 1.692425906658172607e-01 2.121501415967941284e-02 8.961552381515502930e-02 -1.139178201556205750e-01 2.633052766323089600e-01 4.825792741030454636e-03 1.563411951065063477e-01 4.429435729980468750e-02 -3.861471638083457947e-02 -2.549736797809600830e-01 3.223441541194915771e-01 -3.946434706449508667e-02 -2.455336898565292358e-01 1.158265843987464905e-01 -2.318090498447418213e-01 1.925168633460998535e-01 -7.220162451267242432e-02 -9.399857372045516968e-02 -5.174208804965019226e-02 9.080219268798828125e-02 -4.867691695690155029e-01 7.229781150817871094e-02 -2.497382760047912598e-01 -6.264491379261016846e-02 -1.266045123338699341e-02
-1.476351264864206314e-02 -4.624523222446441650e-02 1.324892938137054443e-01 1.436862796545028687e-01 -3.270650506019592285e-01 -1.610519140958786011e-01 2.593816816806793213e-01 1.279352009296417236e-01 2.959631569683551788e-02 4.105865359306335449e-01 1.052387133240699768e-01 1.981606781482696533e-01 4.825960844755172729e-02 2.320212721824645996e-01 -1.235990691930055618e-02 -1.635513268411159515e-02 -3.796837627887725830e-01 1.767328828573226929e-01 6.315615773200988770e-02 -1.414953619241714478e-01 -5.577094852924346924e-02 -9.655718691647052765e-03 -2.607049643993377686e-01 1.699600815773010254e-01 -5.872358009219169617e-02 1.790786087512969971e-01 2.472227998077869415e-02 -2.468065619468688965e-01 -1.438951194286346436e-01 1.463785469532012939e-01 -8.294756710529327393e-02 1.448765397071838379e-01
1.847553551197052002e-01 1.056235050782561302e-03 2.010706514120101929e-01 -4.026612266898155212e-03 -3.728854358196258545e-01 -1.919604241847991943e-01 2.196729928255081177e-01 -1.144568622112274170e-01 -1.692910939455032349e-01 -7.861890643835067749e-02 -6.107640638947486877e-02 1.607139259576797485e-01 1.009881198406219482e-01 2.225715965032577515e-01 1.825274676084518433e-01 1.397618800401687622e-01 1.421055197715759277e-02 1.353782117366790771e-01 -1.259811371564865112e-01 -2.384446328505873680e-03 2.549656331539154053e-01 -3.472430631518363953e-02 -4.562561959028244019e-02 -6.467787548899650574e-03 -7.439190149307250977e-02 3.007209002971649170e-01 2.984316349029541016e-01 -4.962993785738945007e-02 2.319355458021163940e-01 1.661438047885894775e-01 -3.486106097698211670e-01 1.342454254627227783e-01
8.390834927558898926e-02 -9.575814753770828247e-02 2.910817265510559082e-01 -4.470910504460334778e-02 -1.708355247974395752e-01 9.587361663579940796e-02 -1.007801443338394165e-01 -3.493001759052276611e-01 2.224875241518020630e-01 2.088656127452850342e-01 2.138871140778064728e-02 3.613114655017852783e-01 1.207548081874847412e-01 2.357607036828994751e-01 1.871991306543350220e-01 1.932952105998992920e-01 -1.155232340097427368e-01 -8.450063876807689667e-03 2.538524568080902100e-01 -1.059296876192092896e-01 -2.331046909093856812e-01 2.195363491773605347e-02 -1.586610525846481323e-01 -8.374604582786560059e-02 1.057839691638946533e-01 1.084381947293877602e-03 1.566322743892669678e-01 4.786610603332519531e-02 1.410279050469398499e-02 -1.485155224800109863e-01 -2.739433348178863525e-01 2.200352996587753296e-01
2.938083410263061523e-01 -1.203158944845199585e-01 -2.657669223845005035e-02 -6.169405533000826836e-04 -5.601438879966735840e-02 -2.252855300903320312e-01 3.476310968399047852e-01 -1.322061717510223389e-01 -1.103433743119239807e-01 3.413191437721252441e-01 -6.566358357667922974e-02 4.897664859890937805e-02 7.806557416915893555e-02 2.171209603548049927e-01 2.319517433643341064e-01 -4.715871810913085938e-02 -2.394825667142868042e-01 1.269049346446990967e-01 9.425877593457698822e-03 2.999148368835449219e-01 6.332708150148391724e-02 6.170599721372127533e-03 9.287922084331512451e-02 3.048486411571502686e-01 1.458065658807754517e-01 1.027185656130313873e-02 2.962462902069091797e-01 -2.722257375717163086e-01 -3.664460405707359314e-02 8.273674547672271729e-02 -2.805279567837715149e-02 1.788662187755107880e-02
5.017448663711547852e-01 -2.917135655879974365e-01 6.626701913774013519e-03 -1.089410111308097839e-01 -1.275591254234313965e-01 -5.313246697187423706e-02 3.825051486492156982e-01 4.700554907321929932e-02 -7.037509977817535400e-02 3.563628494739532471e-01 -1.826300173997879028e-01 1.891696304082870483e-01 -1.961003243923187256e-01 -6.121556088328361511e-02 1.373634338378906250e-01 1.999930441379547119e-01 3.613700345158576965e-02 7.438554614782333374e-02 -6.770437583327293396e-03 6.979582458734512329e-02 1.114568337798118591e-01 -8.824782818555831909e-02 9.817550331354141235e-02 1.651257723569869995e-01 -1.444912254810333252e-01 2.120670974254608154e-01 -2.125485055148601532e-02 -1.283844858407974243e-01 1.044938415288925171e-01 -3.292310237884521484e-02 -1.327758133411407471e-01 1.363908685743808746e-02
1.632982939481735229e-01 -1.046762317419052124e-01 5.533506721258163452e-02 -3.497194647789001465e-01 -2.933155298233032227e-01 2.689350545406341553e-01 1.064437702298164368e-01 9.579633362591266632e-03 1.167292818427085876e-01 1.241672225296497345e-02 4.741270840167999268e-02 3.181239366531372070e-01 3.912104964256286621e-01 1.342362165451049805e-01 2.704255580902099609e-01 -6.765185296535491943e-02 1.177493408322334290e-01 3.160597681999206543e-01 -9.357756376266479492e-02 8.427316695451736450e-02 9.397131949663162231e-02 -2.911602519452571869e-02 -2.795962095260620117e-01 -1.103355064988136292e-01 3.643076866865158081e-02 1.656538695096969604e-01 3.117146156728267670e-02 -9.421864151954650879e-02 -3.131829947233200073e-02 -1.705937981605529785e-01 5.364586412906646729e-02 2.125262981280684471e-03
1.165168583393096924e-01 9.625988453626632690e-02 1.630707085132598877e-01 -2.924599349498748779e-01 -5.110333487391471863e-02 -3.350061550736427307e-02 3.007509708404541016e-01 -1.159926690161228180e-02 7.582462579011917114e-02 4.375244677066802979e-02 -1.281890422105789185e-01 3.436526358127593994e-01 -3.677618457004427910e-03 2.064075022935867310e-01 2.164124250411987305e-01 -1.865163743495941162e-01 6.885626167058944702e-02 6.925196200609207153e-02 7.992609404027462006e-03 1.743452399969100952e-01 -2.897187508642673492e-02 -7.391974329948425293e-02 -2.100521326065063477e-01 -1.556203663349151611e-01 -3.892100229859352112e-02 1.063975244760513306e-01 1.559835374355316162e-01 -1.289297640323638916e-01 4.359232783317565918e-01 1.368003059178590775e-02 -1.565454602241516113e-01 -3.480345308780670166e-01
1.202935278415679932e-01 -4.697296619415283203e-01 1.069355458021163940e-01 1.892107874155044556e-01 -1.994620412588119507e-01 3.432418107986450195e-01 9.861078113317489624e-02 -1.393603086471557617e-01 2.305762767791748047e-01 2.355629950761795044e-01 2.429939657449722290e-01 6.940321624279022217e-02 -1.559457331895828247e-01 1.795654371380805969e-02 7.405623048543930054e-02 -9.910385124385356903e-03 2.863613367080688477e-01 1.429610070772469044e-03 6.714700162410736084e-02 2.572612371295690536e-03 7.493633776903152466e-02 1.436376571655273438e-01 3.405959904193878174e-02 -3.841770440340042114e-02 2.255416661500930786e-02 1.954566240310668945e-01 1.178372725844383240e-01 -2.796158492565155029e-01 9.225588291883468628e-02 -8.236555010080337524e-02 -3.972257301211357117e-02 2.551480531692504883e-01
1.434310674667358398e-01 -2.139103561639785767e-01 1.033349037170410156e-01 9.467447176575660706e-03 -1.129302531480789185e-01 2.171264737844467163e-01 2.473969757556915283e-02 -3.166393637657165527e-01 1.353197991847991943e-01 1.728985160589218140e-01 -1.004559025168418884e-01 2.192308604717254639e-01 9.990965574979782104e-02 1.627736911177635193e-02 2.546173036098480225e-01 -1.152813341468572617e-02 -9.591076523065567017e-02 1.513745039701461792e-01 1.181703582406044006e-01 -1.305975466966629028e-01 -2.174982428550720215e-02 1.447495371103286743e-01 -1.174980700016021729e-01 3.407365977764129639e-01 8.446793258190155029e-02 -4.147962629795074463e-01 3.524531424045562744e-02 -2.097762972116470337e-01 -1.514358352869749069e-02 -2.046456793323159218e-03 -3.370316624641418457e-01 1.668384075164794922e-01
9.720189124345779419e-02 1.690571941435337067e-02 7.627634704113006592e-02 5.364878568798303604e-03 -2.288293093442916870e-01 1.959032267332077026e-01 3.002196252346038818e-01 9.582895785570144653e-02 1.984705477952957153e-01 -7.366244494915008545e-02 -1.759456284344196320e-02 3.439792394638061523e-01 -2.336436957120895386e-01 3.317800760269165039e-01 3.345950245857238770e-01 -9.634324163198471069e-02 -1.774076819419860840e-01 3.854873031377792358e-02 2.693476974964141846e-01 -1.554324030876159668e-01 8.548927307128906250e-02 7.211276888847351074e-02 8.070126920938491821e-02 -1.886601150035858154e-01 -2.847613096237182617e-01 1.909142583608627319e-01 -1.428455263376235962e-01 -1.470723375678062439e-02 -7.898416370153427124e-02 1.010321602225303650e-01 -7.594075798988342285e-02 1.896494999527931213e-02
1.931625977158546448e-02 9.501659870147705078e-02 9.512905776500701904e-02 2.266329526901245117e-01 -3.243973851203918457e-01 2.512525022029876709e-01 2.639473080635070801e-01 -2.782545089721679688e-01 2.876610495150089264e-03 1.240097582340240479e-01 -8.423049747943878174e-02 2.083680033683776855e-01 1.511168926954269409e-01 2.054360657930374146e-01 4.235458374023437500e-01 4.981288313865661621e-02 1.731276810169219971e-01 1.625083684921264648e-01 -1.234128624200820923e-01 -1.151227299124002457e-02 -9.966330975294113159e-02 9.363531321287155151e-02 2.443051040172576904e-01 8.471009880304336548e-02 -1.380073130130767822e-01 1.218718886375427246e-01 2.270901203155517578e-01 5.906843394041061401e-02 8.079951256513595581e-02 1.909377872943878174e-01 -7.863625884056091309e-02 8.053675293922424316e-02
2.776628136634826660e-01 -3.446842730045318604e-01 -2.408526092767715454e-01 -1.797640770673751831e-01 -1.001182496547698975e-01 -1.058002188801765442e-01 1.996601969003677368e-01 -7.700435817241668701e-02 9.578531235456466675e-02 1.401843279600143433e-01 -5.221011489629745483e-02 4.031465351581573486e-01 -1.363737881183624268e-01 2.583620548248291016e-01 1.325461417436599731e-01 4.093271493911743164e-02 -3.259259462356567383e-01 2.288108617067337036e-01 8.838318288326263428e-02 4.140885546803474426e-03 5.930658429861068726e-02 -1.832672357559204102e-01 8.344408869743347168e-02 -5.234091076999902725e-03 3.104515606537461281e-03 2.119710445404052734e-01 1.460785120725631714e-01 7.119717448949813843e-02 -1.204289048910140991e-01 -2.181368768215179443e-01 5.070778727531433105e-02 3.968388587236404419e-02
1.121434271335601807e-01 -2.535023167729377747e-02 2.759312689304351807e-01 -2.381736040115356445e-01 1.204768642783164978e-01 8.599046617746353149e-02 2.542594671249389648e-01 7.156094908714294434e-02 6.624126434326171875e-02 6.710307300090789795e-02 -1.812143027782440186e-01 3.386773765087127686e-01 4.974608495831489563e-02 9.240283817052841187e-02 5.252621322870254517e-02 4.245305955410003662e-01 -2.548916339874267578e-01 -8.042651414871215820e-02 -8.620504289865493774e-02 5.785781890153884888e-02 1.607472747564315796e-01 -1.269278675317764282e-01 2.913543581962585449e-02 2.043323665857315063e-01 -3.596147149801254272e-02 1.541108042001724243e-01 8.261579275131225586e-02 -1.386376619338989258e-01 7.788198441267013550e-02 -2.388263354077935219e-03 -4.236496090888977051e-01 -9.165792912244796753e-02
-4.703928716480731964e-03 -1.404823809862136841e-01 1.274577975273132324e-01 1.082052141427993774e-01 -4.130564928054809570e-01 1.387963145971298218e-01 1.627155095338821411e-01 -2.752906382083892822e-01 3.622613847255706787e-01 1.337324082851409912e-01 1.101750284433364868e-01 1.031726226210594177e-01 -9.944429993629455566e-02 -1.165879592299461365e-01 2.596161961555480957e-01 -1.386376917362213135e-01 -2.224581316113471985e-02 1.965538114309310913e-01 3.890174329280853271e-01 1.441709846258163452e-01 -2.316547743976116180e-02 3.703910484910011292e-02 1.941177994012832642e-01 4.875521361827850342e-02 1.200796291232109070e-02 -7.351600378751754761e-02 7.465175539255142212e-02 -2.108001857995986938e-01 -2.371829375624656677e-02 1.190100163221359253e-01 -1.779430508613586426e-01 1.515913307666778564e-01
2.718289494514465332e-01 -3.752578794956207275e-01 7.635138183832168579e-02 -1.019883230328559875e-01 -4.300221055746078491e-02 6.236716732382774353e-02 2.613339424133300781e-01 6.301036570221185684e-03 -1.187766436487436295e-02 2.918432950973510742e-01 -3.184967041015625000e-01 1.762623339891433716e-01 -3.495157361030578613e-01 -9.391095489263534546e-02 2.524484097957611084e-01 6.585896760225296021e-02 -1.306899935007095337e-01 6.823186576366424561e-02 1.728352275677025318e-03 2.385225743055343628e-01 1.651132404804229736e-01 6.012511998414993286e-02 1.115503609180450439e-01 1.082434430718421936e-01 -7.415790110826492310e-02 2.477432340383529663e-01 4.422197490930557251e-02 -1.796452999114990234e-01 2.245931513607501984e-02 -1.466314643621444702e-01 -1.448778957128524780e-01 -1.863704249262809753e-02
-8.910020440816879272e-02 -1.945304572582244873e-01 -1.763405837118625641e-02 -3.941954374313354492e-01 -9.644879400730133057e-02 8.388580381870269775e-02 4.198241531848907471e-01 -2.046493887901306152e-01 1.942785829305648804e-01 2.841911911964416504e-01 -2.140670567750930786e-01 -5.757251288741827011e-03 -8.135303109884262085e-02 3.597364425659179688e-01 7.601319998502731323e-02 2.132957987487316132e-02 9.777723997831344604e-02 -1.495341956615447998e-01 -9.828823059797286987e-02 -5.630675703287124634e-02 3.545975312590599060e-02 1.024640873074531555e-01 -1.555649042129516602e-01 1.286033093929290771e-01 -3.677993267774581909e-02 -1.109485030174255371e-01 1.128254011273384094e-01 -2.363763190805912018e-02 -1.107220277190208435e-01 -1.256241351366043091e-01 -1.767518967390060425e-01 2.719133794307708740e-01
9.872414171695709229e-02 -1.255578994750976562e-01 3.221706151962280273e-01 1.934702694416046143e-01 -2.094348818063735962e-01 -8.380936831235885620e-02 7.686933130025863647e-02 -2.183740735054016113e-01 1.422012150287628174e-01 4.015919864177703857e-01 3.289835527539253235e-02 2.003228962421417236e-01 1.372961141169071198e-02 1.670888066291809082e-01 -7.910406589508056641e-02 -1.112772449851036072e-01 -1.010961458086967468e-01 1.963148824870586395e-03 2.205758541822433472e-01 1.211190223693847656e-01 8.912054449319839478e-02 1.581193357706069946e-01 -5.420025810599327087e-02 -2.344660013914108276e-01 6.230824813246726990e-02 -1.284196525812149048e-01 2.033997476100921631e-01 -2.376005798578262329e-01 5.526626855134963989e-02 -1.676259748637676239e-02 -3.056792914867401123e-01 -2.827478349208831787e-01
-1.106023695319890976e-02 -3.267918527126312256e-01 7.459898293018341064e-02 -1.803714781999588013e-01 -2.792444527149200439e-01 3.162836190313100815e-03 1.168635189533233643e-01 2.405637651681900024e-01 8.840356022119522095e-03 4.948404729366302490e-01 1.899758577346801758e-01 6.849938631057739258e-02 6.682103499770164490e-03 -1.060914155095815659e-02 6.778021156787872314e-02 3.653737306594848633e-01 2.729415893554687500e-02 7.967843115329742432e-02 1.433371901512145996e-01 -4.205949604511260986e-02 1.539548933506011963e-01 1.608602851629257202e-01 -3.379348292946815491e-02 -1.425666809082031250e-01 5.818173289299011230e-02 -4.564552009105682373e-02 1.171573996543884277e-01 -3.373216092586517334e-01 -3.177836164832115173e-02 4.172419011592864990e-02 -2.123261243104934692e-01 1.501782145351171494e-02
-1.974347420036792755e-02 -2.162229865789413452e-01 1.668775081634521484e-01 -5.184757113456726074e-01 -1.602599024772644043e-02 1.107889786362648010e-01 2.215284556150436401e-01 -1.602595746517181396e-01 1.598099917173385620e-01 1.325861215591430664e-01 -7.662887126207351685e-02 -3.901055082678794861e-02 6.339760124683380127e-02 2.768238186836242676e-01 8.101966977119445801e-02 -2.925029210746288300e-02 9.095418453216552734e-02 -2.570030987262725830e-01 -3.951327130198478699e-02 5.440623313188552856e-02 8.184630423784255981e-03 1.005984842777252197e-01 -1.232752576470375061e-01 1.110553741455078125e-01 -3.665848970413208008e-01 1.286986768245697021e-01 1.882539540529251099e-01 -2.076800763607025146e-01 1.213400512933731079e-01 1.256074011325836182e-01 -2.176200300455093384e-01 7.988645881414413452e-02
9.446585178375244141e-02 -3.113355040550231934e-01 2.379750758409500122e-01 -7.625912129878997803e-02 -8.796890825033187866e-02 2.994626164436340332e-01 1.765700578689575195e-01 1.168811917304992676e-01 -2.181847691535949707e-01 4.432402849197387695e-01 1.979180611670017242e-02 2.517125606536865234e-01 2.129583153873682022e-03 -1.178750619292259216e-01 1.707361079752445221e-02 8.231534808874130249e-02 -2.578515410423278809e-01 7.532132416963577271e-02 1.250616554170846939e-02 2.546521425247192383e-01 -1.249008923768997192e-01 -1.665302217006683350e-01 -7.154547609388828278e-03 -1.231511458754539490e-01 1.466549467295408249e-02 -4.440142214298248291e-02 2.052610963582992554e-01 -1.761978715658187866e-01 2.163116931915283203e-01 1.399410068988800049e-01 -1.388908177614212036e-01 6.258120387792587280e-02
2.160917669534683228e-01 -1.633931323885917664e-02 -2.635267674922943115e-01 -1.414132714271545410e-01 -7.264294475317001343e-02 -2.313212156295776367e-01 2.880982160568237305e-01 -1.063301265239715576e-01 1.253039836883544922e-01 8.547788113355636597e-02 -6.642618775367736816e-02 4.482426941394805908e-01 -8.434393256902694702e-02 2.423765659332275391e-01 -2.265523560345172882e-02 1.442330982536077499e-02 -2.212181687355041504e-01 1.234574168920516968e-01 -1.505793035030364990e-01 2.066429406404495239e-01 2.449400722980499268e-01 -1.322157829999923706e-01 6.954415701329708099e-03 2.163321077823638916e-01 1.476594060659408569e-01 1.274789273738861084e-01 2.327503412961959839e-01 -1.477335542440414429e-01 8.284245431423187256e-02 -8.797111362218856812e-02 -2.148959785699844360e-02 1.805054247379302979e-01
2.964552938938140869e-01 -2.188902497291564941e-01 -1.179218874312937260e-03 -2.474527060985565186e-01 3.394883498549461365e-02 2.454214990139007568e-01 2.415649890899658203e-01 -1.396180093288421631e-01 1.863685548305511475e-01 -8.651808835566043854e-03 -1.334565877914428711e-01 -1.103899851441383362e-01 -6.800361908972263336e-03 4.105385541915893555e-01 1.070994511246681213e-01 -1.529146879911422729e-01 -1.277786195278167725e-01 -9.393802285194396973e-02 -3.004833869636058807e-02 1.854468286037445068e-01 1.669291406869888306e-01 6.138166412711143494e-02 -1.374925822019577026e-01 -5.616222321987152100e-02 -2.944224774837493896e-01 8.585109375417232513e-03 -7.690346240997314453e-02 -7.835797965526580811e-02 3.713493794202804565e-02 1.924262642860412598e-01 -3.033860623836517334e-01 2.282346338033676147e-01
-6.242539733648300171e-02 6.270054727792739868e-02 1.299219727516174316e-01 -1.340996474027633667e-01 -2.412731051445007324e-01 3.321832336951047182e-04 1.670173555612564087e-01 6.390361487865447998e-02 1.100396439433097839e-01 3.162710070610046387e-01 -6.067074462771415710e-02 2.761483192443847656e-01 7.083160430192947388e-02 4.020636379718780518e-01 -5.733857396990060806e-03 -2.072473801672458649e-02 -1.847110092639923096e-01 -6.495937705039978027e-02 3.853998780250549316e-01 -5.072871595621109009e-02 -6.966868042945861816e-02 -1.227189302444458008e-01 6.443521380424499512e-02 -3.017946332693099976e-02 -1.881875544786453247e-01 1.983215957880020142e-01 -6.611365824937820435e-02 -3.299013376235961914e-01 7.730619609355926514e-02 -7.733520865440368652e-02 -5.450720340013504028e-02 -3.010112345218658447e-01
1.877878606319427490e-01 -5.101909041404724121e-01 2.858699997887015343e-03 -4.497826844453811646e-02 -1.279300153255462646e-01 -1.396090984344482422e-01 3.300460875034332275e-01 -5.364523082971572876e-02 2.043772637844085693e-01 1.979116946458816528e-01 -7.268121838569641113e-02 2.358124405145645142e-01 3.014728240668773651e-02 7.217134535312652588e-02 5.208412557840347290e-02 9.018081426620483398e-02 7.549904286861419678e-02 -1.127213165163993835e-01 -6.901469081640243530e-02 1.220358312129974365e-01 -6.051764357835054398e-03 -2.500430941581726074e-01 -2.895727157592773438e-01 1.008408293128013611e-01 2.245436608791351318e-01 1.642796844244003296e-01 -3.196870535612106323e-02 -2.724066674709320068e-01 4.622695222496986389e-02 -1.935594230890274048e-01 -9.521116316318511963e-02 -2.977328840643167496e-03
-5.686333030462265015e-02 -1.772705651819705963e-02 7.789273560047149658e-02 -1.863545775413513184e-01 -3.278127014636993408e-01 4.594797194004058838e-01 2.266538292169570923e-01 -2.319961935281753540e-01 -4.597975313663482666e-02 1.001986488699913025e-01 -8.184383809566497803e-02 1.392570585012435913e-01 1.001160144805908203e-01 3.320035636425018311e-01 1.172404661774635315e-01 1.742777973413467407e-01 -9.098845184780657291e-04 -1.679524779319763184e-01 2.080040574073791504e-01 3.481290489435195923e-02 -3.036758303642272949e-02 -1.112697497010231018e-01 -1.994141936302185059e-01 1.942174136638641357e-01 -9.330070018768310547e-02 2.296651601791381836e-01 -4.410762339830398560e-02 -1.863458454608917236e-01 1.216110289096832275e-01 1.906870864331722260e-02 -2.225162982940673828e-01 -5.480664968490600586e-02
1.375301480293273926e-01 -2.081370502710342407e-01 -3.077153814956545830e-03 -2.300479710102081299e-01 -4.162049293518066406e-01 3.264076709747314453e-01 2.199471145868301392e-01 2.983037531375885010e-01 1.483196467161178589e-01 -5.389566347002983093e-02 -3.675899282097816467e-02 6.296376138925552368e-02 2.931258976459503174e-01 4.480421543121337891e-02 1.817996352910995483e-01 1.563419252634048462e-01 1.449452489614486694e-01 -8.250875398516654968e-04 -8.040951937437057495e-02 -5.739137530326843262e-02 -9.312565624713897705e-02 -1.252972185611724854e-01 -8.302275091409683228e-02 -7.745078206062316895e-02 2.455216646194458008e-02 2.257620692253112793e-01 3.176352754235267639e-02 -3.460589647293090820e-01 -5.041526257991790771e-02 -2.327448688447475433e-02 -1.403491944074630737e-01 1.700252443552017212e-01
1.927104741334915161e-01 -4.209791123867034912e-01 -1.173631325364112854e-01 1.356622576713562012e-01 -1.204261407256126404e-01 2.198703140020370483e-01 2.632857263088226318e-01 1.889251023530960083e-01 2.988555096089839935e-02 3.658294081687927246e-01 -5.795341357588768005e-02 4.565438255667686462e-02 -3.449191898107528687e-02 1.300553232431411743e-01 -7.673848420381546021e-02 3.399913907051086426e-01 -5.716413259506225586e-02 -1.428537350147962570e-02 -3.852432221174240112e-02 3.217612206935882568e-01 1.638567000627517700e-01 -5.810090899467468262e-02 3.341674804687500000e-02 3.617567569017410278e-02 -1.785834431648254395e-01 9.429210424423217773e-02 1.470144391059875488e-01 -1.348094940185546875e-01 7.900326699018478394e-02 -2.416173368692398071e-01 -1.217129155993461609e-01 6.861937046051025391e-02
3.731102645397186279e-01 -3.498583137989044189e-01 -1.571823656558990479e-02 -1.930172443389892578e-01 -9.313248842954635620e-02 -2.236929163336753845e-02 3.829703330993652344e-01 1.593317240476608276e-01 -1.544024143368005753e-02 3.106161355972290039e-01 -2.932329773902893066e-01 1.942686587572097778e-01 -9.403117001056671143e-03 -1.776225492358207703e-02 3.156385719776153564e-01 1.782557070255279541e-01 -8.546958863735198975e-02 4.817198961973190308e-03 -2.466350235044956207e-02 1.279874593019485474e-01 1.025287285447120667e-01 -4.397466033697128296e-02 1.481442619115114212e-02 1.209206506609916687e-01 4.431916028261184692e-02 2.192009687423706055e-01 -5.683108698576688766e-03 -3.769994154572486877e-02 1.505965441465377808e-01 -1.063343510031700134e-02 -2.037765085697174072e-01 -4.057943355292081833e-03
-2.323989197611808777e-02 -4.895218834280967712e-02 1.975254863500595093e-01 -1.651259362697601318e-01 -2.365411818027496338e-01 -9.034596383571624756e-03 9.681788086891174316e-02 3.614325076341629028e-02 6.824053823947906494e-02 2.039164751768112183e-01 -1.490369439125061035e-01 1.212794780731201172e-01 -3.341127187013626099e-02 5.056707859039306641e-01 2.456649392843246460e-01 -1.627998650074005127e-01 -1.559075433760881424e-02 3.732300549745559692e-02 3.486629426479339600e-01 -1.208443939685821533e-01 2.976507842540740967e-01 -1.910731941461563110e-01 6.246888637542724609e-02 1.068407669663429260e-01 -4.927585646510124207e-02 2.656344175338745117e-01 -1.884952187538146973e-01 -2.015351206064224243e-01 -7.361167110502719879e-03 8.874274045228958130e-02 -3.622966632246971130e-02 2.504704706370830536e-02
1.184859499335289001e-01 -3.592035770416259766e-01 8.220724761486053467e-02 -2.020147144794464111e-01 -2.747587263584136963e-01 1.147014796733856201e-01 1.692397445440292358e-01 7.336802035570144653e-02 1.247131898999214172e-01 1.786610931158065796e-01 2.375534363090991974e-02 1.253222823143005371e-01 4.787443950772285461e-02 2.380909770727157593e-02 9.731279313564300537e-02 3.989439606666564941e-01 2.908658608794212341e-02 -8.261176198720932007e-02 2.390667647123336792e-01 -3.670837730169296265e-02 4.118043482303619385e-01 6.590019166469573975e-02 9.168671816587448120e-02 -4.735513031482696533e-02 -1.071675047278404236e-01 -8.467631787061691284e-02 1.436636298894882202e-01 -2.818689644336700439e-01 -7.034510374069213867e-02 1.462509781122207642e-01 -2.346053570508956909e-01 -2.442911639809608459e-02
1.164432615041732788e-01 -4.093837141990661621e-01 7.191209495067596436e-02 -8.526579290628433228e-02 -2.721024751663208008e-01 1.794965937733650208e-02 4.322101175785064697e-02 -2.152151614427566528e-01 3.396407365798950195e-01 2.649169564247131348e-01 -3.782257810235023499e-02 7.060447335243225098e-02 1.912213265895843506e-01 3.199378773570060730e-02 -7.471098750829696655e-02 1.780047118663787842e-01 -1.432210355997085571e-01 -9.784807264804840088e-02 -9.728777408599853516e-02 1.126043051481246948e-01 -2.154387980699539185e-01 -1.256375014781951904e-01 8.367047458887100220e-02 6.393975019454956055e-02 -6.264136731624603271e-02 -2.102196514606475830e-01 3.753472864627838135e-01 -1.066402196884155273e-01 4.947121441364288330e-02 -1.168572250753641129e-02 -1.870457082986831665e-01 2.314840555191040039e-01
3.605780303478240967e-01 6.047145649790763855e-02 1.154227778315544128e-01 8.097476512193679810e-02 -3.476038873195648193e-01 2.096143662929534912e-01 3.050192892551422119e-01 -7.403154671192169189e-02 7.353183627128601074e-02 1.180221885442733765e-01 7.454725354909896851e-02 2.035322189331054688e-01 4.594685882329940796e-02 2.606622278690338135e-01 2.478545755147933960e-01 2.082086503505706787e-01 3.192340135574340820e-01 1.932268738746643066e-01 1.340280175209045410e-01 -4.150445759296417236e-02 2.988565713167190552e-02 -1.092548668384552002e-02 -2.216860279440879822e-02 9.368342161178588867e-02 -5.424848943948745728e-02 -1.185503080487251282e-01 9.625077992677688599e-02 -4.313042014837265015e-02 3.156340122222900391e-01 4.345103353261947632e-02 -2.705312892794609070e-02 2.059756666421890259e-01
2.334409505128860474e-01 -2.031852453947067261e-01 6.049412488937377930e-02 9.200103580951690674e-03 -3.821136895567178726e-03 3.123455345630645752e-01 2.011326402425765991e-01 -9.141232073307037354e-02 2.487372457981109619e-01 1.579196453094482422e-01 7.581973075866699219e-02 -2.724194712936878204e-02 -2.016580253839492798e-01 -1.623615026473999023e-01 1.476672589778900146e-01 -1.383476853370666504e-01 -2.249916642904281616e-01 -2.173100113868713379e-01 8.793456107378005981e-02 -4.539466276764869690e-02 2.511493265628814697e-01 -7.335557136684656143e-03 8.177208900451660156e-02 8.579349517822265625e-02 -1.326844543218612671e-01 2.364497035741806030e-01 2.451283484697341919e-01 -3.088429272174835205e-01 2.140707671642303467e-01 -2.668032944202423096e-01 -1.090603694319725037e-02 1.479516476392745972e-01
1.818337887525558472e-01 -2.360582798719406128e-01 2.377482205629348755e-01 -2.488997280597686768e-01 -1.185013875365257263e-01 3.041170239448547363e-01 1.209538951516151428e-01 -1.940099000930786133e-01 1.084447354078292847e-01 1.919920556247234344e-02 8.418914675712585449e-02 2.272028028964996338e-01 7.094451040029525757e-02 1.660322993993759155e-01 5.214647576212882996e-02 -2.529588043689727783e-01 -1.671843826770782471e-01 -1.759969145059585571e-01 -7.696907967329025269e-02 -1.966080516576766968e-01 -5.672201514244079590e-02 -2.898381650447845459e-02 -1.263416558504104614e-01 4.436480104923248291e-01 2.276669293642044067e-01 1.369243413209915161e-01 1.290528029203414917e-01 -1.185225620865821838e-01 -1.136249527335166931e-01 -1.671905666589736938e-01 -2.321829460561275482e-02 2.757457084953784943e-02
-1.890590228140354156e-02 1.929336413741111755e-02 -1.673732884228229523e-02 -5.173743516206741333e-02 -2.317688763141632080e-01 2.268601953983306885e-01 3.248656988143920898e-01 2.697671949863433838e-01 7.108538597822189331e-02 1.995469927787780762e-01 -8.246711641550064087e-02 5.096495747566223145e-01 1.663496643304824829e-01 1.037194579839706421e-01 5.654104426503181458e-02 2.843770757317543030e-02 -1.252283155918121338e-01 -3.204941377043724060e-02 6.581209599971771240e-02 3.423765599727630615e-01 9.789281338453292847e-02 -5.308723822236061096e-02 3.509597107768058777e-02 1.757866144180297852e-01 -9.770652651786804199e-02 1.301261037588119507e-01 3.349838079884648323e-03 -1.532219201326370239e-01 3.400956690311431885e-01 8.415824919939041138e-02 5.796986445784568787e-02 9.797624312341213226e-03
-2.292890660464763641e-02 -8.724193274974822998e-02 1.460953801870346069e-01 5.421071127057075500e-02 -3.679694235324859619e-01 -3.825453342869877815e-03 1.703623384237289429e-01 -5.161084700375795364e-03 -4.749206826090812683e-02 1.677753329277038574e-01 -1.553662270307540894e-01 2.205501645803451538e-01 -1.594249159097671509e-01 1.861757785081863403e-01 2.193567305803298950e-01 5.568679794669151306e-02 -1.764953732490539551e-01 -1.338054090738296509e-01 1.506988257169723511e-01 -3.195529580116271973e-01 -1.659841276705265045e-02 1.056730863638222218e-03 -1.899783499538898468e-02 -3.042272664606571198e-02 -1.142825409770011902e-01 4.774111881852149963e-02 2.493482977151870728e-01 -5.326085686683654785e-01 -7.966294139623641968e-02 1.084838584065437317e-01 1.840321719646453857e-01 -4.711567424237728119e-03
7.442813366651535034e-02 -2.036830643191933632e-03 1.760634928941726685e-01 1.021396443247795105e-01 -2.858285307884216309e-01 2.633449733257293701e-01 2.246798127889633179e-01 -5.892718583345413208e-02 1.191532835364341736e-01 2.252630144357681274e-01 -6.905249506235122681e-02 1.643591932952404022e-02 -1.220854669809341431e-01 2.264003157615661621e-01 8.847674727439880371e-02 -1.336002349853515625e-01 -2.341425269842147827e-01 -9.381849318742752075e-02 2.248243987560272217e-01 1.497847884893417358e-01 -1.551772952079772949e-01 3.671167194843292236e-01 9.634198248386383057e-02 3.033698499202728271e-01 8.128936588764190674e-02 -1.774592548608779907e-01 1.404849886894226074e-01 -2.414881289005279541e-01 -1.535518914461135864e-01 -3.217755630612373352e-02 -1.518992334604263306e-01 1.599691063165664673e-01
4.068579375743865967e-01 6.465568393468856812e-02 -7.067537400871515274e-03 -2.439269274473190308e-01 -7.016409188508987427e-02 8.638669736683368683e-03 3.383873999118804932e-01 -2.425532042980194092e-01 -1.370413005352020264e-01 2.044302076101303101e-01 7.974706590175628662e-02 3.185761272907257080e-01 8.449613302946090698e-02 -1.092630904167890549e-02 2.425488680601119995e-01 1.010094285011291504e-01 2.713835053145885468e-02 -1.134050190448760986e-01 6.321058422327041626e-02 -1.596948653459548950e-01 -4.982442408800125122e-02 -8.215972036123275757e-02 1.537683457136154175e-01 2.864801287651062012e-01 3.156393766403198242e-02 2.518761754035949707e-01 2.463050335645675659e-01 -1.688359230756759644e-01 9.562483429908752441e-02 -8.772011101245880127e-02 -1.282631158828735352e-01 5.236965045332908630e-02
3.467721939086914062e-01 -2.862303555011749268e-01 7.680732011795043945e-02 7.810319657437503338e-04 -1.394110471010208130e-01 1.891732960939407349e-01 1.364078670740127563e-01 -2.552213072776794434e-01 1.023593172430992126e-01 1.690901666879653931e-01 -2.837584614753723145e-01 1.205685734748840332e-01 -6.420260667800903320e-02 1.036555543541908264e-01 2.558205127716064453e-01 -9.665644913911819458e-02 -5.966105684638023376e-02 1.280059963464736938e-01 2.774268388748168945e-02 -1.943177580833435059e-01 7.436286658048629761e-02 -1.101539954543113708e-01 4.711313918232917786e-02 -1.445754915475845337e-01 2.577118575572967529e-01 -3.828391060233116150e-02 3.857240676879882812e-01 2.791336737573146820e-02 8.407963812351226807e-02 2.222519814968109131e-01 -1.951106339693069458e-01 1.339421868324279785e-01
2.049947828054428101e-01 -2.132550328969955444e-01 1.739547997713088989e-01 -2.519936263561248779e-01 -3.621704876422882080e-01 -3.689698874950408936e-02 4.914918541908264160e-02 -8.236029744148254395e-02 3.488844633102416992e-01 1.321559250354766846e-01 -1.520271450281143188e-01 1.283385008573532104e-01 -8.473011851310729980e-02 2.765293717384338379e-01 -9.567207098007202148e-02 -1.646571457386016846e-01 2.884815447032451630e-03 1.308414340019226074e-01 -7.629141211509704590e-02 8.165618777275085449e-02 -9.317158721387386322e-03 -2.389179170131683350e-01 -4.939198121428489685e-02 -5.022842809557914734e-02 -1.591689437627792358e-01 -2.469211518764495850e-01 3.049460053443908691e-01 5.442357063293457031e-02 1.395088434219360352e-02 1.838068664073944092e-01 -2.646448910236358643e-01 -1.751679927110671997e-02
-2.697624266147613525e-01 -1.936112195253372192e-01 -6.847961246967315674e-02 -1.745669096708297729e-01 -4.264559149742126465e-01 1.727611571550369263e-01 6.949265301227569580e-02 -8.588239550590515137e-02 5.439236387610435486e-02 1.146818995475769043e-01 5.419778823852539062e-02 1.859339326620101929e-01 -3.884159401059150696e-02 3.911939263343811035e-01 3.830804824829101562e-01 5.421536415815353394e-02 -1.029831841588020325e-01 -1.296456456184387207e-01 8.342321217060089111e-02 9.231436252593994141e-02 6.604941189289093018e-02 -1.227027401328086853e-01 1.983065344393253326e-02 5.696312710642814636e-02 -5.671606957912445068e-02 2.826519310474395752e-01 1.297309547662734985e-01 -7.850480824708938599e-02 -5.276104062795639038e-02 1.744218617677688599e-01 -2.474370449781417847e-01 -7.954955101013183594e-02
2.191258668899536133e-01 -1.494415104389190674e-01 6.101557239890098572e-02 -1.325499117374420166e-01 -1.456289291381835938e-01 -6.602033972740173340e-02 3.675137460231781006e-01 -4.300267901271581650e-03 2.283795177936553955e-01 -3.636413440108299255e-02 -7.703528553247451782e-02 4.058425724506378174e-01 2.448860853910446167e-01 -2.432574890553951263e-02 3.253408372402191162e-01 7.354211062192916870e-02 -2.823312878608703613e-01 -7.278615236282348633e-02 1.821568906307220459e-01 2.380458563566207886e-01 1.106317341327667236e-01 1.024676859378814697e-01 -2.144288420677185059e-01 3.836922347545623779e-02 1.511636823415756226e-01 -3.895296901464462280e-02 1.408925205469131470e-01 -1.572780162096023560e-01 1.202816888689994812e-02 7.297550141811370850e-02 1.713822185993194580e-01 -5.408947542309761047e-02
2.285476326942443848e-01 9.784369170665740967e-02 2.905721366405487061e-01 1.674634031951427460e-02 -3.595015704631805420e-01 4.428209364414215088e-02 7.027235627174377441e-02 -1.010584309697151184e-01 -2.246473133563995361e-01 1.139552667737007141e-01 -3.387070298194885254e-01 3.024861514568328857e-01 9.744880348443984985e-02 7.898187637329101562e-02 -6.224906817078590393e-02 -1.331793218851089478e-01 1.394571177661418915e-02 4.894865304231643677e-02 -9.283395111560821533e-02 1.720279008150100708e-01 -4.811717569828033447e-02 -5.260484665632247925e-02 -3.073061816394329071e-02 1.411873251199722290e-01 -9.162577241659164429e-02 -4.923130199313163757e-02 3.093478679656982422e-01 -2.246597260236740112e-01 1.999553442001342773e-01 -2.983511686325073242e-01 -2.088311314582824707e-01 -6.125431507825851440e-02
3.667405247688293457e-02 -2.797020971775054932e-01 2.391549944877624512e-02 -1.839537620544433594e-01 -1.070949584245681763e-01 1.341677159070968628e-01 2.294970601797103882e-01 -3.574475944042205811e-01 1.251851469278335571e-01 2.038779407739639282e-01 2.208499610424041748e-02 9.080415219068527222e-02 1.767950057983398438e-01 2.772887647151947021e-01 1.935857981443405151e-01 -2.378491461277008057e-01 -3.309770300984382629e-02 -1.120060011744499207e-01 1.345130205154418945e-01 2.273343950510025024e-01 1.091470271348953247e-01 1.453087925910949707e-01 -7.668018341064453125e-03 -1.090332418680191040e-01 1.124642640352249146e-01 -3.498729169368743896e-01 1.834259331226348877e-01 -1.444609314203262329e-01 -1.054657325148582458e-01 1.539683490991592407e-01 5.411340668797492981e-02 2.285121679306030273e-01
1.062154490500688553e-02 -3.814573287963867188e-01 1.067342758178710938e-01 -1.788305640220642090e-01 9.504745155572891235e-02 1.162819191813468933e-02 1.785517036914825439e-01 -1.337955612689256668e-02 1.662484109401702881e-01 2.672082781791687012e-01 -7.427401095628738403e-02 3.498495519161224365e-01 5.363631248474121094e-01 -2.926261164247989655e-02 1.727511435747146606e-01 -8.637436479330062866e-02 -6.073144078254699707e-02 1.035963296890258789e-01 5.424016714096069336e-02 -1.255205832421779633e-03 8.788311481475830078e-02 3.552466863766312599e-03 -2.734960317611694336e-01 1.103124488145112991e-02 -2.944470569491386414e-02 2.581264125183224678e-03 2.001694738864898682e-01 -1.690089553594589233e-01 5.955044180154800415e-02 1.004909276962280273e-01 -1.740172654390335083e-01 5.938675999641418457e-02
5.898797139525413513e-02 -2.136647701263427734e-01 -4.384277760982513428e-02 -3.921054303646087646e-01 -9.019926190376281738e-02 1.214760765433311462e-01 3.490442633628845215e-01 -7.270676642656326294e-02 2.656512856483459473e-01 2.500188648700714111e-01 8.859995752573013306e-03 3.666894510388374329e-02 -1.173969283699989319e-01 5.007939338684082031e-01 -1.141342073678970337e-01 -9.644649922847747803e-03 2.442032657563686371e-02 -1.824418455362319946e-01 6.924724578857421875e-02 1.076344773173332214e-01 -1.184209585189819336e-01 8.656506240367889404e-02 -5.700664222240447998e-02 5.303978454321622849e-03 -9.661751985549926758e-02 -1.998273432254791260e-01 2.127423435449600220e-01 -1.054067537188529968e-02 -2.298952825367450714e-02 1.379537284374237061e-01 -6.564359366893768311e-02 1.985628306865692139e-01
-5.336145311594009399e-02 9.430647641420364380e-02 2.361947149038314819e-01 -1.429151445627212524e-01 -4.712062329053878784e-02 2.293529957532882690e-01 3.152056038379669189e-01 1.879719048738479614e-01 2.712625563144683838e-01 5.815288051962852478e-02 -1.173457503318786621e-01 3.243806958198547363e-01 -1.563492268323898315e-01 1.831450462341308594e-01 2.836427390575408936e-01 -1.443388164043426514e-01 -1.549443900585174561e-01 -3.181930398568511009e-03 3.762073349207639694e-03 -2.234942913055419922e-01 -1.062029004096984863e-01 1.328002940863370895e-02 -1.318365056067705154e-02 -3.872356191277503967e-02 -3.043591678142547607e-01 8.157887309789657593e-02 -5.352144688367843628e-02 -1.970904022455215454e-01 2.876089699566364288e-02 2.503846883773803711e-01 -2.314100116491317749e-01 1.487388312816619873e-01
-5.252160504460334778e-02 -7.431647926568984985e-02 -5.267161130905151367e-02 -1.522768437862396240e-01 -3.768543601036071777e-01 -4.960359260439872742e-02 2.445856481790542603e-01 -2.027776241302490234e-01 -2.698805369436740875e-02 2.209146320819854736e-01 -1.994697302579879761e-01 3.674502968788146973e-01 1.159119829535484314e-01 1.413172632455825806e-01 -2.488629706203937531e-02 -1.956914514303207397e-01 -2.727027237415313721e-01 2.238686233758926392e-01 1.815921813249588013e-02 -1.409648954868316650e-01 7.781176269054412842e-02 -6.615974009037017822e-02 1.715644299983978271e-01 4.426633566617965698e-02 4.625193402171134949e-02 -8.172570914030075073e-02 -1.819470711052417755e-02 -3.844475150108337402e-01 -9.033504873514175415e-02 -2.489229738712310791e-01 1.002018302679061890e-01 -7.214819081127643585e-03
2.494447380304336548e-01 7.745786756277084351e-02 1.800630241632461548e-01 1.116125565022230148e-02 -1.423614174127578735e-01 -8.332504332065582275e-02 3.383039534091949463e-01 -1.854213029146194458e-01 -5.092113837599754333e-02 1.705731898546218872e-01 2.143428921699523926e-01 4.725950062274932861e-01 1.091766208410263062e-01 2.995068728923797607e-01 3.981509804725646973e-02 1.292680669575929642e-02 1.383388638496398926e-01 -2.064401097595691681e-02 -1.016312167048454285e-01 -1.557616740465164185e-01 -6.303249299526214600e-02 -6.500123441219329834e-02 -4.435290768742561340e-02 1.631702668964862823e-02 1.779793351888656616e-01 2.940716147422790527e-01 2.261410206556320190e-01 -7.533583045005798340e-02 1.309562623500823975e-01 1.656920611858367920e-01 -1.819613575935363770e-01 3.958594053983688354e-02
1.100205704569816589e-01 -3.293173313140869141e-01 -8.778722584247589111e-02 -1.138862073421478271e-01 -5.348261445760726929e-02 1.588358730077743530e-01 2.601309418678283691e-01 1.470176689326763153e-02 1.904331445693969727e-01 3.601481392979621887e-02 7.398385554552078247e-02 6.906438153237104416e-03 1.455120295286178589e-01 6.913453340530395508e-02 -3.136070445179939270e-02 -2.407446056604385376e-01 -3.054769635200500488e-01 -1.628135330975055695e-02 2.442854791879653931e-01 1.902437508106231689e-01 2.685987353324890137e-01 9.347458928823471069e-02 1.665367186069488525e-01 2.203995585441589355e-01 1.711647957563400269e-01 -2.145139575004577637e-01 3.019541800022125244e-01 -2.300458550453186035e-01 7.600517570972442627e-02 -9.991781413555145264e-02 3.322323085740208626e-03 2.302014380693435669e-01
3.030292391777038574e-01 -2.838914692401885986e-01 1.424665469676256180e-02 -1.760605573654174805e-01 -1.703078746795654297e-01 2.794975936412811279e-01 3.588624298572540283e-01 1.352237313985824585e-01 4.648884013295173645e-02 2.892171144485473633e-01 -6.661659479141235352e-02 2.653587162494659424e-01 2.132198810577392578e-01 1.063854619860649109e-01 -5.690005049109458923e-02 -1.120731458067893982e-01 -1.675358712673187256e-01 1.389578729867935181e-01 -1.410409808158874512e-01 1.634017080068588257e-01 1.531990915536880493e-01 -1.827981919050216675e-01 -2.713616564869880676e-02 -1.508577819913625717e-02 5.647872760891914368e-02 1.208860054612159729e-01 3.996903076767921448e-02 -1.173591390252113342e-01 3.040969967842102051e-01 7.340356707572937012e-02 1.715357601642608643e-02 -1.606159359216690063e-01
7.487859576940536499e-02 -4.493798315525054932e-02 -9.286648035049438477e-02 -1.175102666020393372e-01 -2.262203097343444824e-01 -9.298115223646163940e-02 2.447662502527236938e-01 -3.868207335472106934e-01 -8.457694202661514282e-02 6.048871949315071106e-02 2.223522961139678955e-02 4.491140246391296387e-01 1.686029285192489624e-01 3.134969174861907959e-01 2.188151329755783081e-01 -1.451733987778425217e-02 1.179263442754745483e-01 7.274333387613296509e-02 6.035732477903366089e-02 -2.307996749877929688e-01 5.439896136522293091e-02 2.215503305196762085e-01 1.233647912740707397e-01 5.114474520087242126e-02 -8.318813145160675049e-02 2.656672596931457520e-01 1.840645372867584229e-01 -1.478950083255767822e-01 -8.388093113899230957e-02 4.559796676039695740e-02 -2.460550144314765930e-02 -1.543055623769760132e-01
3.756253719329833984e-01 -1.499353349208831787e-01 1.437950283288955688e-01 1.199069321155548096e-01 -1.695907264947891235e-01 -8.170723170042037964e-02 3.512679636478424072e-01 -2.454775422811508179e-01 2.798256278038024902e-01 1.274641007184982300e-01 -5.721465125679969788e-02 7.920073717832565308e-02 -1.062916219234466553e-02 3.015004098415374756e-01 -2.166220694780349731e-01 -3.579359501600265503e-02 -2.821389958262443542e-02 8.211231231689453125e-02 2.556182071566581726e-02 1.100743189454078674e-01 5.303439125418663025e-02 -2.522189319133758545e-01 -6.753842532634735107e-02 -1.736047416925430298e-01 1.030020117759704590e-01 -1.820130348205566406e-01 1.033629998564720154e-01 -2.917822264134883881e-02 2.125688493251800537e-01 -1.575601249933242798e-01 -2.499066591262817383e-01 1.726111769676208496e-01
2.699127495288848877e-01 -3.624114692211151123e-01 -7.229658961296081543e-02 9.990989416837692261e-02 -2.780421674251556396e-01 -6.720471382141113281e-02 1.351186037063598633e-01 1.963962465524673462e-01 1.824053376913070679e-01 2.457962930202484131e-01 -1.428160220384597778e-01 2.877251803874969482e-01 1.673231869935989380e-01 9.629876166582107544e-02 7.467015087604522705e-02 -5.667268484830856323e-02 -3.219432011246681213e-02 -2.336164861917495728e-01 -1.696481853723526001e-01 3.201534748077392578e-01 -6.072194874286651611e-02 -2.347183227539062500e-01 -2.144668996334075928e-01 9.539466351270675659e-02 -6.016388535499572754e-02 -1.322782188653945923e-01 1.647953838109970093e-01 -1.576867699623107910e-01 -9.916108846664428711e-02 -6.329050660133361816e-02 -1.021432206034660339e-01 2.892383933067321777e-02
1.718166768550872803e-01 -1.547815352678298950e-01 3.834448382258415222e-02 -9.666018933057785034e-02 -4.969301447272300720e-02 2.675454318523406982e-01 2.095803022384643555e-01 -1.473815646022558212e-02 3.133522570133209229e-01 4.439129531383514404e-01 -1.877920180559158325e-01 6.586714088916778564e-02 2.258618175983428955e-01 4.826922342181205750e-02 -2.375256083905696869e-02 1.037150993943214417e-01 2.269450575113296509e-01 -4.381755366921424866e-02 -6.106552481651306152e-02 3.515812009572982788e-02 1.000139862298965454e-01 -3.255289793014526367e-01 7.955857366323471069e-02 -2.120862342417240143e-02 -1.136431470513343811e-01 -9.818609803915023804e-02 -8.282298222184181213e-04 -3.405337035655975342e-01 1.709570735692977905e-01 -1.681253314018249512e-01 -2.045508474111557007e-02 -2.010709196329116821e-01
8.544591814279556274e-02 6.551710888743400574e-03 5.849066749215126038e-02 -2.763305902481079102e-01 -3.827707767486572266e-01 4.794539511203765869e-01 2.042939662933349609e-01 2.304794788360595703e-01 2.259174138307571411e-01 5.332971736788749695e-02 1.023276224732398987e-01 -1.509477645158767700e-01 1.701055020093917847e-01 2.047370076179504395e-01 1.395336538553237915e-01 8.202072232961654663e-02 -9.916143119335174561e-02 1.858152747154235840e-01 -1.333110127598047256e-02 -8.266389369964599609e-02 -6.935437023639678955e-02 5.963777005672454834e-02 1.125865131616592407e-01 -1.364565175026655197e-02 -2.303071916103363037e-01 -2.958792634308338165e-02 -1.386061906814575195e-01 -2.168759405612945557e-01 1.732320711016654968e-02 -1.675591222010552883e-03 -2.518992722034454346e-01 3.034696169197559357e-02
2.804546952247619629e-01 -1.837536096572875977e-01 -9.073466807603836060e-02 -2.977195382118225098e-01 8.828999102115631104e-02 2.551708221435546875e-01 1.494542062282562256e-01 -1.240965425968170166e-01 2.277047187089920044e-01 1.736690998077392578e-01 -1.012939214706420898e-01 2.040048092603683472e-01 -9.085474163293838501e-02 1.351165920495986938e-01 3.531863167881965637e-02 -7.272218167781829834e-02 -1.647956371307373047e-01 1.389148235321044922e-01 -1.416316181421279907e-01 -2.744648419320583344e-02 3.983978927135467529e-01 5.876239389181137085e-03 4.564272612333297729e-02 1.665389239788055420e-01 8.583801984786987305e-02 4.947507753968238831e-02 6.887797266244888306e-02 -2.266931235790252686e-01 3.120698630809783936e-01 -2.480504810810089111e-01 -4.110256209969520569e-02 -1.753080040216445923e-01
3.469475507736206055e-01 -7.479038089513778687e-02 -6.364712119102478027e-02 -2.607633769512176514e-01 -1.135793849825859070e-01 1.188857331871986389e-01 1.245847344398498535e-01 -2.133763283491134644e-01 2.735517323017120361e-01 1.216851919889450073e-01 1.512692272663116455e-01 2.247100174427032471e-01 9.665129333734512329e-02 3.740830123424530029e-01 2.123592793941497803e-01 -2.749612554907798767e-02 -1.014806702733039856e-01 2.159633487462997437e-01 -1.574211418628692627e-01 9.394510090351104736e-02 -2.529961615800857544e-02 5.593481007963418961e-03 1.331691592931747437e-01 1.317536681890487671e-01 7.634570449590682983e-02 1.353608071804046631e-01 2.920579612255096436e-01 2.886388916522264481e-03 -7.118027657270431519e-02 -3.223695158958435059e-01 9.417987614870071411e-02 -4.612582921981811523e-02
2.564336955547332764e-01 -2.034973949193954468e-01 4.749581217765808105e-02 -1.451627761125564575e-01 -1.300718933343887329e-01 1.205997690558433533e-01 5.232898518443107605e-02 1.305870115756988525e-01 2.828333675861358643e-01 1.063972339034080505e-01 -1.305117309093475342e-01 3.631894588470458984e-01 3.169217407703399658e-01 6.001811474561691284e-02 1.585600823163986206e-01 1.481313407421112061e-01 3.009414486587047577e-02 1.166589856147766113e-01 -2.196688391268253326e-02 -2.090033888816833496e-01 1.495076715946197510e-01 -2.750959433615207672e-02 -1.391228437423706055e-01 -1.526259779930114746e-01 7.848817855119705200e-03 3.585544228553771973e-01 3.679882586002349854e-01 -3.169089183211326599e-02 7.821968942880630493e-02 -1.484470218420028687e-01 8.000631630420684814e-02 -5.319679155945777893e-02
3.901134058833122253e-02 -1.670033931732177734e-01 1.182086467742919922e-01 -3.061265349388122559e-01 -2.149876952171325684e-01 5.234387889504432678e-02 1.867836713790893555e-01 1.566574722528457642e-01 1.372153460979461670e-01 -2.218711189925670624e-02 -5.344362184405326843e-02 3.017254173755645752e-01 -1.524559706449508667e-01 2.703579366207122803e-01 1.493715494871139526e-02 3.481023609638214111e-01 7.407755404710769653e-02 -1.745703667402267456e-01 2.289010137319564819e-01 -8.529401570558547974e-02 3.309020698070526123e-01 1.134269535541534424e-01 -9.424142539501190186e-02 1.898154430091381073e-02 -3.973186388611793518e-02 -1.275535486638545990e-02 1.072340607643127441e-01 -2.995166480541229248e-01 -6.673040986061096191e-02 1.001141294836997986e-01 -2.566055953502655029e-01 -1.142502874135971069e-01
-1.401047967374324799e-02 -9.092015214264392853e-03 2.601962685585021973e-01 -2.543302476406097412e-01 -2.248917818069458008e-01 1.097523123025894165e-01 9.953629225492477417e-02 -1.522003263235092163e-01 1.835987716913223267e-01 1.754451990127563477e-01 2.335233837366104126e-01 2.469765394926071167e-01 3.270775778219103813e-03 4.718768596649169922e-01 2.267977744340896606e-01 4.642734676599502563e-02 -1.426090672612190247e-02 -1.063337177038192749e-01 1.071257293224334717e-01 -2.224957803264260292e-03 -1.710614860057830811e-01 6.749263405799865723e-02 3.292759954929351807e-01 2.757533825933933258e-02 -1.019536852836608887e-01 1.608893424272537231e-01 6.343878805637359619e-02 -2.741855680942535400e-01 8.357030898332595825e-02 9.015410393476486206e-02 -3.775840252637863159e-02 -1.316750943660736084e-01
2.160021066665649414e-01 -2.366207093000411987e-01 3.033417090773582458e-02 7.926893234252929688e-02 1.635068282485008240e-02 2.414827346801757812e-01 2.693979628384113312e-02 2.581709995865821838e-02 1.616332978010177612e-01 1.779112815856933594e-01 -5.025659129023551941e-02 1.900843828916549683e-01 -2.761962823569774628e-02 1.592319607734680176e-01 1.795670688152313232e-01 -2.148998156189918518e-02 -1.945839375257492065e-01 -2.411255538463592529e-01 3.812461197376251221e-01 9.231318533420562744e-02 1.858361624181270599e-02 1.500723809003829956e-01 1.112056598067283630e-01 1.760969907045364380e-01 -1.030462142080068588e-02 -1.338054686784744263e-01 2.768401205539703369e-01 -3.086886405944824219e-01 2.340149134397506714e-01 -9.898335486650466919e-02 2.219954282045364380e-01 2.345561832189559937e-01
-2.347594685852527618e-02 7.701580226421356201e-02 1.654789894819259644e-01 -7.909112423658370972e-02 -1.927421987056732178e-01 4.750459790229797363e-01 1.367609649896621704e-01 -1.778485774993896484e-01 8.696351945400238037e-02 1.294331699609756470e-01 1.741558462381362915e-01 2.318314015865325928e-01 -8.425006270408630371e-02 -2.638091333210468292e-02 2.600586414337158203e-01 -3.263199627399444580e-01 -1.181235387921333313e-01 -2.482473850250244141e-01 4.669797420501708984e-02 -7.814218103885650635e-02 2.051823288202285767e-01 -2.129137702286243439e-02 2.154601179063320160e-02 1.004656404256820679e-01 -3.378027081489562988e-01 -9.826246649026870728e-02 1.698896735906600952e-01 -2.573934793472290039e-01 -1.420299150049686432e-02 1.477354951202869415e-02 1.147575117647647858e-02 -4.075365606695413589e-03
2.099800258874893188e-01 -2.707242965698242188e-01 -3.629101812839508057e-02 -5.252736434340476990e-02 3.464394062757492065e-02 1.242143139243125916e-01 4.118919074535369873e-01 1.301866676658391953e-02 1.787554174661636353e-01 3.963007926940917969e-01 -2.867242395877838135e-01 2.145652025938034058e-01 -1.633863002061843872e-01 1.532544493675231934e-01 1.288442760705947876e-01 -8.659841865301132202e-02 2.009939402341842651e-02 9.116707742214202881e-02 -1.309393793344497681e-01 1.400680989027023315e-01 2.953385561704635620e-02 -5.035043135285377502e-02 2.757080793380737305e-01 1.978680193424224854e-01 8.228417485952377319e-03 1.085487902164459229e-01 1.081100013107061386e-02 -3.665023669600486755e-02 -1.172485724091529846e-01 -1.528858393430709839e-01 -2.558184862136840820e-01 -1.435932666063308716e-01
-8.790865540504455566e-02 -1.149399653077125549e-01 -6.831153482198715210e-02 -2.805283665657043457e-02 -3.510224223136901855e-01 -1.284354366362094879e-02 3.172638118267059326e-01 -4.469202086329460144e-02 3.283955901861190796e-02 -9.035216271877288818e-02 -1.673043221235275269e-01 1.771021783351898193e-01 1.282079666852951050e-01 9.506767243146896362e-02 6.253544986248016357e-02 -1.990395486354827881e-01 -3.713696599006652832e-01 2.541508376598358154e-01 -2.025575190782546997e-02 3.103216923773288727e-02 5.861056037247180939e-03 4.842271655797958374e-02 1.226609647274017334e-01 1.551232635974884033e-01 -4.000872746109962463e-02 2.062987983226776123e-01 -1.744758039712905884e-01 -4.826823770999908447e-01 8.176779747009277344e-02 -1.886085420846939087e-01 -1.031062602996826172e-01 -6.425064802169799805e-02
-1.978791356086730957e-01 -1.214101240038871765e-01 6.860942393541336060e-02 6.347142159938812256e-02 -4.343720525503158569e-02 -7.070831209421157837e-02 2.273453176021575928e-01 1.244181394577026367e-01 1.523771286010742188e-01 1.010110378265380859e-01 -6.936429440975189209e-02 3.802251219749450684e-01 9.067555516958236694e-02 1.593940556049346924e-01 7.567653059959411621e-02 5.324086546897888184e-02 -2.858919501304626465e-01 1.004094108939170837e-01 -1.760006882250308990e-02 -1.831259280443191528e-01 1.352315247058868408e-01 -2.258066833019256592e-01 3.203710541129112244e-02 -1.037149280309677124e-01 -9.280606359243392944e-02 1.359116937965154648e-02 3.316316306591033936e-01 -4.804877638816833496e-01 -3.523894026875495911e-02 -2.506330609321594238e-01 8.391481637954711914e-02 -1.041839495301246643e-01
2.181113958358764648e-01 -1.098920628428459167e-01 -5.168262496590614319e-02 -2.345545887947082520e-01 5.610584840178489685e-02 -3.494666889309883118e-02 3.429977297782897949e-01 -8.766196668148040771e-02 3.147202432155609131e-01 1.418940126895904541e-01 -9.401702880859375000e-02 5.298269912600517273e-02 7.447700947523117065e-02 2.815401256084442139e-01 5.663349106907844543e-02 -1.819971762597560883e-02 1.450458317995071411e-01 -2.141382843255996704e-01 -1.824448700062930584e-03 1.149390190839767456e-01 2.608830109238624573e-02 -1.891933381557464600e-01 -3.637130558490753174e-01 -1.795004904270172119e-01 -1.692232303321361542e-02 1.198149695992469788e-01 2.996762096881866455e-01 -3.412917256355285645e-01 1.585662811994552612e-01 3.531811758875846863e-02 -1.466121152043342590e-02 7.183171808719635010e-02
-1.638531386852264404e-01 2.047439105808734894e-02 1.164268106222152710e-01 -8.039458096027374268e-02 -1.578157544136047363e-01 1.653360128402709961e-01 2.515032589435577393e-01 1.211078241467475891e-01 2.445029467344284058e-01 2.392370849847793579e-01 -5.380563810467720032e-02 3.135675489902496338e-01 -6.296799331903457642e-02 3.250779211521148682e-01 2.020053714513778687e-01 -9.291297942399978638e-02 -1.844337433576583862e-01 -2.523481473326683044e-02 7.661367207765579224e-02 -3.270593285560607910e-01 -7.271477580070495605e-02 1.069219037890434265e-01 8.389635384082794189e-02 -5.507135391235351562e-02 -3.554956912994384766e-01 1.580714881420135498e-01 -1.003643125295639038e-01 -1.560396999120712280e-01 1.488578021526336670e-01 1.504371911287307739e-01 -1.559773087501525879e-01 1.266925930976867676e-01
1.597357988357543945e-01 -1.241544410586357117e-01 1.462136358022689819e-01 7.564126700162887573e-02 -1.399261802434921265e-01 3.798643052577972412e-01 2.439098507165908813e-01 9.767440706491470337e-02 6.745862960815429688e-02 3.659832477569580078e-01 -8.447468280792236328e-02 7.122132927179336548e-02 1.988018900156021118e-01 1.971637308597564697e-01 -7.447444647550582886e-02 1.934604197740554810e-01 5.681197717785835266e-02 -3.168192133307456970e-02 6.189328804612159729e-02 -5.182415619492530823e-02 -4.505538940429687500e-02 -9.758774191141128540e-02 -2.333669736981391907e-02 1.061615645885467529e-01 -1.616643667221069336e-01 -1.431668996810913086e-01 2.277852892875671387e-01 7.105895876884460449e-02 2.554154694080352783e-01 3.826847672462463379e-02 -3.342605829238891602e-01 3.329777419567108154e-01
3.306034505367279053e-01 2.690555714070796967e-02 2.270210534334182739e-02 -4.553840681910514832e-02 -2.781030023470520973e-03 1.067095175385475159e-01 4.097110331058502197e-01 1.036170497536659241e-02 7.380092889070510864e-02 3.214526474475860596e-01 7.354602217674255371e-02 1.513314843177795410e-01 -1.987119950354099274e-02 2.738002538681030273e-01 1.695146411657333374e-01 2.937937676906585693e-01 2.671054899692535400e-01 1.319379359483718872e-01 -7.158963382244110107e-02 -1.295666098594665527e-01 -4.843296855688095093e-02 4.460352659225463867e-02 6.680279970169067383e-02 2.630724012851715088e-02 4.909592121839523315e-02 -4.659002181142568588e-03 2.465409934520721436e-01 -1.683158576488494873e-01 3.673481643199920654e-01 -1.399909108877182007e-01 -1.190499290823936462e-01 -1.037782710045576096e-02
1.182286441326141357e-01 -3.054679632186889648e-01 1.972229033708572388e-01 1.849840208888053894e-02 -4.227074682712554932e-01 9.421044588088989258e-02 1.414485871791839600e-01 4.168322682380676270e-02 2.897354960441589355e-01 -2.995611429214477539e-01 -1.787105798721313477e-01 4.519205912947654724e-02 6.464925408363342285e-02 1.843030601739883423e-01 2.309983074665069580e-01 1.573102921247482300e-01 6.525162607431411743e-03 1.702091246843338013e-01 1.473306119441986084e-01 -1.876214444637298584e-01 -5.312767624855041504e-02 4.345268756151199341e-02 1.095833349972963333e-02 -8.873091638088226318e-02 2.913841046392917633e-02 1.516828387975692749e-01 -1.105686873197555542e-01 -3.161906301975250244e-01 1.929077059030532837e-01 -6.254547089338302612e-02 -7.598256319761276245e-02 1.966455280780792236e-01
2.007112503051757812e-01 7.305084168910980225e-02 8.235712349414825439e-02 -8.573071658611297607e-02 -2.413216531276702881e-01 7.749190181493759155e-02 2.274974733591079712e-01 -3.866262137889862061e-01 1.506635993719100952e-01 8.989291638135910034e-02 1.377653926610946655e-01 3.185546994209289551e-01 1.995559185743331909e-01 2.821826338768005371e-01 2.295679599046707153e-01 1.177114695310592651e-01 3.031853139400482178e-01 5.410144571214914322e-03 4.782326892018318176e-02 -1.714476644992828369e-01 1.201733108609914780e-02 -5.181477218866348267e-02 1.982714831829071045e-01 -1.009241417050361633e-01 -2.179664671421051025e-01 1.249147951602935791e-01 6.667620688676834106e-02 -1.017368957400321960e-01 2.167876213788986206e-01 5.610712990164756775e-02 -3.886876627802848816e-02 -1.788942068815231323e-01
1.815657168626785278e-01 -1.581250727176666260e-01 2.952705919742584229e-01 1.206081546843051910e-02 -2.254259139299392700e-01 2.828693948686122894e-02 1.887275278568267822e-01 3.860049694776535034e-02 -1.329823285341262817e-01 -9.822733700275421143e-02 1.709854230284690857e-02 2.734774649143218994e-01 -1.207698807120323181e-01 1.389450281858444214e-01 1.054122745990753174e-01 4.281959682703018188e-02 -2.148633897304534912e-01 -1.064153164625167847e-01 8.494971692562103271e-02 4.338664188981056213e-02 1.830230951309204102e-01 5.307681858539581299e-02 7.094473391771316528e-02 -3.038990125060081482e-02 2.096877247095108032e-01 3.348587080836296082e-02 -1.248673796653747559e-01 -6.359515190124511719e-01 -1.024175882339477539e-01 1.177114546298980713e-01 -8.299918472766876221e-02 1.072955653071403503e-01
1.540265828371047974e-01 -2.926719561219215393e-02 3.485570475459098816e-02 2.354217506945133209e-02 5.664607882499694824e-02 -3.449010103940963745e-02 2.811856567859649658e-01 -2.238656133413314819e-01 1.582022905349731445e-01 -6.352352350950241089e-02 -6.478497385978698730e-02 3.443236947059631348e-01 -1.903989017009735107e-01 -4.224538430571556091e-02 1.562737822532653809e-01 -6.338461488485336304e-02 -1.542234718799591064e-01 -3.279344141483306885e-01 1.171810105443000793e-01 -1.808436661958694458e-01 2.922385931015014648e-01 1.939778774976730347e-02 -1.053268909454345703e-01 1.370720863342285156e-01 -7.319884002208709717e-02 1.003151014447212219e-02 3.349278569221496582e-01 -3.206626772880554199e-01 -5.079894885420799255e-02 -9.574923664331436157e-02 -1.573714911937713623e-01 2.671663165092468262e-01
2.957109212875366211e-01 -8.441557735204696655e-02 2.259899377822875977e-01 -4.876820370554924011e-02 -1.349536478519439697e-01 1.564106047153472900e-01 2.104554884135723114e-02 -7.126528769731521606e-02 9.936150908470153809e-02 2.420912384986877441e-01 -2.107071578502655029e-01 3.694833219051361084e-01 -4.497810453176498413e-02 3.676878660917282104e-02 1.130377277731895447e-01 2.650072872638702393e-01 -4.219816252589225769e-02 -4.968987405300140381e-02 -4.888351261615753174e-02 6.966138631105422974e-02 3.353639245033264160e-01 -2.295330911874771118e-01 1.253094971179962158e-01 1.406450718641281128e-01 1.138474419713020325e-01 1.283155679702758789e-01 2.214696109294891357e-01 -3.856123983860015869e-02 4.895614925771951675e-03 -1.122337430715560913e-01 -3.835432827472686768e-01 -1.272219270467758179e-01
2.100726403295993805e-02 -2.506943643093109131e-01 2.040161751210689545e-02 -2.151155322790145874e-01 -1.453072428703308105e-01 1.546056717634201050e-01 1.507050991058349609e-01 8.675949275493621826e-02 3.187771141529083252e-02 2.424338757991790771e-01 -2.925922535359859467e-02 2.407551705837249756e-01 -2.785990480333566666e-03 5.741694569587707520e-01 9.755203127861022949e-02 1.991098672151565552e-01 -7.210079114884138107e-03 -3.564707934856414795e-02 1.586162447929382324e-01 -1.567721664905548096e-01 -1.839968860149383545e-01 2.578141912817955017e-02 2.796182930469512939e-01 7.830625772476196289e-02 -1.718780547380447388e-01 2.133218497037887573e-01 5.157707631587982178e-02 -1.963436752557754517e-01 -2.658180147409439087e-02 -9.707386046648025513e-02 2.939270343631505966e-04 -1.450118869543075562e-01
4.181378334760665894e-02 -2.190379649400711060e-01 2.194153666496276855e-01 -7.080587744712829590e-02 -1.713297963142395020e-01 2.383422255516052246e-01 1.063431128859519958e-01 9.825102984905242920e-02 4.393516108393669128e-02 2.087797224521636963e-01 6.709235906600952148e-02 3.725919723510742188e-01 4.929166659712791443e-02 5.577865242958068848e-01 9.483519196510314941e-02 1.270296871662139893e-01 -6.546140462160110474e-02 -1.461049318313598633e-01 1.031651794910430908e-01 -1.682500243186950684e-01 -8.399783074855804443e-02 -9.084831923246383667e-02 2.338699847459793091e-01 7.112218439579010010e-02 -1.273090690374374390e-01 1.818889230489730835e-01 2.206683531403541565e-02 -1.156732738018035889e-01 -1.490179100073873997e-03 -1.385393887758255005e-01 2.375870011746883392e-02 -1.997482180595397949e-01
3.907036781311035156e-01 -1.692712157964706421e-01 -9.124597162008285522e-02 1.699287146329879761e-01 -2.126620709896087646e-01 1.837441474199295044e-01 6.898534297943115234e-02 2.460535764694213867e-01 1.208159998059272766e-01 8.500823378562927246e-02 -1.181602776050567627e-01 1.991204172372817993e-01 1.107434332370758057e-01 2.111736387014389038e-01 1.319290548563003540e-01 1.514169424772262573e-01 8.127663284540176392e-02 3.753136144950985909e-03 -3.599200025200843811e-02 3.215759694576263428e-01 8.175111562013626099e-02 1.628996618092060089e-02 -7.199094444513320923e-02 5.809178575873374939e-02 -1.666134148836135864e-01 1.902870833873748779e-02 3.867990374565124512e-01 1.457355078309774399e-02 1.593938469886779785e-01 -1.194544956088066101e-01 -2.872892320156097412e-01 1.938868910074234009e-01
8.717486634850502014e-03 -1.706570535898208618e-01 2.658571600914001465e-01 2.670485712587833405e-02 -1.308441907167434692e-01 1.099059805274009705e-01 6.567503511905670166e-02 -1.661162376403808594e-01 1.827177852392196655e-01 1.470173895359039307e-01 1.990179866552352905e-01 3.418408930301666260e-01 -2.128535509109497070e-01 1.754798889160156250e-01 7.539617270231246948e-02 1.921051591634750366e-01 -6.195030733942985535e-02 -4.072312116622924805e-01 -1.240321202203631401e-03 1.340000927448272705e-01 8.764643222093582153e-02 -1.744472980499267578e-01 1.537777483463287354e-01 -1.344584226608276367e-01 -4.445031657814979553e-02 7.783832401037216187e-02 4.759534075856208801e-02 -4.265644550323486328e-01 -3.631003201007843018e-02 9.028271585702896118e-02 1.079271957278251648e-01 1.652260273694992065e-01
3.459987342357635498e-01 -1.012190282344818115e-01 -2.715266942977905273e-01 -1.641393303871154785e-01 -1.144701763987541199e-01 -1.201973780989646912e-01 3.399322032928466797e-01 6.257181521505117416e-03 1.200898438692092896e-01 5.200929194688796997e-02 -3.775053098797798157e-02 2.908683121204376221e-01 1.022438332438468933e-02 3.028819859027862549e-01 8.889552205801010132e-02 1.208426430821418762e-01 -3.090538978576660156e-01 1.364276111125946045e-01 -1.106630712747573853e-01 4.236654937267303467e-02 1.420302093029022217e-01 -2.448081225156784058e-02 1.822023391723632812e-01 8.107535541057586670e-02 -7.096959650516510010e-02 2.709402441978454590e-01 1.842963993549346924e-01 -3.281135857105255127e-02 -9.862999618053436279e-02 -3.098671734333038330e-01 -2.211179398000240326e-02 -1.708330214023590088e-02
3.458302319049835205e-01 -1.350364238023757935e-01 3.486969321966171265e-02 -5.079145729541778564e-02 -1.310807764530181885e-01 -1.357681751251220703e-01 4.505606591701507568e-01 -1.183553934097290039e-01 -5.675822123885154724e-02 1.668709963560104370e-01 -1.317164748907089233e-01 -6.032740697264671326e-02 1.607377082109451294e-01 2.758745551109313965e-01 1.903441995382308960e-01 -6.263698637485504150e-02 -1.694826483726501465e-01 1.788168698549270630e-01 4.505759105086326599e-02 6.125110015273094177e-02 7.910466752946376801e-03 2.293706685304641724e-02 7.631959021091461182e-02 1.494841724634170532e-01 1.200268417596817017e-01 -6.882521510124206543e-02 4.417720437049865723e-01 -1.294297575950622559e-01 -3.514807298779487610e-02 -1.805902644991874695e-02 4.430636763572692871e-02 2.859475612640380859e-01
1.449328213930130005e-01 -2.797550056129693985e-03 1.670505404472351074e-01 -6.394498795270919800e-02 -2.852174043655395508e-01 2.348002642393112183e-01 1.899172663688659668e-01 -1.862231940031051636e-01 3.131490349769592285e-01 2.646963596343994141e-01 1.058199405670166016e-01 3.343736231327056885e-01 -7.524803280830383301e-02 -1.795289069414138794e-01 -2.662976086139678955e-01 7.892511348472908139e-05 -9.404995292425155640e-02 -2.455538660287857056e-01 -3.323528543114662170e-02 -2.603678703308105469e-01 9.825327992439270020e-02 2.742581628262996674e-02 9.184116125106811523e-02 -1.448006331920623779e-01 4.184092581272125244e-02 6.209979951381683350e-02 2.666145861148834229e-01 -2.051744461059570312e-01 -2.243684977293014526e-02 -4.549471661448478699e-02 -1.158439666032791138e-01 1.649265736341476440e-01
1.320867240428924561e-01 -7.757984846830368042e-02 -2.133010327816009521e-01 -9.013359993696212769e-02 -2.532709389925003052e-02 1.817423850297927856e-01 2.531798481941223145e-01 -1.693191230297088623e-01 3.652192354202270508e-01 -2.097404003143310547e-01 1.127318739891052246e-01 1.335107386112213135e-01 -1.442800462245941162e-01 1.032481342554092407e-01 1.203840523958206177e-01 -2.017523944377899170e-01 4.993592575192451477e-02 1.033442690968513489e-01 5.589348077774047852e-02 3.448358774185180664e-01 2.438906878232955933e-01 2.284530848264694214e-01 2.321276664733886719e-01 -2.294239774346351624e-02 5.173457413911819458e-02 -9.021989256143569946e-02 2.393863163888454437e-02 -3.341548740863800049e-01 -1.366237411275506020e-03 5.832682829350233078e-03 -2.635443210601806641e-01 8.975920826196670532e-02
8.985301852226257324e-02 -2.219861745834350586e-01 -1.393808517605066299e-03 3.449843451380729675e-02 -1.865283995866775513e-01 2.236764729022979736e-01 1.055556163191795349e-01 1.653306558728218079e-02 3.081851303577423096e-01 2.714452743530273438e-01 -2.126018889248371124e-02 3.293317928910255432e-02 1.780528128147125244e-01 1.319696009159088135e-01 5.611765757203102112e-02 4.230950772762298584e-02 -4.553554579615592957e-02 -1.562471389770507812e-01 8.770765364170074463e-02 3.132823705673217773e-01 9.337542951107025146e-02 -2.349252700805664062e-01 7.708358578383922577e-03 -3.714708238840103149e-02 -2.343870401382446289e-01 -2.542567551136016846e-01 4.814941883087158203e-01 -5.406817421317100525e-02 -1.458058059215545654e-01 2.423120476305484772e-02 -1.632196009159088135e-01 1.430304944515228271e-01
-7.711775251664221287e-04 6.055168434977531433e-02 9.685245901346206665e-02 -8.772444725036621094e-02 -3.186089098453521729e-01 3.372389376163482666e-01 2.929202616214752197e-01 6.626249849796295166e-02 4.686978831887245178e-02 2.240459620952606201e-01 -1.076205521821975708e-01 6.542023271322250366e-02 -2.253834158182144165e-02 2.464103549718856812e-01 3.374151885509490967e-01 -1.678110063076019287e-01 -1.455808281898498535e-01 -2.282243818044662476e-01 1.850451231002807617e-01 -1.927165538072586060e-01 -9.500179439783096313e-02 3.786503896117210388e-02 1.778637766838073730e-01 4.183184355497360229e-02 -1.664981842041015625e-01 3.361435979604721069e-02 -1.151060238480567932e-01 -1.997845917940139771e-01 -1.086066216230392456e-01 1.564291119575500488e-01 -2.817416191101074219e-01 1.271476298570632935e-01
1.361021101474761963e-01 3.874807152897119522e-03 -1.623191684484481812e-01 1.006219163537025452e-01 -1.056794356554746628e-02 6.276547163724899292e-02 6.378285884857177734e-01 -1.845779418945312500e-01 1.195393130183219910e-01 4.235569015145301819e-02 -1.767166703939437866e-01 2.275626063346862793e-01 -1.702129840850830078e-01 1.449991017580032349e-01 7.121864706277847290e-02 -1.830223388969898224e-02 -5.294645205140113831e-02 1.979230940341949463e-01 1.602084785699844360e-01 3.161897659301757812e-01 1.316660046577453613e-01 2.941597253084182739e-02 1.264574229717254639e-01 1.365538090467453003e-01 -3.103649429976940155e-02 5.059279501438140869e-02 4.878831654787063599e-02 -1.065651178359985352e-01 4.055493697524070740e-02 4.949383903294801712e-03 -2.887375950813293457e-01 -1.509465873241424561e-01
-1.657458841800689697e-01 -9.851893037557601929e-02 4.707903042435646057e-02 -6.014264002442359924e-02 -7.006399333477020264e-02 -1.508546918630599976e-01 2.792257070541381836e-01 7.854922115802764893e-02 1.144304648041725159e-01 5.433668196201324463e-02 -1.004274263978004456e-01 2.295078188180923462e-01 2.030212432146072388e-01 2.786482870578765869e-01 2.103463262319564819e-01 -1.435114145278930664e-01 -2.860252261161804199e-01 1.316050142049789429e-01 8.141872286796569824e-02 -9.590946137905120850e-02 1.100871935486793518e-01 -1.491476297378540039e-01 -4.924285784363746643e-02 -1.868711858987808228e-01 -1.986232027411460876e-02 4.952564463019371033e-02 3.047445416450500488e-01 -5.221329331398010254e-01 -1.496562510728836060e-01 -2.188304252922534943e-02 -5.148382484912872314e-02 -4.628173634409904480e-02
2.623477578163146973e-01 1.084373444318771362e-01 -6.163246929645538330e-03 -2.239700406789779663e-01 -4.709531962871551514e-01 6.766820698976516724e-02 3.325027227401733398e-02 -8.207264542579650879e-02 -1.007229983806610107e-01 4.529526084661483765e-02 -1.430896669626235962e-01 2.961159348487854004e-01 -1.631517708301544189e-01 1.901290714740753174e-01 -2.261883020401000977e-02 -9.125933796167373657e-02 6.757980585098266602e-02 1.446293741464614868e-01 6.213770806789398193e-02 2.254444807767868042e-01 -1.069412603974342346e-01 1.598480194807052612e-01 5.507420003414154053e-02 -1.045602709054946899e-01 -7.540725171566009521e-02 -1.972372382879257202e-01 1.783670485019683838e-01 -2.660066783428192139e-01 3.821325898170471191e-01 -8.488525450229644775e-02 -1.072197556495666504e-01 4.340294282883405685e-03
7.916273549199104309e-03 -1.965500414371490479e-01 1.319257467985153198e-01 -2.256178259849548340e-01 -2.994819283485412598e-01 1.762208640575408936e-01 2.212501168251037598e-01 1.603132188320159912e-01 4.804999753832817078e-02 8.990302681922912598e-02 2.861770801246166229e-02 2.791995704174041748e-01 -3.057834878563880920e-02 1.141796857118606567e-01 2.855078503489494324e-02 2.603333294391632080e-01 3.983034566044807434e-02 -8.560813218355178833e-02 9.494812786579132080e-02 -1.223884150385856628e-01 3.780239820480346680e-01 2.561040781438350677e-02 -2.486480586230754852e-02 -1.187673956155776978e-01 1.447180956602096558e-01 -2.084652334451675415e-01 1.086186021566390991e-01 -3.418261408805847168e-01 -1.628147959709167480e-01 2.644593417644500732e-01 -2.074450850486755371e-01 -4.650561511516571045e-02
-3.482977673411369324e-02 -4.985888302326202393e-02 -1.888046264648437500e-01 6.237053126096725464e-02 -1.220300048589706421e-01 2.670081257820129395e-01 9.577191621065139771e-02 -7.679966837167739868e-02 3.551475703716278076e-01 1.394446194171905518e-01 1.585909724235534668e-01 4.276057705283164978e-02 -2.500366270542144775e-01 6.064531952142715454e-02 2.734000384807586670e-01 1.079006679356098175e-02 3.367910627275705338e-03 1.132182255387306213e-01 -7.306537125259637833e-03 1.286350637674331665e-01 2.248325049877166748e-01 8.720917999744415283e-02 1.125609725713729858e-01 1.300777047872543335e-01 6.813221424818038940e-02 2.413232177495956421e-01 -2.379846945405006409e-02 -3.068986833095550537e-01 -7.401990890502929688e-02 -9.082546830177307129e-02 -2.754673659801483154e-01 4.212794899940490723e-01
-5.152302235364913940e-02 -3.395027294754981995e-02 7.157902419567108154e-02 -9.085464477539062500e-02 -1.388693302869796753e-01 -2.706245779991149902e-01 2.355597019195556641e-01 1.340591069310903549e-02 8.017392829060554504e-03 1.372420489788055420e-01 7.872270420193672180e-03 4.388710856437683105e-01 6.858669687062501907e-03 2.406829297542572021e-01 1.312628537416458130e-01 -7.898271083831787109e-02 -3.080375194549560547e-01 5.761211737990379333e-02 4.998173564672470093e-02 -1.223041564226150513e-01 -7.051205635070800781e-02 -6.964598596096038818e-02 3.484896197915077209e-02 -1.644541323184967041e-01 -1.377590745687484741e-01 1.232845261693000793e-01 3.654745593667030334e-02 -5.278399586677551270e-01 1.044572442770004272e-01 -2.358911484479904175e-01 -5.329327657818794250e-02 -6.590024381875991821e-02
1.303899660706520081e-02 -1.827692240476608276e-01 2.830608785152435303e-01 8.760012686252593994e-02 -2.413972020149230957e-01 1.287702098488807678e-02 3.626973628997802734e-01 -2.317369431257247925e-01 2.818630933761596680e-01 -6.376399099826812744e-02 -2.911243736743927002e-01 1.736487597227096558e-01 4.609026759862899780e-02 1.130805835127830505e-01 1.175957396626472473e-01 1.806702651083469391e-02 1.474293917417526245e-01 2.136688083410263062e-01 1.288873553276062012e-01 2.077221125364303589e-01 1.605681478977203369e-01 -1.328687835484743118e-02 -8.016935735940933228e-02 -2.318194508552551270e-02 8.273810893297195435e-02 -1.062648072838783264e-01 2.285354137420654297e-01 -2.311958372592926025e-01 -5.399935692548751831e-02 -3.357903957366943359e-01 3.992135822772979736e-02 -7.934488356113433838e-02
-2.946682646870613098e-02 -2.113472372293472290e-01 6.375969946384429932e-02 -3.379926085472106934e-01 -4.637878537178039551e-01 1.214169040322303772e-01 1.540170311927795410e-01 1.071118935942649841e-02 1.683702915906906128e-01 3.261257708072662354e-02 -8.251811563968658447e-02 1.811100244522094727e-01 7.726416736841201782e-02 2.985292673110961914e-01 2.511493861675262451e-01 -1.010998268611729145e-03 1.187684759497642517e-02 -8.272474259138107300e-02 2.270499765872955322e-01 -5.249964073300361633e-02 1.205981802195310593e-02 -6.063311919569969177e-02 9.070548415184020996e-02 1.330041438341140747e-01 6.261118501424789429e-02 2.472315877676010132e-01 4.731743782758712769e-02 -8.236044645309448242e-02 -2.398668788373470306e-02 2.428635507822036743e-01 -2.298824638128280640e-01 -2.789128422737121582e-01
-1.165870949625968933e-01 1.339816749095916748e-01 5.520640313625335693e-02 2.863242104649543762e-02 -3.958266973495483398e-02 -1.898821443319320679e-01 1.482010781764984131e-01 3.801444172859191895e-02 9.755460917949676514e-02 1.199474111199378967e-01 -3.161053359508514404e-02 3.479313850402832031e-01 1.221325770020484924e-01 3.537842929363250732e-01 1.781899333000183105e-01 -2.893561497330665588e-03 -2.226357161998748779e-01 1.169006153941154480e-01 1.052166242152452469e-02 -1.878601610660552979e-01 -2.587514743208885193e-02 1.911131292581558228e-01 3.059557266533374786e-02 -1.628886610269546509e-01 -1.273094266653060913e-01 2.803524136543273926e-01 2.747253775596618652e-01 -4.153942763805389404e-01 1.281233876943588257e-01 -1.987984478473663330e-01 -1.510942429304122925e-01 -2.939629554748535156e-02
-1.587920337915420532e-01 -1.901952028274536133e-01 1.374992728233337402e-01 4.040297120809555054e-02 1.098670363426208496e-01 7.152222841978073120e-02 2.744989395141601562e-01 -1.368128322064876556e-02 1.376147568225860596e-01 1.439020037651062012e-01 -2.568449638783931732e-02 2.312377244234085083e-01 2.360187657177448273e-02 3.610003888607025146e-01 -1.601859033107757568e-01 -2.632955014705657959e-01 -7.570330053567886353e-02 1.245597004890441895e-01 9.364268183708190918e-02 -1.661123707890510559e-02 -6.898692995309829712e-02 6.759856641292572021e-02 5.348137021064758301e-02 -1.446640789508819580e-01 1.875212341547012329e-01 3.723534941673278809e-01 2.299397438764572144e-01 -4.194515943527221680e-01 1.364371459931135178e-02 -9.004410356283187866e-02 -1.707932054996490479e-01 4.706746339797973633e-02
9.349079430103302002e-02 -6.129122152924537659e-02 8.051045984029769897e-02 -2.169690877199172974e-01 -3.263781964778900146e-01 8.609619736671447754e-02 1.556971222162246704e-01 2.388154566287994385e-01 8.150235563516616821e-02 1.377661675214767456e-01 1.522885728627443314e-02 2.072586715221405029e-01 -2.114518173038959503e-02 2.886023605242371559e-03 2.274708598852157593e-01 1.062460360117256641e-03 2.083356678485870361e-02 4.527643695473670959e-02 3.305425047874450684e-01 -1.457576751708984375e-01 -5.188162904232740402e-03 2.554282918572425842e-02 -1.676655411720275879e-01 3.108896687626838684e-02 1.037064045667648315e-01 5.349551513791084290e-02 -2.198521979153156281e-02 -5.458140373229980469e-01 1.309324335306882858e-02 -4.954330250620841980e-02 1.271929442882537842e-01 3.523679971694946289e-01
8.017820119857788086e-02 3.308528289198875427e-02 -3.284322738181799650e-04 -1.468157023191452026e-01 4.941118136048316956e-02 3.845506906509399414e-01 3.090569972991943359e-01 -8.253711462020874023e-02 2.045182585716247559e-01 1.612243354320526123e-01 -1.304855793714523315e-01 1.798000186681747437e-01 -1.716410666704177856e-01 1.796577721834182739e-01 1.976847462356090546e-02 -7.391007244586944580e-02 -4.842096939682960510e-02 2.479303032159805298e-01 -2.623814344406127930e-01 -4.821071028709411621e-02 2.900684177875518799e-01 -3.720660507678985596e-01 8.468308299779891968e-02 1.901164650917053223e-02 1.596673727035522461e-01 3.187605738639831543e-02 7.020907849073410034e-02 -7.434915006160736084e-02 2.844903469085693359e-01 -2.175214737653732300e-01 -5.413654074072837830e-02 -1.643383502960205078e-02
-1.001797020435333252e-01 -1.614030450582504272e-01 -5.831309780478477478e-02 -3.478499948978424072e-01 -2.061614841222763062e-01 4.442306756973266602e-01 1.490319818258285522e-01 -5.141854286193847656e-03 2.349176816642284393e-02 1.801640540361404419e-01 -1.309369206428527832e-01 8.545412868261337280e-02 -1.353568304330110550e-02 1.917994767427444458e-01 8.567906916141510010e-02 -1.784769296646118164e-01 6.324928998947143555e-02 -3.264795243740081787e-01 1.080626472830772400e-01 -1.947844773530960083e-01 1.446507722139358521e-01 3.967427089810371399e-02 1.340844035148620605e-01 6.852058321237564087e-02 4.610272496938705444e-02 5.519593879580497742e-02 2.276729047298431396e-01 -2.803320288658142090e-01 6.948174536228179932e-02 1.520980745553970337e-01 -2.644044756889343262e-01 7.047076523303985596e-02
-1.262572705745697021e-01 1.539362519979476929e-01 2.183669991791248322e-02 -1.601964682340621948e-01 -2.049962431192398071e-01 3.820865973830223083e-02 1.312242150306701660e-01 -1.799682038836181164e-03 1.526872962713241577e-01 2.366142272949218750e-01 -2.417584657669067383e-01 3.163137733936309814e-01 3.264275491237640381e-01 2.461429983377456665e-01 3.791792094707489014e-01 4.433704540133476257e-03 -1.154262274503707886e-01 -4.184574261307716370e-02 6.644205003976821899e-02 -7.787586748600006104e-02 -1.050764787942171097e-02 6.247060373425483704e-02 -6.627322733402252197e-02 1.181513145565986633e-01 -4.028069972991943359e-02 3.779444098472595215e-01 1.494553685188293457e-01 -2.682766318321228027e-01 9.833402931690216064e-02 -7.557640783488750458e-04 3.794608265161514282e-02 -1.642410606145858765e-01
1.775509715080261230e-01 -2.314344197511672974e-01 1.184872612357139587e-01 -2.061521410942077637e-01 -3.691913187503814697e-01 2.300838828086853027e-01 2.320951819419860840e-01 -1.580306738615036011e-01 1.511142253875732422e-01 -7.208649814128875732e-02 -2.475382983684539795e-01 2.804187834262847900e-01 2.373394370079040527e-01 1.269006282091140747e-01 -3.046474754810333252e-01 -5.965689197182655334e-02 5.620416626334190369e-02 1.430844068527221680e-01 1.341255605220794678e-01 -1.191423162817955017e-01 1.389290094375610352e-01 -4.331332817673683167e-02 -1.387872919440269470e-02 1.408808976411819458e-01 1.718121916055679321e-01 2.008927464485168457e-01 1.412292867898941040e-01 -2.435428276658058167e-02 1.239854469895362854e-01 -1.839642077684402466e-01 7.279959321022033691e-02 1.076265573501586914e-01
7.831782102584838867e-02 -2.510758936405181885e-01 -5.612165853381156921e-02 -3.423176705837249756e-01 -1.331788599491119385e-01 1.822067499160766602e-01 4.292056858539581299e-01 1.327467560768127441e-01 -6.520259380340576172e-02 2.649304568767547607e-01 -4.400284960865974426e-02 1.444422006607055664e-01 -2.983415266498923302e-03 -5.468396097421646118e-02 1.245571598410606384e-01 2.475996762514114380e-01 3.422389551997184753e-02 -1.248377040028572083e-01 -2.247113175690174103e-02 -6.295113265514373779e-02 1.172126606106758118e-01 6.794285774230957031e-02 1.022831276059150696e-01 -7.990643382072448730e-02 -1.150157153606414795e-01 3.143768310546875000e-01 1.804477423429489136e-01 -2.225476801395416260e-01 1.083951890468597412e-01 1.494275331497192383e-01 -1.701636165380477905e-01 -2.589454352855682373e-01
3.364068567752838135e-01 -3.220028877258300781e-01 4.131783172488212585e-02 -1.148785725235939026e-01 -2.514274716377258301e-01 3.550494089722633362e-02 2.025963813066482544e-01 5.689953453838825226e-03 -6.640519946813583374e-02 -4.817867185920476913e-03 2.320325970649719238e-01 1.607438921928405762e-01 7.902303338050842285e-02 5.418569594621658325e-02 2.295374572277069092e-01 2.294243685901165009e-02 -6.657328456640243530e-02 -6.631046533584594727e-02 1.910913139581680298e-01 3.518377840518951416e-01 1.411682646721601486e-02 2.838652729988098145e-01 3.072389364242553711e-01 -1.530674379318952560e-02 2.016824781894683838e-01 -6.428698450326919556e-02 2.404599934816360474e-01 -1.874386817216873169e-01 4.565237089991569519e-02 -1.446712315082550049e-01 -7.410431653261184692e-02 7.327567785978317261e-02
1.390668842941522598e-02 8.314589038491249084e-03 1.004830598831176758e-01 2.470673806965351105e-02 -2.165088616311550140e-02 1.895091235637664795e-01 1.168892458081245422e-01 1.020026206970214844e-02 1.697456091642379761e-01 2.562303245067596436e-01 4.867555946111679077e-02 2.156783491373062134e-01 -5.326914414763450623e-02 3.684560358524322510e-01 -1.236673220992088318e-01 -1.982026696205139160e-01 1.230445355176925659e-01 9.154954925179481506e-03 1.025079488754272461e-01 -1.612839847803115845e-02 -3.361086919903755188e-02 3.306287229061126709e-01 -5.347187444567680359e-02 -2.620259299874305725e-02 2.902757227420806885e-01 1.791969537734985352e-01 1.698406338691711426e-01 -4.539058506488800049e-01 5.938174948096275330e-02 1.122572645545005798e-01 -3.012488782405853271e-01 6.512980163097381592e-02
4.548815488815307617e-01 5.011086538434028625e-02 -6.013704463839530945e-02 -1.346351504325866699e-01 -2.572538852691650391e-01 1.436377316713333130e-01 5.660778284072875977e-02 2.850891835987567902e-02 -2.458067238330841064e-01 4.764238372445106506e-02 1.226892992854118347e-01 2.706414163112640381e-01 9.836860001087188721e-02 1.701210290193557739e-01 1.237590312957763672e-01 -2.332706935703754425e-03 2.077047377824783325e-01 1.835256367921829224e-01 2.297959029674530029e-01 2.540183067321777344e-01 1.223176568746566772e-01 5.691640079021453857e-02 -4.861743003129959106e-02 1.061712652444839478e-01 6.180617213249206543e-02 -2.441100589931011200e-02 1.754009574651718140e-01 -4.100093841552734375e-01 4.305845871567726135e-02 3.657690435647964478e-02 -1.764442324638366699e-01 9.729173034429550171e-02
9.919835254549980164e-03 -2.955090999603271484e-01 -3.401775658130645752e-02 -1.421735584735870361e-01 -4.086812436580657959e-01 2.346401363611221313e-01 2.653776705265045166e-01 1.136719435453414917e-01 1.876949518918991089e-01 -1.720900237560272217e-01 1.792362481355667114e-01 1.153676360845565796e-01 2.167653888463973999e-01 2.644440829753875732e-01 1.339110732078552246e-01 -1.768266595900058746e-02 2.001490145921707153e-01 6.606383621692657471e-02 -1.569601893424987793e-02 -1.546888500452041626e-01 1.527378559112548828e-01 -1.266698837280273438e-01 4.801571741700172424e-02 -1.562915593385696411e-01 1.440167427062988281e-01 1.763594895601272583e-01 -6.437133252620697021e-02 -8.724220097064971924e-02 1.334784626960754395e-01 -2.581724822521209717e-01 -2.363371104001998901e-01 4.136625304818153381e-02
-6.715812534093856812e-02 -7.529194653034210205e-02 1.656634034588932991e-03 -5.126898735761642456e-02 -2.585791051387786865e-01 4.019640088081359863e-01 -1.219991687685251236e-02 -7.025544345378875732e-02 7.598617672920227051e-02 -5.340218171477317810e-02 2.685306780040264130e-02 2.660393714904785156e-01 3.734735772013664246e-02 2.926698327064514160e-01 3.731208443641662598e-01 1.928590238094329834e-01 -8.044072240591049194e-02 -1.247924491763114929e-01 2.152280509471893311e-01 2.247117906808853149e-01 4.343702271580696106e-02 -6.222761236131191254e-03 -1.799289137125015259e-01 2.279078066349029541e-01 -8.218155801296234131e-02 2.212146073579788208e-01 1.730913110077381134e-02 -2.269751429557800293e-01 2.681504487991333008e-01 -8.123287931084632874e-03 -1.487542688846588135e-01 5.804404243826866150e-02
1.242821291089057922e-02 -2.849213406443595886e-02 2.302550710737705231e-02 -2.642602026462554932e-01 -3.328054845333099365e-01 1.933889240026473999e-01 -1.611431501805782318e-02 -6.824666261672973633e-02 1.944056898355484009e-01 6.597153097391128540e-02 9.506107866764068604e-02 6.462244689464569092e-02 8.071186393499374390e-02 5.310041308403015137e-01 5.831986665725708008e-02 3.659232556819915771e-01 -1.692341268062591553e-02 -5.756034702062606812e-02 2.960267961025238037e-01 7.478211075067520142e-02 2.649261951446533203e-01 3.699397668242454529e-02 -5.720236897468566895e-02 9.955124557018280029e-02 -5.965684726834297180e-02 9.862173348665237427e-02 1.088152304291725159e-01 -1.674702167510986328e-01 -1.229010447859764099e-01 -5.968880280852317810e-02 -2.025236785411834717e-01 -6.208681035786867142e-03
3.580215573310852051e-01 -1.209019571542739868e-01 -1.271082311868667603e-01 -1.443274766206741333e-01 1.074529811739921570e-02 2.494294792413711548e-01 1.046484857797622681e-01 -2.251685708761215210e-01 3.333153724670410156e-01 7.227570563554763794e-02 -8.715537935495376587e-02 6.904958188533782959e-02 -2.675226926803588867e-01 2.741314470767974854e-01 2.794877626001834869e-02 6.307803839445114136e-02 -2.491286993026733398e-01 -1.489249616861343384e-01 -8.881462365388870239e-02 3.284307941794395447e-02 -9.017662703990936279e-02 1.673899888992309570e-01 -1.194012388586997986e-01 -4.252490028738975525e-02 1.047041416168212891e-01 5.374596640467643738e-02 1.911273151636123657e-01 -7.254684716463088989e-02 2.946710884571075439e-01 1.603558957576751709e-01 -3.182504475116729736e-01 3.422135487198829651e-02
1.112540215253829956e-01 -1.877454966306686401e-01 7.283343374729156494e-02 1.123187392950057983e-01 -2.427072077989578247e-01 1.983678936958312988e-01 1.157394424080848694e-01 -2.088150084018707275e-01 1.808959841728210449e-01 4.731624945998191833e-02 -1.168363764882087708e-01 3.160734474658966064e-01 -8.410252630710601807e-02 -8.810867369174957275e-02 -1.778871566057205200e-01 -1.755364537239074707e-01 -3.154470026493072510e-02 7.058665156364440918e-02 3.632906675338745117e-01 1.786962896585464478e-01 -7.613359391689300537e-02 -3.921146318316459656e-02 -7.143274694681167603e-02 2.559113129973411560e-02 -2.048523277044296265e-01 1.255619078874588013e-01 -8.753346279263496399e-03 -5.090117454528808594e-01 -1.687788069248199463e-01 -4.452749714255332947e-02 -1.263718754053115845e-01 8.407939225435256958e-02
2.354146093130111694e-01 -2.170051932334899902e-01 -8.504107594490051270e-02 1.781391352415084839e-01 -2.190812528133392334e-01 1.093280762434005737e-01 -1.632230589166283607e-03 -1.797712445259094238e-01 -5.299013853073120117e-02 2.849190533161163330e-01 -7.590906322002410889e-02 3.702132999897003174e-01 -8.309288322925567627e-02 3.363614976406097412e-01 -1.289815455675125122e-01 7.227573543787002563e-02 -1.633484363555908203e-01 2.718223035335540771e-01 1.106866896152496338e-01 -9.979100525379180908e-02 2.785083949565887451e-01 1.139754951000213623e-01 -1.093896999955177307e-01 9.729180485010147095e-03 1.379454135894775391e-01 6.026716902852058411e-02 -3.497506305575370789e-02 1.458158157765865326e-02 -1.032004319131374359e-02 4.148780554533004761e-02 -3.530729711055755615e-01 1.468338221311569214e-01
2.221102416515350342e-01 7.202237844467163086e-02 7.656010240316390991e-02 1.166667938232421875e-01 -1.231574267148971558e-01 -1.386858373880386353e-01 3.117568492889404297e-01 5.136575549840927124e-02 -1.676128804683685303e-01 -1.738984324038028717e-02 -1.719322949647903442e-01 3.660097122192382812e-01 1.533221639692783356e-02 1.921293288469314575e-01 1.362847387790679932e-01 -1.265473067760467529e-01 -1.152670979499816895e-01 -1.385178416967391968e-01 3.141363263130187988e-01 1.451307237148284912e-01 -1.296634525060653687e-01 2.175899147987365723e-01 9.787974506616592407e-02 -1.300717294216156006e-01 -1.429332643747329712e-01 1.379392147064208984e-01 9.656106680631637573e-02 -3.400872051715850830e-01 -1.033395156264305115e-01 8.559861220419406891e-03 -3.305339515209197998e-01 2.823544479906558990e-02
6.652444601058959961e-02 1.257515102624893188e-01 1.393037736415863037e-01 -5.242849886417388916e-02 -1.263122409582138062e-01 -9.372485429048538208e-02 3.579095304012298584e-01 -1.203262954950332642e-01 -1.706675887107849121e-01 2.777698040008544922e-01 -2.124104462563991547e-02 3.364761471748352051e-01 1.272940188646316528e-01 2.794805169105529785e-01 3.003676533699035645e-01 -8.607535064220428467e-02 1.850823462009429932e-01 8.138024806976318359e-02 6.462212651968002319e-02 -8.174484223127365112e-02 -1.212351620197296143e-01 -1.739653572440147400e-02 1.358492672443389893e-01 1.408833861351013184e-01 -1.952164024114608765e-01 1.317070722579956055e-01 2.458798587322235107e-01 -3.165731430053710938e-01 7.846747338771820068e-02 1.898353993892669678e-01 -8.704873174428939819e-02 -8.632635325193405151e-02
1.854929327964782715e-02 -1.849599778652191162e-01 2.256588488817214966e-01 8.704214356839656830e-03 -1.605067551136016846e-01 2.997937984764575958e-02 2.176274955272674561e-01 -1.675339490175247192e-01 -2.522169146686792374e-03 6.269716471433639526e-02 3.076798096299171448e-02 4.363654255867004395e-01 -5.061954259872436523e-02 5.691088438034057617e-01 2.907145321369171143e-01 1.070427745580673218e-01 -3.453903272747993469e-02 -1.711435467004776001e-01 1.254210025072097778e-01 -1.476212441921234131e-01 1.842214539647102356e-02 3.792478889226913452e-02 7.785321027040481567e-02 1.665656417608261108e-01 -8.852717280387878418e-02 2.005635499954223633e-01 8.386228978633880615e-02 -1.426100581884384155e-01 -8.748270571231842041e-03 9.611228108406066895e-02 -3.575444594025611877e-02 -7.088343054056167603e-02
2.928325235843658447e-01 -2.221006453037261963e-01 2.492721229791641235e-01 -9.347397834062576294e-02 -3.844445943832397461e-01 5.197411403059959412e-02 3.171518445014953613e-01 -2.106284350156784058e-01 2.016370445489883423e-01 2.233939319849014282e-01 -8.836176991462707520e-02 -1.438354048877954483e-02 -2.473421581089496613e-02 3.937845826148986816e-01 -7.985236495733261108e-02 -2.175817452371120453e-02 -6.703576445579528809e-02 -1.210350468754768372e-01 -1.605139374732971191e-01 -1.250951886177062988e-01 -5.532889068126678467e-02 -1.799132376909255981e-01 4.940228909254074097e-02 -6.522750854492187500e-02 1.281928420066833496e-01 -2.306715250015258789e-01 -5.713699012994766235e-02 -7.159359753131866455e-02 1.910506635904312134e-01 8.542943745851516724e-02 -1.080353483557701111e-01 -3.616204485297203064e-02
3.887987695634365082e-03 8.163941651582717896e-02 -1.134121567010879517e-01 -6.333877891302108765e-02 -1.626836657524108887e-01 1.411503702402114868e-01 1.963105425238609314e-02 1.126778125762939453e-01 3.287309706211090088e-01 1.203690990805625916e-01 7.219396997243165970e-03 1.772356480360031128e-01 7.736611366271972656e-02 4.406100213527679443e-01 -5.488672107458114624e-02 -1.509716212749481201e-01 -4.368270933628082275e-02 -9.512027353048324585e-02 2.988329827785491943e-01 -7.114669680595397949e-02 -1.359346359968185425e-01 -1.583998352289199829e-01 -7.131262868642807007e-02 5.380449444055557251e-02 -9.277731925249099731e-02 1.603886783123016357e-01 1.508852243423461914e-01 -3.983550965785980225e-01 3.061677142977714539e-02 -4.273457825183868408e-02 -2.969181537628173828e-01 -2.710204124450683594e-01
6.879531592130661011e-02 -2.903166711330413818e-01 2.893115580081939697e-01 -1.519956141710281372e-01 -1.907462328672409058e-01 4.242464005947113037e-01 3.388240933418273926e-01 -1.889429613947868347e-02 -1.961876749992370605e-01 1.370557546615600586e-01 1.368747949600219727e-01 2.739911973476409912e-01 1.715525984764099121e-01 -1.444157063961029053e-01 7.384768128395080566e-02 3.074180707335472107e-02 -1.482293009757995605e-01 1.558766067028045654e-01 -6.473386287689208984e-02 9.758611023426055908e-02 4.957111179828643799e-02 -2.005440648645162582e-03 2.366028577089309692e-01 1.690138690173625946e-02 1.276082992553710938e-01 5.269957706332206726e-02 8.466316759586334229e-02 -5.725250765681266785e-02 1.747018247842788696e-01 7.129165530204772949e-02 -2.840875685214996338e-01 -1.898823678493499756e-02
2.073496282100677490e-01 -9.262600541114807129e-02 8.278473466634750366e-02 -6.461758911609649658e-02 -1.536927819252014160e-01 -1.463882774114608765e-01 2.706463932991027832e-01 -1.223458424210548401e-01 1.653350740671157837e-01 1.998074650764465332e-01 -2.002909220755100250e-02 1.542081683874130249e-01 8.155311644077301025e-02 1.997448205947875977e-01 2.638818025588989258e-01 -1.047085672616958618e-01 9.809897840023040771e-02 2.301826030015945435e-01 -3.071949444711208344e-02 2.631233036518096924e-01 2.423743754625320435e-01 5.196073092520236969e-03 -1.167315766215324402e-01 1.699475646018981934e-01 3.966166824102401733e-02 -6.028172560036182404e-03 2.131535708904266357e-01 -3.380942642688751221e-01 5.724939703941345215e-02 3.838355839252471924e-01 1.985242515802383423e-01 -1.029878016561269760e-02
2.668207883834838867e-01 -2.556884586811065674e-01 2.253301292657852173e-01 1.618898510932922363e-01 -2.006624937057495117e-01 -1.828598529100418091e-01 3.282280564308166504e-01 -8.822709321975708008e-02 3.358761072158813477e-01 1.816867142915725708e-01 -7.749580591917037964e-02 1.484845578670501709e-01 2.133443253114819527e-03 2.392003387212753296e-01 -5.628103855997323990e-03 -6.905120611190795898e-02 -1.041940972208976746e-01 -1.066333502531051636e-01 -1.491986960172653198e-01 1.065046992152929306e-02 6.960377097129821777e-02 -4.071593657135963440e-02 -8.511168509721755981e-02 -1.724292784929275513e-01 8.003976196050643921e-02 -3.824328780174255371e-01 1.470097154378890991e-01 -1.377454996109008789e-01 -3.455226495862007141e-02 9.597221761941909790e-02 -2.274461239576339722e-01 -1.336702555418014526e-01
2.770086228847503662e-01 -2.224851772189140320e-02 1.257458478212356567e-01 6.961152702569961548e-02 -1.566311717033386230e-01 1.741231530904769897e-01 2.004047185182571411e-01 -3.309111669659614563e-02 -7.920805364847183228e-02 -3.413682058453559875e-02 2.030777633190155029e-01 3.008078932762145996e-01 5.929910391569137573e-02 1.063671242445707321e-02 2.886877208948135376e-02 -1.152207851409912109e-01 1.889229267835617065e-01 8.094597607851028442e-02 1.657642573118209839e-01 3.736459836363792419e-02 5.073722004890441895e-01 6.199431791901588440e-02 -1.572907902300357819e-03 7.888627052307128906e-02 6.046818569302558899e-02 -2.155654877424240112e-02 -6.880851089954376221e-02 -4.262254536151885986e-01 2.525153756141662598e-02 -5.944731831550598145e-02 -3.227905035018920898e-01 1.076931953430175781e-01
8.384095877408981323e-02 -4.684950411319732666e-02 1.728375703096389771e-01 -3.863251209259033203e-02 -3.525595366954803467e-01 1.659655719995498657e-01 2.208042703568935394e-02 -1.936704665422439575e-01 2.898158133029937744e-01 8.119637519121170044e-02 -1.200863197445869446e-01 -3.986507281661033630e-02 -8.271133154630661011e-02 -2.623744122684001923e-02 9.417912364006042480e-02 8.576996624469757080e-02 -1.037410050630569458e-01 3.153941929340362549e-01 4.340640008449554443e-01 1.358758211135864258e-01 -1.236130520701408386e-01 4.160791635513305664e-03 9.650655835866928101e-02 1.552883982658386230e-01 -9.089028835296630859e-02 1.093878746032714844e-01 1.642924994230270386e-01 -2.868355512619018555e-01 -1.270937770605087280e-01 4.597915336489677429e-02 -2.869396805763244629e-01 2.080633193254470825e-01
-7.178477197885513306e-02 -8.235059678554534912e-02 1.788612902164459229e-01 8.147881180047988892e-02 -1.937534511089324951e-01 1.513190418481826782e-01 1.912520676851272583e-01 1.473054587841033936e-01 -1.198580190539360046e-01 2.033173292875289917e-01 -2.312708273530006409e-02 3.057111799716949463e-01 1.893062591552734375e-01 1.101880520582199097e-01 2.258439660072326660e-01 -9.924671053886413574e-02 -1.397678405046463013e-01 5.035417899489402771e-02 -4.217657074332237244e-02 1.827302202582359314e-02 1.207191869616508484e-01 7.313992828130722046e-02 3.137574791908264160e-01 -1.119483634829521179e-01 -1.787239313125610352e-01 4.491116106510162354e-01 1.527218520641326904e-01 -2.297354042530059814e-01 2.537028491497039795e-01 1.667074859142303467e-01 -3.703702613711357117e-02 -1.176144778728485107e-01
-1.538762589916586876e-04 1.026801466941833496e-01 9.489271044731140137e-02 -2.662561833858489990e-01 -6.417582929134368896e-02 -1.770558804273605347e-01 -9.132147580385208130e-02 -1.695281453430652618e-02 2.018939331173896790e-02 2.085243016481399536e-01 5.736942961812019348e-02 3.973567187786102295e-01 2.932729385793209076e-02 3.391691148281097412e-01 -1.221747994422912598e-01 -1.360736191272735596e-01 -3.685114383697509766e-01 3.079318627715110779e-02 7.363885641098022461e-02 5.442767962813377380e-02 9.279625862836837769e-02 -1.658575832843780518e-01 5.551050975918769836e-02 -2.450556494295597076e-02 2.385083958506584167e-02 4.763703048229217529e-02 1.565862894058227539e-01 -2.121055424213409424e-01 1.038683205842971802e-01 5.946166813373565674e-02 -4.820580184459686279e-01 8.406510204076766968e-02
1.881546378135681152e-01 -1.720794141292572021e-01 1.183701157569885254e-01 -2.226730249822139740e-02 -1.255011856555938721e-01 3.165827691555023193e-01 2.226976603269577026e-01 1.129844635725021362e-01 6.020718812942504883e-02 4.923012256622314453e-01 -1.164890006184577942e-01 5.474023148417472839e-02 1.460648477077484131e-01 1.278467923402786255e-01 -6.015128269791603088e-02 -1.308935880661010742e-02 1.198484003543853760e-01 -1.532694250345230103e-01 1.266538947820663452e-01 4.278357326984405518e-02 1.123666241765022278e-01 3.575958311557769775e-02 4.808498173952102661e-02 3.676601918414235115e-03 -1.946399658918380737e-01 -2.637964789755642414e-04 3.066785633563995361e-01 1.211240366101264954e-01 2.651616930961608887e-01 -7.077004015445709229e-02 -2.753951251506805420e-01 2.615275979042053223e-01
-1.606715470552444458e-01 -6.257474422454833984e-02 3.674535080790519714e-02 -1.270972192287445068e-01 -8.424013108015060425e-02 1.001050323247909546e-01 -4.764725454151630402e-03 -9.072708338499069214e-02 1.384450495243072510e-01 2.521577775478363037e-01 -1.355290561914443970e-01 2.841290831565856934e-01 2.768491208553314209e-01 2.490128129720687866e-01 1.232804805040359497e-01 -6.484429538249969482e-02 -6.893385946750640869e-02 1.785477846860885620e-01 2.216567248106002808e-01 -1.753858923912048340e-01 1.306800544261932373e-01 2.531839720904827118e-02 4.712587893009185791e-01 5.863321200013160706e-02 -2.757241725921630859e-01 1.413794904947280884e-01 1.783358901739120483e-01 -7.378408312797546387e-02 1.244507879018783569e-01 1.295538097620010376e-01 -2.402432560920715332e-01 6.691062450408935547e-02
1.075242534279823303e-01 -1.740747839212417603e-01 -1.059761196374893188e-01 1.608589105308055878e-02 -1.539253443479537964e-01 3.315394818782806396e-01 1.137804891914129257e-02 -2.072727084159851074e-01 -5.240981280803680420e-02 -7.346611469984054565e-02 -1.089902520179748535e-01 9.841080754995346069e-02 1.244363337755203247e-01 8.326688408851623535e-02 2.493532607331871986e-03 -1.818194985389709473e-02 -1.603179425001144409e-01 1.328188925981521606e-01 6.605686992406845093e-02 3.960058689117431641e-01 -1.856627613306045532e-01 1.894345283508300781e-01 1.033687964081764221e-01 -1.320062577724456787e-01 -7.796819508075714111e-02 -3.081241250038146973e-02 2.427573800086975098e-01 -5.716536045074462891e-01 -7.134157419204711914e-02 -6.310377269983291626e-02 -9.491471201181411743e-02 -6.049662828445434570e-02
-1.829517036676406860e-01 -1.091360151767730713e-01 1.472643017768859863e-01 -8.937471546232700348e-03 -5.393640697002410889e-02 1.641411483287811279e-01 2.884638011455535889e-01 2.221224904060363770e-01 2.633327841758728027e-01 1.698197126388549805e-01 -1.254243552684783936e-01 2.486667931079864502e-01 -9.094709903001785278e-02 2.881750166416168213e-01 2.528401315212249756e-01 -1.726548820734024048e-01 -1.372453570365905762e-01 -1.947057619690895081e-02 9.506475925445556641e-02 -3.549347519874572754e-01 -1.040032207965850830e-01 4.361817613244056702e-02 -4.520313814282417297e-02 -3.061257116496562958e-02 -2.690125703811645508e-01 9.985750168561935425e-02 -2.346744574606418610e-02 -2.138157486915588379e-01 2.754951640963554382e-02 1.587507873773574829e-01 -2.061401009559631348e-01 2.065286487340927124e-01
2.092888802289962769e-01 -3.657177090644836426e-01 2.015141099691390991e-01 -1.475540250539779663e-01 -1.421620547771453857e-01 -7.009933143854141235e-02 3.766841292381286621e-01 5.584019422531127930e-02 3.796008527278900146e-01 2.322341352701187134e-01 -9.817443788051605225e-02 2.476595044136047363e-01 2.321825176477432251e-01 3.239521682262420654e-01 -8.146237581968307495e-02 -4.821448773145675659e-02 -3.104035183787345886e-02 -1.110274866223335266e-01 -6.331413052976131439e-03 6.304404884576797485e-02 -9.639956802129745483e-02 -1.353738754987716675e-01 -2.192851752042770386e-01 -9.471433609724044800e-02 3.512847796082496643e-02 -1.331173479557037354e-01 -7.958034425973892212e-02 -2.166543342173099518e-02 -3.845262899994850159e-02 -5.893250182271003723e-02 -5.098894238471984863e-02 -1.335247308015823364e-01
-4.849427938461303711e-02 -8.155480027198791504e-02 1.924813687801361084e-01 -2.037629336118698120e-01 -3.537069261074066162e-01 2.287008762359619141e-01 2.475259006023406982e-01 1.159243211150169373e-01 2.129013463854789734e-02 8.710093796253204346e-02 -1.105920455302111804e-05 1.702194809913635254e-01 -1.535249948501586914e-01 2.257440984249114990e-01 4.268924519419670105e-02 9.163793921470642090e-02 -6.992040667682886124e-03 -1.938502937555313110e-01 1.499309241771697998e-01 -2.194505929946899414e-01 2.920448482036590576e-01 -1.701470166444778442e-01 6.863857805728912354e-02 1.041872501373291016e-01 2.414801716804504395e-02 5.168709531426429749e-02 1.135486140847206116e-01 -3.295398354530334473e-01 -1.018669009208679199e-01 2.464426457881927490e-01 -1.968433558940887451e-01 -2.566520571708679199e-01
1.976333856582641602e-01 -1.914221048355102539e-01 -1.793396845459938049e-02 -2.445448487997055054e-01 -4.303753748536109924e-02 2.221615314483642578e-01 1.526164263486862183e-01 -3.185100257396697998e-01 2.368897013366222382e-02 1.189030185341835022e-01 -1.932610198855400085e-02 -1.042589917778968811e-01 1.373338745906949043e-04 1.604522019624710083e-01 3.354079723358154297e-01 -1.517710238695144653e-01 -2.523815333843231201e-01 -4.175802320241928101e-02 7.513507455587387085e-02 1.175421476364135742e-01 3.072490096092224121e-01 -6.779243797063827515e-02 -1.969764083623886108e-01 2.017393521964550018e-02 -3.301909565925598145e-01 4.958555847406387329e-02 -1.008897945284843445e-01 -1.427253633737564087e-01 1.672080904245376587e-02 1.192387416958808899e-01 -2.276319265365600586e-01 2.637272477149963379e-01
-2.019710540771484375e-01 4.988133907318115234e-02 1.989836245775222778e-01 -6.280385702848434448e-02 -1.205523982644081116e-01 -1.170197203755378723e-01 7.516709715127944946e-02 1.194929108023643494e-01 -1.160051859915256500e-02 3.282220959663391113e-01 1.227429956197738647e-01 3.159482777118682861e-01 2.446078360080718994e-01 1.970595717430114746e-01 3.527987003326416016e-01 1.571462005376815796e-01 -3.000527620315551758e-01 2.077466435730457306e-02 -9.610283374786376953e-02 3.341818153858184814e-01 -1.651803702116012573e-01 2.549917623400688171e-02 5.157420784235000610e-02 1.027001813054084778e-01 1.083167567849159241e-01 2.840318717062473297e-02 5.378198251128196716e-02 -3.248858153820037842e-01 -1.603984273970127106e-02 5.570225045084953308e-02 -9.740451723337173462e-02 -8.997879177331924438e-02
-2.415149472653865814e-02 -1.029121130704879761e-01 2.568684816360473633e-01 -3.543275967240333557e-02 -1.185155063867568970e-01 5.570828542113304138e-02 1.573601365089416504e-01 1.678716577589511871e-02 -1.114412248134613037e-01 2.653727233409881592e-01 1.977566629648208618e-01 4.131200313568115234e-01 1.487425565719604492e-01 5.320149660110473633e-01 2.543857693672180176e-01 2.212212607264518738e-02 -2.746853604912757874e-02 -1.846149936318397522e-02 1.724133938550949097e-01 -1.910678595304489136e-01 -1.145193651318550110e-01 -6.204933673143386841e-02 1.608155369758605957e-01 1.033873185515403748e-01 -1.395448148250579834e-01 9.340799599885940552e-02 -9.948944672942161560e-03 -1.572368294000625610e-01 -1.379192620515823364e-01 -5.970020592212677002e-02 -1.408177763223648071e-01 1.149929314851760864e-02
-9.561426192522048950e-02 -1.491466443985700607e-02 2.577811479568481445e-01 2.205761522054672241e-02 -7.838208228349685669e-02 1.348109394311904907e-01 1.729936152696609497e-01 5.472086369991302490e-02 2.585156820714473724e-02 1.115432307124137878e-01 -1.939587667584419250e-02 1.781879961490631104e-01 -7.076168805360794067e-02 4.288754165172576904e-01 2.820445038378238678e-02 -3.650043308734893799e-01 -1.677969545125961304e-01 1.940084248781204224e-01 1.274953186511993408e-01 -1.231684088706970215e-01 1.069481670856475830e-01 -1.682225167751312256e-01 1.166875362396240234e-01 -2.418050765991210938e-01 9.994978457689285278e-02 3.109087944030761719e-01 1.605200916528701782e-01 -3.146159946918487549e-01 3.081751242280006409e-02 -1.927209198474884033e-01 -1.251653134822845459e-01 6.365432590246200562e-02
2.951951920986175537e-01 -1.937034726142883301e-01 1.373971700668334961e-01 -4.250320196151733398e-01 -1.325460374355316162e-01 -1.371482163667678833e-01 4.694772660732269287e-01 -7.189532369375228882e-02 2.341934144496917725e-01 2.032975256443023682e-01 -4.996446147561073303e-02 9.405054897069931030e-02 4.248525574803352356e-02 -1.993416994810104370e-01 1.193865686655044556e-01 1.556758731603622437e-01 -5.374206975102424622e-02 -1.407768949866294861e-02 1.337755918502807617e-01 1.688482612371444702e-01 1.511146277189254761e-01 2.358984015882015228e-02 -1.996317207813262939e-01 -1.320764329284429550e-02 -1.240976452827453613e-01 1.039503440260887146e-01 1.070148870348930359e-01 -1.115130633115768433e-01 1.815564632415771484e-01 -1.380290389060974121e-01 -4.576140269637107849e-02 -9.586646407842636108e-02
5.309406518936157227e-01 -1.694809645414352417e-01 -1.232327148318290710e-02 9.872417896986007690e-03 -1.589085161685943604e-01 -1.195498704910278320e-01 3.322311043739318848e-01 1.412683632224798203e-02 3.631501644849777222e-02 7.609508186578750610e-02 5.585267022252082825e-02 4.330110549926757812e-02 2.077345252037048340e-01 1.481245607137680054e-01 5.853471904993057251e-02 -1.375331282615661621e-01 -2.296143919229507446e-01 1.308922022581100464e-01 -7.747693359851837158e-02 8.944387733936309814e-02 5.288038775324821472e-02 2.153969369828701019e-02 1.514619737863540649e-01 3.783242106437683105e-01 4.992209142073988914e-04 -9.961553663015365601e-02 2.174765616655349731e-01 -3.420818746089935303e-01 2.359193377196788788e-02 5.486060678958892822e-02 -1.240544579923152924e-02 9.121090918779373169e-02
3.490543067455291748e-01 -3.365158736705780029e-01 -1.807131804525852203e-02 5.175375193357467651e-02 -1.799356043338775635e-01 2.226813137531280518e-01 2.953311502933502197e-01 3.952610492706298828e-02 2.152088880538940430e-01 3.963725268840789795e-02 7.797162234783172607e-02 3.873484954237937927e-02 2.347671985626220703e-01 2.478149831295013428e-01 -1.080562993884086609e-01 -2.333142049610614777e-02 -2.389090508222579956e-02 3.312454745173454285e-02 -5.115767009556293488e-03 3.991141915321350098e-01 1.547321677207946777e-01 1.374707967042922974e-01 1.717751324176788330e-01 2.038322389125823975e-01 -1.133580580353736877e-01 -5.571463704109191895e-02 2.207051366567611694e-01 -8.493660390377044678e-02 5.784376710653305054e-02 -2.111619710922241211e-01 -4.555907845497131348e-02 -1.009021699428558350e-01
1.646847724914550781e-01 -1.703926026821136475e-01 2.645611763000488281e-01 -1.878697425127029419e-01 -1.270907521247863770e-01 3.158123493194580078e-01 1.960193216800689697e-01 1.125395223498344421e-01 -2.295683138072490692e-02 3.439899682998657227e-01 1.321419328451156616e-01 1.946989595890045166e-01 3.089701384305953979e-02 -8.608077466487884521e-02 4.084093496203422546e-02 1.167584732174873352e-01 -3.512844741344451904e-01 3.080844692885875702e-02 1.419511437416076660e-01 3.398878276348114014e-01 4.944534227252006531e-02 -5.685490742325782776e-02 2.469992339611053467e-01 -1.531786769628524780e-01 1.369234472513198853e-01 -1.443376578390598297e-02 2.829180657863616943e-01 -6.931240111589431763e-02 3.284915536642074585e-02 -6.138898804783821106e-02 -1.080928742885589600e-01 5.639619752764701843e-02
4.335865750908851624e-02 -8.169654011726379395e-02 1.530421972274780273e-01 -1.494187265634536743e-01 -2.915300428867340088e-01 6.543415039777755737e-02 1.627541631460189819e-01 -3.740551322698593140e-02 1.077935099601745605e-02 9.329745918512344360e-02 7.501297444105148315e-02 3.453709483146667480e-01 -1.298991497606039047e-02 6.033827662467956543e-01 3.193025290966033936e-01 7.480334490537643433e-02 -8.797553181648254395e-02 -1.211280003190040588e-02 9.952148795127868652e-02 -1.602331399917602539e-01 6.173902004957199097e-02 -1.063216552138328552e-01 1.794495731592178345e-01 1.028341650962829590e-01 -1.872362643480300903e-01 4.777367040514945984e-02 4.679055884480476379e-02 -1.702029407024383545e-01 -1.877833902835845947e-01 8.809543401002883911e-02 2.865808457136154175e-02 -9.653619676828384399e-02
3.712565302848815918e-01 -1.682432889938354492e-01 1.629272252321243286e-01 1.402374170720577240e-02 -1.229008808732032776e-01 3.408287763595581055e-01 2.055432051420211792e-01 1.681720837950706482e-02 -7.051584124565124512e-02 3.299075067043304443e-01 -2.567141056060791016e-01 -7.523333281278610229e-02 -2.380740344524383545e-01 5.164827033877372742e-02 1.402131170034408569e-01 1.587221026420593262e-01 -2.781965136528015137e-01 6.267116218805313110e-02 -1.127081811428070068e-01 2.759487628936767578e-01 7.418970018625259399e-02 1.342631131410598755e-02 2.196655049920082092e-02 -4.024932533502578735e-02 6.712459027767181396e-02 9.376988559961318970e-02 -1.479189991950988770e-01 -2.758193910121917725e-01 1.084313020110130310e-01 -7.156920433044433594e-02 -1.913630664348602295e-01 -3.217860683798789978e-02
9.893698990345001221e-02 -1.232944205403327942e-01 1.536164991557598114e-02 1.377021968364715576e-01 -2.323093563318252563e-01 -4.085386637598276138e-03 5.863054990768432617e-01 -1.304143816232681274e-01 -5.154830217361450195e-02 1.030474081635475159e-01 -2.901203744113445282e-02 2.908901572227478027e-01 -1.719614863395690918e-01 2.825080752372741699e-01 4.261263832449913025e-02 -1.376202553510665894e-01 -1.055822428315877914e-02 9.578803926706314087e-02 9.645172208547592163e-02 3.442695140838623047e-01 4.873465374112129211e-02 -1.593131422996520996e-01 1.484342813491821289e-01 1.546537578105926514e-01 -2.078512683510780334e-02 6.141598150134086609e-02 1.342718452215194702e-01 -2.545475959777832031e-02 1.382544785737991333e-01 -1.056905016303062439e-01 -5.204098671674728394e-02 -2.133139371871948242e-01
4.339885115623474121e-01 -1.311168223619461060e-01 -3.960414975881576538e-02 -1.602254360914230347e-01 -1.674707531929016113e-01 2.002790570259094238e-01 5.595806837081909180e-01 -2.459169179201126099e-01 1.253680512309074402e-02 2.138871401548385620e-01 1.185136809945106506e-01 -1.396146267652511597e-01 3.717346116900444031e-02 1.103619560599327087e-01 7.133428007364273071e-02 -9.666367620229721069e-02 3.668787330389022827e-02 6.253191083669662476e-02 9.426715970039367676e-02 4.706966876983642578e-02 1.340564787387847900e-01 -1.245067790150642395e-01 -4.447917267680168152e-02 1.081142574548721313e-01 -1.163213746622204781e-03 -2.757862582802772522e-02 2.238970100879669189e-01 -2.276530861854553223e-01 1.666524261236190796e-01 1.146674752235412598e-01 1.013306900858879089e-01 2.480728365480899811e-02
-7.435698807239532471e-02 -3.460538685321807861e-01 2.078728824853897095e-01 -7.324601709842681885e-02 -3.402792513370513916e-01 1.769127100706100464e-01 1.673375372774899006e-03 -2.111570835113525391e-01 4.792101383209228516e-01 -8.609051816165447235e-03 2.283275425434112549e-01 2.466799169778823853e-01 9.473714232444763184e-02 1.423922479152679443e-01 -1.265579275786876678e-02 3.555298596620559692e-02 1.086250320076942444e-02 -4.549444094300270081e-02 -2.776586450636386871e-02 4.048565402626991272e-02 1.132175475358963013e-01 1.578214317560195923e-01 -1.214848458766937256e-01 1.994677782058715820e-01 3.541602054610848427e-03 1.199471056461334229e-01 2.702403068542480469e-01 -2.185574918985366821e-02 1.477315425872802734e-01 -5.794265121221542358e-02 -1.059452742338180542e-01 1.997612416744232178e-01
2.753324210643768311e-01 -9.865396469831466675e-02 8.831400424242019653e-02 1.065509319305419922e-01 -1.294160187244415283e-01 1.661922335624694824e-01 -1.443757908418774605e-03 -3.812588453292846680e-01 -7.877910137176513672e-02 -7.247674465179443359e-02 -2.430725991725921631e-01 1.457130908966064453e-01 4.626274481415748596e-02 2.117306739091873169e-01 1.824516654014587402e-01 -2.837787196040153503e-02 -3.808321803808212280e-02 1.490144878625869751e-01 1.183587089180946350e-01 -2.125201560556888580e-02 2.298534214496612549e-01 -2.037064433097839355e-01 6.342046707868576050e-02 -4.356819391250610352e-02 1.849485486745834351e-01 1.612086147069931030e-01 4.348282516002655029e-01 -1.814695596694946289e-01 6.553376466035842896e-02 1.836674958467483521e-01 -2.463856041431427002e-01 1.159230172634124756e-01
-6.017046514898538589e-03 1.716632992029190063e-01 2.914209961891174316e-01 6.670290231704711914e-02 -3.021073937416076660e-01 1.377119272947311401e-01 1.843349039554595947e-01 -2.015118449926376343e-01 -2.658440172672271729e-01 1.352801732718944550e-02 -1.983593255281448364e-01 1.811937242746353149e-01 7.261183857917785645e-02 3.157513737678527832e-01 1.042842864990234375e-01 1.726446151733398438e-01 -8.242062479257583618e-02 -5.927455052733421326e-02 4.439093545079231262e-02 8.316861838102340698e-02 -1.477025449275970459e-01 -4.416416864842176437e-03 -1.885433681309223175e-02 -1.919011212885379791e-02 9.743337333202362061e-02 -8.691288530826568604e-02 2.276359498500823975e-01 -2.725922763347625732e-01 1.018353775143623352e-01 -6.241355463862419128e-02 -4.507344961166381836e-01 7.253266870975494385e-02
-2.266963273286819458e-01 1.394957751035690308e-01 -9.423798881471157074e-03 -7.625791430473327637e-02 -2.511501610279083252e-01 1.756193637847900391e-01 2.464312165975570679e-01 1.832821816205978394e-01 1.659403443336486816e-01 2.442985624074935913e-01 -1.104051545262336731e-01 3.329397439956665039e-01 2.255174517631530762e-01 2.675674259662628174e-01 5.392979085445404053e-02 -1.586161553859710693e-01 -1.725489795207977295e-01 9.782209247350692749e-02 1.923627853393554688e-01 -1.971233040094375610e-01 3.520767763257026672e-02 -2.306579798460006714e-02 9.597735106945037842e-02 5.867779254913330078e-02 -2.555299699306488037e-01 1.492620110511779785e-01 1.100209131836891174e-01 -2.830513715744018555e-01 1.934455707669258118e-02 -1.022885292768478394e-01 3.293237462639808655e-02 -2.299645692110061646e-01
-1.600319892168045044e-01 8.768745511770248413e-02 2.919893339276313782e-02 -5.919143930077552795e-02 -1.483874768018722534e-01 2.022115886211395264e-01 1.701673418283462524e-01 5.403597280383110046e-02 3.893655911087989807e-02 2.972359359264373779e-01 -4.531155154109001160e-02 3.748729526996612549e-01 3.699569106101989746e-01 3.318916261196136475e-01 6.524502485990524292e-02 1.071064546704292297e-02 -1.287301927804946899e-01 1.548777669668197632e-01 3.167449533939361572e-01 -2.342526912689208984e-01 6.670307368040084839e-02 7.244137674570083618e-02 5.745558440685272217e-02 9.679027646780014038e-02 -2.292664498090744019e-01 1.942757368087768555e-01 1.516152769327163696e-01 -1.381425559520721436e-01 9.832681715488433838e-02 -6.773082166910171509e-02 3.534944728016853333e-02 -1.330814808607101440e-01
2.230025231838226318e-01 -1.743948459625244141e-01 4.743335023522377014e-02 -4.122118949890136719e-01 4.623192176222801208e-02 3.125406205654144287e-01 9.758100658655166626e-02 -2.107440829277038574e-01 6.777198612689971924e-02 6.978918612003326416e-02 5.260771606117486954e-03 2.039999812841415405e-01 7.910292595624923706e-02 1.227069869637489319e-01 1.569864451885223389e-01 -3.786027431488037109e-02 4.866711422801017761e-02 1.200399771332740784e-01 -1.086940988898277283e-01 -7.613904774188995361e-02 6.577324122190475464e-02 -1.562818437814712524e-01 -1.599029451608657837e-01 3.268586993217468262e-01 1.159258931875228882e-01 1.875549107789993286e-01 3.011831045150756836e-01 -3.027745783329010010e-01 2.100479044020175934e-02 -2.223603576421737671e-01 -7.979484647512435913e-02 -1.124131456017494202e-01
1.307355053722858429e-02 -3.300541639328002930e-02 5.113276094198226929e-02 -1.164291575551033020e-01 -1.798637956380844116e-01 2.901039719581604004e-01 1.490051001310348511e-01 -2.889830172061920166e-01 1.444591791369020939e-03 1.519500166177749634e-01 -5.789270997047424316e-02 7.456889003515243530e-02 2.798975706100463867e-01 2.909096479415893555e-01 2.453538328409194946e-01 -6.592903751879930496e-03 -7.020877301692962646e-02 -1.901057660579681396e-01 3.433842658996582031e-01 3.796044737100601196e-02 1.280602067708969116e-01 1.101538911461830139e-02 -2.619702517986297607e-01 2.275706231594085693e-01 -1.977588236331939697e-01 1.753833740949630737e-01 -6.616721302270889282e-02 -2.024461030960083008e-01 1.935143023729324341e-01 -1.379445381462574005e-02 -2.342850416898727417e-01 3.101429902017116547e-03
3.839713335037231445e-01 4.869030416011810303e-02 -2.305211685597896576e-02 3.024092502892017365e-02 -3.514325618743896484e-01 -2.022578716278076172e-01 4.405042529106140137e-01 -1.325376778841018677e-01 3.665538504719734192e-02 1.672848910093307495e-01 -4.954200610518455505e-02 6.903601437807083130e-02 1.863461434841156006e-01 3.324652016162872314e-01 1.880463659763336182e-01 -1.637161895632743835e-02 -2.311435490846633911e-01 2.313963696360588074e-02 5.524684209376573563e-03 1.680545806884765625e-01 1.559560000896453857e-01 -1.082448288798332214e-01 1.017599776387214661e-01 2.364538908004760742e-01 6.435653567314147949e-02 -2.208284474909305573e-02 1.126337945461273193e-01 -8.751089870929718018e-02 1.382236927747726440e-01 -1.394589692354202271e-01 8.492489159107208252e-02 -2.993910573422908783e-03
4.148406088352203369e-01 -9.029866196215152740e-03 -2.577847987413406372e-02 -4.239020496606826782e-02 -2.965128123760223389e-01 -4.760706797242164612e-03 4.086170792579650879e-01 -2.703452706336975098e-01 3.552306815981864929e-02 2.281257361173629761e-01 -1.811135932803153992e-02 8.792287670075893402e-03 8.171621710062026978e-02 1.597517877817153931e-01 1.340488344430923462e-01 -1.270389705896377563e-01 -9.464711695909500122e-02 1.846887469291687012e-01 6.428630650043487549e-02 9.018422663211822510e-02 1.023107953369617462e-02 3.840748453512787819e-03 2.423778623342514038e-01 1.812797635793685913e-01 1.400596350431442261e-01 -3.873363509774208069e-02 3.592119216918945312e-01 -1.994480639696121216e-01 3.635259717702865601e-02 1.499644760042428970e-02 1.861421465873718262e-01 6.453426182270050049e-02
1.313792467117309570e-01 -1.772265434265136719e-01 4.315296933054924011e-02 -7.777558267116546631e-02 -1.284552551805973053e-02 2.321109026670455933e-01 5.040293335914611816e-01 -2.153997495770454407e-02 3.204304352402687073e-02 3.403829336166381836e-01 -3.392402231693267822e-01 7.234058529138565063e-02 -2.304344922304153442e-01 -1.593303680419921875e-01 2.702534198760986328e-01 1.123672574758529663e-01 -1.101331189274787903e-01 1.098238676786422729e-01 -1.126230359077453613e-01 6.667938828468322754e-02 7.414902746677398682e-02 3.688499331474304199e-02 -1.305782645940780640e-01 1.604367196559906006e-01 -1.127881556749343872e-01 -7.067894097417593002e-03 3.766804933547973633e-02 -1.658025085926055908e-01 2.213052362203598022e-01 7.949519902467727661e-02 -1.042661294341087341e-01 1.862730532884597778e-01
5.347813665866851807e-02 -3.073258996009826660e-01 -2.388488054275512695e-01 -1.763510704040527344e-01 6.465870887041091919e-03 -7.543750107288360596e-02 4.061274230480194092e-01 -2.512576282024383545e-01 6.842627376317977905e-02 1.665601730346679688e-01 -2.397513017058372498e-02 1.577285975217819214e-01 4.381601884961128235e-02 3.748016953468322754e-01 1.512990146875381470e-01 -6.739971041679382324e-02 -2.428801357746124268e-01 2.002418190240859985e-01 -7.203012704849243164e-02 7.217119634151458740e-02 2.646598219871520996e-01 -2.390064448118209839e-01 8.560846000909805298e-02 2.567894198000431061e-02 1.262011379003524780e-02 2.536758184432983398e-01 9.594754129648208618e-02 9.899124503135681152e-02 1.476528048515319824e-01 -5.229695886373519897e-02 -2.817045198753476143e-03 -1.817350275814533234e-02
5.440743640065193176e-02 -2.535999007523059845e-02 -2.273770123720169067e-01 3.267887979745864868e-02 -3.810856342315673828e-01 -1.335871070623397827e-01 2.284765690565109253e-01 1.273905932903289795e-01 1.096815094351768494e-01 9.384510666131973267e-02 -2.011379897594451904e-01 5.243668556213378906e-01 -1.179143972694873810e-02 2.591960728168487549e-01 1.807584017515182495e-01 -1.917071454226970673e-02 3.020237572491168976e-02 -4.533520713448524475e-02 8.708630502223968506e-02 1.650613099336624146e-01 -4.340357705950737000e-02 1.810194253921508789e-01 -3.721470385789871216e-02 1.081591099500656128e-01 1.423330903053283691e-01 -3.910796344280242920e-02 2.267327718436717987e-02 -1.377583295106887817e-01 2.755553722381591797e-01 2.800290100276470184e-02 -2.442408651113510132e-01 1.110403239727020264e-01
2.462219074368476868e-02 -2.328028678894042969e-01 9.734857082366943359e-02 -8.583475835621356964e-03 -1.635472327470779419e-01 -1.061164811253547668e-01 9.498611092567443848e-02 2.205545604228973389e-01 1.662730574607849121e-01 1.395153701305389404e-01 -4.019524529576301575e-02 4.676365852355957031e-01 1.531842052936553955e-01 -7.889695465564727783e-02 1.518088430166244507e-01 1.255876272916793823e-01 -5.435749143362045288e-02 5.608552694320678711e-02 3.191168606281280518e-01 2.884794175624847412e-01 -2.098646946251392365e-03 -2.338204234838485718e-01 7.395821064710617065e-02 1.614492945373058319e-02 -9.567842818796634674e-03 1.350395083427429199e-01 -6.590844690799713135e-02 -4.195605516433715820e-01 2.357368543744087219e-02 1.488476991653442383e-01 -1.378084570169448853e-01 -1.099273636937141418e-01
-3.717991411685943604e-01 1.936289365403354168e-03 2.251438796520233154e-01 1.679612100124359131e-01 -3.773756697773933411e-02 6.715255230665206909e-02 2.909790873527526855e-01 -3.039805032312870026e-02 2.519041299819946289e-01 1.453216522932052612e-01 -9.427739307284355164e-03 1.621775627136230469e-01 1.593406200408935547e-01 3.124628067016601562e-01 3.371946513652801514e-01 -1.266697347164154053e-01 -5.306695029139518738e-02 7.550518214702606201e-02 -3.906631842255592346e-02 -7.696577906608581543e-02 2.256583422422409058e-01 -1.513053327798843384e-01 2.808653004467487335e-02 -9.950722008943557739e-02 1.865180768072605133e-02 2.186693996191024780e-01 2.325662970542907715e-01 -2.238082438707351685e-01 3.368598222732543945e-02 3.100806474685668945e-02 -1.182681098580360413e-01 -2.422902286052703857e-01
-1.249632164835929871e-01 -1.975886672735214233e-01 2.033679336309432983e-01 -1.194284260272979736e-01 -2.186298221349716187e-01 7.385052740573883057e-02 9.293420612812042236e-02 -1.121729910373687744e-01 -2.037964612245559692e-01 1.611750870943069458e-01 2.525657042860984802e-02 3.791946172714233398e-01 1.407180279493331909e-01 1.285410523414611816e-01 1.691062003374099731e-01 2.070863731205463409e-02 -3.184649348258972168e-01 5.217476934194564819e-02 1.581517606973648071e-01 1.754163354635238647e-01 -3.824731409549713135e-01 -4.594051279127597809e-03 1.181752085685729980e-01 2.886075526475906372e-02 6.765145808458328247e-02 2.213563323020935059e-01 8.081088960170745850e-02 -2.950075566768646240e-01 1.320908665657043457e-01 1.643397212028503418e-01 3.975122049450874329e-02 -1.541455537080764771e-01
1.395965963602066040e-01 -1.345074325799942017e-01 -9.113297611474990845e-02 1.709551066160202026e-01 -6.815415620803833008e-02 -5.698752123862504959e-03 5.850758552551269531e-01 -7.819586247205734253e-02 1.210671514272689819e-01 1.614986732602119446e-02 -2.227964103221893311e-01 4.030040800571441650e-01 -1.686629503965377808e-01 1.165191009640693665e-01 1.399799287319183350e-01 -8.897822350263595581e-03 -2.955856360495090485e-02 1.872766464948654175e-01 6.407741457223892212e-02 2.612936198711395264e-01 1.888633356429636478e-03 -1.403473317623138428e-01 2.419712245464324951e-01 3.289111703634262085e-02 -5.291703715920448303e-02 8.316802233457565308e-02 1.970775276422500610e-01 7.492979615926742554e-02 1.048038825392723083e-01 3.720284253358840942e-02 -1.680756956338882446e-01 2.588457986712455750e-02
2.137594483792781830e-02 1.365243047475814819e-01 3.845388814806938171e-02 -1.520927343517541885e-02 -1.684442758560180664e-01 2.336958795785903931e-01 1.560983508825302124e-01 -1.041107438504695892e-02 -4.455680400133132935e-02 3.306646347045898438e-01 1.284015327692031860e-01 2.971765100955963135e-01 1.413754522800445557e-01 1.582264900207519531e-01 -4.037408158183097839e-02 -1.801865845918655396e-01 2.777265906333923340e-01 8.346994966268539429e-02 2.657653689384460449e-01 3.596211969852447510e-02 7.649727165699005127e-02 -2.123699896037578583e-02 -9.067212045192718506e-02 -1.200206056237220764e-01 2.067375779151916504e-01 -2.461292780935764313e-02 2.676788568496704102e-01 -1.928598582744598389e-01 3.090885579586029053e-01 -1.778233051300048828e-02 -2.611056864261627197e-01 2.744313180446624756e-01
-3.826411068439483643e-02 -8.287438005208969116e-02 1.562587171792984009e-01 -2.095050215721130371e-01 2.416405826807022095e-02 2.063788771629333496e-01 1.484876126050949097e-01 9.384478628635406494e-02 2.718746364116668701e-01 3.492699861526489258e-01 -2.821427397429943085e-02 2.005578428506851196e-01 2.145240604877471924e-01 1.393140405416488647e-01 2.689368426799774170e-01 1.389036979526281357e-02 -1.182303652167320251e-01 8.216223865747451782e-02 -1.372230499982833862e-01 1.141576021909713745e-01 2.596332728862762451e-01 -4.357882216572761536e-02 -1.924745887517929077e-01 1.398877203464508057e-01 1.309327501803636551e-02 7.762679457664489746e-02 2.922771871089935303e-01 -2.308132946491241455e-01 2.405480742454528809e-01 1.420564651489257812e-01 6.036059185862541199e-02 -2.633508443832397461e-01
-1.034810394048690796e-02 -8.685324341058731079e-03 1.674680970609188080e-02 -1.728236973285675049e-01 -1.907319389283657074e-02 1.104895845055580139e-01 2.747019231319427490e-01 -5.493815243244171143e-02 3.040776848793029785e-01 1.769288182258605957e-01 -9.510952234268188477e-02 3.861412033438682556e-02 -7.987423986196517944e-02 1.227870509028434753e-01 2.954712212085723877e-01 -1.728551834821701050e-02 -1.682948917150497437e-01 -3.676358461380004883e-01 9.470582008361816406e-03 -1.245451420545578003e-01 1.979337930679321289e-01 -1.543175131082534790e-01 1.593085676431655884e-01 -1.199464034289121628e-02 1.444082409143447876e-01 1.051285043358802795e-01 4.594278633594512939e-01 -5.404385179281234741e-02 9.122861921787261963e-02 -1.793336570262908936e-01 -6.237461417913436890e-02 2.781830728054046631e-01
-2.829480357468128204e-02 1.287434846162796021e-01 1.062966063618659973e-01 -7.275377213954925537e-02 -2.465981543064117432e-01 5.030569061636924744e-02 3.702414333820343018e-01 -1.730312108993530273e-01 -2.428799718618392944e-01 5.394416861236095428e-03 -2.143816351890563965e-01 1.247679367661476135e-01 9.581661224365234375e-02 1.636998504400253296e-01 1.818939745426177979e-01 -1.441368907690048218e-01 2.880824171006679535e-02 9.412293136119842529e-02 1.095403358340263367e-01 1.563227176666259766e-01 -1.935994774103164673e-01 -2.110930532217025757e-01 6.401883065700531006e-02 -3.964724019169807434e-02 -3.829505667090415955e-02 -1.048394963145256042e-01 2.174293994903564453e-01 -2.113744020462036133e-01 1.043566241860389709e-01 -7.215306907892227173e-02 -5.191260576248168945e-01 3.807976096868515015e-02
3.641767501831054688e-01 -2.154718041419982910e-01 -4.021906480193138123e-02 -1.862686425447463989e-01 -3.870277404785156250e-01 2.032818496227264404e-01 3.611761704087257385e-02 1.592344790697097778e-01 -1.211658865213394165e-02 -8.481805212795734406e-03 -1.612768471240997314e-01 1.671147495508193970e-01 2.759338915348052979e-01 1.520148813724517822e-01 1.146802082657814026e-01 -3.666226565837860107e-02 -1.256569027900695801e-01 2.709661722183227539e-01 1.528023630380630493e-01 5.573399737477302551e-02 2.862482368946075439e-01 -1.043312549591064453e-01 1.419350318610668182e-02 4.053561016917228699e-03 1.489322353154420853e-02 2.060698531568050385e-02 2.031523548066616058e-02 -1.431278735399246216e-01 3.106009364128112793e-01 4.956671968102455139e-03 2.385109812021255493e-01 -1.237812563776969910e-01
1.491249650716781616e-01 -2.016878873109817505e-01 3.858792781829833984e-01 2.197530567646026611e-01 -2.300713956356048584e-01 -6.893476098775863647e-02 1.000449284911155701e-01 -1.276290863752365112e-01 2.606382668018341064e-01 1.729977130889892578e-01 1.711925566196441650e-01 1.278881728649139404e-01 -1.018663421273231506e-01 3.198021650314331055e-01 -3.795561939477920532e-02 -4.390711709856987000e-02 -2.249837219715118408e-01 -3.973628953099250793e-02 2.583507299423217773e-01 1.424252390861511230e-01 8.598002791404724121e-02 1.539726704359054565e-01 -8.851042017340660095e-03 -3.536480665206909180e-02 5.597467720508575439e-02 -3.250455483794212341e-02 3.155523538589477539e-01 -9.693209826946258545e-02 -2.364865690469741821e-02 -1.935524493455886841e-01 -2.112574875354766846e-01 -1.699964255094528198e-01
2.607080638408660889e-01 -3.000738322734832764e-01 -8.596847951412200928e-02 1.869406551122665405e-02 1.986392959952354431e-02 1.247497722506523132e-01 3.612744510173797607e-01 7.899503409862518311e-02 6.086956709623336792e-03 3.487089574337005615e-01 -1.353235393762588501e-01 1.622982025146484375e-01 -4.565086960792541504e-02 -5.864551290869712830e-02 5.707278475165367126e-02 4.508716240525245667e-02 -1.831818968057632446e-01 2.583342604339122772e-02 -1.891681551933288574e-01 2.608156502246856689e-01 3.325261473655700684e-01 3.737345710396766663e-02 5.139349773526191711e-02 -2.119904384016990662e-02 -2.137575000524520874e-01 5.067605525255203247e-02 -1.081856433302164078e-02 -2.719258964061737061e-01 -4.500462859869003296e-02 -2.943167388439178467e-01 -1.575872749090194702e-01 -1.246311888098716736e-01
2.526796795427799225e-02 -2.324544126167893410e-03 1.333859115839004517e-01 -6.221564020961523056e-03 -2.276308238506317139e-01 3.926390781998634338e-02 1.484216749668121338e-02 -2.438105493783950806e-01 -2.397948205471038818e-01 2.491249293088912964e-01 -1.981619447469711304e-01 -7.180042564868927002e-02 1.405792236328125000e-01 3.709408938884735107e-01 8.325833082199096680e-02 2.732702493667602539e-01 -1.353902220726013184e-01 5.147605668753385544e-03 -5.914099887013435364e-02 1.839474141597747803e-01 -6.213852018117904663e-02 6.777643412351608276e-02 -2.007357776165008545e-01 2.973753213882446289e-01 -1.092143431305885315e-01 3.049300983548164368e-03 2.518772780895233154e-01 -2.706721425056457520e-01 1.074937209486961365e-01 -2.725146710872650146e-01 -1.842705160379409790e-01 6.524819135665893555e-02
4.842166602611541748e-02 -3.163643777370452881e-01 6.226193904876708984e-02 -4.007073864340782166e-02 -1.200400516390800476e-01 1.591068953275680542e-01 1.131895184516906738e-01 -3.512540087103843689e-02 2.051074057817459106e-02 1.185933127999305725e-01 1.278915554285049438e-01 2.325535714626312256e-01 -1.652476340532302856e-01 4.360666871070861816e-01 2.790099084377288818e-01 -3.929778933525085449e-02 -1.025518588721752167e-02 -6.638409942388534546e-02 4.671823605895042419e-02 -7.324197888374328613e-02 -2.761942446231842041e-01 1.104372963309288025e-01 1.244468912482261658e-01 1.391633152961730957e-01 -2.813076376914978027e-01 1.766512095928192139e-01 2.378999628126621246e-02 -2.772690653800964355e-01 1.295311450958251953e-01 6.031700223684310913e-02 -1.240089014172554016e-01 -3.123643994331359863e-01
2.842425405979156494e-01 -2.443838119506835938e-02 -2.693057954311370850e-01 -2.948090136051177979e-01 -1.542883366346359253e-01 -2.240638583898544312e-01 3.077110350131988525e-01 -1.798387169837951660e-01 6.792602688074111938e-02 1.033078432083129883e-01 -1.608218066394329071e-02 2.991377413272857666e-01 3.101118281483650208e-02 3.702171444892883301e-01 1.368418335914611816e-01 -7.179112173616886139e-03 9.795149415731430054e-02 1.772172898054122925e-01 3.150960057973861694e-02 -2.403763867914676666e-02 -2.930217981338500977e-02 -1.771695315837860107e-01 -1.070868000388145447e-01 2.672190777957439423e-02 8.090140670537948608e-02 2.552702128887176514e-01 2.043820321559906006e-01 -6.182968243956565857e-02 6.842579692602157593e-02 -7.822529226541519165e-02 -1.041060611605644226e-01 2.652595639228820801e-01
-5.867652967572212219e-02 -3.129374086856842041e-01 3.660633042454719543e-02 -2.504333853721618652e-01 -2.503884434700012207e-01 1.383603215217590332e-01 6.641005724668502808e-02 8.582353591918945312e-03 1.239300519227981567e-01 -9.112601168453693390e-03 4.648673161864280701e-02 1.112333759665489197e-01 9.174685180187225342e-02 5.139115452766418457e-01 3.950041159987449646e-02 3.379955291748046875e-01 -1.564636528491973877e-01 -2.293216735124588013e-01 5.329264700412750244e-02 3.160175681114196777e-02 8.524151891469955444e-02 1.194091960787773132e-01 -1.946020722389221191e-01 1.512999385595321655e-01 1.229749470949172974e-01 1.111926436424255371e-01 6.971499323844909668e-02 -2.286446690559387207e-01 -5.106903985142707825e-02 4.321679845452308655e-02 -2.783114612102508545e-01 1.401751767843961716e-02
1.585906147956848145e-01 -1.477034687995910645e-01 -2.101109325885772705e-01 2.115055173635482788e-02 -1.015726253390312195e-01 -1.185718644410371780e-02 4.449642002582550049e-01 -2.695927917957305908e-01 -1.123126223683357239e-02 1.372391283512115479e-01 4.337348043918609619e-02 1.886838674545288086e-01 8.236032724380493164e-02 3.096396625041961670e-01 1.540638953447341919e-01 -1.380399018526077271e-01 -3.412529528141021729e-01 5.487095192074775696e-02 -9.073022753000259399e-03 2.225849479436874390e-01 1.645683795213699341e-01 -2.576263248920440674e-01 8.640731871128082275e-02 1.704588085412979126e-01 9.276403486728668213e-02 2.129929959774017334e-01 2.411867231130599976e-01 4.473916441202163696e-02 1.972143165767192841e-02 -8.131340146064758301e-02 -5.979799851775169373e-02 -4.032013937830924988e-02
4.221911728382110596e-02 -1.840784400701522827e-01 1.316896975040435791e-01 -1.129049584269523621e-01 -1.879829168319702148e-01 1.333602368831634521e-01 1.647262126207351685e-01 2.164050191640853882e-01 4.594002664089202881e-02 2.052461057901382446e-01 6.448441743850708008e-02 -2.890793606638908386e-02 -1.619129925966262817e-01 2.006603330373764038e-01 1.873182505369186401e-01 -8.768466860055923462e-02 -1.227740496397018433e-01 -1.062504574656486511e-01 1.312923580408096313e-01 -1.493782848119735718e-01 -1.942405477166175842e-02 3.406790792942047119e-01 6.763400044292211533e-03 -3.678324818611145020e-02 1.378840804100036621e-01 1.764119043946266174e-02 1.060117781162261963e-01 -6.147960424423217773e-01 -4.164343327283859253e-02 4.772786796092987061e-02 8.094550669193267822e-02 2.140435725450515747e-01
-1.316360384225845337e-01 -2.931725680828094482e-01 2.203117683529853821e-02 -1.217379540321417153e-04 -2.973073720932006836e-01 -6.025438755750656128e-02 1.761707961559295654e-01 -1.056310236454010010e-01 7.372835278511047363e-02 -1.080193892121315002e-01 -4.526461288332939148e-02 3.367470502853393555e-01 4.829464107751846313e-02 1.920204907655715942e-01 1.833114624023437500e-01 -5.249508470296859741e-02 -2.953905761241912842e-01 2.701956927776336670e-01 -9.744726121425628662e-02 -6.937572360038757324e-02 1.081285029649734497e-01 -2.381076216697692871e-01 1.772264391183853149e-01 -5.804746970534324646e-02 9.412809740751981735e-04 2.113912999629974365e-02 -6.065606698393821716e-02 -4.771240949630737305e-01 -8.029713295400142670e-03 -1.447697430849075317e-01 -1.490070372819900513e-01 -3.419749811291694641e-02
2.174453288316726685e-01 -1.991782635450363159e-01 4.929411411285400391e-02 -1.181957311928272247e-02 -1.907659024000167847e-01 1.232125088572502136e-01 3.000085949897766113e-01 -3.343350887298583984e-01 1.959543675184249878e-01 1.004827097058296204e-01 -2.925422787666320801e-01 1.080467626452445984e-01 3.129571974277496338e-01 2.348497658967971802e-01 3.906263783574104309e-02 6.256747245788574219e-02 -2.418200075626373291e-01 -6.725639104843139648e-02 2.197769656777381897e-02 1.740612089633941650e-01 1.051074191927909851e-01 -2.227053493261337280e-01 -1.079101711511611938e-01 -1.311203390359878540e-01 2.953176796436309814e-01 -2.938124537467956543e-02 2.247491776943206787e-01 3.520849719643592834e-02 5.660817027091979980e-03 -6.247912347316741943e-02 -1.365380287170410156e-01 -8.462826907634735107e-02
1.090085953474044800e-01 -1.571821272373199463e-01 9.167286753654479980e-02 -9.006383270025253296e-02 -2.350687086582183838e-01 2.772092819213867188e-02 3.806075453758239746e-01 -1.970905214548110962e-01 1.835879869759082794e-02 -1.115746721625328064e-01 -9.057217836380004883e-02 3.498186767101287842e-01 2.133158892393112183e-01 1.352163404226303101e-01 1.069623604416847229e-01 -2.899001836776733398e-01 5.110626667737960815e-02 1.597472578287124634e-01 -2.130554802715778351e-02 5.407894030213356018e-02 -5.215745791792869568e-02 9.840011596679687500e-02 -1.087266951799392700e-01 8.823678642511367798e-02 8.910732716321945190e-02 3.242754936218261719e-01 3.479557037353515625e-01 1.524893194437026978e-01 1.873958557844161987e-01 1.245562061667442322e-01 -1.675077676773071289e-01 6.999690830707550049e-02
6.074554473161697388e-02 -2.634131312370300293e-01 1.477855294942855835e-01 1.109121069312095642e-01 -2.433782070875167847e-01 -6.624386459589004517e-02 4.289782792329788208e-02 2.989950589835643768e-02 -1.301405131816864014e-01 2.223460078239440918e-01 -7.707119733095169067e-02 2.548190951347351074e-01 -1.517160609364509583e-02 2.565824985504150391e-01 1.394772529602050781e-01 6.742754578590393066e-02 -2.656059265136718750e-01 2.512353956699371338e-01 -5.821546912193298340e-02 -3.739632368087768555e-01 -6.510987412184476852e-03 2.981884181499481201e-01 5.249200761318206787e-02 -3.256372362375259399e-02 -1.721975207328796387e-01 1.325504481792449951e-01 1.532073020935058594e-01 -3.430882990360260010e-01 7.566281408071517944e-02 1.006394401192665100e-01 -1.575968116521835327e-01 -1.851013489067554474e-02
-3.930538147687911987e-02 9.759256988763809204e-02 -1.603686511516571045e-01 -1.296793222427368164e-01 -2.445646524429321289e-01 -1.557226926088333130e-01 2.287060022354125977e-01 -1.470335014164447784e-02 9.890212863683700562e-02 1.291239261627197266e-01 -3.394790887832641602e-01 3.332310616970062256e-01 1.227517053484916687e-02 3.187570869922637939e-01 1.644860953092575073e-01 -1.618277728557586670e-01 3.164479881525039673e-02 8.155699819326400757e-02 -6.944373250007629395e-02 3.879278898239135742e-01 4.534449800848960876e-02 2.987991869449615479e-01 1.352242380380630493e-01 1.103890538215637207e-01 2.446407079696655273e-02 -6.401238590478897095e-02 1.064555048942565918e-01 -1.570922732353210449e-01 1.366518139839172363e-01 -5.682057887315750122e-02 -7.455269992351531982e-02 2.216494679450988770e-01
-1.956918239593505859e-01 1.089567095041275024e-01 5.235564336180686951e-02 -4.146938771009445190e-02 -2.401865720748901367e-01 1.357589513063430786e-01 2.353928089141845703e-01 1.236656829714775085e-01 1.882383078336715698e-01 3.412367403507232666e-01 -1.839184165000915527e-01 3.109071552753448486e-01 1.949390619993209839e-01 2.315693944692611694e-01 -3.593069314956665039e-02 3.798839077353477478e-02 -1.741728782653808594e-01 3.211927786469459534e-02 3.010667264461517334e-01 -1.953609734773635864e-01 9.263653308153152466e-02 3.291597589850425720e-02 9.518170356750488281e-02 -4.192413762211799622e-02 -2.603084743022918701e-01 1.025705481879413128e-03 2.165159210562705994e-02 -2.891610264778137207e-01 9.924041479825973511e-02 -7.441968470811843872e-02 1.623050495982170105e-02 -2.714263200759887695e-01
2.875163853168487549e-01 -6.744322925806045532e-02 4.533244296908378601e-02 -2.127271145582199097e-02 -2.373265773057937622e-01 -3.264104947447776794e-02 1.608341634273529053e-01 1.902787201106548309e-02 2.667815983295440674e-01 -1.063547679223120213e-03 7.949421554803848267e-02 1.285431534051895142e-01 1.387921124696731567e-01 -2.830665558576583862e-02 9.219671785831451416e-02 -3.148604631423950195e-01 3.530849888920783997e-02 1.165980473160743713e-01 2.141184546053409576e-02 4.259957969188690186e-01 2.181696891784667969e-01 1.841645389795303345e-01 1.462137997150421143e-01 -1.122032701969146729e-01 -9.450488537549972534e-02 -2.233657091856002808e-01 1.120709329843521118e-01 -3.187862038612365723e-01 1.358858942985534668e-01 -2.349269986152648926e-01 -2.121595889329910278e-01 -3.178959712386131287e-02
1.723316162824630737e-01 -2.326406538486480713e-02 1.863309442996978760e-01 2.136617004871368408e-01 -3.287500739097595215e-01 1.696248203516006470e-01 1.366623640060424805e-01 -2.219160795211791992e-01 -6.893493235111236572e-02 3.049076497554779053e-01 -1.229616850614547729e-01 1.749995797872543335e-01 -2.554087340831756592e-01 2.682450115680694580e-01 2.330419123172760010e-01 9.408497065305709839e-02 -1.223782896995544434e-01 3.246374428272247314e-02 1.624275594949722290e-01 5.239618197083473206e-02 -6.393221765756607056e-02 -1.478890236467123032e-02 -5.712816864252090454e-02 -1.155056878924369812e-01 -4.940163716673851013e-02 -3.316664397716522217e-01 1.783456206321716309e-01 8.210207521915435791e-02 -2.113255858421325684e-02 -5.980072915554046631e-02 -2.925619184970855713e-01 -1.847351491451263428e-01
1.904055178165435791e-01 6.619555503129959106e-02 -3.206356614828109741e-02 2.239137887954711914e-02 -4.275792539119720459e-01 2.704452574253082275e-01 1.821421384811401367e-01 -1.439307928085327148e-01 1.231813728809356689e-01 2.036447077989578247e-01 1.660822033882141113e-01 1.632519960403442383e-01 3.740233778953552246e-01 -2.973194234073162079e-02 3.311210274696350098e-01 9.030129015445709229e-02 2.021726593375205994e-02 -4.491971433162689209e-02 -1.155784428119659424e-01 -1.294606626033782959e-01 -5.968441441655158997e-02 1.289251297712326050e-01 -1.714042201638221741e-02 -7.706092298030853271e-02 -2.458852529525756836e-01 -9.672699868679046631e-02 3.630251586437225342e-01 -2.779260836541652679e-02 7.021841406822204590e-02 -7.484078407287597656e-02 7.553806900978088379e-02 3.084583021700382233e-02
1.505188345909118652e-01 -2.152286022901535034e-01 2.113017253577709198e-02 -1.144362241029739380e-01 -7.658097147941589355e-02 1.650515645742416382e-01 3.117054700851440430e-01 -1.700502932071685791e-01 3.240375518798828125e-01 1.568681746721267700e-01 -3.681286275386810303e-01 -7.029508799314498901e-02 -1.534440070390701294e-01 1.415976285934448242e-01 2.591299414634704590e-01 1.468251198530197144e-01 -5.527914036065340042e-03 -7.419231534004211426e-02 1.712524145841598511e-01 -8.243404328823089600e-02 -3.030051477253437042e-02 -1.233700141310691833e-01 1.847398728132247925e-01 5.504013970494270325e-02 1.197591498494148254e-01 -7.303875684738159180e-02 3.792726099491119385e-01 1.994465477764606476e-02 4.276607930660247803e-02 -1.501743048429489136e-01 2.397278696298599243e-02 2.685014605522155762e-01
1.737887412309646606e-01 -1.737079620361328125e-01 -6.011483445763587952e-02 1.424976885318756104e-01 -3.677205741405487061e-02 -2.719972841441631317e-02 6.258964538574218750e-01 -1.225039735436439514e-01 9.154183790087699890e-03 1.331302821636199951e-01 -8.497160673141479492e-02 4.288110136985778809e-01 -1.238108053803443909e-01 1.692404597997665405e-01 7.449983805418014526e-02 -1.142540276050567627e-01 -1.478871256113052368e-01 1.037679314613342285e-01 -1.003175079822540283e-01 1.726871281862258911e-01 2.130395472049713135e-01 -1.508187800645828247e-01 2.346422709524631500e-02 5.838826671242713928e-02 -6.756459176540374756e-02 1.336085051298141479e-01 2.101177908480167389e-02 5.918269604444503784e-02 5.669390782713890076e-02 1.038511656224727631e-02 -1.954964548349380493e-01 -1.511950939893722534e-01
8.799386024475097656e-02 -2.034314274787902832e-01 1.669134199619293213e-01 -9.016133844852447510e-02 4.044701904058456421e-02 2.003756910562515259e-02 1.230463087558746338e-01 -3.029823601245880127e-01 7.545586675405502319e-02 9.022966027259826660e-02 -9.392037056386470795e-03 2.196963280439376831e-01 1.841118335723876953e-01 2.687917053699493408e-01 9.174412116408348083e-03 -3.092895820736885071e-02 -3.940372765064239502e-01 1.318968236446380615e-01 2.706970572471618652e-01 1.766877323389053345e-01 2.195625603199005127e-01 -3.278674185276031494e-02 3.219495713710784912e-01 -3.378938511013984680e-02 1.016521453857421875e-01 -1.908157020807266235e-01 3.024915466085076332e-03 -1.569422930479049683e-01 3.333925502374768257e-03 2.418615482747554779e-02 -1.019417643547058105e-01 3.506069779396057129e-01
-6.691911816596984863e-02 -2.452204674482345581e-01 4.349518194794654846e-02 -1.187625601887702942e-01 -3.173972964286804199e-01 -5.494682118296623230e-02 2.344252467155456543e-01 4.509947076439857483e-02 1.301631983369588852e-02 1.681056469678878784e-01 -3.648227453231811523e-02 2.327880710363388062e-01 4.887640476226806641e-02 1.348466873168945312e-01 1.891780197620391846e-01 -2.475147880613803864e-02 -2.115837931632995605e-01 3.017197847366333008e-01 -2.775880135595798492e-02 -3.734215199947357178e-01 1.695295870304107666e-01 -1.608507335186004639e-01 3.316413238644599915e-02 -4.923668131232261658e-02 -2.521985769271850586e-02 -1.429134793579578400e-02 -1.097997091710567474e-02 -4.375318884849548340e-01 1.025652289390563965e-01 -2.472953796386718750e-01 -1.212007179856300354e-01 6.932524591684341431e-02
-1.204220652580261230e-01 -2.029324173927307129e-01 7.232523988932371140e-03 -1.364719867706298828e-01 -1.501504927873611450e-01 -1.944420114159584045e-02 -9.008481353521347046e-02 3.472999110817909241e-02 2.838325202465057373e-01 3.699953854084014893e-01 3.800894320011138916e-02 4.730191528797149658e-01 1.858993470668792725e-01 -1.182749401777982712e-02 8.637399971485137939e-02 5.448652431368827820e-02 9.517551516182720661e-04 1.768413782119750977e-01 1.844304651021957397e-01 1.447131037712097168e-01 8.780244737863540649e-02 -2.045420110225677490e-01 1.695014089345932007e-01 -7.576857507228851318e-02 5.431611090898513794e-02 1.337157189846038818e-01 6.269858777523040771e-02 -4.087191522121429443e-01 -1.023162715137004852e-02 1.762224733829498291e-01 2.040588669478893280e-02 -1.094611436128616333e-01
4.301561415195465088e-02 -3.231041133403778076e-01 1.432126946747303009e-02 -2.061603069305419922e-01 -5.812713876366615295e-02 5.456591397523880005e-02 2.191935628652572632e-01 -4.550736770033836365e-02 3.291423320770263672e-01 2.209862619638442993e-01 3.012817353010177612e-02 2.233076095581054688e-02 9.391302615404129028e-02 7.189919054508209229e-02 -1.504665464162826538e-01 4.762850585393607616e-05 -2.631792128086090088e-01 -3.094440400600433350e-01 1.311407387256622314e-01 2.755813896656036377e-01 8.419952541589736938e-02 4.888034425675868988e-03 2.024299278855323792e-02 -2.626042440533638000e-02 -3.251185417175292969e-01 -7.978828251361846924e-02 2.196364849805831909e-01 -2.406810671091079712e-01 -1.172230169177055359e-01 -1.135612837970256805e-02 -1.797846257686614990e-01 2.618490159511566162e-01
9.999226778745651245e-02 1.001887619495391846e-01 1.322778612375259399e-01 -1.944043338298797607e-01 -1.890067309141159058e-01 2.169125527143478394e-01 1.577115505933761597e-01 4.348326008766889572e-03 -8.187654614448547363e-02 -5.131376534700393677e-02 -1.839488595724105835e-01 4.488277733325958252e-01 -2.039237469434738159e-01 2.345644533634185791e-01 -2.619642317295074463e-01 -6.492035463452339172e-04 3.099752217531204224e-02 1.242561116814613342e-01 -6.489257514476776123e-02 1.333465129137039185e-01 4.793735221028327942e-03 -2.299495190382003784e-01 -2.028785087168216705e-02 -1.085360199213027954e-01 3.046136908233165741e-02 -8.533715456724166870e-02 4.199090898036956787e-01 -1.957793235778808594e-01 2.308406084775924683e-01 6.031695008277893066e-02 -7.044946402311325073e-02 1.375468075275421143e-01
2.235961258411407471e-01 -5.482036620378494263e-02 1.274884492158889771e-01 -1.499916762113571167e-01 -5.326111316680908203e-01 1.274323463439941406e-01 1.708084195852279663e-01 -1.955646723508834839e-01 -1.541024446487426758e-01 1.101340949535369873e-01 -3.831180930137634277e-02 -8.205064386129379272e-02 -9.777459502220153809e-02 9.320470690727233887e-02 2.140733897686004639e-01 1.496981531381607056e-01 -8.870907127857208252e-02 3.391489386558532715e-02 -1.069613099098205566e-01 8.148235827684402466e-02 -3.477031365036964417e-02 1.511787064373493195e-02 2.613503113389015198e-02 -7.721810787916183472e-02 4.717407822608947754e-01 2.840608730912208557e-02 3.067528009414672852e-01 -1.215597391128540039e-01 1.801098287105560303e-01 -9.981087408959865570e-03 -5.953488126397132874e-02 -8.286316692829132080e-02
1.066076904535293579e-01 -2.681477665901184082e-01 2.637951374053955078e-01 -3.032696247100830078e-02 -1.685446798801422119e-01 2.989562749862670898e-01 3.803384900093078613e-01 6.776785850524902344e-02 2.968935854732990265e-02 2.789867222309112549e-01 -1.356942346319556236e-03 1.445362269878387451e-01 -3.560080379247665405e-02 -1.992723643779754639e-01 2.134795784950256348e-01 8.318918943405151367e-02 -3.364621102809906006e-01 5.034911446273326874e-03 6.853369995951652527e-03 3.733805418014526367e-01 -1.511305272579193115e-01 -6.837835907936096191e-02 -5.984215065836906433e-02 -2.826902270317077637e-02 1.027732416987419128e-01 3.498003259301185608e-02 2.036592513322830200e-01 -1.032285243272781372e-01 1.155670434236526489e-01 1.011900510638952255e-02 -1.437999010086059570e-01 -5.890164896845817566e-02
-2.311934083700180054e-01 -2.388258092105388641e-02 -3.894455730915069580e-02 -3.167714551091194153e-02 -2.704381048679351807e-01 -1.378640979528427124e-01 4.110516905784606934e-01 4.154552519321441650e-02 -3.068020334467291832e-03 2.501577734947204590e-01 2.257987298071384430e-02 2.158800512552261353e-01 2.414921820163726807e-01 3.821473419666290283e-01 2.177871912717819214e-01 -3.862225636839866638e-02 -2.996169263496994972e-03 1.696212738752365112e-01 1.518913954496383667e-01 -1.408946812152862549e-01 4.889229685068130493e-02 -5.791413411498069763e-02 2.043668031692504883e-01 6.550558656454086304e-02 -1.314014345407485962e-01 2.447334527969360352e-01 1.428842097520828247e-01 -1.703042238950729370e-01 -2.250636694952845573e-03 2.581749558448791504e-01 -2.198621071875095367e-02 -2.047202922403812408e-02
1.900252252817153931e-01 -1.938905268907546997e-01 2.338953018188476562e-01 -1.733799427747726440e-01 -4.899749457836151123e-01 1.157779619097709656e-01 1.789693981409072876e-01 2.120555751025676727e-02 2.253268957138061523e-01 -6.417727470397949219e-02 -8.057347685098648071e-02 -6.829361617565155029e-02 1.871891319751739502e-01 3.184326365590095520e-02 2.266256064176559448e-01 2.938047945499420166e-01 1.605913788080215454e-01 1.690619736909866333e-01 9.720480442047119141e-02 -3.627574443817138672e-02 7.217937707901000977e-02 -5.165382102131843567e-02 1.494425069540739059e-02 -1.851787120103836060e-01 -5.511149764060974121e-02 9.853905439376831055e-02 1.116559281945228577e-02 -3.303260803222656250e-01 -7.308356463909149170e-02 -2.450229525566101074e-01 -1.171372383832931519e-01 8.469945192337036133e-02
-1.661920249462127686e-01 1.304920762777328491e-01 4.728178679943084717e-02 -2.005127817392349243e-01 -2.948229312896728516e-01 1.771211028099060059e-01 -1.572827249765396118e-02 -1.112143136560916901e-02 3.796391189098358154e-02 4.006497263908386230e-01 -1.180064305663108826e-01 2.707394361495971680e-01 -2.922894619405269623e-02 5.758949741721153259e-02 1.439936161041259766e-01 2.112725563347339630e-02 8.294334262609481812e-02 1.186236590147018433e-01 1.505579799413681030e-01 1.773210428655147552e-02 2.111739665269851685e-01 1.610911041498184204e-01 1.960170716047286987e-01 1.234271675348281860e-01 -1.554692238569259644e-01 2.476754933595657349e-01 2.729343771934509277e-01 -2.647530138492584229e-01 1.950085461139678955e-01 1.595499813556671143e-01 -2.400976568460464478e-01 -1.848349720239639282e-02
9.448748314753174782e-04 -4.243767634034156799e-02 1.957807838916778564e-01 -4.084108024835586548e-02 -9.454201161861419678e-02 -1.041247025132179260e-01 9.283131919801235199e-03 -6.636573374271392822e-02 3.008932061493396759e-02 1.678550392389297485e-01 -3.831991255283355713e-01 4.013946354389190674e-01 -7.096374779939651489e-02 1.830810457468032837e-01 1.323956251144409180e-01 7.126542180776596069e-02 1.399857271462678909e-02 9.646841138601303101e-02 6.297187507152557373e-02 -7.602457702159881592e-02 1.611057072877883911e-01 1.077167317271232605e-01 3.646104633808135986e-01 4.194955527782440186e-02 -2.672020196914672852e-01 2.898122668266296387e-01 4.237169027328491211e-02 -2.571476697921752930e-01 2.171071171760559082e-01 1.181294918060302734e-01 -2.437041401863098145e-01 -2.077361196279525757e-02
-2.946817316114902496e-03 1.406161040067672729e-01 2.917219698429107666e-01 1.928828842937946320e-02 -3.270137608051300049e-01 2.339641004800796509e-01 2.849463820457458496e-01 -1.340451240539550781e-01 1.175352782011032104e-01 1.947624981403350830e-01 -8.392218500375747681e-02 4.526432894635945559e-04 -1.579924970865249634e-01 2.483243942260742188e-01 1.176500245928764343e-01 -1.228879094123840332e-01 -4.081592708826065063e-02 4.731225594878196716e-02 3.768133223056793213e-01 -9.431400336325168610e-03 -1.231013759970664978e-01 2.701195478439331055e-01 7.852702587842941284e-02 7.947857677936553955e-02 -3.789738193154335022e-02 -9.094974398612976074e-02 -3.050230070948600769e-02 -2.754391133785247803e-01 -1.687312871217727661e-01 8.390596508979797363e-02 -1.836532354354858398e-01 2.392020374536514282e-01
-1.450138390064239502e-01 1.355095654726028442e-01 -2.070793136954307556e-02 1.284076366573572159e-02 -1.332187503576278687e-01 -7.481815759092569351e-03 2.177585810422897339e-01 -6.833637505769729614e-02 -9.488847106695175171e-02 2.082309573888778687e-01 -1.433750032447278500e-03 4.032450616359710693e-01 -4.442625492811203003e-02 1.353674679994583130e-01 1.386689990758895874e-01 -1.033012792468070984e-01 3.696704506874084473e-01 1.349616497755050659e-01 2.002131007611751556e-02 1.015716716647148132e-01 1.071861535310745239e-01 -1.104311272501945496e-01 -3.600737452507019043e-02 -2.251811325550079346e-01 -3.019080683588981628e-02 -8.753262460231781006e-02 3.555199205875396729e-01 -2.342895865440368652e-01 2.450269013643264771e-01 -7.850538939237594604e-02 -3.011279106140136719e-01 1.921911537647247314e-01
-1.387606468051671982e-02 -5.404853820800781250e-02 1.586211025714874268e-01 -3.123255372047424316e-01 -8.729521185159683228e-02 -8.014899492263793945e-02 2.807340323925018311e-01 -1.351842731237411499e-01 3.094256520271301270e-01 2.024728655815124512e-01 -2.282781600952148438e-01 -8.409520983695983887e-02 9.895670413970947266e-02 2.815434634685516357e-01 2.983979582786560059e-01 -1.086078360676765442e-01 1.033380180597305298e-01 -2.446394711732864380e-01 -2.602531760931015015e-02 1.806925237178802490e-02 4.280753806233406067e-02 2.348509989678859711e-02 -4.343933612108230591e-02 9.819979220628738403e-02 -9.955330938100814819e-02 2.282176315784454346e-01 2.307743877172470093e-01 -2.863944508135318756e-02 1.330847591161727905e-01 -3.543041273951530457e-02 -2.177175283432006836e-01 3.306731581687927246e-01
4.292499125003814697e-01 -1.769200265407562256e-01 8.688307553529739380e-02 -1.707083731889724731e-01 -4.166319593787193298e-02 -7.953272201120853424e-03 2.896118462085723877e-01 1.242830678820610046e-01 4.446520507335662842e-01 2.302740663290023804e-01 -7.686316221952438354e-02 -1.044015120714902878e-02 1.567670106887817383e-01 6.246988475322723389e-02 2.133415341377258301e-01 -1.022723969072103500e-02 -2.045474499464035034e-01 1.009846329689025879e-01 1.170231550931930542e-01 1.545615643262863159e-01 1.561574544757604599e-02 3.037337958812713623e-02 -6.725213676691055298e-02 4.801367968320846558e-02 -6.261479109525680542e-02 -2.020554989576339722e-02 8.366969972848892212e-02 -3.007081449031829834e-01 -1.472233422100543976e-02 -3.242632150650024414e-01 2.686084806919097900e-02 -1.015959233045578003e-01
2.431462109088897705e-01 -2.449355125427246094e-01 9.690863639116287231e-02 4.202442988753318787e-02 -1.100119501352310181e-01 5.572830513119697571e-02 -6.542658805847167969e-02 -2.964804172515869141e-01 7.988782227039337158e-02 1.337302774190902710e-01 8.771030232310295105e-03 3.206362128257751465e-01 5.935715883970260620e-02 1.434494853019714355e-01 -1.949009150266647339e-01 4.201492667198181152e-02 -2.108314037322998047e-01 2.794392108917236328e-01 1.108797937631607056e-01 -5.047556757926940918e-02 3.920544385910034180e-01 1.310329288244247437e-01 1.305002421140670776e-01 -6.479642540216445923e-02 -7.818698137998580933e-02 -1.272056102752685547e-01 1.196575611829757690e-01 -2.990511804819107056e-02 1.627019941806793213e-01 7.323237601667642593e-03 -4.011721909046173096e-01 1.299295276403427124e-01
1.085264980792999268e-01 -2.569203674793243408e-01 -1.511933952569961548e-01 -1.808308213949203491e-01 7.302123587578535080e-03 3.179146349430084229e-01 5.025699362158775330e-02 1.094689369201660156e-01 1.870481520891189575e-01 3.258013427257537842e-01 -4.497479200363159180e-01 1.893342435359954834e-01 -1.369188576936721802e-01 6.059219688177108765e-02 1.973938494920730591e-01 1.757072359323501587e-01 -5.243642255663871765e-02 1.640699207782745361e-01 -2.827236950397491455e-01 6.430393457412719727e-02 1.155832633376121521e-01 1.033478230237960815e-02 6.142892688512802124e-02 1.049693301320075989e-01 -5.362967401742935181e-02 -4.736505076289176941e-02 -4.326735436916351318e-02 -2.883667945861816406e-01 1.674242764711380005e-01 -1.505834632553160191e-03 -3.225636482238769531e-02 1.352684199810028076e-01
3.479452431201934814e-01 1.642222106456756592e-01 5.062499269843101501e-02 -2.923485636711120605e-01 2.900752797722816467e-02 6.722488999366760254e-02 3.633005023002624512e-01 -2.805280685424804688e-01 1.190286204218864441e-01 3.948739171028137207e-01 1.027339324355125427e-01 -9.115575253963470459e-02 1.523071080446243286e-01 8.313637971878051758e-02 5.958237126469612122e-02 2.815371565520763397e-02 2.281843125820159912e-02 5.351941660046577454e-02 6.515827775001525879e-02 -1.584394723176956177e-01 1.986108422279357910e-01 1.115529686212539673e-01 1.634498238563537598e-01 -8.707700297236442566e-03 -7.161785662174224854e-02 -1.461905986070632935e-01 2.575371563434600830e-01 -2.282387316226959229e-01 1.754718273878097534e-01 -1.401202976703643799e-01 -4.536418244242668152e-02 1.251612454652786255e-01
-2.109235674142837524e-01 -2.455014288425445557e-01 -3.063245117664337158e-02 5.385255441069602966e-02 -3.884147480130195618e-02 -1.237154155969619751e-01 1.876029521226882935e-01 1.507036685943603516e-01 1.572396010160446167e-01 4.004983231425285339e-02 -1.774963587522506714e-01 3.128823339939117432e-01 2.536991424858570099e-02 1.308830380439758301e-01 2.719542384147644043e-01 6.170809268951416016e-02 -1.963540315628051758e-01 1.881849914789199829e-01 1.066907658241689205e-03 -1.222706884145736694e-01 1.425024271011352539e-01 -1.011197566986083984e-01 1.874158680438995361e-01 -3.980047255754470825e-02 -7.711008936166763306e-02 -5.898150429129600525e-02 3.276614248752593994e-01 -5.156614184379577637e-01 3.160161525011062622e-02 -1.589003205299377441e-01 6.270146695896983147e-04 1.758405938744544983e-02
2.034330666065216064e-01 1.625528335571289062e-01 -1.342936754226684570e-01 6.669214367866516113e-02 -3.775711655616760254e-01 6.516708433628082275e-02 4.771017730236053467e-01 -1.173127368092536926e-01 8.102588355541229248e-02 3.337300717830657959e-01 2.394130825996398926e-01 2.535410523414611816e-01 2.438208609819412231e-01 3.121004700660705566e-01 8.430673182010650635e-02 9.399157715961337090e-04 4.246336966753005981e-02 6.235310807824134827e-02 9.206526912748813629e-03 5.189623311161994934e-02 1.274429708719253540e-01 -8.589734137058258057e-02 1.727696694433689117e-02 1.565062999725341797e-01 7.405978441238403320e-02 -1.713184863328933716e-01 6.826459616422653198e-02 3.403772786259651184e-02 1.104478240013122559e-01 1.195675134658813477e-02 8.785638213157653809e-02 2.028750628232955933e-02
-4.070904850959777832e-02 -1.802968233823776245e-01 9.637116640806198120e-02 -1.205568090081214905e-01 -5.020110607147216797e-01 1.096967756748199463e-01 1.265817433595657349e-01 -1.479959934949874878e-01 1.046395003795623779e-01 1.418886929750442505e-01 -3.389428257942199707e-01 2.818689644336700439e-01 1.002975404262542725e-01 1.207251381129026413e-02 -4.305762425065040588e-02 -9.699019044637680054e-02 -3.025405853986740112e-02 -2.309141308069229126e-02 1.754461079835891724e-01 -5.931457038968801498e-03 1.863018274307250977e-01 7.074882835149765015e-02 7.067577540874481201e-02 6.907244026660919189e-02 9.908268600702285767e-02 5.333002656698226929e-02 -1.758665293455123901e-01 -4.191894531250000000e-01 -7.424824684858322144e-02 -1.493240892887115479e-01 1.429124623537063599e-01 2.094521224498748779e-01
3.071976304054260254e-01 -3.856202065944671631e-01 1.550490409135818481e-01 5.321583524346351624e-02 -1.409302800893783569e-01 1.375618129968643188e-01 1.838751286268234253e-01 -9.739149361848831177e-03 1.702165603637695312e-01 2.461374737322330475e-02 -1.851133108139038086e-01 2.182427942752838135e-01 1.230437960475683212e-02 3.178178966045379639e-01 -1.738278269767761230e-01 -7.410992402583360672e-03 -3.104535676538944244e-02 -1.145159825682640076e-01 -1.534455567598342896e-01 3.481406271457672119e-01 -8.124543353915214539e-03 1.084108427166938782e-01 3.032632768154144287e-01 2.297802567481994629e-01 1.087003648281097412e-01 -6.885244511067867279e-03 2.251396477222442627e-01 -1.526515334844589233e-01 1.121340505778789520e-02 -1.091554760932922363e-01 3.377550095319747925e-02 -3.353392006829380989e-03
-1.270957142114639282e-01 -2.355820089578628540e-01 -5.126988887786865234e-02 -1.268158406019210815e-01 -2.619258165359497070e-01 6.618241965770721436e-02 2.010931223630905151e-01 4.048487544059753418e-02 2.422564774751663208e-01 2.682673335075378418e-01 3.844439238309860229e-02 4.549289122223854065e-02 -9.872944653034210205e-02 8.862375468015670776e-02 1.072696372866630554e-01 4.097171425819396973e-01 1.751925349235534668e-01 1.263769119977951050e-01 9.396170079708099365e-02 -6.903168559074401855e-02 3.130100965499877930e-01 1.041702926158905029e-01 -5.825030058622360229e-02 -2.775017619132995605e-01 1.277640163898468018e-01 -1.026007626205682755e-02 1.564727574586868286e-01 -2.855573892593383789e-01 4.861404001712799072e-02 7.715470343828201294e-02 -2.862283885478973389e-01 -3.479785099625587463e-02
-2.341297268867492676e-01 8.469758182764053345e-02 1.218008100986480713e-01 -1.094318777322769165e-01 -2.793646454811096191e-01 1.428974866867065430e-01 -2.317937463521957397e-02 -7.351895328611135483e-03 1.517035067081451416e-01 3.801159858703613281e-01 -1.028673723340034485e-01 2.380309402942657471e-01 -6.860975176095962524e-02 1.873627603054046631e-01 9.931132942438125610e-02 6.790928542613983154e-02 1.452847421169281006e-01 7.250220328569412231e-02 1.905919313430786133e-01 2.055889517068862915e-01 1.941785812377929688e-01 6.673574447631835938e-02 1.158255636692047119e-01 1.939023882150650024e-01 -9.109288454055786133e-02 2.412629276514053345e-01 2.620953321456909180e-01 -2.220004200935363770e-01 2.351937592029571533e-01 1.754747331142425537e-01 -2.167471796274185181e-01 8.610831201076507568e-02
6.881699711084365845e-02 -4.611234366893768311e-02 1.606165170669555664e-01 4.179617017507553101e-02 -3.426015973091125488e-01 -5.298156291246414185e-02 3.257285952568054199e-01 -2.302877046167850494e-02 3.505945205688476562e-01 2.176805958151817322e-02 5.278842896223068237e-02 2.795845866203308105e-01 -4.919142276048660278e-02 7.205399870872497559e-02 -3.123594820499420166e-02 1.485549937933683395e-02 -3.582897037267684937e-02 3.084903359413146973e-01 3.051965534687042236e-01 7.469826936721801758e-02 -1.786972135305404663e-01 3.777372092008590698e-02 1.392016559839248657e-01 7.635676115751266479e-02 1.190053075551986694e-01 2.227348089218139648e-01 -6.718525290489196777e-02 -3.656077682971954346e-01 -6.933964788913726807e-02 8.002893626689910889e-02 -1.344096288084983826e-02 2.419450432062149048e-01
2.613454759120941162e-01 -1.330758631229400635e-01 -1.974886283278465271e-03 -9.920511394739151001e-02 -2.033620625734329224e-01 -2.084809392690658569e-01 3.428758084774017334e-01 -1.212773472070693970e-01 -7.452866435050964355e-02 2.487803846597671509e-01 3.010287322103977203e-02 5.229249596595764160e-02 1.401693075895309448e-01 2.429079115390777588e-01 1.109231263399124146e-01 -2.876927144825458527e-02 -1.838229596614837646e-01 1.884289085865020752e-01 2.021736279129981995e-02 1.566830724477767944e-01 2.191199511289596558e-01 -1.057915166020393372e-01 7.012527436017990112e-02 2.605960667133331299e-01 4.570209607481956482e-02 -4.036552738398313522e-03 3.244363665580749512e-01 -2.408325672149658203e-01 -1.227485612034797668e-01 2.224844247102737427e-01 7.073199748992919922e-02 2.509172260761260986e-01
2.178126275539398193e-01 -1.518428921699523926e-01 3.254068195819854736e-01 -1.206939760595560074e-02 -2.392299473285675049e-01 -9.816353768110275269e-02 2.958908379077911377e-01 -1.502005606889724731e-01 3.653067946434020996e-01 2.542133033275604248e-01 -1.712849885225296021e-01 1.011919826269149780e-01 8.139537274837493896e-02 3.244458436965942383e-01 -7.533022761344909668e-02 -1.299321055412292480e-01 -2.580276504158973694e-02 -6.009312812238931656e-03 -2.251530289649963379e-01 5.278726294636726379e-02 -5.531726405024528503e-03 -1.219541803002357483e-01 8.123803138732910156e-02 -1.394996047019958496e-01 7.465722411870956421e-02 -2.860026359558105469e-01 1.010907515883445740e-01 -9.516174346208572388e-02 -4.238502681255340576e-02 8.824380487203598022e-02 -2.194678038358688354e-01 -1.218492165207862854e-01
5.526768043637275696e-02 -2.764948010444641113e-01 2.032481282949447632e-01 -2.518286108970642090e-01 5.214720964431762695e-03 1.430891007184982300e-01 2.322161048650741577e-01 -2.687895298004150391e-01 -9.604822844266891479e-02 8.711336553096771240e-02 -2.412876114249229431e-02 6.880995631217956543e-02 -3.463112935423851013e-02 1.786803305149078369e-01 2.185679972171783447e-02 6.212854012846946716e-02 -2.349968105554580688e-01 -2.098202705383300781e-01 2.773982882499694824e-01 4.424045979976654053e-02 3.190118968486785889e-01 2.965127825736999512e-01 1.510253697633743286e-01 4.955685511231422424e-02 -8.995090611279010773e-03 1.926576793193817139e-01 1.827382147312164307e-01 -2.928751409053802490e-01 -2.029791921377182007e-01 -5.871913954615592957e-02 -3.818942978978157043e-02 1.179760694503784180e-01
3.766753673553466797e-01 -2.321658134460449219e-01 -1.315330862998962402e-01 -1.766721606254577637e-01 -6.933982670307159424e-02 4.028281569480895996e-01 3.910894989967346191e-01 -1.644655913114547729e-01 -8.537120372056961060e-02 1.195161864161491394e-01 -4.751229286193847656e-02 -3.462313488125801086e-02 2.547636255621910095e-02 1.546012163162231445e-01 1.937719136476516724e-01 -1.906299963593482971e-02 1.742018759250640869e-01 2.250114269554615021e-02 1.292555630207061768e-01 7.649510353803634644e-02 6.257326155900955200e-02 -2.478958219289779663e-01 -6.198386102914810181e-02 1.767656207084655762e-01 1.056148670613765717e-02 2.000930905342102051e-02 2.523453235626220703e-01 -2.273938655853271484e-01 1.211980879306793213e-01 1.751281172037124634e-01 6.887309253215789795e-02 -3.556523099541664124e-02
7.758367806673049927e-02 2.247847616672515869e-02 -1.058930456638336182e-01 2.841655164957046509e-02 -2.263579368591308594e-01 2.151821106672286987e-01 2.561246454715728760e-01 1.301818192005157471e-01 -6.032483652234077454e-02 1.802972555160522461e-01 6.966936588287353516e-02 2.220271974802017212e-01 3.957326710224151611e-02 3.773040771484375000e-01 1.246240288019180298e-01 3.341686725616455078e-02 -2.176871597766876221e-01 -2.837766893208026886e-02 1.156750693917274475e-02 2.475229501724243164e-01 8.456186950206756592e-02 1.676671057939529419e-01 -8.932902663946151733e-02 -4.901627451181411743e-02 -1.582248657941818237e-01 1.022772565484046936e-01 3.254811763763427734e-01 1.840716153383255005e-01 2.427884638309478760e-01 -1.397366076707839966e-01 -1.442363113164901733e-01 3.473693728446960449e-01
-1.439730972051620483e-01 -9.917704761028289795e-02 7.180116325616836548e-02 -8.969748392701148987e-03 -2.006707936525344849e-01 4.761544764041900635e-01 2.061718702316284180e-01 -3.020324110984802246e-01 -2.086985856294631958e-01 -5.193458870053291321e-02 -8.910147845745086670e-02 1.182984039187431335e-01 3.335123881697654724e-02 2.790817320346832275e-01 3.733585402369499207e-02 2.862409949302673340e-01 -1.967408321797847748e-02 5.633971467614173889e-02 4.527560994029045105e-02 2.157113105058670044e-01 4.327846691012382507e-02 -2.028293907642364502e-01 -1.139466688036918640e-01 2.933834679424762726e-03 7.000695914030075073e-02 -7.138154655694961548e-02 3.479697108268737793e-01 -1.459523588418960571e-01 2.671875804662704468e-02 -1.324263066053390503e-01 -9.748660027980804443e-02 2.113802582025527954e-01
9.125890582799911499e-02 -1.639146655797958374e-01 -2.220408767461776733e-01 -4.209547303617000580e-03 2.213753573596477509e-02 1.314570009708404541e-01 4.994705319404602051e-01 -2.034430503845214844e-01 1.412561684846878052e-01 -2.859966456890106201e-01 -3.194866776466369629e-01 2.135991156101226807e-01 1.626377403736114502e-01 3.101817071437835693e-01 -1.201160065829753876e-02 -1.240310817956924438e-01 -5.429589748382568359e-02 -1.341537237167358398e-01 -2.518652938306331635e-02 1.304253190755844116e-01 1.493947207927703857e-01 -1.184454411268234253e-01 -1.614213436841964722e-01 1.336434204131364822e-02 4.559442400932312012e-02 -1.408535689115524292e-01 1.513374000787734985e-01 -1.385380625724792480e-01 1.655110120773315430e-01 -5.830517038702964783e-02 -1.326865404844284058e-01 7.503458112478256226e-02
-1.070969775319099426e-01 -1.464939955621957779e-02 1.538907587528228760e-01 1.426394432783126831e-01 -3.283888995647430420e-01 -6.823610514402389526e-02 2.980774641036987305e-01 1.581236124038696289e-01 5.604541301727294922e-02 3.659793436527252197e-01 4.338428005576133728e-02 1.072672829031944275e-01 1.181750372052192688e-02 8.425951749086380005e-02 2.807087264955043793e-02 -2.171932533383369446e-02 -2.179877609014511108e-01 1.293092966079711914e-01 -8.015681523829698563e-04 -7.225941866636276245e-02 -5.631020665168762207e-02 6.664738059043884277e-02 -3.414227962493896484e-01 1.388079822063446045e-01 -2.441489100456237793e-01 1.182033643126487732e-01 1.207003742456436157e-01 -4.047241508960723877e-01 2.462131343781948090e-02 2.199703007936477661e-01 -1.945680677890777588e-01 8.518574386835098267e-02
2.356439828872680664e-01 -1.767456084489822388e-01 3.252298384904861450e-02 -4.706025496125221252e-02 -1.612812727689743042e-01 3.018096387386322021e-01 3.167635798454284668e-01 9.210982918739318848e-02 -3.727053850889205933e-02 3.886706531047821045e-01 -1.489161550998687744e-01 4.539240896701812744e-02 -1.775566637516021729e-01 -1.187663078308105469e-01 1.352364569902420044e-02 -1.137613970786333084e-02 -2.289042323827743530e-01 1.754627525806427002e-01 -1.431979238986968994e-01 2.181834876537322998e-01 9.708608686923980713e-02 3.324544802308082581e-02 8.384789526462554932e-02 1.919858753681182861e-01 4.429553821682929993e-02 9.672364592552185059e-02 4.816852509975433350e-02 -2.287904322147369385e-01 -1.892452873289585114e-02 -2.531786262989044189e-01 -2.687262296676635742e-01 -2.302900701761245728e-01
4.456856101751327515e-02 -7.344283908605575562e-02 3.584630787372589111e-01 2.705867215991020203e-02 -1.061635389924049377e-01 -1.321214884519577026e-01 4.948092997074127197e-01 -2.590572237968444824e-01 -1.287057548761367798e-01 2.130307070910930634e-02 1.910228878259658813e-01 2.184015065431594849e-01 2.178503572940826416e-01 1.178145185112953186e-01 2.788954079151153564e-01 -2.587575018405914307e-01 1.511279642581939697e-01 4.864001274108886719e-02 5.639040842652320862e-02 1.854848116636276245e-02 1.604112535715103149e-01 7.775548100471496582e-02 2.960041351616382599e-02 -8.015693165361881256e-03 5.687610805034637451e-02 9.515802562236785889e-02 2.778105139732360840e-01 -1.891160011291503906e-01 9.749644994735717773e-02 2.683445252478122711e-02 -1.332666724920272827e-01 2.768567577004432678e-02
-1.260698493570089340e-02 1.176317632198333740e-01 1.692883521318435669e-01 -1.040945127606391907e-01 -2.086925655603408813e-01 4.309639334678649902e-01 1.543385833501815796e-01 -2.790428996086120605e-01 -1.656258851289749146e-01 1.232992410659790039e-01 -1.374219805002212524e-01 3.879654109477996826e-01 1.011211946606636047e-01 1.005274206399917603e-01 -9.680911153554916382e-02 1.331050843000411987e-01 -1.504571759141981602e-03 -2.215305566787719727e-01 -7.663915865123271942e-03 -1.756503582000732422e-01 2.190764434635639191e-02 1.529412716627120972e-01 -6.579504907131195068e-02 -4.032358527183532715e-03 -1.613110303878784180e-02 1.153571158647537231e-01 1.987246572971343994e-01 -3.639826178550720215e-01 -6.965915113687515259e-02 -1.172421649098396301e-01 -1.164050623774528503e-01 1.737479418516159058e-01
2.066294550895690918e-01 -1.059457659721374512e-01 2.654681503772735596e-01 -2.067921012639999390e-01 -3.411760330200195312e-01 2.100189775228500366e-01 2.627440989017486572e-01 4.759166017174720764e-02 1.865444183349609375e-01 -4.441109299659729004e-02 -1.475687474012374878e-01 1.408679932355880737e-01 1.346661746501922607e-01 5.759073793888092041e-02 -3.521006926894187927e-02 -9.958148002624511719e-02 5.859505012631416321e-02 2.989639043807983398e-01 -5.327969416975975037e-02 -1.017286852002143860e-01 5.434616655111312866e-02 -2.931426465511322021e-01 -2.595024406909942627e-01 1.138885617256164551e-01 1.760258376598358154e-01 2.673636972904205322e-01 1.205105111002922058e-01 -1.484452188014984131e-01 1.459469497203826904e-01 -2.019581794738769531e-01 1.086744368076324463e-01 4.372822120785713196e-02
3.030156493186950684e-01 1.176463589072227478e-01 7.821781188249588013e-02 -9.205765277147293091e-02 -1.862297356128692627e-01 1.029217466711997986e-01 3.201806843280792236e-01 -3.213597228750586510e-03 -3.955395892262458801e-02 8.801397681236267090e-02 -2.575029134750366211e-01 2.740176022052764893e-01 6.671547144651412964e-02 3.140624165534973145e-01 2.812119126319885254e-01 -9.118512272834777832e-02 3.861733525991439819e-02 9.104182571172714233e-02 -1.344989892095327377e-02 2.034553140401840210e-01 -1.338296569883823395e-02 -4.748735204339027405e-02 -1.304564774036407471e-01 -2.147232741117477417e-01 -6.152478605508804321e-02 1.929479986429214478e-01 4.670380800962448120e-02 -1.500950902700424194e-01 2.090806514024734497e-01 1.183291450142860413e-01 -2.058457210659980774e-02 -3.872778415679931641e-01
6.170185282826423645e-02 -1.264593154191970825e-01 1.364477127790451050e-01 -3.934740275144577026e-02 -2.207278162240982056e-01 6.032886728644371033e-02 2.115657627582550049e-01 -2.463989406824111938e-01 1.175517216324806213e-01 1.381446421146392822e-01 -6.517660617828369141e-02 1.480831801891326904e-01 -9.822161495685577393e-02 2.655043005943298340e-01 -4.049671813845634460e-02 -3.095379769802093506e-01 4.494695365428924561e-02 -1.900179870426654816e-02 9.231657534837722778e-02 4.987634345889091492e-02 -8.232413977384567261e-02 -3.947497010231018066e-01 -2.361067011952400208e-02 -7.486066222190856934e-02 -7.524253800511360168e-03 1.906897276639938354e-01 2.192600518465042114e-01 1.405416429042816162e-01 9.120699763298034668e-02 -2.243979871273040771e-01 -4.384659230709075928e-01 1.679286807775497437e-01
-3.111749701201915741e-02 -3.168402314186096191e-01 1.019800379872322083e-01 2.213368006050586700e-02 -3.996197581291198730e-01 2.984403371810913086e-01 2.011445015668869019e-01 6.195768341422080994e-02 -3.478845953941345215e-01 1.898897588253021240e-01 2.400309443473815918e-01 2.127685099840164185e-01 9.229889512062072754e-02 7.985227555036544800e-02 1.105212643742561340e-01 2.024644017219543457e-01 -1.396613866090774536e-01 3.100623376667499542e-02 -2.329374849796295166e-01 1.049189083278179169e-02 8.129005134105682373e-02 5.672432109713554382e-02 6.600738316774368286e-02 1.566509902477264404e-01 -1.351250451989471912e-03 5.728511139750480652e-02 2.398460954427719116e-01 -1.412870883941650391e-01 1.527663618326187134e-01 -3.412249684333801270e-02 -9.425365179777145386e-02 1.972513198852539062e-01
1.935139447450637817e-01 -3.279888331890106201e-01 -2.299623750150203705e-02 -9.433446079492568970e-02 -2.011862993240356445e-01 4.168402254581451416e-01 1.091509535908699036e-01 8.383069187402725220e-02 5.803382769227027893e-02 2.273491919040679932e-01 -4.750219732522964478e-02 1.535313725471496582e-01 -1.800208985805511475e-01 -7.731995731592178345e-02 -1.281620562076568604e-02 3.016057983040809631e-02 -4.301401227712631226e-02 -4.420084506273269653e-02 4.166588485240936279e-01 7.689014542847871780e-03 1.156758219003677368e-01 4.176106769591569901e-03 -2.204654216766357422e-01 -2.728594839572906494e-01 -1.043964251875877380e-01 6.945820152759552002e-02 1.340622007846832275e-01 -1.953268349170684814e-01 -3.042181432247161865e-01 9.247810521628707647e-05 -8.640918880701065063e-02 -7.901985943317413330e-02
1.050556004047393799e-01 5.284357443451881409e-02 -2.273965626955032349e-01 -2.337304204702377319e-01 6.244738399982452393e-02 2.853816747665405273e-01 4.039710462093353271e-01 1.420234292745590210e-01 1.981748789548873901e-01 1.980908513069152832e-01 3.455541655421257019e-02 1.840248703956604004e-01 7.222019881010055542e-02 1.456949412822723389e-01 2.438296973705291748e-01 -8.954914659261703491e-02 1.096797734498977661e-01 -1.641139090061187744e-01 -1.406076103448867798e-01 9.237208217382431030e-02 7.854382693767547607e-02 7.707788795232772827e-02 -1.731464713811874390e-01 2.859881147742271423e-02 -3.116271272301673889e-02 6.076131388545036316e-02 3.068837523460388184e-01 -3.952724635601043701e-01 -7.408309727907180786e-02 8.579774945974349976e-02 1.666546426713466644e-02 -1.589237302541732788e-01
-1.852720230817794800e-01 2.349459007382392883e-02 2.116558551788330078e-01 -7.742767035961151123e-02 -1.909916996955871582e-01 1.514686942100524902e-01 8.965416997671127319e-02 -6.059859693050384521e-02 1.575980931520462036e-01 4.201349318027496338e-01 -6.697203963994979858e-02 3.405665159225463867e-01 1.229861527681350708e-01 2.450899928808212280e-01 2.969806268811225891e-02 -1.638558693230152130e-02 -4.251600429415702820e-02 6.685644388198852539e-02 1.296558976173400879e-01 -1.474836170673370361e-01 1.985252201557159424e-01 1.337677240371704102e-01 3.487496674060821533e-01 1.143112033605575562e-01 -2.261210978031158447e-01 1.635709106922149658e-01 1.317466944456100464e-01 -8.803636580705642700e-02 2.499863505363464355e-01 -2.247486449778079987e-02 -1.194594725966453552e-01 -1.671242564916610718e-01
-5.476015433669090271e-02 -2.592220604419708252e-01 -5.082110874354839325e-03 1.683624647557735443e-02 -2.032215334475040436e-02 -1.492449343204498291e-01 1.014470532536506653e-01 8.933226019144058228e-02 -4.197771102190017700e-02 1.479713916778564453e-01 -1.090819388628005981e-01 3.155796229839324951e-01 1.669680327177047729e-01 9.850835055112838745e-02 3.143060207366943359e-01 6.919081509113311768e-02 -1.822683960199356079e-01 7.901760190725326538e-02 1.234824284911155701e-01 -9.212091565132141113e-02 -7.042558491230010986e-02 -2.588649988174438477e-01 1.318177431821823120e-01 -1.282074898481369019e-01 -6.604494899511337280e-02 -5.527090281248092651e-03 2.530012726783752441e-01 -5.387313961982727051e-01 6.795372813940048218e-02 -2.793489694595336914e-01 -3.552620857954025269e-02 -2.644159831106662750e-02
-8.910217881202697754e-02 -5.182562768459320068e-02 2.663448639214038849e-02 -4.662093520164489746e-02 -1.049625575542449951e-01 -6.664286553859710693e-02 1.618102341890335083e-01 5.761072039604187012e-02 1.969057917594909668e-01 4.008158296346664429e-02 1.759715937077999115e-02 2.231940031051635742e-01 -6.072483211755752563e-02 2.836951315402984619e-01 1.366078406572341919e-01 -2.406857311725616455e-01 -2.520576715469360352e-01 2.877219021320343018e-01 7.155077904462814331e-02 -1.247774586081504822e-01 8.983279019594192505e-02 -1.130584254860877991e-01 1.047653928399085999e-01 -1.770069003105163574e-01 -6.950695067644119263e-02 2.237133085727691650e-01 2.340012341737747192e-01 -5.878540873527526855e-01 5.638434737920761108e-02 -1.567766652442514896e-03 -2.654674462974071503e-02 -3.173517063260078430e-02
-9.011761844158172607e-02 -1.205832809209823608e-01 1.981748342514038086e-01 -4.545906931161880493e-02 2.335290238261222839e-02 3.744866326451301575e-02 2.763164937496185303e-01 1.534105986356735229e-01 4.062742739915847778e-02 1.636318266391754150e-01 -3.358309715986251831e-02 1.871061474084854126e-01 -2.202436514198780060e-02 3.617978692054748535e-01 -2.325821369886398315e-01 -2.989016175270080566e-01 5.407222080975770950e-03 2.883741259574890137e-01 1.671484708786010742e-01 4.401914402842521667e-02 1.340757608413696289e-01 -1.653078794479370117e-01 1.588594615459442139e-01 -2.695322632789611816e-01 -9.766477346420288086e-02 1.659833788871765137e-01 1.199882477521896362e-01 -3.954196572303771973e-01 1.495317090302705765e-02 1.992776803672313690e-02 -1.341087818145751953e-01 1.099219545722007751e-01
2.579282820224761963e-01 -3.747702538967132568e-01 -1.556210517883300781e-01 1.700150035321712494e-02 -1.088375151157379150e-01 2.865511178970336914e-02 1.208131909370422363e-01 1.807810217142105103e-01 2.280475795269012451e-01 1.058377102017402649e-01 -2.282821238040924072e-01 2.990354597568511963e-01 2.210384607315063477e-01 2.408654391765594482e-01 1.033133864402770996e-01 1.675183326005935669e-01 -8.244432508945465088e-03 -5.817854031920433044e-02 -1.120025962591171265e-01 2.203653454780578613e-01 3.111367300152778625e-02 2.045897766947746277e-02 1.304132491350173950e-01 1.403451561927795410e-01 1.460264027118682861e-01 7.704421132802963257e-02 3.558338582515716553e-01 6.341382861137390137e-02 9.224089980125427246e-02 -3.776285797357559204e-02 -1.460103392601013184e-01 2.577118277549743652e-01
-1.200073659420013428e-01 -1.369868814945220947e-01 -1.686084866523742676e-01 1.674935221672058105e-01 -3.997693061828613281e-01 1.406074613332748413e-01 1.640724241733551025e-01 -1.204987987875938416e-01 2.659597694873809814e-01 2.178886234760284424e-01 1.257897168397903442e-01 1.765717417001724243e-01 3.250049054622650146e-02 3.656113892793655396e-02 -9.317205846309661865e-02 -1.716396509436890483e-04 -6.503200158476829529e-03 -3.735239803791046143e-02 -2.185698449611663818e-01 1.193790063261985779e-01 -5.340357497334480286e-02 -7.738091796636581421e-02 -1.444064974784851074e-01 -2.278388738632202148e-01 -9.986700862646102905e-02 -1.582873761653900146e-01 3.860946595668792725e-01 -2.369374185800552368e-01 -1.069456562399864197e-01 2.009064257144927979e-01 -1.159250959753990173e-01 2.499964237213134766e-01
1.451145708560943604e-01 -1.261127293109893799e-01 2.423363924026489258e-01 -1.315071880817413330e-01 -1.050335615873336792e-01 2.465064376592636108e-01 -2.795156277716159821e-02 -1.241796165704727173e-01 2.554179131984710693e-01 2.326308190822601318e-01 1.008744761347770691e-01 1.163850650191307068e-01 -1.211386360228061676e-02 3.658189773559570312e-01 -2.267332002520561218e-02 -6.160147488117218018e-02 -9.905294515192508698e-03 -3.130822628736495972e-02 1.244568228721618652e-01 -9.068786352872848511e-02 -1.584949493408203125e-01 3.572773635387420654e-01 -1.935442388057708740e-01 -6.439863145351409912e-02 1.078642606735229492e-01 -3.580915555357933044e-02 4.095252752304077148e-01 -1.897078603506088257e-01 3.617352619767189026e-02 -1.892768442630767822e-01 -1.468653082847595215e-01 -1.522303670644760132e-01
2.295802682638168335e-01 -7.391901314258575439e-02 2.422301769256591797e-01 8.585619926452636719e-02 -2.382627278566360474e-01 1.571097522974014282e-01 -5.576743930578231812e-02 -2.998373806476593018e-01 -7.736402750015258789e-02 1.788225620985031128e-01 -1.745465397834777832e-01 1.559145152568817139e-01 1.230105310678482056e-01 1.485251188278198242e-01 2.711780667304992676e-01 1.070313900709152222e-01 9.051943570375442505e-02 1.948828101158142090e-01 2.107579559087753296e-01 -5.125521123409271240e-02 2.417936325073242188e-01 -8.193884044885635376e-02 -7.458452600985765457e-03 3.030738234519958496e-02 2.034810036420822144e-01 1.571362167596817017e-01 4.436153769493103027e-01 -9.810617566108703613e-02 5.868368223309516907e-02 -3.837727755308151245e-02 -2.146509736776351929e-01 5.929020792245864868e-02
2.523014843463897705e-01 -1.146391257643699646e-01 -4.285803064703941345e-02 6.579594314098358154e-02 -1.576071023009717464e-03 2.624434828758239746e-01 1.917193233966827393e-01 -2.121017873287200928e-01 2.459093481302261353e-01 -2.047431468963623047e-02 -6.592168658971786499e-02 1.256490349769592285e-01 -2.982778549194335938e-01 1.106248050928115845e-01 6.511054933071136475e-02 -2.685164213180541992e-01 -1.672787666320800781e-01 -2.458661198616027832e-01 -4.519996419548988342e-02 -2.756464779376983643e-01 5.137462913990020752e-02 -2.565535902976989746e-02 -1.021947525441646576e-02 1.154303178191184998e-01 8.110705763101577759e-03 1.668902672827243805e-02 3.950672149658203125e-01 -2.266449630260467529e-01 2.655176520347595215e-01 5.081764608621597290e-02 -2.048071771860122681e-01 4.290030524134635925e-02
-3.174886479973793030e-02 -8.999425917863845825e-02 -6.598700769245624542e-03 5.388289690017700195e-02 -2.593287229537963867e-01 7.187122106552124023e-02 9.442680329084396362e-02 -2.841553092002868652e-01 -1.328324079513549805e-01 4.514462947845458984e-01 1.111874356865882874e-01 1.023797914385795593e-01 -8.766400627791881561e-03 4.210744798183441162e-01 1.008242890238761902e-01 -1.174801886081695557e-01 -2.534935995936393738e-02 1.210678964853286743e-01 -3.661644831299781799e-02 1.518711298704147339e-01 1.794559508562088013e-02 8.516596257686614990e-02 -1.668626517057418823e-01 -6.625524163246154785e-02 -1.083055287599563599e-01 -1.675251573324203491e-01 2.009251266717910767e-01 -2.918336354196071625e-02 -2.909145131707191467e-02 -1.281043738126754761e-01 -3.597554266452789307e-01 -2.702153325080871582e-01
2.356765232980251312e-02 -1.725584268569946289e-01 2.920675650238990784e-02 -2.691165208816528320e-01 -3.584811985492706299e-01 3.262053430080413818e-01 1.433034092187881470e-01 1.393879801034927368e-01 1.419724375009536743e-01 -1.831436008214950562e-01 -4.397747293114662170e-02 1.988201290369033813e-01 1.573539078235626221e-01 1.147131025791168213e-01 3.878395557403564453e-01 6.184022873640060425e-03 1.876135468482971191e-01 2.687579095363616943e-01 -8.324160426855087280e-02 -1.106199622154235840e-01 2.755696768872439861e-04 -7.106467336416244507e-02 -1.175187621265649796e-02 -3.478700667619705200e-02 1.447172909975051880e-01 1.024839058518409729e-01 2.448320388793945312e-01 -2.379776239395141602e-01 7.580643892288208008e-02 -1.186120510101318359e-01 6.327399611473083496e-02 1.820282191038131714e-01
3.991373479366302490e-01 -6.367760896682739258e-02 -1.323357671499252319e-01 2.806503884494304657e-02 -2.510460913181304932e-01 4.246914386749267578e-02 2.010590434074401855e-01 -2.395818978548049927e-01 6.485854089260101318e-02 1.076715365052223206e-01 6.465702503919601440e-02 3.385961055755615234e-01 1.915912330150604248e-01 2.987235486507415771e-01 9.460414946079254150e-02 -4.820687696337699890e-02 -2.510072588920593262e-01 1.210934668779373169e-02 -9.561507403850555420e-02 3.001812696456909180e-01 2.621966898441314697e-01 -1.982721388339996338e-01 2.790049649775028229e-02 2.026095092296600342e-01 1.011010780930519104e-01 1.751468479633331299e-01 1.358568817377090454e-01 3.151690587401390076e-02 -2.443058975040912628e-02 -4.985739663243293762e-02 -1.800574176013469696e-02 -8.827330917119979858e-02
9.670265018939971924e-02 -3.141107559204101562e-01 -2.264023758471012115e-02 2.649479806423187256e-01 -2.371879518032073975e-01 8.860521018505096436e-02 1.138126552104949951e-01 -9.088548272848129272e-02 2.567940056324005127e-01 1.985447406768798828e-01 -8.184440433979034424e-03 1.258155256509780884e-01 -1.284267380833625793e-02 1.942827552556991577e-01 5.488289520144462585e-02 2.044346779584884644e-01 2.343194931745529175e-02 -2.546882256865501404e-03 -3.153973221778869629e-01 1.514841169118881226e-01 -2.295051701366901398e-02 3.250719234347343445e-02 -8.172275125980377197e-02 -1.932371407747268677e-01 6.656612455844879150e-02 -2.038549631834030151e-01 2.774275243282318115e-01 -1.467793583869934082e-01 -5.164042860269546509e-02 3.106274642050266266e-02 -3.514673709869384766e-01 3.028769791126251221e-01
-8.761187642812728882e-02 -2.864299714565277100e-01 2.750605344772338867e-02 4.448311403393745422e-02 -4.091705977916717529e-01 4.637379944324493408e-01 2.089097723364830017e-02 -1.866656541824340820e-01 -7.285566627979278564e-02 8.432975411415100098e-02 -2.326874807476997375e-02 1.412110179662704468e-01 3.313640505075454712e-02 1.429651379585266113e-01 7.907067425549030304e-03 8.891946822404861450e-02 -9.236242622137069702e-02 -5.628028512001037598e-02 1.666043251752853394e-01 1.803689897060394287e-01 -8.307075500488281250e-02 -2.782554598525166512e-03 -9.607187658548355103e-02 -4.171897657215595245e-03 -1.714626699686050415e-01 4.185664057731628418e-01 -3.836730495095252991e-02 -2.216128706932067871e-01 -4.200263321399688721e-02 4.294880107045173645e-02 -2.571074068546295166e-01 -1.197765618562698364e-01
9.585577249526977539e-02 9.879492968320846558e-02 1.907690763473510742e-01 -2.011138647794723511e-01 -6.370254326611757278e-03 -2.260172367095947266e-01 3.028434887528419495e-02 -1.247300058603286743e-01 5.227838642895221710e-03 2.089624255895614624e-01 9.309255331754684448e-02 4.364627003669738770e-01 -1.329081356525421143e-01 2.543877661228179932e-01 -2.971104159951210022e-02 -1.010804027318954468e-01 -3.484931886196136475e-01 3.220933303236961365e-02 2.536321282386779785e-01 7.728006690740585327e-02 5.910312384366989136e-02 -1.128713563084602356e-01 4.351580515503883362e-02 1.799781434237957001e-02 -6.042249873280525208e-02 4.105278104543685913e-02 8.986162394285202026e-02 -3.402070403099060059e-01 1.535472124814987183e-01 -1.591221690177917480e-01 -3.296400308609008789e-01 -4.824778065085411072e-02
2.150526791810989380e-01 -3.067840635776519775e-01 1.680582612752914429e-01 -2.811559140682220459e-01 -2.821792103350162506e-02 1.433474868535995483e-01 2.596022188663482666e-01 -1.014249771833419800e-01 -1.079670265316963196e-01 1.880123019218444824e-01 -2.353230267763137817e-01 -5.263486132025718689e-02 -8.339392393827438354e-02 -1.823990046977996826e-01 1.607012301683425903e-01 -5.294161289930343628e-02 -1.960143744945526123e-01 -6.626777816563844681e-03 5.884300544857978821e-02 2.700439095497131348e-01 3.861224353313446045e-01 3.244984894990921021e-02 8.590981364250183105e-02 -8.763422071933746338e-02 -1.880504339933395386e-01 6.588732451200485229e-02 9.172994643449783325e-02 -3.213199377059936523e-01 4.071718454360961914e-02 -1.735479086637496948e-01 -1.175506785511970520e-01 4.794349893927574158e-02
-9.092817455530166626e-02 1.522353440523147583e-01 -5.183104798197746277e-02 -1.741371899843215942e-01 -2.273808121681213379e-01 2.815371192991733551e-02 3.789694607257843018e-01 -1.426666975021362305e-01 -1.276446282863616943e-01 1.040714085102081299e-01 -1.727264374494552612e-01 3.884351253509521484e-01 2.320165559649467468e-02 1.710312515497207642e-01 2.579535916447639465e-02 -5.821304395794868469e-02 1.437258869409561157e-01 1.374433636665344238e-01 -3.022060543298721313e-02 7.622974365949630737e-02 -1.659694761037826538e-01 -2.339644134044647217e-01 -4.320435598492622375e-02 -1.226501390337944031e-01 -9.283829480409622192e-02 -2.682300806045532227e-01 1.231856644153594971e-01 -1.833497583866119385e-01 2.158743739128112793e-01 5.388507992029190063e-02 -3.823904991149902344e-01 -8.271943777799606323e-02
-1.248478740453720093e-01 4.364584386348724365e-02 1.870114654302597046e-01 -1.786801964044570923e-01 -1.929620094597339630e-02 -8.549898862838745117e-02 2.446910440921783447e-01 -4.696273431181907654e-02 -1.387671846896409988e-02 3.401944041252136230e-01 2.138414420187473297e-02 3.821469247341156006e-01 2.248369902372360229e-01 3.172022998332977295e-01 2.896005213260650635e-01 -1.662406921386718750e-01 -1.985423564910888672e-01 1.226598620414733887e-01 1.815972626209259033e-01 -1.937930881977081299e-01 -1.941913515329360962e-01 2.114295959472656250e-01 -5.405015498399734497e-02 -4.826200380921363831e-02 -1.084298714995384216e-01 1.142814233899116516e-01 6.443438678979873657e-02 -2.171661853790283203e-01 1.685653775930404663e-01 5.197341367602348328e-02 -1.116424147039651871e-02 -2.689011953771114349e-02
1.512347161769866943e-01 2.119870111346244812e-02 -1.679854094982147217e-01 1.328211873769760132e-01 -3.116361498832702637e-01 2.982460856437683105e-01 1.484745889902114868e-01 -3.089120378717780113e-03 5.357403308153152466e-02 1.734215319156646729e-01 -8.587611839175224304e-03 1.464280188083648682e-01 -2.141650766134262085e-01 1.173075735569000244e-01 1.565350294113159180e-01 1.186256576329469681e-02 -1.625821739435195923e-01 2.424986660480499268e-01 1.478300839662551880e-01 2.639148235321044922e-01 -1.364985853433609009e-01 2.604079199954867363e-03 4.981540888547897339e-02 1.604989916086196899e-01 -6.192466989159584045e-02 1.591841131448745728e-01 2.778162956237792969e-01 1.140876188874244690e-01 -2.794394083321094513e-02 -5.130420625209808350e-02 -3.054675161838531494e-01 3.797964751720428467e-01
2.490559965372085571e-01 -2.729056775569915771e-01 7.807129621505737305e-02 -4.374661743640899658e-01 2.142645269632339478e-01 1.108963862061500549e-01 1.453391015529632568e-01 -2.876741290092468262e-01 3.031132817268371582e-01 3.031949102878570557e-01 3.649845719337463379e-02 1.998734027147293091e-01 -7.718986831605434418e-03 3.154103159904479980e-01 3.252576664090156555e-02 2.463719807565212250e-02 -3.937552683055400848e-03 -5.954134743660688400e-03 -4.258696921169757843e-03 1.010321006178855896e-01 1.162565276026725769e-01 -1.351995319128036499e-01 -5.799067392945289612e-02 2.397095412015914917e-01 -3.878665715456008911e-02 -1.008118838071823120e-01 1.580928564071655273e-01 -1.768597513437271118e-01 9.667513892054557800e-03 6.391968578100204468e-02 4.396929405629634857e-03 -5.105723440647125244e-02
6.322721391916275024e-02 -2.013475261628627777e-02 -1.857574284076690674e-01 1.261822134256362915e-01 -1.810013949871063232e-01 3.254001438617706299e-01 2.111774682998657227e-02 3.306401520967483521e-02 -4.061964806169271469e-03 1.745496094226837158e-01 -1.486719399690628052e-01 4.301935136318206787e-01 -4.307606071233749390e-02 1.502621024847030640e-01 1.132819056510925293e-01 -6.314548105001449585e-02 1.773076206445693970e-01 -2.079401351511478424e-02 -2.263224720954895020e-01 7.304725795984268188e-02 1.513299494981765747e-01 -4.946057125926017761e-02 -7.692033052444458008e-02 -7.944849878549575806e-02 -6.699492782354354858e-02 -1.783112883567810059e-01 3.742705285549163818e-01 -1.314292550086975098e-01 1.889539211988449097e-01 -1.277276128530502319e-01 -1.226876452565193176e-01 3.733167648315429688e-01
1.015395298600196838e-01 -2.815604805946350098e-01 4.825956374406814575e-02 -5.058860406279563904e-04 -4.469343423843383789e-01 2.397543489933013916e-01 2.540036141872406006e-01 1.089242175221443176e-01 -3.148879706859588623e-01 1.194575875997543335e-01 2.518788278102874756e-01 2.972831130027770996e-01 1.241055596619844437e-02 -5.239469558000564575e-02 2.004107385873794556e-01 1.620869040489196777e-01 -7.238190621137619019e-02 6.374446302652359009e-02 -1.774894893169403076e-01 1.034658960998058319e-02 4.160965606570243835e-02 1.887837350368499756e-01 3.476587682962417603e-02 1.058986261487007141e-01 -1.728562563657760620e-01 -6.272532511502504349e-03 1.658433377742767334e-01 -1.035804897546768188e-01 4.513774812221527100e-02 1.229652315378189087e-01 -2.055503427982330322e-01 1.470456123352050781e-01
1.240498870611190796e-01 -9.487023949623107910e-02 -4.954377561807632446e-02 -2.086652368307113647e-01 -3.930357694625854492e-01 1.900616735219955444e-01 2.421233952045440674e-01 1.423229277133941650e-01 4.028022289276123047e-02 -1.876807808876037598e-01 1.075765341520309448e-01 8.444560319185256958e-02 1.752616614103317261e-01 1.642121076583862305e-01 4.072163105010986328e-01 -7.380832731723785400e-02 -1.626434624195098877e-01 5.136151611804962158e-02 -4.075906798243522644e-02 -6.501259654760360718e-02 1.527892500162124634e-01 -1.086976379156112671e-01 2.060637436807155609e-02 -8.300228416919708252e-02 1.776597052812576294e-01 1.196882203221321106e-01 2.619187161326408386e-02 -3.584727048873901367e-01 2.578120529651641846e-01 -4.083865135908126831e-02 1.440587639808654785e-01 1.849671006202697754e-01
2.701275646686553955e-01 -3.113845176994800568e-02 -8.264419436454772949e-02 -1.496800929307937622e-01 -1.682414710521697998e-01 -1.957541853189468384e-01 2.520803213119506836e-01 -1.647912263870239258e-01 1.710604280233383179e-01 1.407574415206909180e-01 1.023709475994110107e-01 3.650857210159301758e-01 5.057858675718307495e-02 2.114130705595016479e-01 2.568689286708831787e-01 -6.776807457208633423e-02 -2.878469526767730713e-01 2.108255922794342041e-01 2.824640832841396332e-02 1.784343570470809937e-01 9.453108906745910645e-02 -1.956641227006912231e-01 -1.000531390309333801e-01 3.707327246665954590e-01 1.231468394398689270e-01 1.250041425228118896e-01 1.044193655252456665e-01 -3.641202673316001892e-02 -2.024527080357074738e-02 1.848527812398970127e-03 -1.494033634662628174e-01 9.199564158916473389e-02
8.889982849359512329e-02 -3.029558956623077393e-01 6.051670759916305542e-02 -8.528609573841094971e-02 -3.076123073697090149e-02 3.809505105018615723e-01 3.890802264213562012e-01 1.119882389903068542e-01 -1.920643895864486694e-01 1.552776843309402466e-01 3.597984462976455688e-02 2.136030942201614380e-01 2.218055874109268188e-01 -7.140425592660903931e-02 1.624957919120788574e-01 -9.002497419714927673e-03 -1.853584498167037964e-01 4.442873969674110413e-02 -1.491245776414871216e-01 1.872662305831909180e-01 5.596886575222015381e-02 -2.428738772869110107e-01 1.545244902372360229e-01 3.277107328176498413e-02 6.465031206607818604e-02 2.753864526748657227e-01 1.065684333443641663e-01 -1.998594552278518677e-01 8.273149281740188599e-02 8.222824335098266602e-02 -2.542952895164489746e-01 1.951290853321552277e-02
-2.255951464176177979e-01 -6.788826733827590942e-02 6.845403462648391724e-02 -4.318032786250114441e-02 -2.476780265569686890e-01 2.809678614139556885e-01 2.466915100812911987e-01 1.311517059803009033e-01 9.412952698767185211e-03 2.603915035724639893e-01 -1.939507573843002319e-01 2.492857426404953003e-01 -1.837390363216400146e-01 1.083261445164680481e-01 5.379403382539749146e-02 9.148737043142318726e-02 -4.100772365927696228e-02 2.033831179141998291e-02 3.089991025626659393e-02 -7.868169248104095459e-02 8.321201801300048828e-02 5.843626335263252258e-03 4.166615009307861328e-01 -4.616260156035423279e-02 -1.546817421913146973e-01 2.332978695631027222e-01 3.149477764964103699e-02 -2.876344919204711914e-01 1.454688459634780884e-01 2.384234517812728882e-01 -1.911260187625885010e-01 -1.632138788700103760e-01
1.897584646940231323e-01 -1.064854860305786133e-01 3.328098356723785400e-01 2.632560394704341888e-02 -3.316039144992828369e-01 8.614009246230125427e-03 1.898732036352157593e-01 5.194728448987007141e-02 7.772134244441986084e-02 -6.451681256294250488e-02 1.067856997251510620e-01 2.800307869911193848e-01 -2.140819281339645386e-01 3.524974733591079712e-02 -3.428424894809722900e-02 1.039055511355400085e-01 -8.040812611579895020e-02 3.030045032501220703e-01 2.932181209325790405e-02 -1.150791943073272705e-01 2.847673296928405762e-01 -1.903975941240787506e-02 1.736508011817932129e-01 1.460858583450317383e-01 -9.948211163282394409e-02 9.426368027925491333e-02 -4.584982246160507202e-02 -4.679739475250244141e-01 -5.056332796812057495e-03 -6.338685005903244019e-02 -5.846256762742996216e-02 2.016586810350418091e-01
2.495157346129417419e-02 -4.339227825403213501e-02 2.774138450622558594e-01 -4.185543209314346313e-02 2.214692905545234680e-02 1.340110413730144501e-02 2.524890601634979248e-01 -5.569365248084068298e-02 2.731499373912811279e-01 7.707722485065460205e-02 -5.407872796058654785e-02 1.646619141101837158e-01 6.658659782260656357e-03 2.091143280267715454e-01 -2.068221718072891235e-01 -1.590384095907211304e-01 -2.493142336606979370e-01 -9.986380115151405334e-03 9.683610498905181885e-02 5.080210044980049133e-02 -6.133365258574485779e-02 1.986299902200698853e-01 -9.412555396556854248e-02 -1.236749161034822464e-02 2.358118146657943726e-01 3.771869540214538574e-01 2.552078962326049805e-01 -4.610668718814849854e-01 2.503786794841289520e-02 -6.772621721029281616e-02 -1.469042450189590454e-01 -1.064380863681435585e-03
1.820351928472518921e-02 2.547947764396667480e-01 2.092103809118270874e-01 -2.138434797525405884e-01 -1.629630327224731445e-01 -5.093282461166381836e-02 1.802149862051010132e-01 -6.191855762153863907e-03 2.421667277812957764e-01 3.002368807792663574e-01 -2.739456295967102051e-01 3.096432089805603027e-01 7.315704599022865295e-03 5.206159874796867371e-02 3.603551089763641357e-01 -4.861285164952278137e-02 8.673060685396194458e-02 -2.041012197732925415e-01 4.449529200792312622e-02 -3.830223530530929565e-02 -5.895198136568069458e-02 1.728383898735046387e-01 3.207864472642540932e-03 1.418050527572631836e-01 2.432549744844436646e-02 1.157621964812278748e-01 1.824318915605545044e-01 -3.294991552829742432e-01 2.478710263967514038e-01 3.749847412109375000e-02 -3.096687607467174530e-02 -5.608620494604110718e-02
-2.026896923780441284e-01 -1.540303081274032593e-01 -8.608114719390869141e-02 -3.660823032259941101e-02 -4.631726741790771484e-01 -1.079696789383888245e-01 2.978135347366333008e-01 -1.948384940624237061e-01 -2.045851200819015503e-03 5.439126119017601013e-02 -9.850422292947769165e-02 1.736426204442977905e-01 -3.162052482366561890e-02 1.252000182867050171e-01 1.364825516939163208e-01 -2.181740999221801758e-01 -1.436650902032852173e-01 1.652732193470001221e-01 -1.391921192407608032e-01 -1.423694491386413574e-01 1.817256510257720947e-01 2.054629474878311157e-02 1.103991419076919556e-01 1.008276361972093582e-02 -6.651864200830459595e-02 -9.005072712898254395e-02 -3.698319569230079651e-02 -4.297218024730682373e-01 9.556438773870468140e-02 -2.772989273071289062e-01 -1.720777750015258789e-01 1.858669146895408630e-02
9.820446372032165527e-02 -4.522544443607330322e-01 -1.020063310861587524e-01 -7.464534789323806763e-02 -1.023792922496795654e-01 4.688821732997894287e-02 2.610977292060852051e-01 -2.063419222831726074e-01 2.673285007476806641e-01 3.353584706783294678e-01 7.255607098340988159e-02 2.403490692377090454e-01 1.971831619739532471e-01 1.354523003101348877e-01 -5.928713083267211914e-02 2.246843650937080383e-02 1.495387703180313110e-01 8.483145385980606079e-03 -7.511189579963684082e-02 1.120789498090744019e-01 1.750161051750183105e-01 -4.030828773975372314e-01 1.129507794976234436e-01 -1.312676072120666504e-01 -1.325746811926364899e-02 -1.048998674377799034e-03 -3.171351924538612366e-02 -2.149110138416290283e-01 -3.552785376086831093e-03 -1.500657498836517334e-01 3.773972392082214355e-02 -5.609615147113800049e-02
2.639862596988677979e-01 -1.910835951566696167e-01 1.389285027980804443e-01 -1.510703116655349731e-01 -5.247499793767929077e-02 9.391255676746368408e-02 1.391192823648452759e-01 -1.161457449197769165e-01 1.722295731306076050e-01 1.523561626672744751e-01 6.978641450405120850e-02 3.023468255996704102e-01 6.547544896602630615e-02 3.346458375453948975e-01 -7.342609763145446777e-02 -1.765822619199752808e-01 -2.652080953121185303e-01 6.438480317592620850e-02 -1.870929449796676636e-01 1.720456033945083618e-01 1.701213121414184570e-01 -2.086431384086608887e-01 -4.766539856791496277e-02 3.118771910667419434e-01 -1.062690988183021545e-01 2.819146811962127686e-01 1.366074234247207642e-01 -1.202238053083419800e-01 4.360339045524597168e-02 -2.396450489759445190e-01 8.046177774667739868e-02 6.682035326957702637e-02
3.426715135574340820e-01 -1.128657236695289612e-01 -8.579030632972717285e-02 -1.946351379156112671e-01 -4.570753872394561768e-02 6.313976645469665527e-02 3.731630444526672363e-01 -1.128205358982086182e-01 2.347285896539688110e-01 3.634717166423797607e-01 -2.504785954952239990e-01 9.765178710222244263e-02 -7.285097241401672363e-02 -7.172889262437820435e-02 1.201527789235115051e-01 -1.098492369055747986e-01 -2.143998295068740845e-01 1.901732385158538818e-01 -1.003827601671218872e-01 1.533535569906234741e-01 -3.075011447072029114e-02 -1.400723159313201904e-01 1.755905896425247192e-01 -3.908127918839454651e-02 -1.619252562522888184e-01 2.230170965194702148e-01 7.882274687290191650e-02 -7.956144958734512329e-02 -6.073970720171928406e-02 -1.550445109605789185e-01 -1.898421496152877808e-01 -2.217641621828079224e-01
-1.766664534807205200e-01 -2.790760099887847900e-01 -1.214727200567722321e-02 -1.097502261400222778e-01 -2.990129590034484863e-01 -3.088710643351078033e-02 1.350499838590621948e-01 -5.138067062944173813e-03 -1.903324201703071594e-02 3.034578822553157806e-02 -6.020675599575042725e-02 2.920643389225006104e-01 -1.840870529413223267e-01 7.346922904253005981e-02 -7.707247883081436157e-02 -4.112437739968299866e-02 -2.945300750434398651e-02 2.583381831645965576e-01 3.484253585338592529e-01 5.811699107289314270e-02 1.897897720336914062e-01 1.802678704261779785e-01 6.349263340234756470e-02 1.110085844993591309e-01 -2.021614760160446167e-01 1.398417502641677856e-01 -3.669663518667221069e-02 -3.186060190200805664e-01 1.001930460333824158e-01 -1.601731181144714355e-01 -2.738623023033142090e-01 2.858806550502777100e-01
1.536829918622970581e-01 -2.900497913360595703e-01 -1.038663610816001892e-01 -1.136156842112541199e-01 8.643595129251480103e-02 6.354530155658721924e-02 2.201221287250518799e-01 -1.123951449990272522e-01 2.825291156768798828e-01 2.473821640014648438e-01 2.684133313596248627e-02 3.501438498497009277e-01 1.545649953186511993e-02 1.495833992958068848e-01 9.450121968984603882e-02 3.827222809195518494e-02 -1.064532250165939331e-01 2.321269214153289795e-01 -1.859311759471893311e-01 1.833744496107101440e-01 2.484616488218307495e-01 -2.108952701091766357e-01 -1.245684698224067688e-01 -8.440864831209182739e-02 -1.015142053365707397e-01 1.686330437660217285e-01 -1.822828128933906555e-02 -1.487977504730224609e-01 2.800468541681766510e-02 -3.609487414360046387e-01 -1.422111392021179199e-01 -1.543945372104644775e-01
[truncated: 3,266,468 more chars]
