# Supplementary material for: The Language of Innovation
Source: PLoS One. 2020 Apr 30;15(4):e0230107. doi: 10.1371/journal.pone.0230107 (PMC7194493; doi:10.1371/journal.pone.0230107)
Supplement: S14 File — (GZ) [file pone.0230107.s014.tar.gz › 1992-1996/V2Run_9_VS_4500_embeddings1992-1996ED32.txt]

4.129602015018463135e-01 -1.162627115845680237e-01 -1.974842250347137451e-01 1.270856261253356934e-01 -3.775008916854858398e-01 -8.129098452627658844e-03 1.646015644073486328e-01 1.244719848036766052e-01 1.601497083902359009e-01 2.534461617469787598e-01 1.986872777342796326e-02 2.839420437812805176e-01 -1.309383511543273926e-01 5.882928147912025452e-02 3.171078860759735107e-01 -2.297445386648178101e-01 1.579109281301498413e-01 -5.365686863660812378e-02 -3.336207568645477295e-02 4.317382816225290298e-03 -2.744569182395935059e-01 -4.199485480785369873e-02 -1.222748681902885437e-01 6.869456917047500610e-02 -1.642187684774398804e-01 1.653230190277099609e-01 -8.027609437704086304e-02 -1.215703040361404419e-02 1.243420019745826721e-01 1.322468183934688568e-02 1.670901924371719360e-01 2.522468753159046173e-02
1.678094081580638885e-02 -2.858376801013946533e-01 -9.312400221824645996e-02 -6.467849016189575195e-02 -4.979634657502174377e-02 -1.549734324216842651e-01 -1.548957079648971558e-01 1.219297852367162704e-02 4.100316762924194336e-01 4.144413862377405167e-03 1.456021666526794434e-01 1.159703508019447327e-01 4.341758042573928833e-02 -1.794804632663726807e-01 2.703439891338348389e-01 -3.635010421276092529e-01 -1.349008083343505859e-01 -2.852562069892883301e-01 -2.133684903383255005e-01 1.890254020690917969e-01 -2.293674498796463013e-01 -3.753940016031265259e-02 -1.938555687665939331e-01 -2.356087416410446167e-02 1.217078715562820435e-01 -9.438364207744598389e-02 -1.610874086618423462e-01 -1.168288663029670715e-01 3.763113403692841530e-03 -1.869608312845230103e-01 2.025065124034881592e-01 -1.166793145239353180e-02
-1.751300096511840820e-01 -5.754469335079193115e-02 -2.529099881649017334e-01 -8.210133016109466553e-02 -4.010399803519248962e-02 -7.682155817747116089e-02 -3.485659062862396240e-01 2.441061101853847504e-02 4.435077309608459473e-03 7.321134209632873535e-02 1.441309750080108643e-01 4.787480831146240234e-01 2.858865447342395782e-02 5.059178173542022705e-02 3.563343286514282227e-01 -1.786503046751022339e-01 3.332905471324920654e-01 -1.497501879930496216e-01 3.532062470912933350e-02 -1.299285590648651123e-01 -7.948523759841918945e-02 -1.390773057937622070e-01 -1.772747933864593506e-01 2.774835377931594849e-02 4.511930048465728760e-02 3.537537157535552979e-02 -1.768683046102523804e-01 -1.938559114933013916e-01 9.417616575956344604e-02 9.954391419887542725e-02 -6.875815242528915405e-02 2.072228193283081055e-01
1.998926140367984772e-02 -3.014363646507263184e-01 -1.977069228887557983e-01 -5.770948901772499084e-02 -1.834096163511276245e-01 2.090416252613067627e-01 -5.162659287452697754e-01 9.511405229568481445e-02 2.980655729770660400e-01 1.226149946451187134e-01 1.926476508378982544e-01 4.167431294918060303e-01 -1.585323214530944824e-01 1.708886027336120605e-02 1.298636198043823242e-01 -4.454258456826210022e-02 4.920047521591186523e-02 -4.772635921835899353e-02 8.899867534637451172e-02 -2.955630607903003693e-02 -1.113827973604202271e-01 3.653825819492340088e-02 -1.962286233901977539e-01 7.403513044118881226e-02 -1.718157231807708740e-01 -3.635564818978309631e-02 -1.116532683372497559e-01 -3.280642256140708923e-02 1.498121321201324463e-01 5.903102084994316101e-02 1.044160574674606323e-01 -4.503240436315536499e-02
2.334892377257347107e-02 -3.175811171531677246e-01 -1.203779429197311401e-01 2.474437840282917023e-02 -2.615208029747009277e-01 -1.019896268844604492e-01 -1.304435580968856812e-01 9.198301285505294800e-02 1.599551439285278320e-01 -3.968261182308197021e-02 1.191322691738605499e-02 3.750825822353363037e-01 -8.351840823888778687e-02 1.399266570806503296e-01 -2.400209940969944000e-02 -2.758848667144775391e-01 2.950846031308174133e-02 -1.270212084054946899e-01 8.172179758548736572e-02 1.975141614675521851e-01 -3.627716898918151855e-01 2.755841016769409180e-01 -7.806597650051116943e-02 -1.813915558159351349e-03 -1.738379001617431641e-01 -3.282442390918731689e-01 -4.902447573840618134e-03 -2.331081628799438477e-01 6.014237552881240845e-02 -1.807672157883644104e-02 -1.970050670206546783e-02 -1.870496720075607300e-01
-4.211711511015892029e-02 2.768558859825134277e-01 -1.324970871210098267e-01 1.110003739595413208e-01 -1.109094731509685516e-02 -2.972098588943481445e-01 -2.597920596599578857e-01 1.767388880252838135e-01 -6.667809188365936279e-02 9.864497929811477661e-02 1.816952377557754517e-01 2.826181352138519287e-01 2.234736829996109009e-01 1.579649001359939575e-02 1.786305159330368042e-01 -4.395406693220138550e-02 1.198566239327192307e-02 -5.268689990043640137e-02 6.561028957366943359e-02 1.024636924266815186e-01 -4.020786583423614502e-01 -3.001693487167358398e-01 -3.339468240737915039e-01 -6.084936670958995819e-03 -3.233263641595840454e-02 -1.384009420871734619e-01 -1.098531410098075867e-01 9.805135428905487061e-02 1.653418093919754028e-01 3.744451561942696571e-03 -1.290324777364730835e-01 -1.627531349658966064e-01
9.545322507619857788e-02 -1.678444892168045044e-01 -4.522116109728813171e-02 8.108242601156234741e-02 9.556369483470916748e-02 4.591368138790130615e-02 -3.841897547245025635e-01 -3.001439198851585388e-02 8.366211503744125366e-02 2.356496602296829224e-01 4.593467116355895996e-01 -8.677263557910919189e-02 1.284566074609756470e-01 -3.334718197584152222e-02 7.533901184797286987e-02 -1.897014528512954712e-01 1.777110844850540161e-01 -2.343536764383316040e-01 6.839641928672790527e-02 -5.437903851270675659e-02 -4.398429989814758301e-01 -5.113992840051651001e-02 -2.706989943981170654e-01 1.293304860591888428e-01 7.017555087804794312e-02 -3.273050300776958466e-03 -1.487369928508996964e-02 -2.357307076454162598e-01 4.378073662519454956e-02 -6.308946758508682251e-02 4.788332432508468628e-02 -6.989245861768722534e-02
-1.391205489635467529e-01 -2.195586711168289185e-01 -1.347927749156951904e-01 3.311448916792869568e-02 -2.099807411432266235e-01 7.080130279064178467e-02 -3.033445775508880615e-01 2.842780016362667084e-02 1.315579265356063843e-01 2.357444912195205688e-01 -1.426798254251480103e-01 3.692934513092041016e-01 -6.967161595821380615e-02 -1.694130003452301025e-01 1.091818511486053467e-01 4.699261393398046494e-03 3.076268136501312256e-01 -3.369792997837066650e-01 -1.207193434238433838e-01 7.248400710523128510e-03 -3.337059319019317627e-01 -2.411018311977386475e-02 -4.306184127926826477e-02 -1.794762164354324341e-01 -3.663871064782142639e-02 -8.270864188671112061e-02 -3.138896226882934570e-01 -4.948916286230087280e-02 6.692989170551300049e-02 -1.078390702605247498e-01 9.213584475219249725e-03 -4.418577626347541809e-02
2.330807298421859741e-01 -3.293871283531188965e-01 -2.172048687934875488e-01 3.780523687601089478e-02 4.378494620323181152e-02 -8.322391659021377563e-02 -1.926450729370117188e-01 -1.413354873657226562e-01 5.336618795990943909e-02 1.150783896446228027e-01 2.680367231369018555e-02 1.958864033222198486e-01 9.625942260026931763e-02 -4.474106058478355408e-02 6.496043503284454346e-02 -2.971842586994171143e-01 4.341945424675941467e-02 -4.611681103706359863e-01 -1.519831717014312744e-01 -2.353932261466979980e-01 -2.924182713031768799e-01 -6.154090538620948792e-02 -9.173893183469772339e-02 -1.026031449437141418e-01 -1.904528737068176270e-01 7.153192162513732910e-02 1.272706389427185059e-01 -2.331190407276153564e-01 1.172911748290061951e-01 -1.692619174718856812e-01 8.617161959409713745e-02 -2.406729757785797119e-02
5.108002200722694397e-02 -6.144721433520317078e-02 1.030735224485397339e-01 -3.877140209078788757e-02 -3.835395351052284241e-02 4.706479981541633606e-02 -2.131452411413192749e-01 2.695345282554626465e-01 4.265946894884109497e-02 -2.362794615328311920e-02 1.446006745100021362e-01 1.390907615423202515e-01 1.007708907127380371e-01 1.753279007971286774e-02 -1.049789935350418091e-01 -4.555974006652832031e-01 6.694895774126052856e-02 -4.118058085441589355e-01 -3.006108701229095459e-01 1.821341663599014282e-01 -2.057125791907310486e-02 -2.664794623851776123e-01 -1.270772665739059448e-01 -1.718282550573348999e-01 1.555001735687255859e-01 -1.608409434556961060e-01 -1.063906028866767883e-01 -2.957458794116973877e-01 1.062199845910072327e-01 -1.015456840395927429e-01 -3.644222393631935120e-02 3.956559300422668457e-02
1.363960206508636475e-01 -1.698741912841796875e-01 6.699392944574356079e-02 7.031074911355972290e-02 -1.314889490604400635e-01 -1.462727040052413940e-01 -2.820987999439239502e-01 1.208748742938041687e-01 1.360113471746444702e-01 2.231234312057495117e-01 3.249137401580810547e-01 1.300698332488536835e-02 -1.342756003141403198e-01 1.253842115402221680e-01 5.662594735622406006e-02 -3.582725822925567627e-01 -8.657440543174743652e-02 -3.094608485698699951e-01 -2.478931695222854614e-01 -6.586471945047378540e-02 -1.808069795370101929e-01 -2.016946822404861450e-01 -3.375357985496520996e-01 -2.461028993129730225e-01 8.837615698575973511e-02 -1.306854374706745148e-02 9.669157862663269043e-02 -6.621965020895004272e-02 1.050479784607887268e-01 1.996648684144020081e-02 -5.989182740449905396e-02 1.312941759824752808e-01
1.772280037403106689e-02 -2.311715781688690186e-01 4.424694553017616272e-02 9.746553748846054077e-02 -3.127796649932861328e-01 -1.375043988227844238e-01 -2.073601931333541870e-01 3.082890808582305908e-01 1.176426038146018982e-01 3.177784979343414307e-01 -1.179819181561470032e-01 2.655525207519531250e-01 -6.658273190259933472e-02 -2.613972723484039307e-01 1.294177770614624023e-01 -4.761222377419471741e-02 3.019670844078063965e-01 -2.321701794862747192e-01 6.280983239412307739e-02 -1.106832548975944519e-01 -2.904561758041381836e-01 1.330520026385784149e-02 -2.481730729341506958e-01 -7.584682852029800415e-02 5.232477560639381409e-02 4.201098531484603882e-02 1.795070245862007141e-02 -1.456401497125625610e-01 1.147810220718383789e-01 -2.061613462865352631e-02 -7.618309929966926575e-03 1.900250762701034546e-01
1.984706223011016846e-01 -1.914393305778503418e-01 1.182675361633300781e-01 -1.031876802444458008e-01 5.795647948980331421e-02 2.412357032299041748e-01 -3.242494463920593262e-01 -4.835740104317665100e-02 -4.182324931025505066e-02 4.268395528197288513e-02 1.136983335018157959e-01 3.894325196743011475e-01 7.856631651520729065e-03 -8.055783063173294067e-02 2.547731101512908936e-01 -1.916617602109909058e-01 2.996844947338104248e-01 3.142699226737022400e-02 3.171187266707420349e-02 -1.529100984334945679e-01 -3.323169350624084473e-01 -5.045615136623382568e-02 -3.349218368530273438e-01 -1.595549285411834717e-01 -1.462909877300262451e-01 -1.412094384431838989e-01 -6.230359524488449097e-02 -1.625155061483383179e-01 -6.507391482591629028e-02 1.173483580350875854e-02 3.478274866938591003e-02 1.045570075511932373e-01
1.960770636796951294e-01 -1.926510930061340332e-01 -2.959173023700714111e-01 2.474380889907479286e-03 -7.577988505363464355e-02 -1.525386720895767212e-01 -2.898564003407955170e-02 7.055862993001937866e-02 2.267543822526931763e-01 2.686640322208404541e-01 -7.593557238578796387e-02 2.460993826389312744e-01 1.476215720176696777e-01 9.480704367160797119e-02 6.591255962848663330e-02 -9.842921048402786255e-02 2.945676632225513458e-02 -2.975666522979736328e-01 -4.805545136332511902e-02 -1.948208510875701904e-01 -1.962091177701950073e-01 -2.730103433132171631e-01 -2.466225624084472656e-01 -2.205942571163177490e-01 4.670397192239761353e-02 1.996895223855972290e-01 7.857640832662582397e-02 -2.745739519596099854e-01 6.862159818410873413e-02 -2.447711974382400513e-01 1.594274640083312988e-01 3.791961818933486938e-02
-9.250475466251373291e-02 1.119657307863235474e-01 -1.630747169256210327e-01 7.155552506446838379e-02 -1.867911666631698608e-01 -1.032588258385658264e-01 -2.517758607864379883e-01 1.799450814723968506e-01 2.495462894439697266e-01 1.629684418439865112e-01 2.678613066673278809e-01 3.643094897270202637e-01 -1.827803552150726318e-01 4.342797771096229553e-02 2.598947845399379730e-03 -1.938806660473346710e-02 4.302451014518737793e-02 -2.711537480354309082e-01 -1.049649640917778015e-01 -1.691708117723464966e-01 -1.308432966470718384e-01 4.128166660666465759e-02 -1.625912338495254517e-01 -1.057174876332283020e-01 -2.036618292331695557e-01 -8.489461243152618408e-02 -3.326613456010818481e-02 -3.958607316017150879e-01 6.326156109571456909e-02 -5.397812277078628540e-02 -2.176832780241966248e-02 -3.025769591331481934e-01
9.550699591636657715e-02 9.873634576797485352e-02 -3.781671868637204170e-03 1.863478422164916992e-01 -9.836120903491973877e-02 -1.203712522983551025e-01 -1.087443977594375610e-01 -1.628685160540044308e-03 1.015427261590957642e-01 1.722890883684158325e-01 -3.316626697778701782e-02 1.950810104608535767e-01 2.434088438749313354e-01 -3.417206108570098877e-01 2.467424422502517700e-01 -1.944426447153091431e-01 2.221067063510417938e-02 -2.115013822913169861e-02 2.313157916069030762e-02 -2.403102256357669830e-02 -2.968512773513793945e-01 -1.776753813028335571e-01 -3.677806258201599121e-01 1.759378910064697266e-01 -3.489816188812255859e-01 -1.552325338125228882e-01 -1.872384548187255859e-01 -5.516310408711433411e-02 -1.979704797267913818e-01 -2.009645104408264160e-02 3.155574202537536621e-02 2.097574323415756226e-01
-8.265597373247146606e-02 -2.370814234018325806e-01 2.590430900454521179e-03 1.625513425096869469e-03 4.075425490736961365e-02 6.453835964202880859e-02 -2.371097803115844727e-01 1.973505318164825439e-01 1.965778619050979614e-01 5.636056885123252869e-02 1.528027802705764771e-01 3.585849404335021973e-01 -1.512830704450607300e-01 -9.498785436153411865e-02 -9.954742342233657837e-02 -5.591250956058502197e-02 3.634162247180938721e-01 -3.688839077949523926e-01 -2.076308242976665497e-02 -8.779740333557128906e-02 -3.405569493770599365e-01 3.551854752004146576e-03 -2.873390018939971924e-01 -1.941892802715301514e-01 -1.134919002652168274e-01 2.717715874314308167e-02 -7.466677576303482056e-02 5.262639746069908142e-02 5.134096369147300720e-02 1.313839703798294067e-01 1.733793765306472778e-01 1.130819618701934814e-01
3.010793030261993408e-01 8.524382114410400391e-02 -2.939000725746154785e-01 1.422291696071624756e-01 -2.605148777365684509e-02 3.150655925273895264e-01 -1.391739547252655029e-01 1.747595518827438354e-01 4.393032565712928772e-02 2.177363485097885132e-01 4.198074638843536377e-01 1.572111845016479492e-01 -1.806234195828437805e-02 1.744041293859481812e-01 1.282974928617477417e-01 -2.246238887310028076e-01 -7.624914497137069702e-02 -2.156195193529129028e-01 -1.630035936832427979e-01 -6.693276762962341309e-02 -2.434559613466262817e-01 -1.719099283218383789e-01 2.196409702301025391e-01 -5.238392576575279236e-02 -4.899722710251808167e-02 -2.144894897937774658e-01 -7.880278676748275757e-02 -2.142724348232150078e-03 1.319528967142105103e-01 9.226511232554912567e-03 2.269763732329010963e-03 4.880990833044052124e-02
2.017004489898681641e-01 -1.179865822196006775e-01 1.460886001586914062e-01 2.796312980353832245e-02 1.413407828658819199e-02 -4.371814802289009094e-02 -3.144217431545257568e-01 1.186373382806777954e-01 1.931812167167663574e-01 2.553974688053131104e-01 -6.969866901636123657e-02 4.392214715480804443e-01 2.254424802958965302e-02 -2.152631133794784546e-01 1.567251235246658325e-01 -2.868192791938781738e-01 2.197148054838180542e-01 -1.100828349590301514e-01 1.225375942885875702e-02 -1.383838355541229248e-01 -1.903424561023712158e-01 3.131828038021922112e-03 -6.237170100212097168e-02 -1.679309830069541931e-02 -1.168374344706535339e-01 -1.400491595268249512e-01 -1.783417165279388428e-02 -4.174352884292602539e-01 5.769677460193634033e-02 1.232256963849067688e-01 4.070669785141944885e-02 -7.822854071855545044e-02
-1.381714362651109695e-02 2.345099672675132751e-02 -6.644228100776672363e-02 -3.379246592521667480e-02 -2.198105454444885254e-01 1.132506355643272400e-01 5.259432271122932434e-02 1.789317727088928223e-01 6.627021729946136475e-02 2.161414623260498047e-01 1.308941394090652466e-01 1.363940164446830750e-02 3.962587192654609680e-02 9.904610365629196167e-02 1.688332855701446533e-01 -5.081664323806762695e-01 2.600874304771423340e-01 -3.824837803840637207e-01 -2.714132145047187805e-02 5.573302879929542542e-02 -2.529316842555999756e-01 -1.215655952692031860e-01 -2.336543053388595581e-01 -2.147514224052429199e-01 1.414526998996734619e-01 -4.947588220238685608e-02 1.884049028158187866e-01 -1.562590301036834717e-01 1.842966862022876740e-02 -4.753182083368301392e-02 2.206170260906219482e-01 1.851850375533103943e-02
5.466366652399301529e-03 -1.806833297014236450e-01 -2.546962909400463104e-02 -3.128060698509216309e-02 1.040509045124053955e-01 2.229807227849960327e-01 -1.160981282591819763e-01 2.385910004377365112e-01 1.941144466400146484e-01 -1.157628372311592102e-01 -9.762229770421981812e-02 2.665353715419769287e-01 -3.423418477177619934e-02 2.271396340802311897e-03 1.362265944480895996e-01 -2.610146068036556244e-02 3.643447756767272949e-01 -2.409745007753372192e-01 -1.926958858966827393e-01 1.077691614627838135e-01 -3.034370541572570801e-01 -1.763210743665695190e-01 -3.743278682231903076e-01 -1.075033769011497498e-01 -1.811080873012542725e-01 6.742324680089950562e-02 1.940388977527618408e-02 -1.966545283794403076e-01 2.146135121583938599e-01 2.027831077575683594e-01 4.787619784474372864e-02 -4.904434829950332642e-02
2.487490773200988770e-01 2.399356104433536530e-03 2.286635152995586395e-02 -3.869779780507087708e-02 -2.392658442258834839e-01 -3.305909633636474609e-01 -1.023657396435737610e-01 -5.284513160586357117e-02 1.009164974093437195e-01 1.374556124210357666e-01 -1.836058916524052620e-03 4.823396801948547363e-01 1.396969854831695557e-01 -1.189450174570083618e-01 1.266490519046783447e-01 -3.464755415916442871e-02 -1.343809366226196289e-01 -8.850403130054473877e-02 -6.333051621913909912e-02 1.488456279039382935e-01 -3.820181787014007568e-01 -2.380504757165908813e-01 -2.109356969594955444e-01 -5.096879974007606506e-02 -2.163547128438949585e-01 5.797000601887702942e-03 -4.170131683349609375e-02 2.247264236211776733e-01 -4.088981077075004578e-02 1.973891258239746094e-01 -1.925909891724586487e-02 4.251104220747947693e-02
3.363971114158630371e-01 -8.076290041208267212e-02 -3.511804044246673584e-01 -1.722903698682785034e-01 2.840566821396350861e-02 -5.768029019236564636e-02 4.117303714156150818e-02 1.547453850507736206e-01 1.867621392011642456e-01 -4.933329764753580093e-03 -7.622893154621124268e-02 1.749040186405181885e-01 5.975092947483062744e-02 7.203083485364913940e-02 -2.987049818038940430e-01 -1.463656034320592880e-02 -3.240884467959403992e-02 -4.014633595943450928e-01 4.498947784304618835e-02 3.921704366803169250e-02 -3.146636486053466797e-02 -2.805162966251373291e-01 -6.097225099802017212e-02 -1.633845455944538116e-02 -2.516812086105346680e-01 -2.689090371131896973e-01 -1.793057620525360107e-01 -8.455142378807067871e-02 2.227603793144226074e-01 1.918961107730865479e-01 -6.569134443998336792e-02 1.133903488516807556e-01
2.832657694816589355e-01 1.155192106962203979e-01 -2.464915364980697632e-01 1.944874525070190430e-01 3.659038990736007690e-02 -5.326964333653450012e-02 -2.469580322504043579e-01 1.070581600069999695e-01 1.965586543083190918e-01 -2.783156558871269226e-02 1.723677664995193481e-01 1.447752565145492554e-01 2.428997606039047241e-01 1.167869195342063904e-02 3.463247418403625488e-01 -1.481867432594299316e-01 1.505947262048721313e-01 7.478079292923212051e-03 2.249730229377746582e-01 1.559410542249679565e-01 -2.465944439172744751e-01 1.639358699321746826e-02 -3.325015008449554443e-01 -5.635211709886789322e-03 -3.779953345656394958e-02 -3.814673423767089844e-02 1.955245062708854675e-02 2.208904325962066650e-01 1.997832953929901123e-01 1.648891866207122803e-01 2.253052592277526855e-01 2.887937054038047791e-02
-4.206386208534240723e-02 -1.394059360027313232e-01 -5.309987813234329224e-02 4.933018237352371216e-02 -8.531795442104339600e-02 -4.980608448386192322e-02 -2.175170928239822388e-01 1.847031861543655396e-01 2.715449035167694092e-01 2.116438150405883789e-01 8.607114106416702271e-02 2.153808772563934326e-01 -2.013287991285324097e-01 7.516202330589294434e-02 -1.515699550509452820e-02 -2.656344771385192871e-01 6.059109792113304138e-02 5.596417002379894257e-03 5.587190762162208557e-02 2.655026912689208984e-01 -2.392330318689346313e-01 1.337696760892868042e-01 -1.833622902631759644e-01 -1.746572852134704590e-01 -3.317174315452575684e-01 -1.067568287253379822e-01 -2.813369929790496826e-01 -3.963800370693206787e-01 3.559225797653198242e-02 9.630424529314041138e-02 8.330088853836059570e-02 -3.609206527471542358e-02
1.434071063995361328e-01 8.155915141105651855e-02 -2.836904227733612061e-01 -4.136363789439201355e-02 -4.129801690578460693e-02 1.298098266124725342e-01 -5.118088796734809875e-02 -2.584198117256164551e-02 2.204811722040176392e-01 1.560427844524383545e-01 1.491990536451339722e-01 1.076025813817977905e-01 -2.632874548435211182e-01 -2.743439674377441406e-01 -4.744504578411579132e-03 -1.063404977321624756e-01 -8.319547027349472046e-02 -2.623886168003082275e-01 -8.769831061363220215e-02 2.787319570779800415e-02 -2.886351943016052246e-01 -3.735249638557434082e-01 3.351464122533798218e-02 -1.473013460636138916e-01 1.962814480066299438e-01 1.637283563613891602e-01 7.468561828136444092e-02 1.454305052757263184e-01 2.752380967140197754e-01 9.529666602611541748e-02 2.443464547395706177e-01 1.988439112901687622e-01
3.047606945037841797e-01 -2.266453765332698822e-02 -1.507209241390228271e-01 6.849236041307449341e-02 -1.691491901874542236e-02 -6.885040551424026489e-02 -1.593816876411437988e-01 2.400100976228713989e-01 7.104153186082839966e-02 2.066382765769958496e-01 2.792725563049316406e-01 2.589609324932098389e-01 1.665833294391632080e-01 1.315772682428359985e-01 -2.716222591698169708e-02 -3.758530020713806152e-01 2.103552073240280151e-01 -6.558758765459060669e-02 -8.119680732488632202e-02 3.531776368618011475e-02 -3.882984817028045654e-01 1.358455885201692581e-02 -9.068661183118820190e-02 -7.995464652776718140e-02 9.410618245601654053e-02 -1.869325786828994751e-01 -1.911043189465999603e-02 2.447162270545959473e-01 9.510919451713562012e-02 -3.081952594220638275e-02 -5.672644451260566711e-02 2.684518694877624512e-01
1.523884236812591553e-01 -7.287915796041488647e-02 -8.366897702217102051e-02 1.639587730169296265e-01 -1.789387501776218414e-02 -4.945493116974830627e-02 -2.737672030925750732e-01 1.870589703321456909e-01 1.860031783580780029e-01 8.310271799564361572e-02 3.726272583007812500e-01 2.661546468734741211e-01 7.501024752855300903e-02 2.954616956412792206e-02 1.066528353840112686e-02 -3.272806107997894287e-01 -1.121986880898475647e-01 -1.515095829963684082e-01 1.792477816343307495e-01 -2.224605083465576172e-01 -1.098806262016296387e-01 -1.361603569239377975e-02 -3.374813199043273926e-01 -1.729859709739685059e-01 1.195678561925888062e-01 -1.896346807479858398e-01 6.595866754651069641e-03 -2.864927649497985840e-01 -1.064463779330253601e-01 -1.389008313417434692e-01 -8.776875585317611694e-02 1.265443712472915649e-01
1.125042885541915894e-01 1.582260727882385254e-01 -2.074071615934371948e-01 1.811142563819885254e-01 -2.075680792331695557e-01 -3.188111186027526855e-01 -9.195370972156524658e-02 1.040330529212951660e-01 1.237553507089614868e-01 2.039187699556350708e-01 4.767408221960067749e-02 3.660252988338470459e-01 4.951537773013114929e-02 -6.763587892055511475e-02 3.311766684055328369e-01 6.133679300546646118e-02 -1.789701282978057861e-01 -3.022120334208011627e-02 1.616703122854232788e-01 5.203960929065942764e-03 -3.139928877353668213e-01 -2.619486749172210693e-01 -1.516568660736083984e-01 3.548336774110794067e-02 -1.200144141912460327e-01 -4.302609711885452271e-02 -2.983738183975219727e-01 1.353418231010437012e-01 6.009667739272117615e-02 -6.122821196913719177e-02 1.090742871165275574e-01 1.242556795477867126e-01
2.142254114151000977e-01 1.670733839273452759e-01 -6.014233827590942383e-02 2.136673033237457275e-02 -9.763602912425994873e-02 -1.085770726203918457e-01 -1.619874313473701477e-02 1.143894270062446594e-01 2.232614457607269287e-01 3.164494931697845459e-01 1.167332828044891357e-01 4.124789237976074219e-01 8.309882879257202148e-02 -2.196816056966781616e-01 1.352584809064865112e-01 4.255815967917442322e-02 -1.967554092407226562e-01 -1.329247932881116867e-02 1.229522302746772766e-01 1.415116637945175171e-01 -2.607547938823699951e-01 -2.287641763687133789e-01 -3.084711432456970215e-01 3.202709928154945374e-02 -2.586857080459594727e-01 7.349964976310729980e-02 -1.965896487236022949e-01 1.154697611927986145e-01 1.868984848260879517e-01 1.615298837423324585e-01 -4.520873725414276123e-02 2.283945493400096893e-02
6.876190751791000366e-02 8.473954349756240845e-02 1.717848777770996094e-01 -8.725336194038391113e-02 -2.229992747306823730e-01 2.767939865589141846e-01 1.253288984298706055e-01 7.772572338581085205e-02 1.295834183692932129e-01 2.348327934741973877e-01 1.731574386358261108e-01 1.709477901458740234e-01 1.605766564607620239e-01 -9.232111275196075439e-02 2.244519889354705811e-01 -3.184108734130859375e-01 2.989124134182929993e-02 -1.984828859567642212e-01 -1.860271543264389038e-01 -2.959024568554013968e-04 -3.564564287662506104e-01 1.813312023878097534e-01 -2.345709949731826782e-01 -2.601999975740909576e-02 3.124703280627727509e-02 1.763141602277755737e-01 -3.262131810188293457e-01 -2.172860950231552124e-01 -1.558040734380483627e-02 -2.150300145149230957e-02 8.979329466819763184e-02 2.571433782577514648e-02
-6.275347620248794556e-02 -7.002571225166320801e-02 -2.016699127852916718e-02 -7.970906794071197510e-02 3.471871837973594666e-02 1.409494727849960327e-01 8.072316413745284081e-04 -9.547435492277145386e-02 4.185220003128051758e-01 -7.244745641946792603e-02 2.218975126743316650e-01 8.180714398622512817e-02 -2.203663066029548645e-02 9.318011254072189331e-02 -7.685251533985137939e-02 -1.600579023361206055e-01 2.602399289608001709e-01 -2.711356878280639648e-01 2.985044382512569427e-02 1.380220055580139160e-01 -2.722470462322235107e-01 -4.217338562011718750e-01 -1.879210621118545532e-01 -3.984648361802101135e-02 -2.171006426215171814e-02 -4.522500187158584595e-02 -3.881596261635422707e-03 -4.313925206661224365e-01 9.515906870365142822e-02 -1.439722180366516113e-01 -8.311532437801361084e-02 4.235255718231201172e-02
2.287910133600234985e-02 -3.782601952552795410e-01 2.203590981662273407e-02 -3.274904936552047729e-02 -4.147571325302124023e-02 -2.210681587457656860e-01 -3.128602802753448486e-01 2.657074034214019775e-01 1.665011197328567505e-01 1.356144100427627563e-01 -1.616245210170745850e-01 2.567315697669982910e-01 -1.766330599784851074e-01 -1.237112358212471008e-01 2.393707931041717529e-01 -2.219727039337158203e-01 3.509172797203063965e-01 -8.922573179006576538e-02 3.156712977215647697e-03 -1.200953498482704163e-01 -2.664165794849395752e-01 -1.654331386089324951e-01 -1.057159230113029480e-01 -1.547461748123168945e-01 -1.047302037477493286e-01 -1.340405791997909546e-01 -5.614947900176048279e-02 8.820182085037231445e-02 1.284614205360412598e-01 6.924006342887878418e-02 1.041270606219768524e-02 6.530833989381790161e-02
-5.146778747439384460e-02 -4.195399880409240723e-01 3.501767525449395180e-03 -4.289039969444274902e-02 -1.050009652972221375e-01 -1.104742437601089478e-01 -1.680070906877517700e-01 -1.735347695648670197e-02 8.652590215206146240e-02 -7.070918381214141846e-02 6.201497837901115417e-02 2.712652981281280518e-01 1.366468518972396851e-01 1.520175933837890625e-01 7.543498277664184570e-02 -2.357352972030639648e-01 2.390252947807312012e-01 -1.469459384679794312e-01 -1.315745860338211060e-01 -1.185091957449913025e-01 -9.336417168378829956e-02 -4.913845956325531006e-01 -5.852277204394340515e-02 -1.684084385633468628e-01 -1.761276125907897949e-01 -9.510949999094009399e-02 -9.876646846532821655e-02 -3.962055966258049011e-02 -5.695888400077819824e-02 -2.741437591612339020e-02 3.253976702690124512e-01 1.464664936065673828e-01
1.556107103824615479e-01 -6.406399607658386230e-02 -1.113673597574234009e-01 8.744840323925018311e-02 -3.087574541568756104e-01 -6.870143860578536987e-02 -2.345952838659286499e-01 -4.283369705080986023e-02 2.259206473827362061e-01 3.046396970748901367e-01 1.861709915101528168e-02 2.726557850837707520e-01 6.760498136281967163e-02 -2.543972134590148926e-01 3.984992392361164093e-03 -2.874408066272735596e-01 2.403924912214279175e-01 -4.956608265638351440e-02 9.284423291683197021e-02 -3.904379159212112427e-02 4.793836921453475952e-02 -2.825002372264862061e-01 -3.998182415962219238e-01 1.120552942156791687e-01 -7.259949296712875366e-02 -5.594147369265556335e-02 -8.050406724214553833e-02 -2.915409766137599945e-02 -1.577469110488891602e-01 9.053671732544898987e-03 -2.294004559516906738e-01 7.761388272047042847e-02
2.424363642930984497e-01 -2.792600095272064209e-01 9.606206417083740234e-02 -8.085293322801589966e-02 -3.165192157030105591e-02 -1.155934408307075500e-01 -1.612362712621688843e-01 4.065326154232025146e-01 2.111126333475112915e-01 2.815501205623149872e-02 -2.686841972172260284e-02 3.762917816638946533e-01 -9.338941425085067749e-02 -1.047452017664909363e-01 6.875032931566238403e-02 -5.786812980659306049e-04 3.415787220001220703e-01 -2.291012704372406006e-01 -2.513077855110168457e-01 -8.484413474798202515e-02 -2.466747164726257324e-01 -4.789742082357406616e-02 -2.496648579835891724e-01 -9.543845057487487793e-02 -1.324910074472427368e-01 -9.558728896081447601e-03 -1.611715555191040039e-01 2.649727836251258850e-02 4.382463544607162476e-02 5.190035700798034668e-02 2.901057340204715729e-02 -7.657963782548904419e-02
-1.499001979827880859e-01 -2.493560612201690674e-01 -3.724939748644828796e-02 -2.025202214717864990e-01 4.086032509803771973e-02 2.114214152097702026e-01 -1.521645188331604004e-01 3.292176499962806702e-02 -1.555736362934112549e-01 5.386459454894065857e-02 8.203554898500442505e-02 3.063523173332214355e-01 -1.742296069860458374e-01 1.613070629537105560e-02 2.729870080947875977e-01 -2.062819302082061768e-01 4.381109029054641724e-02 -3.040729165077209473e-01 -8.732330054044723511e-02 -3.948235884308815002e-02 -3.427805602550506592e-01 -5.685315653681755066e-02 -1.869903504848480225e-01 -1.977712661027908325e-01 -2.343947142362594604e-01 -1.182856857776641846e-01 -8.555752784013748169e-02 -1.426876336336135864e-01 3.012617230415344238e-01 1.224391013383865356e-01 -1.058723181486129761e-01 1.225634142756462097e-01
8.730369061231613159e-02 -2.442720383405685425e-01 8.092705160379409790e-02 6.768035888671875000e-02 3.055637702345848083e-02 4.572205618023872375e-02 -1.634343564510345459e-01 1.515174210071563721e-01 3.226429820060729980e-01 8.948268741369247437e-02 -5.544565245509147644e-02 3.932252228260040283e-01 -2.780802249908447266e-01 -3.028123872354626656e-03 2.452497333288192749e-01 -3.886572271585464478e-02 2.471313476562500000e-01 -2.972252964973449707e-01 -1.134806871414184570e-01 -1.378822773694992065e-01 -3.363990187644958496e-01 -1.798657476902008057e-01 -1.357413083314895630e-01 -2.281142771244049072e-01 -1.179299876093864441e-01 7.370866835117340088e-02 -7.869312912225723267e-02 2.043891511857509613e-02 -1.762305945158004761e-02 -1.061650812625885010e-01 1.228379532694816589e-01 1.008942872285842896e-01
-9.667462855577468872e-02 -1.894973516464233398e-01 -1.787526756525039673e-01 3.261420130729675293e-01 -3.060545213520526886e-02 -2.116459608078002930e-01 -4.728887975215911865e-02 2.754704952239990234e-01 -3.660093760117888451e-03 2.697403132915496826e-01 2.292393296957015991e-01 8.536603301763534546e-02 8.729044348001480103e-02 1.040674075484275818e-01 5.540791898965835571e-02 -2.019484341144561768e-01 1.867926865816116333e-01 -8.756041526794433594e-02 -1.345488131046295166e-01 1.084421994164586067e-03 -4.431357979774475098e-01 -1.587329357862472534e-01 1.919984668493270874e-01 -7.661342620849609375e-02 6.926451623439788818e-02 -2.149701416492462158e-01 -9.459423273801803589e-02 -2.501005530357360840e-01 -7.410658150911331177e-02 9.922796487808227539e-02 -9.479437023401260376e-02 1.608267426490783691e-01
5.156724452972412109e-01 -7.992082834243774414e-02 -3.573763370513916016e-01 1.414100825786590576e-01 8.451670408248901367e-02 -6.929784268140792847e-02 -5.065852776169776917e-02 -1.357768923044204712e-01 -1.842859685420989990e-01 -1.493650525808334351e-01 9.920298308134078979e-02 6.728167086839675903e-02 2.018658667802810669e-01 -7.690259814262390137e-02 1.896415278315544128e-02 -8.749721571803092957e-03 -7.887591421604156494e-02 -3.060463070869445801e-01 -1.784351468086242676e-01 -2.700126171112060547e-01 -2.048586159944534302e-01 -1.741582602262496948e-01 -1.866018772125244141e-01 -4.880271479487419128e-02 -7.204023003578186035e-02 -2.636349499225616455e-01 -8.210033923387527466e-02 1.895645447075366974e-02 3.914976119995117188e-02 1.335596889257431030e-01 1.511268131434917450e-02 -1.173442751169204712e-01
-8.842740207910537720e-03 -1.897018253803253174e-01 1.794002205133438110e-01 1.172393932938575745e-01 -1.565517783164978027e-01 2.178580500185489655e-02 -2.113283276557922363e-01 1.772649735212326050e-01 2.064059823751449585e-01 9.794924408197402954e-02 1.804002672433853149e-01 3.394834101200103760e-01 1.998920738697052002e-02 -1.246731206774711609e-01 -2.575968392193317413e-02 -2.836547493934631348e-01 1.900953799486160278e-01 -1.042586490511894226e-01 6.249406933784484863e-02 -1.252328604459762573e-01 -1.492841392755508423e-01 -3.351231515407562256e-01 -1.954392045736312866e-01 3.701822459697723389e-01 -4.669011384248733521e-02 1.170152202248573303e-01 -6.610222905874252319e-02 -3.246145844459533691e-01 -6.258246302604675293e-02 4.311658442020416260e-02 6.131524592638015747e-02 9.116568416357040405e-02
2.000849097967147827e-01 3.430625051259994507e-02 -1.420217305421829224e-01 3.064484149217605591e-02 1.708514392375946045e-01 1.719641983509063721e-01 -5.877883732318878174e-02 -3.356873244047164917e-02 2.126527130603790283e-01 -1.256391108036041260e-01 -1.208465099334716797e-01 3.198972642421722412e-01 3.214980363845825195e-01 1.639346927404403687e-01 2.406396120786666870e-01 -2.098991423845291138e-01 -2.780001163482666016e-01 -1.233310028910636902e-01 2.801767550408840179e-03 3.212208747863769531e-01 -2.950390279293060303e-01 -2.068592458963394165e-01 -1.561088413000106812e-01 -7.093138992786407471e-02 -2.433847039937973022e-01 -7.199427112936973572e-03 -1.193840280175209045e-01 6.138544529676437378e-02 8.018419146537780762e-02 1.157114505767822266e-01 -2.995703183114528656e-02 -1.060231551527976990e-01
-2.215155959129333496e-02 2.448477596044540405e-02 -1.165806129574775696e-01 4.186658188700675964e-03 4.319809377193450928e-02 1.478152573108673096e-01 6.268768012523651123e-02 8.201364427804946899e-02 2.779311537742614746e-01 1.792692095041275024e-01 3.610997200012207031e-01 3.188982009887695312e-01 -9.073346108198165894e-02 -3.244547173380851746e-02 2.559642493724822998e-01 -3.188126385211944580e-01 7.203839719295501709e-02 -3.382538855075836182e-01 -7.149951159954071045e-02 -1.280275583267211914e-01 -1.727307587862014771e-01 1.482797414064407349e-01 -1.785739809274673462e-01 2.491141110658645630e-01 -1.518856436014175415e-01 3.291436657309532166e-02 -3.081435859203338623e-01 -2.753004059195518494e-02 -4.675942286849021912e-02 -1.293155848979949951e-01 -7.994432747364044189e-02 3.118028677999973297e-02
1.952581852674484253e-01 1.841090470552444458e-01 7.968866266310214996e-03 1.120895072817802429e-01 3.705723211169242859e-02 -1.430086344480514526e-01 -2.035896033048629761e-01 7.826753705739974976e-02 2.995349466800689697e-01 7.478310167789459229e-02 -6.972975563257932663e-03 3.187753260135650635e-01 6.283415108919143677e-02 2.085641771554946899e-01 2.742218375205993652e-01 -4.247387498617172241e-02 1.389364479109644890e-03 9.808717668056488037e-02 2.485165446996688843e-01 1.287375539541244507e-01 -4.748978614807128906e-01 -2.024712115526199341e-01 -1.378289014101028442e-01 1.110890582203865051e-01 3.959698230028152466e-02 -1.435117870569229126e-01 -4.191966727375984192e-02 -2.068364806473255157e-02 2.077711671590805054e-01 9.786340594291687012e-02 -6.372755020856857300e-02 2.398950904607772827e-01
-4.634030908346176147e-02 -2.151174843311309814e-01 -5.227230489253997803e-02 -1.971737295389175415e-01 -7.259741425514221191e-02 2.135125547647476196e-01 -3.305528778582811356e-03 2.583198845386505127e-01 -2.677760422229766846e-01 -3.204949200153350830e-02 1.406648159027099609e-01 2.680782079696655273e-01 -5.231241881847381592e-02 -1.450267285108566284e-01 5.485805124044418335e-02 -2.723692357540130615e-01 2.466340661048889160e-01 -1.785787791013717651e-01 -5.297734402120113373e-03 3.366748988628387451e-02 -2.724912166595458984e-01 -1.314095109701156616e-01 -3.032337725162506104e-01 -2.726536057889461517e-02 -3.604027926921844482e-01 9.181202389299869537e-03 -2.567300759255886078e-02 -7.530300319194793701e-02 2.068472057580947876e-01 1.500420123338699341e-01 -1.434628516435623169e-01 1.635333299636840820e-01
2.169797718524932861e-01 7.785107940435409546e-02 -2.269965857267379761e-01 1.394187211990356445e-01 2.113146707415580750e-02 7.700691465288400650e-03 -7.593088597059249878e-02 -4.513093084096908569e-02 7.772342860698699951e-02 2.606354057788848877e-01 2.459596693515777588e-01 2.046106010675430298e-01 2.337237894535064697e-01 2.285122126340866089e-01 -2.505360543727874756e-02 -2.823681235313415527e-01 1.952925175428390503e-01 -1.135077849030494690e-01 -1.138110980391502380e-01 -4.940718412399291992e-02 -4.473783075809478760e-01 -8.345925249159336090e-03 6.918606907129287720e-02 -2.055568546056747437e-01 6.361760199069976807e-02 -1.976918727159500122e-01 5.750455707311630249e-02 6.645305454730987549e-02 1.889670342206954956e-01 2.014460116624832153e-01 2.445060461759567261e-01 5.873248726129531860e-02
4.086171388626098633e-01 2.279096394777297974e-01 1.654763938859105110e-03 9.930219501256942749e-02 -1.495665311813354492e-01 -2.951913177967071533e-01 -6.517361104488372803e-02 6.534990668296813965e-02 -2.924511767923831940e-02 1.478340849280357361e-02 -1.607829481363296509e-01 3.924497067928314209e-01 2.321508340537548065e-02 -1.996892243623733521e-01 6.520816683769226074e-02 -1.572090238332748413e-01 -1.413305401802062988e-01 -9.451763331890106201e-02 1.495738774538040161e-01 1.114852726459503174e-01 -2.980671226978302002e-01 -1.730433404445648193e-01 -2.803242504596710205e-01 5.404164642095565796e-02 -1.869575232267379761e-01 3.776975721120834351e-02 -1.087397038936614990e-01 1.412315070629119873e-01 2.292669415473937988e-01 -9.978051483631134033e-02 -7.331272959709167480e-02 5.321715772151947021e-02
1.472240090370178223e-01 -1.318086683750152588e-01 1.319879293441772461e-01 -7.930826395750045776e-02 -2.722743898630142212e-02 1.927518099546432495e-01 -1.704112291336059570e-01 2.859920859336853027e-01 5.632802471518516541e-02 -5.090555548667907715e-02 3.999683633446693420e-02 2.185121923685073853e-01 -8.216894418001174927e-02 7.584124803543090820e-02 1.677983254194259644e-01 -1.530843079090118408e-01 2.254226356744766235e-01 -2.589969336986541748e-01 1.792393438518047333e-02 -3.887344896793365479e-01 -2.910289764404296875e-01 -1.096572875976562500e-01 -1.329516321420669556e-01 1.118841022253036499e-02 -9.181174635887145996e-02 2.105868607759475708e-01 -3.696633875370025635e-01 -1.101944446563720703e-01 2.469583451747894287e-01 -6.769780814647674561e-02 -5.267458409070968628e-02 1.246532276272773743e-01
1.293492913246154785e-01 -1.883999854326248169e-01 -2.190331667661666870e-01 9.337065368890762329e-02 -1.767491698265075684e-01 -6.024489551782608032e-02 1.384180486202239990e-01 1.035244613885879517e-01 1.374412178993225098e-01 -1.611506938934326172e-02 3.201402723789215088e-01 2.070248723030090332e-01 -1.922219619154930115e-02 1.369727961719036102e-02 -4.382685944437980652e-02 -1.455131918191909790e-01 1.289671659469604492e-01 -2.200760692358016968e-01 -1.901837587356567383e-01 -9.823494590818881989e-03 -5.665067434310913086e-01 -1.232790797948837280e-01 2.420197725296020508e-01 -4.039482027292251587e-02 3.094146028161048889e-03 -3.237197697162628174e-01 4.619532451033592224e-02 -5.980216339230537415e-02 -1.512021422386169434e-01 7.708933949470520020e-02 -3.451801091432571411e-02 2.663697348907589912e-03
3.358479961752891541e-02 -3.198908567428588867e-01 -6.640949100255966187e-02 1.866061538457870483e-01 8.563759177923202515e-02 3.396765887737274170e-02 -1.288168281316757202e-01 2.104605138301849365e-01 1.895689517259597778e-01 1.005066484212875366e-01 1.760348379611968994e-01 2.050272226333618164e-01 -8.919763378798961639e-03 -1.527872234582901001e-01 2.280257344245910645e-01 -6.924505531787872314e-02 4.603265523910522461e-01 -1.041728183627128601e-01 -2.300389558076858521e-01 -1.442954987287521362e-01 -3.280550837516784668e-01 -1.460531912744045258e-02 -3.153594434261322021e-01 -7.822269946336746216e-02 -1.448459327220916748e-01 -4.358331486582756042e-02 -3.184340149164199829e-02 9.161765128374099731e-02 -2.163567766547203064e-02 6.516158580780029297e-02 2.040278464555740356e-01 -1.156516000628471375e-02
-1.669106483459472656e-01 -3.407748937606811523e-01 -2.084520161151885986e-01 -4.592444375157356262e-02 -8.319249004125595093e-02 -2.227540244348347187e-04 -6.338255852460861206e-02 3.777394294738769531e-01 3.548633307218551636e-02 1.457384042441844940e-02 1.264762431383132935e-01 1.551861763000488281e-01 -1.172294914722442627e-01 4.937453195452690125e-02 2.993018329143524170e-01 -1.619122736155986786e-02 2.569164633750915527e-01 -4.382060468196868896e-01 -1.190051808953285217e-02 -2.763791009783744812e-02 -2.042554169893264771e-01 -5.054984241724014282e-02 -1.168117895722389221e-01 -2.709165811538696289e-01 -1.503883600234985352e-01 -1.311394721269607544e-01 -1.552761346101760864e-01 -1.136189773678779602e-01 3.391687572002410889e-02 -3.300699219107627869e-02 1.745683103799819946e-01 9.721710532903671265e-02
2.492738813161849976e-01 6.287080049514770508e-02 -1.328458786010742188e-01 8.228333294391632080e-02 -4.908187314867973328e-02 8.914209157228469849e-02 2.885506115853786469e-02 9.130053967237472534e-02 4.570448026061058044e-02 1.663781255483627319e-01 4.228018522262573242e-01 3.866154849529266357e-01 1.226886138319969177e-01 1.585777848958969116e-01 2.030483074486255646e-02 -2.957683205604553223e-01 -5.584955215454101562e-02 -2.468012422323226929e-01 -1.602073460817337036e-01 -5.998184904456138611e-02 -2.743854522705078125e-01 -1.139838919043540955e-01 -4.097117052879184484e-04 -2.215872555971145630e-01 -3.404078260064125061e-02 -3.286978006362915039e-01 5.642486363649368286e-02 9.647078067064285278e-02 -6.696912460029125214e-03 -2.697270363569259644e-02 -1.027962639927864075e-01 2.004177719354629517e-01
4.731018841266632080e-02 -1.944255232810974121e-01 4.324266314506530762e-02 7.520227879285812378e-02 3.548637405037879944e-02 -3.291789814829826355e-02 -3.557741343975067139e-01 2.944365143775939941e-02 9.118784964084625244e-02 3.267605975270271301e-02 -5.062686279416084290e-02 4.425277709960937500e-01 -1.184938196092844009e-02 4.551143385469913483e-03 1.451161950826644897e-01 -2.875478006899356842e-02 3.343315720558166504e-01 -3.315636813640594482e-01 1.907175630331039429e-01 -2.282697409391403198e-01 -2.253080457448959351e-01 -7.875413447618484497e-02 -1.347207129001617432e-01 -3.680544346570968628e-02 -6.816360354423522949e-02 -1.272532492876052856e-01 -1.187680214643478394e-01 -1.382045447826385498e-01 2.912654280662536621e-01 -1.601530909538269043e-01 1.951488852500915527e-01 -5.958499386906623840e-02
2.580935657024383545e-01 -1.011456474661827087e-01 -2.157657444477081299e-01 1.504694372415542603e-01 -3.833326101303100586e-01 5.282977595925331116e-02 8.716143667697906494e-02 -1.358838677406311035e-01 6.706223636865615845e-02 -1.475498080253601074e-01 2.779552936553955078e-01 1.227300912141799927e-01 2.408867180347442627e-01 6.611637026071548462e-02 1.402694880962371826e-01 -1.420336663722991943e-01 6.244690157473087311e-03 -8.689066022634506226e-02 -2.080939412117004395e-01 -1.373374611139297485e-01 -2.105921506881713867e-01 -8.141450583934783936e-02 -1.482372432947158813e-01 -1.144156530499458313e-01 -2.859090082347393036e-02 -3.123321533203125000e-01 1.830557733774185181e-01 -1.977024674415588379e-01 3.339071571826934814e-01 -7.110276073217391968e-02 1.084052026271820068e-01 -4.760141298174858093e-02
3.196175694465637207e-01 -3.746261075139045715e-02 -2.117160111665725708e-01 -1.915542632341384888e-01 -1.368455588817596436e-01 6.178497523069381714e-02 -1.920303851366043091e-01 2.379987388849258423e-02 2.573762834072113037e-01 1.736353337764739990e-01 2.445683330297470093e-01 1.218164786696434021e-01 -2.444948256015777588e-02 1.771479099988937378e-01 8.554816246032714844e-02 -3.949398696422576904e-01 2.866464555263519287e-01 -2.318791747093200684e-01 5.192007496953010559e-02 1.579910069704055786e-01 -2.393257170915603638e-01 -5.890446901321411133e-02 -4.308064281940460205e-02 1.479163765907287598e-01 2.088866196572780609e-02 7.622554898262023926e-02 -7.241436839103698730e-02 -2.954069375991821289e-01 -9.106564521789550781e-02 -4.900014027953147888e-02 -1.281148046255111694e-01 1.211721897125244141e-01
7.479277998208999634e-02 -2.013605386018753052e-01 9.993126243352890015e-02 1.089128293097019196e-02 -1.679981946945190430e-01 1.608790457248687744e-01 1.293959002941846848e-02 7.950586825609207153e-02 1.498095877468585968e-02 1.622488051652908325e-01 1.248663961887359619e-01 1.583898365497589111e-01 -8.644428849220275879e-02 3.012181520462036133e-01 2.715355455875396729e-01 -4.171440601348876953e-01 2.813651263713836670e-01 -3.198729455471038818e-01 -6.141487509012222290e-02 1.954765170812606812e-01 -4.074741899967193604e-02 -2.501921355724334717e-01 -2.564047873020172119e-01 8.029901981353759766e-02 -7.746319752186536789e-04 -9.649640321731567383e-02 8.036503195762634277e-02 1.500238031148910522e-01 1.304357200860977173e-01 9.025696665048599243e-02 2.072171866893768311e-01 -6.078745052218437195e-02
-3.022523224353790283e-01 9.174385666847229004e-02 -2.439991682767868042e-01 -1.102132424712181091e-01 -1.341508477926254272e-01 1.252431124448776245e-01 -2.292071729898452759e-01 1.502229720354080200e-01 -1.907043159008026123e-01 7.871889322996139526e-02 -8.929150551557540894e-02 2.128876596689224243e-01 -5.237232148647308350e-02 3.335949406027793884e-02 1.478515565395355225e-01 -1.447124779224395752e-01 3.804479539394378662e-01 -2.722343802452087402e-01 7.709329575300216675e-02 1.317357420921325684e-01 -3.076958358287811279e-01 -2.342294603586196899e-01 -1.982081532478332520e-01 -2.258074134588241577e-01 -1.734516322612762451e-01 -7.283142954111099243e-02 9.729262441396713257e-02 -5.588011816143989563e-02 1.089202165603637695e-01 8.688826858997344971e-02 1.286469697952270508e-01 1.064683496952056885e-01
-5.902758240699768066e-02 -1.408111900091171265e-01 8.104779571294784546e-02 -1.624754369258880615e-01 -1.988053470849990845e-01 5.787197872996330261e-02 -2.633050978183746338e-01 1.965150237083435059e-01 3.207609802484512329e-02 9.882447123527526855e-02 -2.432825602591037750e-02 9.496265649795532227e-02 -1.443329006433486938e-01 -1.633050292730331421e-01 4.456449672579765320e-02 -1.236708387732505798e-01 2.482023835182189941e-01 -2.860715985298156738e-01 1.962370984256267548e-02 2.192571386694908142e-02 -2.852899134159088135e-01 -1.469846516847610474e-01 -2.886662483215332031e-01 -1.590068340301513672e-01 -2.751496136188507080e-01 -1.071241497993469238e-01 -2.217669226229190826e-02 -6.431737542152404785e-02 2.424164116382598877e-01 4.242576956748962402e-01 1.172752156853675842e-01 -8.646383881568908691e-02
4.144753515720367432e-02 -1.102645993232727051e-01 3.161925077438354492e-02 5.478334147483110428e-03 -1.385013340041041374e-03 2.239553034305572510e-01 -1.719169914722442627e-01 1.729113981127738953e-02 -7.633969187736511230e-02 5.388217419385910034e-02 -3.787271678447723389e-02 4.451508522033691406e-01 -1.704138144850730896e-02 -3.744872286915779114e-02 1.540828682482242584e-02 -1.463876962661743164e-01 4.525973200798034668e-01 -2.141382694244384766e-01 -1.508546471595764160e-01 -3.627091646194458008e-02 -2.079834043979644775e-01 -8.041226863861083984e-02 -2.233056724071502686e-01 -2.421039491891860962e-01 -2.334808558225631714e-01 5.188163369894027710e-02 -4.253786057233810425e-02 -8.463928848505020142e-02 1.690796762704849243e-01 3.612219691276550293e-01 -4.251204803586006165e-02 -1.156176626682281494e-01
3.121260106563568115e-01 1.305853128433227539e-01 3.497683908790349960e-03 7.902444899082183838e-02 -2.245704233646392822e-01 1.478710174560546875e-01 -1.919686198234558105e-01 6.176840886473655701e-02 1.356408596038818359e-01 1.571882814168930054e-01 3.600906133651733398e-01 2.176685072481632233e-02 7.756080478429794312e-02 1.901372969150543213e-01 7.547123730182647705e-02 -1.180137470364570618e-01 2.066186666488647461e-01 -1.376579999923706055e-01 -6.741970777511596680e-02 -1.465563327074050903e-01 -2.413193732500076294e-01 -3.699021041393280029e-02 -1.064848601818084717e-01 -6.019711494445800781e-02 1.777556985616683960e-01 -2.586865127086639404e-01 -3.186953365802764893e-01 4.586812108755111694e-02 4.007067084312438965e-01 1.244853716343641281e-02 7.853977382183074951e-03 7.788429409265518188e-02
-2.266605943441390991e-02 -4.357483983039855957e-01 1.002469938248395920e-02 2.353611290454864502e-01 1.287874206900596619e-02 -1.985932700335979462e-02 -1.733818650245666504e-01 1.747340410947799683e-01 2.071175575256347656e-01 -2.257422506809234619e-01 1.679121255874633789e-01 2.963004410266876221e-01 -1.947259157896041870e-01 -2.319642454385757446e-01 1.586682498455047607e-01 -1.405830532312393188e-01 2.270093113183975220e-01 -1.311218440532684326e-01 -6.055229157209396362e-02 -1.670617237687110901e-02 -1.178539544343948364e-01 -1.727162450551986694e-01 -3.007355378940701485e-03 -2.212517857551574707e-01 -1.030530314892530441e-03 1.651290804147720337e-01 -9.926190227270126343e-02 -2.746861875057220459e-01 1.534247547388076782e-01 1.371705532073974609e-01 1.007208153605461121e-01 1.265817284584045410e-01
2.096285112202167511e-02 2.093816399574279785e-01 -9.836954623460769653e-02 7.791271805763244629e-02 -2.217992953956127167e-02 -1.865895837545394897e-01 -1.579821705818176270e-01 2.825706899166107178e-01 -2.481731586158275604e-03 2.852118201553821564e-02 1.603814214468002319e-01 3.544101119041442871e-01 1.534763872623443604e-01 7.867357879877090454e-02 2.301371693611145020e-01 2.958533912897109985e-02 3.986074402928352356e-02 -6.849828362464904785e-02 1.184291243553161621e-01 1.897819042205810547e-01 -4.996946752071380615e-01 -1.543059945106506348e-01 -2.952960431575775146e-01 1.968040913343429565e-01 -4.299740865826606750e-02 7.241754233837127686e-02 -2.194735556840896606e-01 7.793781161308288574e-02 1.550025939941406250e-01 9.430155158042907715e-02 5.204737186431884766e-02 1.067969202995300293e-01
1.402830425649881363e-02 -1.685323566198348999e-01 2.440098673105239868e-01 -8.851665072143077850e-03 -1.860614120960235596e-02 -1.900083385407924652e-02 -1.019502952694892883e-01 2.641889452934265137e-01 2.044466733932495117e-01 6.942424178123474121e-02 2.594122290611267090e-02 3.966522514820098877e-01 1.428306847810745239e-01 -2.773575484752655029e-01 4.193057119846343994e-02 6.407696753740310669e-02 2.988463640213012695e-01 -2.264053076505661011e-01 2.423473820090293884e-02 -1.280371546745300293e-01 -2.270916104316711426e-01 -3.674899339675903320e-01 -1.511420309543609619e-01 -2.810418605804443359e-01 8.283983916044235229e-02 2.954849600791931152e-02 -1.050653755664825439e-01 -7.021971046924591064e-02 4.710396379232406616e-02 1.604428887367248535e-01 3.078252822160720825e-02 -1.563887298107147217e-01
2.591580748558044434e-01 9.450511634349822998e-02 -1.466915905475616455e-01 3.518522381782531738e-01 3.117583133280277252e-02 -5.235997959971427917e-02 -8.432804048061370850e-02 -1.077840700745582581e-01 3.496999666094779968e-02 2.010481953620910645e-01 1.677096784114837646e-01 4.000679850578308105e-01 1.687375903129577637e-01 1.720705032348632812e-01 -1.826516091823577881e-01 -2.852351367473602295e-01 1.394217759370803833e-01 -5.605485662817955017e-02 -5.917352158576250076e-03 -2.564854919910430908e-02 -3.613938093185424805e-01 -1.687735468149185181e-01 1.942897886037826538e-01 -4.565078020095825195e-02 1.164089441299438477e-01 -2.881416976451873779e-01 -2.692452818155288696e-02 1.276774853467941284e-01 1.185816079378128052e-01 -2.951202541589736938e-02 -4.940980672836303711e-02 1.862560585141181946e-02
5.998355895280838013e-02 -1.921840012073516846e-01 -3.866086304187774658e-01 2.073318362236022949e-01 -3.473090827465057373e-01 -4.871943965554237366e-02 2.457251958549022675e-02 1.228753570467233658e-02 1.149845123291015625e-01 2.634849548339843750e-01 3.691026568412780762e-01 1.866687387228012085e-01 3.212402164936065674e-01 -7.662297785282135010e-02 1.174075379967689514e-01 -7.785412669181823730e-02 -1.385693550109863281e-01 -1.593757867813110352e-01 -1.731360703706741333e-01 -1.604856997728347778e-01 -1.749725490808486938e-01 -1.341586858034133911e-01 -8.257190138101577759e-02 -2.127459645271301270e-02 1.078847143799066544e-02 -6.841462105512619019e-02 -1.207355409860610962e-01 -1.734561920166015625e-01 1.509237885475158691e-01 -1.528566032648086548e-01 -5.759750679135322571e-02 7.404471188783645630e-02
2.391890585422515869e-01 -2.671473622322082520e-01 -5.178085714578628540e-02 1.193274781107902527e-01 -1.208279952406883240e-01 1.819484978914260864e-01 -2.937146723270416260e-01 2.301262170076370239e-01 -6.379792094230651855e-02 2.723863124847412109e-01 1.185021996498107910e-01 3.118415176868438721e-01 2.375482320785522461e-01 1.999923586845397949e-01 6.211126595735549927e-02 -1.677253246307373047e-01 -7.939311116933822632e-02 -1.206338107585906982e-01 1.430794745683670044e-01 5.987203121185302734e-02 -6.680671591311693192e-03 -3.704452514648437500e-01 1.328905820846557617e-01 -1.217022314667701721e-01 -3.150063380599021912e-02 -7.031159847974777222e-02 -1.808515489101409912e-01 5.152536928653717041e-02 -1.693028658628463745e-01 2.439952939748764038e-01 8.999080397188663483e-03 7.326285541057586670e-02
6.112729758024215698e-02 8.846063911914825439e-02 -2.286316454410552979e-01 -2.826652675867080688e-02 8.548393845558166504e-02 -4.830326884984970093e-02 -1.448860317468643188e-01 1.554839760065078735e-01 1.147597134113311768e-01 -1.723554581403732300e-01 1.432315260171890259e-01 1.350298225879669189e-01 2.512567639350891113e-01 -1.486327219754457474e-02 -2.141351550817489624e-01 -8.617472648620605469e-02 5.182196944952011108e-02 -1.108925119042396545e-01 -1.666395217180252075e-01 -3.652716288343071938e-03 -4.425780773162841797e-01 -3.638964295387268066e-01 -3.808498680591583252e-01 -1.187306120991706848e-01 5.399773269891738892e-02 -1.279471963644027710e-01 -1.848309487104415894e-01 1.356297433376312256e-01 8.270543813705444336e-02 -1.551561355590820312e-01 1.902028918266296387e-01 -1.147359311580657959e-01
1.548249572515487671e-01 5.570124834775924683e-02 -6.577974651008844376e-03 -2.898625656962394714e-02 -1.746537536382675171e-01 8.928779512643814087e-02 -1.250765025615692139e-01 -1.162494812160730362e-02 3.222947716712951660e-01 2.093704789876937866e-01 6.153430789709091187e-02 3.398957550525665283e-01 -2.251501195132732391e-03 -1.600143462419509888e-01 3.028275966644287109e-01 1.508386731147766113e-01 2.866632938385009766e-01 -1.425700485706329346e-01 -1.415543854236602783e-01 1.802582293748855591e-01 -9.299700707197189331e-02 -1.914653927087783813e-01 -1.953901648521423340e-01 2.039855122566223145e-01 -7.313788682222366333e-02 -2.319090962409973145e-01 6.516382098197937012e-02 -1.733027696609497070e-01 1.600050628185272217e-01 1.766854897141456604e-02 3.167719244956970215e-01 -1.043963283300399780e-01
1.266852021217346191e-01 1.520673483610153198e-01 -8.101382851600646973e-02 5.151545256376266479e-02 -1.501981168985366821e-01 1.732708960771560669e-01 -3.864524960517883301e-01 2.242519557476043701e-01 2.852410972118377686e-01 2.390906661748886108e-01 4.905060306191444397e-02 1.437680274248123169e-01 9.807036072015762329e-02 1.823049634695053101e-01 -2.633600495755672455e-03 -1.159632131457328796e-01 1.426930874586105347e-01 -2.100153565406799316e-01 -7.627499103546142578e-02 6.474461406469345093e-02 -3.348612189292907715e-01 -5.677045881748199463e-02 -1.330588459968566895e-01 -1.837159991264343262e-01 1.475399453192949295e-02 7.760092616081237793e-02 -2.490524053573608398e-01 -1.832402125000953674e-02 -1.492141373455524445e-02 -1.464368700981140137e-01 -3.538074493408203125e-01 -1.573085635900497437e-01
1.330113708972930908e-01 -3.488719463348388672e-01 9.740093350410461426e-02 1.499812006950378418e-01 -5.023137480020523071e-02 -6.041875481605529785e-02 -2.097966372966766357e-01 2.194219976663589478e-01 1.729413568973541260e-01 -7.522487081587314606e-03 -1.160081196576356888e-02 1.518929302692413330e-01 1.046340838074684143e-01 -2.574759423732757568e-01 -1.002642884850502014e-02 -4.843780994415283203e-01 -2.987138740718364716e-02 -8.556699380278587341e-03 2.892030775547027588e-01 1.349549293518066406e-01 -3.107617497444152832e-01 -1.585234403610229492e-01 -1.641298085451126099e-01 2.267203666269779205e-02 -3.662554547190666199e-02 1.537562161684036255e-01 -6.740758195519447327e-03 -3.449774160981178284e-02 -1.232541427016258240e-01 2.129309028387069702e-01 1.269735991954803467e-01 -1.014954373240470886e-01
-5.019873380661010742e-02 4.617841541767120361e-02 -1.722745597362518311e-01 -2.170873060822486877e-02 -2.872110009193420410e-01 -8.694487065076828003e-02 1.779678016901016235e-01 -4.648628458380699158e-02 -5.956951156258583069e-02 -1.680586785078048706e-01 2.179110050201416016e-01 2.527855038642883301e-01 2.187376469373703003e-02 -1.441668868064880371e-01 9.526237845420837402e-02 -3.470186591148376465e-01 3.295598328113555908e-01 -2.634633779525756836e-01 -1.616003215312957764e-01 3.115304112434387207e-01 -7.976328581571578979e-02 1.729377172887325287e-02 -3.429726958274841309e-01 -5.898864194750785828e-02 -1.314873993396759033e-01 1.407197490334510803e-02 -1.294972747564315796e-01 2.072830498218536377e-01 -3.268354386091232300e-02 -3.650660812854766846e-02 1.861604154109954834e-01 6.432908028364181519e-02
3.399266004562377930e-01 2.206854075193405151e-01 -1.979518383741378784e-01 -5.434872210025787354e-02 -2.307436317205429077e-01 -2.188246250152587891e-01 -1.065368056297302246e-01 8.456918597221374512e-02 9.465456753969192505e-02 6.504669040441513062e-02 -2.270114123821258545e-01 3.439163267612457275e-01 -2.560025267302989960e-02 -2.342277616262435913e-01 1.601592898368835449e-01 -5.636214837431907654e-02 -9.274575859308242798e-02 -1.437435671687126160e-02 -7.315447926521301270e-02 2.489060312509536743e-01 -3.861785233020782471e-01 -1.729546114802360535e-02 -2.286364883184432983e-01 -7.947000861167907715e-02 -2.929622530937194824e-01 -9.515499323606491089e-02 -9.240500628948211670e-02 -1.440215017646551132e-02 1.336706578731536865e-01 -2.274766936898231506e-02 1.288017630577087402e-02 -1.776342280209064484e-02
-5.951071158051490784e-02 9.755121916532516479e-02 -3.977618515491485596e-01 7.469084858894348145e-02 -2.820957601070404053e-01 1.616798043251037598e-01 1.187694445252418518e-01 1.544359922409057617e-01 3.815481439232826233e-02 3.430735692381858826e-02 1.511922180652618408e-01 1.591755598783493042e-01 -6.594977527856826782e-02 -8.125749230384826660e-02 -1.861331462860107422e-01 -2.323833853006362915e-01 1.671641469001770020e-01 -9.479302167892456055e-02 -1.943902969360351562e-01 -3.224739432334899902e-01 -1.079942956566810608e-01 -7.119204849004745483e-02 -1.927705705165863037e-01 1.636933386325836182e-01 2.346107922494411469e-02 -2.965474128723144531e-02 -8.816362917423248291e-02 -1.739766448736190796e-01 3.695945441722869873e-01 2.495294660329818726e-01 9.542944282293319702e-02 -1.490280032157897949e-01
8.423174172639846802e-02 -4.156111925840377808e-02 -2.134719043970108032e-01 -2.944191684946417809e-03 2.184391319751739502e-01 2.763199992477893829e-02 2.588193416595458984e-01 2.107846885919570923e-01 3.038942068815231323e-02 -1.394002884626388550e-01 1.292318757623434067e-02 3.028954863548278809e-01 -2.206384390592575073e-01 -1.172385811805725098e-01 1.533138155937194824e-01 -1.452632546424865723e-01 -4.503970500081777573e-03 -1.574671566486358643e-01 -5.294196680188179016e-02 -1.249884143471717834e-01 -1.731173843145370483e-01 -2.147953063249588013e-01 -2.339365929365158081e-01 1.292357780039310455e-02 -1.969299614429473877e-01 -1.044336333870887756e-01 -1.032777875661849976e-01 -3.110046982765197754e-01 -1.135387048125267029e-01 3.845073655247688293e-02 4.041778743267059326e-01 -2.394829839468002319e-01
2.646298892796039581e-02 -2.661555111408233643e-01 -1.937658190727233887e-01 -1.180204227566719055e-01 -1.196207106113433838e-01 2.649777829647064209e-01 -2.315592914819717407e-01 1.708674877882003784e-01 5.041059106588363647e-02 1.662565618753433228e-01 5.363814905285835266e-02 2.241435945034027100e-01 -8.899851143360137939e-02 3.147857263684272766e-02 -2.557485364377498627e-02 -1.475766599178314209e-01 3.221170008182525635e-01 -1.054663583636283875e-01 -1.334657520055770874e-01 -7.214574608951807022e-03 -2.904683649539947510e-01 -2.406859844923019409e-01 -3.578947782516479492e-01 -1.172793507575988770e-01 -2.094851583242416382e-01 -1.159687563776969910e-01 7.930744439363479614e-02 3.862104937434196472e-02 -1.259765028953552246e-01 2.870318889617919922e-01 -5.683872476220130920e-02 1.072858646512031555e-01
-1.022170335054397583e-01 -1.341260969638824463e-01 -7.784147560596466064e-02 2.742120027542114258e-01 -1.068368274718523026e-02 7.458057254552841187e-02 -3.148097991943359375e-01 2.510337531566619873e-01 2.707374989986419678e-01 3.171364217996597290e-02 -4.522350803017616272e-02 3.197488486766815186e-01 -2.619946002960205078e-01 1.315948069095611572e-01 8.401601761579513550e-02 -2.857838869094848633e-01 2.225564569234848022e-01 -2.604690194129943848e-01 5.421744659543037415e-02 1.264007762074470520e-02 -1.403066366910934448e-01 3.884541988372802734e-02 -7.973878830671310425e-02 -7.057037949562072754e-02 -2.407857328653335571e-01 6.785777863115072250e-03 -7.988626509904861450e-02 -7.784996181726455688e-02 2.751964926719665527e-01 -5.582528188824653625e-02 9.532186388969421387e-02 -2.404622286558151245e-01
-5.890240520238876343e-02 4.316890984773635864e-02 -2.416061013936996460e-01 -9.698917716741561890e-02 -5.354932323098182678e-02 1.666769534349441528e-01 -2.755667269229888916e-01 -1.695385724306106567e-01 2.007008492946624756e-01 1.418871581554412842e-01 6.302113085985183716e-02 3.477320969104766846e-01 -9.312543272972106934e-02 1.452206540852785110e-02 1.171307116746902466e-01 -1.185166314244270325e-01 1.748940646648406982e-01 -2.462810426950454712e-01 2.071354538202285767e-01 -3.535462319850921631e-01 -2.353399246931076050e-01 -6.578600406646728516e-02 -2.133194357156753540e-01 -1.218468919396400452e-01 2.470768801867961884e-02 -2.039671875536441803e-02 -1.897296011447906494e-01 -3.208797276020050049e-01 1.116243600845336914e-01 -5.359804630279541016e-02 8.854525536298751831e-02 1.650420427322387695e-01
2.129590958356857300e-01 -1.118146032094955444e-01 -3.001988828182220459e-01 -3.215328454971313477e-01 -6.320909410715103149e-02 -1.555814445018768311e-01 -3.375329375267028809e-01 1.058493647724390030e-02 6.360851973295211792e-02 1.739053577184677124e-01 1.498836576938629150e-01 3.255687952041625977e-01 -1.977404654026031494e-01 -1.089165806770324707e-01 9.577004821039736271e-04 -2.100198417901992798e-01 2.732571065425872803e-01 -2.893635630607604980e-01 1.031968444585800171e-01 -4.425207618623971939e-03 -1.396822482347488403e-01 -2.290637604892253876e-02 -6.472962349653244019e-02 -1.457026600837707520e-01 -9.093084931373596191e-02 1.074861511588096619e-01 -1.598960533738136292e-02 -1.732821613550186157e-01 9.377529472112655640e-02 -1.502948552370071411e-01 2.168102115392684937e-01 7.457281649112701416e-02
1.401550322771072388e-01 1.902103573083877563e-01 -1.237187813967466354e-02 -3.058170713484287262e-02 -9.095131605863571167e-02 -2.444599717855453491e-01 -2.516469359397888184e-01 2.885859087109565735e-02 1.762854307889938354e-01 1.735225915908813477e-01 -3.576500341296195984e-02 2.474340200424194336e-01 3.620689734816551208e-02 -2.547927498817443848e-01 5.952065810561180115e-02 -1.233890429139137268e-01 -1.670347601175308228e-01 -1.829948425292968750e-01 -5.847397819161415100e-02 1.982356458902359009e-01 -3.169933557510375977e-01 -4.454023241996765137e-01 -2.196921557188034058e-01 5.848127976059913635e-02 -2.847830653190612793e-01 6.721248477697372437e-02 -1.417181938886642456e-01 -1.148864701390266418e-01 -1.264467984437942505e-01 -5.211769416928291321e-02 -3.555547073483467102e-02 9.317357093095779419e-02
8.912892639636993408e-02 1.102719977498054504e-01 9.145393222570419312e-02 6.734514236450195312e-02 -6.217689812183380127e-02 4.293383285403251648e-02 -5.938017740845680237e-02 4.214802011847496033e-02 1.076788976788520813e-01 2.952402271330356598e-02 3.222133219242095947e-01 2.691909074783325195e-01 7.750566303730010986e-02 2.042764425277709961e-02 4.133131802082061768e-01 1.743092834949493408e-01 1.692717708647251129e-02 4.359621927142143250e-02 -4.079426173120737076e-03 -1.948877722024917603e-01 -3.175830543041229248e-01 -4.020816981792449951e-01 -4.876134917140007019e-02 8.317308872938156128e-02 6.947541236877441406e-02 -1.965160965919494629e-01 7.001256942749023438e-02 -2.701695859432220459e-01 1.450734585523605347e-01 3.179919123649597168e-01 5.241854861378669739e-02 -3.656570985913276672e-02
1.889897286891937256e-01 -2.902083694934844971e-01 2.576788365840911865e-01 1.154493764042854309e-01 -1.610496789216995239e-01 4.895471781492233276e-02 -2.228211909532546997e-01 -7.385031878948211670e-02 1.355804949998855591e-01 6.421151012182235718e-02 -7.398870587348937988e-02 5.043969750404357910e-01 7.958998903632164001e-03 -1.227367073297500610e-01 1.123056486248970032e-01 -1.986332386732101440e-01 3.648358881473541260e-01 -2.336069494485855103e-01 1.216019317507743835e-01 -1.833849102258682251e-01 -1.725595593452453613e-01 -1.320632547140121460e-01 -7.894863188266754150e-02 1.350868046283721924e-01 -6.877434998750686646e-02 -1.723923534154891968e-01 -2.830082178115844727e-02 -1.289572119712829590e-01 -4.204481095075607300e-02 6.297498941421508789e-02 4.208065941929817200e-02 -1.138607878237962723e-02
-6.177116930484771729e-02 -1.792341321706771851e-01 -6.277056038379669189e-02 -7.261021435260772705e-02 -5.865390971302986145e-02 1.494172960519790649e-01 -8.367263525724411011e-02 1.363223195075988770e-01 1.685834974050521851e-01 3.158757835626602173e-02 -5.597192794084548950e-03 2.828597128391265869e-01 -1.427808701992034912e-01 -8.776760101318359375e-02 8.453083783388137817e-02 -3.053772728890180588e-03 4.543119072914123535e-01 -1.370552629232406616e-01 -1.545928418636322021e-01 -1.240707114338874817e-01 -3.559500277042388916e-01 -2.060182541608810425e-01 -2.856735587120056152e-01 -1.827314496040344238e-01 -3.680286705493927002e-01 -9.095998108386993408e-02 -1.125074550509452820e-01 -4.177567362785339355e-02 9.484561532735824585e-02 2.004359662532806396e-01 -8.561232127249240875e-03 -5.298443138599395752e-02
3.976700305938720703e-01 1.217433661222457886e-01 -2.229065597057342529e-01 3.681752830743789673e-02 -1.126335486769676208e-01 -7.092370837926864624e-02 -6.872782111167907715e-02 -3.601499646902084351e-02 1.987331956624984741e-01 3.073928356170654297e-01 2.278362065553665161e-01 2.231170237064361572e-01 1.814002990722656250e-01 1.460579931735992432e-01 3.319966048002243042e-02 -4.044177234172821045e-01 1.047795861959457397e-01 -6.808677315711975098e-02 -5.188241228461265564e-02 2.105535008013248444e-02 -3.537123501300811768e-01 -1.261233538389205933e-02 -1.442710123956203461e-02 -9.409515559673309326e-02 -9.380623698234558105e-02 -3.087787330150604248e-01 -2.691293321549892426e-02 8.218730986118316650e-02 4.985360428690910339e-02 -7.849264144897460938e-02 9.503567218780517578e-02 1.237013489007949829e-01
1.265199184417724609e-01 -2.532941102981567383e-01 6.751687079668045044e-02 -2.143376469612121582e-01 8.203647285699844360e-02 -2.826601266860961914e-02 -1.354944258928298950e-01 7.608968019485473633e-02 -2.599542029201984406e-02 2.069591172039508820e-02 6.137108430266380310e-02 7.322497367858886719e-01 -1.690298318862915039e-01 3.804469108581542969e-02 -5.639994516968727112e-02 -1.136946529150009155e-01 1.876657605171203613e-01 -1.219098940491676331e-01 9.562404453754425049e-02 -7.479441352188587189e-03 -1.847991496324539185e-01 -2.095069587230682373e-01 6.205134838819503784e-02 1.509281843900680542e-01 6.105747073888778687e-03 -1.354091018438339233e-01 1.251349300146102905e-01 -3.683172911405563354e-02 1.988138407468795776e-01 -2.696719393134117126e-02 9.923689812421798706e-02 -3.205836936831474304e-02
2.972080707550048828e-01 -1.030053719878196716e-01 -7.195909321308135986e-02 2.184648513793945312e-01 -2.132283598184585571e-01 -4.074930772185325623e-02 -1.537521779537200928e-01 2.835310995578765869e-02 1.501184143126010895e-02 3.192113339900970459e-01 5.239897593855857849e-02 2.365658730268478394e-01 4.618635401129722595e-02 -1.769479811191558838e-01 -1.226997654885053635e-02 -6.632266193628311157e-02 1.986135840415954590e-01 -1.456413567066192627e-01 -1.939070671796798706e-01 2.411237172782421112e-02 6.191654130816459656e-02 -2.410786747932434082e-01 -3.801568150520324707e-01 2.164092063903808594e-01 -2.853018939495086670e-01 -2.167772352695465088e-01 -1.454942673444747925e-01 -1.000333800911903381e-01 4.349222872406244278e-03 -1.506026927381753922e-02 7.726145535707473755e-02 2.446092367172241211e-01
1.564111411571502686e-01 3.964098393917083740e-01 -6.890009343624114990e-02 2.308192700147628784e-01 -1.862763911485671997e-01 -3.014197014272212982e-02 -1.536975800991058350e-01 -1.955728046596050262e-02 3.498952463269233704e-02 -4.132827743887901306e-02 1.966210156679153442e-01 4.597060978412628174e-01 9.718724340200424194e-02 8.724536001682281494e-02 1.738337129354476929e-01 -7.410622201859951019e-03 -4.882856155745685101e-04 3.921732306480407715e-02 2.092323899269104004e-01 1.238833144307136536e-01 -2.608269453048706055e-01 -1.976449340581893921e-01 -3.315754234790802002e-01 -5.254090949892997742e-02 -1.280132532119750977e-01 -1.012322604656219482e-01 -1.530511975288391113e-01 6.729061901569366455e-02 5.955143645405769348e-02 8.083472400903701782e-02 8.293125778436660767e-02 2.202233374118804932e-01
1.174954790621995926e-02 -1.357152312994003296e-01 -2.064839899539947510e-01 3.155123293399810791e-01 -1.734549701213836670e-01 -1.131573542952537537e-01 1.164711937308311462e-01 8.031148463487625122e-02 5.242141336202621460e-02 1.792305409908294678e-01 9.303044527769088745e-02 2.542479932308197021e-01 -1.584310978651046753e-01 1.939995288848876953e-01 1.267829388380050659e-01 -3.535460233688354492e-01 9.648866951465606689e-02 -2.967537641525268555e-01 -9.727907180786132812e-02 -1.563006788492202759e-01 -2.140877395868301392e-01 -2.475467771291732788e-01 2.323546558618545532e-01 -8.137156069278717041e-02 -1.695891767740249634e-01 -1.812151074409484863e-01 5.422352254390716553e-02 -1.388885676860809326e-01 -1.382360160350799561e-01 1.929624080657958984e-01 -6.991852819919586182e-02 1.425792574882507324e-01
2.850014865398406982e-01 -5.783436819911003113e-02 -6.688168272376060486e-03 -9.278642386198043823e-02 7.399678695946931839e-03 6.807136535644531250e-02 -4.221357703208923340e-01 -6.586372107267379761e-02 1.667702347040176392e-01 -1.489686034619808197e-02 3.039740622043609619e-01 1.976180225610733032e-01 -1.180964857339859009e-01 1.162933632731437683e-01 1.384081244468688965e-01 -2.144583612680435181e-01 3.101411759853363037e-01 -1.434121876955032349e-01 1.474622189998626709e-01 -2.308123558759689331e-02 -2.034182995557785034e-01 -2.479412406682968140e-01 -1.440182030200958252e-01 -3.504790738224983215e-02 -3.352256258949637413e-03 1.723709255456924438e-01 -1.216458752751350403e-01 -3.275532424449920654e-01 -5.682509019970893860e-02 -9.681204706430435181e-02 -1.683987528085708618e-01 -1.039963066577911377e-01
1.523105949163436890e-01 7.159627974033355713e-02 -8.026391267776489258e-02 1.612026840448379517e-01 -1.339674293994903564e-01 -9.064206480979919434e-02 -1.597586721181869507e-01 1.594222486019134521e-01 1.571817398071289062e-01 1.953462362289428711e-01 -1.491267830133438110e-01 4.254815876483917236e-01 4.417433217167854309e-02 -1.527509689331054688e-01 1.514603644609451294e-01 6.538224965333938599e-02 -2.416692078113555908e-01 -4.357038065791130066e-02 -4.230147600173950195e-02 1.182924062013626099e-01 -3.872731328010559082e-01 -3.381753563880920410e-01 -3.238946795463562012e-01 -3.295978531241416931e-02 -1.764223128557205200e-01 -3.514511883258819580e-02 -6.574436277151107788e-02 1.470112204551696777e-01 1.088255196809768677e-01 -5.014066770672798157e-02 -9.045959264039993286e-02 1.274741142988204956e-01
1.867001801729202271e-01 -2.409419603645801544e-02 -1.835030019283294678e-01 -1.028322651982307434e-01 6.060416810214519501e-03 2.770787775516510010e-01 -2.784777283668518066e-01 4.266350716352462769e-02 8.291666954755783081e-02 1.113311126828193665e-01 1.803414076566696167e-01 1.853019893169403076e-01 -2.253742655739188194e-03 5.914115160703659058e-02 1.447779536247253418e-01 -3.174452185630798340e-01 1.663064658641815186e-01 -4.107246920466423035e-02 4.968510195612907410e-02 -2.275496572256088257e-01 -1.702816486358642578e-01 -2.835972905158996582e-01 -1.060037836432456970e-01 8.518776297569274902e-02 -2.657764032483100891e-02 6.205731630325317383e-02 -1.739526838064193726e-01 -4.600003957748413086e-01 -1.528347134590148926e-01 4.227984696626663208e-02 -9.187260270118713379e-02 -2.475027292966842651e-01
3.366489112377166748e-01 1.267426759004592896e-01 -2.789418399333953857e-01 1.100446842610836029e-02 -1.753775626420974731e-01 -9.885048121213912964e-02 2.029004245996475220e-01 1.652339100837707520e-01 2.004801183938980103e-01 1.355804502964019775e-01 3.856112957000732422e-01 9.859804064035415649e-02 1.455519944429397583e-01 8.262645453214645386e-02 1.099750921130180359e-01 -4.295950829982757568e-01 -2.867273427546024323e-02 -3.848922625184059143e-02 1.906099915504455566e-01 7.545464485883712769e-02 -1.653610914945602417e-01 -7.040099054574966431e-02 -1.376023441553115845e-01 -2.961755357682704926e-02 1.249199267476797104e-02 -1.500768810510635376e-01 -2.009484022855758667e-01 1.734002083539962769e-01 1.387312263250350952e-01 -1.078744903206825256e-01 -2.125100605189800262e-02 1.453287452459335327e-01
1.778048872947692871e-01 1.633486598730087280e-01 -9.395197778940200806e-02 8.694194257259368896e-02 1.829873211681842804e-02 -3.016255497932434082e-01 -2.595743238925933838e-01 1.326089799404144287e-01 7.745309919118881226e-02 7.584848254919052124e-02 -1.374093294143676758e-01 4.289723634719848633e-01 -1.044498197734355927e-02 -9.841342270374298096e-02 -6.410355865955352783e-02 -3.911764174699783325e-02 -1.846215128898620605e-01 -1.282003372907638550e-01 8.436425030231475830e-02 1.637924462556838989e-01 -2.299247980117797852e-01 -1.294561624526977539e-01 -3.723958432674407959e-01 -1.394593715667724609e-01 -3.077403008937835693e-01 -2.207171358168125153e-02 -1.834903657436370850e-01 8.496227860450744629e-02 1.605902314186096191e-01 1.568357199430465698e-01 3.922943770885467529e-02 1.368718743324279785e-01
-6.946335732936859131e-02 -4.412457346916198730e-02 5.844803154468536377e-02 3.399851620197296143e-01 4.364812374114990234e-02 -2.374125719070434570e-01 -1.278327852487564087e-01 -1.308198552578687668e-02 1.854818686842918396e-02 -4.446116834878921509e-02 2.979343235492706299e-01 1.494228094816207886e-01 -7.125458121299743652e-02 1.144689545035362244e-01 1.621114313602447510e-01 -3.644413948059082031e-01 7.537686033174395561e-04 -1.580276340246200562e-01 -2.710368633270263672e-01 -9.236322343349456787e-02 -4.090309143066406250e-01 -2.129610329866409302e-01 1.038217842578887939e-01 3.177893161773681641e-02 -6.435383111238479614e-02 -2.126645892858505249e-01 -1.220396906137466431e-01 -1.233365163207054138e-01 -1.089593470096588135e-01 1.555123627185821533e-01 -2.430460751056671143e-01 5.229890346527099609e-02
-8.375115692615509033e-02 -3.081645667552947998e-01 -2.271545231342315674e-01 4.194051027297973633e-02 -9.299459308385848999e-02 1.234491914510726929e-01 -1.481066197156906128e-01 9.197494387626647949e-02 1.577575108967721462e-03 2.526164352893829346e-01 1.014652326703071594e-01 5.308609828352928162e-02 -4.178402200341224670e-02 6.663683801889419556e-02 2.380459308624267578e-01 -4.634108841419219971e-01 2.688529789447784424e-01 -2.392228394746780396e-01 -5.229996517300605774e-02 7.784792780876159668e-02 -5.327017605304718018e-02 -3.257183432579040527e-01 -1.286878287792205811e-01 -1.222551017999649048e-01 9.486594051122665405e-02 -5.674147605895996094e-02 -7.080935686826705933e-02 2.173270285129547119e-01 2.281867116689682007e-01 -1.129088476300239563e-01 4.744034633040428162e-02 -1.599136888980865479e-01
2.820329964160919189e-01 1.901057362556457520e-01 -1.865942031145095825e-01 9.650335460901260376e-02 1.017510965466499329e-01 -2.045131921768188477e-01 -1.091338470578193665e-01 2.339942380785942078e-02 1.869648694992065430e-01 -9.698745608329772949e-02 9.715480357408523560e-02 2.047573029994964600e-01 -3.073071129620075226e-02 2.932092845439910889e-01 2.472084611654281616e-01 -1.460117995738983154e-01 1.973026990890502930e-01 -2.503373846411705017e-02 1.459123939275741577e-01 2.430703490972518921e-01 -3.812356293201446533e-01 -9.202859550714492798e-02 -3.248862624168395996e-01 -9.595429152250289917e-02 -1.652889549732208252e-01 -1.296188384294509888e-01 -8.944863826036453247e-02 1.966962367296218872e-01 6.769114732742309570e-02 1.459056437015533447e-01 -6.846559047698974609e-02 2.467362768948078156e-02
2.522957623004913330e-01 -2.959642112255096436e-01 -4.056325852870941162e-01 1.301562935113906860e-01 -1.687090694904327393e-01 -2.378148771822452545e-02 5.059941858053207397e-02 1.447589844465255737e-01 2.234247028827667236e-01 1.528591513633728027e-01 3.087283074855804443e-01 7.668893784284591675e-02 2.472237944602966309e-01 -4.244324937462806702e-02 7.607319951057434082e-02 -2.150783836841583252e-01 -2.230364233255386353e-01 -2.994592785835266113e-01 -2.953417133539915085e-03 -1.199723407626152039e-01 -1.119145527482032776e-01 -9.155958890914916992e-02 -1.692396551370620728e-01 7.989788800477981567e-02 -1.154921799898147583e-01 -9.968967735767364502e-02 -9.859725832939147949e-03 -1.349807381629943848e-01 2.023395746946334839e-01 -6.945247203111648560e-02 -5.023826658725738525e-02 1.601399332284927368e-01
-8.684333413839340210e-02 -2.637504041194915771e-01 -2.076877057552337646e-01 3.093743696808815002e-03 -1.424462441354990005e-02 -3.842176496982574463e-01 -1.503314673900604248e-01 9.685595287010073662e-04 -1.296910345554351807e-01 -1.394064277410507202e-01 2.215347439050674438e-01 6.665092706680297852e-02 -1.774802654981613159e-01 1.458833962678909302e-01 2.657891511917114258e-01 -2.234181612730026245e-01 9.335687011480331421e-02 -2.642398178577423096e-01 -1.181507408618927002e-01 -4.808171838521957397e-02 -8.812169730663299561e-02 -1.549359112977981567e-01 -2.427955865859985352e-01 -8.838684856891632080e-02 -2.489212155342102051e-01 -1.073324307799339294e-01 -2.232067584991455078e-01 -1.896292865276336670e-01 2.174074649810791016e-01 1.853374838829040527e-01 5.663685500621795654e-02 -9.370546042919158936e-02
-5.848301202058792114e-02 -2.490976154804229736e-01 7.080300897359848022e-02 1.299428660422563553e-02 -1.124450284987688065e-02 -2.707679867744445801e-01 -2.794714272022247314e-01 2.167005240917205811e-01 1.873905807733535767e-01 -3.578406199812889099e-02 6.946422904729843140e-02 4.117278158664703369e-01 2.931148931384086609e-02 -2.893490791320800781e-01 2.527681887149810791e-01 8.101923391222953796e-03 1.594185084104537964e-01 -2.591932713985443115e-01 4.898830875754356384e-02 -3.319846838712692261e-02 -1.403653919696807861e-01 -2.433646917343139648e-01 -1.043152287602424622e-01 -3.267514407634735107e-01 -2.352578192949295044e-01 -6.772588938474655151e-02 2.598773874342441559e-02 -1.967500522732734680e-02 1.165311038494110107e-01 3.234906867146492004e-02 -7.388267200440168381e-03 -5.667809769511222839e-02
1.183394715189933777e-01 3.087302446365356445e-01 -3.464032113552093506e-01 1.467562317848205566e-01 1.148727983236312866e-01 -8.148008026182651520e-03 1.619436740875244141e-01 1.070715710520744324e-01 1.527214050292968750e-01 -8.961827494204044342e-03 1.599198430776596069e-01 2.293849550187587738e-02 7.398943603038787842e-02 -1.110379397869110107e-01 -8.694145828485488892e-02 -7.148122042417526245e-02 5.657255649566650391e-02 -1.687159389257431030e-01 -2.352475523948669434e-01 3.968290984630584717e-02 -2.664841413497924805e-01 -2.975476384162902832e-01 -4.669672548770904541e-01 2.853607572615146637e-02 -8.468808233737945557e-02 -3.266418352723121643e-02 -1.441971063613891602e-01 -3.615316376090049744e-02 1.918716132640838623e-01 -5.248856171965599060e-02 2.726663053035736084e-01 -8.343541622161865234e-02
-6.198868155479431152e-02 1.909789741039276123e-01 -1.403633058071136475e-01 8.628576993942260742e-03 -1.731735318899154663e-01 -7.582321763038635254e-02 -1.851447522640228271e-01 1.103731542825698853e-01 2.430981770157814026e-02 6.490913033485412598e-02 7.161362469196319580e-02 2.135515958070755005e-01 1.144251674413681030e-01 7.487308979034423828e-02 9.072513878345489502e-02 -2.025303393602371216e-01 -8.024308085441589355e-02 5.651240702718496323e-03 8.632768690586090088e-02 1.142256185412406921e-01 -4.326074123382568359e-01 -3.544307649135589600e-01 -3.884063661098480225e-01 1.529205590486526489e-01 -3.241927623748779297e-01 3.467854857444763184e-02 -1.725562810897827148e-01 1.807074993848800659e-01 5.126396939158439636e-02 1.615760922431945801e-01 5.971590057015419006e-03 1.507749408483505249e-01
3.394100069999694824e-01 1.964578628540039062e-01 -1.696632653474807739e-01 2.131254822015762329e-01 -2.533290982246398926e-01 2.131312638521194458e-01 -4.508397076278924942e-03 3.930693864822387695e-02 -5.929393321275711060e-02 2.211236208677291870e-01 2.824620306491851807e-01 2.532651424407958984e-01 -2.027868628501892090e-01 -4.017328843474388123e-02 1.235127151012420654e-01 -1.585382968187332153e-01 -5.518569611012935638e-03 -2.710979878902435303e-01 -9.149908274412155151e-02 6.249629706144332886e-02 -1.705451011657714844e-01 -3.063853979110717773e-01 1.436078250408172607e-01 -1.461243629455566406e-01 -2.939211949706077576e-02 -1.827634871006011963e-01 1.754285581409931183e-02 1.275070291012525558e-02 7.244992069900035858e-03 6.702283024787902832e-02 -1.974153667688369751e-01 2.288575917482376099e-01
1.174175888299942017e-01 -9.978011995553970337e-02 1.174686849117279053e-01 2.272222489118576050e-01 7.195327430963516235e-02 -5.948523432016372681e-02 -4.853136539459228516e-01 3.537248820066452026e-02 4.587897658348083496e-02 1.465149074792861938e-01 -3.929989412426948547e-02 5.004842281341552734e-01 -1.728178411722183228e-01 -1.795843839645385742e-01 1.701268255710601807e-01 -1.161901354789733887e-01 2.117735743522644043e-01 -1.817957013845443726e-01 -5.952961742877960205e-02 -5.284789204597473145e-02 -2.504552602767944336e-01 1.085843611508607864e-02 -1.863417029380798340e-01 -1.044693291187286377e-01 -7.883767783641815186e-02 2.324653230607509613e-02 -4.832702875137329102e-02 -1.488686203956604004e-01 1.782741695642471313e-01 -1.562892049551010132e-01 -7.010994851589202881e-02 -8.819158188998699188e-03
2.343306541442871094e-01 6.847381591796875000e-02 -4.533536732196807861e-01 4.981129989027976990e-02 1.841964200139045715e-02 8.528725057840347290e-02 -1.099293828010559082e-01 2.009478062391281128e-01 1.984430104494094849e-01 2.175330743193626404e-02 1.228710263967514038e-01 4.578659534454345703e-01 9.860596060752868652e-02 1.555681508034467697e-02 9.390544891357421875e-02 -8.918210119009017944e-02 -8.037757128477096558e-02 -2.199775129556655884e-01 1.734889112412929535e-02 2.837314009666442871e-01 -2.195511944591999054e-02 -2.145664691925048828e-01 1.021985411643981934e-01 -8.148908615112304688e-02 1.722179502248764038e-01 -1.797444820404052734e-01 -1.889480948448181152e-01 -2.446160279214382172e-02 -1.471890062093734741e-01 2.430944740772247314e-01 5.190128087997436523e-02 -1.671622507274150848e-03
-5.471131950616836548e-02 -1.399244070053100586e-01 -2.797258794307708740e-01 -6.922404468059539795e-02 -8.394678682088851929e-02 2.543699741363525391e-01 -2.398414611816406250e-01 6.021366920322179794e-03 -2.208032906055450439e-01 -1.212332099676132202e-01 1.472115367650985718e-01 3.886918425559997559e-01 9.039320982992649078e-03 1.878006942570209503e-02 1.374373137950897217e-01 -4.802933707833290100e-02 -3.742489218711853027e-02 -3.108042478561401367e-01 -1.564186625182628632e-02 -9.058123826980590820e-02 -1.051043942570686340e-01 -1.389827281236648560e-01 -9.227112866938114166e-03 -1.676909029483795166e-01 -6.071056425571441650e-02 -1.662352830171585083e-01 -4.028944075107574463e-01 -3.310038745403289795e-01 -1.048204302787780762e-01 -1.053314656019210815e-01 -1.186638623476028442e-01 -5.342961475253105164e-02
3.578387200832366943e-01 1.711963564157485962e-01 -6.628780812025070190e-02 2.095120549201965332e-01 -1.250621117651462555e-02 -2.965322136878967285e-01 -1.950190514326095581e-01 3.130251541733741760e-02 3.475567698478698730e-01 2.975293993949890137e-02 2.811554670333862305e-01 1.747258007526397705e-01 5.313548818230628967e-02 1.583435833454132080e-01 -1.396648585796356201e-01 -2.452485859394073486e-01 2.137691974639892578e-01 -7.742018252611160278e-02 -4.669841378927230835e-03 -1.691464632749557495e-01 -2.409455478191375732e-01 -2.496952563524246216e-01 6.476404517889022827e-02 4.659622535109519958e-02 -1.205087080597877502e-01 -1.195042282342910767e-01 -2.598214745521545410e-01 5.223695188760757446e-02 6.801799684762954712e-02 -5.450879409909248352e-02 6.238077580928802490e-02 1.040488108992576599e-01
-1.850991137325763702e-02 -3.174422383308410645e-01 -2.660188078880310059e-01 -3.684824332594871521e-02 -1.690614968538284302e-01 -1.041445285081863403e-01 -1.462924294173717499e-02 -3.117413520812988281e-01 2.485732436180114746e-01 2.487999498844146729e-01 1.144193857908248901e-01 1.552949994802474976e-01 7.253337651491165161e-02 1.251681596040725708e-01 3.713518008589744568e-02 -3.462917506694793701e-01 6.278505176305770874e-02 -3.049728274345397949e-01 1.194296330213546753e-01 -2.586312405765056610e-02 -2.894728183746337891e-01 -1.541716605424880981e-01 -2.164564877748489380e-01 9.080800227820873260e-03 -1.123395934700965881e-01 2.667225897312164307e-01 -2.138481847941875458e-02 -4.038968682289123535e-02 -5.429536476731300354e-02 3.779616206884384155e-02 -1.356067657470703125e-01 1.087130829691886902e-01
1.910510100424289703e-02 -8.833702653646469116e-02 4.146753251552581787e-02 -4.673274233937263489e-02 1.150933131575584412e-01 7.867706567049026489e-02 -1.530260145664215088e-01 1.988797336816787720e-01 5.674572661519050598e-03 2.259490452706813812e-02 9.859398007392883301e-02 3.225683867931365967e-01 1.195547953248023987e-01 -1.323827654123306274e-01 3.185432553291320801e-01 -9.738907217979431152e-02 2.157419025897979736e-01 -2.768125534057617188e-01 3.647309169173240662e-02 -3.585861325263977051e-01 -3.145057260990142822e-01 -7.318039983510971069e-02 -1.830834895372390747e-01 9.158785641193389893e-02 -7.371682673692703247e-02 1.006169691681861877e-01 -4.453701972961425781e-01 -9.778864681720733643e-03 5.223999917507171631e-02 1.366659533232450485e-02 -5.061772093176841736e-02 -1.723001003265380859e-01
-1.253202259540557861e-01 -2.512046992778778076e-01 -1.073395311832427979e-01 -1.017848849296569824e-01 -8.047843724489212036e-02 2.020468562841415405e-01 -2.005575597286224365e-01 4.713955521583557129e-02 -1.880890429019927979e-01 9.515891224145889282e-02 7.127552479505538940e-02 3.158590197563171387e-01 2.333684079349040985e-02 7.030268013477325439e-02 1.809577047824859619e-01 4.594265297055244446e-02 2.180668264627456665e-01 -1.188982278108596802e-01 1.477747922763228416e-03 -4.644603282213211060e-02 -4.451010823249816895e-01 -3.021626472473144531e-01 -7.720087468624114990e-02 -1.364897489547729492e-01 -2.542889118194580078e-01 7.843255996704101562e-02 1.120597496628761292e-01 -1.067744418978691101e-01 2.621388435363769531e-01 2.474415004253387451e-01 1.213183552026748657e-01 -5.147607252001762390e-02
6.488106399774551392e-02 -1.154343411326408386e-01 -2.242587208747863770e-01 -2.428735941648483276e-01 -1.261646002531051636e-01 -1.003173887729644775e-01 -2.807348966598510742e-01 -3.796856477856636047e-02 1.063505113124847412e-01 3.487605452537536621e-01 3.075638711452484131e-01 1.906313598155975342e-01 -1.307387351989746094e-01 6.305842660367488861e-03 8.972441777586936951e-03 -2.510044574737548828e-01 3.434050679206848145e-01 -3.904731273651123047e-01 2.125199288129806519e-01 -7.337413728237152100e-02 -1.561481505632400513e-01 -1.354420930147171021e-01 -5.498604848980903625e-02 -8.016447722911834717e-02 -1.256405841559171677e-02 -6.742354482412338257e-02 -3.281240910291671753e-02 -1.287245005369186401e-01 6.254447996616363525e-02 -1.049944385886192322e-01 9.439346939325332642e-02 -5.947395414113998413e-02
9.770365804433822632e-02 -8.372762799263000488e-02 -3.259005397558212280e-02 3.324767649173736572e-01 -1.132367029786109924e-01 1.525947451591491699e-02 2.403044253587722778e-01 1.882282458245754242e-02 1.868026107549667358e-01 1.622929982841014862e-02 2.963897287845611572e-01 3.605369031429290771e-01 1.883961707353591919e-01 1.328821629285812378e-01 9.868554770946502686e-02 -2.976902425289154053e-01 -3.333576768636703491e-02 -1.180346459150314331e-01 -8.327540010213851929e-02 2.566588819026947021e-01 -4.602557718753814697e-01 -1.699550896883010864e-01 1.373560726642608643e-01 6.316236406564712524e-02 -5.253656301647424698e-03 -1.091906651854515076e-01 4.636940360069274902e-02 -3.138046339154243469e-02 -6.375654041767120361e-02 4.423779249191284180e-02 -8.424477279186248779e-02 1.286500096321105957e-01
1.800839006900787354e-01 -3.284304141998291016e-01 -1.928151249885559082e-01 1.442196965217590332e-01 -1.099473834037780762e-01 -2.345144748687744141e-01 -2.232943475246429443e-01 1.279981136322021484e-01 1.881200969219207764e-01 2.286381423473358154e-01 -6.520842760801315308e-02 1.736045479774475098e-01 5.498947203159332275e-02 1.173937171697616577e-01 2.328420877456665039e-01 -2.462615072727203369e-02 1.659664362668991089e-01 -2.531690895557403564e-01 -2.354228198528289795e-01 -2.254468649625778198e-01 -3.306665420532226562e-01 -2.798298746347427368e-02 -2.128149271011352539e-01 4.631413519382476807e-02 -1.883945316076278687e-01 2.013489753007888794e-01 -4.242445155978202820e-02 5.771473795175552368e-02 1.478662192821502686e-01 -3.777551651000976562e-02 8.709904551506042480e-02 8.499395102262496948e-02
8.831856399774551392e-02 -3.248688578605651855e-02 4.718572273850440979e-02 8.131277747452259064e-03 4.096609726548194885e-02 1.076751947402954102e-01 4.664987325668334961e-02 2.727875411510467529e-01 1.120206564664840698e-01 2.873234748840332031e-01 -2.118830755352973938e-02 2.234866321086883545e-01 -6.347020715475082397e-02 2.032988816499710083e-01 4.058783650398254395e-01 -2.820582091808319092e-01 1.078328639268875122e-01 -6.361721456050872803e-02 2.698201686143875122e-02 -1.739336103200912476e-01 -2.348470389842987061e-01 -3.990384936332702637e-02 -2.466268539428710938e-01 -9.960582107305526733e-02 -1.400935053825378418e-01 1.573221534490585327e-01 -4.004797041416168213e-01 -1.779720932245254517e-01 7.804497331380844116e-02 -5.085920169949531555e-02 -2.111004889011383057e-01 -3.955841530114412308e-03
1.131223887205123901e-01 2.358350455760955811e-01 -2.802971899509429932e-01 -3.145994991064071655e-02 -1.601096391677856445e-01 -3.661286458373069763e-02 -5.107080191373825073e-02 9.757703542709350586e-02 3.444590270519256592e-01 1.442664265632629395e-01 3.705492317676544189e-01 2.082387357950210571e-01 -1.236180439591407776e-01 -4.199095815420150757e-02 -1.541876643896102905e-01 -1.868336349725723267e-01 2.239225059747695923e-01 1.468463540077209473e-01 -1.337791830301284790e-01 9.098199754953384399e-02 -3.596422672271728516e-01 -7.119400054216384888e-02 2.378208748996257782e-02 7.749957498162984848e-03 -9.672039002180099487e-02 -3.368213772773742676e-01 -1.224878504872322083e-01 6.376814842224121094e-02 1.854061782360076904e-01 -6.657596677541732788e-02 -5.316793546080589294e-02 2.528420090675354004e-02
1.223543658852577209e-01 -9.209468215703964233e-02 -2.111981511116027832e-01 -2.451074421405792236e-01 -2.494537504389882088e-03 8.620604872703552246e-02 -1.596303731203079224e-01 -1.044636406004428864e-02 2.089845687150955200e-01 8.114715665578842163e-02 3.379603326320648193e-01 1.489104181528091431e-01 -3.037277758121490479e-01 -5.608215462416410446e-03 1.695826202630996704e-01 -1.220268905162811279e-01 3.435514271259307861e-01 -6.714141368865966797e-02 -9.521193802356719971e-02 -7.115808874368667603e-02 -8.547313511371612549e-02 -3.040676116943359375e-01 -2.858945727348327637e-01 -3.688092902302742004e-02 -3.022752702236175537e-01 1.435059010982513428e-01 1.220282986760139465e-01 -1.577321738004684448e-01 1.669311076402664185e-01 3.763649612665176392e-02 -1.056584045290946960e-01 6.746244430541992188e-02
-1.533343340270221233e-03 -8.707960136234760284e-03 7.270107418298721313e-02 -7.250533998012542725e-02 -2.575803399085998535e-01 6.102746818214654922e-03 -1.164542064070701599e-01 1.093081831932067871e-01 1.925143450498580933e-01 1.184597164392471313e-01 8.896931260824203491e-02 4.744731187820434570e-01 1.898376047611236572e-01 5.214388668537139893e-02 2.088039219379425049e-01 -2.603039443492889404e-01 8.385923504829406738e-02 -4.214149117469787598e-01 8.222673833370208740e-02 -9.978424757719039917e-02 -2.042333483695983887e-01 -4.088124632835388184e-02 1.428748369216918945e-01 -6.655757129192352295e-02 -9.231381118297576904e-02 -1.093654334545135498e-01 2.009157091379165649e-02 1.471448093652725220e-01 1.994135379791259766e-01 6.601556204259395599e-03 -2.856098115444183350e-01 -1.724779754877090454e-01
1.802044361829757690e-01 2.689131796360015869e-01 -1.287004202604293823e-01 1.988634169101715088e-01 -8.481867611408233643e-02 -1.941628307104110718e-01 -1.127257123589515686e-01 4.323480650782585144e-03 9.039117954671382904e-03 3.018138706684112549e-01 1.809313893318176270e-02 3.570038378238677979e-01 3.393038734793663025e-02 -5.960296094417572021e-02 2.460898607969284058e-01 6.555209308862686157e-02 -3.182753548026084900e-02 -1.261889636516571045e-01 3.437596140429377556e-03 2.430313266813755035e-02 -2.533514499664306641e-01 -3.988575041294097900e-01 -3.210273683071136475e-01 6.791885942220687866e-02 -1.433917880058288574e-01 3.217293322086334229e-02 -1.263056695461273193e-01 2.172009199857711792e-01 1.412682048976421356e-02 1.851181089878082275e-01 -8.756266534328460693e-02 1.327513605356216431e-01
3.785537481307983398e-01 1.151174753904342651e-01 -1.807052940130233765e-01 -1.789809577167034149e-02 -1.924029290676116943e-01 1.967253834009170532e-01 -1.285743117332458496e-01 2.209623008966445923e-01 2.400201857089996338e-01 1.018304452300071716e-01 2.240647822618484497e-01 3.622914254665374756e-01 1.397680044174194336e-01 7.741674035787582397e-02 -5.575868859887123108e-02 2.187101636081933975e-03 -8.149958401918411255e-02 -2.035185247659683228e-01 6.285138428211212158e-02 -6.205784156918525696e-02 -3.182724714279174805e-01 1.159790605306625366e-01 -2.437460124492645264e-01 4.495651274919509888e-02 8.924026787281036377e-02 1.406235843896865845e-01 -1.810801327228546143e-01 -2.088096588850021362e-01 -1.613906174898147583e-01 -5.469879135489463806e-02 -1.552794277667999268e-01 4.457813873887062073e-02
1.729851216077804565e-01 3.752560913562774658e-01 -3.105834499001502991e-02 -5.655609071254730225e-02 -2.599422335624694824e-01 -1.551038771867752075e-01 5.493997596204280853e-03 2.122270874679088593e-02 1.105919331312179565e-01 1.728207916021347046e-01 -6.388302147388458252e-02 4.894677400588989258e-01 -9.512100368738174438e-02 -8.729127049446105957e-02 1.876210272312164307e-01 -4.548007622361183167e-02 -1.349856406450271606e-01 -3.279126435518264771e-02 -9.991575777530670166e-02 1.005737483501434326e-01 -2.471842169761657715e-01 -2.861040234565734863e-01 -2.303348928689956665e-01 -5.563116446137428284e-02 -2.542781829833984375e-01 -5.696351081132888794e-02 -1.975793838500976562e-01 1.671089977025985718e-02 -3.526921570301055908e-02 1.696670502424240112e-01 -1.203038990497589111e-01 5.541439726948738098e-02
-1.504998721202355227e-07 -2.051867842674255371e-01 1.998028345406055450e-02 -2.240387909114360809e-02 -3.348220512270927429e-02 1.231778636574745178e-01 1.489744335412979126e-01 2.248254865407943726e-01 1.800397485494613647e-01 2.937586307525634766e-01 1.085562184453010559e-01 3.074513375759124756e-01 2.819308936595916748e-01 -2.559470199048519135e-02 2.990767657756805420e-01 -2.739520668983459473e-01 2.533318698406219482e-01 -3.061293363571166992e-01 1.379162631928920746e-02 -7.665630429983139038e-02 -2.762857675552368164e-01 3.664289787411689758e-02 7.292933762073516846e-02 -5.697499215602874756e-02 -1.373381316661834717e-01 -1.022517830133438110e-01 9.272424131631851196e-02 -7.002627849578857422e-02 2.256152927875518799e-01 5.588034540414810181e-02 -6.975810229778289795e-02 -2.154013216495513916e-01
3.714967146515846252e-02 6.554447859525680542e-02 -2.479598075151443481e-01 1.690642088651657104e-01 -2.702695727348327637e-01 2.755588889122009277e-01 -1.932230144739151001e-01 8.303949981927871704e-02 1.654697358608245850e-01 2.719860374927520752e-01 3.083248734474182129e-01 2.228496670722961426e-01 -7.969134300947189331e-02 -3.961055073887109756e-03 8.733872324228286743e-02 -3.131889402866363525e-01 -1.403130590915679932e-01 -2.583888769149780273e-01 -2.528592646121978760e-01 -2.007207460701465607e-02 -1.409186124801635742e-01 -1.127445623278617859e-01 -6.343471258878707886e-02 -6.755899637937545776e-02 1.852884143590927124e-01 -1.700844615697860718e-01 -2.398355118930339813e-02 1.535739898681640625e-01 1.633155792951583862e-01 1.208272501826286316e-01 -1.285775303840637207e-01 1.253340542316436768e-01
1.872099637985229492e-01 1.206396147608757019e-02 -6.953212618827819824e-02 -8.844942599534988403e-02 -1.845549643039703369e-01 2.027186937630176544e-02 7.315614074468612671e-02 5.172278732061386108e-02 -7.620935142040252686e-02 2.490781843662261963e-01 1.011484954506158829e-02 3.842999637126922607e-01 -5.316691994667053223e-01 -8.919099718332290649e-02 -6.868807971477508545e-02 -9.854412823915481567e-02 1.541454438120126724e-02 -3.603364229202270508e-01 -1.295683234930038452e-01 1.923112422227859497e-01 -1.513505131006240845e-01 -4.187008738517761230e-02 -1.358458697795867920e-01 2.712173201143741608e-02 7.187463343143463135e-02 -2.001112699508666992e-01 1.712774187326431274e-01 -2.555004656314849854e-01 -1.216554716229438782e-01 -2.346378983929753304e-03 -4.387014359235763550e-02 -6.855136156082153320e-02
-3.673915937542915344e-02 2.079661376774311066e-02 -3.947418928146362305e-01 1.651898920536041260e-01 -3.143320977687835693e-01 1.113739460706710815e-01 8.384056389331817627e-02 -1.096134353429079056e-02 -7.351893186569213867e-02 -1.979255229234695435e-01 2.089472413063049316e-01 2.202752679586410522e-01 1.240081936120986938e-01 -1.425772625952959061e-02 -1.848095953464508057e-01 -4.784361273050308228e-02 2.180374115705490112e-01 -3.526245951652526855e-01 -6.807269155979156494e-02 -2.279176376760005951e-02 -1.596148908138275146e-01 3.203320549800992012e-03 -1.968777924776077271e-01 -2.912821173667907715e-01 5.574993789196014404e-02 -2.131893038749694824e-01 -1.947333514690399170e-01 1.051058899611234665e-02 1.863275915384292603e-01 -1.272885054349899292e-01 1.964709311723709106e-01 7.566000521183013916e-02
9.450179338455200195e-02 1.475954204797744751e-01 -2.639938592910766602e-01 7.174596190452575684e-02 -5.913306400179862976e-02 -2.118262797594070435e-01 -2.489306628704071045e-01 7.776666432619094849e-02 1.308738887310028076e-01 6.087427586317062378e-02 9.692528843879699707e-02 3.129983842372894287e-01 9.695664048194885254e-02 3.434723243117332458e-02 1.355424672365188599e-01 -3.877111151814460754e-02 -3.327029198408126831e-02 2.616312727332115173e-02 6.416179239749908447e-02 1.247366219758987427e-01 -4.439129233360290527e-01 -3.102346360683441162e-01 -3.784089684486389160e-01 2.017707675695419312e-01 -2.921347022056579590e-01 8.647508174180984497e-02 -5.928041413426399231e-02 6.692598015069961548e-02 3.819422796368598938e-02 9.649942815303802490e-02 -3.252235800027847290e-02 8.996233344078063965e-02
4.432810470461845398e-02 -1.524551659822463989e-01 -2.052913904190063477e-01 2.969753444194793701e-01 -3.002481460571289062e-01 1.076665967702865601e-01 -5.527412518858909607e-02 1.959047913551330566e-01 2.652007043361663818e-01 1.321076452732086182e-01 2.867820560932159424e-01 1.657513529062271118e-01 -7.628352195024490356e-02 1.632196009159088135e-01 2.130136042833328247e-01 -1.400615125894546509e-01 3.464641794562339783e-02 -1.069506034255027771e-01 -9.169477224349975586e-02 1.687994301319122314e-01 -4.024569392204284668e-01 -2.469134330749511719e-01 1.879949718713760376e-01 1.688645482063293457e-01 -5.701853334903717041e-02 4.946417361497879028e-02 5.342899262905120850e-02 -4.070439934730529785e-02 -1.863324046134948730e-01 1.463106274604797363e-01 -4.926125332713127136e-02 3.503905236721038818e-02
9.237825125455856323e-02 -2.609734237194061279e-01 -2.341461479663848877e-01 2.266311347484588623e-01 3.211668506264686584e-02 -6.398318707942962646e-02 1.978612989187240601e-01 1.979203224182128906e-01 1.557378023862838745e-01 3.993084281682968140e-02 -1.606295704841613770e-01 5.524852871894836426e-02 -1.122797206044197083e-01 1.379213780164718628e-01 6.283804029226303101e-02 -1.108020320534706116e-01 6.494531780481338501e-02 -7.924824208021163940e-02 2.907392978668212891e-01 -1.620054095983505249e-01 -1.817486584186553955e-01 -2.786988914012908936e-01 -8.130200952291488647e-02 9.742265939712524414e-02 -3.078726865351200104e-02 -2.998224496841430664e-01 -1.383877992630004883e-01 -7.696332037448883057e-02 2.371857166290283203e-01 4.166291654109954834e-02 3.771681189537048340e-01 -2.586961686611175537e-01
2.081108242273330688e-01 1.237834915518760681e-01 -4.847015440464019775e-02 2.257342040538787842e-01 -1.656827479600906372e-01 1.852304339408874512e-01 -9.982733055949211121e-03 2.737882733345031738e-01 2.341897934675216675e-01 2.388029247522354126e-01 4.555324316024780273e-01 6.579381227493286133e-02 -3.521993290632963181e-03 -6.340705603361129761e-02 -5.796083435416221619e-02 -2.074993252754211426e-01 -1.681318320333957672e-02 -2.655205428600311279e-01 2.995456196367740631e-02 3.467569127678871155e-02 -2.775268852710723877e-01 -5.357095971703529358e-02 -1.248270645737648010e-01 1.155704632401466370e-01 2.626423537731170654e-01 -6.132072210311889648e-02 -1.104633584618568420e-01 -1.544379740953445435e-01 2.085681557655334473e-01 1.622205972671508789e-01 -8.185577392578125000e-02 1.002954691648483276e-01
2.218857258558273315e-01 1.208229586482048035e-01 -1.275305300951004028e-01 1.523901671171188354e-01 2.245536074042320251e-02 1.403846740722656250e-01 1.146484687924385071e-01 1.467683911323547363e-01 1.752751134335994720e-02 -7.942758500576019287e-02 -1.840752214193344116e-01 5.426480621099472046e-02 2.929946780204772949e-01 -1.588006466627120972e-01 -1.029046401381492615e-01 -4.356609657406806946e-02 1.551470160484313965e-01 -2.498505711555480957e-01 -3.678000345826148987e-02 5.835567414760589600e-02 -4.676698744297027588e-01 -2.447937875986099243e-01 -9.776743501424789429e-02 -2.627941966056823730e-01 6.767354905605316162e-03 -3.667607903480529785e-02 2.012867107987403870e-02 -2.560299038887023926e-01 1.351232677698135376e-01 2.062003016471862793e-01 -5.571989715099334717e-02 3.082981109619140625e-01
6.377729028463363647e-02 1.100754588842391968e-01 -1.866257190704345703e-01 2.387128211557865143e-02 7.869169861078262329e-02 -1.414194703102111816e-01 -1.690794676542282104e-01 2.672070264816284180e-01 -6.473230663686990738e-03 9.431602805852890015e-02 2.188560217618942261e-01 3.713842928409576416e-01 1.467638015747070312e-01 1.637542396783828735e-01 1.362698376178741455e-01 5.784581229090690613e-02 -9.179295599460601807e-02 -1.230394691228866577e-01 1.468961983919143677e-01 1.054487526416778564e-01 -4.441483020782470703e-01 -2.767893075942993164e-01 -3.109179437160491943e-01 1.181034594774246216e-01 -2.637274563312530518e-01 -3.505813702940940857e-02 -1.434800624847412109e-01 1.154696941375732422e-01 9.085422009229660034e-02 -2.609061077237129211e-02 1.178368739783763885e-02 5.166427046060562134e-02
3.595519661903381348e-01 -1.938164979219436646e-01 -1.360974013805389404e-01 -3.132210345938801765e-03 -1.000580191612243652e-01 1.479134559631347656e-01 1.500270366668701172e-01 1.090087592601776123e-01 -2.034233659505844116e-01 3.042321205139160156e-01 5.871836841106414795e-02 1.178843528032302856e-01 -1.445958018302917480e-01 1.680023968219757080e-01 1.593764573335647583e-01 -2.829498350620269775e-01 -7.237118482589721680e-02 2.484870515763759613e-02 -1.732538640499114990e-01 -3.023421466350555420e-01 -3.217957019805908203e-01 -3.262075185775756836e-01 5.087515339255332947e-02 -1.111647188663482666e-01 1.453749388456344604e-01 1.301287859678268433e-01 -1.782498806715011597e-01 -7.867570221424102783e-02 -3.281372785568237305e-02 -4.072058014571666718e-03 -9.110917896032333374e-02 6.964383274316787720e-02
4.952886328101158142e-02 1.039340868592262268e-01 -1.493027359247207642e-01 4.872669652104377747e-02 -7.196436077356338501e-02 2.989039719104766846e-01 -7.238990813493728638e-02 -2.291100025177001953e-01 3.458681330084800720e-02 -6.217681337147951126e-03 1.384914666414260864e-01 2.005097083747386932e-02 -4.550777003169059753e-02 -4.651107266545295715e-02 1.546206027269363403e-01 -2.397539615631103516e-01 -3.121869638562202454e-02 -2.401217967271804810e-01 1.529525220394134521e-01 -1.007782369852066040e-01 -4.171845018863677979e-01 -4.454014599323272705e-01 4.405435174703598022e-02 -1.826555430889129639e-01 -2.644374221563339233e-02 2.048305571079254150e-01 -2.217657864093780518e-01 2.089514434337615967e-01 1.714735180139541626e-01 1.744349300861358643e-01 -2.960757538676261902e-02 8.525518327951431274e-02
2.931199371814727783e-01 1.799730509519577026e-01 -2.644984126091003418e-01 9.895348548889160156e-02 -1.764984726905822754e-01 1.734126061201095581e-01 -8.452585339546203613e-02 7.129642367362976074e-02 1.506395041942596436e-01 2.711245119571685791e-01 3.275616466999053955e-01 2.762796878814697266e-01 1.256644278764724731e-01 4.856879264116287231e-02 1.926676481962203979e-01 -1.333303302526473999e-01 6.673168390989303589e-02 -3.680294454097747803e-01 -9.569908678531646729e-02 8.766125142574310303e-02 -1.721004992723464966e-01 -2.563843727111816406e-01 2.191223055124282837e-01 -7.213613390922546387e-02 2.078728973865509033e-01 -1.237615644931793213e-01 -5.162691697478294373e-03 -2.503849007189273834e-02 1.571680232882499695e-02 -4.117706790566444397e-02 -8.077558130025863647e-02 5.149082466959953308e-02
9.864851087331771851e-02 -3.408327996730804443e-01 -2.336807399988174438e-01 -3.263725340366363525e-02 -6.086413562297821045e-02 2.984089218080043793e-02 -2.056989073753356934e-01 -1.108314618468284607e-01 3.468846678733825684e-01 -6.342459470033645630e-03 1.287563145160675049e-01 6.582549959421157837e-02 -1.168491505086421967e-02 1.716019213199615479e-01 4.986801370978355408e-02 -3.176242113113403320e-01 2.742928080260753632e-02 -1.662046164274215698e-01 4.139674454927444458e-02 -1.618107557296752930e-01 -2.928743958473205566e-01 -2.463708221912384033e-01 -2.669251859188079834e-01 6.125212088227272034e-02 -2.585827708244323730e-01 -1.436696946620941162e-01 5.754508823156356812e-02 -1.533451676368713379e-01 4.003813117742538452e-02 -1.607198715209960938e-01 -2.548679113388061523e-01 2.305595576763153076e-02
-5.775495618581771851e-02 1.128059402108192444e-01 -2.658111453056335449e-01 -4.850286524742841721e-03 -6.290489342063665390e-03 -1.778601109981536865e-01 -2.363706976175308228e-01 2.160551548004150391e-01 4.262815788388252258e-02 1.922508329153060913e-02 2.595821022987365723e-01 3.674287199974060059e-01 6.493628770112991333e-02 1.034039855003356934e-01 1.444782167673110962e-01 4.900275170803070068e-02 -6.568592786788940430e-02 -9.794418513774871826e-02 1.337520033121109009e-01 1.055425480008125305e-01 -4.063344299793243408e-01 -2.647052407264709473e-01 -3.283374309539794922e-01 2.012279629707336426e-01 -2.419339418411254883e-01 2.002210728824138641e-02 -1.285441070795059204e-01 9.728711843490600586e-02 6.600195169448852539e-02 4.930404573678970337e-02 1.828489266335964203e-02 1.335048675537109375e-01
2.350220084190368652e-01 2.148614078760147095e-01 -3.845903649926185608e-02 -4.137201234698295593e-02 2.805857919156551361e-02 -7.475619763135910034e-02 -1.557822525501251221e-01 2.881109714508056641e-01 2.814230918884277344e-01 -1.076995804905891418e-01 -2.102257497608661652e-02 -4.054065048694610596e-02 1.942139118909835815e-02 -6.680785119533538818e-02 1.320367008447647095e-01 -4.277578592300415039e-01 -1.912363572046160698e-03 -2.671769559383392334e-01 1.120768487453460693e-01 9.277277439832687378e-02 -3.167475461959838867e-01 -1.927200518548488617e-02 -3.514473736286163330e-01 -1.687601953744888306e-01 -1.267211735248565674e-01 5.256871506571769714e-02 -1.861384510993957520e-01 1.807804703712463379e-01 1.972657069563865662e-02 1.053122505545616150e-01 -9.306696010753512383e-04 2.018405646085739136e-01
-4.904071614146232605e-02 -3.964698016643524170e-01 1.757759973406791687e-02 1.520997881889343262e-01 -9.045886248350143433e-02 3.358093556016683578e-03 8.254756778478622437e-02 1.441767364740371704e-01 -1.701325178146362305e-01 1.558711975812911987e-01 9.949716180562973022e-02 3.104262948036193848e-01 -2.292954325675964355e-01 2.674672305583953857e-01 1.953889802098274231e-02 -1.181258261203765869e-01 4.703903198242187500e-01 -1.509508192539215088e-01 -1.140274945646524429e-02 8.672023564577102661e-02 -2.745381295680999756e-01 -2.012363672256469727e-01 -5.902291461825370789e-02 4.593897610902786255e-02 1.853221952915191650e-01 -1.052028387784957886e-01 -5.897027626633644104e-02 -6.123935058712959290e-02 6.895440816879272461e-02 1.188022494316101074e-01 1.294947415590286255e-01 1.475484818220138550e-01
-6.695988588035106659e-03 -5.556010082364082336e-02 1.799025014042854309e-02 -6.208347156643867493e-02 -1.253599822521209717e-01 7.639686018228530884e-02 -2.515037059783935547e-01 6.171198561787605286e-03 1.044528484344482422e-01 -4.435162618756294250e-02 -2.494223117828369141e-01 4.474384784698486328e-01 -1.228386759757995605e-01 9.609696455299854279e-03 2.066471725702285767e-01 -2.475298792123794556e-01 2.324566096067428589e-01 -2.020607292652130127e-01 -7.581744343042373657e-02 -3.959686458110809326e-01 -3.743050694465637207e-01 -6.556085497140884399e-02 -1.876344084739685059e-01 1.083670854568481445e-01 -5.109445005655288696e-02 5.114613473415374756e-02 -4.651635140180587769e-02 -2.554785087704658508e-02 1.775914989411830902e-02 2.006943821907043457e-01 1.261314302682876587e-01 9.906130842864513397e-03
1.723963469266891479e-01 -1.372071057558059692e-01 -1.362414807081222534e-01 1.067861914634704590e-01 -1.505521088838577271e-01 -2.287260890007019043e-01 -2.428609579801559448e-01 8.808470517396926880e-02 1.802716851234436035e-01 5.388097092509269714e-02 7.161693274974822998e-02 2.078738063573837280e-01 1.093209385871887207e-01 -3.018273115158081055e-01 -1.944420859217643738e-02 -7.564762234687805176e-02 -7.103931903839111328e-02 6.495831161737442017e-02 -5.394491180777549744e-02 -9.173163212835788727e-03 -7.364097237586975098e-02 -5.521285533905029297e-01 -1.569641977548599243e-01 1.195137351751327515e-01 -1.727387458086013794e-01 -2.641934454441070557e-01 -6.889696419239044189e-02 -2.594302892684936523e-01 -3.627957403659820557e-02 1.083390042185783386e-01 -8.085469156503677368e-02 1.847825497388839722e-01
4.950879514217376709e-02 -2.966445982456207275e-01 -6.199456006288528442e-02 -1.225984916090965271e-01 1.949514001607894897e-01 2.209017425775527954e-01 1.143716648221015930e-01 3.884544968605041504e-02 8.866397291421890259e-02 1.213520020246505737e-01 1.170812994241714478e-01 2.575789690017700195e-01 -1.960830241441726685e-01 -4.062126204371452332e-02 1.422251947224140167e-02 -7.260031066834926605e-03 3.645019531250000000e-01 -2.980599403381347656e-01 7.253623008728027344e-02 -1.753809899091720581e-01 -2.572738826274871826e-01 -8.167155086994171143e-02 -3.698664605617523193e-01 -1.540847867727279663e-01 1.472991984337568283e-02 -6.684855371713638306e-02 -1.244703307747840881e-01 -1.012449041008949280e-01 1.582621186971664429e-01 1.755020022392272949e-01 1.712961792945861816e-01 -1.988555788993835449e-01
8.189003169536590576e-02 -2.120577841997146606e-01 -1.781125366687774658e-01 1.968067139387130737e-01 2.804661989212036133e-01 -2.914770878851413727e-02 1.051683649420738220e-01 3.868228942155838013e-02 -4.508745297789573669e-02 -1.302037201821804047e-02 -1.618058234453201294e-01 3.008682429790496826e-01 -2.893228530883789062e-01 -1.040805950760841370e-01 -8.840800076723098755e-02 -1.901597529649734497e-01 3.612626716494560242e-02 -1.401145011186599731e-01 -2.425433695316314697e-02 -1.703396439552307129e-01 -2.628111243247985840e-01 -1.554081737995147705e-01 -2.678991556167602539e-01 -3.603044897317886353e-02 -2.997086048126220703e-01 -1.136339902877807617e-01 -1.179744526743888855e-01 -3.367505967617034912e-01 -3.425396978855133057e-03 5.246452987194061279e-02 2.786749601364135742e-01 3.266787156462669373e-02
1.396082043647766113e-01 1.206456124782562256e-01 1.920993253588676453e-02 8.003441244363784790e-02 -2.454193979501724243e-01 -2.204205244779586792e-01 -1.536662876605987549e-01 8.385090529918670654e-02 1.061605289578437805e-01 2.654337584972381592e-01 5.630275607109069824e-02 3.473216593265533447e-01 2.037569694221019745e-02 -1.366673856973648071e-01 8.093278855085372925e-02 4.950836673378944397e-02 -5.208995193243026733e-02 -5.502982065081596375e-02 -6.593077629804611206e-02 1.553694158792495728e-01 -3.972100913524627686e-01 -3.147358596324920654e-01 -1.888972073793411255e-01 1.154648065567016602e-01 -3.183084726333618164e-01 1.842271909117698669e-02 -2.839727103710174561e-01 1.553287059068679810e-01 1.752514094114303589e-01 4.924644529819488525e-02 -3.523245826363563538e-02 7.220780104398727417e-02
8.009292185306549072e-02 -3.868319094181060791e-01 -2.335771918296813965e-01 5.146364867687225342e-02 -8.790059946477413177e-03 -9.118688106536865234e-02 -5.240864679217338562e-02 -3.454260155558586121e-02 3.874571621417999268e-02 3.078880906105041504e-01 -5.151765048503875732e-02 3.275638818740844727e-01 -1.487586796283721924e-01 2.248440682888031006e-01 2.466270178556442261e-01 -3.219298124313354492e-01 1.680175960063934326e-01 -2.360300868749618530e-01 2.956471638754010201e-03 -1.124485358595848083e-01 -5.478589236736297607e-02 -3.384383022785186768e-02 -2.340932339429855347e-01 1.437890250235795975e-02 -2.083390206098556519e-01 3.638654947280883789e-02 7.711333781480789185e-02 -1.164136752486228943e-01 2.367614507675170898e-01 -1.331929815933108330e-03 1.633049547672271729e-01 1.682564020156860352e-01
1.115229204297065735e-01 -3.307527005672454834e-01 -2.179182469844818115e-01 -1.009228546172380447e-02 -2.145923115313053131e-02 -6.115521863102912903e-02 9.389753639698028564e-02 -5.371508002281188965e-02 -1.687144488096237183e-01 -1.177166104316711426e-01 4.407947659492492676e-01 1.834988892078399658e-01 -8.178139477968215942e-02 7.087747007608413696e-02 9.483820199966430664e-02 5.631208419799804688e-03 4.007479250431060791e-01 -2.589701116085052490e-01 -1.239629983901977539e-01 -3.609986510127782822e-03 -2.249431908130645752e-01 -5.734372511506080627e-02 -1.568411439657211304e-01 9.319551289081573486e-02 -1.756820529699325562e-01 -5.507845897227525711e-03 -8.072216063737869263e-02 1.055431067943572998e-01 1.220443919301033020e-01 7.165968418121337891e-03 2.181822806596755981e-01 -2.869232296943664551e-01
1.021389514207839966e-01 -6.688445806503295898e-02 -8.166782557964324951e-02 2.974878549575805664e-01 -1.750046163797378540e-01 1.818879097700119019e-01 -1.377106010913848877e-01 1.097202524542808533e-01 -8.340320736169815063e-02 -5.584648251533508301e-02 -7.373774051666259766e-02 2.870199084281921387e-01 -1.496363990008831024e-02 1.032516267150640488e-02 -6.914319843053817749e-02 -4.570267796516418457e-01 1.238689851015806198e-02 -1.065761595964431763e-01 -5.866603460162878036e-03 -1.631264984607696533e-01 -1.667415350675582886e-01 6.715502589941024780e-02 -2.674281895160675049e-01 1.325164437294006348e-01 1.666300743818283081e-01 -1.551683619618415833e-02 -1.912551745772361755e-02 -1.798709034919738770e-01 3.656410872936248779e-01 3.468963801860809326e-01 -7.018774747848510742e-02 6.407400220632553101e-02
1.309255808591842651e-01 1.175386607646942139e-01 -2.467829138040542603e-01 1.644328236579895020e-01 2.052370086312294006e-02 -2.510620653629302979e-01 -1.783989816904067993e-01 1.752767264842987061e-01 3.181183636188507080e-01 3.281736969947814941e-01 1.808092445135116577e-01 1.303701251745223999e-01 4.253723658621311188e-03 -3.784713894128799438e-02 -3.339936956763267517e-02 -3.177486062049865723e-01 1.361327618360519409e-01 -9.296771138906478882e-02 -1.928422749042510986e-01 -7.918439805507659912e-04 -2.189035564661026001e-01 -1.585599780082702637e-01 -8.153147250413894653e-02 -1.380248367786407471e-01 2.139661163091659546e-01 -3.019948005676269531e-01 -3.965449985116720200e-03 2.578850276768207550e-02 1.908987611532211304e-01 -2.153181135654449463e-01 9.676145762205123901e-02 5.802995525300502777e-03
1.524810940027236938e-01 1.237264573574066162e-01 -1.577361524105072021e-01 2.705529928207397461e-01 -2.518178522586822510e-02 1.357415020465850830e-01 -2.940019778907299042e-02 -3.142872825264930725e-02 8.176736533641815186e-02 3.817105591297149658e-01 2.653172314167022705e-01 3.089675605297088623e-01 1.516712903976440430e-01 9.223613142967224121e-02 7.835087925195693970e-02 -3.322970867156982422e-01 1.313719153404235840e-01 -9.173350408673286438e-03 -7.493542879819869995e-02 -5.766255408525466919e-02 -3.611629009246826172e-01 2.240017428994178772e-02 1.144647225737571716e-02 -6.248955056071281433e-02 -5.021426826715469360e-03 -4.184175729751586914e-01 -8.276407420635223389e-02 9.339391440153121948e-02 2.046226337552070618e-02 -1.229535788297653198e-02 1.053850874304771423e-01 1.119313165545463562e-01
1.498263627290725708e-01 -8.838044106960296631e-02 -1.969957947731018066e-01 1.390454918146133423e-01 1.605268120765686035e-01 -2.794262021780014038e-03 -1.395942717790603638e-01 -9.932817891240119934e-03 -2.640599757432937622e-02 1.334201544523239136e-01 2.886958234012126923e-02 -1.403019577264785767e-01 -3.107623457908630371e-01 -9.704768657684326172e-02 1.849378496408462524e-01 -1.508699357509613037e-01 -2.939912118017673492e-02 -1.058454215526580811e-01 6.486579775810241699e-02 9.732783772051334381e-03 -3.020261228084564209e-01 -3.968682885169982910e-01 -1.924582570791244507e-01 -7.150454819202423096e-02 3.420694172382354736e-01 -1.592353801243007183e-03 3.613264998421072960e-03 -8.913492411375045776e-02 2.882955074310302734e-01 3.785490691661834717e-01 -6.934744864702224731e-02 -2.871495112776756287e-02
-4.981425032019615173e-02 3.120080567896366119e-02 -1.290413737297058105e-01 -5.686779506504535675e-03 -3.700721636414527893e-02 2.297974228858947754e-01 2.191505730152130127e-01 -5.266907159239053726e-03 1.921972036361694336e-01 1.191408652812242508e-02 1.606787443161010742e-01 2.525531053543090820e-01 -2.532608341425657272e-03 -3.885538876056671143e-01 -4.342397674918174744e-03 -3.489713370800018311e-01 1.479936093091964722e-01 4.600446671247482300e-02 1.580125689506530762e-01 -6.114624440670013428e-02 -3.040059208869934082e-01 -4.200769066810607910e-01 1.644237339496612549e-01 -1.881689578294754028e-02 5.327785015106201172e-02 4.201778210699558258e-03 -1.620052307844161987e-01 2.593148313462734222e-02 3.111147880554199219e-01 4.313342738896608353e-03 2.900334307923913002e-03 -5.074136704206466675e-02
2.840828299522399902e-01 -1.738929748535156250e-01 -8.607585728168487549e-02 1.843353174626827240e-02 -3.623645603656768799e-01 -3.305825218558311462e-02 3.239291161298751831e-02 -7.073242962360382080e-02 3.115659952163696289e-01 1.241169273853302002e-01 1.004693433642387390e-01 2.632115483283996582e-01 -1.122070383280515671e-02 -8.290942758321762085e-02 2.152419474441558123e-04 -8.068303763866424561e-02 -1.252315193414688110e-01 -5.097658634185791016e-01 -1.499415002763271332e-02 -2.639104127883911133e-01 1.691045984625816345e-02 -1.912985593080520630e-01 -1.137089878320693970e-01 8.026178926229476929e-02 -1.300782263278961182e-01 8.966075628995895386e-02 -1.249363571405410767e-01 -1.646173000335693359e-01 -3.777225688099861145e-02 6.966458261013031006e-02 2.479680329561233521e-01 1.968853920698165894e-02
-1.820930689573287964e-01 -2.940815985202789307e-01 -1.021574344485998154e-02 -2.610538620501756668e-03 -1.776306778192520142e-01 4.509004950523376465e-02 -2.618601024150848389e-01 1.389369219541549683e-01 -8.952522650361061096e-03 7.541395723819732666e-02 3.022640049457550049e-01 1.712711155414581299e-01 1.074705347418785095e-01 -2.722330987453460693e-01 -1.777665615081787109e-01 -3.734841942787170410e-01 7.282477617263793945e-02 -1.974089443683624268e-01 7.177464663982391357e-03 9.611126035451889038e-02 -1.391979604959487915e-01 -3.872331380844116211e-01 -1.556489057838916779e-02 -2.536732645239681005e-04 5.272398144006729126e-02 -1.325283795595169067e-01 -7.225874811410903931e-02 -9.567844122648239136e-02 -6.799699366092681885e-02 9.541153907775878906e-03 1.722660064697265625e-01 -2.886699140071868896e-01
3.853875696659088135e-01 3.479845076799392700e-02 -2.741998732089996338e-01 2.424502968788146973e-01 1.944365650415420532e-01 -2.006329596042633057e-01 3.353406488895416260e-02 1.056762337684631348e-01 -2.530664801597595215e-01 -1.879603974521160126e-02 2.375182360410690308e-01 1.512406319379806519e-01 -1.161238178610801697e-01 -2.150272391736507416e-02 9.578697383403778076e-03 -8.499787002801895142e-02 -2.056080475449562073e-02 -1.240996792912483215e-01 -2.240211814641952515e-01 -9.715589880943298340e-02 3.130342520307749510e-04 -2.737103998661041260e-01 -3.002776205539703369e-01 9.808105416595935822e-03 1.351559609174728394e-01 -2.073777616024017334e-01 -6.508871167898178101e-02 -2.265242189168930054e-01 -2.788118086755275726e-02 1.984296292066574097e-01 2.446039468050003052e-01 5.970670282840728760e-02
-8.651737868785858154e-02 -1.478139907121658325e-01 1.210700273513793945e-01 1.194734275341033936e-01 -2.039258927106857300e-01 1.920547783374786377e-01 9.473570622503757477e-03 1.961355842649936676e-02 -2.575726481154561043e-03 7.598948478698730469e-02 1.726693660020828247e-01 1.870352216064929962e-02 6.193301640450954437e-03 2.528237998485565186e-01 1.095663681626319885e-01 -3.616150617599487305e-01 1.672989130020141602e-01 -2.633072137832641602e-01 -1.090488862246274948e-02 1.264882087707519531e-01 -1.404426544904708862e-01 -4.902320802211761475e-01 -2.175785601139068604e-01 -1.712557673454284668e-01 1.346109085716307163e-03 -2.375727593898773193e-01 4.769664257764816284e-03 2.778503857553005219e-02 1.691269278526306152e-01 1.009767223149538040e-02 2.780523598194122314e-01 -8.185368031263351440e-02
5.591332539916038513e-02 -9.405656903982162476e-02 -2.019806653261184692e-01 1.665999740362167358e-01 -1.656681764870882034e-03 1.746552884578704834e-01 -2.824731469154357910e-01 -1.572646051645278931e-01 1.605578064918518066e-01 -2.003309689462184906e-02 7.034466415643692017e-02 1.736085265874862671e-01 -1.659322082996368408e-01 1.197945475578308105e-01 2.158648818731307983e-01 -3.824864327907562256e-01 1.819413602352142334e-01 -7.972656190395355225e-02 8.751001954078674316e-02 -1.049678474664688110e-01 -2.170270681381225586e-01 -8.758726716041564941e-02 -2.163921147584915161e-01 -9.387193247675895691e-03 -1.509737223386764526e-01 4.463778436183929443e-02 -6.942866742610931396e-02 -4.336436390876770020e-01 1.629921793937683105e-02 -2.288706749677658081e-01 -2.136013060808181763e-01 -1.124799847602844238e-01
1.162503287196159363e-01 1.739102452993392944e-01 -1.265139728784561157e-01 6.105459481477737427e-02 -3.045683503150939941e-01 1.193630993366241455e-01 7.503326982259750366e-02 9.060107171535491943e-02 1.434330344200134277e-01 -9.105264395475387573e-02 1.399646252393722534e-01 1.207058206200599670e-01 -8.268638700246810913e-02 -8.642487972974777222e-02 1.125790327787399292e-01 -2.748827636241912842e-01 9.968692064285278320e-02 -3.565695881843566895e-01 1.285548508167266846e-01 5.225614830851554871e-02 -3.214857280254364014e-01 -2.831422090530395508e-01 1.337836533784866333e-01 -2.077740728855133057e-01 2.229253500699996948e-01 1.427366286516189575e-01 -4.493723809719085693e-02 -2.583574131131172180e-02 3.064140379428863525e-01 9.990223497152328491e-02 -1.498118340969085693e-01 2.238263487815856934e-01
1.825726628303527832e-01 -1.410128176212310791e-01 -3.480000197887420654e-01 4.027200043201446533e-01 -1.918281614780426025e-01 1.101608276367187500e-01 -2.459258027374744415e-02 -2.772492766380310059e-01 1.514144241809844971e-01 2.351438999176025391e-01 -4.383622109889984131e-02 -2.621020004153251648e-02 -6.281777471303939819e-02 7.740125060081481934e-02 1.910643279552459717e-02 -1.398415863513946533e-01 2.443116009235382080e-01 -2.031193077564239502e-01 -1.625007539987564087e-01 9.386419504880905151e-02 -7.629028707742691040e-02 -1.353754550218582153e-01 -1.879853606224060059e-01 -1.518215388059616089e-01 -1.817242503166198730e-01 -1.129474714398384094e-01 -2.166381850838661194e-02 -1.252269148826599121e-01 -4.326006770133972168e-02 3.790587186813354492e-01 5.806199740618467331e-03 1.357655227184295654e-02
1.344586908817291260e-01 1.629354804754257202e-01 -7.597805559635162354e-02 2.622936964035034180e-01 1.379024535417556763e-01 -9.413483738899230957e-02 -1.885786652565002441e-01 2.527450919151306152e-01 2.308833152055740356e-01 -4.465991631150245667e-02 1.222005486488342285e-02 1.775888353586196899e-01 7.402625679969787598e-02 3.297924697399139404e-01 2.404464036226272583e-01 -2.248489409685134888e-01 4.588370397686958313e-02 -6.670515984296798706e-02 1.000868678092956543e-01 4.106464609503746033e-02 -2.806542515754699707e-01 -4.866785928606987000e-02 -4.155910909175872803e-01 -2.244648337364196777e-01 -1.316430866718292236e-01 -1.071490198373794556e-01 -9.121806174516677856e-02 2.347676008939743042e-01 1.074410900473594666e-01 1.130955517292022705e-01 6.809902191162109375e-02 1.285244617611169815e-02
1.320361644029617310e-01 2.732980251312255859e-01 -5.095248296856880188e-02 2.501523792743682861e-01 -2.127346396446228027e-01 -7.218503952026367188e-02 -5.753228440880775452e-02 1.289273202419281006e-01 7.614707946777343750e-02 -1.743556372821331024e-02 -3.793284296989440918e-02 3.384378254413604736e-01 1.372467428445816040e-01 -4.194138944149017334e-02 3.007931709289550781e-01 1.408849060535430908e-01 -4.627721756696701050e-02 -8.352202177047729492e-02 1.662644743919372559e-01 2.319995015859603882e-01 -4.022389650344848633e-01 -2.762449681758880615e-01 -2.900114059448242188e-01 8.040035516023635864e-02 -6.649109721183776855e-02 -4.258354753255844116e-02 -8.562365174293518066e-02 1.039406098425388336e-02 2.301747798919677734e-01 1.493945419788360596e-01 -6.606792658567428589e-02 8.185043185949325562e-02
9.909906983375549316e-02 -1.800693124532699585e-01 -2.142076492309570312e-01 2.244853973388671875e-01 -1.518078446388244629e-01 9.384410828351974487e-02 -2.688701450824737549e-01 -9.904719889163970947e-02 2.691779732704162598e-01 -6.443108618259429932e-02 1.553442925214767456e-01 3.876185715198516846e-01 3.000875748693943024e-02 1.021117791533470154e-01 -3.461182862520217896e-02 -1.976378411054611206e-01 1.921424567699432373e-01 -2.754877805709838867e-01 1.698209941387176514e-01 -1.475134193897247314e-01 -1.731799244880676270e-01 8.451250940561294556e-02 -9.623831510543823242e-02 -4.484186321496963501e-02 -1.612674742937088013e-01 1.612384021282196045e-01 -2.029681205749511719e-01 -1.999713033437728882e-01 -2.166328281164169312e-01 1.246222481131553650e-02 2.048628032207489014e-01 -1.043389141559600830e-01
9.174764901399612427e-02 -2.185994833707809448e-01 -7.711627054959535599e-03 5.176926031708717346e-02 -6.479921936988830566e-02 2.584083676338195801e-01 -9.920084476470947266e-02 4.634231328964233398e-03 4.452790599316358566e-03 2.407972067594528198e-01 3.323721513152122498e-02 4.674808084964752197e-01 -6.222814694046974182e-02 2.103577852249145508e-01 2.709849178791046143e-01 -1.432217657566070557e-01 -6.988183595240116119e-03 -4.948332905769348145e-02 6.779633462429046631e-02 -2.475677877664566040e-01 -8.427061885595321655e-02 -7.117529213428497314e-02 -1.938407570123672485e-01 -2.024022042751312256e-01 -6.341356784105300903e-02 1.613763570785522461e-01 -4.515044093132019043e-01 -3.749569505453109741e-02 2.046144753694534302e-01 -2.832723595201969147e-02 -1.709597185254096985e-02 5.592306703329086304e-02
1.952667981386184692e-01 1.930570304393768311e-01 -2.238201349973678589e-01 -1.782754212617874146e-01 -2.063594609498977661e-01 -9.810169227421283722e-03 -3.187848329544067383e-01 2.735486030578613281e-01 -9.530935436487197876e-02 1.289460062980651855e-01 3.000203967094421387e-01 9.635093063116073608e-02 -4.822510853409767151e-02 -6.877109408378601074e-02 -1.352476775646209717e-01 -4.439805075526237488e-02 -1.003445014357566833e-01 -5.859651416540145874e-02 1.711127310991287231e-01 2.256473153829574585e-01 -4.217286705970764160e-01 -8.307893574237823486e-02 -3.254370093345642090e-01 -3.877881541848182678e-02 2.285685017704963684e-02 -5.598255433142185211e-03 -4.180081933736801147e-02 1.024039164185523987e-01 2.255308926105499268e-01 1.340645700693130493e-01 2.867129445075988770e-02 5.429708212614059448e-02
5.218386184424161911e-03 -1.131503358483314514e-01 1.791043728590011597e-01 -1.062583327293395996e-01 1.111918911337852478e-01 2.030895054340362549e-01 -1.032004654407501221e-01 2.441781908273696899e-01 -8.725547045469284058e-02 -2.390127442777156830e-02 5.166737735271453857e-02 4.353802800178527832e-01 -1.732720881700515747e-01 -1.323182880878448486e-01 5.717431008815765381e-02 6.529279053211212158e-02 1.596441268920898438e-01 -1.109780371189117432e-01 1.498797815293073654e-02 7.415771484375000000e-02 -4.738163948059082031e-01 -2.594560384750366211e-01 -1.108450815081596375e-01 7.789381593465805054e-02 8.182208985090255737e-02 -1.594537794589996338e-01 1.025834586471319199e-02 -3.125178813934326172e-01 1.457687020301818848e-01 -2.288740128278732300e-01 -6.506720185279846191e-02 -5.464335530996322632e-02
3.108649551868438721e-01 2.498432546854019165e-01 -2.371763139963150024e-01 -8.236149698495864868e-02 5.359223857522010803e-02 -3.839559853076934814e-02 -2.246969193220138550e-01 1.310824751853942871e-01 2.276622503995895386e-01 -6.804812699556350708e-02 1.199750080704689026e-01 2.751369178295135498e-01 1.032233834266662598e-01 1.885988749563694000e-02 1.414169669151306152e-01 -2.069847136735916138e-01 9.167749434709548950e-02 -4.826302081346511841e-02 -1.601764261722564697e-01 9.091297537088394165e-02 -2.964932620525360107e-01 -1.493970602750778198e-01 -2.397231459617614746e-01 1.874176263809204102e-01 8.789811283349990845e-02 -5.235961079597473145e-02 -1.171455159783363342e-01 2.379385828971862793e-01 1.486196964979171753e-01 -3.055923581123352051e-01 1.947482526302337646e-01 -6.162532418966293335e-02
1.012710630893707275e-01 1.051358133554458618e-02 1.258652955293655396e-01 1.886028610169887543e-02 -7.144697010517120361e-02 1.774111688137054443e-01 -4.127889275550842285e-01 5.473448708653450012e-02 1.419778615236282349e-01 5.178149417042732239e-02 -1.560954302549362183e-01 3.949392139911651611e-01 -1.897172927856445312e-01 -7.360415905714035034e-02 1.813007891178131104e-01 -2.837303876876831055e-01 1.471757292747497559e-01 -2.369818985462188721e-01 -2.698946744203567505e-02 -1.372629702091217041e-01 -1.800386458635330200e-01 4.419655352830886841e-02 -2.714245617389678955e-01 -7.196868769824504852e-03 -8.236424624919891357e-02 -1.522007137537002563e-01 -1.363319605588912964e-01 -2.155868411064147949e-01 1.171479597687721252e-01 2.172820121049880981e-01 8.394987136125564575e-02 1.924170851707458496e-01
1.109009906649589539e-01 -1.975015103816986084e-01 7.406245172023773193e-02 -5.312980338931083679e-02 7.296765688806772232e-03 -2.192473225295543671e-02 -9.503149241209030151e-02 2.613273561000823975e-01 2.878950834274291992e-01 1.247328519821166992e-01 1.080680191516876221e-01 4.914400279521942139e-01 -5.099364370107650757e-02 -2.973691523075103760e-01 9.635398536920547485e-02 3.215995430946350098e-02 4.106647074222564697e-01 -1.067710295319557190e-01 1.997958682477474213e-02 -4.819509387016296387e-02 -2.903287410736083984e-01 -1.790409833192825317e-01 -3.412659978494048119e-03 -1.330477297306060791e-01 -3.722843155264854431e-02 6.350023322738707066e-04 3.835890069603919983e-02 1.303854677826166153e-02 1.149935945868492126e-01 1.268895119428634644e-01 1.794019788503646851e-01 -1.678796112537384033e-01
2.045625299215316772e-01 9.325219690799713135e-02 -1.616504043340682983e-01 6.364266574382781982e-02 -2.450198531150817871e-01 1.145602986216545105e-01 -2.520732348784804344e-03 -2.202232033014297485e-01 2.108868360519409180e-01 -1.933332234621047974e-01 1.143736112862825394e-02 3.408851847052574158e-02 -3.685975819826126099e-02 -1.946200579404830933e-01 3.477082028985023499e-02 -3.605483174324035645e-01 1.400188356637954712e-01 -2.181237339973449707e-01 1.341301947832107544e-01 -6.772063672542572021e-02 -3.372949659824371338e-01 -5.359189584851264954e-02 3.630792722105979919e-02 -1.713400781154632568e-01 -9.520439803600311279e-02 -9.172114729881286621e-02 4.176994040608406067e-02 -8.368027210235595703e-02 3.273793160915374756e-01 1.483827978372573853e-01 2.771786153316497803e-01 2.733272612094879150e-01
1.277698576450347900e-01 -1.091855615377426147e-01 -2.082543969154357910e-01 -1.263215988874435425e-01 -1.144211068749427795e-01 3.821354359388351440e-02 1.819759607315063477e-02 9.740137495100498199e-03 3.239049911499023438e-01 -1.208107769489288330e-01 2.219923883676528931e-01 8.506936579942703247e-02 7.996407151222229004e-02 7.124464213848114014e-02 1.330469250679016113e-01 -2.422009557485580444e-01 2.392313629388809204e-01 -3.409344553947448730e-01 7.643523812294006348e-02 -1.076298281550407410e-01 -1.763348132371902466e-01 -2.651884853839874268e-01 -2.364654690027236938e-01 2.502400577068328857e-01 -1.876945793628692627e-01 1.688077151775360107e-01 1.621769070625305176e-01 -2.817300260066986084e-01 7.567998766899108887e-02 -8.758416771888732910e-02 -2.959908172488212585e-02 -1.976499706506729126e-01
-1.449192129075527191e-02 3.129998445510864258e-01 -5.149785056710243225e-02 1.556162536144256592e-01 -1.072846353054046631e-01 -2.962457202374935150e-02 -3.151065483689308167e-02 -2.489191479980945587e-02 2.774980068206787109e-01 9.206537157297134399e-02 2.059170007705688477e-01 3.135416507720947266e-01 -1.812410801649093628e-01 -1.989944465458393097e-02 4.391305744647979736e-01 -1.619251817464828491e-01 -1.861864477396011353e-01 -3.598169982433319092e-02 1.870875619351863861e-02 -1.384484916925430298e-01 -2.086538374423980713e-01 -1.383726298809051514e-01 -1.876783370971679688e-01 1.095313951373100281e-01 -1.248322501778602600e-01 -2.592628002166748047e-01 1.458730846643447876e-01 -1.276961416006088257e-01 1.528216153383255005e-01 2.060432732105255127e-01 -5.958802625536918640e-02 1.653338670730590820e-01
1.963871419429779053e-01 1.216883882880210876e-01 -1.417008340358734131e-01 1.291888505220413208e-01 -7.557622343301773071e-02 -1.879296004772186279e-01 -2.571079730987548828e-01 1.110730618238449097e-01 1.040323451161384583e-02 8.036738634109497070e-02 1.129679381847381592e-01 2.656205594539642334e-01 9.382473677396774292e-02 9.431750327348709106e-02 1.911724656820297241e-01 1.193186417222023010e-01 2.167915925383567810e-03 6.032608449459075928e-02 1.238741055130958557e-01 2.202411592006683350e-01 -4.955051839351654053e-01 -2.870810031890869141e-01 -3.470811247825622559e-01 1.561841182410717010e-02 -2.761467695236206055e-01 8.871786296367645264e-02 -1.494763940572738647e-01 4.742169007658958435e-02 5.845102667808532715e-02 -2.140706963837146759e-02 -4.732735455036163330e-02 3.222918137907981873e-02
-9.957250207662582397e-02 4.478183016180992126e-02 -1.834430396556854248e-01 1.245292052626609802e-01 3.877232223749160767e-02 -5.433769524097442627e-02 1.604945510625839233e-01 -1.683460325002670288e-01 1.897660642862319946e-01 1.701835989952087402e-01 2.503437101840972900e-01 1.769848167896270752e-01 -9.877455234527587891e-02 -2.246813029050827026e-01 2.350940704345703125e-01 -2.196306288242340088e-01 -5.010849609971046448e-02 -3.046810925006866455e-01 -2.944839559495449066e-02 1.448162198066711426e-01 -3.483932316303253174e-01 -1.880648434162139893e-01 1.101167947053909302e-01 -3.037939965724945068e-01 1.589799225330352783e-01 1.620191037654876709e-01 -2.099103927612304688e-01 -1.424925960600376129e-02 2.143321931362152100e-01 1.930286586284637451e-01 -1.789036206901073456e-02 6.116462172940373421e-04
1.560089411213994026e-03 -1.074965894222259521e-01 -1.230761036276817322e-01 -1.220924779772758484e-01 1.055920589715242386e-02 -6.580574065446853638e-02 -7.541865855455398560e-02 -1.990978568792343140e-01 -1.433369517326354980e-01 1.895256340503692627e-01 -4.055930767208337784e-03 4.851022362709045410e-01 -1.813716888427734375e-01 -2.603445947170257568e-01 2.344669699668884277e-01 -1.933436244726181030e-01 -1.923643983900547028e-02 -1.858062595129013062e-01 -1.001648381352424622e-01 -6.761209666728973389e-02 -3.199436366558074951e-01 -1.441194266080856323e-01 -7.043120265007019043e-02 2.321862727403640747e-01 -6.369929015636444092e-02 -4.781639575958251953e-02 1.120206490159034729e-01 -3.433491587638854980e-01 1.955486387014389038e-01 -1.931411772966384888e-02 -9.000732749700546265e-02 9.371060878038406372e-02
-3.473223373293876648e-02 -4.860419407486915588e-02 -5.810117721557617188e-02 2.489058375358581543e-01 -6.858671456575393677e-02 2.517917454242706299e-01 -2.593248337507247925e-02 4.381439834833145142e-02 7.593292742967605591e-02 2.245576977729797363e-01 2.488724738359451294e-01 5.577963776886463165e-03 -3.656187057495117188e-01 1.560248881578445435e-01 -4.469116404652595520e-02 -1.554103344678878784e-01 2.315361499786376953e-01 -2.957893908023834229e-01 6.476471573114395142e-02 9.042605012655258179e-02 -1.265631020069122314e-01 -4.934656918048858643e-01 -1.417260169982910156e-01 -1.200710609555244446e-01 -2.100380137562751770e-02 6.294300407171249390e-02 1.120620295405387878e-01 7.783175259828567505e-02 2.515472471714019775e-01 -4.857068415731191635e-03 1.554676294326782227e-01 9.223046712577342987e-03
2.625463604927062988e-01 -2.520477958023548126e-02 -7.202381640672683716e-02 3.034006059169769287e-01 9.761359542608261108e-02 -1.889486610889434814e-01 9.990338981151580811e-02 3.087187707424163818e-01 -1.913167685270309448e-01 -6.915590912103652954e-02 -1.382735520601272583e-01 4.681071043014526367e-01 -1.319630146026611328e-01 5.203193053603172302e-02 -2.275709994137287140e-02 -2.576427459716796875e-01 1.545319408178329468e-01 -9.146631695330142975e-03 7.881002128124237061e-02 -1.960489898920059204e-01 -7.634583115577697754e-02 -2.887181937694549561e-01 -2.339026182889938354e-01 -1.375936865806579590e-01 -4.965245351195335388e-02 -6.907549500465393066e-02 1.850536838173866272e-02 -1.611741930246353149e-01 -1.145169585943222046e-01 -7.579378783702850342e-03 -5.626806244254112244e-02 -1.862679123878479004e-01
5.711135640740394592e-02 -2.403432577848434448e-01 -2.235546559095382690e-01 6.462249159812927246e-02 6.899274885654449463e-02 -9.028148651123046875e-02 -3.064113557338714600e-01 -8.198940195143222809e-03 1.815527975559234619e-01 2.313013225793838501e-01 6.158055737614631653e-02 -5.064116790890693665e-02 4.637837037444114685e-02 1.053679659962654114e-01 1.813913346268236637e-03 -3.792944252490997314e-01 1.374398618936538696e-01 -3.030391931533813477e-01 -7.181906141340732574e-03 8.984789997339248657e-02 -3.354403674602508545e-01 -1.542942672967910767e-01 2.453319169580936432e-02 1.754587329924106598e-02 -1.687335520982742310e-01 1.953508406877517700e-01 1.363367680460214615e-02 -3.500374555587768555e-01 2.501129209995269775e-01 -2.570070698857307434e-02 -9.028798341751098633e-02 -1.059158965945243835e-01
2.291248552501201630e-02 -1.127544865012168884e-01 -1.286110728979110718e-01 -3.163413703441619873e-01 -7.851563394069671631e-02 2.346027344465255737e-01 -1.637638509273529053e-01 1.040353104472160339e-01 1.738948673009872437e-01 1.312298793345689774e-02 7.372293621301651001e-02 2.238659709692001343e-01 -2.522555887699127197e-01 6.279755383729934692e-02 9.008244425058364868e-02 -5.006402730941772461e-02 3.178243041038513184e-01 -1.552580446004867554e-01 -2.359587401151657104e-01 -1.038078963756561279e-02 -3.973240256309509277e-01 -1.418377608060836792e-01 -2.517088651657104492e-01 7.564691454172134399e-02 -1.433426141738891602e-01 -3.948886319994926453e-02 -5.459395796060562134e-02 -1.233266294002532959e-01 1.550601720809936523e-01 2.769678831100463867e-01 1.253190785646438599e-01 1.497377455234527588e-01
-9.154840558767318726e-02 -2.036021500825881958e-01 -1.295091211795806885e-01 4.398993030190467834e-02 1.398456990718841553e-01 1.793314665555953979e-01 -1.905053108930587769e-02 1.638248115777969360e-01 -7.071783393621444702e-02 2.003016136586666107e-02 -3.247384680435061455e-03 3.061442375183105469e-01 6.283617764711380005e-02 9.285290539264678955e-02 3.471854925155639648e-01 -3.064971566200256348e-01 1.689402163028717041e-01 -3.738880753517150879e-01 -8.598810434341430664e-02 -3.985737264156341553e-02 -1.937405318021774292e-01 -1.111276447772979736e-01 1.525797396898269653e-01 -6.706099212169647217e-02 1.097677946090698242e-01 8.817841857671737671e-02 -4.675773680210113525e-01 -4.077026620507240295e-03 8.215988427400588989e-02 -6.143452599644660950e-02 -9.263985604047775269e-02 -1.174708977341651917e-01
-1.578305102884769440e-02 -7.169423997402191162e-02 2.580325007438659668e-01 1.063494980335235596e-01 5.493115633726119995e-02 -5.125772953033447266e-02 -3.079618513584136963e-01 1.561008095741271973e-01 1.567004173994064331e-01 9.472340345382690430e-02 6.491528823971748352e-03 3.272086083889007568e-01 -9.045550972223281860e-02 -2.416193336248397827e-01 2.999150454998016357e-01 -3.038440048694610596e-01 2.350729703903198242e-01 -2.887407541275024414e-01 1.391851305961608887e-01 -1.246850788593292236e-01 -3.020170331001281738e-01 -1.248202919960021973e-01 -1.066773384809494019e-01 8.989275246858596802e-02 -2.555334866046905518e-01 -2.785912156105041504e-02 -2.121193334460258484e-02 -1.002200320363044739e-01 -4.188603907823562622e-02 3.604765236377716064e-02 5.033358186483383179e-02 -1.429702192544937134e-01
1.007325723767280579e-01 -1.507211178541183472e-01 -2.555384635925292969e-01 1.944700777530670166e-01 -2.829403877258300781e-01 1.322173513472080231e-02 -2.344993650913238525e-01 1.852878779172897339e-01 1.652367264032363892e-01 2.560110064223408699e-03 2.501617968082427979e-01 1.826756298542022705e-01 1.355686690658330917e-02 -1.916577666997909546e-01 1.602067500352859497e-01 -2.642159759998321533e-01 1.164548844099044800e-01 -1.292720288038253784e-01 -2.160021960735321045e-01 -1.215140447020530701e-01 -4.946281760931015015e-02 -1.289665102958679199e-01 8.480315096676349640e-03 3.303883373737335205e-01 1.413021087646484375e-01 -9.309664368629455566e-02 1.145014613866806030e-01 -2.309840470552444458e-01 2.046131789684295654e-01 -3.049938753247261047e-02 -1.531504988670349121e-01 -2.397080212831497192e-01
-6.767960637807846069e-02 8.043660968542098999e-02 -7.841965556144714355e-02 1.135180369019508362e-01 -3.740469217300415039e-01 -2.119598388671875000e-01 1.130930632352828979e-01 -1.712764799594879150e-01 1.049878224730491638e-01 2.701936066150665283e-01 -4.821061342954635620e-02 2.401985973119735718e-01 -1.083033252507448196e-02 -1.413336098194122314e-01 3.513663411140441895e-01 -6.496876478195190430e-02 1.353467255830764771e-01 -2.578157186508178711e-01 -8.657767437398433685e-03 -1.717433035373687744e-01 -3.914352878928184509e-02 -2.748938202857971191e-01 -7.475700229406356812e-02 -4.444028437137603760e-02 -2.874559760093688965e-01 -1.452003121376037598e-01 -1.593534946441650391e-01 -1.323354691267013550e-01 1.987463086843490601e-01 -2.389909476041793823e-01 5.707188323140144348e-02 -7.494091242551803589e-02
3.118232786655426025e-01 5.356428399682044983e-02 -1.729573607444763184e-01 -1.314343810081481934e-01 -9.672898799180984497e-03 -5.016496032476425171e-02 8.801589161157608032e-02 1.188295707106590271e-01 1.112627089023590088e-01 1.325751692056655884e-01 -2.276771068572998047e-01 4.385359957814216614e-02 5.106152221560478210e-02 -1.115106865763664246e-01 -1.568510755896568298e-02 -1.142626106739044189e-01 -4.207618534564971924e-02 -8.603286743164062500e-02 -1.372771859169006348e-01 3.731912747025489807e-02 -3.206611573696136475e-01 -3.573401868343353271e-01 -1.756552979350090027e-02 -2.359857223927974701e-02 -1.442685276269912720e-01 -2.708520293235778809e-01 -4.626233279705047607e-01 -7.117296010255813599e-02 1.695192307233810425e-01 1.317738145589828491e-01 -1.474442426115274429e-02 3.095183670520782471e-01
8.811628073453903198e-02 1.146100908517837524e-01 -1.236290559172630310e-01 2.748311161994934082e-01 -9.358994662761688232e-02 -2.977280616760253906e-01 -5.769712105393409729e-02 -9.451424330472946167e-02 2.633886635303497314e-01 5.304303392767906189e-02 2.558546960353851318e-01 1.266914457082748413e-01 -1.887263357639312744e-02 1.280833333730697632e-01 9.921424835920333862e-02 -4.098905622959136963e-01 1.351639330387115479e-01 -1.295199096202850342e-01 7.604693621397018433e-02 3.232769072055816650e-01 -3.705116510391235352e-01 1.085614040493965149e-01 -3.844758495688438416e-02 -1.008367612957954407e-01 -9.262189269065856934e-03 -1.750008463859558105e-01 -8.513364940881729126e-02 1.958386749029159546e-01 2.045163065195083618e-01 -1.617471128702163696e-02 6.289228796958923340e-02 -4.363295808434486389e-02
-3.662803769111633301e-02 -1.742010265588760376e-01 -2.156288921833038330e-01 -4.113279283046722412e-02 -3.518004715442657471e-01 1.469697803258895874e-01 1.176217570900917053e-02 1.356082968413829803e-03 -1.325596868991851807e-01 -9.035171568393707275e-02 3.908357620239257812e-01 1.521155685186386108e-01 1.743624731898307800e-02 6.049691140651702881e-02 -7.786371558904647827e-02 -1.262037903070449829e-01 2.962369620800018311e-01 -3.458904922008514404e-01 -2.070027440786361694e-01 2.117162048816680908e-01 -2.525518834590911865e-01 -5.725977197289466858e-02 -7.685294747352600098e-02 -6.263386458158493042e-02 -5.118926614522933960e-02 3.448548913002014160e-02 -2.474604994058609009e-01 2.054338455200195312e-01 -1.572325974702835083e-01 7.227981835603713989e-02 1.847249716520309448e-01 -6.131573021411895752e-02
1.538020838052034378e-02 -1.404686123132705688e-01 -4.368240479379892349e-03 -6.638579070568084717e-02 -1.534593850374221802e-01 4.608253017067909241e-02 5.056520178914070129e-02 1.526373922824859619e-01 2.506622970104217529e-01 2.113920897245407104e-01 9.955151379108428955e-02 2.212772518396377563e-01 -3.057847358286380768e-02 -1.591021381318569183e-02 4.379540085792541504e-01 -1.804046630859375000e-01 4.547232389450073242e-02 4.080266878008842468e-02 -5.666425451636314392e-02 -2.797625362873077393e-01 -3.100005090236663818e-01 -1.370383650064468384e-01 -6.574618816375732422e-02 -1.103841438889503479e-01 -9.525559842586517334e-03 -8.219317346811294556e-02 -4.917178452014923096e-01 -1.395883411169052124e-01 1.150146126747131348e-01 -1.434371024370193481e-01 -1.103672981262207031e-01 -3.806037455797195435e-02
1.650281846523284912e-01 -3.836243450641632080e-01 -3.047589659690856934e-01 -1.951337605714797974e-01 -8.500054478645324707e-02 -1.401378512382507324e-01 -7.979174703359603882e-02 -6.210454925894737244e-02 -6.265227496623992920e-02 1.487515270709991455e-01 8.076419681310653687e-02 3.084362149238586426e-01 -1.103346794843673706e-02 2.027886807918548584e-01 1.757993400096893311e-01 -3.012337386608123779e-01 5.557476356625556946e-02 -1.891690641641616821e-01 -2.038838416337966919e-01 -1.370654106140136719e-01 -7.267155498266220093e-02 -4.079326242208480835e-02 -8.483862131834030151e-02 -1.933833062648773193e-01 -3.011938035488128662e-01 -2.719504758715629578e-02 -2.416897118091583252e-01 -1.651400476694107056e-01 4.242582246661186218e-02 8.941066265106201172e-02 1.636935919523239136e-01 -4.953645914793014526e-02
2.632199525833129883e-01 1.674115508794784546e-01 -1.443020254373550415e-01 2.000135332345962524e-01 -1.661285609006881714e-01 1.149096861481666565e-01 -9.631476551294326782e-02 1.898110657930374146e-02 3.516849875450134277e-01 2.193017303943634033e-01 4.388825595378875732e-01 2.580683827400207520e-01 1.800747066736221313e-01 1.158077344298362732e-01 5.005499348044395447e-02 -2.120876908302307129e-01 3.475957736372947693e-02 -2.580711543560028076e-01 -1.451549232006072998e-01 -9.389122016727924347e-03 -2.313629686832427979e-01 -8.381398767232894897e-02 -3.518277779221534729e-03 4.217047989368438721e-02 -4.925450682640075684e-02 -1.687584221363067627e-01 -1.425639539957046509e-01 -1.871764287352561951e-02 1.254784502089023590e-02 9.631481766700744629e-02 -1.393933445215225220e-01 1.880067884922027588e-01
-1.642552912235260010e-01 9.004780091345310211e-03 -1.319341361522674561e-01 1.844663918018341064e-01 -2.441852390766143799e-01 9.531927853822708130e-02 -8.773473650217056274e-02 -5.808176100254058838e-02 -1.155922189354896545e-02 -8.544059097766876221e-02 1.382845789194107056e-01 1.248941570520401001e-01 -3.455375432968139648e-01 3.266907334327697754e-01 1.836400628089904785e-01 -1.306612491607666016e-01 5.861192941665649414e-02 2.961288392543792725e-02 -1.001373212784528732e-02 -8.390014618635177612e-02 -3.585899472236633301e-01 -2.391509860754013062e-01 -3.192522823810577393e-01 -3.334862738847732544e-02 2.191081792116165161e-01 -9.188926964998245239e-02 -2.985273897647857666e-01 -1.436235010623931885e-01 1.304782629013061523e-01 -1.882387846708297729e-01 -3.615991771221160889e-02 -4.916699603199958801e-02
1.098166033625602722e-01 -3.128221631050109863e-01 -1.925597637891769409e-01 -9.644587337970733643e-02 -1.715078949928283691e-01 1.507224291563034058e-01 -2.337653338909149170e-01 9.684810787439346313e-02 1.381327658891677856e-01 -2.044539712369441986e-02 1.135891675949096680e-01 1.781187355518341064e-01 -4.545023664832115173e-02 -1.760403625667095184e-02 -1.127958893775939941e-01 -8.641970902681350708e-02 3.812450170516967773e-01 -2.805600874125957489e-02 2.612583106383681297e-03 -1.007721945643424988e-01 -3.508338630199432373e-01 -1.150792986154556274e-01 -3.791961967945098877e-01 -1.892657205462455750e-02 -2.346257567405700684e-01 2.192787081003189087e-02 5.742288380861282349e-02 -2.110420959070324898e-03 2.731755971908569336e-01 2.342717051506042480e-01 -2.749066799879074097e-02 1.223967671394348145e-01
1.787400990724563599e-01 -1.124335601925849915e-01 -8.226332068443298340e-02 2.869017608463764191e-02 -1.509841680526733398e-01 1.685291528701782227e-01 2.767017856240272522e-02 -1.012600287795066833e-01 1.800161898136138916e-01 2.544551491737365723e-01 -1.605588197708129883e-02 3.489041328430175781e-01 -2.161122113466262817e-01 -4.889498464763164520e-03 2.053970694541931152e-01 -2.906881868839263916e-01 1.789475679397583008e-01 4.143228381872177124e-02 -5.679604038596153259e-02 -1.277617365121841431e-01 1.240377221256494522e-02 -1.766773909330368042e-01 -2.737897932529449463e-01 1.246376484632492065e-01 -1.261783540248870850e-01 -4.412063583731651306e-02 -2.225257903337478638e-01 -1.883697062730789185e-01 1.583391726016998291e-01 -3.193668425083160400e-01 2.934528887271881104e-01 -4.289951547980308533e-02
4.212169349193572998e-02 -1.693982183933258057e-01 -1.785152256488800049e-01 -1.010245829820632935e-01 -3.020178675651550293e-01 -1.432143449783325195e-01 -1.800874173641204834e-01 -1.932600140571594238e-01 1.479765772819519043e-01 1.628935188055038452e-01 2.865094542503356934e-01 3.138275444507598877e-01 1.785426288843154907e-01 -1.546086370944976807e-01 -1.361202448606491089e-01 -2.444458454847335815e-01 6.545051187276840210e-02 -3.986679613590240479e-01 4.857723414897918701e-02 5.354392156004905701e-02 -6.584273278713226318e-02 5.126242712140083313e-02 -6.744829565286636353e-02 -2.385263331234455109e-02 8.407812565565109253e-02 -1.049240455031394958e-01 -2.382316589355468750e-01 -2.050621211528778076e-01 2.147247195243835449e-01 1.729758530855178833e-01 9.406001865863800049e-02 -2.437635883688926697e-02
4.084038664586842060e-04 -2.370016127824783325e-01 -3.621330857276916504e-02 2.423299103975296021e-01 -1.394113749265670776e-01 2.991880849003791809e-02 -2.338001728057861328e-01 -1.385363191366195679e-02 2.429412603378295898e-01 -3.874184936285018921e-02 2.166749238967895508e-01 2.518292367458343506e-01 2.458080649375915527e-02 1.000739932060241699e-01 -3.952625021338462830e-02 -2.731253206729888916e-01 -2.522465074434876442e-03 -2.596861869096755981e-02 1.165031120181083679e-01 4.895787313580513000e-02 -3.619738817214965820e-01 -4.510812833905220032e-02 -8.077454753220081329e-03 -3.135231137275695801e-01 -3.092710673809051514e-01 1.523650288581848145e-01 -1.232713684439659119e-01 -1.363703012466430664e-01 5.064702033996582031e-02 1.186261512339115143e-02 -5.292334780097007751e-02 -3.804049789905548096e-01
-3.355535864830017090e-02 -2.175940722227096558e-01 -1.140867844223976135e-01 -2.091397941112518311e-01 -7.281764596700668335e-02 -9.058792144060134888e-03 -1.712599545717239380e-01 1.022607386112213135e-01 1.553467363119125366e-01 -4.451994225382804871e-02 7.640570402145385742e-02 1.771305352449417114e-01 -2.821868360042572021e-01 1.500304602086544037e-02 2.625695765018463135e-01 -1.182037815451622009e-01 2.814253270626068115e-01 -5.219910293817520142e-02 -1.327718049287796021e-01 -7.005164772272109985e-02 -5.039476156234741211e-01 -1.034553125500679016e-01 -3.368428349494934082e-01 9.074945747852325439e-02 -1.780943721532821655e-01 1.600755006074905396e-01 -5.624248087406158447e-02 5.333462730050086975e-02 1.647160947322845459e-01 1.029075011610984802e-01 -8.641893416643142700e-02 1.553645879030227661e-01
4.255764484405517578e-01 6.708878092467784882e-03 -2.459395080804824829e-01 2.339117974042892456e-01 -4.247711971402168274e-03 -7.248784601688385010e-02 3.659037500619888306e-02 4.869135096669197083e-02 3.638692200183868408e-01 -2.544534020125865936e-02 5.823750421404838562e-02 5.754544399678707123e-03 1.948848068714141846e-01 -1.639993302524089813e-02 1.063530966639518738e-01 -7.866326719522476196e-02 -1.303220093250274658e-01 -2.511436939239501953e-01 -1.739424616098403931e-01 -1.502595543861389160e-01 -1.984112560749053955e-01 -2.382158041000366211e-01 -3.503790497779846191e-01 -4.139021411538124084e-02 -1.387452334165573120e-01 -1.805126816034317017e-01 -8.573228865861892700e-02 -2.228029668331146240e-01 6.440617889165878296e-02 -5.708164349198341370e-02 3.035593777894973755e-02 1.783196181058883667e-01
8.283492177724838257e-02 -1.310728341341018677e-01 -1.902689039707183838e-01 1.530881226062774658e-01 -2.692111432552337646e-01 -1.929911375045776367e-01 -8.383134007453918457e-02 -4.309245198965072632e-02 2.168924212455749512e-01 -7.544627785682678223e-02 1.680660098791122437e-01 1.686577647924423218e-01 1.409122943878173828e-01 -7.064260542392730713e-03 -1.118024904280900955e-02 -1.652205288410186768e-01 -2.010959237813949585e-01 -2.641690969467163086e-01 -9.265030175447463989e-02 -6.832561641931533813e-02 -1.947968453168869019e-01 -1.697402447462081909e-01 -2.804576158523559570e-01 -1.279578804969787598e-01 -2.619720995426177979e-01 7.176914811134338379e-02 7.704309374094009399e-02 -2.367464900016784668e-01 3.120435774326324463e-01 -3.031241893768310547e-01 -1.299944669008255005e-01 1.173738017678260803e-01
1.479024738073348999e-01 -6.514027714729309082e-02 -1.971129029989242554e-01 2.818760871887207031e-01 -2.326305806636810303e-01 5.401206389069557190e-02 -3.620871901512145996e-02 1.326045095920562744e-01 -1.447019279003143311e-01 6.345345824956893921e-02 -1.192954853177070618e-01 2.874529063701629639e-01 5.387876182794570923e-03 3.960362449288368225e-02 -1.319742947816848755e-01 -1.846127659082412720e-01 6.741894781589508057e-02 -3.173508346080780029e-01 -2.692193090915679932e-01 -2.235781997442245483e-01 -2.160423099994659424e-01 2.967857383191585541e-02 4.182992130517959595e-02 1.831788420677185059e-01 7.223300635814666748e-02 8.210150897502899170e-02 -1.933346092700958252e-01 -1.185580044984817505e-01 3.721225559711456299e-01 2.995373308658599854e-01 4.815765097737312317e-02 -1.518713962286710739e-02
9.098012000322341919e-02 -9.368420392274856567e-02 -1.974119693040847778e-01 2.585012912750244141e-01 2.023788392543792725e-01 -4.202245920896530151e-02 -6.371465977281332016e-03 1.675476729869842529e-01 -1.926222294569015503e-01 8.240111917257308960e-02 2.548223137855529785e-01 4.447254538536071777e-02 -2.006141990423202515e-01 -1.419806331396102905e-01 7.640773802995681763e-02 -1.462912112474441528e-01 -6.211159750819206238e-02 4.567208886146545410e-02 -1.045150533318519592e-01 -2.398806214332580566e-01 -5.369733572006225586e-01 5.646470189094543457e-02 -2.601064145565032959e-01 1.050112619996070862e-01 -1.782703399658203125e-01 1.823613606393337250e-02 -2.639417946338653564e-01 -1.543297767639160156e-01 4.071984812617301941e-02 8.453487604856491089e-02 1.697573065757751465e-01 -5.231787450611591339e-03
2.536489963531494141e-01 3.005023002624511719e-01 -1.262132674455642700e-01 1.803644746541976929e-01 -1.599151641130447388e-02 -8.804253488779067993e-02 -1.438617259263992310e-01 1.167164668440818787e-01 6.714735925197601318e-02 -5.507512390613555908e-02 -1.108470261096954346e-01 4.557287096977233887e-01 1.512011289596557617e-01 1.575846821069717407e-01 3.313180506229400635e-01 3.937583789229393005e-02 1.604280807077884674e-02 2.164523676037788391e-02 1.720731705427169800e-01 1.326601207256317139e-01 -3.238577246665954590e-01 -1.656999588012695312e-01 -2.197971493005752563e-01 1.295206882059574127e-02 6.566350907087326050e-02 -3.486210480332374573e-02 -1.070996746420860291e-01 1.237569525837898254e-01 2.754686176776885986e-01 1.222835406661033630e-01 6.493578851222991943e-02 -1.091794818639755249e-01
1.422766745090484619e-01 2.698291242122650146e-01 -1.237690299749374390e-01 -2.747509570326656103e-04 2.014482170343399048e-01 -1.614089012145996094e-01 -1.256062388420104980e-01 1.092357262969017029e-01 2.467596083879470825e-01 -1.337753143161535263e-02 1.351501047611236572e-01 1.319341063499450684e-01 8.963898569345474243e-02 6.789052486419677734e-02 -1.565482616424560547e-01 -1.610482484102249146e-01 -1.018364168703556061e-02 -1.513009071350097656e-01 -2.408134490251541138e-01 -9.527414292097091675e-02 -4.186295568943023682e-01 -3.843774497509002686e-01 -3.724661767482757568e-01 8.821067214012145996e-02 -1.944812014698982239e-02 -1.731645688414573669e-02 -8.504106849431991577e-02 1.025445200502872467e-02 1.674415469169616699e-01 -2.493532560765743256e-02 1.912049651145935059e-01 -6.820306181907653809e-02
1.781920790672302246e-01 8.015391230583190918e-02 -3.425565361976623535e-01 2.209114134311676025e-01 4.018569365143775940e-02 -5.499005690217018127e-02 4.203935340046882629e-02 -1.669814810156822205e-02 -6.030945852398872375e-02 6.252455990761518478e-03 -5.282556638121604919e-02 9.810674190521240234e-02 -2.526187002658843994e-01 5.847164615988731384e-02 9.900864213705062866e-02 -7.261271029710769653e-02 -3.638612478971481323e-02 -4.476034641265869141e-01 1.829113960266113281e-01 -5.773923918604850769e-02 -1.340829879045486450e-01 -2.846850156784057617e-01 -1.729708015918731689e-01 -1.885166317224502563e-01 2.944681048393249512e-01 -1.280130445957183838e-01 2.256831340491771698e-02 -1.314462870359420776e-01 3.047560155391693115e-01 1.767042651772499084e-02 -1.641740053892135620e-01 -2.159089148044586182e-01
2.507770061492919922e-01 -5.608617514371871948e-02 -3.042152523994445801e-01 1.293921321630477905e-01 -3.413091003894805908e-01 6.032862141728401184e-02 -4.330495372414588928e-02 -1.209440678358078003e-01 2.954856455326080322e-01 4.666181281208992004e-02 2.846392989158630371e-01 -2.791067585349082947e-02 1.078941524028778076e-01 -8.231268078088760376e-02 6.832708418369293213e-02 -3.770711123943328857e-01 4.959496483206748962e-02 -2.297635078430175781e-01 -3.921410441398620605e-02 6.899452954530715942e-02 -9.686281532049179077e-02 -8.791481703519821167e-02 -1.577615141868591309e-01 -1.916020810604095459e-01 -1.072886586189270020e-01 -1.365093141794204712e-01 4.273336380720138550e-03 -1.348714083433151245e-01 3.216338455677032471e-01 8.930712193250656128e-02 1.440352573990821838e-02 2.263628244400024414e-01
5.703920964151620865e-03 1.775333285331726074e-02 -2.016590684652328491e-01 2.414955794811248779e-01 -1.126474216580390930e-01 2.048614025115966797e-01 -6.741045415401458740e-02 1.587386131286621094e-01 1.909402757883071899e-01 9.786202013492584229e-02 1.942498534917831421e-01 2.838611900806427002e-01 -1.760244220495223999e-01 2.129480838775634766e-01 1.594053804874420166e-01 -2.290384322404861450e-01 -3.210554597899317741e-03 -3.533679842948913574e-01 -1.842285543680191040e-01 -8.514112979173660278e-02 -3.980082571506500244e-01 -1.545217186212539673e-01 1.594829410314559937e-01 -8.359736949205398560e-02 7.123246788978576660e-02 -1.856603920459747314e-01 6.305108964443206787e-02 -5.899099260568618774e-02 -1.092343553900718689e-01 7.229014486074447632e-02 -8.723836392164230347e-02 2.125403434038162231e-01
2.290107607841491699e-01 2.267744988203048706e-01 -5.658574774861335754e-02 2.470763921737670898e-01 3.022288344800472260e-02 -1.929339319467544556e-01 -3.052513599395751953e-01 -9.075516462326049805e-02 1.949912011623382568e-01 -1.272357404232025146e-01 2.288587093353271484e-01 2.867962419986724854e-01 3.077003546059131622e-02 2.396069318056106567e-01 -1.047875210642814636e-01 -1.815071403980255127e-01 -6.301358342170715332e-02 -1.350964009761810303e-01 -1.981020569801330566e-01 -2.174946665763854980e-01 -2.735948264598846436e-01 -2.844618260860443115e-01 -5.134584754705429077e-02 -1.744458377361297607e-01 9.769448079168796539e-03 -3.178392723202705383e-02 -2.403602302074432373e-01 8.032820373773574829e-02 1.946043106727302074e-03 -1.160321980714797974e-01 1.430047899484634399e-01 6.591707468032836914e-02
3.494048416614532471e-01 -2.273920923471450806e-01 -1.532807480543851852e-02 1.259159743785858154e-01 -2.361821085214614868e-01 -1.851100027561187744e-01 -1.568167358636856079e-01 2.523175776004791260e-01 1.665945947170257568e-01 -9.879169054329395294e-03 -7.642530649900436401e-02 -4.748614877462387085e-02 1.212498173117637634e-02 -4.723860323429107666e-02 1.908171176910400391e-02 -3.226864933967590332e-01 6.387941539287567139e-02 -3.233281373977661133e-01 3.015008866786956787e-01 -9.950991719961166382e-02 -1.421458274126052856e-01 -1.824657171964645386e-01 -1.844931989908218384e-01 3.751438483595848083e-02 1.583050787448883057e-01 -9.803131222724914551e-02 -2.494678944349288940e-01 -8.776947855949401855e-02 -1.402302682399749756e-01 1.599024683237075806e-01 -1.267796456813812256e-01 1.572069078683853149e-01
5.244005322456359863e-01 2.682429552078247070e-01 -3.046990931034088135e-01 1.004249304533004761e-01 -4.085549339652061462e-02 -1.912602782249450684e-02 -5.186647549271583557e-02 3.451149165630340576e-02 6.834650039672851562e-02 7.084207981824874878e-02 2.146604955196380615e-01 -5.241123214364051819e-02 1.029132977128028870e-01 -2.187422364950180054e-01 2.716300264000892639e-02 1.048281937837600708e-01 1.357403099536895752e-01 -1.772261559963226318e-01 -1.933506876230239868e-01 1.761720925569534302e-01 -2.391512393951416016e-01 -2.723892033100128174e-01 -2.264135777950286865e-01 -2.035089880228042603e-01 -7.705307751893997192e-02 -8.983191102743148804e-02 -6.082701310515403748e-02 -7.338136434555053711e-02 1.242453455924987793e-01 -4.732254520058631897e-02 5.045097786933183670e-03 1.800214797258377075e-01
-1.269725412130355835e-01 -7.271905988454818726e-02 -1.174245700240135193e-01 1.609416455030441284e-01 -2.611280977725982666e-01 -2.641325443983078003e-02 1.253518164157867432e-01 2.130331248044967651e-01 -1.191628426313400269e-01 1.439070403575897217e-01 1.388690620660781860e-01 1.765465587377548218e-01 -8.318896591663360596e-02 -4.295706003904342651e-02 9.773629903793334961e-02 -5.125743746757507324e-01 -5.406662076711654663e-02 5.489781498908996582e-02 -5.287920311093330383e-02 8.177769184112548828e-02 -3.139617443084716797e-01 6.750133819878101349e-03 -2.799012362957000732e-01 -8.888066560029983521e-02 1.544931083917617798e-01 -1.064491271972656250e-01 -2.899616360664367676e-01 -1.711216941475868225e-02 1.196310892701148987e-01 -1.320642083883285522e-01 -2.956225275993347168e-01 5.921415612101554871e-02
-2.742141485214233398e-02 7.334935665130615234e-02 -8.909515291452407837e-02 3.813606163021177053e-04 -3.338461816310882568e-01 9.539446234703063965e-02 -1.910984632559120655e-03 1.933884061872959137e-02 -6.563975661993026733e-02 2.947163581848144531e-01 -7.502602040767669678e-02 1.846670508384704590e-01 1.689526587724685669e-01 -8.614934980869293213e-02 -5.396710708737373352e-02 -3.611809909343719482e-01 -2.714698947966098785e-02 1.016250811517238617e-02 -8.746679872274398804e-02 -4.782981052994728088e-02 -1.493723243474960327e-01 -1.368963439017534256e-02 -2.487494200468063354e-01 -1.122187450528144836e-01 -3.899901732802391052e-02 -2.094076424837112427e-01 -3.965785503387451172e-01 -1.244404688477516174e-01 4.566023647785186768e-01 9.878757596015930176e-02 1.276055425405502319e-01 6.605486571788787842e-02
7.435767352581024170e-02 -1.095363795757293701e-01 2.761389873921871185e-02 1.769097298383712769e-01 -1.676626205444335938e-01 -1.063966229557991028e-01 -2.767144739627838135e-01 -5.027764290571212769e-02 3.652678728103637695e-01 -1.260221153497695923e-01 1.196045577526092529e-01 3.403974473476409912e-01 7.308587431907653809e-02 5.447580665349960327e-02 1.065839901566505432e-01 -2.490299642086029053e-01 9.972282499074935913e-02 1.451608687639236450e-01 4.557595029473304749e-02 4.160088673233985901e-02 -3.846040368080139160e-01 -8.362339809536933899e-03 -2.521541528403759003e-02 -2.781833112239837646e-01 -8.917238563299179077e-02 9.002247452735900879e-02 -2.383299618959426880e-01 -2.476281858980655670e-02 -1.126517876982688904e-01 2.134305238723754883e-02 5.595117807388305664e-02 -3.466087877750396729e-01
-6.071130186319351196e-02 -2.099896781146526337e-02 -1.226299107074737549e-01 1.666120290756225586e-01 -1.843501925468444824e-01 1.570070683956146240e-01 -3.134388625621795654e-01 2.123473584651947021e-01 2.665243148803710938e-01 3.590080887079238892e-02 1.336726546287536621e-01 3.627327382564544678e-01 -1.280647069215774536e-01 3.368112817406654358e-02 -5.790424998849630356e-03 -1.611465066671371460e-01 1.083400845527648926e-01 4.219376668334007263e-02 6.128198280930519104e-02 6.165787205100059509e-02 -4.217715859413146973e-01 7.514461129903793335e-02 -6.752598285675048828e-02 -1.305036991834640503e-01 -1.791562736034393311e-01 1.761829480528831482e-02 -2.318676933646202087e-02 -7.966036349534988403e-02 1.049176678061485291e-01 -1.150637492537498474e-01 1.605581939220428467e-01 -4.126485288143157959e-01
2.715871855616569519e-02 6.062015891075134277e-03 -2.539817988872528076e-01 -1.662624031305313110e-01 2.366350144147872925e-01 3.227963671088218689e-02 -1.788227409124374390e-01 -1.193640977144241333e-01 1.178472936153411865e-01 4.542898759245872498e-02 2.326105982065200806e-01 8.291374146938323975e-02 -3.201243877410888672e-01 2.340700849890708923e-02 1.415293663740158081e-01 -3.632017970085144043e-01 8.116312325000762939e-02 -2.305821776390075684e-01 1.607973128557205200e-01 2.870210707187652588e-01 -2.746388018131256104e-01 -1.373254805803298950e-01 -4.311851225793361664e-03 5.688601639121770859e-03 9.924881160259246826e-02 -1.566074937582015991e-01 -3.965406119823455811e-02 -2.880119383335113525e-01 1.927665472030639648e-01 1.215993613004684448e-01 1.254106312990188599e-01 -1.516695469617843628e-01
1.336516737937927246e-01 1.976679265499114990e-01 -2.230212092399597168e-01 1.927016377449035645e-01 2.190503291785717010e-02 -1.603147536516189575e-01 -1.365518718957901001e-01 2.354860901832580566e-01 5.557620152831077576e-02 6.732995808124542236e-02 1.462524533271789551e-01 3.141128122806549072e-01 1.371160447597503662e-01 9.139232337474822998e-02 1.906767487525939941e-01 -7.513423450291156769e-03 -7.288235425949096680e-02 -1.171902939677238464e-01 1.188903898000717163e-01 3.048565089702606201e-01 -4.597322046756744385e-01 -2.143897861242294312e-01 -2.360810488462448120e-01 2.088063061237335205e-01 -2.558948993682861328e-01 9.537664242088794708e-03 -1.117957755923271179e-01 1.659015566110610962e-02 5.084678903222084045e-02 -2.229517139494419098e-02 7.115862332284450531e-03 -2.041550725698471069e-02
1.119844764471054077e-01 -2.123867571353912354e-01 -1.944793611764907837e-01 -6.998729705810546875e-02 -1.120616775006055832e-02 -1.436824202537536621e-01 -1.615801751613616943e-01 2.371671348810195923e-01 1.460446268320083618e-01 1.978075206279754639e-01 -6.625632941722869873e-02 -4.642590507864952087e-02 -1.418418735265731812e-01 -1.302604214288294315e-04 2.723287642002105713e-01 -1.977351009845733643e-01 1.247946396470069885e-01 -1.802829653024673462e-01 -2.818084061145782471e-01 -2.898178994655609131e-01 -2.775429785251617432e-01 -2.125135064125061035e-01 -2.527730166912078857e-01 -5.213379859924316406e-02 -3.696635365486145020e-01 8.806566894054412842e-02 3.528676554560661316e-02 -1.422004252672195435e-01 6.071063503623008728e-02 -3.356124088168144226e-02 1.585540771484375000e-01 2.503273310139775276e-03
1.173666957765817642e-02 6.895388662815093994e-02 -1.322103738784790039e-01 2.733243703842163086e-01 -1.056479141116142273e-01 6.967587769031524658e-02 1.899321377277374268e-01 1.275237798690795898e-01 9.444338083267211914e-02 1.597133278846740723e-01 2.965185940265655518e-01 1.722824871540069580e-01 -1.557738929986953735e-01 -8.492084592580795288e-02 8.469690382480621338e-02 -3.570356369018554688e-01 6.798782199621200562e-02 -2.783564627170562744e-01 -2.432109117507934570e-01 6.937672942876815796e-02 -4.294091165065765381e-01 -2.460130751132965088e-01 1.110670641064643860e-01 -6.492461264133453369e-02 -1.879823058843612671e-01 -1.464274972677230835e-01 1.580269634723663330e-01 -3.469336032867431641e-02 -3.121838346123695374e-02 3.719579800963401794e-02 -1.856913790106773376e-02 1.523780822753906250e-01
-1.487112492322921753e-01 -1.981418579816818237e-01 2.104564373439643532e-05 -2.401680201292037964e-01 -1.325513124465942383e-01 6.426471471786499023e-02 1.525879055261611938e-01 -2.202347666025161743e-02 -2.966631054878234863e-01 1.919269114732742310e-01 2.305170446634292603e-01 2.673966884613037109e-01 1.257072538137435913e-01 -4.448002949357032776e-02 1.308980286121368408e-01 -2.603698670864105225e-01 1.500420868396759033e-01 -2.383405864238739014e-01 3.570594266057014465e-02 1.017287522554397583e-01 -4.969234168529510498e-01 -1.396013200283050537e-01 -1.560993790626525879e-01 -2.734022773802280426e-02 1.002699062228202820e-01 -4.215905815362930298e-02 1.508467644453048706e-01 -1.442410647869110107e-01 1.691955178976058960e-01 1.228083670139312744e-01 -4.079277813434600830e-02 6.444289814680814743e-03
2.283478155732154846e-02 -2.142441272735595703e-02 -1.172138527035713196e-01 1.808564364910125732e-01 -1.073657199740409851e-01 5.071591213345527649e-02 -3.676348030567169189e-01 3.545239567756652832e-01 5.051511153578758240e-02 1.471140533685684204e-01 9.541647508740425110e-03 4.459199011325836182e-01 -1.381756663322448730e-01 -8.237951248884201050e-02 1.515877246856689453e-01 -1.728572696447372437e-01 2.923109829425811768e-01 -1.342137306928634644e-01 3.860548883676528931e-02 -1.171518713235855103e-01 -2.054132670164108276e-01 6.187209114432334900e-02 -6.167636439204216003e-02 -2.074656188488006592e-01 -1.929391622543334961e-01 -1.577453315258026123e-01 -1.506573557853698730e-01 -6.000781804323196411e-02 -3.018948016688227654e-03 -2.216662764549255371e-01 8.643919229507446289e-02 -1.385455727577209473e-01
1.150491312146186829e-01 -1.554060131311416626e-01 -1.152469441294670105e-01 1.454148814082145691e-02 7.954404503107070923e-02 -5.887032020837068558e-03 1.235866919159889221e-01 1.129789203405380249e-01 -2.396530471742153168e-02 1.956236809492111206e-01 6.721923500299453735e-02 3.582194447517395020e-01 -3.299512267112731934e-01 7.871987670660018921e-02 1.065524294972419739e-01 -7.445048540830612183e-02 7.258246093988418579e-02 -2.908985912799835205e-01 2.133644223213195801e-01 2.566045820713043213e-01 -2.914068996906280518e-01 -6.675083190202713013e-02 -1.933592408895492554e-01 -2.715650796890258789e-01 -2.778503298759460449e-02 2.881060838699340820e-01 -1.045066863298416138e-01 -4.288146737962961197e-03 -1.824948191642761230e-01 2.551707923412322998e-01 -1.682529109530150890e-04 1.271717995405197144e-01
7.146054506301879883e-02 -3.651593998074531555e-02 2.931406535208225250e-02 3.281536996364593506e-01 -2.070349007844924927e-01 -5.457307398319244385e-02 -7.730318699032068253e-03 2.822175025939941406e-01 3.133436441421508789e-01 1.236627697944641113e-01 4.678995013236999512e-01 3.248055279254913330e-02 1.229053288698196411e-01 -2.164002694189548492e-02 -1.060746163129806519e-01 -1.270735263824462891e-01 -5.745685100555419922e-02 -2.815532386302947998e-01 1.624013632535934448e-01 4.467485845088958740e-02 -2.560259103775024414e-01 -1.645736992359161377e-01 2.295039035379886627e-02 1.940429583191871643e-02 6.951524317264556885e-02 -1.940538287162780762e-01 -2.261288613080978394e-01 -1.810619235038757324e-01 2.013574391603469849e-01 6.696736067533493042e-02 -6.550142168998718262e-02 5.315302684903144836e-02
1.367349773645401001e-01 3.702288269996643066e-01 1.181970834732055664e-01 1.323556900024414062e-01 -3.767223656177520752e-02 8.756120502948760986e-02 -1.804958581924438477e-01 -3.608261421322822571e-02 1.263857781887054443e-01 -6.162817776203155518e-02 1.783588081598281860e-01 2.563650310039520264e-01 -1.244638338685035706e-01 -4.890877287834882736e-03 2.786974608898162842e-01 -4.285025969147682190e-02 -1.384428739547729492e-01 -2.369521558284759521e-01 -2.413703873753547668e-02 1.974750310182571411e-01 -2.635048925876617432e-01 -3.257112205028533936e-01 1.193871051073074341e-01 -3.068683743476867676e-01 -1.326384246349334717e-01 -2.848789393901824951e-01 -1.258412301540374756e-01 -1.393519937992095947e-01 7.633092999458312988e-02 -1.809351891279220581e-02 6.676705926656723022e-02 1.183099672198295593e-01
1.774359792470932007e-01 -2.147895544767379761e-01 6.254673749208450317e-02 7.719582878053188324e-03 -2.308943718671798706e-01 7.016448676586151123e-02 1.096448749303817749e-01 1.689541786909103394e-01 3.149397373199462891e-01 2.500524520874023438e-01 1.583914309740066528e-01 4.113232195377349854e-01 -1.537396907806396484e-01 -2.075148224830627441e-01 1.146126836538314819e-01 -2.557926177978515625e-01 2.315222285687923431e-02 -7.148337084800004959e-03 -8.300754427909851074e-02 -2.418204993009567261e-01 3.119856119155883789e-02 -3.234617710113525391e-01 -1.651833653450012207e-01 1.586326956748962402e-01 -1.353693604469299316e-01 -2.097020857036113739e-02 -7.048301398754119873e-02 -1.592354029417037964e-01 2.814189903438091278e-02 -6.980794668197631836e-02 1.760924458503723145e-01 9.267137199640274048e-02
4.639559984207153320e-02 2.272252142429351807e-01 -8.049906790256500244e-02 1.908490955829620361e-01 5.252786353230476379e-02 -1.304007023572921753e-01 -1.441694051027297974e-01 1.847381144762039185e-01 -8.795677870512008667e-02 1.753703951835632324e-01 1.292619258165359497e-01 2.975701689720153809e-01 2.223366051912307739e-01 7.757686078548431396e-02 1.824419498443603516e-01 -1.024371944367885590e-02 -6.316155195236206055e-02 -1.300749778747558594e-01 1.823217123746871948e-01 4.808340966701507568e-02 -4.937323033809661865e-01 -2.241636216640472412e-01 -2.949036359786987305e-01 1.410684287548065186e-01 -2.666355967521667480e-01 -1.701761409640312195e-02 -1.355783939361572266e-01 1.446806490421295166e-01 9.215563535690307617e-02 4.346654564142227173e-02 1.254935562610626221e-01 -4.320410639047622681e-02
1.089970171451568604e-01 -9.672509878873825073e-02 -7.745392620563507080e-03 1.843655109405517578e-01 -9.622753411531448364e-02 3.597240149974822998e-02 -5.277884006500244141e-01 -6.313046067953109741e-02 9.013137966394424438e-02 2.172674685716629028e-01 -1.325246244668960571e-01 3.878977596759796143e-01 -6.464403122663497925e-02 -1.895968765020370483e-01 1.986637264490127563e-01 -1.805310100317001343e-01 1.543600708246231079e-01 -1.703995317220687866e-01 7.349399477243423462e-02 -8.575267344713211060e-02 -2.749734520912170410e-01 1.730919070541858673e-02 -2.019407153129577637e-01 3.401422500610351562e-02 -9.365741908550262451e-02 -6.404796242713928223e-02 -8.997470140457153320e-02 -3.223674297332763672e-01 1.761367917060852051e-02 6.795367598533630371e-02 -4.630620032548904419e-02 2.540628425776958466e-02
1.964522004127502441e-01 -4.797408729791641235e-02 -1.289613246917724609e-01 -8.893973380327224731e-02 3.612495958805084229e-02 -1.439203619956970215e-01 3.764406219124794006e-02 2.026616185903549194e-01 1.904769241809844971e-01 1.795547455549240112e-01 2.901577651500701904e-01 2.189158350229263306e-01 2.363417297601699829e-02 1.067895367741584778e-01 -8.614276349544525146e-02 -4.987986087799072266e-01 4.648835211992263794e-02 -1.555874198675155640e-01 -6.863265484571456909e-02 -1.246962547302246094e-01 -2.671186625957489014e-01 -9.518738090991973877e-02 2.148467116057872772e-02 -8.767561614513397217e-02 1.088977083563804626e-01 -4.049356579780578613e-01 9.952236432582139969e-04 5.867464840412139893e-02 2.600343823432922363e-01 -8.703529089689254761e-02 1.075999066233634949e-01 7.254254305735230446e-04
2.507386505603790283e-01 2.278964668512344360e-01 -7.330545037984848022e-02 9.412834793329238892e-02 -2.277505248785018921e-01 -1.049128323793411255e-01 -2.330910116434097290e-01 1.459329724311828613e-01 2.880390882492065430e-01 1.192279160022735596e-01 1.795983761548995972e-01 2.667320668697357178e-01 -7.730962708592414856e-03 2.244363129138946533e-01 1.209734305739402771e-01 -2.889170348644256592e-01 6.099002063274383545e-02 -2.550936639308929443e-01 6.279406696557998657e-02 -8.003989607095718384e-02 -1.255676597356796265e-01 -3.041799962520599365e-01 1.786393970251083374e-01 -3.149544000625610352e-01 1.932194381952285767e-01 -1.896372437477111816e-02 4.513943567872047424e-02 7.990878075361251831e-04 2.036206983029842377e-02 1.354586631059646606e-01 7.486518472433090210e-02 2.625237591564655304e-02
2.625767700374126434e-02 7.548213750123977661e-02 -9.734138846397399902e-02 -1.103298738598823547e-01 -2.411549538373947144e-01 -1.125915348529815674e-01 -1.862234063446521759e-02 1.826789081096649170e-01 2.661876007914543152e-02 2.416342347860336304e-01 1.525185704231262207e-01 2.504727840423583984e-01 1.216652169823646545e-01 1.899027228355407715e-01 -8.380827307701110840e-02 9.472348727285861969e-03 1.177270989865064621e-02 -3.436584770679473877e-01 2.132752537727355957e-01 6.503134220838546753e-02 -5.294545888900756836e-01 -9.489315748214721680e-02 -3.552081286907196045e-01 1.861576288938522339e-01 6.329459138214588165e-04 -7.792901992797851562e-02 -6.011524051427841187e-02 8.654209971427917480e-02 1.442139595746994019e-01 -5.942813679575920105e-02 -6.865623593330383301e-02 -3.393650054931640625e-03
1.782234571874141693e-02 -1.425417065620422363e-01 1.006307229399681091e-01 -2.826686799526214600e-01 -2.301738411188125610e-02 8.347224444150924683e-02 -1.014298200607299805e-01 1.035650148987770081e-01 1.168401092290878296e-01 -2.035608328878879547e-02 -3.373853489756584167e-02 3.320786952972412109e-01 -1.627714186906814575e-01 3.808640688657760620e-02 1.456547677516937256e-01 -2.253441959619522095e-01 2.140523791313171387e-01 2.743445336818695068e-02 -1.888728737831115723e-01 -1.326397508382797241e-01 -5.175625085830688477e-01 -9.843656420707702637e-02 -3.770348727703094482e-01 -1.066743955016136169e-01 -8.236525952816009521e-02 7.089512795209884644e-02 -4.102748353034257889e-03 -5.939054489135742188e-02 9.961494058370590210e-02 2.451799660921096802e-01 1.182447969913482666e-01 7.140552252531051636e-02
5.847427994012832642e-03 -1.591767817735671997e-01 -8.545763790607452393e-02 1.375788897275924683e-01 -2.906595766544342041e-01 1.004953980445861816e-01 1.379229873418807983e-01 5.863261222839355469e-02 2.027883231639862061e-01 3.421110808849334717e-01 1.013426259160041809e-01 3.250443637371063232e-01 -2.056731879711151123e-01 -2.323985695838928223e-01 1.896563470363616943e-01 -1.949167102575302124e-01 -7.167516648769378662e-02 -6.420870870351791382e-02 -8.505791425704956055e-02 -1.691446602344512939e-01 9.019966237246990204e-03 -2.456006407737731934e-01 -3.260613381862640381e-01 2.920860983431339264e-02 -1.761531531810760498e-01 -1.852819696068763733e-02 -8.804224431514739990e-02 -2.124415487051010132e-01 1.386902853846549988e-02 -9.768280386924743652e-02 2.833838760852813721e-01 4.809564910829067230e-03
-1.236078292131423950e-01 -4.984260722994804382e-02 -2.295668572187423706e-01 1.027988567948341370e-01 -1.552595198154449463e-01 6.104768812656402588e-02 -5.994655191898345947e-02 -1.615835279226303101e-01 -2.202341258525848389e-01 3.401059806346893311e-01 1.393351703882217407e-01 5.654102191329002380e-02 1.051182523369789124e-01 2.346604764461517334e-01 1.470435857772827148e-01 -3.189747035503387451e-01 1.626050025224685669e-01 -8.537150174379348755e-02 -1.400105655193328857e-01 -1.997136324644088745e-01 -2.402413487434387207e-01 -1.853925585746765137e-01 -3.083604276180267334e-01 -4.770477116107940674e-02 -1.242439448833465576e-01 -2.888473272323608398e-01 -8.480426669120788574e-02 -2.611961215734481812e-02 2.514314949512481689e-01 9.338969737291336060e-02 1.030789241194725037e-01 -1.148537397384643555e-01
1.706629432737827301e-02 1.270163506269454956e-01 -1.216527223587036133e-01 1.271478682756423950e-01 1.080138236284255981e-01 3.252154290676116943e-01 -3.159819841384887695e-01 3.224136233329772949e-01 5.228211358189582825e-02 8.225195109844207764e-02 2.013701200485229492e-01 4.078494608402252197e-01 7.586906850337982178e-02 -1.001190245151519775e-01 6.802400946617126465e-02 -1.084098517894744873e-01 -1.038167029619216919e-01 -1.696616560220718384e-01 8.877611719071865082e-03 2.405509054660797119e-01 -1.542304158210754395e-01 -2.835009396076202393e-01 7.708223164081573486e-02 -8.376619964838027954e-02 9.856256842613220215e-02 -9.861783683300018311e-02 -1.228110566735267639e-01 -3.867684677243232727e-02 -9.327733889222145081e-03 2.246795445680618286e-01 -7.693912088871002197e-02 -2.751392722129821777e-01
2.929291725158691406e-01 2.555476427078247070e-01 -3.674706816673278809e-01 2.430136650800704956e-01 4.718795046210289001e-02 -4.228857904672622681e-02 -2.632902376353740692e-02 4.397108033299446106e-02 5.151688680052757263e-02 -2.197360387071967125e-03 2.740145325660705566e-01 3.127660453319549561e-01 -5.750456824898719788e-02 1.727069169282913208e-01 4.373507201671600342e-02 -1.043715775012969971e-01 8.641725033521652222e-02 -8.933354914188385010e-02 -2.607716917991638184e-01 1.095056831836700439e-01 -3.501078486442565918e-01 6.688982993364334106e-02 -2.298740856349468231e-02 -2.633949220180511475e-01 7.041915506124496460e-02 -2.390657365322113037e-01 -5.920654535293579102e-02 -6.822256743907928467e-02 1.746898703277111053e-02 6.738670915365219116e-02 -1.508897691965103149e-01 1.907042562961578369e-01
2.227908223867416382e-01 3.742612898349761963e-02 -1.949225515127182007e-01 1.462705340236425400e-02 -6.499172747135162354e-02 1.746715754270553589e-01 1.261056363582611084e-01 3.281522169709205627e-02 1.041416004300117493e-01 -1.186424121260643005e-02 3.134891986846923828e-01 6.436321884393692017e-02 -4.223952069878578186e-02 -2.486276030540466309e-01 1.809173673391342163e-01 -2.265472114086151123e-01 -1.977317780256271362e-02 -1.718998700380325317e-01 -6.957647856324911118e-04 1.299180835485458374e-01 -4.495671689510345459e-01 -3.392365276813507080e-01 1.387450546026229858e-01 -1.297497600317001343e-01 1.846327334642410278e-01 9.992792457342147827e-02 1.113681271672248840e-01 -1.867301017045974731e-02 2.689618468284606934e-01 1.805720776319503784e-01 -8.321385085582733154e-02 1.708441823720932007e-01
1.317545771598815918e-01 1.992322355508804321e-01 -3.722593933343887329e-02 8.742049336433410645e-02 -3.440818190574645996e-02 -1.663776934146881104e-01 -1.013306900858879089e-01 1.973761171102523804e-01 2.080992311239242554e-01 -4.107733815908432007e-02 1.969316452741622925e-01 2.117989659309387207e-01 1.131427884101867676e-01 1.539611369371414185e-01 3.553266823291778564e-01 -2.673302590847015381e-02 4.793811962008476257e-02 -3.107186593115329742e-02 1.821803003549575806e-01 1.841917484998703003e-01 -4.504983425140380859e-01 -2.585448920726776123e-01 -2.865071892738342285e-01 3.539074957370758057e-02 -1.322001963853836060e-01 -1.784758269786834717e-02 -1.322326064109802246e-01 1.936476975679397583e-01 2.287775427103042603e-01 -3.757257759571075439e-02 5.581791326403617859e-02 -1.027538925409317017e-01
3.493923246860504150e-01 1.017081737518310547e-01 -1.287315487861633301e-01 1.682627797126770020e-01 1.851616613566875458e-02 -1.773304641246795654e-01 -1.778042465448379517e-01 -7.459167856723070145e-03 2.023385167121887207e-01 2.506321072578430176e-01 3.563745617866516113e-01 2.380304783582687378e-01 9.403841942548751831e-02 8.875459432601928711e-02 -3.592676669359207153e-02 -2.915150523185729980e-01 1.632740199565887451e-01 -7.443517446517944336e-02 5.754057317972183228e-02 4.962236061692237854e-02 -3.596245348453521729e-01 6.913430243730545044e-02 1.124292463064193726e-01 -1.751899272203445435e-01 1.127494126558303833e-02 -9.982132166624069214e-02 -1.079198569059371948e-01 6.294307112693786621e-02 1.772357523441314697e-01 1.041473224759101868e-01 1.570259630680084229e-01 2.465692609548568726e-01
3.681142926216125488e-01 1.758679151535034180e-01 1.136880600824952126e-03 2.161305397748947144e-01 -1.013406962156295776e-01 -1.953375488519668579e-01 -2.623733505606651306e-02 8.194258809089660645e-02 2.051804065704345703e-01 1.002813801169395447e-01 2.044116258621215820e-01 2.379831224679946899e-01 1.788086891174316406e-01 2.500733137130737305e-01 -1.347917877137660980e-02 -2.978480756282806396e-01 1.191121041774749756e-01 -9.180738776922225952e-02 -1.428664922714233398e-01 4.603506252169609070e-02 -4.480575621128082275e-01 -6.244961172342300415e-02 3.967569395899772644e-02 -1.244319155812263489e-01 -1.007888764142990112e-01 -2.453989386558532715e-01 -6.322050094604492188e-02 4.849328193813562393e-03 7.091836631298065186e-02 6.907815486192703247e-02 4.875121638178825378e-02 2.088120579719543457e-01
1.876208484172821045e-01 -2.341276854276657104e-01 -1.547806859016418457e-01 1.018641144037246704e-01 -2.469872981309890747e-01 1.130041927099227905e-01 7.011794298887252808e-02 -5.850607901811599731e-02 -2.424929104745388031e-02 -1.891053020954132080e-01 6.805276125669479370e-02 3.062172532081604004e-01 -4.703432321548461914e-02 -1.764942407608032227e-01 1.087701842188835144e-01 -3.789904713630676270e-01 9.457752853631973267e-02 -2.660924792289733887e-01 -2.312452346086502075e-01 3.735784441232681274e-02 -3.870538249611854553e-02 -2.117790132761001587e-01 5.808899179100990295e-02 2.777921557426452637e-01 2.633197307586669922e-01 3.022358939051628113e-02 -1.566695719957351685e-01 -7.293740753084421158e-03 2.486071586608886719e-01 -9.719497524201869965e-03 5.667001008987426758e-02 -2.202022522687911987e-01
4.414062201976776123e-02 -4.110882580280303955e-01 -5.179657787084579468e-02 2.358759939670562744e-01 -9.720746427774429321e-02 -6.167910993099212646e-02 -1.980565953999757767e-03 1.343081742525100708e-01 -3.752793744206428528e-02 2.314582765102386475e-01 1.773968897759914398e-02 3.113472759723663330e-01 2.444627881050109863e-01 -2.931563556194305420e-01 2.590684220194816589e-02 -1.620503813028335571e-01 1.560538560152053833e-01 -1.097869500517845154e-01 3.642591834068298340e-01 5.164922773838043213e-02 -2.208921462297439575e-01 -2.375140637159347534e-01 6.596478074789047241e-02 -1.643274873495101929e-01 9.104528278112411499e-02 1.762447953224182129e-01 -1.206650286912918091e-01 -1.226620655506849289e-02 1.339623034000396729e-01 4.700397327542304993e-02 -4.860714077949523926e-02 -1.722640544176101685e-01
2.278181491419672966e-04 -1.339144539088010788e-02 -6.696644425392150879e-02 -5.476631224155426025e-03 -1.109229922294616699e-01 8.269989490509033203e-02 1.718688458204269409e-01 2.725893817842006683e-02 2.752371728420257568e-01 3.235045671463012695e-01 1.624812781810760498e-01 1.678525805473327637e-01 5.002794787287712097e-02 1.460727117955684662e-02 2.780126035213470459e-01 -1.679266244173049927e-01 1.100038662552833557e-01 -2.815081477165222168e-01 -5.152419209480285645e-03 -2.351578474044799805e-01 -3.663060665130615234e-01 -2.446441724896430969e-02 -1.185362488031387329e-01 5.922900140285491943e-02 -8.496714383363723755e-02 3.680736571550369263e-02 -4.172190427780151367e-01 -2.384220659732818604e-01 5.768514424562454224e-02 -7.411193102598190308e-02 -2.259772419929504395e-01 6.558344513177871704e-02
-1.307870745658874512e-01 -1.337259411811828613e-01 -1.762970387935638428e-01 -1.489983797073364258e-01 -9.600671380758285522e-02 2.890880703926086426e-01 -8.692485094070434570e-02 2.047463804483413696e-01 -2.301860973238945007e-02 2.372094541788101196e-01 1.109042093157768250e-01 1.335471868515014648e-01 -6.207288429141044617e-02 7.968403398990631104e-02 1.985764354467391968e-01 -3.994608819484710693e-01 2.569134235382080078e-01 -4.087034463882446289e-01 -1.143981069326400757e-01 1.307161599397659302e-01 -1.268190145492553711e-01 -2.498954683542251587e-01 -9.050182998180389404e-02 -2.679035663604736328e-01 6.486522406339645386e-02 2.699647098779678345e-02 -1.240491941571235657e-01 2.979617752134799957e-02 -6.046852469444274902e-02 3.738948330283164978e-02 1.463187187910079956e-01 -6.278171390295028687e-02
1.126813590526580811e-01 1.413712054491043091e-01 -1.749211698770523071e-01 4.486946389079093933e-02 7.134500425308942795e-03 -1.662228256464004517e-01 -2.011839449405670166e-01 2.418706268072128296e-01 -2.740295603871345520e-02 -5.610418505966663361e-03 1.459546983242034912e-01 3.098383843898773193e-01 1.603652089834213257e-01 1.678993701934814453e-01 1.925358027219772339e-01 2.346085384488105774e-02 6.464301049709320068e-02 -1.150673180818557739e-01 2.175166457891464233e-01 2.484049797058105469e-01 -3.859452009201049805e-01 -3.103884458541870117e-01 -2.489661872386932373e-01 1.698468774557113647e-01 -1.866330951452255249e-01 -1.573444530367851257e-02 -1.925755292177200317e-01 1.878758966922760010e-01 1.540198922157287598e-01 -9.913809597492218018e-03 -3.660344285890460014e-03 6.764518469572067261e-02
2.518309950828552246e-01 9.971810877323150635e-02 4.300502315163612366e-02 4.056869074702262878e-03 -7.296971511095762253e-03 -1.359265297651290894e-01 -3.796984255313873291e-02 3.474608957767486572e-01 1.453848928213119507e-01 -1.917722076177597046e-01 1.009641066193580627e-01 8.830600231885910034e-02 1.897345036268234253e-01 -2.184122800827026367e-02 -4.132215678691864014e-02 -3.668282032012939453e-01 9.755688160657882690e-02 -7.598988711833953857e-02 3.268582820892333984e-01 6.696921307593584061e-03 -2.179192602634429932e-01 -1.142610907554626465e-01 -3.582046031951904297e-01 -1.652702540159225464e-01 -8.852041512727737427e-02 -2.045900523662567139e-01 -2.352480441331863403e-01 2.224253267049789429e-01 4.420553892850875854e-02 1.097929850220680237e-01 1.688313931226730347e-01 -7.573657669126987457e-03
4.293680656701326370e-03 -1.310580689460039139e-02 6.223399564623832703e-02 4.657500237226486206e-02 -3.253554999828338623e-01 1.778406053781509399e-01 5.376079678535461426e-02 -1.494356095790863037e-01 7.942442595958709717e-02 1.510716676712036133e-01 -1.073290477506816387e-03 6.863304227590560913e-02 3.157128021121025085e-02 7.800041139125823975e-02 6.788950413465499878e-02 -4.900435507297515869e-01 -2.692340128123760223e-02 -1.785309463739395142e-01 -2.035692930221557617e-01 -2.319106608629226685e-01 -1.313448548316955566e-01 -2.153082489967346191e-01 -8.596363663673400879e-02 -9.082639962434768677e-02 -1.660887598991394043e-01 -2.380096465349197388e-01 -2.971900701522827148e-01 -2.469048947095870972e-01 2.446009814739227295e-01 1.458636522293090820e-01 1.006595566868782043e-01 -1.164561063051223755e-01
1.550891995429992676e-01 -1.257760375738143921e-01 -2.720300555229187012e-01 3.567987382411956787e-01 -7.625093311071395874e-02 1.015517860651016235e-01 1.931207776069641113e-01 8.843179792165756226e-02 1.276013851165771484e-01 -1.935568451881408691e-02 3.136684298515319824e-01 -7.011577486991882324e-02 -2.197671830654144287e-01 8.756016939878463745e-02 1.520281434059143066e-01 -4.806788265705108643e-01 6.842355430126190186e-02 1.567115783691406250e-01 -1.284378394484519958e-02 3.609245643019676208e-02 -2.509040236473083496e-01 -2.540962398052215576e-01 -1.330182701349258423e-01 1.048107221722602844e-01 2.570983022451400757e-02 -9.912310540676116943e-02 -2.184778898954391479e-01 1.300208717584609985e-01 -2.861746121197938919e-03 3.248771652579307556e-02 5.620309710502624512e-02 3.518293425440788269e-02
1.892226487398147583e-01 -3.256326317787170410e-01 -2.219047248363494873e-01 -1.335424333810806274e-01 -3.408932359889149666e-03 -2.081395089626312256e-01 -4.194655455648899078e-03 -7.322636898607015610e-03 9.816448390483856201e-02 5.915640294551849365e-02 1.572107225656509399e-01 9.342563152313232422e-02 -2.391064316034317017e-01 1.064711213111877441e-01 1.689776480197906494e-01 -3.487334549427032471e-01 1.969901919364929199e-01 -2.609967887401580811e-01 -9.913454949855804443e-02 -1.399043053388595581e-01 -1.210146863013505936e-02 -1.954138465225696564e-02 -2.170349061489105225e-01 -1.219623684883117676e-01 -3.930694758892059326e-01 -2.754279226064682007e-02 -2.189110964536666870e-01 -2.914713136851787567e-02 1.679763346910476685e-01 9.741905331611633301e-02 1.970840692520141602e-01 -5.483781546354293823e-02
-8.193794637918472290e-02 -2.404358685016632080e-01 2.132250219583511353e-01 2.014400810003280640e-02 -1.017644479870796204e-01 9.682632237672805786e-02 6.286173313856124878e-02 1.063131168484687805e-01 1.481328159570693970e-01 1.967185735702514648e-01 1.092999503016471863e-01 2.633729875087738037e-01 1.295859068632125854e-01 -7.167639583349227905e-02 1.836906671524047852e-01 -1.009416356682777405e-01 2.926549017429351807e-01 -3.746176958084106445e-01 6.451644748449325562e-02 2.962639555335044861e-03 -4.936935901641845703e-01 -1.713256537914276123e-02 -3.998506441712379456e-02 -1.965858936309814453e-01 -1.965467631816864014e-01 -2.055040746927261353e-02 -1.734201237559318542e-02 4.548672214150428772e-02 2.231123298406600952e-01 -9.708184748888015747e-02 -4.338170960545539856e-02 -1.728263050317764282e-01
1.550738811492919922e-01 -3.357731178402900696e-02 -7.420398294925689697e-02 -9.681575000286102295e-02 -7.921436429023742676e-02 4.569524154067039490e-02 -3.678163588047027588e-01 -3.884141519665718079e-02 7.126481831073760986e-02 -8.502952009439468384e-02 7.234549522399902344e-02 1.493187844753265381e-01 3.306633979082107544e-02 -1.721810251474380493e-01 4.817986190319061279e-01 -1.847954243421554565e-01 1.052384376525878906e-01 -1.767910420894622803e-01 1.696169525384902954e-01 -2.027028240263462067e-02 -1.077407896518707275e-01 -1.704580485820770264e-01 -1.915910542011260986e-01 2.374990731477737427e-01 2.057550847530364990e-01 -3.121406435966491699e-01 6.380962207913398743e-03 -1.944679617881774902e-01 2.384274601936340332e-01 1.433999091386795044e-01 2.106931246817111969e-02 -1.309905499219894409e-01
2.094612717628479004e-01 -9.225841611623764038e-02 -5.952090770006179810e-02 -1.642147004604339600e-01 -3.471767008304595947e-01 -1.943335235118865967e-01 -3.847375214099884033e-01 -2.438932210206985474e-01 -5.114160850644111633e-02 1.399134397506713867e-01 2.623164951801300049e-01 1.669589728116989136e-01 1.401824760250747204e-03 -5.725971236824989319e-02 -3.819443518295884132e-03 -2.118332386016845703e-01 8.683636784553527832e-02 -1.483682692050933838e-01 -7.154325395822525024e-02 -1.200430020689964294e-01 -2.673413455486297607e-01 3.410382196307182312e-02 -2.260843990370631218e-03 -2.277375385165214539e-02 1.709113270044326782e-01 -5.051435437053442001e-03 -2.453300952911376953e-01 -2.186701446771621704e-01 3.342984318733215332e-01 9.651912748813629150e-02 -2.784709259867668152e-02 -5.411921814084053040e-02
7.540102303028106689e-02 -1.362775862216949463e-01 -3.339725136756896973e-01 -8.395361900329589844e-02 -7.461374253034591675e-02 8.754661679267883301e-02 1.476270109415054321e-01 2.707636356353759766e-01 2.478408068418502808e-01 1.013657003641128540e-01 6.154234334826469421e-02 -2.621943950653076172e-01 -1.419890671968460083e-01 -4.923367127776145935e-02 -4.334416612982749939e-02 -8.442550152540206909e-02 1.487590521574020386e-01 -1.889896392822265625e-01 2.374530285596847534e-01 1.324299126863479614e-01 -3.774056434631347656e-01 -3.052863776683807373e-01 1.911553321406245232e-03 1.292715966701507568e-01 -1.612050384283065796e-01 7.195500656962394714e-03 -2.286457270383834839e-01 6.929977796971797943e-03 7.945002615451812744e-02 3.212088644504547119e-01 1.312885619699954987e-02 -2.917562611401081085e-02
7.977645099163055420e-02 -3.936434909701347351e-02 -1.350387632846832275e-01 1.554978340864181519e-01 9.296994656324386597e-02 1.012203246355056763e-01 6.821607798337936401e-02 4.724581539630889893e-02 8.262862265110015869e-02 -1.299001723527908325e-01 -8.604758232831954956e-02 1.204437613487243652e-01 -4.710347056388854980e-01 1.125791203230619431e-02 2.823382616043090820e-01 -3.694848418235778809e-01 -1.930120289325714111e-01 -1.798297166824340820e-01 5.923309922218322754e-02 -2.324039489030838013e-02 -1.381881982088088989e-01 -2.251373678445816040e-01 -3.469376266002655029e-01 -1.195255890488624573e-01 3.735417127609252930e-02 -1.814360022544860840e-01 -1.959533430635929108e-02 -9.387221187353134155e-02 1.616726964712142944e-01 -3.734349831938743591e-02 -2.803923487663269043e-01 1.109549403190612793e-01
3.519183397293090820e-01 2.834203243255615234e-01 1.192280836403369904e-02 3.613881170749664307e-01 -3.935807943344116211e-02 8.154489099979400635e-02 -2.112064510583877563e-02 -8.434484712779521942e-03 -3.460509702563285828e-02 1.744609773159027100e-01 3.443363904953002930e-01 2.096185088157653809e-01 -1.407219171524047852e-01 -2.392021268606185913e-01 3.350150957703590393e-02 -9.336749464273452759e-02 1.074527110904455185e-02 -2.160461395978927612e-01 -8.801815658807754517e-02 -3.290519863367080688e-02 -3.448278009891510010e-01 1.073610782623291016e-01 -1.443056017160415649e-01 -9.306460618972778320e-02 -1.406392455101013184e-01 -3.138845264911651611e-01 -2.009064331650733948e-02 3.649403899908065796e-02 1.142116822302341461e-02 -1.218893304467201233e-01 1.515856236219406128e-01 4.268685355782508850e-02
-1.165068335831165314e-02 -2.971225045621395111e-02 1.364006102085113525e-01 1.540203988552093506e-01 -2.809905707836151123e-01 9.340176731348037720e-02 -4.739346727728843689e-02 -1.340685933828353882e-01 2.999463081359863281e-01 1.923776604235172272e-02 -4.041175916790962219e-02 1.583186089992523193e-01 -2.802298963069915771e-02 1.942318230867385864e-01 -9.490086138248443604e-02 -4.095318615436553955e-01 4.348861053586006165e-03 -2.208973318338394165e-01 -2.466304153203964233e-01 2.203334867954254150e-01 -2.572339475154876709e-01 -3.586523234844207764e-01 -7.480888813734054565e-02 5.927879363298416138e-03 1.016072183847427368e-02 3.988944366574287415e-02 -1.807724870741367340e-02 -2.243181318044662476e-01 2.412273883819580078e-01 -1.449330896139144897e-01 7.229651510715484619e-02 1.452629268169403076e-01
-1.870120614767074585e-01 -6.288730353116989136e-02 -8.152747154235839844e-02 -2.338112741708755493e-01 3.910629823803901672e-02 1.578592509031295776e-01 -1.365123987197875977e-01 1.373437047004699707e-01 -6.172032095491886139e-03 -6.658847630023956299e-02 9.293773770332336426e-02 2.338673472404479980e-01 -1.857864856719970703e-01 2.946652099490165710e-02 1.349459141492843628e-01 -1.613797098398208618e-01 1.275107860565185547e-01 -1.390548199415206909e-01 -2.912672050297260284e-02 -2.737058103084564209e-01 -4.535064101219177246e-01 -2.095497548580169678e-01 -3.307679593563079834e-01 -7.704038172960281372e-02 -1.194491535425186157e-01 9.755160659551620483e-02 -3.223824547603726387e-03 -2.064262628555297852e-01 2.360647022724151611e-01 1.768250316381454468e-01 1.447847187519073486e-01 1.942270845174789429e-01
-9.750507771968841553e-02 -4.090817272663116455e-02 -4.283889383077621460e-02 1.283707562834024429e-02 7.240313291549682617e-02 2.589631676673889160e-01 -5.521190539002418518e-02 2.391920834779739380e-01 2.034953236579895020e-01 1.756795495748519897e-02 2.874593250453472137e-02 3.377926945686340332e-01 1.407268494367599487e-01 -6.053388584405183792e-03 3.619541525840759277e-01 -3.975173830986022949e-01 4.635911434888839722e-02 -2.383421212434768677e-01 -4.769870638847351074e-02 -1.445380747318267822e-01 -1.942642480134963989e-01 -6.224273145198822021e-02 5.522769317030906677e-02 -4.425774514675140381e-02 1.897908002138137817e-01 -1.583751291036605835e-02 -4.396956264972686768e-01 3.050952591001987457e-02 -3.948322683572769165e-02 -5.348585546016693115e-02 -8.069675415754318237e-02 -1.360989063978195190e-01
2.601647078990936279e-01 -1.625111103057861328e-01 -9.597197920083999634e-02 -2.050868642982095480e-04 -1.223070397973060608e-01 -7.124208658933639526e-02 2.198988497257232666e-01 3.587025701999664307e-01 2.534390427172183990e-02 6.055615097284317017e-02 -9.904550015926361084e-02 -1.397505253553390503e-01 -1.946834176778793335e-01 -1.544240713119506836e-01 1.110486909747123718e-01 -7.352678477764129639e-02 8.075627684593200684e-02 -3.579349219799041748e-01 -1.614027619361877441e-01 6.700066477060317993e-02 -2.900347411632537842e-01 -3.006424009799957275e-01 -1.444091349840164185e-01 1.496870219707489014e-01 -1.784075051546096802e-01 -2.115078568458557129e-01 -2.509267330169677734e-01 6.530242040753364563e-03 3.357808664441108704e-02 1.609197109937667847e-01 -1.782423704862594604e-01 7.204668223857879639e-02
7.597618550062179565e-02 -2.187683582305908203e-01 1.301833689212799072e-01 -1.243223696947097778e-01 -1.459330022335052490e-01 1.415434479713439941e-01 9.723687916994094849e-02 2.394024878740310669e-01 3.010056018829345703e-01 1.401617527008056641e-01 8.039042353630065918e-02 3.246268630027770996e-01 1.031465455889701843e-01 -1.628317497670650482e-02 1.201293841004371643e-01 -1.816944964230060577e-02 2.901051640510559082e-01 -2.672503888607025146e-01 2.200913578271865845e-01 5.531784519553184509e-02 -2.512371540069580078e-01 -2.436080127954483032e-01 -3.044284647330641747e-03 -2.212461829185485840e-01 -3.471232354640960693e-01 2.897233888506889343e-02 -1.180267259478569031e-01 7.906220108270645142e-02 1.108893156051635742e-01 8.656693994998931885e-02 -4.672195762395858765e-02 -1.269160211086273193e-01
-5.175087600946426392e-03 8.472456783056259155e-02 6.922428309917449951e-02 1.388599276542663574e-01 6.533742696046829224e-02 -3.176692873239517212e-02 1.240813508629798889e-01 -3.383123129606246948e-02 -5.396189540624618530e-02 3.376687467098236084e-01 6.233526766300201416e-02 4.487444162368774414e-01 -2.905071973800659180e-01 3.377597033977508545e-02 6.350765377283096313e-02 -2.866944968700408936e-01 1.001852154731750488e-01 -1.016034036874771118e-01 -1.873550713062286377e-01 2.405194491147994995e-01 -2.713469862937927246e-01 -2.259870767593383789e-01 -3.662259876728057861e-02 -1.409561038017272949e-01 1.186627745628356934e-01 1.561308652162551880e-01 -4.726082831621170044e-02 -7.990568131208419800e-02 -3.915541619062423706e-02 3.772742748260498047e-01 6.885838229209184647e-03 -5.231687054038047791e-02
3.418623805046081543e-01 -4.252650216221809387e-02 -2.082133889198303223e-01 1.973339617252349854e-01 1.561874002218246460e-01 2.010330930352210999e-02 2.215180993080139160e-01 1.416883766651153564e-01 -1.553229391574859619e-01 -3.062094748020172119e-02 8.270573616027832031e-02 6.802979111671447754e-02 -8.910694718360900879e-02 -5.702185630798339844e-02 7.086058706045150757e-02 -3.937311172485351562e-01 -8.250522613525390625e-02 -3.034853935241699219e-02 -1.251720786094665527e-01 -1.511385887861251831e-01 -2.341880947351455688e-01 -9.807093441486358643e-02 -4.108576178550720215e-01 9.224600344896316528e-02 -1.074380502104759216e-01 -1.081607714295387268e-01 -2.068734914064407349e-01 -1.646378487348556519e-01 9.325460344552993774e-02 1.120739802718162537e-01 3.073515594005584717e-01 2.086405828595161438e-02
5.141803994774818420e-03 9.392741322517395020e-02 -2.840160727500915527e-01 2.130176723003387451e-01 -6.231923773884773254e-02 2.311868965625762939e-01 -2.136965543031692505e-01 2.118140608072280884e-01 3.114960491657257080e-01 -1.359411329030990601e-01 2.237401902675628662e-01 1.543567776679992676e-01 -3.350368142127990723e-02 3.939742164220660925e-04 2.526984177529811859e-02 -2.197578176856040955e-02 1.118965968489646912e-01 -6.561959534883499146e-02 2.896402478218078613e-01 -5.149000789970159531e-04 -1.935660094022750854e-01 -2.050537914037704468e-01 -3.922794386744499207e-02 -1.176142767071723938e-01 -1.492641679942607880e-02 -2.926363646984100342e-01 -1.942978948354721069e-01 -1.681096293032169342e-02 -1.972619742155075073e-01 3.494201898574829102e-01 1.086045801639556885e-01 -1.825030595064163208e-01
1.324055194854736328e-01 2.019583135843276978e-01 -6.529898941516876221e-02 1.463741511106491089e-01 -2.869461849331855774e-02 6.615931540727615356e-02 -4.356528073549270630e-02 -1.158861443400382996e-01 -5.874643474817276001e-02 1.727682501077651978e-01 1.483363360166549683e-01 2.475410997867584229e-01 -4.509458541870117188e-01 -6.270249187946319580e-02 1.369329392910003662e-01 -3.784162104129791260e-01 1.917884796857833862e-01 -1.629250496625900269e-01 -1.347500234842300415e-01 2.954347729682922363e-01 -3.388788998126983643e-01 -1.561053544282913208e-01 5.894460156559944153e-02 -7.963568903505802155e-03 1.676252931356430054e-01 9.787517040967941284e-02 9.075733250938355923e-04 -1.078417599201202393e-01 -1.574201732873916626e-01 1.467143278568983078e-02 -1.532904207706451416e-01 -1.832720451056957245e-02
1.148225273936986923e-02 -1.194047555327415466e-01 3.911559283733367920e-02 3.383225500583648682e-01 -2.123842239379882812e-01 5.781273916363716125e-02 -3.712727427482604980e-01 -5.735085532069206238e-02 2.668275535106658936e-01 -7.974538207054138184e-02 9.499694406986236572e-02 2.556926012039184570e-01 -5.875742807984352112e-02 -2.200425229966640472e-02 9.362894296646118164e-02 -2.172203809022903442e-01 2.098938077688217163e-02 -6.482318043708801270e-02 9.641651809215545654e-02 2.200234234333038330e-01 -3.883497118949890137e-01 2.666612900793552399e-02 -2.730247005820274353e-02 -2.334739416837692261e-01 -1.947273463010787964e-01 2.406075894832611084e-01 -1.074306890368461609e-01 -6.665921956300735474e-02 3.703498467803001404e-02 4.522741958498954773e-02 1.260078698396682739e-01 -2.607060968875885010e-01
-1.017680168151855469e-01 -2.421046644449234009e-01 -2.477766126394271851e-01 -1.206114888191223145e-01 -1.311442232690751553e-03 -8.009243011474609375e-02 -2.133361250162124634e-01 -7.546680420637130737e-02 -1.599533259868621826e-01 5.098347086459398270e-03 1.344206184148788452e-02 1.496283859014511108e-01 -9.995593689382076263e-03 3.516085073351860046e-02 2.458609044551849365e-01 -3.921421170234680176e-01 -4.713385179638862610e-02 -3.434281349182128906e-01 -1.195197179913520813e-01 -3.189873993396759033e-01 -2.816755771636962891e-01 -1.974378526210784912e-01 -3.269546031951904297e-01 2.269780077040195465e-02 -1.767020374536514282e-01 1.305795460939407349e-01 -5.750223621726036072e-02 -1.452715322375297546e-02 8.813619613647460938e-03 5.319146905094385147e-03 9.296920150518417358e-02 1.060352176427841187e-01
1.038308739662170410e-01 7.876216620206832886e-02 -7.408069074153900146e-02 1.641036123037338257e-01 -1.703396439552307129e-01 -7.563523203134536743e-02 2.483787573873996735e-02 7.068113982677459717e-02 -1.753157675266265869e-01 3.181663751602172852e-01 -1.102767512202262878e-01 4.388774633407592773e-01 -2.672894895076751709e-01 4.782941937446594238e-02 1.827254146337509155e-01 -4.997325688600540161e-02 2.241567820310592651e-01 9.398586116731166840e-03 -2.830554544925689697e-01 1.234721392393112183e-01 -1.276383996009826660e-01 -3.013935387134552002e-01 2.460004203021526337e-02 -1.910188347101211548e-01 2.685810253024101257e-02 -1.807141453027725220e-01 -2.298886179924011230e-01 8.218820393085479736e-02 -4.952725023031234741e-02 1.494086086750030518e-01 -1.148905381560325623e-01 -2.073882520198822021e-01
4.620207846164703369e-01 1.214786097407341003e-01 1.362631097435951233e-02 2.347117662429809570e-01 -3.663970157504081726e-02 -1.518153101205825806e-01 -2.309132963418960571e-01 7.099728286266326904e-02 2.389773279428482056e-01 1.059321984648704529e-01 2.997201383113861084e-01 1.964424252510070801e-01 4.624501988291740417e-02 1.315903663635253906e-01 -1.705892682075500488e-01 -1.640537828207015991e-01 1.203226819634437561e-01 -2.944675832986831665e-02 -1.736553758382797241e-01 1.965142227709293365e-02 -2.743260562419891357e-01 -2.165783792734146118e-01 7.769569754600524902e-02 -3.545930981636047363e-02 -1.999906003475189209e-01 -9.363371133804321289e-02 -2.553821206092834473e-01 7.532869279384613037e-02 1.731906384229660034e-01 -1.035125851631164551e-01 1.041487753391265869e-01 1.223654523491859436e-01
1.145116314291954041e-01 -6.457478553056716919e-02 1.199252605438232422e-01 -2.538578808307647705e-01 2.549239434301853180e-02 6.442554295063018799e-02 1.396585553884506226e-01 6.778151728212833405e-03 -7.339870929718017578e-02 1.683882921934127808e-01 2.117781639099121094e-01 4.579298794269561768e-01 -1.091640666127204895e-01 -8.479180932044982910e-02 1.765441298484802246e-01 -1.767294406890869141e-01 2.017055451869964600e-01 -8.149334043264389038e-02 2.991575188934803009e-02 -1.103759184479713440e-01 -3.248030543327331543e-01 -2.518021166324615479e-01 -4.676600173115730286e-02 1.667449921369552612e-01 -2.777050435543060303e-01 -1.384022980928421021e-01 2.088194936513900757e-01 -2.137669622898101807e-01 2.461336702108383179e-01 -3.839055821299552917e-02 3.084641182795166969e-03 -5.293679237365722656e-02
-1.511623896658420563e-02 -4.975496232509613037e-02 -1.646148115396499634e-01 2.667497098445892334e-01 -1.544464528560638428e-01 2.500509656965732574e-02 -2.589225955307483673e-02 1.961480826139450073e-01 1.935560442507266998e-02 4.199199378490447998e-02 3.748817443847656250e-01 1.661958992481231689e-01 -3.626733319833874702e-03 -2.480955980718135834e-02 5.103519931435585022e-02 -2.836480438709259033e-01 6.959876418113708496e-02 -1.332982778549194336e-01 -1.967539638280868530e-01 1.102739199995994568e-01 -5.083267092704772949e-01 -2.017355263233184814e-01 1.638742387294769287e-01 -1.513405144214630127e-01 -9.801533073186874390e-02 -1.542549133300781250e-01 6.261147558689117432e-02 -1.587779670953750610e-01 -1.341980695724487305e-01 1.609679460525512695e-01 -1.457715183496475220e-01 1.771890521049499512e-01
2.967048250138759613e-02 1.340641528367996216e-01 -2.932899631559848785e-02 3.328535705804824829e-02 -2.280667610466480255e-02 1.161684989929199219e-01 -3.749032914638519287e-01 -9.192383289337158203e-02 2.345703840255737305e-01 -4.470236599445343018e-02 2.387610524892807007e-01 2.076588869094848633e-01 -1.066734716296195984e-01 -3.177115023136138916e-01 4.306798279285430908e-01 2.313879318535327911e-03 -3.551313281059265137e-02 -3.742650896310806274e-02 -5.480373743921518326e-03 1.006953194737434387e-01 -1.815762519836425781e-01 -3.022194206714630127e-01 -9.083535522222518921e-02 2.160212956368923187e-02 4.164919257164001465e-02 -2.114551961421966553e-01 -7.893420755863189697e-02 -2.535695135593414307e-01 7.137198001146316528e-02 2.966146469116210938e-01 7.037372887134552002e-02 -1.847205497324466705e-02
3.723505139350891113e-02 -2.965872287750244141e-01 1.005213782191276550e-01 3.704134002327919006e-02 8.918174356222152710e-02 -5.175819993019104004e-02 -7.143504172563552856e-02 2.956393361091613770e-01 3.108296990394592285e-01 1.505899280309677124e-01 1.486888676881790161e-01 2.785519659519195557e-01 1.728430949151515961e-02 -3.517116010189056396e-01 -5.223206058144569397e-02 -8.496835827827453613e-02 2.429116666316986084e-01 -1.926536485552787781e-02 8.368682116270065308e-02 6.828867364674806595e-03 -2.832361757755279541e-01 -2.156695872545242310e-01 -1.630033552646636963e-02 -2.232504785060882568e-01 1.023456752300262451e-01 -4.182460159063339233e-02 1.298566460609436035e-01 -1.670057475566864014e-01 2.768389880657196045e-01 1.301844120025634766e-01 1.023869961500167847e-01 -1.969188153743743896e-01
-1.433068811893463135e-01 -2.561474442481994629e-01 1.607249677181243896e-01 -2.676513232290744781e-02 -1.657717227935791016e-01 1.782003440894186497e-03 -3.306003287434577942e-02 8.871121704578399658e-02 1.371529847383499146e-01 2.128055095672607422e-01 2.639094293117523193e-01 4.313140213489532471e-01 1.207862272858619690e-01 -1.483466103672981262e-02 2.533589899539947510e-01 -8.252637088298797607e-02 2.258457392454147339e-01 -2.480894476175308228e-01 2.733193105086684227e-03 -3.284838795661926270e-02 -3.559896051883697510e-01 -1.611773967742919922e-01 -5.953442305326461792e-02 -2.027793601155281067e-02 -2.364080250263214111e-01 2.966430038213729858e-02 3.960508387535810471e-03 -1.085720658302307129e-01 -1.329510752111673355e-02 -7.091395556926727295e-02 -2.071774899959564209e-01 -2.413811683654785156e-01
6.562467664480209351e-02 2.139896303415298462e-01 -6.932729482650756836e-02 6.810016930103302002e-02 -2.466777898371219635e-02 -7.865797728300094604e-03 -2.063805237412452698e-02 1.860116608440876007e-02 2.978559136390686035e-01 2.565134465694427490e-01 2.016353011131286621e-01 2.412370592355728149e-01 2.154778391122817993e-01 -6.695888191461563110e-02 3.692222759127616882e-02 -1.859324574470520020e-01 4.524514079093933105e-02 -1.806478798389434814e-01 -8.608826994895935059e-02 -2.021139562129974365e-01 -4.890157580375671387e-01 -1.189120113849639893e-02 8.784660696983337402e-02 -4.850870743393898010e-02 -8.342012017965316772e-02 -4.103032946586608887e-01 -2.169859707355499268e-01 8.853127062320709229e-02 5.481132492423057556e-02 -4.555128887295722961e-02 1.724765747785568237e-01 3.810361772775650024e-02
1.243221238255500793e-01 -2.980653196573257446e-02 -1.999768018722534180e-01 2.897476851940155029e-01 1.911240816116333008e-02 2.751059830188751221e-01 -2.170414477586746216e-01 2.869200408458709717e-01 9.161832928657531738e-02 8.219785243272781372e-02 2.353101223707199097e-01 3.516531884670257568e-01 4.172698594629764557e-03 -1.153446361422538757e-01 4.046764969825744629e-02 -1.011871248483657837e-01 8.804035931825637817e-02 -2.442602366209030151e-01 7.473268359899520874e-02 1.957074403762817383e-01 -5.238129571080207825e-02 -2.259325087070465088e-01 7.180186361074447632e-02 2.433817833662033081e-02 1.018844395875930786e-01 -2.500371038913726807e-01 -1.978099197149276733e-01 4.688161239027976990e-02 -1.473961323499679565e-01 3.192916810512542725e-01 1.282958835363388062e-01 -9.827053546905517578e-02
1.166084408760070801e-01 -2.226808816194534302e-01 -1.533091217279434204e-01 1.056656911969184875e-01 -1.055465042591094971e-01 -1.281872242689132690e-01 2.537181079387664795e-01 -5.617269873619079590e-02 -1.378014497458934784e-02 -4.320905357599258423e-02 -2.482372671365737915e-01 2.948726117610931396e-01 -3.152155280113220215e-01 -1.297848224639892578e-01 -4.361008759588003159e-03 -2.147543579339981079e-01 2.653586566448211670e-01 -4.615649580955505371e-02 1.291219145059585571e-01 -8.420120924711227417e-02 -4.194145798683166504e-01 -3.161395788192749023e-01 -6.628889590501785278e-02 3.574385866522789001e-02 1.139565780758857727e-01 1.076513230800628662e-01 -5.446350574493408203e-02 -1.509024649858474731e-01 -2.084259390830993652e-01 3.776950016617774963e-02 -6.013026461005210876e-02 -1.320828944444656372e-01
-1.293516606092453003e-01 -1.946920901536941528e-01 7.293872535228729248e-02 2.326968014240264893e-01 -2.168049514293670654e-01 9.636487066745758057e-02 -1.856570392847061157e-01 -1.385087221860885620e-01 3.751925006508827209e-02 9.442838840186595917e-03 2.141015976667404175e-01 1.248780041933059692e-01 6.779443938285112381e-03 1.083101034164428711e-01 -4.677984863519668579e-03 -2.285454869270324707e-01 1.684434860944747925e-01 -1.809335798025131226e-01 -2.201079130172729492e-01 8.742348104715347290e-02 -3.368555605411529541e-01 -3.711284995079040527e-01 -1.923237591981887817e-01 -1.642617210745811462e-02 2.666548788547515869e-01 -1.697066724300384521e-01 1.465274691581726074e-01 -3.945070877671241760e-02 7.147727906703948975e-02 -4.973631352186203003e-02 1.736307144165039062e-01 -2.875060141086578369e-01
1.675789617002010345e-02 -8.127278834581375122e-02 -2.351869642734527588e-01 -1.199165591970086098e-03 -5.504545569419860840e-02 2.470908500254154205e-02 8.096103370189666748e-02 -1.226791292428970337e-01 1.544364392757415771e-01 1.627119779586791992e-01 4.815028235316276550e-02 1.200131177902221680e-01 -1.976789087057113647e-01 -2.429883033037185669e-01 1.950248628854751587e-01 -2.921120636165142059e-02 1.714868247509002686e-01 -3.098979890346527100e-01 2.657403647899627686e-01 -1.422342360019683838e-01 -1.897376328706741333e-01 -3.992707133293151855e-01 1.630553305149078369e-01 -1.725034862756729126e-01 -8.875598013401031494e-02 -1.002587098628282547e-02 -2.550571560859680176e-01 3.410587832331657410e-02 2.905367016792297363e-01 2.281198203563690186e-01 -7.005117088556289673e-02 1.577679067850112915e-01
1.971249580383300781e-01 1.523621529340744019e-01 -1.242840364575386047e-01 4.910752177238464355e-02 7.840181887149810791e-02 1.343823522329330444e-01 5.464161932468414307e-02 -9.815010242164134979e-03 -1.122249439358711243e-01 2.046867311000823975e-01 1.006050384603440762e-03 1.015976071357727051e-01 -2.742799818515777588e-01 -1.774828881025314331e-01 2.361647188663482666e-01 -2.445662915706634521e-01 2.670654654502868652e-01 -2.622592449188232422e-01 -1.678700745105743408e-01 -3.090252876281738281e-01 -2.157697379589080811e-01 -3.086308836936950684e-01 1.870257966220378876e-02 5.203180387616157532e-02 9.886307269334793091e-02 4.966488108038902283e-02 1.428607553243637085e-01 -2.847683727741241455e-01 1.996324211359024048e-01 1.699911355972290039e-01 -1.044136509299278259e-01 6.007632240653038025e-02
1.322919875383377075e-01 -1.423895806074142456e-01 4.802320525050163269e-02 2.400345206260681152e-01 -1.080632731318473816e-01 -1.010948419570922852e-01 -2.890004217624664307e-01 2.219894379377365112e-01 2.988259792327880859e-01 7.691494654864072800e-03 1.639268398284912109e-01 3.115868568420410156e-01 1.968908160924911499e-01 -3.625530377030372620e-02 9.838286787271499634e-02 -1.716067343950271606e-01 6.167624518275260925e-02 -4.677318334579467773e-01 2.988261112477630377e-04 -1.227829009294509888e-01 -1.283622533082962036e-01 -9.268286079168319702e-02 -4.668019246309995651e-03 1.589912921190261841e-02 -4.396578297019004822e-02 -7.331822812557220459e-02 -3.436124883592128754e-03 -4.151820242404937744e-01 -2.055836096405982971e-02 -3.274995600804686546e-03 1.088112220168113708e-01 -1.076114736497402191e-02
2.519454658031463623e-01 2.875964641571044922e-01 -1.342580616474151611e-01 -1.044873967766761780e-01 -2.324752956628799438e-01 8.178718388080596924e-02 -3.083145320415496826e-01 -3.647167235612869263e-02 -3.469576686620712280e-02 6.974683701992034912e-02 5.738925561308860779e-02 9.736493229866027832e-02 -2.353598363697528839e-02 1.178336888551712036e-01 -5.148982256650924683e-02 -2.175004482269287109e-01 -6.269177049398422241e-02 -1.420889049768447876e-01 1.429768949747085571e-01 2.404149025678634644e-01 -3.474566638469696045e-01 -2.331261783838272095e-01 -1.784857660531997681e-01 -1.974478811025619507e-01 -5.360107123851776123e-02 -3.183767795562744141e-01 -7.848228514194488525e-02 1.851381361484527588e-01 2.488621622323989868e-01 1.661809086799621582e-01 2.817150019109249115e-02 3.487452119588851929e-02
4.457391798496246338e-01 -1.758358790539205074e-03 -1.495234370231628418e-01 1.195002272725105286e-01 1.203607618808746338e-01 -6.945685297250747681e-02 2.682665884494781494e-01 8.191777020692825317e-02 2.477301098406314850e-02 -1.240948587656021118e-01 -1.524885464459657669e-02 3.603548556566238403e-02 -7.821244746446609497e-02 -1.092549860477447510e-01 1.007276847958564758e-01 -1.611193269491195679e-01 -9.155624359846115112e-02 -4.183301031589508057e-01 -1.215937733650207520e-01 -8.039531111717224121e-02 -2.210873067378997803e-01 -2.347142547369003296e-01 -1.382044553756713867e-01 3.641828894615173340e-03 5.198840796947479248e-02 -1.112221702933311462e-01 1.270045787096023560e-01 -2.765410244464874268e-01 1.009757295250892639e-01 2.771313190460205078e-01 -1.757048964500427246e-01 -2.042552828788757324e-01
-6.183638423681259155e-02 -1.087194085121154785e-01 -1.734033524990081787e-01 -1.729088723659515381e-01 -4.174105525016784668e-01 2.266117632389068604e-01 6.120420247316360474e-02 -9.760791063308715820e-02 -1.114497054368257523e-02 3.349829316139221191e-01 1.852840632200241089e-01 -9.916082955896854401e-03 -4.526938311755657196e-03 2.183230780065059662e-02 1.680806726217269897e-01 -2.499441802501678467e-01 2.364506274461746216e-01 -3.735900819301605225e-01 -1.331921517848968506e-01 -2.277526818215847015e-02 -2.885128259658813477e-01 -2.507667541503906250e-01 -1.045901030302047729e-01 -1.433878540992736816e-01 1.247150227427482605e-01 -7.962197810411453247e-02 -4.592972993850708008e-02 -3.032137639820575714e-02 1.241162866353988647e-01 8.293192833662033081e-02 -9.249009191989898682e-02 -2.065037190914154053e-02
-8.605344593524932861e-02 -7.838687300682067871e-02 -2.258846722543239594e-02 4.242854192852973938e-02 -2.335008680820465088e-01 -9.439019858837127686e-02 6.095995008945465088e-02 5.800189450383186340e-02 -4.945936426520347595e-02 -5.859469994902610779e-02 2.249674499034881592e-01 1.141093596816062927e-01 -3.785460591316223145e-01 2.588526308536529541e-01 3.007915318012237549e-01 -2.596444785594940186e-01 1.141876429319381714e-01 5.748767033219337463e-02 1.953543424606323242e-01 -1.421848833560943604e-01 -3.978337943553924561e-01 -1.771796047687530518e-01 -2.360324561595916748e-01 -8.013235032558441162e-02 -6.967589724808931351e-03 5.605512857437133789e-02 -2.886717319488525391e-01 -1.572724282741546631e-01 1.068167686462402344e-01 -4.291214421391487122e-02 -6.371489912271499634e-02 -1.443473696708679199e-01
2.562496364116668701e-01 -1.482023894786834717e-01 1.294095534831285477e-02 1.788397878408432007e-01 -3.896195814013481140e-02 -8.804392814636230469e-02 1.875664889812469482e-01 1.341758668422698975e-01 3.419198561459779739e-03 -1.080766096711158752e-01 -6.166726723313331604e-02 4.552947580814361572e-01 -2.985645234584808350e-01 2.061119973659515381e-01 -1.924611441791057587e-02 -1.557295918464660645e-01 1.581295952200889587e-02 2.340726405382156372e-01 -7.606428861618041992e-02 -9.656039625406265259e-02 -3.592253625392913818e-01 -2.758648097515106201e-01 -3.161143660545349121e-01 -1.516322344541549683e-01 4.820479080080986023e-02 2.703822776675224304e-02 9.231006354093551636e-02 8.671692758798599243e-02 -1.108752116560935974e-01 -8.158329129219055176e-02 4.945125803351402283e-02 -5.351859610527753830e-03
1.566420793533325195e-01 4.882741719484329224e-02 -1.808106601238250732e-01 2.581278383731842041e-01 1.329701626673340797e-03 2.116443067789077759e-01 3.340532630681991577e-02 6.097992509603500366e-02 2.430407851934432983e-01 8.632350713014602661e-02 1.557345390319824219e-01 3.054988980293273926e-01 5.412654951214790344e-03 2.591408789157867432e-01 1.785126700997352600e-02 -2.103057354688644409e-01 -4.856371507048606873e-02 -1.755773276090621948e-01 -1.552133560180664062e-01 -1.889800876379013062e-01 -5.090004205703735352e-01 -1.029433310031890869e-01 1.025642827153205872e-01 -1.824847906827926636e-01 -4.844898730516433716e-02 -2.154569178819656372e-01 5.643915385007858276e-02 -9.680566191673278809e-02 -1.371918469667434692e-01 -1.092216074466705322e-01 -1.257233768701553345e-01 1.179865524172782898e-01
2.643243670463562012e-01 -2.425873875617980957e-01 -1.005010753870010376e-01 -1.113408952951431274e-01 9.119866788387298584e-02 -5.100142210721969604e-02 -6.577899307012557983e-02 -1.386654078960418701e-01 2.128542363643646240e-01 2.331003993749618530e-01 -3.045722097158432007e-02 2.567323148250579834e-01 2.174510210752487183e-01 4.203676059842109680e-02 2.382164746522903442e-01 -2.055614292621612549e-01 2.801715731620788574e-01 -1.791460812091827393e-01 -4.626683890819549561e-02 5.498040933161973953e-03 -1.222378313541412354e-01 -2.810944914817810059e-01 -2.061064839363098145e-01 1.400435119867324829e-01 -1.149271875619888306e-01 1.536079030483961105e-02 -6.857804954051971436e-02 -3.532956540584564209e-01 4.371903464198112488e-02 1.725043542683124542e-02 -1.313835233449935913e-01 -2.617878913879394531e-01
6.480721291154623032e-03 -2.992771565914154053e-02 -2.195133417844772339e-01 1.543146967887878418e-01 -4.640779495239257812e-01 -1.417007297277450562e-01 -3.103148378431797028e-02 -6.229209713637828827e-03 1.341809928417205811e-01 5.266977846622467041e-02 -1.280758827924728394e-01 3.015457689762115479e-01 -9.237387776374816895e-02 -2.826033830642700195e-01 1.087922602891921997e-02 -2.223281860351562500e-01 4.959051311016082764e-02 3.228806331753730774e-02 -1.914353221654891968e-01 2.213367223739624023e-01 -1.123839765787124634e-01 -5.867181718349456787e-02 -3.002141416072845459e-01 2.093563042581081390e-02 2.113931030035018921e-01 -9.088610857725143433e-02 -1.280603855848312378e-01 -3.084269165992736816e-01 1.904021203517913818e-01 1.258417516946792603e-01 -1.044336780905723572e-01 3.616928309202194214e-02
1.188529953360557556e-01 -1.703191995620727539e-01 -4.900496304035186768e-01 3.181330859661102295e-01 2.685018349438905716e-03 -1.143171787261962891e-01 1.065502613782882690e-01 -3.950976207852363586e-02 -1.784936636686325073e-01 2.248714119195938110e-01 2.264610119163990021e-02 2.148733735084533691e-01 -2.618929147720336914e-01 3.930042311549186707e-02 1.113075539469718933e-01 -5.600027740001678467e-02 2.253181785345077515e-01 -1.719075292348861694e-01 -1.612831838428974152e-02 -1.692132279276847839e-02 -1.218862533569335938e-01 -1.889506131410598755e-01 -2.633048295974731445e-01 -1.731502823531627655e-02 4.017566889524459839e-02 -1.492313593626022339e-01 1.371578425168991089e-01 -4.672323167324066162e-02 -1.266116276383399963e-02 7.181464880704879761e-02 -2.781337201595306396e-01 -2.148019671440124512e-01
2.419428676366806030e-01 -1.112420558929443359e-01 -8.469399064779281616e-02 -1.155629828572273254e-01 -1.329686194658279419e-01 2.125368565320968628e-01 -1.703832298517227173e-01 3.711822256445884705e-02 -4.641979932785034180e-02 -2.111558914184570312e-01 2.562199234962463379e-01 4.227448403835296631e-01 -9.222837537527084351e-02 9.911847859621047974e-02 1.231722161173820496e-01 -1.123265027999877930e-01 1.499446481466293335e-01 -2.189465165138244629e-01 9.640573407523334026e-04 -1.356340497732162476e-01 -1.642286777496337891e-01 -2.379387468099594116e-01 -6.363573670387268066e-02 1.710138171911239624e-01 2.160097807645797729e-01 -6.549417227506637573e-02 -2.304181903600692749e-01 -3.504511117935180664e-01 -1.913973242044448853e-01 -3.984814882278442383e-02 6.363665312528610229e-02 -5.700226128101348877e-02
2.084042578935623169e-01 -4.809197410941123962e-02 2.299458719789981842e-02 1.808742433786392212e-01 -4.806896299123764038e-02 -1.226253807544708252e-01 5.229599773883819580e-02 1.436792463064193726e-01 -1.847522407770156860e-01 1.539754122495651245e-01 7.193338871002197266e-02 3.860273957252502441e-01 -3.599764704704284668e-01 2.544398047029972076e-02 8.332955837249755859e-02 -2.315946370363235474e-01 5.989702790975570679e-02 -5.586799606680870056e-02 -1.623803377151489258e-01 2.340180575847625732e-01 -2.443655729293823242e-01 -3.608869016170501709e-01 -9.179403632879257202e-02 3.279222920536994934e-02 2.551275789737701416e-01 9.177761524915695190e-02 8.287937194108963013e-02 7.029823213815689087e-02 -1.153856217861175537e-01 2.549414634704589844e-01 -1.609343141317367554e-01 2.472914569079875946e-02
2.795610725879669189e-01 3.303114473819732666e-01 -4.882852360606193542e-02 2.068164646625518799e-01 -4.313654825091362000e-02 1.132512986660003662e-01 -5.569729954004287720e-02 1.220647171139717102e-01 1.229479908943176270e-01 1.807158999145030975e-02 2.813085913658142090e-01 6.272313743829727173e-02 -8.557607978582382202e-02 -1.703922003507614136e-01 8.050462603569030762e-02 -3.380286693572998047e-01 1.175500750541687012e-01 -2.882642149925231934e-01 -3.101706504821777344e-02 -5.095688253641128540e-02 -1.549478173255920410e-01 -1.672120392322540283e-01 -6.380807608366012573e-02 -2.469278275966644287e-01 -2.476378530263900757e-01 -2.710866034030914307e-01 5.546589940786361694e-02 2.943545579910278320e-01 1.602730154991149902e-01 -2.066639438271522522e-02 9.171849489212036133e-02 -5.229565128684043884e-02
2.072193473577499390e-01 2.332452088594436646e-01 -1.165957674384117126e-01 -5.069849267601966858e-02 -1.786655336618423462e-01 -2.520500421524047852e-01 -1.572429686784744263e-01 1.024748161435127258e-01 -1.711329072713851929e-02 1.160960942506790161e-01 1.096107736229896545e-01 4.642056226730346680e-01 1.845722496509552002e-01 -1.065451428294181824e-01 8.794323354959487915e-02 -3.887833282351493835e-02 -7.811004668474197388e-02 -6.111616641283035278e-02 2.233531884849071503e-02 -3.620521165430545807e-03 -2.306563705205917358e-01 -3.044266104698181152e-01 -2.907097637653350830e-01 -2.756443060934543610e-02 -3.726913332939147949e-01 1.468078494071960449e-01 -1.052606850862503052e-01 7.051677443087100983e-03 7.584220170974731445e-02 9.373802691698074341e-02 1.135720238089561462e-01 1.391456723213195801e-01
6.262697279453277588e-02 -4.555961862206459045e-02 -1.759065836668014526e-01 2.154966257512569427e-02 -2.737700343132019043e-01 1.529019325971603394e-01 -8.939491212368011475e-02 1.175846308469772339e-01 -7.480163872241973877e-02 2.218472510576248169e-01 2.758731842041015625e-01 -1.251429766416549683e-01 1.642793864011764526e-01 1.712472736835479736e-01 9.877848625183105469e-02 -4.185576736927032471e-01 7.345607131719589233e-02 -8.467986434698104858e-02 -2.143275439739227295e-01 1.325411498546600342e-01 -2.460685223340988159e-01 -1.755931526422500610e-01 -3.083277940750122070e-01 -1.940843909978866577e-01 -1.240592263638973236e-02 -1.196403056383132935e-01 -8.251982927322387695e-02 -2.851196825504302979e-01 2.996617741882801056e-02 -1.131017953157424927e-01 1.951814442873001099e-01 8.069331757724285126e-03
1.719887703657150269e-01 -1.595666706562042236e-01 -4.106645584106445312e-01 1.481561362743377686e-01 1.044910103082656860e-01 -1.509065181016921997e-01 3.979843854904174805e-02 -1.923870593309402466e-01 1.023882031440734863e-01 5.163022130727767944e-02 -1.703022420406341553e-01 7.415565103292465210e-02 -1.543456166982650757e-01 -1.326065808534622192e-01 2.554076015949249268e-01 -4.009769856929779053e-02 3.289993703365325928e-01 -1.757387667894363403e-01 6.103420630097389221e-02 -1.375546902418136597e-01 -1.636465191841125488e-01 -1.608894765377044678e-01 -3.361861109733581543e-01 -1.936682611703872681e-01 4.285611584782600403e-02 -1.829255023039877415e-03 4.339563474059104919e-02 -1.807785034179687500e-01 2.050999850034713745e-01 1.022478863596916199e-01 -8.368808031082153320e-02 -2.555042803287506104e-01
7.402153313159942627e-02 -2.517791837453842163e-02 1.012539397925138474e-02 1.683241575956344604e-01 -8.973771333694458008e-02 3.267521038651466370e-02 -4.145372509956359863e-01 -2.000702172517776489e-02 1.416355371475219727e-02 2.599567174911499023e-01 -3.764940798282623291e-02 5.397663712501525879e-01 -2.607101760804653168e-02 -1.955346465110778809e-01 1.119195073843002319e-01 -1.990008503198623657e-01 2.040724605321884155e-01 -2.334234714508056641e-01 1.021837219595909119e-01 -1.227818951010704041e-01 -2.523448169231414795e-01 8.694152534008026123e-02 -1.843305528163909912e-01 2.512580715119838715e-03 -1.295242309570312500e-01 -2.111845277249813080e-02 -1.616799533367156982e-01 -2.119276821613311768e-01 9.935782849788665771e-02 -4.162236675620079041e-02 7.585098594427108765e-02 -1.238297321833670139e-03
8.253476768732070923e-02 1.328598558902740479e-01 -1.151981055736541748e-01 9.843477606773376465e-02 -9.925591945648193359e-02 3.750697895884513855e-02 -7.292543351650238037e-02 -5.489871650934219360e-02 2.851532958447933197e-02 2.822869122028350830e-01 1.797270923852920532e-01 2.048377841711044312e-01 1.744844913482666016e-01 2.547826766967773438e-01 -2.835405804216861725e-02 -4.258722364902496338e-01 1.629529893398284912e-01 -1.263667643070220947e-02 -2.264080643653869629e-01 1.435798853635787964e-01 -2.362270951271057129e-01 -2.146011143922805786e-01 -2.616912126541137695e-01 -2.121654599905014038e-01 9.074448794126510620e-02 -2.320353500545024872e-02 9.826548630371689796e-04 -2.281430661678314209e-01 1.819805353879928589e-01 -4.876096919178962708e-02 8.953490853309631348e-02 2.870881855487823486e-01
8.177492022514343262e-02 -2.487883269786834717e-01 -1.054758206009864807e-01 2.428147010505199432e-02 -3.875194117426872253e-02 -5.643404275178909302e-02 1.132620796561241150e-01 2.636137604713439941e-01 -9.283849596977233887e-02 1.857541650533676147e-01 1.763105690479278564e-01 3.216738998889923096e-01 -2.422430664300918579e-01 1.972781866788864136e-01 -1.246540099382400513e-01 -5.077812075614929199e-02 1.933507807552814484e-02 -4.714539740234613419e-03 -1.094582490622997284e-02 -1.572210490703582764e-01 -1.131371185183525085e-01 -4.977731704711914062e-01 -2.520433366298675537e-01 2.360204607248306274e-01 -1.909808367490768433e-01 -1.403616517782211304e-01 -3.106637485325336456e-02 -1.919136792421340942e-01 6.128683686256408691e-02 3.823510836809873581e-03 4.103355109691619873e-02 -1.866158396005630493e-01
2.374288588762283325e-01 -4.206839799880981445e-01 2.496954053640365601e-01 -1.749137341976165771e-01 -8.826066553592681885e-02 -9.474424272775650024e-02 -8.126989752054214478e-02 8.965309709310531616e-02 -6.647136807441711426e-02 -8.644466847181320190e-02 5.593081563711166382e-02 4.036320745944976807e-01 -3.285059928894042969e-01 -1.596005856990814209e-01 1.215282231569290161e-01 -1.509116142988204956e-01 8.128649741411209106e-02 -3.148090839385986328e-02 1.203137561678886414e-01 1.371326148509979248e-01 -2.412417232990264893e-01 -2.939233183860778809e-01 -1.950477212667465210e-01 1.515843570232391357e-01 -2.010075189173221588e-02 -2.441305201500654221e-03 -1.701078005135059357e-02 -3.219042345881462097e-02 9.554682672023773193e-02 -8.280895650386810303e-03 -8.733207732439041138e-02 -1.684682071208953857e-01
1.747588999569416046e-02 -1.267413944005966187e-01 6.596144288778305054e-02 -3.240213915705680847e-02 4.544384032487869263e-02 1.089449822902679443e-01 -2.135113030672073364e-01 2.767334580421447754e-01 -1.073497906327247620e-01 1.565971970558166504e-01 -1.744091510772705078e-02 4.709683358669281006e-01 -2.018870115280151367e-01 -1.559776663780212402e-01 2.017994225025177002e-01 1.081941723823547363e-01 7.472602277994155884e-02 -1.655042320489883423e-01 1.120731309056282043e-01 1.142930313944816589e-01 -3.550076782703399658e-01 -2.317425757646560669e-01 5.999853089451789856e-02 8.714063465595245361e-02 -2.027917057275772095e-01 -4.236057773232460022e-02 -2.146540731191635132e-01 -2.314726710319519043e-01 1.691465526819229126e-01 -9.253672324120998383e-03 -1.173443719744682312e-01 -1.785534024238586426e-01
3.184861838817596436e-01 2.262435406446456909e-01 1.566470414400100708e-01 1.064430251717567444e-01 -6.180152297019958496e-02 -6.354717165231704712e-02 -2.328802198171615601e-01 -8.971836417913436890e-02 2.795389592647552490e-01 -1.034228131175041199e-01 6.209453195333480835e-02 2.569656968116760254e-01 -3.320484459400177002e-01 -8.683651685714721680e-02 2.667692899703979492e-01 -3.182669728994369507e-02 1.493940800428390503e-01 -8.504191040992736816e-02 -1.362580060958862305e-01 1.406345218420028687e-01 -2.649364769458770752e-01 -2.882362604141235352e-01 2.914635464549064636e-02 -2.033983916044235229e-01 1.396886445581912994e-02 -2.517957389354705811e-01 5.784643813967704773e-02 5.899387970566749573e-02 3.194334357976913452e-02 2.253209203481674194e-01 -8.409024775028228760e-02 -2.298073231941089034e-04
1.298141013830900192e-02 -7.839919999241828918e-03 -1.471530348062515259e-01 4.915640503168106079e-02 -3.866210579872131348e-03 3.552673757076263428e-01 -2.537625133991241455e-01 1.062268167734146118e-01 3.628994897007942200e-02 2.961709201335906982e-01 -1.644317619502544403e-02 2.600326836109161377e-01 -1.854797452688217163e-01 -1.371890008449554443e-01 3.196331560611724854e-01 1.505223512649536133e-01 2.565658390522003174e-01 -2.936636209487915039e-01 -1.714095287024974823e-02 -1.562778949737548828e-01 -3.150353431701660156e-01 -1.086800694465637207e-01 -2.399470657110214233e-01 -1.952780038118362427e-02 1.867537386715412140e-02 9.904292970895767212e-02 -1.488104611635208130e-01 -3.069771453738212585e-02 2.136265784502029419e-01 8.921737782657146454e-03 -1.048643663525581360e-01 -5.540687963366508484e-02
-4.917041864246129990e-03 -1.558079421520233154e-01 -1.449398994445800781e-01 -2.037638984620571136e-02 3.127864748239517212e-02 2.716959416866302490e-01 -1.948198974132537842e-01 -1.811093688011169434e-01 -1.106171086430549622e-01 7.928062975406646729e-02 -2.139928936958312988e-02 1.260505765676498413e-01 -1.272973269224166870e-01 -9.131885319948196411e-02 8.614902198314666748e-02 -2.025181353092193604e-01 3.924593329429626465e-01 -2.187000066041946411e-01 -2.411686927080154419e-01 -2.042721807956695557e-01 -2.664150297641754150e-01 -2.712163031101226807e-01 -3.599236607551574707e-01 -5.671103298664093018e-02 -9.977074712514877319e-02 7.564181834459304810e-02 -5.735433101654052734e-02 -1.801888644695281982e-02 2.552706599235534668e-01 1.687116771936416626e-01 5.179479718208312988e-02 7.898039370775222778e-02
1.499147415161132812e-01 -7.668975740671157837e-02 -4.236736521124839783e-02 -1.092640459537506104e-01 -5.403948575258255005e-02 1.416059136390686035e-01 -9.603088349103927612e-02 -1.770806908607482910e-01 1.731888800859451294e-01 -1.368550509214401245e-01 1.517104655504226685e-01 3.600886166095733643e-01 1.189244631677865982e-02 1.403818726539611816e-01 3.095657825469970703e-01 -1.065351665019989014e-01 2.143998593091964722e-01 -1.490664035081863403e-01 3.139341175556182861e-01 -6.769974529743194580e-02 -9.224697947502136230e-02 -3.617656230926513672e-01 -8.888643980026245117e-02 1.483584940433502197e-01 -3.449594974517822266e-02 9.000616148114204407e-03 -1.523401737213134766e-01 -3.777199983596801758e-01 1.519000530242919922e-02 2.049553841352462769e-01 2.636837959289550781e-02 1.233743503689765930e-01
9.073477238416671753e-02 6.360021978616714478e-02 -1.538718640804290771e-01 2.516130506992340088e-01 2.107411324977874756e-01 1.993431895971298218e-01 -1.166815981268882751e-01 2.578095197677612305e-01 2.337160259485244751e-01 1.993205696344375610e-01 1.655011177062988281e-01 3.752536475658416748e-01 7.600052654743194580e-02 3.361752489581704140e-03 -4.080884158611297607e-03 -2.419072687625885010e-01 -1.393332425504922867e-02 -1.254585683345794678e-01 -7.927885651588439941e-02 1.399239748716354370e-01 -1.447559446096420288e-01 -2.617894411087036133e-01 -3.023672290146350861e-02 -1.984108425676822662e-02 1.856076568365097046e-01 -2.359376847743988037e-01 -2.098875641822814941e-01 9.271078556776046753e-02 -2.138236165046691895e-01 2.949932813644409180e-01 -1.470941491425037384e-02 3.618370741605758667e-02
4.252544343471527100e-01 7.483145687729120255e-03 -2.012304365634918213e-01 2.760483324527740479e-01 -9.393262863159179688e-02 8.707295171916484833e-03 -2.551152370870113373e-02 -1.050122827291488647e-01 1.434619277715682983e-01 1.956223696470260620e-01 2.643099129199981689e-01 3.151032030582427979e-01 -4.835312440991401672e-02 1.631625592708587646e-01 -1.523489654064178467e-01 -3.208582401275634766e-01 4.884752258658409119e-02 -3.369462117552757263e-02 -9.019302204251289368e-03 6.179108098149299622e-02 -3.829125463962554932e-01 5.076530948281288147e-02 1.101598367094993591e-01 -2.763210982084274292e-02 1.196772232651710510e-01 -2.435461729764938354e-01 -3.415189310908317566e-02 7.723063975572586060e-02 1.477387994527816772e-01 -9.686752408742904663e-02 1.233916357159614563e-01 4.457246884703636169e-02
2.283576279878616333e-01 4.316950589418411255e-02 -2.797793447971343994e-01 8.433303236961364746e-02 -3.017491288483142853e-02 -1.100536361336708069e-01 4.848763346672058105e-02 -6.090653687715530396e-02 -1.363617926836013794e-01 5.488094687461853027e-02 6.292888522148132324e-02 -5.043331533670425415e-02 -1.854811608791351318e-01 -1.393808126449584961e-01 -7.625207072123885155e-04 -2.419968992471694946e-01 7.781561464071273804e-02 -3.940969407558441162e-01 3.403816819190979004e-01 -1.115264594554901123e-01 -2.031485736370086670e-02 -3.479792773723602295e-01 -2.451906055212020874e-01 -2.239502966403961182e-01 1.617982089519500732e-01 7.306592911481857300e-02 -1.809221059083938599e-01 -1.163266673684120178e-01 1.354588568210601807e-01 2.133900672197341919e-01 -1.805900931358337402e-01 -7.276771962642669678e-02
2.079909294843673706e-01 7.605466991662979126e-02 -3.294861689209938049e-02 -4.906869307160377502e-02 -2.252419590950012207e-01 2.040157914161682129e-01 2.422949299216270447e-02 -2.137910425662994385e-01 4.298822581768035889e-02 3.976586088538169861e-02 9.429820626974105835e-02 5.807599052786827087e-02 -2.035951465368270874e-01 9.764564782381057739e-02 -7.661838829517364502e-02 -4.983536899089813232e-02 -6.174519285559654236e-02 -3.357984125614166260e-01 -7.131869345903396606e-02 7.976429909467697144e-02 -4.644454717636108398e-01 -3.059016168117523193e-01 2.217682451009750366e-01 -1.046791821718215942e-01 1.470143646001815796e-01 9.555535018444061279e-02 -2.662799954414367676e-01 -1.580831222236156464e-02 3.036199808120727539e-01 1.436527967453002930e-01 -1.220615506172180176e-01 -8.193316310644149780e-02
2.156868763267993927e-02 -3.092663586139678955e-01 -5.876259878277778625e-03 -4.703428223729133606e-02 1.297286595217883587e-03 2.944972366094589233e-02 -3.445709869265556335e-02 1.738745719194412231e-01 2.726683020591735840e-01 2.771489620208740234e-01 -1.180568523705005646e-02 3.283601999282836914e-01 -2.694892510771751404e-02 -5.808629840612411499e-02 1.410655081272125244e-01 -1.045211255550384521e-01 3.999510407447814941e-01 -3.192247450351715088e-01 3.205756098031997681e-02 9.755137376487255096e-03 -4.392868578433990479e-01 1.008656341582536697e-02 -6.383859366178512573e-02 -4.471723735332489014e-02 -1.938282847404479980e-01 1.134415492415428162e-01 -1.289920508861541748e-01 1.502625644207000732e-01 5.239478498697280884e-02 1.155754849314689636e-01 2.526622638106346130e-02 8.230805397033691406e-02
2.502118349075317383e-01 9.727019071578979492e-02 -2.189444378018379211e-02 1.023934110999107361e-01 -2.631864277645945549e-03 -2.016679942607879639e-01 -8.204288035631179810e-02 3.853080421686172485e-02 8.840219676494598389e-02 1.083683669567108154e-01 1.952278316020965576e-01 3.637537658214569092e-01 7.411839812994003296e-02 -1.078661009669303894e-01 9.470520168542861938e-02 1.714067459106445312e-01 -7.120986282825469971e-02 -1.199063360691070557e-01 -7.221237570047378540e-02 2.579682469367980957e-01 -3.616481423377990723e-01 -2.730993330478668213e-01 -2.603446543216705322e-01 -2.257518284022808075e-02 -3.157063424587249756e-01 -2.926226705312728882e-02 -3.218704164028167725e-01 1.206549555063247681e-01 -7.825972139835357666e-02 -1.467711329460144043e-01 1.368206273764371872e-02 1.058216914534568787e-01
1.248083543032407761e-02 1.998042464256286621e-01 -3.134914636611938477e-01 -1.630406081676483154e-01 -1.511912941932678223e-01 -2.351431399583816528e-01 -1.434478610754013062e-01 2.230193167924880981e-01 2.756120637059211731e-03 1.509875804185867310e-01 1.249743625521659851e-01 3.833203315734863281e-01 6.543137878179550171e-02 1.592409759759902954e-01 -7.218182086944580078e-02 -4.298110678791999817e-02 -1.240915525704622269e-02 -1.826612502336502075e-01 1.174377202987670898e-01 1.922763437032699585e-01 -4.482791721820831299e-01 -1.355183124542236328e-01 -3.171723186969757080e-01 1.214714646339416504e-01 4.807548224925994873e-02 -7.231611013412475586e-02 8.631146699190139771e-02 -7.149483263492584229e-02 1.475465744733810425e-01 1.361256092786788940e-02 1.939741149544715881e-02 5.617150291800498962e-02
4.003040492534637451e-02 -1.592491865158081055e-01 -2.413570284843444824e-01 -8.300147205591201782e-02 1.004789322614669800e-01 -1.299186050891876221e-01 -1.720061451196670532e-01 -9.111607819795608521e-02 -8.674823492765426636e-02 2.771221399307250977e-01 1.240075901150703430e-01 3.492549359798431396e-01 -3.877506554126739502e-01 1.860256195068359375e-01 -5.173361301422119141e-02 -2.608304917812347412e-01 2.278619557619094849e-01 -6.667658686637878418e-02 1.922705173492431641e-01 2.139714807271957397e-01 -2.314126193523406982e-01 -1.372254341840744019e-01 -6.996889412403106689e-02 1.236669048666954041e-01 8.740791678428649902e-02 -7.565300911664962769e-02 7.758679986000061035e-02 -2.433961331844329834e-01 9.516794234514236450e-02 2.125955075025558472e-01 -2.450031228363513947e-02 -2.277424745261669159e-02
3.631775081157684326e-01 3.275486826896667480e-01 2.690268680453300476e-02 2.073414921760559082e-01 2.209009043872356415e-02 1.108273938298225403e-01 -7.557384669780731201e-02 1.756584793329238892e-01 1.158551424741744995e-01 6.820315122604370117e-02 2.932420670986175537e-01 1.347498893737792969e-01 -1.492244154214859009e-01 -1.447801440954208374e-01 7.049834728240966797e-02 -3.040696680545806885e-01 1.365041136741638184e-01 -2.427228540182113647e-01 -2.929672598838806152e-02 1.773796975612640381e-01 -2.099810987710952759e-01 6.817608373239636421e-04 -1.271508485078811646e-01 -3.470899462699890137e-01 -1.332328319549560547e-01 -1.934231072664260864e-01 -4.186102002859115601e-02 1.758300513029098511e-01 9.084866195917129517e-02 2.048064954578876495e-02 1.312403678894042969e-01 2.349261753261089325e-02
-1.181101799011230469e-01 -3.313707113265991211e-01 -6.510493159294128418e-02 2.649878263473510742e-01 -6.949053704738616943e-02 4.707120824605226517e-03 -1.038588955998420715e-01 1.168267428874969482e-01 7.168177515268325806e-03 -6.958095729351043701e-02 1.867006123065948486e-01 2.676148712635040283e-01 1.179133355617523193e-01 -1.419367790222167969e-01 1.797880828380584717e-01 -4.769997000694274902e-01 1.560145318508148193e-01 1.139138936996459961e-01 9.029521793127059937e-02 2.265922352671623230e-02 -2.603186070919036865e-01 -3.105415999889373779e-01 1.441314723342657089e-02 5.852697044610977173e-02 1.561285704374313354e-01 2.131323069334030151e-01 4.532003402709960938e-02 -4.614639282226562500e-02 2.264983952045440674e-02 1.514516025781631470e-01 2.352204024791717529e-01 2.544389665126800537e-02
9.154418366961181164e-04 -1.266267150640487671e-01 1.674015969038009644e-01 8.487475663423538208e-02 -3.007066249847412109e-01 1.402935087680816650e-01 -9.638342261314392090e-02 3.726419433951377869e-02 9.465196728706359863e-02 1.246554926037788391e-01 1.338105946779251099e-01 3.934760019183158875e-02 -1.201797798275947571e-01 1.356979906558990479e-01 2.411203384399414062e-01 -3.709298074245452881e-01 2.852220833301544189e-01 -3.939534127712249756e-01 -4.613927379250526428e-02 1.571775227785110474e-01 -1.281445473432540894e-01 -2.920203208923339844e-01 -1.350849121809005737e-01 -2.457642108201980591e-01 3.945677541196346283e-03 -1.265790611505508423e-01 7.446079980581998825e-03 3.200036659836769104e-02 1.791971325874328613e-01 -1.076904162764549255e-01 1.563792675733566284e-01 -1.624997705221176147e-01
1.997565478086471558e-01 2.682089805603027344e-01 -5.462529137730598450e-02 7.764086872339248657e-02 3.866577520966529846e-02 -7.357801496982574463e-02 -1.134607568383216858e-01 -1.137398704886436462e-01 1.061794757843017578e-01 -7.959143817424774170e-02 1.027857065200805664e-01 1.679011285305023193e-01 -7.908595353364944458e-02 -6.335519254207611084e-02 2.153882831335067749e-01 -1.129731535911560059e-01 -7.657536864280700684e-02 -1.485644876956939697e-01 3.495050221681594849e-02 -1.387639045715332031e-01 -2.155023515224456787e-01 -3.828212618827819824e-01 -1.666590273380279541e-01 2.677031159400939941e-01 -2.131655365228652954e-01 -4.971517026424407959e-01 -3.720348328351974487e-02 -7.779477536678314209e-02 2.124951779842376709e-02 1.817717403173446655e-01 -1.935824900865554810e-01 9.377917647361755371e-02
1.626202166080474854e-01 -3.156948834657669067e-03 2.093865573406219482e-01 1.295333504676818848e-01 -1.044384390115737915e-01 2.744740247726440430e-01 -4.253569245338439941e-02 -1.002387255430221558e-01 -1.018484309315681458e-01 1.966715455055236816e-01 3.999139666557312012e-01 2.526864707469940186e-01 -1.665908657014369965e-02 1.387582570314407349e-01 -1.576449573040008545e-01 -3.442088365554809570e-01 1.070084199309349060e-01 -1.965884417295455933e-01 -9.806212037801742554e-02 1.830762773752212524e-01 -2.679839432239532471e-01 -2.057090252637863159e-01 -1.143147125840187073e-01 -2.072500251233577728e-02 1.315690577030181885e-01 -4.694935679435729980e-02 4.951660707592964172e-02 -4.205610230565071106e-02 2.019263207912445068e-01 -1.900596916675567627e-01 2.400228679180145264e-01 -4.704058170318603516e-03
4.235533773899078369e-01 -8.965054154396057129e-02 -2.883163392543792725e-01 1.271504312753677368e-01 -6.022585928440093994e-02 5.034656077623367310e-02 -1.449813991785049438e-01 8.609903044998645782e-03 3.146865591406822205e-02 1.547280251979827881e-01 6.618846952915191650e-02 1.741357147693634033e-01 3.074080348014831543e-01 1.008428558707237244e-01 1.377304494380950928e-01 -8.741656690835952759e-02 -2.185556441545486450e-01 -7.288245111703872681e-02 1.147672981023788452e-01 3.846786022186279297e-01 -1.889398097991943359e-01 -3.380810618400573730e-01 -2.221963107585906982e-01 -1.127619668841362000e-01 1.412205956876277924e-02 -1.645658165216445923e-01 -3.199531137943267822e-02 8.750163763761520386e-02 7.416960597038269043e-02 1.283721625804901123e-01 2.632665634155273438e-02 -1.007684320211410522e-01
-5.921072140336036682e-02 -1.170938313007354736e-01 -2.488476186990737915e-01 1.280084252357482910e-02 1.768610179424285889e-01 -1.284158378839492798e-01 6.036197394132614136e-02 -1.419237703084945679e-01 3.432337194681167603e-02 8.620222657918930054e-02 2.449571192264556885e-01 1.915561854839324951e-01 -2.367595583200454712e-02 -2.845627069473266602e-01 6.655928492546081543e-02 -2.143644094467163086e-01 -1.431537121534347534e-01 -2.620675861835479736e-01 9.781230241060256958e-02 -1.079818978905677795e-01 -2.466647773981094360e-01 -4.894456565380096436e-01 1.441638320684432983e-01 -2.971496619284152985e-02 1.384295430034399033e-02 1.464531477540731430e-02 -1.069121658802032471e-01 3.471476957201957703e-02 3.029918074607849121e-01 -9.685846744105219841e-04 -2.341254055500030518e-01 1.406579613685607910e-01
2.379973046481609344e-02 -1.257140003144741058e-02 1.888417452573776245e-02 3.275052458047866821e-02 -1.179773919284343719e-02 2.390202432870864868e-01 3.800050914287567139e-02 3.112316429615020752e-01 1.001685410737991333e-01 6.827568262815475464e-02 2.989496290683746338e-01 2.899922132492065430e-01 -8.400201797485351562e-02 -3.491939231753349304e-02 3.299009203910827637e-01 -2.849609553813934326e-01 2.515448331832885742e-01 2.498010732233524323e-02 7.433733344078063965e-02 -9.286154061555862427e-02 -1.942344903945922852e-01 -1.078946888446807861e-01 -2.929578907787799835e-02 1.133828796446323395e-02 -6.385204195976257324e-02 1.397063285112380981e-01 -5.183802247047424316e-01 2.371940016746520996e-02 7.709002494812011719e-02 -6.742454320192337036e-02 -8.329520374536514282e-02 -1.307163685560226440e-01
2.811760306358337402e-01 2.549393847584724426e-02 -1.753891259431838989e-01 2.516168355941772461e-01 1.455322355031967163e-01 -1.683597117662429810e-01 -3.144919872283935547e-01 -6.555708590894937515e-03 -4.815566539764404297e-02 2.032044529914855957e-01 1.526542305946350098e-01 2.356432080268859863e-01 4.632161930203437805e-02 9.107434749603271484e-02 2.168904244899749756e-02 -4.018743634223937988e-01 3.929087519645690918e-02 -1.237934976816177368e-01 3.169282153248786926e-02 -8.140684664249420166e-02 -4.086894690990447998e-01 1.372705549001693726e-01 1.281216144561767578e-01 -6.186136510223150253e-03 2.973387762904167175e-02 -1.545073390007019043e-01 -1.057850122451782227e-01 2.587897144258022308e-02 8.166353404521942139e-02 1.179039925336837769e-01 1.429419368505477905e-01 2.800819575786590576e-01
2.564570307731628418e-01 4.670698940753936768e-02 -8.190466463565826416e-02 3.313427865505218506e-01 -2.419628575444221497e-02 -1.623472422361373901e-01 -7.610302418470382690e-02 1.084164902567863464e-01 1.086859107017517090e-01 2.657828032970428467e-01 2.369614690542221069e-01 3.949314951896667480e-01 -7.058287155814468861e-04 1.031083464622497559e-01 4.622421227395534515e-03 -2.409936487674713135e-01 1.172767281532287598e-01 -5.122860148549079895e-02 -5.707755312323570251e-02 -1.036109104752540588e-01 -2.944938838481903076e-01 5.150754749774932861e-02 8.839471638202667236e-02 -1.668857932090759277e-01 9.031203389167785645e-02 -6.930144876241683960e-02 -1.688711196184158325e-01 2.689378261566162109e-01 7.803842425346374512e-02 4.016549140214920044e-02 3.074405789375305176e-01 1.905663460493087769e-01
8.435490727424621582e-02 -2.951480746269226074e-01 9.750345349311828613e-02 2.103273719549179077e-01 -6.782369315624237061e-02 -9.987908601760864258e-02 -1.773900687694549561e-01 8.301986753940582275e-02 7.090140879154205322e-02 -1.852886676788330078e-01 2.041182965040206909e-01 2.749734222888946533e-01 -1.358214467763900757e-01 -3.735522031784057617e-01 1.254871040582656860e-01 -2.502052485942840576e-01 1.559590995311737061e-01 -3.510191291570663452e-02 2.913635596632957458e-02 -1.494913250207901001e-01 -8.763423562049865723e-02 -3.097157776355743408e-01 -2.047294825315475464e-01 -1.402587294578552246e-01 2.476788163185119629e-01 -6.567986309528350830e-02 -9.267243742942810059e-02 -1.429518759250640869e-01 9.168469160795211792e-02 4.810321144759654999e-03 1.404288560152053833e-01 -2.633367180824279785e-01
2.437342703342437744e-01 4.013051092624664307e-02 -1.053082570433616638e-01 5.870509147644042969e-02 -1.535001993179321289e-01 3.894339129328727722e-02 -4.843843728303909302e-02 -1.960752606391906738e-01 -5.357183516025543213e-02 2.407286018133163452e-01 -5.774231255054473877e-02 1.288340389728546143e-01 1.456329673528671265e-01 -1.984513550996780396e-01 8.403296582400798798e-03 -1.571233868598937988e-01 -1.231527235358953476e-02 -1.423773765563964844e-01 7.444884628057479858e-02 -2.910977229475975037e-02 -4.962433874607086182e-01 -2.494720369577407837e-01 9.290911257266998291e-03 -3.097895681858062744e-01 3.545711338520050049e-01 -1.986015588045120239e-01 -6.758525222539901733e-02 1.558387875556945801e-01 -9.452758729457855225e-02 -9.025467559695243835e-03 -3.953299671411514282e-02 -2.377271801233291626e-01
-4.507640749216079712e-02 -2.524958848953247070e-01 -6.614340096712112427e-02 -1.456591188907623291e-01 6.837068498134613037e-02 1.761912852525711060e-01 -8.146545290946960449e-02 2.613039501011371613e-02 5.606027692556381226e-02 -9.186735004186630249e-02 4.096013680100440979e-02 1.571954637765884399e-01 -1.323778629302978516e-01 -2.095129154622554779e-02 3.044678568840026855e-01 -2.507991194725036621e-01 3.120802044868469238e-01 -1.754839867353439331e-01 -2.030533552169799805e-01 -8.397495746612548828e-02 -3.755673468112945557e-01 -9.258227795362472534e-02 -4.319950938224792480e-01 -4.842175543308258057e-02 -9.885083884000778198e-02 -4.880654066801071167e-02 -1.448908001184463501e-01 -1.702644047327339649e-03 1.562514901161193848e-01 1.265810877084732056e-01 9.820456057786941528e-02 2.361396849155426025e-01
1.556240916252136230e-01 -3.621228933334350586e-01 -1.290769726037979126e-01 1.457802951335906982e-03 -1.534202843904495239e-01 -2.552812993526458740e-01 -6.837258115410804749e-03 -9.811747074127197266e-02 -9.219475835561752319e-02 1.003083065152168274e-01 2.467318773269653320e-01 1.328198760747909546e-01 -2.752125859260559082e-01 1.733595579862594604e-01 2.132267802953720093e-01 -2.295950055122375488e-01 2.366070151329040527e-01 -7.266268879175186157e-02 -1.838330328464508057e-01 2.712704241275787354e-03 -7.174883782863616943e-02 -1.515422314405441284e-01 -2.607621252536773682e-01 -2.137101143598556519e-01 -2.013303488492965698e-01 -2.073913440108299255e-02 -1.877859234809875488e-01 -5.271856859326362610e-02 7.659035921096801758e-02 1.794608682394027710e-01 2.697395384311676025e-01 -4.319380968809127808e-02
8.060750365257263184e-02 -3.569240495562553406e-02 -2.136494368314743042e-01 3.179120272397994995e-02 -4.716811329126358032e-02 2.349626123905181885e-01 -6.730740517377853394e-02 -1.631715446710586548e-01 9.090568870306015015e-02 -1.126574352383613586e-01 -1.186722964048385620e-01 5.405725166201591492e-02 -3.274348378181457520e-01 -2.692283391952514648e-01 -3.480308875441551208e-02 -2.766213119029998779e-01 -1.183329522609710693e-02 -2.507235705852508545e-01 2.198515534400939941e-01 6.012555211782455444e-02 -5.024608969688415527e-01 -2.669100463390350342e-01 2.009995281696319580e-02 -8.137252926826477051e-02 -7.628115359693765640e-03 -4.054655134677886963e-02 -7.933405786752700806e-02 6.531783193349838257e-02 9.955865144729614258e-02 2.266119234263896942e-03 -3.003619238734245300e-02 3.046772181987762451e-01
1.492842007428407669e-02 -4.389136135578155518e-01 -1.576833426952362061e-01 1.543682664632797241e-01 4.911724478006362915e-02 -9.895882010459899902e-02 8.109040558338165283e-02 4.903563531115651131e-04 1.062505841255187988e-01 2.972773974761366844e-03 9.651162475347518921e-02 9.392277896404266357e-02 1.027708575129508972e-01 1.156794726848602295e-01 1.190785095095634460e-01 1.365872621536254883e-01 9.974659234285354614e-02 -2.217358946800231934e-01 -1.358675397932529449e-02 1.538253724575042725e-01 -2.587545812129974365e-01 -3.552290797233581543e-01 -2.654271423816680908e-01 1.418975926935672760e-02 -5.719698593020439148e-02 -1.122826263308525085e-01 -2.689819037914276123e-01 3.382097557187080383e-02 1.620299071073532104e-01 2.649312317371368408e-01 -3.457895219326019287e-01 -3.604937344789505005e-02
1.751663684844970703e-01 -3.355669081211090088e-01 -4.434322193264961243e-02 1.227258355356752872e-03 1.819545626640319824e-01 -4.150240868330001831e-02 1.025416925549507141e-01 6.427488476037979126e-02 6.100206822156906128e-02 -4.909455031156539917e-02 2.175405323505401611e-01 2.936712801456451416e-01 -1.942922025918960571e-01 -1.709708869457244873e-01 -1.206881627440452576e-01 -2.233294099569320679e-01 9.361184388399124146e-02 -3.847116231918334961e-02 2.137416005134582520e-01 -4.082968086004257202e-02 -2.531413137912750244e-01 -4.766898751258850098e-01 -1.923342496156692505e-01 3.636226058006286621e-02 9.715965390205383301e-02 1.806688457727432251e-01 -9.167255461215972900e-02 1.077540442347526550e-01 -1.807419955730438232e-01 1.475305296480655670e-02 5.729234311729669571e-03 -2.278360426425933838e-01
3.983844220638275146e-01 1.447241902351379395e-01 -6.843214482069015503e-02 2.299349308013916016e-01 -1.702189296483993530e-01 9.363722056150436401e-02 -7.404961623251438141e-03 1.747155934572219849e-01 -9.668011963367462158e-02 2.671078220009803772e-02 3.208048939704895020e-01 1.651286929845809937e-01 -1.497404873371124268e-01 -1.668396294116973877e-01 7.010916620492935181e-02 -8.087582141160964966e-02 1.318964064121246338e-01 -2.473612278699874878e-01 -9.861446917057037354e-02 4.122603312134742737e-02 -1.493219882249832153e-01 -2.121331095695495605e-01 1.413837820291519165e-01 -3.002093434333801270e-01 -2.304878979921340942e-01 -3.625859618186950684e-01 2.490884996950626373e-02 1.005025357007980347e-01 6.820423901081085205e-02 2.283758483827114105e-02 -9.590474516153335571e-02 1.241151392459869385e-01
9.249246865510940552e-02 -2.280762791633605957e-01 7.844437845051288605e-03 2.212514132261276245e-01 1.124924644827842712e-01 -3.479009568691253662e-01 -1.157459467649459839e-01 3.676868602633476257e-02 2.883605957031250000e-01 2.033261358737945557e-01 9.058526717126369476e-03 1.806017309427261353e-01 -6.802348047494888306e-02 1.430821865797042847e-01 2.665080428123474121e-01 -1.338084321469068527e-02 8.131837099790573120e-02 -4.037615656852722168e-01 -1.280446797609329224e-01 -2.386885285377502441e-01 -2.962062954902648926e-01 -5.678654462099075317e-02 -2.250694334506988525e-01 -1.269311606884002686e-01 -1.501201987266540527e-01 -9.330742061138153076e-03 -2.964541502296924591e-02 -4.583027958869934082e-02 1.367721557617187500e-01 3.054386377334594727e-02 1.261508166790008545e-01 1.630515158176422119e-01
1.926274150609970093e-01 1.966296285390853882e-01 -3.396632969379425049e-01 -1.461098194122314453e-01 -7.073248922824859619e-02 -1.349685788154602051e-01 -1.050483658909797668e-01 2.550699412822723389e-01 8.105872571468353271e-02 1.485931724309921265e-01 1.871344149112701416e-01 2.571613490581512451e-01 4.318106919527053833e-02 1.178175061941146851e-01 -3.415750712156295776e-02 -2.831336855888366699e-02 1.154155191034078598e-02 -2.127574682235717773e-01 1.756397783756256104e-01 -4.408350214362144470e-02 -4.360853731632232666e-01 -1.213884502649307251e-01 -4.409322142601013184e-01 1.599664092063903809e-01 -1.766919391229748726e-03 -9.085053205490112305e-02 -2.137074619531631470e-02 4.332476109266281128e-02 7.136295735836029053e-02 -6.689848005771636963e-02 1.046737954020500183e-01 -8.036281168460845947e-02
1.775111407041549683e-01 -2.423642277717590332e-01 -8.669283241033554077e-02 3.161087036132812500e-01 -2.883661389350891113e-01 2.308565825223922729e-01 -1.498635262250900269e-01 1.244509518146514893e-01 -1.287481486797332764e-01 -7.304549217224121094e-02 9.766512364149093628e-02 1.588529199361801147e-01 7.462170720100402832e-02 -4.416870698332786560e-02 -1.447500139474868774e-01 -1.351044178009033203e-01 2.896934375166893005e-02 -1.034877449274063110e-01 -1.749460846185684204e-01 -1.423591524362564087e-01 -2.133908420801162720e-01 -8.740881457924842834e-03 -4.347936809062957764e-01 6.902486085891723633e-02 1.318375617265701294e-01 -3.229272365570068359e-02 -1.241405755281448364e-01 -1.448148488998413086e-01 1.956956535577774048e-01 3.566356301307678223e-01 -4.858192056417465210e-02 -2.695586066693067551e-03
2.982079982757568359e-01 9.095177054405212402e-02 -1.597582399845123291e-01 1.852457821369171143e-01 -6.286019086837768555e-02 2.424998581409454346e-01 -1.746771037578582764e-01 1.376932412385940552e-01 1.435581445693969727e-01 -3.765118075534701347e-03 6.304553896188735962e-02 4.459360539913177490e-01 9.225820749998092651e-02 -7.654978893697261810e-03 1.951204612851142883e-02 -1.355300694704055786e-01 -6.704780459403991699e-02 -1.858305484056472778e-01 -1.437779795378446579e-02 2.485777735710144043e-01 -1.174538955092430115e-01 -2.883960306644439697e-01 6.947272270917892456e-02 1.139228325337171555e-02 7.019489258527755737e-02 -2.488785833120346069e-01 -2.006908804178237915e-01 4.027560353279113770e-02 -2.396335452795028687e-01 2.815460562705993652e-01 7.522585242986679077e-02 -1.608969718217849731e-01
1.700517386198043823e-01 -7.007712125778198242e-02 -7.216226309537887573e-02 9.625023603439331055e-02 -6.376256793737411499e-02 -1.989002106711268425e-03 2.085524648427963257e-01 -1.708348467946052551e-02 2.828143835067749023e-01 1.413317173719406128e-01 1.769672632217407227e-01 -7.228376716375350952e-02 -2.271940708160400391e-01 -1.563001982867717743e-02 1.742866039276123047e-01 1.427562087774276733e-01 -4.688763990998268127e-03 -3.546694219112396240e-01 9.968458674848079681e-03 3.873701393604278564e-02 -3.572563529014587402e-01 -2.442853003740310669e-01 6.525547802448272705e-02 2.826955914497375488e-02 -8.286514878273010254e-02 -1.440094262361526489e-01 -4.974284768104553223e-01 9.361517429351806641e-02 7.543670386075973511e-02 1.998972296714782715e-01 -1.210642009973526001e-01 -2.897644229233264923e-02
3.328572511672973633e-01 2.131664305925369263e-01 -3.064622404053807259e-03 -8.878169953823089600e-02 -1.381650418043136597e-01 -1.874451935291290283e-01 -5.614129826426506042e-02 -1.340911239385604858e-01 5.514366924762725830e-02 -2.308313548564910889e-02 2.559579610824584961e-01 4.362247586250305176e-01 2.050495296716690063e-01 1.569886952638626099e-01 -5.663250759243965149e-02 -2.077914029359817505e-01 -1.191374137997627258e-01 -1.059676408767700195e-01 -3.878088295459747314e-02 1.259024292230606079e-01 -3.372730016708374023e-01 -1.571486890316009521e-01 -3.446967601776123047e-01 1.350240558385848999e-01 -4.649843648076057434e-02 -2.347431331872940063e-02 -1.546197831630706787e-01 1.646182984113693237e-01 1.028927043080329895e-01 -4.023084789514541626e-02 6.212641671299934387e-02 1.582380500622093678e-03
-4.288730025291442871e-02 -1.660195589065551758e-01 -3.038977384567260742e-01 2.204206287860870361e-01 -3.229436278343200684e-02 3.685156255960464478e-02 6.282263994216918945e-02 2.448399364948272705e-02 2.055356465280056000e-02 1.387673318386077881e-01 -5.552364513278007507e-02 2.057188302278518677e-01 8.924162015318870544e-03 -2.265248447656631470e-01 3.808876872062683105e-02 9.855102747678756714e-03 2.201180160045623779e-01 -1.974476873874664307e-01 2.396950423717498779e-01 -2.476728409528732300e-01 -2.627891302108764648e-01 -2.300356179475784302e-01 -3.868247270584106445e-01 1.602173149585723877e-01 2.207214012742042542e-02 -2.643361091613769531e-01 -4.266322404146194458e-02 -2.736221849918365479e-01 -3.617098182439804077e-02 -5.979625880718231201e-02 1.449446380138397217e-01 1.680338829755783081e-01
1.295488029718399048e-01 6.030672788619995117e-02 -1.719716340303421021e-01 3.370606899261474609e-01 -1.015810519456863403e-01 2.362355291843414307e-01 -6.359652616083621979e-03 -1.160823646932840347e-02 2.081449329853057861e-01 2.223029285669326782e-01 2.055160701274871826e-01 2.815900743007659912e-01 2.034810632467269897e-01 1.680200248956680298e-01 1.843141578137874603e-02 -8.290337771177291870e-02 6.103454530239105225e-02 -1.236004605889320374e-01 -1.644027531147003174e-01 -1.583658605813980103e-01 -5.348209738731384277e-01 -1.506661474704742432e-01 1.146616861224174500e-01 -1.239974871277809143e-01 -4.616354778409004211e-02 -1.550356000661849976e-01 -7.654607295989990234e-02 2.749484777450561523e-02 -1.333466023206710815e-01 -1.263725012540817261e-01 -2.686055749654769897e-02 5.789907276630401611e-02
2.512286603450775146e-01 2.133948802947998047e-01 -1.806228607892990112e-01 1.312060002237558365e-02 -9.036098420619964600e-02 -1.987031251192092896e-01 -1.416571438312530518e-01 -6.593881547451019287e-02 2.587896287441253662e-01 -8.012132346630096436e-02 3.103277385234832764e-01 2.399206757545471191e-01 2.119964361190795898e-01 2.294151932001113892e-01 -6.596560776233673096e-02 -3.034566640853881836e-01 7.905116677284240723e-02 -2.081534117460250854e-01 5.679003428667783737e-03 1.955240778625011444e-02 -2.955882251262664795e-01 -1.648431122303009033e-01 -3.551660478115081787e-01 1.424373835325241089e-01 -2.630782313644886017e-02 1.076909154653549194e-02 1.190254613757133484e-01 1.505906283855438232e-01 1.124498173594474792e-01 2.432745508849620819e-02 -5.071040987968444824e-02 -2.810776978731155396e-02
2.122227251529693604e-01 2.490477263927459717e-01 -1.750771552324295044e-01 1.332252025604248047e-01 1.196181997656822205e-01 -9.399062395095825195e-02 9.322365373373031616e-02 1.654179990291595459e-01 1.203475371003150940e-01 -9.170155227184295654e-02 2.382611334323883057e-01 2.620625309646129608e-02 1.535071283578872681e-01 3.744551911950111389e-03 -5.422351136803627014e-02 -1.202502325177192688e-01 2.775252098217606544e-03 -1.738552004098892212e-01 -2.087763994932174683e-01 -4.744964838027954102e-02 -4.660611748695373535e-01 -3.144859075546264648e-01 -4.362651109695434570e-01 -4.565417021512985229e-02 7.260156422853469849e-02 -1.370865758508443832e-02 -1.021385788917541504e-01 -7.526075839996337891e-02 9.608474373817443848e-02 -9.958600252866744995e-02 1.719875931739807129e-01 -9.554911404848098755e-02
4.595891833305358887e-01 1.325909942388534546e-01 -2.251554131507873535e-01 -6.386670470237731934e-02 -3.471245989203453064e-02 -1.738772355020046234e-02 -1.599259078502655029e-01 -2.935699559748172760e-02 1.975613683462142944e-01 1.783761829137802124e-01 1.695108413696289062e-02 6.588586419820785522e-02 1.127872243523597717e-01 -3.375378251075744629e-02 2.639755010604858398e-01 -1.026650443673133850e-01 -6.829039752483367920e-02 -3.036632835865020752e-01 1.380542516708374023e-01 8.185967803001403809e-02 -6.560059729963541031e-03 -2.168089598417282104e-01 -1.798906773328781128e-01 2.960173040628433228e-02 2.845042571425437927e-02 -2.390832304954528809e-01 -2.010777592658996582e-01 -9.831390343606472015e-04 -1.695625111460685730e-02 4.501082897186279297e-01 5.329221487045288086e-02 1.089417934417724609e-01
6.980177760124206543e-02 7.077565044164657593e-02 -5.982913449406623840e-02 1.913544386625289917e-01 -8.626216091215610504e-03 1.822581142187118530e-01 -1.929306685924530029e-01 1.443349421024322510e-01 1.132990140467882156e-02 1.918984204530715942e-01 -6.015507131814956665e-02 1.797897517681121826e-01 5.717692896723747253e-02 3.195945546030998230e-02 2.529286742210388184e-01 1.459295898675918579e-01 3.768933415412902832e-01 -3.961062729358673096e-01 -9.916510432958602905e-02 -1.744564622640609741e-01 -2.482157945632934570e-01 -1.379781812429428101e-01 -3.415184840559959412e-02 1.369797140359878540e-01 -1.795229762792587280e-01 2.420972883701324463e-01 -2.128132581710815430e-01 -5.169282108545303345e-02 2.235123962163925171e-01 7.137590646743774414e-02 2.453209906816482544e-01 -4.782900959253311157e-02
3.248744308948516846e-01 1.422173529863357544e-01 -1.940616816282272339e-01 2.910777926445007324e-01 -1.062663197517395020e-01 2.731254398822784424e-01 -1.221817582845687866e-01 9.436386637389659882e-03 -2.561645209789276123e-02 9.159366041421890259e-02 2.616736590862274170e-01 2.206697314977645874e-01 -8.475846052169799805e-02 3.709894418716430664e-02 1.028331369161605835e-01 -1.783980429172515869e-01 3.978761285543441772e-02 -2.619115114212036133e-01 -1.739452183246612549e-01 8.341863751411437988e-03 -1.279581040143966675e-01 -4.370231926441192627e-01 1.655911058187484741e-01 -1.568705737590789795e-01 1.089221239089965820e-01 4.392133653163909912e-02 5.767760053277015686e-02 -5.467306077480316162e-02 -2.137565053999423981e-02 1.158600375056266785e-01 -2.684588730335235596e-01 8.834249526262283325e-02
2.474580556154251099e-01 1.719336807727813721e-01 -1.730515360832214355e-01 2.874747663736343384e-02 6.325563788414001465e-02 -1.586702652275562286e-02 -1.083703413605690002e-01 -1.137075722217559814e-01 2.788657248020172119e-01 1.229689866304397583e-01 5.191214680671691895e-01 1.152225211262702942e-01 -3.091017343103885651e-02 1.240574419498443604e-01 1.803833693265914917e-01 -2.694461345672607422e-01 5.951845273375511169e-02 -2.712897062301635742e-01 3.859288990497589111e-02 -4.183618351817131042e-02 -2.337574362754821777e-01 5.876723211258649826e-03 -1.705403029918670654e-01 1.072953194379806519e-01 3.621322661638259888e-02 4.140066355466842651e-02 -1.226787567138671875e-01 -3.172620832920074463e-01 -2.195293270051479340e-02 8.359985798597335815e-02 -4.351317137479782104e-02 2.204975634813308716e-01
1.588942408561706543e-01 -6.183534115552902222e-02 -1.751125231385231018e-02 1.158763319253921509e-01 -1.241702884435653687e-01 -7.115182280540466309e-02 -1.978365629911422729e-01 -4.721399396657943726e-02 -9.210218489170074463e-02 7.379822432994842529e-02 -2.273242920637130737e-02 3.434745371341705322e-01 1.091509405523538589e-02 -3.417255282402038574e-01 1.004651710391044617e-01 -1.436216831207275391e-01 4.496545344591140747e-02 -1.746188700199127197e-01 -1.492169778794050217e-02 -1.653166264295578003e-01 -5.372541025280952454e-02 -4.812242090702056885e-01 -4.741341248154640198e-02 2.911655306816101074e-01 8.685199916362762451e-02 -1.229302510619163513e-01 7.785600423812866211e-02 -2.189069986343383789e-01 2.288562357425689697e-01 -3.652008995413780212e-02 2.377754598855972290e-01 2.164994031190872192e-01
-1.149683911353349686e-02 9.445095807313919067e-02 -3.742009401321411133e-02 9.037946909666061401e-02 -1.364026665687561035e-01 8.146966248750686646e-02 -1.727610677480697632e-01 2.453660666942596436e-01 1.101309955120086670e-01 4.419800341129302979e-01 6.098892539739608765e-03 4.592476189136505127e-01 1.014573797583580017e-01 5.993662402033805847e-02 1.914956569671630859e-01 -2.521460652351379395e-01 1.593029201030731201e-01 -2.647947371006011963e-01 1.165168732404708862e-01 4.444437101483345032e-02 -1.311819851398468018e-01 -2.399436533451080322e-01 2.969536185264587402e-01 -1.197085380554199219e-01 -9.268824011087417603e-02 -8.874764293432235718e-02 2.416638471186161041e-02 -4.543780535459518433e-02 6.190712749958038330e-02 7.578647136688232422e-02 -5.567867308855056763e-02 -1.157531216740608215e-01
1.152019724249839783e-01 -4.327107965946197510e-01 -3.263064920902252197e-01 3.233520388603210449e-01 -8.999019116163253784e-02 -7.040201127529144287e-02 2.059133537113666534e-02 -3.792759776115417480e-02 2.028900980949401855e-01 1.280319839715957642e-01 2.085245400667190552e-02 4.211942851543426514e-02 -6.587299704551696777e-02 2.026881091296672821e-03 2.698900550603866577e-02 1.202769130468368530e-01 1.358924061059951782e-01 -1.400191634893417358e-01 -1.056753322482109070e-01 5.164991319179534912e-02 -1.161120235919952393e-01 -1.826944798231124878e-01 -2.040879577398300171e-01 -1.674614548683166504e-01 -2.432872503995895386e-01 -2.295940220355987549e-01 -2.170168161392211914e-01 -2.413063049316406250e-01 -6.543654203414916992e-02 1.748821586370468140e-01 -4.644819721579551697e-02 -2.674412727355957031e-01
3.720887899398803711e-01 1.378674954175949097e-01 -2.625280022621154785e-01 2.166508734226226807e-01 1.503194719552993774e-01 2.025741487741470337e-01 8.400326222181320190e-02 -9.040542691946029663e-02 -1.922485418617725372e-02 -7.067351043224334717e-02 1.248449087142944336e-01 4.973253817297518253e-05 1.566370278596878052e-01 -5.904007703065872192e-02 6.723795831203460693e-02 -1.843573302030563354e-01 -9.333708137273788452e-02 -2.778555154800415039e-01 -2.576956450939178467e-01 -1.373242354020476341e-03 -2.603534162044525146e-01 -3.345248699188232422e-01 -3.328570127487182617e-01 -2.784763090312480927e-02 1.220544353127479553e-01 -1.823940575122833252e-01 3.486945107579231262e-02 -1.070427298545837402e-01 1.755087077617645264e-01 -4.602488130331039429e-02 1.234115064144134521e-01 -8.812819421291351318e-02
2.486722022294998169e-01 -1.645179092884063721e-01 -3.444554209709167480e-01 2.611351907253265381e-01 -1.615130007266998291e-01 2.396785616874694824e-01 5.451720790006220341e-04 -1.483174711465835571e-01 4.191609844565391541e-02 1.176790222525596619e-01 2.656880207359790802e-02 2.139960825443267822e-01 1.401420086622238159e-01 3.730062767863273621e-02 8.706028759479522705e-02 -1.686209440231323242e-01 1.038278341293334961e-01 -1.872896552085876465e-01 -3.685769736766815186e-01 2.275639772415161133e-01 -1.549213565886020660e-02 1.726496149785816669e-03 -2.414302527904510498e-01 -1.329159289598464966e-01 -1.264221817255020142e-01 3.003252856433391571e-02 -8.286702632904052734e-02 -1.654294133186340332e-01 -6.275369226932525635e-02 3.658618330955505371e-01 -3.111333027482032776e-02 2.354827476665377617e-03
-1.296290941536426544e-02 2.426789700984954834e-01 1.252367068082094193e-02 1.534947939217090607e-02 -1.194625720381736755e-02 1.240785419940948486e-01 -7.992044091224670410e-02 -1.995469778776168823e-01 2.063409686088562012e-01 -9.122412651777267456e-03 1.114744991064071655e-01 3.291661739349365234e-01 -1.144158989191055298e-01 -9.324342757463455200e-02 2.758523821830749512e-01 -5.065131187438964844e-02 -4.291479010134935379e-03 -9.457113593816757202e-02 -4.535886459052562714e-03 -3.547960147261619568e-02 -3.314779400825500488e-01 -2.698886096477508545e-01 -2.315899878740310669e-01 1.330178529024124146e-01 1.153495237231254578e-01 -4.587153196334838867e-01 2.504453063011169434e-02 -2.609620094299316406e-01 5.190942808985710144e-02 1.851797997951507568e-01 -6.056663393974304199e-02 1.323819309473037720e-01
-8.253966271877288818e-02 4.672371596097946167e-02 -1.658204197883605957e-01 3.473974168300628662e-01 -2.323721908032894135e-02 -1.693168282508850098e-01 3.010524436831474304e-02 2.076182961463928223e-01 2.821164727210998535e-01 3.924775496125221252e-02 3.129697740077972412e-01 2.404278963804244995e-01 -9.016221016645431519e-02 2.763505466282367706e-02 -1.152196675539016724e-01 -2.250430434942245483e-01 3.171448037028312683e-02 -2.250921279191970825e-01 -1.731956303119659424e-01 -1.061946060508489609e-02 -4.094147384166717529e-01 -2.444263845682144165e-01 9.403397887945175171e-02 3.924360498785972595e-02 -8.048123866319656372e-02 -5.863662064075469971e-02 1.229785680770874023e-01 -2.766278982162475586e-01 -1.201898083090782166e-01 1.306881755590438843e-01 -6.925919651985168457e-02 4.991525784134864807e-02
-7.874497026205062866e-02 -5.244090780615806580e-02 -3.122582733631134033e-01 2.480561733245849609e-01 2.602711915969848633e-01 4.627417773008346558e-02 -7.258157432079315186e-02 1.521434634923934937e-01 1.619170308113098145e-01 2.191196084022521973e-01 1.838747560977935791e-01 2.990080714225769043e-01 -1.108219921588897705e-01 -1.322068646550178528e-02 1.450165547430515289e-02 -1.958011984825134277e-01 -1.214491203427314758e-02 -1.042651832103729248e-01 -1.464591473340988159e-01 3.279707580804824829e-02 -4.138691723346710205e-01 -1.688248515129089355e-01 4.604900255799293518e-02 1.547046191990375519e-02 1.217542514204978943e-01 -3.415684103965759277e-01 4.402794875204563141e-03 -6.664022058248519897e-02 -2.213785797357559204e-01 1.366450488567352295e-01 6.777346134185791016e-02 2.033276706933975220e-01
9.755313396453857422e-02 -3.643298521637916565e-02 -3.325848579406738281e-01 -9.128478914499282837e-02 2.070016413927078247e-02 -1.567104011774063110e-01 2.217591553926467896e-02 1.445228606462478638e-01 -2.251061238348484039e-02 3.496946990489959717e-01 2.120505571365356445e-01 2.590095698833465576e-01 -2.751924991607666016e-01 2.709835069254040718e-03 1.732803285121917725e-01 -2.053260207176208496e-01 -1.164006069302558899e-01 1.709691286087036133e-01 -2.053503394126892090e-01 -8.551876991987228394e-02 -1.174681484699249268e-01 -4.814410805702209473e-01 1.098049506545066833e-01 -4.269738867878913879e-02 -1.836470700800418854e-02 5.252894759178161621e-02 -2.611986696720123291e-01 -1.254416815936565399e-02 2.332116477191448212e-02 1.548911444842815399e-02 1.302563697099685669e-01 -1.104926876723766327e-02
3.854671418666839600e-01 3.230708884075284004e-03 -1.211877912282943726e-01 1.423939019441604614e-01 -4.744942486286163330e-02 -1.468385686166584492e-03 1.333827227354049683e-01 2.539578452706336975e-02 4.976833611726760864e-02 4.625649191439151764e-03 -2.737758457660675049e-01 6.646393984556198120e-02 1.829451024532318115e-01 -1.856879889965057373e-01 -1.685148179531097412e-01 -1.721788197755813599e-01 7.623446732759475708e-02 -1.833315044641494751e-01 8.795690536499023438e-02 1.418067067861557007e-01 -4.532301723957061768e-01 -2.260059565305709839e-01 -6.216628104448318481e-02 -2.563231997191905975e-02 -9.394044429063796997e-02 -1.941904574632644653e-01 -2.868762314319610596e-01 -1.712830662727355957e-01 1.132503896951675415e-01 1.884770840406417847e-01 1.225501648150384426e-03 2.304022461175918579e-01
2.626100778579711914e-01 2.144547738134860992e-02 -1.126427650451660156e-01 2.770508527755737305e-01 1.018753498792648315e-01 -1.528517007827758789e-01 -2.028747200965881348e-01 3.499858081340789795e-01 3.128574043512344360e-02 -1.132122799754142761e-01 2.719818651676177979e-01 1.044191569089889526e-01 -3.130454421043395996e-01 1.203832775354385376e-01 8.511915802955627441e-02 -1.406215131282806396e-01 1.725926809012889862e-02 1.453830152750015259e-01 -1.319022923707962036e-01 -2.163422852754592896e-01 -1.955474317073822021e-01 -2.286895066499710083e-01 -1.475216895341873169e-01 3.306728973984718323e-02 -6.004702299833297729e-02 -4.204215481877326965e-02 -9.388706088066101074e-02 -6.916489452123641968e-02 3.871256411075592041e-01 -4.852423444390296936e-02 -9.865976870059967041e-02 -1.600036472082138062e-01
2.869414985179901123e-01 -9.765462577342987061e-02 -3.142068684101104736e-01 2.643699944019317627e-01 -1.950208097696304321e-01 -1.562197059392929077e-01 7.956118136644363403e-02 -1.084175407886505127e-01 -2.772655896842479706e-02 -2.108429744839668274e-02 3.743744492530822754e-01 -2.267775498330593109e-02 2.547604441642761230e-01 -2.461505588144063950e-03 -9.407608211040496826e-02 -6.699836999177932739e-02 -1.586085930466651917e-02 -2.598820924758911133e-01 -1.160275861620903015e-01 1.571471989154815674e-01 -2.276336103677749634e-01 -1.863091737031936646e-01 -1.686365455389022827e-01 -1.317622661590576172e-01 -1.895550340414047241e-01 1.882875338196754456e-02 -2.075708955526351929e-01 -8.052200078964233398e-02 1.763874888420104980e-01 -6.033554673194885254e-02 2.449622750282287598e-01 1.413032859563827515e-01
2.751794457435607910e-02 3.235881403088569641e-02 -1.341975033283233643e-01 2.686621993780136108e-02 -3.713705241680145264e-01 -7.254049181938171387e-02 -1.721375137567520142e-01 -1.008868888020515442e-01 9.754867106676101685e-02 2.016700208187103271e-01 3.511746823787689209e-01 1.330045908689498901e-01 1.509447544813156128e-01 6.870908290147781372e-02 -2.059587985277175903e-01 -3.707581758499145508e-01 1.770528256893157959e-01 -2.680430710315704346e-01 -1.540385484695434570e-01 1.109005361795425415e-01 -1.911002397537231445e-01 -1.142389625310897827e-01 -1.685362160205841064e-01 -2.713434696197509766e-01 -2.371312677860260010e-02 -1.456737667322158813e-01 -6.343792378902435303e-02 1.229314357042312622e-01 2.223675996065139771e-01 -2.845831401646137238e-02 9.628827869892120361e-02 8.135998249053955078e-02
2.425011098384857178e-01 -1.218959502875804901e-02 -2.217200994491577148e-01 1.237091943621635437e-01 -8.486536145210266113e-02 -6.194202229380607605e-03 1.351782027631998062e-02 -1.743254135362803936e-03 -1.653705164790153503e-02 2.355826944112777710e-01 3.154289424419403076e-01 1.703018844127655029e-01 8.122950792312622070e-03 1.270611733198165894e-01 -2.443289197981357574e-02 -3.817071914672851562e-01 1.012764647603034973e-01 -2.106881886720657349e-01 -1.106814816594123840e-01 -2.844418585300445557e-02 -5.321797728538513184e-01 9.889463335275650024e-02 -1.075243577361106873e-02 -1.685297936201095581e-01 5.868569388985633850e-02 -2.417996525764465332e-01 5.609528347849845886e-02 8.271585404872894287e-02 5.448053404688835144e-02 3.162721544504165649e-02 5.093619599938392639e-02 2.338680624961853027e-01
3.263282775878906250e-01 2.258467255160212517e-03 -8.921451121568679810e-02 8.807935565710067749e-02 -7.302527874708175659e-02 1.014851257205009460e-01 1.004096940159797668e-01 1.443407535552978516e-01 -2.420080304145812988e-01 -3.078394196927547455e-02 -7.503532618284225464e-02 3.783805668354034424e-01 -3.201770186424255371e-01 1.280058920383453369e-01 -2.731194347143173218e-02 -2.355095893144607544e-01 1.202951446175575256e-01 -1.272359639406204224e-01 8.422972261905670166e-02 -1.312665790319442749e-01 -8.213271945714950562e-02 -3.049443960189819336e-01 -1.499973237514495850e-01 -2.777263820171356201e-01 -1.361552774906158447e-01 -1.538135558366775513e-01 -5.837635695934295654e-02 -1.857211142778396606e-01 -1.414172053337097168e-01 -1.900071352720260620e-01 1.956213712692260742e-01 -1.378121972084045410e-01
9.845575690269470215e-02 1.630600690841674805e-01 -1.450534909963607788e-01 3.436460494995117188e-01 2.460980415344238281e-01 -1.014902815222740173e-01 -1.311169266700744629e-01 -3.783843293786048889e-02 1.446649432182312012e-01 -1.596641838550567627e-01 2.344864793121814728e-02 3.492942750453948975e-01 9.784050285816192627e-02 1.763802021741867065e-01 -1.813579648733139038e-01 -2.481922954320907593e-01 9.178824722766876221e-02 -3.186779618263244629e-01 -9.045581519603729248e-02 -4.477521032094955444e-02 -2.855111956596374512e-01 -2.210213690996170044e-01 -9.925606846809387207e-02 -6.932153552770614624e-02 6.552232056856155396e-02 1.260301936417818069e-02 -1.756607741117477417e-01 -1.762525551021099091e-02 1.165909841656684875e-01 -9.549284726381301880e-02 -3.445327049121260643e-03 3.277367949485778809e-01
7.999546825885772705e-02 1.577370613813400269e-02 -6.150907278060913086e-02 1.073311716318130493e-01 -2.976992130279541016e-01 1.482029855251312256e-01 -2.728718221187591553e-01 2.610523700714111328e-01 1.461691707372665405e-01 -4.780895635485649109e-02 -3.549443930387496948e-02 4.616114497184753418e-01 -1.237907409667968750e-01 1.827674955129623413e-01 6.765189021825790405e-02 -2.981456816196441650e-01 8.804235607385635376e-02 -3.921987488865852356e-02 -1.232360303401947021e-02 1.806145161390304565e-02 -1.410143524408340454e-01 -7.983358204364776611e-02 -1.464872807264328003e-02 -2.298178225755691528e-01 -2.233421802520751953e-01 -2.267158776521682739e-02 -1.404813528060913086e-01 -1.165383979678153992e-01 8.111599832773208618e-02 -1.670759320259094238e-01 1.521218419075012207e-01 -3.380180299282073975e-01
1.743401736021041870e-01 -1.273631900548934937e-01 -3.784003555774688721e-01 -1.054289638996124268e-01 9.897659718990325928e-02 -5.702167376875877380e-02 -1.559922397136688232e-01 -1.598372012376785278e-01 -5.109561607241630554e-02 6.565547734498977661e-02 1.600929945707321167e-01 2.968735694885253906e-01 2.550121583044528961e-02 2.980899810791015625e-01 1.878629475831985474e-01 -1.331031173467636108e-01 2.489646971225738525e-01 -3.361134529113769531e-01 -8.788345754146575928e-02 4.386442899703979492e-02 -1.319196168333292007e-02 -7.255692034959793091e-02 -1.219638437032699585e-01 3.445852547883987427e-02 -1.724617183208465576e-01 -1.368742138147354126e-01 -6.694034487009048462e-02 -1.700216978788375854e-01 2.115346193313598633e-01 7.546855509281158447e-02 2.335472404956817627e-01 -2.828316092491149902e-01
1.715535968542098999e-01 -1.497441232204437256e-01 -8.957269042730331421e-02 2.304949462413787842e-01 1.714833378791809082e-01 -1.368035078048706055e-01 2.479770332574844360e-01 8.233864605426788330e-02 -1.944980472326278687e-01 -3.520860522985458374e-02 5.901500955224037170e-02 5.157561302185058594e-01 -1.947100460529327393e-01 7.867608219385147095e-02 1.138675808906555176e-01 -2.023003697395324707e-01 1.923777610063552856e-01 -3.995996713638305664e-02 2.038420438766479492e-01 -8.511488139629364014e-02 -2.438016384840011597e-01 -1.136724427342414856e-01 -2.525481283664703369e-01 9.696649760007858276e-02 -8.895771950483322144e-02 -1.686152368783950806e-01 -2.894533984363079071e-02 -2.329443544149398804e-01 -1.506124809384346008e-02 -7.534254342317581177e-03 1.188309416174888611e-01 -1.589207500219345093e-01
7.785834372043609619e-02 -1.838887780904769897e-01 -3.748913109302520752e-01 8.233121037483215332e-02 -2.434063553810119629e-01 1.871642023324966431e-01 -1.114551946520805359e-01 8.922288566827774048e-02 -6.923788040876388550e-02 6.756125390529632568e-02 -1.240719109773635864e-02 6.635198742151260376e-02 5.146009102463722229e-02 1.036962941288948059e-01 2.244639396667480469e-01 -1.226329505443572998e-01 1.515062749385833740e-01 2.675461000762879848e-04 -3.620437532663345337e-02 4.859955906867980957e-01 -6.283693760633468628e-02 -1.358404308557510376e-01 -2.992793321609497070e-01 -1.097062677145004272e-01 2.256852388381958008e-02 -1.872417479753494263e-01 -3.455372750759124756e-01 -7.288533449172973633e-02 3.993094339966773987e-02 1.966226845979690552e-01 -1.340050697326660156e-01 4.951116815209388733e-02
2.863793969154357910e-01 -3.832175955176353455e-02 -1.708138585090637207e-01 9.715260565280914307e-02 -6.492438912391662598e-02 -6.733744591474533081e-02 1.142415404319763184e-02 2.037208378314971924e-01 -1.266325265169143677e-01 -2.882038056850433350e-01 -7.917951792478561401e-02 7.691720128059387207e-02 -1.692739874124526978e-01 -1.733810305595397949e-01 -9.488791227340698242e-02 -1.494428664445877075e-01 -1.017285510897636414e-02 -3.556267917156219482e-01 -1.676921248435974121e-01 1.632480174303054810e-01 -2.611802220344543457e-01 -3.176201283931732178e-01 1.174568571150302887e-02 4.153740778565406799e-02 -9.061903506517410278e-02 -8.670448511838912964e-02 -3.445996940135955811e-01 -2.801919579505920410e-01 -4.705235362052917480e-02 2.996456995606422424e-02 -2.130106240510940552e-01 1.113953441381454468e-01
2.318867146968841553e-01 3.129690289497375488e-01 -2.684987485408782959e-01 1.284672170877456665e-01 -1.387189626693725586e-01 8.110413700342178345e-02 -2.036312073469161987e-01 1.794487982988357544e-01 2.402672022581100464e-01 1.962680369615554810e-01 1.890294998884201050e-02 1.929324567317962646e-01 1.033393219113349915e-01 1.229646578431129456e-01 2.261359803378582001e-02 -3.615454137325286865e-01 3.067992627620697021e-01 -1.265943199396133423e-01 1.618016213178634644e-01 -1.140112280845642090e-01 -9.638614207506179810e-02 8.150256425142288208e-02 -8.827203512191772461e-02 -3.971078246831893921e-02 5.538469925522804260e-02 -2.575758099555969238e-01 -1.445364803075790405e-01 -9.773331135511398315e-02 2.498665899038314819e-01 -1.227852255105972290e-01 6.463665515184402466e-02 -1.147376671433448792e-01
1.442372649908065796e-01 -4.323909431695938110e-02 1.582500711083412170e-02 2.100268304347991943e-01 9.685941040515899658e-02 -1.380458381026983261e-02 -1.885101944208145142e-02 -3.081417456269264221e-02 1.019595935940742493e-01 -1.142925303429365158e-02 3.316227495670318604e-01 2.689328789710998535e-01 6.572790443897247314e-02 1.255187094211578369e-01 -6.963012367486953735e-02 -2.012681216001510620e-01 -2.216458693146705627e-02 1.239503696560859680e-01 -2.866374254226684570e-01 -1.634460501372814178e-02 -3.503844141960144043e-01 -5.837789922952651978e-02 -2.515848278999328613e-01 -2.041172049939632416e-02 -1.161099132150411606e-02 -1.637844145298004150e-01 -4.383897483348846436e-01 7.093088328838348389e-02 3.402274847030639648e-01 4.613156616687774658e-02 -1.620832234621047974e-01 -8.559989184141159058e-02
3.898807615041732788e-02 -3.217059969902038574e-01 -3.011596389114856720e-02 2.115003019571304321e-01 -1.762038320302963257e-01 6.087875366210937500e-02 -8.388639241456985474e-02 1.035822629928588867e-01 -9.795431047677993774e-03 1.117246001958847046e-01 5.283896997570991516e-02 2.780609726905822754e-01 -3.895157575607299805e-02 -3.016498982906341553e-01 2.134137749671936035e-01 -4.993671774864196777e-01 1.372922062873840332e-01 4.153431206941604614e-02 3.365705907344818115e-02 -2.732375636696815491e-02 -2.302923649549484253e-01 -2.597633302211761475e-01 2.653292194008827209e-02 -1.635723859071731567e-01 2.854164540767669678e-01 4.586973786354064941e-02 1.490693837404251099e-01 -8.008436858654022217e-02 6.555332243442535400e-02 1.570681035518646240e-01 2.735381131060421467e-04 -7.155475020408630371e-02
2.263399511575698853e-01 2.760519087314605713e-01 -4.417483881115913391e-02 2.483135834336280823e-02 -3.479767590761184692e-02 -1.419173739850521088e-02 1.032648459076881409e-01 1.807317435741424561e-01 3.549104332923889160e-01 2.183714658021926880e-01 3.209798336029052734e-01 2.819190919399261475e-01 -1.972891204059123993e-02 -5.709168687462806702e-02 5.289077386260032654e-02 -3.403554856777191162e-01 1.564573794603347778e-01 8.669471368193626404e-03 -1.146011874079704285e-01 -8.964898437261581421e-02 -1.555040627717971802e-01 -4.100445192307233810e-03 -2.606118097901344299e-02 -2.177146635949611664e-02 8.564882725477218628e-02 -1.913185417652130127e-01 -2.845856547355651855e-01 -3.853598143905401230e-03 3.582102358341217041e-01 3.458534553647041321e-02 -1.402163207530975342e-01 -4.032494500279426575e-02
3.301710784435272217e-01 -1.949748694896697998e-01 -2.441226132214069366e-02 2.086346894502639771e-01 1.090450286865234375e-01 -1.213311776518821716e-01 1.862760037183761597e-01 6.143532693386077881e-02 -1.350959837436676025e-01 -1.954885870218276978e-01 2.202300429344177246e-01 1.414323002099990845e-01 2.613103389739990234e-01 -1.432698816061019897e-01 6.843014061450958252e-02 5.511454492807388306e-02 1.721087396144866943e-01 -1.529415789991617203e-02 1.313131749629974365e-01 4.776874184608459473e-02 -3.459657430648803711e-01 -1.576777547597885132e-01 -2.644969224929809570e-01 -9.506039321422576904e-02 7.077517360448837280e-02 -1.410956084728240967e-01 -8.058996498584747314e-02 -9.758308529853820801e-02 3.194368481636047363e-01 3.137898147106170654e-01 4.994518682360649109e-02 7.347665727138519287e-02
2.629965245723724365e-01 3.977323472499847412e-01 -5.142230167984962463e-02 1.209155544638633728e-01 6.182598695158958435e-02 6.165058910846710205e-02 -7.951008528470993042e-02 1.264037042856216431e-01 8.496361970901489258e-02 6.344721466302871704e-02 3.562949299812316895e-01 1.070469096302986145e-01 -1.077881678938865662e-01 -1.195736154913902283e-01 -7.909254170954227448e-03 -3.238389194011688232e-01 -4.564487561583518982e-02 -2.235661894083023071e-01 1.020394787192344666e-01 8.464267104864120483e-02 -1.706789582967758179e-01 -6.960690021514892578e-02 -3.284335434436798096e-01 -3.184812963008880615e-01 -1.820234358310699463e-01 -1.757395416498184204e-01 -8.297634124755859375e-02 2.065737098455429077e-01 5.560324341058731079e-02 9.033834934234619141e-02 6.303671002388000488e-02 -5.688752233982086182e-02
7.283489406108856201e-02 -9.248808771371841431e-02 -4.633015766739845276e-02 4.389151558279991150e-02 5.976531654596328735e-02 1.032778099179267883e-01 1.706544309854507446e-02 1.561958044767379761e-01 -2.067779749631881714e-01 1.022493317723274231e-01 1.039024963974952698e-01 6.703996062278747559e-01 -3.051079511642456055e-01 -3.871652111411094666e-02 4.353478923439979553e-02 -1.375047415494918823e-01 1.539129912853240967e-01 3.781290352344512939e-02 2.329235821962356567e-01 -1.018207520246505737e-01 -4.347799345850944519e-02 -1.502731144428253174e-01 -1.598171889781951904e-01 1.951220631599426270e-01 -5.553238466382026672e-02 -2.478626817464828491e-01 -6.140960380434989929e-02 -1.977208703756332397e-01 4.901644587516784668e-02 4.972115904092788696e-02 -1.015057116746902466e-01 -1.179678067564964294e-01
3.567415177822113037e-01 1.742999404668807983e-01 -2.433594465255737305e-01 2.117843329906463623e-01 1.496397610753774643e-02 2.582701742649078369e-01 -1.434914171695709229e-01 1.534841209650039673e-01 6.773553788661956787e-02 2.212725132703781128e-01 3.133346885442733765e-02 3.756766021251678467e-01 1.976766437292098999e-01 3.032519295811653137e-02 5.740202590823173523e-02 -2.831477820873260498e-01 -7.107564806938171387e-02 -1.678176224231719971e-01 1.277253124862909317e-02 1.598953604698181152e-01 -2.470170110464096069e-01 -2.258655279874801636e-01 8.437801897525787354e-02 -1.180873438715934753e-01 1.829490214586257935e-01 -8.202770352363586426e-02 -2.734473161399364471e-02 -4.177475348114967346e-02 -2.227510064840316772e-01 1.489780098199844360e-01 -3.912593424320220947e-02 -6.726793944835662842e-04
4.117616638541221619e-02 1.583910286426544189e-01 -2.527125775814056396e-01 2.879097759723663330e-01 -8.212569355964660645e-02 -1.624707132577896118e-01 -1.222592145204544067e-01 1.182140409946441650e-01 2.833680249750614166e-02 1.052988097071647644e-01 -1.030949354171752930e-01 2.538152933120727539e-01 -3.669120073318481445e-01 -4.054373875260353088e-02 1.726141124963760376e-01 4.906766861677169800e-02 2.988128364086151123e-01 -1.957566291093826294e-01 -2.489746809005737305e-01 1.511890739202499390e-01 -1.448210328817367554e-01 -3.003683090209960938e-01 9.966690093278884888e-02 -2.054588943719863892e-01 4.085022211074829102e-02 -1.710505038499832153e-01 -2.968053221702575684e-01 3.463000059127807617e-02 -5.294021591544151306e-02 2.267820574343204498e-02 -1.347073726356029510e-02 -9.731007367372512817e-02
-1.528771826997399330e-04 3.171820938587188721e-02 -1.490093767642974854e-01 1.988618522882461548e-01 -1.582216843962669373e-02 -6.434819102287292480e-02 -3.206948041915893555e-01 -1.149642765522003174e-01 2.900616824626922607e-01 2.024552971124649048e-01 1.937346011400222778e-01 2.034599930047988892e-01 1.049576103687286377e-01 5.012272298336029053e-02 -1.637541800737380981e-01 -3.000961542129516602e-01 -9.946936368942260742e-02 -2.337911874055862427e-01 -9.757822379469871521e-03 -1.905855387449264526e-01 -2.823537886142730713e-01 2.090661376714706421e-01 -3.402163982391357422e-01 1.053359284996986389e-01 -8.060870319604873657e-02 -8.388998359441757202e-02 -1.936063468456268311e-01 3.811816126108169556e-02 -1.147851794958114624e-01 1.687727570533752441e-01 -6.685613840818405151e-02 -1.802484840154647827e-01
2.149947136640548706e-01 5.213338881731033325e-02 -1.732498556375503540e-01 1.467715501785278320e-01 -6.177271530032157898e-02 -1.625652313232421875e-01 -1.301805227994918823e-01 -6.757176667451858521e-02 1.273216754198074341e-01 1.767553836107254028e-01 3.883248567581176758e-01 2.408646196126937866e-01 9.178551286458969116e-02 1.391254216432571411e-01 -8.217494934797286987e-02 -3.031591475009918213e-01 1.963927149772644043e-01 5.414222553372383118e-02 -7.986807078123092651e-02 -4.233742505311965942e-02 -4.126627743244171143e-01 4.423102363944053650e-02 -7.037135213613510132e-02 -2.687908411026000977e-01 6.679313629865646362e-02 -2.827490270137786865e-01 -1.242259070277214050e-01 1.815107613801956177e-01 5.197354033589363098e-02 7.577858865261077881e-02 1.482976526021957397e-01 5.195304006338119507e-02
2.678746283054351807e-01 3.060166239738464355e-01 -2.701055705547332764e-01 8.495175279676914215e-03 2.518594563007354736e-01 1.790096750482916832e-03 -4.476267844438552856e-02 1.110434308648109436e-01 1.320704370737075806e-01 -2.207490615546703339e-02 5.384609848260879517e-02 2.675070166587829590e-01 1.614547371864318848e-01 -4.096132144331932068e-02 -1.371829360723495483e-01 -2.258297652006149292e-01 -6.440047919750213623e-02 -9.895768947899341583e-03 2.990026026964187622e-02 -4.132467508316040039e-02 -4.552878439426422119e-01 -1.647256761789321899e-01 -3.182101249694824219e-01 9.202664345502853394e-02 6.704677641391754150e-02 -1.166599020361900330e-01 -1.051908209919929504e-01 -9.457146376371383667e-02 3.436208516359329224e-02 -1.817169040441513062e-01 2.501103878021240234e-01 -8.932141214609146118e-02
-2.061030827462673187e-02 -1.212249696254730225e-01 -4.502690955996513367e-02 -3.524456173181533813e-02 1.078410893678665161e-01 1.787892431020736694e-01 9.107179939746856689e-02 -4.701706394553184509e-02 8.313635736703872681e-02 4.552420675754547119e-01 -7.727654278278350830e-02 5.260835886001586914e-01 3.217483311891555786e-02 -2.400946430861949921e-02 1.747727990150451660e-01 -2.735814750194549561e-01 2.025740779936313629e-02 -3.976503610610961914e-01 8.339863270521163940e-02 -1.987635530531406403e-02 1.951311947777867317e-03 -1.243943050503730774e-01 -1.725188493728637695e-01 1.659264817135408521e-04 -7.727129757404327393e-02 2.629067283123731613e-03 9.799242019653320312e-02 -8.928576856851577759e-02 8.524329215288162231e-02 2.515189349651336670e-01 5.370842665433883667e-02 -1.245852708816528320e-01
1.257700771093368530e-01 -2.272368818521499634e-01 -3.055654764175415039e-01 -3.934973850846290588e-02 7.264349609613418579e-03 -3.233801424503326416e-01 -2.211620286107063293e-02 -7.309950888156890869e-02 -2.637900784611701965e-02 -2.911565266549587250e-02 4.561806842684745789e-02 3.037993609905242920e-01 -1.081079393625259399e-01 5.109053477644920349e-02 1.711779385805130005e-01 -9.525546431541442871e-02 4.699863195419311523e-01 -1.289494633674621582e-01 -3.347084224224090576e-01 6.368263065814971924e-02 -5.647053942084312439e-02 -4.098618030548095703e-02 -1.582337021827697754e-01 -9.415337443351745605e-02 -2.849663794040679932e-01 -6.360000371932983398e-02 -1.576356291770935059e-01 -3.990027680993080139e-02 2.090590447187423706e-01 9.847175329923629761e-02 1.297780722379684448e-01 -6.531663239002227783e-02
1.002208441495895386e-01 -3.399656116962432861e-01 -9.379440918564796448e-03 9.077472984790802002e-02 1.585591286420822144e-01 -1.244449764490127563e-01 -7.610378414392471313e-02 2.970347106456756592e-01 1.071963533759117126e-01 3.551409766077995300e-02 1.080832537263631821e-02 3.672097325325012207e-01 -1.311787366867065430e-01 -2.377735674381256104e-01 3.447885438799858093e-02 -8.403024822473526001e-02 4.199998378753662109e-01 -1.319154351949691772e-01 -5.089196935296058655e-02 -8.383071422576904297e-02 4.624701291322708130e-02 -2.373491823673248291e-01 -2.834573984146118164e-01 -8.846167474985122681e-02 4.249922558665275574e-02 -9.634464234113693237e-02 -2.415607720613479614e-01 -1.053477898240089417e-01 1.950292587280273438e-01 -3.230907022953033447e-03 1.812364459037780762e-01 -1.407989021390676498e-02
-8.818945288658142090e-02 -1.245437413454055786e-01 -5.750541388988494873e-02 2.610891461372375488e-01 -1.059083044528961182e-01 3.053010255098342896e-02 -2.319907844066619873e-01 4.606547951698303223e-02 1.133808195590972900e-01 -4.574903845787048340e-02 2.311225980520248413e-01 3.632157444953918457e-01 8.079303801059722900e-02 -4.961600992828607559e-03 2.670684270560741425e-02 -2.407162934541702271e-01 2.064589411020278931e-02 -1.785355433821678162e-02 2.857240736484527588e-01 1.361368745565414429e-01 -1.778483837842941284e-01 -3.849453851580619812e-02 -6.627930700778961182e-02 -2.201627492904663086e-01 -4.088259935379028320e-01 1.223252266645431519e-01 -1.715954095125198364e-01 -9.864924848079681396e-02 9.617227315902709961e-02 1.105258092284202576e-01 2.145607769489288330e-01 -3.097938597202301025e-01
2.141932100057601929e-01 7.371831685304641724e-02 -1.387268900871276855e-01 2.760211229324340820e-01 -1.305741220712661743e-01 -4.776163026690483093e-02 -8.679091930389404297e-02 3.456129133701324463e-02 -3.388339653611183167e-02 3.311055600643157959e-01 2.059298455715179443e-01 3.130957186222076416e-01 4.110176116228103638e-02 6.746055930852890015e-02 5.330161005258560181e-02 -3.595705926418304443e-01 4.176196828484535217e-02 -1.162373796105384827e-01 -3.234482556581497192e-02 -3.377773612737655640e-02 -4.395658373832702637e-01 1.411796808242797852e-01 5.639288201928138733e-02 -6.709562242031097412e-02 -1.415640022605657578e-02 -2.963156700134277344e-01 5.485875159502029419e-02 1.419029384851455688e-01 5.632536113262176514e-02 -5.412154272198677063e-02 2.274989634752273560e-01 1.683088839054107666e-01
-1.582079939544200897e-02 -5.126648023724555969e-02 -5.866306647658348083e-02 -3.966440632939338684e-02 -1.974496692419052124e-01 -5.496301874518394470e-02 3.336228430271148682e-02 1.961971819400787354e-01 3.436501920223236084e-01 1.056125238537788391e-01 1.049594022333621979e-02 3.937174677848815918e-01 -1.066218987107276917e-01 -2.437430769205093384e-01 1.790427369996905327e-03 -1.353801488876342773e-01 1.784914880990982056e-01 -2.895729541778564453e-01 3.303489685058593750e-01 2.150349766016006470e-01 -2.573988139629364014e-01 -4.995619133114814758e-02 -1.212553605437278748e-01 -9.329967945814132690e-02 -1.382433325052261353e-01 1.575185805559158325e-01 3.016819618642330170e-02 1.017741709947586060e-01 -6.556423008441925049e-02 3.999478742480278015e-02 1.677102148532867432e-01 -2.907820940017700195e-01
2.290644645690917969e-01 -2.950927615165710449e-01 4.910279810428619385e-02 2.088224142789840698e-02 -4.077455773949623108e-02 -2.055254727602005005e-01 -5.976577848196029663e-02 2.239546626806259155e-01 2.447929531335830688e-01 2.329244017601013184e-01 -7.690757513046264648e-02 1.550814062356948853e-01 -1.906997710466384888e-01 5.914773792028427124e-02 2.889055758714675903e-02 -1.430742889642715454e-01 1.410897523164749146e-01 -3.204329311847686768e-01 -2.580921053886413574e-01 -2.436389625072479248e-01 -3.371386229991912842e-01 -3.438279405236244202e-02 -3.626521527767181396e-01 -5.026893690228462219e-02 6.046148017048835754e-02 -6.028451770544052124e-02 -1.199490502476692200e-01 -3.711920604109764099e-02 7.013873010873794556e-02 -7.185532152652740479e-02 1.166649982333183289e-01 1.023104116320610046e-01
-4.638405516743659973e-02 -2.127748131752014160e-01 -8.812998980283737183e-02 1.752304285764694214e-01 -3.085318207740783691e-02 -4.462430253624916077e-02 -1.777382642030715942e-01 5.638292431831359863e-02 -2.088385671377182007e-01 3.656187951564788818e-01 -9.842435270547866821e-02 1.837354153394699097e-01 -2.076057493686676025e-01 2.081305384635925293e-01 -2.511340379714965820e-02 -2.188391387462615967e-01 1.796984076499938965e-01 -4.139582514762878418e-01 6.781416386365890503e-02 9.242238849401473999e-02 -1.706129461526870728e-01 -9.340316057205200195e-02 -2.387744784355163574e-01 -2.198248207569122314e-01 -3.914569970220327377e-03 8.456730283796787262e-03 -1.348467916250228882e-01 -6.221557408571243286e-02 1.375885456800460815e-01 1.924439966678619385e-01 2.749092578887939453e-01 -8.407501131296157837e-02
1.941667646169662476e-01 -2.648755311965942383e-01 -1.705182939767837524e-01 4.104756116867065430e-01 -6.815982609987258911e-02 -1.142824999988079071e-02 -4.351838678121566772e-02 7.945641875267028809e-02 5.325701460242271423e-02 3.008519485592842102e-02 5.210301280021667480e-02 1.030512452125549316e-01 -2.144497931003570557e-01 -1.220589224249124527e-02 8.307863026857376099e-02 -1.341143697500228882e-01 -2.500457689166069031e-02 -2.336359471082687378e-01 8.760175853967666626e-02 -8.928625285625457764e-02 -2.577489912509918213e-01 -4.530799388885498047e-01 1.297280341386795044e-01 4.005121290683746338e-01 1.254655718803405762e-01 -1.103914007544517517e-01 -2.448640577495098114e-02 4.019272327423095703e-02 7.459206879138946533e-02 -8.043890446424484253e-02 -1.976056210696697235e-02 1.763737350702285767e-01
-7.514179497957229614e-02 1.095210760831832886e-01 -1.013822387903928757e-02 -3.473287820816040039e-02 -3.520296812057495117e-01 -3.315770998597145081e-02 7.628399133682250977e-02 1.302439137361943722e-03 -2.585840038955211639e-02 -7.799481600522994995e-02 1.321789026260375977e-01 1.329335719347000122e-01 -1.131275743246078491e-01 2.188029438257217407e-01 1.562981307506561279e-01 -3.518073558807373047e-01 3.228064253926277161e-02 -8.338117972016334534e-03 6.031569093465805054e-02 -3.704395517706871033e-02 -3.213086128234863281e-01 -2.464503794908523560e-01 -2.484695464372634888e-01 1.153605207800865173e-01 1.916966736316680908e-01 3.555389866232872009e-02 -4.030779302120208740e-01 -1.856178492307662964e-01 1.685003042221069336e-01 -4.470394551753997803e-02 7.612770050764083862e-02 -2.883953452110290527e-01
-3.512643277645111084e-02 2.155604213476181030e-02 -2.459618151187896729e-01 2.657746672630310059e-01 -4.127310812473297119e-01 7.273395359516143799e-02 7.539568096399307251e-02 -1.827553287148475647e-02 -6.409025937318801880e-02 -1.915320754051208496e-01 5.373239144682884216e-02 1.378227472305297852e-01 1.141547337174415588e-01 7.282680273056030273e-02 -9.619800001382827759e-02 -3.480733335018157959e-01 -1.500669717788696289e-01 -1.456263661384582520e-01 -1.745217144489288330e-01 -1.746511310338973999e-01 -3.292982876300811768e-01 -2.003034353256225586e-01 -1.402619574218988419e-02 -5.630104988813400269e-02 -5.163508281111717224e-02 -1.827132254838943481e-01 -1.225252747535705566e-01 -2.386348098516464233e-01 2.236450016498565674e-01 1.393799632787704468e-01 1.968174576759338379e-01 3.592140972614288330e-02
2.966699898242950439e-01 2.614975869655609131e-01 -2.005713731050491333e-01 8.643679320812225342e-02 7.810568064451217651e-02 -1.766716986894607544e-01 -3.162266910076141357e-01 1.775908768177032471e-01 2.823622226715087891e-01 9.127463400363922119e-02 3.953726589679718018e-01 1.790301054716110229e-01 2.463622763752937317e-02 -2.165626361966133118e-02 -9.652452915906906128e-02 -2.525340020656585693e-01 1.004600748419761658e-01 -1.407555770128965378e-02 1.114444807171821594e-01 2.636638283729553223e-02 -1.823925822973251343e-01 -2.009593397378921509e-01 -3.387591242790222168e-02 7.815206050872802734e-02 -1.712304949760437012e-01 -4.725806042551994324e-02 -1.290694177150726318e-01 -8.576109260320663452e-02 1.517828106880187988e-01 -6.515302229672670364e-04 1.318418681621551514e-01 2.759658992290496826e-01
2.000270932912826538e-01 2.312113195657730103e-01 -5.545600503683090210e-02 7.988819479942321777e-02 -3.889090195298194885e-02 -1.841185837984085083e-01 -2.349244505167007446e-01 7.300522923469543457e-02 2.729802727699279785e-01 -1.382806338369846344e-02 4.856280088424682617e-01 1.574148982763290405e-01 1.135786473751068115e-01 -6.572140753269195557e-02 -6.997597403824329376e-03 -4.396419227123260498e-01 2.491012960672378540e-01 5.952351726591587067e-03 -6.056708097457885742e-02 -1.197229847311973572e-01 -1.909109354019165039e-01 -9.866104274988174438e-02 1.749760471284389496e-02 3.434233367443084717e-02 -5.711508169770240784e-02 -1.992394626140594482e-01 -1.495538651943206787e-01 -6.559625733643770218e-03 1.491515785455703735e-01 3.918952867388725281e-02 1.952801495790481567e-01 1.500678714364767075e-02
1.298895478248596191e-01 2.396152168512344360e-02 -1.010350957512855530e-01 5.739119835197925568e-03 -1.533755511045455933e-01 2.045058757066726685e-01 -1.938488185405731201e-01 1.343343406915664673e-03 -3.137807846069335938e-01 2.877463698387145996e-01 1.810379028320312500e-01 6.984139978885650635e-02 -1.065049916505813599e-01 -1.476116850972175598e-02 3.629779815673828125e-01 -2.297964505851268768e-02 2.064158618450164795e-01 -3.784519731998443604e-01 4.020791384391486645e-04 -2.003740519285202026e-01 -2.738506495952606201e-01 -2.793316245079040527e-01 -4.199638497084379196e-03 5.731818825006484985e-02 2.946185320615768433e-02 9.663557261228561401e-02 2.913091517984867096e-02 -1.610849797725677490e-01 1.104531213641166687e-01 1.988433897495269775e-01 1.828694790601730347e-01 -4.633235931396484375e-02
6.871504709124565125e-03 1.005630940198898315e-02 -2.883747816085815430e-01 2.115564048290252686e-01 -7.485630363225936890e-02 -1.182033494114875793e-01 -4.270940274000167847e-02 1.744687408208847046e-01 1.753533780574798584e-01 4.833271354436874390e-02 3.582321703433990479e-01 1.263976693153381348e-01 -2.744757831096649170e-01 1.373536884784698486e-01 1.003160402178764343e-01 -2.748644948005676270e-01 1.467865556478500366e-01 -1.579462140798568726e-01 -1.307959854602813721e-01 1.227393820881843567e-01 -3.432763516902923584e-01 -7.578907161951065063e-02 1.139125972986221313e-01 -9.085848182439804077e-02 -1.547307223081588745e-01 -7.694745063781738281e-02 -1.043435111641883850e-01 -2.360248714685440063e-01 -8.227716386318206787e-02 1.018088310956954956e-01 -1.283713132143020630e-01 3.306612372398376465e-01
6.707957386970520020e-02 -2.887567877769470215e-01 -1.955322176218032837e-01 -7.638287544250488281e-02 -2.184652984142303467e-01 -1.484232693910598755e-01 -1.541510876268148422e-02 -1.239181756973266602e-01 -9.062957949936389923e-03 7.934501767158508301e-02 1.572448015213012695e-01 1.922578364610671997e-01 -1.027796119451522827e-01 4.579911753535270691e-02 1.676452457904815674e-01 -1.102515161037445068e-01 3.239569664001464844e-01 -2.852699160575866699e-01 -3.086992800235748291e-01 -2.358051985502243042e-01 -1.983032971620559692e-01 -2.592726349830627441e-01 -2.340442240238189697e-01 2.826791955158114433e-03 -2.050271332263946533e-01 -9.323403239250183105e-02 -7.364612817764282227e-02 -5.358678102493286133e-02 -8.139006048440933228e-02 2.329571917653083801e-02 3.113257884979248047e-01 -6.495833396911621094e-03
1.017605885863304138e-01 -2.523559927940368652e-01 -8.312342688441276550e-03 1.275694221258163452e-01 -4.049112647771835327e-02 -2.251805961132049561e-01 -5.014124512672424316e-02 -1.338852494955062866e-01 -1.283957958221435547e-01 6.477991491556167603e-02 1.222469583153724670e-01 1.512014269828796387e-01 -1.337049007415771484e-01 9.868117421865463257e-02 2.293936163187026978e-02 -1.920144408941268921e-01 3.046370744705200195e-01 -1.998487859964370728e-01 -3.192881643772125244e-01 7.189082354307174683e-02 -2.107488662004470825e-01 -1.562326401472091675e-01 -2.259761691093444824e-01 -1.496196687221527100e-01 -3.345111310482025146e-01 1.098146215081214905e-01 -1.981388926506042480e-01 -8.145586401224136353e-02 2.187843322753906250e-01 1.500503122806549072e-01 2.837302088737487793e-01 -1.023091524839401245e-01
1.512679159641265869e-01 -2.735020220279693604e-01 -1.003202721476554871e-01 -2.700388617813587189e-02 -1.887738257646560669e-01 -6.781578809022903442e-02 -3.953398019075393677e-02 1.305904090404510498e-01 1.109691932797431946e-01 1.764254644513130188e-02 4.716461896896362305e-02 2.885659039020538330e-01 5.697746947407722473e-02 -9.223866462707519531e-02 3.487286865711212158e-01 -1.664561927318572998e-01 3.534482419490814209e-01 -3.200455009937286377e-01 2.016035467386245728e-01 -1.504806615412235260e-02 -1.616874188184738159e-01 -9.849803522229194641e-03 -1.064530164003372192e-01 -2.324708551168441772e-01 8.246044814586639404e-02 -8.784809708595275879e-02 6.719290465116500854e-02 1.754029393196105957e-01 1.848937943577766418e-02 1.191990673542022705e-01 -1.607231050729751587e-01 -3.513626754283905029e-01
6.089491397142410278e-02 -2.524341344833374023e-01 -2.800321578979492188e-01 -2.870452404022216797e-01 -7.775386422872543335e-02 4.198392853140830994e-02 2.567948028445243835e-02 1.573075205087661743e-01 1.783997192978858948e-02 1.245212778449058533e-01 -8.506162464618682861e-02 9.309422969818115234e-02 4.170652106404304504e-02 -7.542662322521209717e-02 3.169517815113067627e-01 -2.875267267227172852e-01 3.354775607585906982e-01 -1.093783304095268250e-01 -8.465588837862014771e-02 -2.598557174205780029e-01 -4.173419773578643799e-01 -8.363838493824005127e-02 -1.089682653546333313e-01 7.215190678834915161e-02 -1.206196397542953491e-01 7.175134122371673584e-02 -1.144771873950958252e-01 -1.445275247097015381e-01 1.858536154031753540e-01 5.462431162595748901e-02 1.008682698011398315e-01 1.319754868745803833e-01
2.531489133834838867e-01 -2.721254527568817139e-01 -2.135225832462310791e-01 6.601938605308532715e-02 -2.202011048793792725e-01 7.326530758291482925e-03 8.936141617596149445e-03 -2.666869841050356627e-04 1.905185729265213013e-01 -3.534236922860145569e-02 2.005609124898910522e-01 1.342353671789169312e-01 2.686243951320648193e-01 -1.114647984504699707e-01 1.325938552618026733e-01 -2.173333168029785156e-01 -2.011005729436874390e-01 -3.906045556068420410e-01 -2.018600702285766602e-01 -2.701156139373779297e-01 -1.884054243564605713e-01 -1.848009824752807617e-01 -2.615273892879486084e-01 -2.445483952760696411e-02 4.728996753692626953e-02 -2.367265708744525909e-02 -1.473911851644515991e-01 -1.761657446622848511e-01 -1.019960939884185791e-01 -5.318141356110572815e-02 9.721723385155200958e-03 6.208951026201248169e-02
1.037135422229766846e-01 1.402804628014564514e-03 -3.336541354656219482e-01 1.151660680770874023e-01 -9.401240199804306030e-02 1.376370489597320557e-01 -2.206794023513793945e-01 3.531093150377273560e-02 1.172043606638908386e-01 -4.094136878848075867e-02 1.975533813238143921e-01 1.640205383300781250e-01 3.465215861797332764e-01 -7.135935127735137939e-02 9.071112424135208130e-02 -1.062040925025939941e-01 -5.770568922162055969e-02 -2.481083720922470093e-01 1.040322631597518921e-01 1.492780447006225586e-01 -2.888565361499786377e-01 1.446043998003005981e-01 -1.742098629474639893e-01 9.785248339176177979e-02 -1.797955632209777832e-01 -6.546005606651306152e-02 -4.358157813549041748e-01 -2.438195496797561646e-01 -6.277701258659362793e-02 -2.164878137409687042e-02 -1.415250450372695923e-01 -9.057388454675674438e-02
1.097111850976943970e-01 2.174146920442581177e-01 -2.893879115581512451e-01 -1.012968644499778748e-01 1.081089004874229431e-01 -1.670913994312286377e-01 -1.951519846916198730e-01 1.878713965415954590e-01 5.709629878401756287e-02 2.013351209461688995e-02 3.243161141872406006e-01 1.750125885009765625e-01 4.796360060572624207e-02 -3.418908268213272095e-02 1.796499709598720074e-04 -3.029848635196685791e-01 1.809625178575515747e-01 -6.383719295263290405e-02 1.921968013048171997e-01 -9.139025956392288208e-02 -3.705579936504364014e-01 -1.399951428174972534e-01 -2.124479264020919800e-01 -4.637262597680091858e-02 8.421308547258377075e-02 -1.476238369941711426e-01 3.114833869040012360e-02 -8.929196745157241821e-02 1.420976594090461731e-02 -4.060808122158050537e-01 -9.175900369882583618e-02 -3.597090393304824829e-02
1.916073858737945557e-01 1.554035991430282593e-01 -1.637849956750869751e-01 1.883086562156677246e-01 -2.049326151609420776e-01 7.031842321157455444e-02 -1.445755064487457275e-01 1.883755065500736237e-02 4.295356869697570801e-01 1.575449854135513306e-01 -3.031217784155160189e-04 2.405603379011154175e-01 8.134676516056060791e-02 2.410795390605926514e-01 -5.805309116840362549e-02 -1.672868728637695312e-01 1.553076878190040588e-02 8.045043796300888062e-02 -1.120751276612281799e-01 -1.436640322208404541e-01 -2.531293034553527832e-01 1.601698994636535645e-01 -1.922432631254196167e-01 -7.255128026008605957e-02 -2.430877536535263062e-01 -1.410634070634841919e-01 -1.793431639671325684e-01 -1.374056786298751831e-01 -1.926445984281599522e-03 2.647288143634796143e-01 2.647185325622558594e-01 -5.753158032894134521e-02
2.030305564403533936e-01 -3.950824737548828125e-01 -1.343088150024414062e-01 8.445478975772857666e-02 -4.759700968861579895e-02 -1.722959578037261963e-01 -1.733675450086593628e-01 1.994926035404205322e-01 1.844596713781356812e-01 3.433277606964111328e-01 2.308608219027519226e-02 1.353470832109451294e-01 -2.978499419987201691e-02 1.196764111518859863e-01 2.800234854221343994e-01 4.649407044053077698e-02 -7.846784777939319611e-03 -3.310301601886749268e-01 -1.849756538867950439e-01 -1.816723644733428955e-01 -3.352896869182586670e-01 -4.646141827106475830e-02 -1.369850337505340576e-01 -1.238076686859130859e-01 -4.099471494555473328e-02 -1.930537261068820953e-02 -1.024431213736534119e-01 7.624168880283832550e-03 3.572067618370056152e-02 2.748964540660381317e-02 2.540754079818725586e-01 6.671058386564254761e-02
1.471159607172012329e-01 -1.181816086173057556e-01 -1.486325412988662720e-01 2.365352660417556763e-01 -2.336000949144363403e-01 -6.597603857517242432e-02 -1.351289302110671997e-01 9.736444801092147827e-02 -5.209084600210189819e-03 -1.577416658401489258e-01 6.253555417060852051e-02 5.835531279444694519e-02 -1.410185359418392181e-02 -7.464525103569030762e-02 1.277748048305511475e-01 -5.071788430213928223e-01 -5.186355859041213989e-02 -3.240506947040557861e-01 -8.377273380756378174e-02 1.740716211497783661e-02 1.288283895701169968e-02 -1.952504217624664307e-01 -3.108055591583251953e-01 1.389695703983306885e-01 2.645084857940673828e-01 -2.782350182533264160e-01 1.539361178874969482e-01 9.594496339559555054e-03 1.185634583234786987e-01 5.389094725251197815e-02 -2.879424951970577240e-03 -1.754312217235565186e-01
1.630666106939315796e-01 -6.423660367727279663e-02 -2.430798560380935669e-01 -2.018450498580932617e-01 6.595703214406967163e-02 1.069303900003433228e-01 -3.386529982089996338e-01 -1.240750402212142944e-01 1.243902817368507385e-01 -6.058466807007789612e-02 2.235733568668365479e-01 3.748690783977508545e-01 -4.231210798025131226e-02 1.042294502258300781e-01 1.370897591114044189e-01 -2.788247466087341309e-01 1.466780453920364380e-01 -3.167208135128021240e-01 2.453790754079818726e-01 -2.413047291338443756e-02 -2.100488245487213135e-01 -3.874989598989486694e-02 4.639937728643417358e-02 -1.215832829475402832e-01 -8.601760864257812500e-02 1.357030719518661499e-01 -1.906778514385223389e-01 -2.789975106716156006e-01 9.221808612346649170e-02 -1.047496721148490906e-01 -3.997245803475379944e-03 7.799422368407249451e-03
2.688585955183953047e-04 2.562150917947292328e-02 -2.208228409290313721e-01 1.051303595304489136e-01 5.798837542533874512e-02 -4.312674980610609055e-03 2.442043740302324295e-03 -3.211620450019836426e-01 1.284486949443817139e-01 -5.001817480660974979e-04 3.588501214981079102e-01 2.493983060121536255e-01 -1.525021046400070190e-01 -1.469311770051717758e-02 1.268968731164932251e-01 -1.233913674950599670e-01 2.301533967256546021e-01 -2.495452165603637695e-01 2.719911746680736542e-03 7.633130997419357300e-02 -2.172486186027526855e-01 -2.929076254367828369e-01 -4.542518034577369690e-02 -4.098532497882843018e-01 1.234808415174484253e-01 2.798282206058502197e-01 -1.503172367811203003e-01 -2.950481697916984558e-02 5.436005443334579468e-02 1.370108872652053833e-01 -8.654619753360748291e-02 -1.939691789448261261e-02
-1.231231093406677246e-01 -3.980150446295738220e-02 -2.548921704292297363e-01 1.566421538591384888e-01 -3.790516257286071777e-01 -2.532556056976318359e-01 1.571928113698959351e-01 1.828423328697681427e-02 -4.538872162811458111e-04 -6.048490852117538452e-02 2.353536635637283325e-01 1.936888992786407471e-01 3.294477611780166626e-02 -9.532465040683746338e-02 -7.619573920965194702e-02 -1.691423803567886353e-01 -8.451468497514724731e-02 -2.820908129215240479e-01 -1.713163107633590698e-01 -1.174120232462882996e-01 -2.942580282688140869e-01 -2.905006520450115204e-02 -1.793284267187118530e-01 -4.011118784546852112e-03 -2.854773402214050293e-02 -2.016264796257019043e-01 -2.589849464129656553e-04 -3.318456560373306274e-02 3.698973655700683594e-01 1.316076815128326416e-01 2.559977471828460693e-01 -8.959099650382995605e-02
1.005280390381813049e-01 -5.473716929554939270e-02 1.240458711981773376e-01 5.994310602545738220e-02 -1.129309460520744324e-01 -8.787051588296890259e-02 -2.683575451374053955e-01 -2.231935113668441772e-01 1.536683589220046997e-01 3.990863636136054993e-02 7.634204626083374023e-02 4.250464141368865967e-01 -3.613285347819328308e-02 -1.734355688095092773e-01 3.797001838684082031e-01 8.863715082406997681e-02 -1.213582009077072144e-01 -4.046001732349395752e-01 1.776220351457595825e-01 -1.598030477762222290e-01 -1.817680597305297852e-01 -8.051866292953491211e-02 -2.667992115020751953e-01 -2.051382511854171753e-02 -2.121376246213912964e-02 -4.256939515471458435e-02 -1.254643499851226807e-01 -2.225056737661361694e-01 -6.616505980491638184e-02 9.179051965475082397e-02 5.868059024214744568e-02 9.898130781948566437e-03
3.582299649715423584e-01 -1.519581526517868042e-01 -3.139584660530090332e-01 2.916014492511749268e-01 2.712773382663726807e-01 3.136485069990158081e-02 2.126397341489791870e-01 1.728385239839553833e-01 -5.837129056453704834e-02 5.796020105481147766e-02 8.238604664802551270e-02 2.110739648342132568e-01 -8.648595213890075684e-02 1.272880192846059799e-02 8.082108199596405029e-02 -4.014817625284194946e-02 1.642932416871190071e-03 6.810279097408056259e-03 -1.361377835273742676e-01 -1.221316829323768616e-01 -2.889610230922698975e-01 -1.155495047569274902e-01 -1.516270488500595093e-01 3.010718524456024170e-01 -5.607760697603225708e-02 -1.070144027471542358e-01 -2.261527627706527710e-01 -2.392881661653518677e-01 -3.582384437322616577e-03 1.720087230205535889e-01 2.113054990768432617e-01 -1.371847745031118393e-02
-1.240298058837652206e-02 -2.204693257808685303e-01 -1.454979330301284790e-01 -9.138232469558715820e-02 -1.647803373634815216e-02 9.239852428436279297e-02 -8.165464550256729126e-02 2.781615853309631348e-01 2.262420058250427246e-01 8.872237056493759155e-02 1.433462351560592651e-01 4.933791458606719971e-01 -1.897556148469448090e-02 -2.827809154987335205e-01 6.449194252490997314e-02 1.175548806786537170e-01 2.723458111286163330e-01 -2.372855991125106812e-01 -1.324772462248802185e-02 -1.017113998532295227e-01 -3.311796188354492188e-01 -1.442632079124450684e-01 -4.163254797458648682e-02 -2.481446564197540283e-01 -3.342270478606224060e-02 -1.682641915977001190e-02 1.027061492204666138e-01 -3.599050641059875488e-02 1.055425330996513367e-01 1.005608215928077698e-01 -8.425235748291015625e-02 -1.764777153730392456e-01
-1.953598707914352417e-01 -1.693475991487503052e-01 -1.035251989960670471e-01 9.273531287908554077e-02 -2.062679082155227661e-01 -1.946414560079574585e-01 1.003551855683326721e-01 -5.344276130199432373e-02 1.012350916862487793e-01 -1.152871549129486084e-01 3.827837854623794556e-02 2.338029593229293823e-01 -1.789855211973190308e-01 -2.837923765182495117e-01 7.313505560159683228e-02 -3.985999524593353271e-01 -3.224670141935348511e-02 -6.371960788965225220e-02 -2.232316285371780396e-01 -1.651450619101524353e-02 -3.111663460731506348e-01 -5.196643993258476257e-02 -1.712522059679031372e-01 -4.536260291934013367e-02 1.137382835149765015e-01 -3.398203551769256592e-01 -1.134782806038856506e-01 -1.148114576935768127e-01 -1.506893783807754517e-01 3.010044991970062256e-01 5.862313322722911835e-03 1.003615558147430420e-01
3.582289814949035645e-01 1.422847658395767212e-01 -8.008666336536407471e-02 1.255334764719009399e-01 -8.996043354272842407e-02 -7.596732676029205322e-02 -1.091726869344711304e-01 1.552395969629287720e-01 -1.807271130383014679e-02 2.163605540990829468e-01 7.953648269176483154e-02 2.670674622058868408e-01 -3.997496888041496277e-02 2.045139670372009277e-01 -2.406398355960845947e-01 -4.124257862567901611e-01 2.139064222574234009e-01 -1.419596821069717407e-01 -1.160248667001724243e-01 -1.188176274299621582e-01 -4.568699002265930176e-01 1.976608298718929291e-03 7.108572870492935181e-02 -4.970940947532653809e-02 6.806834787130355835e-02 -1.122991293668746948e-01 9.302169829607009888e-02 8.939842879772186279e-02 1.568733900785446167e-01 5.485595762729644775e-02 8.716551959514617920e-02 6.561169773340225220e-02
3.752049291506409645e-03 -8.619346469640731812e-02 -1.788900941610336304e-01 -2.295810282230377197e-01 -2.651848495006561279e-01 -1.942704245448112488e-02 -2.551701478660106659e-02 4.769201949238777161e-02 -1.868401616811752319e-01 1.739456802606582642e-01 1.651116311550140381e-01 5.989100039005279541e-02 8.627754449844360352e-02 1.902450434863567352e-02 2.439966052770614624e-01 -3.939519822597503662e-01 7.111969590187072754e-02 -2.466042339801788330e-01 -2.324196696281433105e-01 3.233714029192924500e-02 -3.383447825908660889e-01 -1.634740978479385376e-01 -3.311709165573120117e-01 -1.371558606624603271e-01 -1.057512909173965454e-01 2.712691575288772583e-02 1.547638326883316040e-01 -2.377877980470657349e-01 1.698426902294158936e-01 -6.819483358412981033e-03 -2.372359484434127808e-02 -5.634745210409164429e-02
1.670047268271446228e-02 6.663423962891101837e-03 -1.427004486322402954e-01 1.683538258075714111e-01 1.589936465024948120e-01 5.257481336593627930e-02 -1.533016795292496681e-03 1.133380681276321411e-01 1.713754683732986450e-01 2.345049381256103516e-01 5.456337705254554749e-02 2.943814098834991455e-01 -9.763786941766738892e-02 4.570331424474716187e-02 9.717617183923721313e-02 -3.293861150741577148e-01 -1.600635945796966553e-01 -1.724707484245300293e-01 -8.405162394046783447e-02 -1.041856501251459122e-02 -3.614245057106018066e-01 -2.246036976575851440e-01 1.380738466978073120e-01 2.535518631339073181e-02 -4.411175847053527832e-02 -3.068677783012390137e-01 -5.092945415526628494e-03 -9.126660227775573730e-02 -3.092111051082611084e-01 3.025004267692565918e-01 1.204464584589004517e-01 1.926215589046478271e-01
1.146217510104179382e-01 -2.325812131166458130e-01 -1.761008948087692261e-01 -1.244213953614234924e-01 -1.299236118793487549e-01 -8.275123685598373413e-02 1.454941183328628540e-02 7.366745918989181519e-02 1.173517405986785889e-01 2.332894504070281982e-01 -7.140110433101654053e-02 4.365802928805351257e-02 -1.850542426109313965e-01 -2.477137930691242218e-02 2.021465003490447998e-01 -2.915289700031280518e-01 3.175250291824340820e-01 -1.067426428198814392e-01 -1.238625198602676392e-01 -1.946746855974197388e-01 -3.599013388156890869e-01 -5.068704858422279358e-02 -1.856072396039962769e-01 1.128602549433708191e-01 -2.857814431190490723e-01 2.381553649902343750e-01 -8.194068074226379395e-02 -1.359123438596725464e-01 1.190088614821434021e-01 -3.844913840293884277e-02 2.009928673505783081e-01 2.379947900772094727e-01
3.115071356296539307e-01 2.621137797832489014e-01 -3.071700334548950195e-01 3.854355588555335999e-02 1.448512971401214600e-01 -1.392661631107330322e-01 -1.776286400854587555e-02 2.611261047422885895e-02 5.453648418188095093e-02 1.113325655460357666e-01 -5.953962448984384537e-03 -2.919798530638217926e-02 7.544672489166259766e-02 -3.558477386832237244e-02 1.877290308475494385e-01 -1.241181269288063049e-01 -7.216231524944305420e-02 -3.767478168010711670e-01 8.274116367101669312e-02 1.041767373681068420e-01 -1.787892878055572510e-01 -2.831855714321136475e-01 -1.253536790609359741e-01 -2.706437110900878906e-01 5.476043745875358582e-02 -3.190124928951263428e-01 -3.066777484491467476e-03 1.972188614308834076e-02 5.906799435615539551e-02 3.219569623470306396e-01 5.344421043992042542e-02 -2.050586491823196411e-01
5.225026980042457581e-02 1.582018882036209106e-01 -1.075930520892143250e-01 -1.827992312610149384e-02 1.123806238174438477e-01 -2.148391008377075195e-01 -2.348957508802413940e-01 1.194273084402084351e-01 -2.243937738239765167e-02 5.011231452226638794e-02 2.487041056156158447e-01 3.926734626293182373e-01 5.261684954166412354e-02 -2.231812477111816406e-02 1.033915579319000244e-01 4.808848723769187927e-02 -1.567616611719131470e-01 -2.019457370042800903e-01 2.201407216489315033e-02 2.373157292604446411e-01 -4.313351511955261230e-01 -2.178286463022232056e-01 -2.488447874784469604e-01 1.309122741222381592e-01 -2.667010724544525146e-01 -6.225086003541946411e-02 -2.233122587203979492e-01 7.207593321800231934e-02 8.363297581672668457e-02 3.325046971440315247e-02 9.708018600940704346e-02 1.202683374285697937e-01
-7.201245427131652832e-02 -1.560324728488922119e-01 2.469163574278354645e-02 3.453004360198974609e-02 -1.180453151464462280e-01 1.866798615083098412e-03 5.156406760215759277e-02 1.266372352838516235e-01 4.018671438097953796e-02 2.605783045291900635e-01 -1.566562801599502563e-02 4.574745893478393555e-01 -2.904870510101318359e-01 6.991431117057800293e-02 1.323658227920532227e-01 -2.210298776626586914e-01 1.697427183389663696e-01 7.509861141443252563e-02 -2.323263324797153473e-02 -1.413689404726028442e-01 -1.541463136672973633e-01 -2.589417099952697754e-01 -3.395189940929412842e-01 1.752077043056488037e-01 -3.681461513042449951e-02 -4.459797218441963196e-02 -1.592802852392196655e-01 -3.568019866943359375e-01 7.757736742496490479e-02 -1.497055143117904663e-01 1.294138133525848389e-01 9.155263751745223999e-02
1.070445030927658081e-01 -1.656054407358169556e-01 -2.327003926038742065e-01 1.305869221687316895e-01 -1.661026626825332642e-01 4.445084556937217712e-02 -1.721692234277725220e-01 6.544084101915359497e-02 1.021672785282135010e-02 1.249404549598693848e-01 -3.880993276834487915e-02 5.559943616390228271e-02 -7.123793329810723662e-05 1.341597735881805420e-01 2.191839367151260376e-01 -3.490069508552551270e-01 1.724522095173597336e-03 -3.777277097105979919e-02 2.299860492348670959e-02 1.967125385999679565e-02 2.633688272908329964e-03 -2.197062969207763672e-01 -5.576782301068305969e-02 2.568245492875576019e-02 -4.095852747559547424e-02 -5.862979218363761902e-02 -1.622076183557510376e-01 -5.414427518844604492e-01 2.903879582881927490e-01 -1.742063611745834351e-01 2.730387747287750244e-01 2.237452566623687744e-01
3.408966585993766785e-02 2.790772914886474609e-01 -2.166139632463455200e-01 1.798230558633804321e-01 -1.346354838460683823e-02 -1.008411636576056480e-03 -3.127817437052726746e-02 2.163132131099700928e-01 2.688512504100799561e-01 3.511985018849372864e-02 -2.910873852670192719e-02 8.833469450473785400e-02 1.303950846195220947e-01 2.080884724855422974e-01 2.107527852058410645e-01 -2.688510417938232422e-01 2.267399132251739502e-01 -4.676645621657371521e-02 2.166057974100112915e-01 1.822467297315597534e-01 -3.087946474552154541e-01 -5.725958850234746933e-03 -2.809083461761474609e-01 -1.771636903285980225e-01 -9.054341167211532593e-02 -1.467606127262115479e-01 -2.981845987960696220e-03 6.610150635242462158e-02 3.434681296348571777e-01 1.840971261262893677e-01 4.523832350969314575e-02 8.450280874967575073e-02
3.401606976985931396e-01 -1.227793619036674500e-01 -2.083463370800018311e-01 1.450728476047515869e-01 -1.615110188722610474e-01 -1.842160224914550781e-01 1.328228116035461426e-01 -2.586814807727932930e-04 2.797163091599941254e-02 1.035567149519920349e-01 2.376064956188201904e-01 3.379856944084167480e-01 2.963088452816009521e-01 -5.089191719889640808e-02 2.049707770347595215e-01 -1.217103376984596252e-01 -2.038882821798324585e-01 -3.874439299106597900e-01 -2.054729312658309937e-01 -1.714445203542709351e-01 2.192505868151783943e-03 -1.422073245048522949e-01 -2.786091268062591553e-01 1.406924612820148468e-02 -3.071333467960357666e-02 8.068764209747314453e-02 -1.527808699756860733e-02 -1.437177062034606934e-01 -2.563040331006050110e-02 -9.196020662784576416e-03 -6.851570308208465576e-02 -5.062793195247650146e-02
4.049252867698669434e-01 1.342682689428329468e-01 -1.652633249759674072e-01 8.025661110877990723e-02 4.189299419522285461e-02 -1.454614102840423584e-01 -2.954750955104827881e-01 1.191002205014228821e-01 2.960393726825714111e-01 -6.334237754344940186e-03 4.009707570075988770e-01 8.906047046184539795e-02 6.374958436936140060e-03 1.955252327024936676e-02 -3.554470138624310493e-03 -2.454675436019897461e-01 1.548553854227066040e-01 1.138249319046735764e-02 6.682793051004409790e-02 -3.745391964912414551e-02 -2.439860552549362183e-01 -1.048715338110923767e-01 1.090866625308990479e-01 -3.833601623773574829e-02 -2.218850553035736084e-01 -5.203361809253692627e-02 -2.142889648675918579e-01 -9.726081974804401398e-03 2.105546295642852783e-01 -5.020030587911605835e-02 1.117088124155998230e-01 2.675984799861907959e-01
8.397764712572097778e-02 -3.025968670845031738e-01 -2.362219542264938354e-01 3.168465197086334229e-01 7.342820614576339722e-02 5.322824046015739441e-02 1.463211029767990112e-01 8.893389254808425903e-02 3.689530119299888611e-02 1.452908813953399658e-01 -7.494548335671424866e-03 1.652796268463134766e-01 1.384756267070770264e-01 1.127878483384847641e-02 1.061103790998458862e-01 1.637511849403381348e-01 2.745157480239868164e-01 -2.178217172622680664e-01 1.638692170381546021e-01 -4.777161404490470886e-03 -1.987168565392494202e-02 -2.369091510772705078e-01 -4.324620664119720459e-01 -3.921808674931526184e-02 -7.246035616844892502e-03 -8.551579713821411133e-02 -2.689475119113922119e-01 -2.279636710882186890e-01 1.443484276533126831e-01 2.141087204217910767e-01 5.857603251934051514e-02 -6.233929097652435303e-02
5.913536623120307922e-02 -1.825296580791473389e-01 -2.974069118499755859e-01 3.296513855457305908e-01 -8.020653575658798218e-02 7.170692831277847290e-02 2.059234976768493652e-01 2.610051929950714111e-01 -9.878452867269515991e-02 1.521136909723281860e-01 -3.982765227556228638e-02 2.524796724319458008e-01 -5.010506510734558105e-02 -1.179206594824790955e-01 1.296328604221343994e-01 -2.177741825580596924e-01 -2.698839604854583740e-01 6.542304158210754395e-02 -2.228650897741317749e-01 -1.807386577129364014e-01 -4.002755284309387207e-01 3.354707360267639160e-02 -2.554528713226318359e-01 5.173410475254058838e-02 -1.778592914342880249e-01 7.603606581687927246e-02 -4.775251448154449463e-02 -7.890166342258453369e-02 -1.471442263573408127e-02 -2.495248802006244659e-02 1.719191819429397583e-01 -6.236226763576269150e-03
6.775597482919692993e-02 -1.910095363855361938e-01 1.466514766216278076e-01 1.820433139801025391e-01 -1.579811871051788330e-01 1.927359402179718018e-01 -4.623188823461532593e-02 -1.942726373672485352e-01 1.448473036289215088e-01 1.067164447158575058e-02 7.661037147045135498e-02 1.480082571506500244e-01 -6.933853030204772949e-02 1.293802857398986816e-01 -8.288187533617019653e-02 -4.181308150291442871e-01 2.511552274227142334e-01 -1.527593433856964111e-01 -6.291884928941726685e-02 1.330728530883789062e-01 -2.502273321151733398e-01 -5.298895835876464844e-01 -5.611018463969230652e-02 1.808066070079803467e-01 -9.716098010540008545e-02 1.351267248392105103e-01 3.242572396993637085e-02 6.262072175741195679e-02 1.209129244089126587e-01 -8.187385648488998413e-02 6.855418533086776733e-02 -6.450532376766204834e-02
-1.885524764657020569e-02 -1.607211530208587646e-01 -1.039163917303085327e-01 1.514679193496704102e-01 -8.198228478431701660e-02 -1.002792790532112122e-01 2.849329113960266113e-01 -2.863221466541290283e-01 7.780823111534118652e-02 1.830674111843109131e-01 1.301137059926986694e-01 3.808802962303161621e-01 -3.816590011119842529e-01 -9.476076811552047729e-02 2.668187320232391357e-01 -1.979929357767105103e-01 2.517292648553848267e-02 -1.132053211331367493e-01 3.626365587115287781e-02 -1.013405155390501022e-02 -1.892908364534378052e-01 -1.087450608611106873e-01 -1.099393889307975769e-01 -3.013552129268646240e-01 3.873574361205101013e-02 1.836269795894622803e-01 -9.444613009691238403e-02 -1.012784540653228760e-01 5.890589952468872070e-02 1.616046726703643799e-01 1.623855680227279663e-01 -1.332184225320816040e-01
2.196022868156433105e-01 -2.423612028360366821e-01 2.873754128813743591e-02 -2.530347928404808044e-02 -3.280588611960411072e-02 -4.469401761889457703e-02 -1.386408656835556030e-01 1.275160014629364014e-01 2.897345125675201416e-01 3.236244618892669678e-01 -8.130003698170185089e-03 2.065941989421844482e-01 -1.510904133319854736e-01 8.522807806730270386e-02 2.230054736137390137e-01 -1.035349071025848389e-01 1.689778268337249756e-01 -2.255234867334365845e-01 -2.626572549343109131e-01 -2.811093628406524658e-01 -4.233396351337432861e-01 -1.462552510201931000e-02 -1.270021647214889526e-01 -1.212911829352378845e-01 -2.836733125150203705e-02 5.649764835834503174e-02 -3.334544599056243896e-02 -1.524107158184051514e-01 9.683994948863983154e-02 -2.907704375684261322e-02 1.772524565458297729e-01 1.528680771589279175e-01
2.948437929153442383e-01 -1.555566489696502686e-01 -3.014542460441589355e-01 1.469230055809020996e-01 -1.120829489082098007e-03 -5.423374846577644348e-02 4.584537073969841003e-02 -6.903009861707687378e-02 -4.206751473248004913e-04 2.656365372240543365e-02 4.809001833200454712e-02 7.944314181804656982e-02 -1.784078478813171387e-01 -2.970543317496776581e-02 7.035289704799652100e-02 2.839493937790393829e-02 6.884792447090148926e-02 -2.346077375113964081e-02 -1.846168786287307739e-01 -4.196416586637496948e-02 -2.800241708755493164e-01 -9.738650918006896973e-02 -2.329356372356414795e-01 -2.599701285362243652e-01 9.252792224287986755e-03 -1.936089247465133667e-01 -2.055379748344421387e-01 -1.533487997949123383e-02 3.080109059810638428e-01 -2.148086875677108765e-01 -2.424192130565643311e-01 -4.336978793144226074e-01
5.298699066042900085e-02 2.678090631961822510e-01 -1.514311730861663818e-01 1.068595424294471741e-01 -1.578217446804046631e-01 -1.193595230579376221e-01 -2.493600994348526001e-01 1.042081341147422791e-01 1.643546670675277710e-01 3.704165294766426086e-02 8.096325397491455078e-02 3.046166896820068359e-01 9.528077393770217896e-02 -1.060406211763620377e-02 1.810209751129150391e-01 9.252368472516536713e-03 4.503528028726577759e-02 -3.751485049724578857e-02 3.194746673107147217e-01 1.552446633577346802e-01 -4.329675734043121338e-01 -3.332381546497344971e-01 -2.481198012828826904e-01 1.386591047048568726e-01 -2.020878642797470093e-01 -8.016642183065414429e-02 -3.839936852455139160e-02 1.653241068124771118e-01 1.205042526125907898e-01 5.521532148122787476e-02 -7.836864888668060303e-02 2.160869725048542023e-02
-1.319052558392286301e-02 5.523272231221199036e-02 -2.986122071743011475e-01 -3.169189766049385071e-02 7.162643969058990479e-02 2.282582819461822510e-01 -3.383003175258636475e-01 2.685697972774505615e-01 1.218936443328857422e-01 -3.937769681215286255e-02 3.307277858257293701e-01 1.951004713773727417e-01 2.410591095685958862e-01 -6.047669425606727600e-02 -5.669913440942764282e-02 -1.069398522377014160e-01 -5.446638166904449463e-02 -2.299620956182479858e-01 1.107994318008422852e-01 6.125598028302192688e-02 -3.160858750343322754e-01 5.580921098589897156e-02 -2.644124031066894531e-01 -1.945408433675765991e-02 -2.359808087348937988e-01 -6.326091289520263672e-02 -2.287928014993667603e-01 -1.767403334379196167e-01 -2.572456002235412598e-02 -1.167957298457622528e-02 -6.577458977699279785e-02 1.700858324766159058e-01
2.420840561389923096e-01 -1.277367174625396729e-01 -1.217051669955253601e-01 1.202803403139114380e-01 1.423300523310899734e-02 -1.102040987461805344e-02 8.771828562021255493e-02 -7.208219915628433228e-02 -3.701885696500539780e-03 2.425098605453968048e-02 1.813405752182006836e-01 3.147723972797393799e-01 -3.434231579303741455e-01 -3.789002001285552979e-01 8.222904056310653687e-03 -1.691239885985851288e-02 8.831423521041870117e-02 -5.360204353928565979e-02 1.282554566860198975e-01 3.264949321746826172e-01 -2.490721791982650757e-01 -3.586553931236267090e-01 -1.844960451126098633e-01 -8.586956560611724854e-02 2.491386085748672485e-01 -1.567935496568679810e-01 -6.132124457508325577e-03 1.670101732015609741e-01 -3.182500228285789490e-02 4.049996286630630493e-02 2.913711220026016235e-02 -6.533063203096389771e-02
1.570911705493927002e-01 -9.800519794225692749e-02 -1.715040951967239380e-01 1.930038034915924072e-01 -5.265501141548156738e-02 1.431856211274862289e-02 -9.713001549243927002e-02 4.029125347733497620e-02 2.475477904081344604e-01 3.013305738568305969e-02 -8.641112362965941429e-04 3.388722538948059082e-01 -1.152392998337745667e-01 1.237571705132722855e-02 -2.172307223081588745e-01 -2.501584589481353760e-01 -3.755353018641471863e-02 -5.978368595242500305e-02 -2.934332787990570068e-01 -1.213554367423057556e-01 -2.183796018362045288e-01 -2.687050437089055777e-04 -1.954273432493209839e-01 1.269713640213012695e-01 2.740990221500396729e-01 9.775907546281814575e-02 -1.615474969148635864e-01 -2.211794108152389526e-01 2.600259482860565186e-01 3.666029870510101318e-01 -3.328111395239830017e-02 -1.189598664641380310e-01
9.559758007526397705e-02 -9.352552890777587891e-02 -5.876753851771354675e-02 1.954770535230636597e-01 -4.542469680309295654e-01 1.456747110933065414e-02 -4.573209676891565323e-03 -5.025679990649223328e-02 -1.131639480590820312e-01 3.226011991500854492e-01 1.069114729762077332e-01 3.461568057537078857e-02 -1.685371398925781250e-01 3.331047669053077698e-02 2.628150880336761475e-01 -1.481882482767105103e-01 2.213697321712970734e-02 -9.301737695932388306e-02 5.941753089427947998e-02 -1.209856271743774414e-01 -1.182844713330268860e-01 -4.294857755303382874e-02 -2.312984690070152283e-02 1.698020249605178833e-01 -2.976920902729034424e-01 -5.465449020266532898e-02 -3.015164732933044434e-01 -2.030387967824935913e-01 8.044281601905822754e-02 2.320740520954132080e-01 2.212308496236801147e-01 -2.752587795257568359e-01
-9.444391354918479919e-03 -2.250363975763320923e-01 -6.829271465539932251e-02 2.083219885826110840e-01 -2.533426880836486816e-01 -1.200695335865020752e-02 -8.769047260284423828e-02 6.591949611902236938e-02 3.916124701499938965e-01 8.901582658290863037e-02 -5.216836929321289062e-03 4.248881638050079346e-01 1.167058013379573822e-02 5.102969333529472351e-02 1.290421038866043091e-01 -1.474398672580718994e-01 1.752881705760955811e-02 -5.455518513917922974e-02 1.500604450702667236e-01 -4.470454528927803040e-02 -2.255097329616546631e-01 -4.392318427562713623e-02 -1.095989048480987549e-01 -8.820664882659912109e-02 -3.275072276592254639e-01 5.054324865341186523e-02 -9.078098461031913757e-03 -1.552761346101760864e-01 -4.472846910357475281e-02 2.917207218706607819e-02 2.340215742588043213e-01 -3.871318399906158447e-01
1.883299052715301514e-01 1.579261869192123413e-01 -2.031667232513427734e-01 4.642394185066223145e-02 -1.781428307294845581e-01 -2.922536730766296387e-01 -1.885754913091659546e-01 1.630776822566986084e-01 8.896800875663757324e-02 1.718188077211380005e-01 4.494656324386596680e-01 1.141239702701568604e-01 1.693319231271743774e-01 -1.024699434638023376e-01 -5.030902475118637085e-02 -2.448228597640991211e-01 1.422626227140426636e-01 -1.006035581231117249e-01 -8.105339109897613525e-02 3.174554929137229919e-02 -2.500494420528411865e-01 -6.239845603704452515e-02 -1.480946689844131470e-01 -1.108649745583534241e-01 -1.168285533785820007e-01 -3.529252707958221436e-01 -1.692926511168479919e-02 4.077370092272758484e-02 7.432142738252878189e-03 -2.811722457408905029e-01 5.461750924587249756e-02 -4.364660382270812988e-02
6.845927983522415161e-02 1.188978254795074463e-01 -1.332079023122787476e-01 9.333422780036926270e-02 9.079228341579437256e-02 4.976880736649036407e-03 -1.005299538373947144e-01 1.002617087215185165e-02 1.865695863962173462e-01 1.217358782887458801e-01 4.252368584275245667e-03 3.371737301349639893e-01 -3.784168139100074768e-02 -1.659022718667984009e-01 3.134402036666870117e-01 -2.771512418985366821e-02 -6.365050375461578369e-02 -5.312677472829818726e-02 2.220278084278106689e-01 -1.572921127080917358e-02 -2.064463496208190918e-01 -3.212537467479705811e-01 -1.528501659631729126e-01 1.540856808423995972e-01 5.111135914921760559e-02 -5.929985046386718750e-01 1.920342259109020233e-02 -1.406202167272567749e-01 -2.776423841714859009e-02 1.274535953998565674e-01 -4.829243943095207214e-02 4.299530014395713806e-02
2.211843281984329224e-01 1.600933372974395752e-01 -9.418050199747085571e-02 2.554311156272888184e-01 -2.498295307159423828e-01 2.162970304489135742e-01 -1.149657368659973145e-01 1.960324198007583618e-01 3.463735580444335938e-01 1.532816290855407715e-01 3.532316386699676514e-01 1.575064510107040405e-01 5.928681418299674988e-02 -2.049420587718486786e-02 4.004921019077301025e-02 -2.072082608938217163e-01 -4.072247538715600967e-03 -2.666171491146087646e-01 1.000722274184226990e-01 -9.001243859529495239e-03 -2.610580325126647949e-01 -4.252917319536209106e-02 -1.353676151484251022e-02 8.351011574268341064e-02 1.712627410888671875e-01 -6.630597263574600220e-02 -1.144925430417060852e-01 -1.003412380814552307e-01 2.655194997787475586e-01 1.181444451212882996e-01 -1.932756006717681885e-01 1.092248857021331787e-01
2.102426290512084961e-01 1.696400642395019531e-01 6.036568060517311096e-02 -2.733488939702510834e-02 -1.930503696203231812e-01 2.594469860196113586e-02 6.428828835487365723e-02 8.704808354377746582e-02 2.337670922279357910e-01 2.433898597955703735e-01 1.738929897546768188e-01 1.693367063999176025e-01 3.326101303100585938e-01 6.374740600585937500e-02 5.585267394781112671e-02 -2.860738337039947510e-01 2.434451878070831299e-01 -1.427633911371231079e-01 1.293627321720123291e-01 -7.421584427356719971e-02 -2.857126593589782715e-01 -3.261492773890495300e-02 -7.397975027561187744e-02 -8.721930533647537231e-02 1.850522495806217194e-02 -1.052105203270912170e-01 -3.506488502025604248e-01 -9.219619445502758026e-03 4.058045446872711182e-01 -1.021676696836948395e-02 -6.023532524704933167e-02 -4.613909113686531782e-04
3.907107114791870117e-01 1.760722845792770386e-01 -1.527265906333923340e-01 8.625369518995285034e-02 -4.050119780004024506e-03 -3.733848780393600464e-02 1.458814740180969238e-01 -1.644785329699516296e-02 -1.082159131765365601e-01 -7.951638847589492798e-02 1.195902079343795776e-01 4.765616357326507568e-02 -1.224562823772430420e-01 -2.746011018753051758e-01 7.737694680690765381e-02 -2.943070828914642334e-01 -1.985612213611602783e-01 -4.581784009933471680e-01 -1.989976018667221069e-01 1.122727617621421814e-01 -1.749526560306549072e-01 -2.106673866510391235e-01 -1.146780550479888916e-01 1.040647458285093307e-02 -1.145020946860313416e-01 -2.833935618400573730e-01 -1.552771031856536865e-01 -7.680493593215942383e-02 4.486218467354774475e-02 1.521276831626892090e-01 -7.816863805055618286e-02 2.232433110475540161e-02
3.158917278051376343e-02 -2.368989773094654083e-02 -1.326202154159545898e-01 2.625031471252441406e-01 -2.394318878650665283e-01 -5.803719907999038696e-02 -1.091661006212234497e-01 2.519652806222438812e-02 -2.474686317145824432e-02 -1.811397671699523926e-01 2.181144505739212036e-01 2.897342145442962646e-01 1.145648583769798279e-01 -1.266835257411003113e-02 -3.911936655640602112e-02 -4.521465599536895752e-01 -1.084019467234611511e-01 -3.087882995605468750e-01 -5.138633027672767639e-02 -2.557231485843658447e-01 -4.735588561743497849e-03 -1.650158762931823730e-01 -2.056156694889068604e-01 1.306179463863372803e-01 2.569749057292938232e-01 -1.495487838983535767e-01 3.074863180518150330e-02 1.215222179889678955e-01 2.641388773918151855e-01 6.342401355504989624e-02 9.267405420541763306e-02 -7.923651486635208130e-02
1.066519916057586670e-01 3.501402214169502258e-02 5.872450419701635838e-04 1.464225649833679199e-01 -1.600026190280914307e-01 -1.849760413169860840e-01 1.990736424922943115e-01 -2.278931736946105957e-01 4.941695556044578552e-02 3.076842129230499268e-01 3.680327236652374268e-01 2.916502356529235840e-01 -1.773303449153900146e-01 1.282657403498888016e-02 1.783564090728759766e-01 -1.960093826055526733e-01 1.127689704298973083e-01 -1.323203593492507935e-01 -1.227242797613143921e-01 1.210670843720436096e-01 -2.358578145503997803e-01 -2.023114114999771118e-01 -5.416127666831016541e-02 -2.718579471111297607e-01 1.375196576118469238e-01 1.064504534006118774e-01 -3.987891972064971924e-02 -2.802985012531280518e-01 -1.085351780056953430e-01 1.157087013125419617e-01 -1.121616736054420471e-01 -1.167201399803161621e-01
-1.196187734603881836e-01 -2.442677170038223267e-01 -1.084698811173439026e-01 -5.770175531506538391e-02 2.380424588918685913e-01 1.425238102674484253e-01 -1.095134690403938293e-01 -6.401799619197845459e-02 -1.548920758068561554e-02 1.764162331819534302e-01 -1.197753995656967163e-01 5.160824656486511230e-01 -8.384726941585540771e-03 -1.689574271440505981e-01 8.086387813091278076e-02 -1.795957386493682861e-01 2.396629005670547485e-01 -1.723568439483642578e-01 1.256765276193618774e-01 7.681310921907424927e-02 -9.792993962764739990e-02 -2.742185592651367188e-01 -2.955060005187988281e-01 -6.674574315547943115e-02 -1.868112236261367798e-01 -1.423638612031936646e-01 -9.249062836170196533e-02 -5.790899042040109634e-03 1.939839571714401245e-01 1.905812770128250122e-01 9.889433532953262329e-02 -7.423178106546401978e-02
6.579967588186264038e-02 5.266202148050069809e-03 -1.578385382890701294e-01 4.115973412990570068e-01 1.227141991257667542e-01 -2.175653427839279175e-01 -1.484079211950302124e-01 2.072237282991409302e-01 -2.223253250122070312e-01 -2.877271361649036407e-02 2.626277739182114601e-03 -6.408554036170244217e-03 -1.428243219852447510e-01 5.095902457833290100e-02 -5.333466921001672745e-03 -2.346181869506835938e-01 1.372242569923400879e-01 -4.792974330484867096e-03 -4.363036528229713440e-02 -2.206799983978271484e-01 -3.034022450447082520e-01 -3.209745883941650391e-01 -2.887870557606220245e-02 -4.001241549849510193e-02 -3.829986974596977234e-02 -1.833217591047286987e-01 -1.334591209888458252e-01 -9.703214466571807861e-02 3.837355375289916992e-01 -1.224769353866577148e-01 -1.733993887901306152e-01 -1.548952162265777588e-01
3.782347738742828369e-01 -1.032959595322608948e-01 -3.323790850117802620e-03 3.270339593291282654e-02 -5.765496939420700073e-02 2.414250187575817108e-02 -3.007192313671112061e-01 1.186481490731239319e-01 9.000185132026672363e-02 -2.052299492061138153e-02 1.592460274696350098e-01 3.368484973907470703e-01 -2.513116896152496338e-01 -5.618638917803764343e-02 2.291440367698669434e-01 -1.947043649852275848e-02 1.754165440797805786e-01 -2.896064519882202148e-01 2.320612370967864990e-01 1.365042477846145630e-01 -2.365376800298690796e-02 -1.504068523645401001e-01 -1.438910514116287231e-01 -1.342968046665191650e-01 -2.163053303956985474e-01 1.135272830724716187e-01 6.833120435476303101e-02 1.488347649574279785e-01 1.234981939196586609e-01 7.525461167097091675e-02 -2.744507491588592529e-01 -1.960533112287521362e-01
-1.084512770175933838e-01 -1.578427255153656006e-01 -1.206810865551233292e-02 1.547456830739974976e-01 -8.333201706409454346e-02 -3.755982033908367157e-03 -6.833709031343460083e-02 -4.320833249948918819e-04 -1.192659959197044373e-01 1.214805170893669128e-01 5.269949138164520264e-02 5.626203492283821106e-02 -1.027213335037231445e-01 2.934208810329437256e-01 1.095727682113647461e-01 -1.509502232074737549e-01 1.821685135364532471e-01 -4.694302678108215332e-01 -1.836195215582847595e-02 3.473759070038795471e-02 -2.158322781324386597e-01 -4.655244052410125732e-01 -1.404901444911956787e-01 -2.020656317472457886e-01 8.972774446010589600e-02 2.049467563629150391e-01 -1.438311338424682617e-01 1.828721761703491211e-01 1.244736313819885254e-01 1.406688392162322998e-01 2.057868242263793945e-01 2.161743119359016418e-02
1.398794800043106079e-01 1.151681840419769287e-01 -1.613077074289321899e-01 -1.386988908052444458e-01 -7.775321602821350098e-02 -1.154465153813362122e-01 -2.407330721616744995e-01 2.255613207817077637e-01 -2.835392719134688377e-03 1.398494988679885864e-01 1.626302152872085571e-01 3.809749484062194824e-01 -1.659592241048812866e-02 2.638278007507324219e-01 -1.318852752447128296e-01 6.734105199575424194e-02 -1.095231249928474426e-01 -3.035826981067657471e-01 2.046287804841995239e-01 1.579283624887466431e-01 -3.630151450634002686e-01 -1.625663936138153076e-01 -2.821575403213500977e-01 5.807759240269660950e-02 1.647808030247688293e-02 9.664765559136867523e-03 -1.747006326913833618e-01 -7.929166406393051147e-02 2.143041044473648071e-01 -8.669106662273406982e-02 -8.856866508722305298e-02 -1.091298088431358337e-02
7.625678926706314087e-02 -2.826201021671295166e-01 7.174105197191238403e-02 6.480094045400619507e-02 -3.009543716907501221e-01 -1.749365031719207764e-01 2.542108669877052307e-02 -3.326573222875595093e-02 -5.007909238338470459e-02 1.461645364761352539e-01 6.897225975990295410e-02 1.230995804071426392e-01 2.042955346405506134e-02 -3.105914220213890076e-02 9.733559191226959229e-02 -2.393901944160461426e-01 3.450367450714111328e-01 -3.779543936252593994e-01 -1.992550492286682129e-01 -4.320964589715003967e-02 -2.328520566225051880e-01 -4.173415601253509521e-01 -1.752407848834991455e-01 -1.372024118900299072e-01 1.430030912160873413e-02 -7.390190660953521729e-02 2.123107574880123138e-02 -1.260835826396942139e-01 -7.989942282438278198e-02 -1.578629612922668457e-01 1.746599525213241577e-01 6.976570188999176025e-02
3.651959002017974854e-01 1.192383915185928345e-01 -4.005362838506698608e-02 1.062024757266044617e-01 -1.397117786109447479e-02 -2.303351163864135742e-01 -1.170957162976264954e-01 6.134912371635437012e-02 1.613512635231018066e-01 6.946071982383728027e-02 -1.735179722309112549e-01 2.988210916519165039e-01 2.481289654970169067e-01 -3.498724400997161865e-01 5.338781327009201050e-02 -3.229582309722900391e-02 -1.186454817652702332e-01 -1.189848482608795166e-01 -7.612881809473037720e-02 -5.361893773078918457e-02 -2.055066227912902832e-01 -3.093795776367187500e-01 -1.752089560031890869e-01 -1.617804728448390961e-02 -3.105556368827819824e-01 -1.914952248334884644e-01 -1.360826492309570312e-01 -1.628124862909317017e-01 3.260069340467453003e-02 1.802373975515365601e-01 -1.146914288401603699e-01 -3.937575500458478928e-03
3.276597857475280762e-01 -3.974497914314270020e-01 -1.525525897741317749e-01 2.336148470640182495e-01 1.084179580211639404e-01 -1.393182277679443359e-01 -2.996482327580451965e-02 1.236984133720397949e-01 1.282658427953720093e-01 -1.215186491608619690e-01 -2.065308392047882080e-01 3.079256713390350342e-01 -2.945124506950378418e-01 -2.455728799104690552e-01 7.400144636631011963e-02 -8.356775343418121338e-02 3.232395648956298828e-01 -2.074449807405471802e-01 -8.458567410707473755e-02 -1.853974759578704834e-01 -5.407987534999847412e-02 -7.361557334661483765e-02 -8.848287165164947510e-02 -5.132022127509117126e-02 -2.343102172017097473e-02 -4.966591671109199524e-02 -9.101656824350357056e-02 -1.876279562711715698e-01 4.663398116827011108e-02 1.537567824125289917e-01 -1.740461774170398712e-02 -2.814333699643611908e-02
7.820609956979751587e-02 3.078499576076865196e-03 -1.897013038396835327e-01 -3.393007908016443253e-03 -5.464328080415725708e-02 2.311088591814041138e-01 -1.201958656311035156e-01 3.127467930316925049e-01 1.672496050596237183e-01 -1.194505020976066589e-01 1.892701238393783569e-01 2.576880156993865967e-01 -2.059880048036575317e-01 5.415576323866844177e-02 -6.200616061687469482e-02 -6.345525383949279785e-02 -1.248966678977012634e-01 -1.769285947084426880e-01 1.554844379425048828e-01 4.789780080318450928e-02 -1.823582202196121216e-01 -2.307780086994171143e-01 -8.281385898590087891e-02 5.769471451640129089e-02 2.542606741189956665e-02 -4.544660449028015137e-01 -7.785490155220031738e-02 -9.984623640775680542e-03 -1.913038641214370728e-01 3.712697625160217285e-01 1.580699235200881958e-01 -9.314053505659103394e-02
1.477770656347274780e-01 -3.742416203022003174e-02 -7.963036186993122101e-03 2.735975980758666992e-01 -2.103472501039505005e-01 4.736422002315521240e-02 -2.195068262517452240e-02 1.881255209445953369e-01 3.849357366561889648e-01 2.375397272408008575e-02 3.618311285972595215e-01 1.759686768054962158e-01 1.587835997343063354e-01 -7.353693246841430664e-02 -2.954059652984142303e-02 -1.819791197776794434e-01 -7.835407555103302002e-02 -3.539683222770690918e-01 -4.394281713757663965e-04 2.460295893251895905e-02 -3.125965893268585205e-01 -2.838614769279956818e-02 -4.699374362826347351e-02 -9.296339005231857300e-03 2.184670716524124146e-01 -1.354220807552337646e-01 -1.510765552520751953e-01 -1.162992343306541443e-01 2.278508991003036499e-01 1.060641184449195862e-01 -1.791749000549316406e-01 1.170594990253448486e-01
3.197496235370635986e-01 2.079730033874511719e-01 -2.307201921939849854e-01 1.109878867864608765e-01 2.327828481793403625e-02 -2.750451304018497467e-02 -8.353967219591140747e-02 3.342884778976440430e-02 5.746812000870704651e-02 2.253891341388225555e-02 -8.332735858857631683e-03 6.226648762822151184e-02 3.715938702225685120e-02 -1.686904877424240112e-01 -2.007255405187606812e-01 -3.698247671127319336e-02 7.153045386075973511e-02 -3.110026419162750244e-01 -4.760023951530456543e-02 1.880638301372528076e-01 -2.871577441692352295e-01 -2.380688339471817017e-01 -3.122389614582061768e-01 1.298843026161193848e-01 -2.474731504917144775e-01 -1.225746050477027893e-01 -3.660528659820556641e-01 -1.931920349597930908e-01 -1.787657616659998894e-03 1.475691236555576324e-02 -2.309908568859100342e-01 7.857567071914672852e-02
1.264501959085464478e-01 -2.039254903793334961e-01 -3.572630286216735840e-01 -1.354614943265914917e-01 -2.931796014308929443e-02 -2.010338157415390015e-01 -6.122576445341110229e-02 9.130675345659255981e-02 -3.675963729619979858e-02 1.907766237854957581e-02 6.029231473803520203e-02 8.940269052982330322e-02 -1.859435588121414185e-01 1.959472149610519409e-01 2.171179503202438354e-01 -3.106585144996643066e-01 1.573013812303543091e-01 -2.839935719966888428e-01 -2.053717672824859619e-01 -9.976349771022796631e-03 -4.974864795804023743e-02 -3.364373743534088135e-02 -3.172137439250946045e-01 -4.264700412750244141e-02 -2.891294658184051514e-01 2.414881810545921326e-02 -2.446087002754211426e-01 -1.367439180612564087e-01 1.077454313635826111e-01 1.856794655323028564e-01 1.660069525241851807e-01 -1.517791599035263062e-01
6.257039308547973633e-02 -1.426583379507064819e-01 -4.167965799570083618e-02 1.337570846080780029e-01 1.241889297962188721e-01 -1.213824152946472168e-01 1.758913844823837280e-01 1.803964972496032715e-01 -1.823780685663223267e-01 -1.258325427770614624e-01 6.660574674606323242e-02 5.311460494995117188e-01 -2.026907205581665039e-01 1.310083419084548950e-01 -3.630661964416503906e-02 -1.358069181442260742e-01 2.195031940937042236e-01 -4.017850369564257562e-05 8.679331094026565552e-02 -1.301790922880172729e-01 -1.845888346433639526e-01 -3.047524094581604004e-01 -3.045654892921447754e-01 -5.436477251350879669e-03 -1.546036005020141602e-01 -1.955775171518325806e-01 -1.477165669202804565e-01 -1.946541070938110352e-01 -1.239955499768257141e-01 -1.630714721977710724e-02 7.339030504226684570e-02 -1.162901818752288818e-01
3.403071686625480652e-02 2.195054665207862854e-02 -4.350827336311340332e-01 9.372892975807189941e-02 2.323087304830551147e-01 1.161730214953422546e-01 4.572841525077819824e-02 1.073183491826057434e-02 2.012867927551269531e-01 1.768087744712829590e-01 9.571117162704467773e-02 2.234827727079391479e-01 -1.993765830993652344e-01 -6.561010330915451050e-02 6.067036464810371399e-02 -7.942087948322296143e-02 -5.318443104624748230e-02 -8.527877181768417358e-02 -4.734668135643005371e-02 3.166812956333160400e-01 -8.307234942913055420e-02 -3.512793481349945068e-01 -1.041928008198738098e-01 -4.553042054176330566e-01 1.505731977522373199e-02 -1.409164965152740479e-01 -6.035501137375831604e-02 -1.981697045266628265e-02 1.452223509550094604e-01 1.191949173808097839e-01 -1.562311500310897827e-01 -2.775112725794315338e-02
-1.414601951837539673e-01 -1.375960707664489746e-01 -8.673980087041854858e-02 1.638607978820800781e-01 1.420117449015378952e-02 3.480380773544311523e-02 -1.693830788135528564e-01 3.192346096038818359e-01 -1.344277262687683105e-01 4.306670427322387695e-01 2.496409416198730469e-01 2.245658934116363525e-01 -1.794166564941406250e-01 3.309903666377067566e-02 1.332471426576375961e-02 -1.705257445573806763e-01 2.455216646194458008e-01 -3.950839936733245850e-01 2.119980752468109131e-02 1.762821674346923828e-01 -7.074144482612609863e-02 -3.850240632891654968e-02 -1.921071708202362061e-01 -6.686954200267791748e-02 -5.968200042843818665e-02 1.067305821925401688e-02 -6.169400736689567566e-02 -1.309210360050201416e-01 1.001981347799301147e-01 1.229113489389419556e-01 2.033406645059585571e-01 -1.701546162366867065e-01
1.440443694591522217e-01 -2.394441813230514526e-01 -1.651585847139358521e-01 2.905614972114562988e-01 -2.880423665046691895e-01 -1.131500527262687683e-01 -7.841525971889495850e-02 2.613766491413116455e-01 3.681097924709320068e-02 -4.127015173435211182e-02 1.542506366968154907e-01 2.216350585222244263e-01 1.399685293436050415e-01 -1.714732348918914795e-01 3.322044610977172852e-01 -3.530993461608886719e-01 -4.595777392387390137e-02 -3.270014747977256775e-02 -4.549217969179153442e-02 -1.751556992530822754e-01 -2.792058512568473816e-02 -3.387827277183532715e-01 4.122684895992279053e-02 -1.723393350839614868e-01 4.464753717184066772e-02 1.529724895954132080e-01 -7.872923463582992554e-02 -2.225372754037380219e-02 3.051577135920524597e-03 -8.780755847692489624e-02 1.816380321979522705e-01 -1.558395624160766602e-01
-8.336774259805679321e-02 -9.829173237085342407e-02 -4.665980860590934753e-02 3.493620455265045166e-01 -7.994224131107330322e-02 5.654428154230117798e-02 -1.743819005787372589e-02 7.532080262899398804e-02 2.106168270111083984e-01 -1.922862529754638672e-01 1.942749321460723877e-02 1.375162154436111450e-01 8.888699114322662354e-02 -1.357933878898620605e-01 2.649788185954093933e-02 -3.283356726169586182e-01 -5.801551509648561478e-03 1.757878810167312622e-01 -3.991497755050659180e-01 -6.459167599678039551e-02 -3.565178513526916504e-01 -4.077737033367156982e-01 -6.946890149265527725e-03 -2.775186598300933838e-01 1.082039996981620789e-02 -5.568981543183326721e-02 -3.728654608130455017e-02 -5.759921297430992126e-02 5.358923971652984619e-02 1.160000413656234741e-01 -4.599121399223804474e-03 -1.377365887165069580e-01
1.725476086139678955e-01 -3.458538949489593506e-01 4.941357672214508057e-02 8.138795942068099976e-02 5.417804419994354248e-02 -9.062077105045318604e-02 -1.554950624704360962e-01 7.693070173263549805e-02 -1.299723684787750244e-01 4.685424268245697021e-01 4.596780613064765930e-02 2.841157615184783936e-01 -6.004226207733154297e-02 1.040888428688049316e-01 2.499100714921951294e-01 -1.104545816779136658e-01 -1.643552333116531372e-01 -9.629444777965545654e-02 -1.185800358653068542e-01 -2.385752648115158081e-02 -2.172878086566925049e-01 -3.399007320404052734e-01 -9.734475612640380859e-02 1.390563845634460449e-01 -1.279305666685104370e-02 -2.170752882957458496e-01 2.887615002691745758e-02 -1.655780524015426636e-01 -2.818153053522109985e-02 -2.427974641323089600e-01 1.095863804221153259e-01 -4.673251509666442871e-02
3.064858317375183105e-01 1.365431100130081177e-01 6.639000028371810913e-02 -7.059126347303390503e-02 1.629457026720046997e-01 -4.048619419336318970e-02 -1.588717252016067505e-01 1.564167737960815430e-01 2.287069410085678101e-01 -1.294410228729248047e-01 9.902436286211013794e-02 2.995125949382781982e-02 7.896839827299118042e-02 5.770943313837051392e-02 3.297751024365425110e-02 -2.995160818099975586e-01 7.457834482192993164e-02 -8.536972105503082275e-02 1.554522216320037842e-01 4.556366056203842163e-02 -1.847922503948211670e-01 -2.183918803930282593e-01 -3.234376311302185059e-01 -3.365667760372161865e-01 -1.055949833244085312e-02 -1.929905116558074951e-01 -3.048228323459625244e-01 8.766338229179382324e-02 -4.703653976321220398e-02 3.456839025020599365e-01 1.035232022404670715e-01 -1.039100214838981628e-01
1.156539656221866608e-02 -1.008368954062461853e-01 -9.740693867206573486e-02 -1.098113656044006348e-01 -1.727905720472335815e-01 -7.036829739809036255e-02 -9.968650341033935547e-02 3.516110777854919434e-01 3.214390873908996582e-01 8.156650001183152199e-04 -1.264702230691909790e-01 4.214980006217956543e-01 3.922049328684806824e-02 -2.102193236351013184e-01 2.181597054004669189e-01 -8.333154022693634033e-02 2.553600072860717773e-01 -2.334078997373580933e-01 1.643186956644058228e-01 1.580408513545989990e-01 -3.685041666030883789e-01 -3.494515269994735718e-02 -4.811906814575195312e-02 -1.857743412256240845e-01 -6.647108495235443115e-02 7.123526930809020996e-02 8.405064046382904053e-02 4.057550057768821716e-02 5.292346701025962830e-02 -4.974082484841346741e-02 9.962638467550277710e-02 -1.536694467067718506e-01
4.678244143724441528e-02 -8.280559629201889038e-02 -2.689228355884552002e-01 7.077621668577194214e-02 -2.531737685203552246e-01 -3.819604590535163879e-02 -1.373753249645233154e-01 -2.098224759101867676e-01 1.093740481883287430e-02 2.543981969356536865e-01 9.442211687564849854e-02 2.581023424863815308e-02 1.595790125429630280e-02 1.265040934085845947e-01 2.683018706738948822e-02 -2.955556213855743408e-01 2.017858028411865234e-01 -1.398700196295976639e-02 -8.409138768911361694e-02 2.317741662263870239e-01 -1.910161226987838745e-01 -7.741151005029678345e-02 -3.885971009731292725e-01 -3.196578025817871094e-01 2.927009388804435730e-02 -2.307794541120529175e-01 -2.436853758990764618e-02 -3.094205558300018311e-01 2.698373422026634216e-02 4.299946594983339310e-03 2.403382062911987305e-01 9.477121755480766296e-03
1.693085022270679474e-02 2.205135487020015717e-02 -2.554586827754974365e-01 1.826579272747039795e-01 -3.134126365184783936e-01 2.447360008955001831e-01 -1.286133229732513428e-01 -2.004474848508834839e-01 9.250528365373611450e-02 -1.698652952909469604e-01 2.505528628826141357e-01 -4.477177932858467102e-02 1.798009686172008514e-02 -1.204601004719734192e-01 1.135261356830596924e-01 -2.393797487020492554e-01 -5.383955314755439758e-02 -1.033646464347839355e-01 2.153070084750652313e-02 7.401330024003982544e-02 -4.010694324970245361e-01 -2.647745013236999512e-01 5.960062518715858459e-02 -2.032244205474853516e-01 6.702929269522428513e-03 -1.217089518904685974e-01 -7.934600859880447388e-02 -1.630228459835052490e-01 2.176221609115600586e-01 5.283108353614807129e-02 1.930969953536987305e-01 2.608381807804107666e-01
-5.840413272380828857e-02 1.161248832941055298e-01 -1.305493265390396118e-01 1.555725932121276855e-01 -1.466418206691741943e-01 2.272035554051399231e-02 -1.732371747493743896e-01 -9.628949314355850220e-02 5.687741562724113464e-02 1.860646307468414307e-01 7.335343956947326660e-02 4.076129198074340820e-01 -9.920269995927810669e-02 -1.700945645570755005e-01 3.320317864418029785e-01 1.066380664706230164e-01 1.685997545719146729e-01 -1.490065013058483601e-03 1.349476724863052368e-01 -2.724358439445495605e-01 -1.819190979003906250e-01 -3.326653540134429932e-01 -4.348474368453025818e-02 1.824765652418136597e-01 -4.349038749933242798e-02 -6.926371157169342041e-02 6.796660274267196655e-02 -3.065916001796722412e-01 1.666857451200485229e-01 6.175503879785537720e-02 2.008587121963500977e-01 1.836364716291427612e-01
1.648824810981750488e-01 -2.868537232279777527e-02 -1.682151407003402710e-01 -5.778974667191505432e-02 -1.932429671287536621e-01 -1.691480875015258789e-01 -2.132282704114913940e-01 -1.470983773469924927e-01 1.002829428762197495e-02 2.924872338771820068e-01 3.499892950057983398e-01 1.642125695943832397e-01 3.196473792195320129e-02 -1.067274957895278931e-01 1.003837883472442627e-01 3.956604748964309692e-02 1.626657992601394653e-01 -1.941435337066650391e-01 3.460215032100677490e-02 -5.562878400087356567e-02 -2.458095997571945190e-01 2.313092723488807678e-02 -3.218055143952369690e-02 -9.331344068050384521e-02 1.162695884704589844e-01 2.678141184151172638e-02 -2.496708631515502930e-01 -3.977281153202056885e-01 3.534233570098876953e-01 1.365502327680587769e-01 1.687930673360824585e-01 -4.675534740090370178e-02
-3.614829480648040771e-02 8.485139161348342896e-02 -1.573067456483840942e-01 2.037040591239929199e-01 -1.650335788726806641e-01 -1.296441107988357544e-01 2.639213502407073975e-01 9.035927057266235352e-02 -4.590218886733055115e-02 1.359208524227142334e-01 6.383668631315231323e-02 3.153371810913085938e-01 -8.752287924289703369e-02 2.858980596065521240e-01 -7.534597069025039673e-02 -1.638160645961761475e-01 -1.172805726528167725e-01 1.243247836828231812e-02 8.669629693031311035e-02 -2.607168555259704590e-01 -2.233024686574935913e-01 -4.059332013130187988e-01 -2.243979573249816895e-01 -1.863064318895339966e-01 -1.200204789638519287e-01 1.394601762294769287e-01 1.350914537906646729e-01 -1.729239523410797119e-01 1.518805474042892456e-01 2.150779962539672852e-01 1.267887204885482788e-01 -2.946202829480171204e-02
1.898878216743469238e-01 9.482640027999877930e-02 -9.596510231494903564e-02 1.437974274158477783e-01 -2.331840693950653076e-01 4.662940278649330139e-02 -2.313612550497055054e-01 3.489160537719726562e-01 1.204551681876182556e-01 -7.052287459373474121e-02 7.507526874542236328e-02 8.135247230529785156e-02 1.072691939771175385e-02 -8.168345689773559570e-02 2.916651368141174316e-01 -4.028119742870330811e-01 -1.297747790813446045e-01 -4.294322803616523743e-02 -1.276912391185760498e-01 6.719616800546646118e-02 -2.965583801269531250e-01 -1.131372451782226562e-01 -5.075646936893463135e-02 -1.649405620992183685e-02 -1.208198517560958862e-01 1.322068274021148682e-01 1.700344830751419067e-01 -2.077796012163162231e-01 -1.166873052716255188e-01 7.112181186676025391e-02 6.963775958865880966e-03 -3.760441839694976807e-01
1.714623570442199707e-01 -6.523302942514419556e-02 3.932915627956390381e-02 1.294184029102325439e-01 7.776241749525070190e-02 1.734519451856613159e-01 1.277392208576202393e-01 2.508884966373443604e-01 -9.292056411504745483e-02 4.348815977573394775e-02 -3.727139532566070557e-02 2.655744850635528564e-01 1.047653406858444214e-01 -2.888394892215728760e-01 6.789428740739822388e-02 -9.855277836322784424e-02 -4.876180365681648254e-02 -1.249500513076782227e-01 6.213549897074699402e-02 1.543799638748168945e-01 -3.119260668754577637e-01 -3.071750104427337646e-01 1.034245863556861877e-01 -2.596902549266815186e-01 2.536807674914598465e-03 -1.496700942516326904e-01 -1.409033983945846558e-01 -5.557944998145103455e-02 -7.392539083957672119e-02 5.203616619110107422e-01 3.513263911008834839e-02 5.642158538103103638e-02
4.674166440963745117e-02 -9.538733959197998047e-02 -2.697927653789520264e-01 -7.927645742893218994e-02 1.592681929469108582e-02 -8.403492718935012817e-02 -2.953256070613861084e-01 -8.384763449430465698e-02 6.632443517446517944e-02 3.683903217315673828e-01 1.748873740434646606e-01 1.638727486133575439e-01 -1.027665808796882629e-01 4.165809229016304016e-02 7.514967769384384155e-02 -2.950284481048583984e-01 2.434993237257003784e-01 -1.785337477922439575e-01 3.252500891685485840e-01 2.161321640014648438e-01 -2.096297442913055420e-01 -2.854592800140380859e-01 1.198144853115081787e-01 -1.417004168033599854e-01 -9.881324321031570435e-02 -1.277325451374053955e-01 -8.112589828670024872e-03 -1.286712884902954102e-01 2.066183239221572876e-01 -1.292795874178409576e-02 -1.189213469624519348e-01 4.805298522114753723e-02
2.609363794326782227e-01 2.490224838256835938e-01 1.006531044840812683e-01 9.744864702224731445e-02 -2.634896151721477509e-02 1.091925576329231262e-01 -2.658269405364990234e-01 2.140806168317794800e-01 2.177079021930694580e-01 7.809462398290634155e-02 3.298499286174774170e-01 1.489107161760330200e-01 7.025061547756195068e-02 -5.951046198606491089e-02 -7.647924870252609253e-02 -3.662390112876892090e-01 2.423408329486846924e-01 -1.847231388092041016e-02 6.065282598137855530e-02 -1.996950618922710419e-02 -2.869391739368438721e-01 -4.481682553887367249e-02 -7.878959923982620239e-02 -1.131896153092384338e-01 1.535301357507705688e-01 -1.117442026734352112e-01 -2.009066045284271240e-01 -9.820599108934402466e-02 2.991438806056976318e-01 1.239528656005859375e-01 -1.724909432232379913e-02 1.746660917997360229e-01
4.044165089726448059e-02 8.397686481475830078e-02 -2.141499668359756470e-01 -9.100595116615295410e-02 -2.283939868211746216e-01 -6.344266980886459351e-02 -1.666428446769714355e-01 1.082762777805328369e-01 -2.342579886317253113e-02 8.555520325899124146e-02 2.904442250728607178e-01 4.011198282241821289e-01 1.333838552236557007e-01 3.116810917854309082e-01 -7.919456809759140015e-02 2.898421511054039001e-02 -7.192576676607131958e-02 -1.192374229431152344e-01 3.004515171051025391e-02 -2.123472839593887329e-02 -4.842721223831176758e-01 -2.475451119244098663e-02 -3.542213737964630127e-01 1.726827174425125122e-01 -3.250946477055549622e-02 -1.094000339508056641e-01 -1.103223040699958801e-01 4.210868477821350098e-02 8.802881091833114624e-02 1.257722675800323486e-01 -3.514121845364570618e-02 -5.809567496180534363e-02
1.711177825927734375e-01 2.026004046201705933e-01 -3.048196732997894287e-01 -5.665371567010879517e-02 3.510899841785430908e-02 -2.505154907703399658e-01 -1.631205230951309204e-01 1.818950176239013672e-01 1.203275844454765320e-01 8.799529075622558594e-02 6.156980618834495544e-02 3.063333928585052490e-01 1.512842178344726562e-01 1.976621747016906738e-01 -8.104559034109115601e-02 -1.084149852395057678e-01 -8.360815793275833130e-02 -2.210007756948471069e-01 8.023305237293243408e-02 7.501971721649169922e-02 -4.413045346736907959e-01 -2.443989664316177368e-01 -2.290848791599273682e-01 5.393309146165847778e-02 -1.251866966485977173e-01 -5.621606856584548950e-02 -6.459773331880569458e-02 7.308458536863327026e-02 9.118162840604782104e-02 -1.326855272054672241e-01 2.513717710971832275e-01 -1.204585880041122437e-01
3.357619643211364746e-01 3.357135057449340820e-01 -1.656849980354309082e-01 4.198837652802467346e-02 -1.272319070994853973e-02 4.718416929244995117e-02 -1.424899846315383911e-01 7.748619467020034790e-02 -2.264165878295898438e-02 -1.629419475793838501e-01 9.559147804975509644e-02 2.698790132999420166e-01 1.000745296478271484e-01 -8.715016394853591919e-02 -1.803671121597290039e-01 -5.793565884232521057e-02 5.787140503525733948e-02 -1.482474207878112793e-01 -1.855690330266952515e-01 3.317223861813545227e-02 -4.173723459243774414e-01 -1.938904523849487305e-01 -1.413641870021820068e-01 2.218649983406066895e-01 -1.114929616451263428e-01 9.303664416074752808e-02 -3.047540783882141113e-01 7.783056050539016724e-02 -2.938298135995864868e-02 -8.002787083387374878e-02 2.329136878252029419e-01 -1.752611100673675537e-01
1.902851760387420654e-01 -4.605866670608520508e-01 9.560970216989517212e-02 1.323084086179733276e-01 -6.264591962099075317e-02 -1.424374282360076904e-01 -4.387947171926498413e-02 1.327021121978759766e-01 1.859692186117172241e-01 -1.949937082827091217e-02 9.584425389766693115e-02 2.413206249475479126e-01 -1.967265158891677856e-01 -1.006119474768638611e-01 2.079801708459854126e-01 -2.219862043857574463e-01 1.618240773677825928e-01 -6.795252114534378052e-02 2.431184798479080200e-02 -2.048577219247817993e-01 -1.153649687767028809e-01 -2.540962398052215576e-01 -1.364956796169281006e-02 -9.791986085474491119e-03 4.102263972163200378e-02 9.604269266128540039e-02 -2.377667427062988281e-01 -3.957166671752929688e-01 5.422997474670410156e-02 3.571074083447456360e-02 9.282044321298599243e-02 -2.216533720493316650e-01
3.206337094306945801e-01 -2.127027958631515503e-01 8.796552196145057678e-03 -7.563261687755584717e-02 -1.599426269531250000e-01 2.373703941702842712e-02 1.081764772534370422e-01 1.048467457294464111e-01 -7.543386518955230713e-02 -1.462119370698928833e-01 -7.931906729936599731e-02 7.727064192295074463e-02 -1.683151125907897949e-01 -2.613089084625244141e-01 7.221040874719619751e-02 -3.994812071323394775e-01 3.200973570346832275e-01 1.469151824712753296e-01 1.494870781898498535e-01 8.357078582048416138e-02 -4.489054083824157715e-01 -2.931886613368988037e-01 3.003440238535404205e-02 -3.822044283151626587e-02 -6.166484206914901733e-02 -1.408790051937103271e-01 -9.699732810258865356e-02 7.779537141323089600e-02 -2.867828868329524994e-02 -3.079448826611042023e-02 -1.066074147820472717e-01 -3.332021459937095642e-02
2.539206743240356445e-01 8.727540820837020874e-02 -2.219079285860061646e-01 4.174714088439941406e-01 2.176922708749771118e-01 -3.121072240173816681e-02 1.097262948751449585e-01 -3.959323093295097351e-02 -1.951144039630889893e-01 1.093612015247344971e-01 2.811092510819435120e-02 9.291648864746093750e-02 -2.740811109542846680e-01 -1.580832451581954956e-01 1.109275370836257935e-01 -2.996625304222106934e-01 -6.107760593295097351e-02 -1.411499679088592529e-01 -2.751125395298004150e-01 1.247091814875602722e-01 -1.343736648559570312e-01 -1.920964270830154419e-01 -2.187019139528274536e-01 1.824781596660614014e-01 -3.673870116472244263e-02 -4.767728224396705627e-02 -2.078351750969886780e-02 2.898579649627208710e-02 2.420172244310379028e-01 6.322406232357025146e-02 2.313906103372573853e-01 9.358715265989303589e-02
-3.745419671759009361e-03 5.466324836015701294e-02 3.503866121172904968e-02 1.894505172967910767e-01 -2.306041717529296875e-01 8.728518337011337280e-02 -4.910635203123092651e-02 -6.575687974691390991e-02 -2.959982492029666901e-02 2.138724774122238159e-01 2.005816102027893066e-01 1.773947477340698242e-01 -1.226244866847991943e-01 2.254866808652877808e-01 4.217194020748138428e-02 -3.620095551013946533e-01 -1.002376619726419449e-02 2.181167341768741608e-02 -2.070884034037590027e-02 -2.040502279996871948e-01 -2.579441368579864502e-01 -2.053463459014892578e-01 -2.977683544158935547e-01 1.272525936365127563e-01 2.349114865064620972e-01 -9.507048130035400391e-02 -3.074784874916076660e-01 -1.163436546921730042e-01 8.869914710521697998e-02 3.489090129733085632e-03 -3.306547924876213074e-02 -3.712676167488098145e-01
9.367506951093673706e-02 3.996032476425170898e-02 -3.092461824417114258e-01 -2.418920248746871948e-01 4.543625190854072571e-02 1.200709864497184753e-02 2.788795828819274902e-01 -1.189005933701992035e-02 1.216209754347801208e-01 5.353042110800743103e-02 1.006188243627548218e-01 2.865488529205322266e-01 -2.721916437149047852e-01 -1.490849554538726807e-01 6.611281633377075195e-02 -2.907147705554962158e-01 -5.031617730855941772e-02 -6.456459313631057739e-02 6.015456095337867737e-02 -1.392650455236434937e-01 -2.233058810234069824e-01 -3.231269717216491699e-01 8.947470784187316895e-02 -5.222564935684204102e-02 2.994757890701293945e-01 -6.959050428122282028e-03 -2.214071303606033325e-01 -1.390511915087699890e-02 2.531349956989288330e-01 8.233798295259475708e-02 9.343431890010833740e-02 2.168142050504684448e-01
-2.281021140515804291e-02 -3.395541012287139893e-02 -2.577077746391296387e-01 3.340877890586853027e-01 -8.183989673852920532e-02 -3.164831316098570824e-03 5.384054034948348999e-02 1.319718956947326660e-01 -2.436620593070983887e-01 1.927165314555168152e-02 2.546940445899963379e-01 6.569811701774597168e-02 -9.643255919218063354e-02 -2.522394955158233643e-01 1.290494948625564575e-01 -1.938649415969848633e-01 -1.854511350393295288e-01 -9.648916870355606079e-02 -9.303040057420730591e-02 -1.926926225423812866e-01 -4.407329559326171875e-01 1.186155807226896286e-02 -3.050524890422821045e-01 1.504310965538024902e-01 -5.252547562122344971e-02 7.605471462011337280e-02 -1.231665462255477905e-01 -1.888975948095321655e-01 -1.032500620931386948e-02 1.271323710680007935e-01 2.378846257925033569e-01 7.329595088958740234e-02
1.976265460252761841e-01 1.148354336619377136e-01 -2.190217375755310059e-02 9.863000363111495972e-02 -1.095772236585617065e-01 7.633197307586669922e-02 -1.436025798320770264e-01 -2.712478339672088623e-01 2.897175550460815430e-01 -7.665808312594890594e-03 1.942134797573089600e-01 1.953942030668258667e-01 -1.876515299081802368e-01 -2.333613857626914978e-02 3.776119947433471680e-01 8.600319735705852509e-03 -1.988756284117698669e-02 -1.875987797975540161e-01 7.388694584369659424e-02 -2.133617363870143890e-02 -8.352179080247879028e-02 -3.022803068161010742e-01 -2.840353846549987793e-01 1.488474160432815552e-01 1.476972736418247223e-02 -1.281176656484603882e-01 1.466678380966186523e-01 -2.610910236835479736e-01 2.638469636440277100e-01 2.320787757635116577e-01 -7.521277666091918945e-02 -9.525529295206069946e-02
9.739273041486740112e-02 -1.736126691102981567e-01 -1.482577323913574219e-01 -1.084580831229686737e-02 -2.071507573127746582e-01 2.780479937791824341e-02 -2.064444571733474731e-01 2.129204720258712769e-01 -1.425594277679920197e-02 1.579845100641250610e-01 -8.494498580694198608e-02 1.529242247343063354e-01 -2.194803357124328613e-01 -3.273753449320793152e-02 2.934932708740234375e-01 -1.424193084239959717e-01 2.581012547016143799e-01 -2.369324713945388794e-01 -9.260268509387969971e-02 -2.810325622558593750e-01 -1.349829137325286865e-01 -1.205675676465034485e-01 -4.026385247707366943e-01 1.068814322352409363e-01 -2.118601948022842407e-01 1.068383231759071350e-01 -1.604075729846954346e-01 -1.734378486871719360e-01 3.662084788084030151e-02 -6.064077094197273254e-02 2.097958922386169434e-01 1.321296244859695435e-01
1.467301696538925171e-01 -1.884054839611053467e-01 -2.486255019903182983e-01 1.920075118541717529e-01 -4.802272841334342957e-02 -1.742810457944869995e-01 1.819163709878921509e-01 7.926603406667709351e-02 8.087545633316040039e-02 -3.581522905733436346e-04 1.269734231755137444e-03 1.700001806020736694e-01 -2.177017629146575928e-01 -2.512384653091430664e-01 3.546575084328651428e-02 -3.647071123123168945e-01 2.130348980426788330e-01 2.433515340089797974e-01 1.003584861755371094e-01 -1.524434685707092285e-01 -1.930119395256042480e-01 -4.369008243083953857e-01 -3.764088824391365051e-02 -3.467950597405433655e-02 -3.462122986093163490e-03 -1.742945313453674316e-01 -9.995372593402862549e-02 -7.616648823022842407e-02 -1.100495606660842896e-01 4.797573387622833252e-02 3.720013797283172607e-02 -2.477084696292877197e-01
1.098547875881195068e-01 5.112349241971969604e-02 -7.266192138195037842e-02 6.936645507812500000e-02 -4.913048446178436279e-02 2.180515229701995850e-02 3.402319252490997314e-01 2.740346491336822510e-01 1.663051247596740723e-01 -6.855359673500061035e-02 1.381320655345916748e-01 1.944736391305923462e-01 1.933162510395050049e-01 8.189341053366661072e-03 -1.431492567062377930e-01 -1.167623028159141541e-01 7.225644588470458984e-02 -1.743042618036270142e-01 -1.210614219307899475e-01 7.558846473693847656e-02 -5.549915432929992676e-01 -1.194007396697998047e-01 8.727613091468811035e-02 -1.978845596313476562e-01 -1.493793725967407227e-01 -1.715699583292007446e-02 -6.195581704378128052e-02 -2.792743742465972900e-01 -3.402408584952354431e-02 2.839091718196868896e-01 -1.976443268358707428e-02 9.513206034898757935e-02
2.885363101959228516e-01 -1.000952497124671936e-01 4.482771828770637512e-02 2.023056447505950928e-01 4.853473603725433350e-02 -1.301862485706806183e-02 -2.715306356549263000e-02 -6.655568629503250122e-02 1.230240091681480408e-01 -6.712052226066589355e-02 2.916815578937530518e-01 2.860293090343475342e-01 -3.863894939422607422e-02 1.769277751445770264e-01 1.253085024654865265e-02 -2.490194290876388550e-01 -8.729207515716552734e-02 1.784009039402008057e-01 -2.306698113679885864e-01 4.277801513671875000e-02 -3.237027227878570557e-01 2.464437112212181091e-02 -2.935414612293243408e-01 1.130584105849266052e-01 -1.831892691552639008e-02 -8.123458921909332275e-02 -3.757593631744384766e-01 1.410486102104187012e-01 3.175087571144104004e-01 6.117931753396987915e-02 -5.275101587176322937e-02 2.041724510490894318e-02
-5.243878066539764404e-02 -2.476948350667953491e-01 -2.838515043258666992e-01 1.457697004079818726e-01 1.738941222429275513e-01 7.321743667125701904e-02 3.421224281191825867e-02 2.598808109760284424e-01 2.470588088035583496e-01 1.641851812601089478e-01 -2.713124267756938934e-02 2.956271469593048096e-01 9.027584642171859741e-02 4.972722847014665604e-03 1.312007457017898560e-01 -4.512311890721321106e-02 2.382909208536148071e-01 -1.135961413383483887e-01 3.086936473846435547e-01 1.916214376688003540e-01 -2.553671896457672119e-01 -2.654990255832672119e-01 -4.979256540536880493e-02 -2.987635433673858643e-01 -2.097711563110351562e-01 1.758328825235366821e-02 1.295811682939529419e-01 6.788989156484603882e-02 6.930925697088241577e-02 6.983850151300430298e-02 -6.506785750389099121e-02 -1.321034282445907593e-01
-5.249297991394996643e-02 -3.667677938938140869e-02 -1.102750822901725769e-01 2.425115704536437988e-01 -5.073595643043518066e-01 -1.050919592380523682e-01 1.544346567243337631e-02 1.248604357242584229e-01 7.630007714033126831e-02 2.128297090530395508e-02 1.305952966213226318e-01 3.422088027000427246e-01 -1.810237579047679901e-02 9.822717308998107910e-02 -2.165700793266296387e-01 -2.897903323173522949e-02 7.026224583387374878e-02 -2.149448096752166748e-01 -2.166060209274291992e-01 -2.149615585803985596e-01 -1.786121875047683716e-01 -1.559042483568191528e-01 -1.634748727083206177e-01 1.181425750255584717e-01 2.464376688003540039e-01 -1.447511762380599976e-01 -7.450141943991184235e-03 -1.295493915677070618e-02 3.393882215023040771e-01 -4.824833478778600693e-03 6.015492975711822510e-02 -2.441492304205894470e-02
1.163597181439399719e-01 1.734882295131683350e-01 -1.867892295122146606e-01 2.180899083614349365e-01 -9.967230260372161865e-02 -2.970958352088928223e-01 -8.292745798826217651e-02 2.874629199504852295e-02 3.497534394264221191e-01 4.605778306722640991e-02 3.194614648818969727e-01 1.099392101168632507e-01 1.247189044952392578e-01 6.781760603189468384e-02 -5.201503261923789978e-02 -3.878395557403564453e-01 2.624571919441223145e-01 -1.341406553983688354e-01 -2.923999167978763580e-02 1.431612670421600342e-01 -3.013424277305603027e-01 -2.387284487485885620e-02 -2.791250050067901611e-01 -1.961312256753444672e-02 -2.107885107398033142e-02 -8.013884723186492920e-02 8.214201778173446655e-02 8.086675405502319336e-02 1.882421523332595825e-01 -5.575508251786231995e-02 -1.211143508553504944e-01 6.977796554565429688e-02
1.670669913291931152e-01 -1.304916292428970337e-01 -5.504946038126945496e-02 1.815709769725799561e-01 -1.860440522432327271e-01 -1.420268565416336060e-01 5.186308640986680984e-03 3.855808377265930176e-01 -9.519872255623340607e-03 -1.909992545843124390e-01 -1.770233362913131714e-01 5.818264931440353394e-02 -6.503812223672866821e-02 -2.320546060800552368e-01 2.026309669017791748e-01 -4.123330712318420410e-01 -1.155705899000167847e-01 -1.547142416238784790e-01 -8.353635668754577637e-02 3.587817028164863586e-02 -1.143769845366477966e-01 -2.982662916183471680e-01 -4.930985718965530396e-02 -2.278983294963836670e-01 1.026207581162452698e-01 3.975944221019744873e-02 -3.147244453430175781e-01 -2.096902281045913696e-01 8.910617232322692871e-02 -6.094062700867652893e-02 1.660422421991825104e-02 -7.805428653955459595e-02
1.238249391317367554e-01 -2.036937139928340912e-02 -1.420973241329193115e-01 -2.089392393827438354e-01 -3.290668973932042718e-05 1.631165444850921631e-01 -1.775574535131454468e-01 5.943584814667701721e-02 -4.058613181114196777e-01 2.857495844364166260e-01 1.627197265625000000e-01 2.905016243457794189e-01 -3.459877967834472656e-01 -2.423244528472423553e-02 2.345200628042221069e-01 -1.990549266338348389e-01 1.809021383523941040e-01 -2.818039655685424805e-01 -2.088321931660175323e-02 3.366471081972122192e-02 -1.510754823684692383e-01 -2.537591159343719482e-01 -1.249024942517280579e-01 -3.862442821264266968e-02 1.199999749660491943e-01 1.638039499521255493e-01 -1.290591955184936523e-01 -4.530972242355346680e-02 2.761711739003658295e-02 7.579328864812850952e-02 -4.293662682175636292e-02 1.631107181310653687e-02
2.039897590875625610e-01 -2.215408235788345337e-01 -1.740716546773910522e-01 3.371454402804374695e-02 -5.241555720567703247e-02 6.233238056302070618e-02 -5.111739039421081543e-03 1.365068703889846802e-01 9.289124608039855957e-02 -1.929135024547576904e-01 2.791226506233215332e-01 3.998441994190216064e-01 3.609856963157653809e-02 -1.298872083425521851e-01 8.199295401573181152e-02 -3.928115963935852051e-01 -2.804872021079063416e-02 -6.532049924135208130e-02 -5.426113680005073547e-02 -1.084180846810340881e-01 1.098997425287961960e-03 -3.058713376522064209e-01 -8.213931322097778320e-02 1.900386959314346313e-01 2.786302864551544189e-01 2.167352586984634399e-01 3.778502717614173889e-02 4.421831294894218445e-02 1.583699434995651245e-01 1.471088528633117676e-01 4.862965270876884460e-02 -2.376955300569534302e-01
6.254483759403228760e-02 8.787611871957778931e-02 -2.152019739151000977e-01 2.913489043712615967e-01 -2.514477074146270752e-01 5.831314250826835632e-02 -1.887421868741512299e-02 3.449242115020751953e-01 2.345540523529052734e-01 -3.607927635312080383e-02 -4.054715484380722046e-02 1.392075698822736740e-02 1.058506071567535400e-01 -4.283242300152778625e-02 2.038040012121200562e-01 -2.951322793960571289e-01 8.845584094524383545e-02 -7.074136286973953247e-02 -4.012576118111610413e-02 8.685361593961715698e-02 -3.746294677257537842e-01 -7.174464315176010132e-02 3.660548478364944458e-02 1.800995902158319950e-03 -1.592355519533157349e-01 2.145971208810806274e-01 1.353105753660202026e-01 -2.661851644515991211e-01 -5.959002673625946045e-02 1.096710264682769775e-01 3.649757476523518562e-03 -3.555247783660888672e-01
1.217690408229827881e-01 2.341500297188758850e-02 -2.167466431856155396e-01 1.096832100301980972e-02 -1.389581859111785889e-01 -1.422967165708541870e-01 -2.087996900081634521e-01 -2.654730975627899170e-01 2.792900800704956055e-01 8.522552251815795898e-02 1.562810242176055908e-01 1.074007600545883179e-01 6.380013376474380493e-02 3.192221000790596008e-02 5.660672187805175781e-01 1.129114180803298950e-01 8.243815600872039795e-02 -1.738202720880508423e-01 1.695914752781391144e-02 6.205707043409347534e-02 -2.842821776866912842e-01 -2.004240751266479492e-01 -1.767548322677612305e-01 3.169158240780234337e-03 -1.548369377851486206e-01 -1.087461933493614197e-01 3.786433953791856766e-03 -1.220233440399169922e-01 3.199872747063636780e-02 2.068623304367065430e-01 -1.328664720058441162e-01 -1.372499018907546997e-01
1.438580155372619629e-01 -1.206586435437202454e-01 -1.275203078985214233e-01 -1.963939815759658813e-01 -1.743080019950866699e-01 -1.547263711690902710e-01 -5.414227023720741272e-02 -1.585454642772674561e-01 -8.368629030883312225e-03 8.649297058582305908e-02 -1.093521863222122192e-01 1.246487945318222046e-01 -1.211959421634674072e-01 1.510539352893829346e-01 2.534271180629730225e-01 -2.695574164390563965e-01 7.583618909120559692e-02 -4.775134325027465820e-01 -2.180669084191322327e-02 -3.216351866722106934e-01 -2.908276319503784180e-01 -1.910797655582427979e-01 -2.504829764366149902e-01 7.068783044815063477e-02 -1.859430521726608276e-01 1.007067337632179260e-01 9.974741190671920776e-02 -1.842808350920677185e-02 1.387105435132980347e-01 4.685426130890846252e-02 9.620442241430282593e-02 7.656102627515792847e-02
-1.172726377844810486e-01 5.830245465040206909e-02 -9.202302992343902588e-02 1.950867772102355957e-01 -1.697182208299636841e-01 2.063565701246261597e-01 -4.044509232044219971e-01 3.015957772731781006e-01 1.653680801391601562e-01 7.324961479753255844e-03 -6.834714114665985107e-02 4.002189040184020996e-01 -7.779742032289505005e-02 -6.120897829532623291e-03 9.444607049226760864e-02 -1.779257804155349731e-01 2.015042603015899658e-01 -1.945981979370117188e-01 1.527732238173484802e-02 -3.258801251649856567e-02 -2.301779538393020630e-01 -3.090349584817886353e-02 1.943713985383510590e-02 -2.273295819759368896e-01 -2.464865148067474365e-01 -1.100714225322008133e-02 -1.600036472082138062e-01 -4.193640872836112976e-02 1.193736940622329712e-01 -2.352734506130218506e-01 6.496346741914749146e-02 -1.538083851337432861e-01
3.300339281558990479e-01 3.275623619556427002e-01 -2.164264954626560211e-02 2.623099684715270996e-01 -1.469682157039642334e-01 1.433766931295394897e-01 -2.763417363166809082e-01 2.235561013221740723e-01 1.054654642939567566e-02 9.885698556900024414e-02 2.789655923843383789e-01 2.584210336208343506e-01 1.745589822530746460e-01 6.859968602657318115e-02 -7.703562825918197632e-02 -2.735485136508941650e-01 7.143500447273254395e-02 -2.563413381576538086e-01 1.052609309554100037e-01 6.866617500782012939e-02 -1.851828545331954956e-01 -3.955546393990516663e-02 1.006997674703598022e-01 -1.190260127186775208e-01 -8.701616525650024414e-02 -8.946516551077365875e-03 -1.929183006286621094e-01 -7.128106057643890381e-02 2.432908713817596436e-01 6.300808489322662354e-02 -1.054100841283798218e-01 -6.770431995391845703e-02
2.067698091268539429e-01 1.383055001497268677e-01 -1.948190629482269287e-01 2.463785260915756226e-01 1.358267515897750854e-01 1.101756617426872253e-01 -2.377180606126785278e-01 4.113464429974555969e-02 -8.695518970489501953e-02 -3.960135951638221741e-02 -1.938275694847106934e-01 2.190117686986923218e-01 1.817745417356491089e-01 2.847894653677940369e-02 7.950164377689361572e-02 -9.607776254415512085e-02 1.238678768277168274e-02 -6.387662142515182495e-02 2.356837391853332520e-01 3.931915163993835449e-01 -2.135985940694808960e-01 -2.833608090877532959e-01 -2.146998792886734009e-01 9.131722897291183472e-02 -1.892760992050170898e-01 -1.068024113774299622e-01 -3.510865569114685059e-01 -9.158723056316375732e-02 1.579504758119583130e-01 5.776801705360412598e-02 3.600160032510757446e-02 5.836031958460807800e-02
1.908839344978332520e-01 2.594299614429473877e-01 -1.876158267259597778e-01 2.807134948670864105e-02 1.181549429893493652e-01 3.170575574040412903e-02 1.143573522567749023e-01 7.940479367971420288e-02 1.079068705439567566e-01 -8.915174007415771484e-02 1.207169890403747559e-01 -1.110436022281646729e-01 4.503236617892980576e-03 -2.773036435246467590e-02 2.187446318566799164e-02 -6.432786583900451660e-02 9.784063696861267090e-02 -8.659809827804565430e-02 -2.678121328353881836e-01 -8.256525546312332153e-02 -4.288135766983032227e-01 -4.378221035003662109e-01 -4.357730448246002197e-01 -1.592085063457489014e-01 -8.820439875125885010e-02 -1.187669932842254639e-01 -1.300379727035760880e-02 -1.332083344459533691e-01 -3.510376065969467163e-02 -1.377612352371215820e-01 1.536763310432434082e-01 6.300041079521179199e-02
1.428661346435546875e-01 1.284738034009933472e-01 -3.382126390933990479e-01 6.745939701795578003e-02 -1.339201480150222778e-01 8.172173798084259033e-02 4.645340517163276672e-02 -2.362791597843170166e-01 2.962562441825866699e-01 1.859744340181350708e-01 5.185924768447875977e-01 6.135748699307441711e-02 9.735940396785736084e-02 -9.038645657710731030e-04 8.737887442111968994e-02 -2.029157280921936035e-01 1.023713573813438416e-01 -3.021725416183471680e-01 3.251055628061294556e-02 1.323944628238677979e-01 -1.948528140783309937e-01 -7.568096276372671127e-03 -2.265701293945312500e-01 -1.380007863044738770e-01 1.137413382530212402e-01 8.247585594654083252e-02 -9.372157603502273560e-02 -1.721541434526443481e-01 8.397942036390304565e-02 1.034999787807464600e-01 -5.519011616706848145e-02 -2.127485722303390503e-02
4.238770529627799988e-02 2.313760966062545776e-01 -3.507407382130622864e-02 1.255396194756031036e-02 -1.283582746982574463e-01 -1.526821106672286987e-01 -1.947876513004302979e-01 1.799688488245010376e-02 9.058619290590286255e-02 1.844848841428756714e-01 -3.916178271174430847e-02 3.327605724334716797e-01 -1.382758561521768570e-02 -5.365646630525588989e-02 2.784332633018493652e-01 -1.076852753758430481e-01 -1.582239866256713867e-01 -2.267564386129379272e-01 4.087058769073337317e-04 2.473652176558971405e-02 -2.796559929847717285e-01 -3.125494122505187988e-01 -3.753846585750579834e-01 1.853072643280029297e-01 -3.061133325099945068e-01 -8.521637320518493652e-02 -1.029148995876312256e-01 1.638491898775100708e-01 1.453720182180404663e-01 1.600749939680099487e-01 -5.056466907262802124e-02 5.099086090922355652e-02
-4.788998980075120926e-03 -1.764820814132690430e-01 1.781097501516342163e-01 -1.747756600379943848e-01 -4.500514268875122070e-02 2.359727770090103149e-01 -9.144685417413711548e-02 1.052033156156539917e-01 -1.695283204317092896e-01 8.533614128828048706e-02 -2.780200215056538582e-03 4.843699932098388672e-01 -1.199826076626777649e-01 -1.060453727841377258e-01 4.176441952586174011e-02 3.511234745383262634e-02 7.698169350624084473e-02 -9.408075362443923950e-02 -2.293467521667480469e-02 4.271192103624343872e-02 -4.409842491149902344e-01 -3.182718753814697266e-01 -6.688149273395538330e-02 1.954345218837261200e-02 -1.553637832403182983e-01 7.367260288447141647e-03 -3.687636926770210266e-02 -2.192912101745605469e-01 3.252517580986022949e-01 -1.251205801963806152e-01 -1.123119518160820007e-01 -6.866263598203659058e-02
3.913762420415878296e-02 -5.699382722377777100e-02 -8.025695569813251495e-03 3.052166476845741272e-02 1.611509732902050018e-02 3.822235018014907837e-02 -2.781992256641387939e-01 -5.755355954170227051e-02 -1.327233165502548218e-01 2.732464298605918884e-02 -8.425316214561462402e-02 2.741212248802185059e-01 -2.229302376508712769e-01 -1.790998280048370361e-01 3.385381698608398438e-01 -9.477512538433074951e-02 2.100720852613449097e-01 -2.443296164274215698e-01 -1.415277570486068726e-01 -3.779687881469726562e-01 -2.686675190925598145e-01 -2.442389428615570068e-01 -2.958789765834808350e-01 2.842574752867221832e-02 -1.774387359619140625e-01 9.827289730310440063e-02 -5.122981965541839600e-02 -1.244486942887306213e-01 1.613447368144989014e-01 1.067478135228157043e-01 6.765095889568328857e-02 1.329093426465988159e-01
9.131513535976409912e-02 -1.902988553047180176e-01 2.692237310111522675e-02 -2.606814205646514893e-01 -3.900897921994328499e-03 1.362762451171875000e-01 2.850302122533321381e-02 1.602816730737686157e-01 2.126468569040298462e-01 1.259081214666366577e-01 -1.630117297172546387e-01 4.172971546649932861e-01 -5.434909835457801819e-02 -3.447397798299789429e-02 1.012451425194740295e-01 -2.197166234254837036e-01 3.023104667663574219e-01 -2.630850076675415039e-01 1.112536061555147171e-02 -8.676405251026153564e-02 -4.250755906105041504e-01 3.400960937142372131e-02 -1.563894599676132202e-01 -1.045418232679367065e-01 -2.370262145996093750e-01 -9.323941171169281006e-02 4.026542976498603821e-02 9.683483093976974487e-02 7.997781038284301758e-03 2.263681143522262573e-01 3.840443864464759827e-02 -5.554582923650741577e-02
[truncated: 3,276,633 more chars]
