# Supplementary material for: The Language of Innovation
Source: PLoS One. 2020 Apr 30;15(4):e0230107. doi: 10.1371/journal.pone.0230107 (PMC7194493; doi:10.1371/journal.pone.0230107)
Supplement: S14 File — (GZ) [file pone.0230107.s014.tar.gz › 1992-1996/V2Run_21_VS_4500_embeddings1992-1996ED32.txt]

3.436056673526763916e-01 9.932661801576614380e-02 -2.650580108165740967e-01 1.705840975046157837e-01 4.308985173702239990e-02 8.157681673765182495e-02 -2.972635999321937561e-02 3.014696575701236725e-02 1.261354237794876099e-01 3.598462045192718506e-01 1.258754879236221313e-01 1.557169854640960693e-01 -2.588233053684234619e-01 -7.555489242076873779e-02 -1.503909379243850708e-01 -1.353466361761093140e-01 1.319383978843688965e-01 2.276909351348876953e-01 -3.693533828482031822e-03 -4.375916346907615662e-02 -9.294211119413375854e-02 8.052472770214080811e-02 -3.083002865314483643e-01 -1.567980200052261353e-01 5.558277666568756104e-02 -1.112781912088394165e-01 -1.707888841629028320e-01 1.226653307676315308e-01 -3.174494206905364990e-01 -1.475879549980163574e-01 -2.686973214149475098e-01 5.390391871333122253e-02
1.509091854095458984e-01 4.301635175943374634e-02 -2.036847025156021118e-01 2.593916356563568115e-01 1.000740081071853638e-01 2.062430605292320251e-02 -2.880025506019592285e-01 2.666182816028594971e-01 2.207731902599334717e-01 3.865921795368194580e-01 2.308375686407089233e-01 4.432778432965278625e-02 -1.883870363235473633e-01 -4.115639999508857727e-02 -1.781241446733474731e-01 -1.335769295692443848e-01 -9.091802686452865601e-02 3.337140679359436035e-01 6.161674112081527710e-02 -1.072510853409767151e-01 8.020046353340148926e-02 -2.232262194156646729e-01 -9.206605702638626099e-02 8.990715444087982178e-02 2.171538770198822021e-01 -8.815185725688934326e-02 -8.032094687223434448e-02 -1.778455972671508789e-01 6.612660363316535950e-04 -1.964978426694869995e-01 6.598981469869613647e-02 1.349372267723083496e-01
5.985450372099876404e-02 -9.191759675741195679e-02 9.854483604431152344e-02 -4.480684921145439148e-02 1.198500394821166992e-01 -1.268577575683593750e-01 -2.563937753438949585e-02 3.457063138484954834e-01 1.305214911699295044e-01 1.240155622363090515e-01 2.084537744522094727e-01 7.112903892993927002e-02 -1.815818399190902710e-01 -1.628834456205368042e-01 3.177987411618232727e-02 1.781541109085083008e-01 -1.172078326344490051e-01 4.578995704650878906e-01 -1.482554823160171509e-01 -1.533237993717193604e-01 8.022418618202209473e-02 7.508241385221481323e-02 -3.169758915901184082e-01 -1.427706331014633179e-01 9.547584503889083862e-02 -1.785090416669845581e-01 -2.863833680748939514e-02 8.177099376916885376e-02 -2.009622752666473389e-01 -3.948677182197570801e-01 7.626593112945556641e-02 2.057550475001335144e-03
4.463134706020355225e-02 -2.353915274143218994e-01 1.921961605548858643e-01 2.094423919916152954e-01 1.171063259243965149e-01 -5.217323079705238342e-02 -2.776515185832977295e-01 -7.138162618502974510e-04 4.423380270600318909e-02 2.091132998466491699e-01 1.789062023162841797e-01 4.647124931216239929e-02 -1.281930655241012573e-01 -1.411504447460174561e-01 -3.130333498120307922e-02 2.059819996356964111e-01 -1.783454865217208862e-01 1.755854934453964233e-01 4.884037375450134277e-02 -8.552161604166030884e-02 -1.352401375770568848e-01 -1.945109367370605469e-01 -1.517541259527206421e-01 -4.692376255989074707e-01 2.557340264320373535e-01 -4.547523707151412964e-02 -1.386674940586090088e-01 -1.021205857396125793e-01 -4.669902473688125610e-02 -2.724193036556243896e-01 7.838418334722518921e-02 -2.394001632928848267e-01
2.116526812314987183e-01 -7.531530410051345825e-02 -3.084321506321430206e-02 -7.006239145994186401e-02 -1.110173389315605164e-01 -1.005399152636528015e-01 -9.575325250625610352e-02 -8.187154680490493774e-02 1.146795004606246948e-01 3.478510677814483643e-01 -1.779238432645797729e-01 1.481247097253799438e-01 -3.370345830917358398e-01 -9.497549384832382202e-02 -9.032681584358215332e-02 5.368695780634880066e-02 -1.541305780410766602e-01 2.073586136102676392e-01 1.946208029985427856e-01 -1.058959588408470154e-01 5.783946439623832703e-02 -1.636523753404617310e-01 -1.836467385292053223e-01 -4.483574032783508301e-01 1.276629120111465454e-01 -2.078947126865386963e-01 1.103384643793106079e-01 -1.343204826116561890e-01 4.566888511180877686e-02 -3.301200568675994873e-01 -1.290541701018810272e-02 4.767915979027748108e-02
-2.299259789288043976e-02 -4.629663378000259399e-02 1.908818632364273071e-02 2.279986590147018433e-01 8.065976947546005249e-02 2.421632409095764160e-01 -1.905077695846557617e-01 4.094600677490234375e-01 -9.096436202526092529e-02 2.116988301277160645e-01 1.394991278648376465e-01 1.856466084718704224e-01 1.055937260389328003e-01 -2.284714393317699432e-02 -2.377480417490005493e-01 1.826513111591339111e-01 5.749642848968505859e-02 -5.600365996360778809e-02 -1.343940347433090210e-01 3.983137756586074829e-02 -3.047094345092773438e-01 -1.233242303133010864e-01 -3.948843777179718018e-01 -1.946180611848831177e-01 -2.517564296722412109e-01 -1.420847028493881226e-01 -1.191115304827690125e-01 -8.440861850976943970e-02 -1.034331768751144409e-01 -4.637073725461959839e-02 -1.215716674923896790e-01 -8.270352333784103394e-02
-3.410068154335021973e-02 -1.972121894359588623e-01 1.832001656293869019e-02 2.044333890080451965e-02 4.635504186153411865e-01 -1.883371025323867798e-01 -4.340862333774566650e-01 1.190263479948043823e-01 1.562673151493072510e-01 4.957374930381774902e-02 1.487902849912643433e-01 2.812350392341613770e-01 -2.804188057780265808e-02 -7.936337590217590332e-02 -6.015031132847070694e-03 1.603770069777965546e-02 -1.712430864572525024e-01 1.947554349899291992e-01 -2.524784505367279053e-01 1.547771543264389038e-01 -7.915022969245910645e-02 -8.915592916309833527e-03 -1.744946241378784180e-01 -1.143532693386077881e-01 -5.823260545730590820e-02 -1.816947162151336670e-01 -2.445729672908782959e-01 -1.161461621522903442e-01 5.104280263185501099e-02 -2.029165625572204590e-01 9.364994615316390991e-02 6.058658286929130554e-02
1.491959989070892334e-01 -1.413736194372177124e-01 -8.203545957803726196e-02 1.158183664083480835e-01 1.154692694544792175e-01 1.605355739593505859e-01 -2.643508613109588623e-01 2.777018845081329346e-01 1.672149747610092163e-01 4.309446364641189575e-02 1.622840948402881622e-02 2.006561160087585449e-01 -2.276209183037281036e-02 -1.029609218239784241e-01 2.195199206471443176e-02 1.336977481842041016e-01 -1.603057533502578735e-01 1.783289462327957153e-01 5.841592326760292053e-02 1.154098585247993469e-01 -2.865097820758819580e-01 1.921268412843346596e-04 -2.387814968824386597e-01 -2.896466851234436035e-01 2.945962250232696533e-01 -4.329646006226539612e-02 9.064616262912750244e-02 -1.155026536434888840e-02 -3.031995594501495361e-01 -3.577907085418701172e-01 1.936439126729965210e-01 1.093893777579069138e-03
1.948354691267013550e-01 -1.715327650308609009e-01 -2.337462902069091797e-01 1.017781347036361694e-01 1.568467170000076294e-01 -3.331493586301803589e-02 -4.594680666923522949e-01 1.405654102563858032e-01 -8.613964170217514038e-02 -2.313201501965522766e-02 -2.072201855480670929e-02 1.317939311265945435e-01 -1.992204785346984863e-01 -2.677650451660156250e-01 -5.828837677836418152e-02 1.859130710363388062e-01 -1.250902861356735229e-01 8.887575566768646240e-02 -2.365544885396957397e-01 6.588261574506759644e-02 8.422676473855972290e-03 -2.021824270486831665e-01 -1.530698388814926147e-01 -6.318429857492446899e-02 3.316478058695793152e-02 -4.012992680072784424e-01 -2.187577635049819946e-01 -4.259083420038223267e-02 -1.254176497459411621e-01 -1.347589045763015747e-01 6.812020391225814819e-02 1.827041953802108765e-01
2.404577285051345825e-01 -1.077271699905395508e-01 -1.840801686048507690e-01 3.800497949123382568e-01 -8.834995329380035400e-02 -2.491170167922973633e-01 -2.424540668725967407e-01 1.295168697834014893e-01 4.852273501455783844e-03 9.642669931054115295e-03 3.199812769889831543e-01 1.032024919986724854e-01 -5.729188024997711182e-02 6.381140556186437607e-03 -1.378230452537536621e-01 9.434886276721954346e-03 2.126477509737014771e-01 1.627236008644104004e-01 4.301902651786804199e-02 9.871584922075271606e-02 1.714972108602523804e-01 -9.755282849073410034e-02 -3.086105287075042725e-01 4.755967855453491211e-02 9.976848214864730835e-02 -1.538925021886825562e-01 -2.417890727519989014e-01 1.431084051728248596e-02 3.154636919498443604e-02 -3.866033554077148438e-01 8.584561198949813843e-02 3.756959363818168640e-02
1.825115680694580078e-01 -1.869826316833496094e-01 -1.888877749443054199e-01 1.259597856551408768e-02 -7.736660540103912354e-02 -1.349875777959823608e-01 -4.029053151607513428e-01 1.409339159727096558e-01 -4.865618050098419189e-02 8.925700187683105469e-02 2.619665563106536865e-01 2.798179686069488525e-01 3.901622071862220764e-02 -7.321783900260925293e-02 -1.978717893362045288e-01 6.705299019813537598e-02 -1.156738325953483582e-01 3.065022528171539307e-01 -1.593086123466491699e-02 2.794736623764038086e-02 -1.059686541557312012e-01 -7.180871814489364624e-02 6.253679096698760986e-02 7.518322765827178955e-02 1.276104897260665894e-01 -1.430409681051969528e-02 -3.749311864376068115e-01 9.994165599346160889e-02 3.332339599728584290e-02 -3.734769225120544434e-01 1.680497825145721436e-01 1.072428524494171143e-01
2.520163953304290771e-01 -1.016055122017860413e-01 1.677519530057907104e-01 -1.646854542195796967e-02 1.982724219560623169e-01 -1.021727770566940308e-01 -3.382095396518707275e-01 4.029794409871101379e-02 -7.420739531517028809e-02 5.490599572658538818e-02 2.680132351815700531e-02 3.448388576507568359e-01 -1.178120374679565430e-01 -2.801061272621154785e-01 -6.610585749149322510e-02 2.118692249059677124e-01 -1.836910992860794067e-01 3.003475964069366455e-01 3.539364784955978394e-02 1.843052059412002563e-01 -7.869076728820800781e-02 1.257939264178276062e-03 9.005057811737060547e-02 -3.140912950038909912e-01 3.530438616871833801e-02 1.168641075491905212e-01 -1.876492202281951904e-01 -1.156151443719863892e-01 -1.728912293910980225e-01 -1.785767227411270142e-01 7.210721075534820557e-02 2.442302405834197998e-01
1.027778536081314087e-01 2.645296454429626465e-01 8.937571197748184204e-02 2.880237102508544922e-01 1.647580713033676147e-01 -1.499267369508743286e-01 -1.388095170259475708e-01 2.301447689533233643e-01 3.148636966943740845e-02 1.967078447341918945e-01 6.634624302387237549e-02 2.650389447808265686e-02 -8.454628288745880127e-03 -3.338699042797088623e-01 5.139669030904769897e-02 5.229879170656204224e-02 -3.142321482300758362e-02 3.156167268753051758e-01 -1.425247490406036377e-01 -1.154112741351127625e-01 -3.037215471267700195e-01 1.888585239648818970e-01 -2.690109610557556152e-01 -2.788758575916290283e-01 2.272197157144546509e-01 -1.367382109165191650e-01 -9.254487603902816772e-02 -1.028427034616470337e-01 -1.252904981374740601e-01 -1.432306319475173950e-01 7.706420030444860458e-03 8.320732414722442627e-02
8.704141527414321899e-02 -1.892532855272293091e-01 -2.536711394786834717e-01 9.520301222801208496e-02 3.062740564346313477e-01 1.118895858526229858e-01 -3.230368494987487793e-01 2.412474900484085083e-01 -2.004341036081314087e-01 4.254516214132308960e-02 3.116604089736938477e-01 5.380273237824440002e-02 3.878645598888397217e-02 -3.120573759078979492e-01 -7.945713400840759277e-02 6.216992158442735672e-03 -1.918059028685092926e-02 1.236847341060638428e-01 2.999134175479412079e-02 -7.004743814468383789e-02 -4.124807566404342651e-02 -3.538480997085571289e-01 -8.816789090633392334e-02 2.403401769697666168e-02 3.596005216240882874e-02 -1.407070159912109375e-01 -1.311643570661544800e-01 6.519336998462677002e-02 -2.824539244174957275e-01 -2.017063051462173462e-01 2.149267494678497314e-01 -3.365951776504516602e-02
1.464363485574722290e-01 -3.711824715137481689e-01 1.149762198328971863e-01 2.160150557756423950e-01 -1.336384564638137817e-01 3.134519234299659729e-02 -1.990440636873245239e-01 -1.307494938373565674e-01 7.607963681221008301e-02 3.964429497718811035e-01 -3.041638992726802826e-02 1.707686483860015869e-01 4.732135683298110962e-02 -1.818447709083557129e-01 -7.685286551713943481e-02 1.997186690568923950e-01 -2.310644462704658508e-02 2.093635350465774536e-01 -1.543191671371459961e-01 -3.173264488577842712e-02 -5.814388394355773926e-02 7.593133300542831421e-02 -9.632227569818496704e-02 -1.829399615526199341e-01 1.469585299491882324e-01 -2.600792944431304932e-01 -1.405103653669357300e-01 -7.894721627235412598e-02 -8.047562837600708008e-02 -3.261592686176300049e-01 2.807412147521972656e-01 5.686808377504348755e-02
9.528558701276779175e-02 9.005656093358993530e-02 2.096174359321594238e-01 1.942080818116664886e-02 2.391809821128845215e-01 -2.092982679605484009e-01 -1.690386086702346802e-01 2.842786312103271484e-01 -9.263078682124614716e-03 1.710998415946960449e-01 2.079064995050430298e-01 1.307087540626525879e-01 -1.400942802429199219e-01 -1.581538766622543335e-01 -1.868324428796768188e-01 -1.227613911032676697e-01 3.125752508640289307e-01 7.863076776266098022e-02 5.609536543488502502e-02 -1.216111145913600922e-02 -1.684681177139282227e-01 -1.552357971668243408e-01 -2.656064331531524658e-01 -2.496377527713775635e-01 -1.695771813392639160e-01 -8.669282495975494385e-02 -6.831484287977218628e-02 -8.345106989145278931e-02 1.155851408839225769e-02 -8.230224251747131348e-02 -1.875168979167938232e-01 4.016297161579132080e-01
2.100932747125625610e-01 -3.934343531727790833e-02 -4.701457917690277100e-02 1.030165981501340866e-02 3.494228050112724304e-02 2.356695383787155151e-01 -3.461557626724243164e-01 2.268659137189388275e-02 1.591556817293167114e-01 2.746200561523437500e-01 -1.698633469641208649e-02 1.552007645368576050e-01 -1.984424442052841187e-01 -2.043529003858566284e-01 7.488260744139552116e-04 2.142148017883300781e-01 -2.488756477832794189e-01 2.798418104648590088e-01 4.728220030665397644e-02 6.564824283123016357e-02 -1.961512416601181030e-01 1.277924478054046631e-01 -2.280684188008308411e-03 -2.811506986618041992e-01 2.629842758178710938e-01 -1.296153943985700607e-02 -2.351326495409011841e-01 1.133616790175437927e-01 -2.603121697902679443e-01 -1.487252712249755859e-01 -9.503684937953948975e-02 7.558322697877883911e-02
8.807147294282913208e-02 -1.544964127242565155e-02 -2.291922122240066528e-01 -5.523834377527236938e-02 6.749336421489715576e-02 -8.124960213899612427e-02 3.897254914045333862e-02 4.829571023583412170e-02 2.181241959333419800e-01 3.277690112590789795e-01 1.220188569277524948e-02 7.122189551591873169e-02 -2.098426409065723419e-02 -1.072718948125839233e-02 -3.166239261627197266e-01 -1.964067816734313965e-01 -9.582716971635818481e-02 2.947710081934928894e-02 1.187631040811538696e-01 1.409458518028259277e-01 -1.367734074592590332e-01 9.860053658485412598e-02 -3.285726904869079590e-01 -8.059932291507720947e-02 -1.682014167308807373e-01 -2.526237070560455322e-01 -4.136944711208343506e-01 -6.558519601821899414e-02 -1.646246761083602905e-01 -3.722774386405944824e-01 3.760251775383949280e-02 -1.530470047146081924e-02
1.421553194522857666e-01 -8.458740264177322388e-02 6.981693208217620850e-02 1.881189048290252686e-01 8.857243508100509644e-02 -2.401102334260940552e-01 -2.481574118137359619e-01 1.583419144153594971e-01 -2.446366287767887115e-02 -6.120826303958892822e-02 -5.013216659426689148e-02 2.507388591766357422e-01 -2.266789376735687256e-01 -2.216634601354598999e-01 8.380217850208282471e-02 8.667553961277008057e-02 1.817951053380966187e-01 3.269228041172027588e-01 -1.071704775094985962e-01 1.109421253204345703e-01 -1.124511361122131348e-01 1.019975095987319946e-01 -2.044697850942611694e-01 -2.488486021757125854e-01 1.467286795377731323e-01 -1.347611248493194580e-01 6.618803832679986954e-03 -3.268805444240570068e-01 -3.125823736190795898e-01 -2.235981673002243042e-01 4.420699179172515869e-02 9.323751926422119141e-02
5.697808787226676941e-02 -7.531724870204925537e-02 -2.437407374382019043e-01 1.231925338506698608e-01 7.367267459630966187e-02 -2.110982090234756470e-01 -4.297761619091033936e-01 -2.623333334922790527e-01 9.635062515735626221e-02 1.459886431694030762e-01 3.046672046184539795e-01 1.890601366758346558e-01 -1.031667739152908325e-01 -8.948563039302825928e-02 -2.202374935150146484e-01 6.960827112197875977e-02 -9.044226258993148804e-02 1.810700893402099609e-01 1.278608441352844238e-01 1.455606520175933838e-01 8.651215583086013794e-02 -2.619696967303752899e-02 -4.005298390984535217e-02 -1.391764283180236816e-01 1.192018240690231323e-01 -1.943060457706451416e-01 -3.882558345794677734e-01 3.022997453808784485e-02 -1.786533594131469727e-01 -1.688830554485321045e-01 6.825488805770874023e-02 7.382843643426895142e-02
2.399756163358688354e-01 -7.142495363950729370e-02 -6.244353577494621277e-02 -1.959365457296371460e-01 1.607616096735000610e-01 -6.301482021808624268e-02 -3.271259069442749023e-01 9.473631531000137329e-02 -5.953875556588172913e-02 2.496886700391769409e-01 1.496305912733078003e-01 3.501798212528228760e-02 3.533652424812316895e-02 -1.915558725595474243e-01 1.751815974712371826e-01 1.126476228237152100e-01 -1.052010133862495422e-01 1.796610057353973389e-01 -3.445659950375556946e-02 1.535077691078186035e-01 -2.730888724327087402e-01 1.286777555942535400e-01 -5.465268343687057495e-02 -3.320942223072052002e-01 2.866016030311584473e-01 -1.892295032739639282e-01 1.504075899720191956e-02 -2.328946627676486969e-02 -3.480269312858581543e-01 -1.255290955305099487e-01 -2.032259851694107056e-01 -9.481059759855270386e-02
2.401105910539627075e-01 -1.560378260910511017e-02 2.986590266227722168e-01 -1.210544705390930176e-01 4.275984317064285278e-02 -8.289228379726409912e-02 -1.914965957403182983e-01 2.433198839426040649e-01 -1.102830469608306885e-01 1.733348369598388672e-01 8.850900828838348389e-02 2.351415455341339111e-01 -1.741857677698135376e-01 -2.162579260766506195e-02 -1.279346495866775513e-01 6.080563645809888840e-03 2.051220089197158813e-01 -5.935274809598922729e-02 3.030063584446907043e-03 -1.331539358943700790e-02 -1.786879301071166992e-01 -2.026528120040893555e-01 -3.635927140712738037e-01 -2.984772920608520508e-01 -1.775497347116470337e-01 -2.422706931829452515e-01 1.182343587279319763e-01 3.352614119648933411e-02 -2.617292106151580811e-01 -5.056454613804817200e-02 -2.492091506719589233e-01 -5.074449256062507629e-02
7.050516456365585327e-02 1.100501120090484619e-01 2.031282987445592880e-03 -2.991068363189697266e-02 -8.819327503442764282e-02 -1.263046171516180038e-02 -3.781418204307556152e-01 1.514344513416290283e-01 -3.593854233622550964e-02 2.718968391418457031e-01 -7.027322798967361450e-02 7.604271173477172852e-02 2.593612372875213623e-01 -3.470611572265625000e-01 -1.131092384457588196e-01 -7.266197353601455688e-02 2.846910059452056885e-01 1.712057739496231079e-01 7.631082087755203247e-02 -4.740102216601371765e-02 1.063615381717681885e-01 8.238162100315093994e-02 9.736286103725433350e-02 -3.300369977951049805e-01 -3.672614395618438721e-01 -1.444785445928573608e-01 -1.780813038349151611e-01 1.734246313571929932e-02 -1.147838383913040161e-01 -1.554138511419296265e-01 -1.557823270559310913e-01 1.101141795516014099e-01
9.107218682765960693e-02 1.418052762746810913e-01 2.281160354614257812e-01 -1.424626857042312622e-01 1.724086701869964600e-02 1.903661191463470459e-01 -3.012792468070983887e-01 2.795761525630950928e-01 -9.980259090662002563e-02 9.080715477466583252e-02 -1.188206300139427185e-01 3.797181546688079834e-01 1.410267800092697144e-01 -6.313086301088333130e-02 -1.435612421482801437e-02 1.177883669734001160e-01 5.296551436185836792e-02 2.046572566032409668e-01 -6.674641370773315430e-02 -1.590674966573715210e-01 -7.491862028837203979e-02 6.536782719194889069e-03 -3.389997780323028564e-01 -7.894312590360641479e-02 -1.321618109941482544e-01 -1.985884159803390503e-01 -3.968924283981323242e-01 -9.380649030208587646e-02 -1.849185116589069366e-02 -8.268696814775466919e-02 3.394046565517783165e-03 -2.183054685592651367e-01
1.421152800321578979e-01 -1.932703852653503418e-01 2.172380685806274414e-01 -7.983919978141784668e-02 -8.673539385199546814e-03 -2.742132246494293213e-01 -2.248187661170959473e-01 -7.022142410278320312e-02 -1.577459871768951416e-01 3.212418854236602783e-01 3.955459687858819962e-03 1.619691401720046997e-01 -1.400393396615982056e-01 -2.195788770914077759e-01 -4.389787837862968445e-02 8.057620376348495483e-02 -7.633525133132934570e-02 3.535851240158081055e-01 2.090195268392562866e-01 1.566020399332046509e-01 6.134965922683477402e-03 -4.121600836515426636e-02 -2.908401787281036377e-01 -3.072507679462432861e-01 1.601614058017730713e-01 -5.828333273530006409e-02 2.223440632224082947e-02 -1.146233007311820984e-01 1.231217980384826660e-01 -2.545433342456817627e-01 1.537606567144393921e-01 -3.873007372021675110e-02
2.967008054256439209e-01 4.665813967585563660e-02 -3.157366812229156494e-01 2.096542418003082275e-01 -4.122985526919364929e-02 -4.305674135684967041e-02 -5.439187586307525635e-02 -1.251755803823471069e-01 -1.042007505893707275e-01 6.685370951890945435e-02 -1.567616313695907593e-01 -8.924588561058044434e-03 2.699716091156005859e-01 -1.807809472084045410e-01 -1.954373568296432495e-01 -1.601560413837432861e-01 -2.232351899147033691e-01 2.162436991930007935e-01 2.623402774333953857e-01 1.034552454948425293e-01 7.529146969318389893e-03 9.774198383092880249e-02 -2.306104451417922974e-01 -2.897523343563079834e-01 7.319262623786926270e-02 -2.064796090126037598e-01 -3.076723814010620117e-01 6.938779260963201523e-03 -5.018739029765129089e-02 -8.143723756074905396e-02 -2.225889116525650024e-01 -1.015201807022094727e-01
3.830978274345397949e-02 9.221754223108291626e-02 -1.546813249588012695e-01 2.826418168842792511e-02 6.676039099693298340e-02 6.127848476171493530e-02 -2.262622565031051636e-01 8.298158645629882812e-02 1.892041862010955811e-01 1.368555426597595215e-01 2.410656958818435669e-01 1.166380494832992554e-01 2.155074179172515869e-01 5.245688930153846741e-02 -2.728925645351409912e-01 9.791829437017440796e-02 -8.867195993661880493e-02 3.266271352767944336e-01 2.096480429172515869e-01 4.529009759426116943e-02 -6.304526329040527344e-02 1.892649754881858826e-02 -2.282389551401138306e-01 -2.028246372938156128e-01 -3.227695524692535400e-01 -3.453089892864227295e-01 -1.216147243976593018e-01 -1.572830379009246826e-01 -1.257210522890090942e-01 -2.911511659622192383e-01 1.318092048168182373e-01 2.240353822708129883e-02
1.364274919033050537e-01 8.726203441619873047e-02 -1.092764064669609070e-01 3.064380772411823273e-02 1.533789336681365967e-01 -1.584138423204421997e-01 -1.967795193195343018e-01 1.275586783885955811e-01 -1.663952716626226902e-03 8.469066768884658813e-02 1.707505434751510620e-01 3.379002511501312256e-01 -1.532809585332870483e-01 -2.007275223731994629e-01 -9.796010702848434448e-02 1.064274758100509644e-01 1.338769346475601196e-01 1.385878473520278931e-01 -3.971708193421363831e-02 -3.283717855811119080e-02 2.132640033960342407e-02 -1.887417286634445190e-01 9.150671958923339844e-02 -3.593377768993377686e-01 3.948904108256101608e-03 -1.108235195279121399e-01 -4.752863347530364990e-01 -2.362633794546127319e-01 1.340511906892061234e-02 -1.690258234739303589e-01 2.262501865625381470e-01 -1.864071190357208252e-01
1.902067512273788452e-01 6.091968342661857605e-02 7.728295773267745972e-02 1.349174976348876953e-01 -1.207259893417358398e-01 -4.835175350308418274e-02 -1.900920122861862183e-01 2.328058034181594849e-01 -8.674224466085433960e-02 2.651662230491638184e-01 1.346445232629776001e-01 4.477270841598510742e-01 2.991034649312496185e-02 -1.067191138863563538e-01 -1.913813948631286621e-01 9.479520469903945923e-02 1.477548032999038696e-01 -1.624970436096191406e-01 3.019855171442031860e-02 -6.210281979292631149e-03 -1.407659202814102173e-01 -9.022030234336853027e-02 -3.820625841617584229e-01 -1.434367299079895020e-01 -1.223935484886169434e-01 -2.786250710487365723e-01 -1.622975468635559082e-01 -6.003529578447341919e-02 -2.563694715499877930e-01 1.438022553920745850e-01 -8.200941234827041626e-02 1.224391087889671326e-01
3.162143230438232422e-01 1.996346563100814819e-01 -3.175710514187812805e-02 -9.490872733294963837e-03 1.550152003765106201e-01 8.726343512535095215e-02 -7.878302037715911865e-02 8.320643752813339233e-02 9.778830222785472870e-03 3.284098803997039795e-01 1.071132197976112366e-01 3.149058818817138672e-01 -1.426757220178842545e-02 -5.863315239548683167e-02 -1.693468838930130005e-01 1.324915140867233276e-01 2.930836379528045654e-01 5.680346861481666565e-02 -7.478889822959899902e-02 -3.715508058667182922e-02 -5.664334818720817566e-02 -1.152036637067794800e-01 -3.874181210994720459e-01 -2.608212232589721680e-01 -2.073151618242263794e-01 -8.945979923009872437e-02 2.054942026734352112e-02 -3.743495792150497437e-02 -2.836728096008300781e-01 1.096993833780288696e-01 -2.638536691665649414e-01 1.382443588227033615e-02
2.000904381275177002e-01 1.992166936397552490e-01 3.956245258450508118e-02 -2.572884969413280487e-02 4.495263397693634033e-01 -1.269055902957916260e-01 -1.221927702426910400e-01 -7.526558637619018555e-02 2.453953959047794342e-02 3.130303919315338135e-01 1.837257109582424164e-02 2.649254202842712402e-01 2.379068173468112946e-02 1.041502058506011963e-01 1.836573481559753418e-01 2.434978261590003967e-02 -1.433531790971755981e-01 2.819302678108215332e-01 2.747611701488494873e-01 3.137464076280593872e-02 4.947157576680183411e-02 -2.494134008884429932e-01 -2.397962212562561035e-01 -6.679466366767883301e-02 1.324364542961120605e-01 -8.419860899448394775e-02 -2.872487306594848633e-01 -7.338388264179229736e-02 -1.128450632095336914e-01 -5.499828234314918518e-02 9.738185256719589233e-02 1.533818393945693970e-01
-4.298759624361991882e-02 -1.218420863151550293e-01 -2.335059195756912231e-01 1.136832833290100098e-01 -1.567309349775314331e-02 9.452294558286666870e-02 -7.288438826799392700e-02 4.775299131870269775e-02 3.551313579082489014e-01 1.810700446367263794e-02 2.717975676059722900e-01 -8.575421525165438652e-04 8.230836689472198486e-02 -3.428484499454498291e-01 -1.238994374871253967e-01 -1.223806440830230713e-01 9.583157487213611603e-03 2.905595302581787109e-01 -8.866272121667861938e-02 1.191184967756271362e-01 -1.582086533308029175e-01 -1.822534650564193726e-01 -8.934934437274932861e-02 -1.552030295133590698e-01 1.539117991924285889e-01 -3.920146226882934570e-01 -2.632323801517486572e-01 1.220697909593582153e-01 -1.407786458730697632e-01 -1.512803882360458374e-01 1.131940782070159912e-01 1.736602932214736938e-01
2.236374914646148682e-01 -2.042203694581985474e-01 1.340471655130386353e-01 2.077947109937667847e-01 2.176814824342727661e-01 -1.206792518496513367e-01 -3.721725940704345703e-01 1.888963580131530762e-01 -9.175285696983337402e-02 1.899174302816390991e-01 5.569445341825485229e-02 7.236231118440628052e-02 -1.054456606507301331e-01 -1.830090880393981934e-01 -3.839491680264472961e-02 3.844511508941650391e-01 -1.923141479492187500e-01 2.154228091239929199e-01 -4.783280566334724426e-02 3.270904123783111572e-01 -1.658119261264801025e-01 3.318120259791612625e-03 -1.261070370674133301e-01 -8.009011298418045044e-02 1.608686745166778564e-01 4.456013813614845276e-02 -3.103748522698879242e-02 3.572685644030570984e-02 -1.668012589216232300e-01 -1.923304200172424316e-01 -1.583155393600463867e-01 4.248939454555511475e-02
2.005209177732467651e-01 -1.933680921792984009e-01 -2.671896219253540039e-01 -1.366826444864273071e-01 6.942073255777359009e-02 -1.479905545711517334e-01 -1.608196794986724854e-01 4.040091633796691895e-01 1.547291129827499390e-01 1.049940437078475952e-01 2.371642887592315674e-01 9.442432969808578491e-02 -2.941334247589111328e-01 -1.690161228179931641e-01 -1.791800260543823242e-01 2.782934308052062988e-01 8.746936172246932983e-02 -1.312183798290789127e-03 6.122741848230361938e-02 1.422735750675201416e-01 -3.444164618849754333e-02 -1.026879251003265381e-01 -6.294982880353927612e-02 -1.285217553377151489e-01 1.219056621193885803e-01 -1.288092732429504395e-01 3.687456995248794556e-02 1.489419937133789062e-01 -3.274973630905151367e-01 -2.023308426141738892e-01 9.415072202682495117e-02 1.259050816297531128e-01
2.223455607891082764e-01 -2.179995477199554443e-01 1.672159731388092041e-01 1.018173545598983765e-01 2.308405041694641113e-01 -5.184220895171165466e-02 -1.374206878244876862e-02 6.072770431637763977e-02 6.494153290987014771e-02 1.523630023002624512e-01 2.056094110012054443e-01 1.942221522331237793e-01 -1.687151491641998291e-01 -1.250422000885009766e-01 -1.283480972051620483e-01 4.304284974932670593e-02 4.276069402694702148e-01 3.004876673221588135e-01 -1.576551645994186401e-01 5.548062175512313843e-02 -1.910209096968173981e-02 -6.074474379420280457e-02 6.982414424419403076e-02 -3.656094074249267578e-01 1.133837997913360596e-01 -2.566822767257690430e-01 -2.067123204469680786e-01 -4.583323001861572266e-02 -1.169113293290138245e-01 1.588650420308113098e-02 1.672297865152359009e-01 1.608424633741378784e-01
3.621075749397277832e-01 -1.404849141836166382e-01 6.695117801427841187e-02 1.727306246757507324e-01 2.076312452554702759e-01 6.452166289091110229e-02 -3.450005352497100830e-01 2.047263532876968384e-01 -9.726811200380325317e-02 1.070444285869598389e-01 1.260875072330236435e-02 1.232872307300567627e-01 -1.488283276557922363e-01 -1.746561974287033081e-01 2.100701816380023956e-02 2.405908554792404175e-01 1.480984315276145935e-02 1.048155594617128372e-02 4.072171822190284729e-02 1.399535536766052246e-01 -2.632381021976470947e-01 2.055733501911163330e-01 -8.543996512889862061e-02 -2.100423872470855713e-01 2.364376932382583618e-01 -2.551125362515449524e-04 -2.544809877872467041e-01 -8.980863541364669800e-02 -3.706482052803039551e-01 -2.484286390244960785e-02 -3.876555338501930237e-02 8.110315352678298950e-02
-1.565383970737457275e-01 5.134061723947525024e-02 1.488116104155778885e-02 -1.454325020313262939e-01 2.116703391075134277e-01 -2.984245419502258301e-01 -3.487426936626434326e-01 1.162563636898994446e-01 -6.626481562852859497e-02 2.149684168398380280e-02 1.562778055667877197e-01 5.960445478558540344e-02 -1.826960965991020203e-02 1.152652055025100708e-01 -9.499800950288772583e-02 2.717636525630950928e-01 -2.483835965394973755e-01 2.811642885208129883e-01 -1.038596332073211670e-01 1.141586247831583023e-02 -1.815409362316131592e-01 -4.565236624330282211e-03 -3.031646311283111572e-01 -3.109402954578399658e-01 1.728930920362472534e-01 -8.312407135963439941e-02 -2.438230961561203003e-01 -6.650387495756149292e-02 -2.628057897090911865e-01 1.115848403424024582e-02 -3.965618088841438293e-02 9.212513267993927002e-02
4.784558117389678955e-01 1.232333201915025711e-02 -5.363719910383224487e-02 1.301086097955703735e-01 1.090409159660339355e-01 1.238848194479942322e-01 -1.973453462123870850e-01 1.592102199792861938e-01 4.181940108537673950e-03 2.082619220018386841e-01 6.172461807727813721e-02 1.128160282969474792e-01 -2.321329712867736816e-01 -2.847684621810913086e-01 -5.050934851169586182e-03 1.029496416449546814e-01 -2.418349981307983398e-01 1.385574042797088623e-01 -1.883659884333610535e-02 2.328616939485073090e-02 -2.641044855117797852e-01 1.353261470794677734e-01 -1.755227893590927124e-01 1.264396216720342636e-02 8.455628156661987305e-02 3.254672512412071228e-02 -1.503514051437377930e-01 -5.604217294603586197e-03 -3.357689082622528076e-01 -3.324766755104064941e-01 3.687752410769462585e-02 -3.102116659283638000e-02
8.236633241176605225e-02 1.222931295633316040e-01 -1.945015043020248413e-01 -3.554880246520042419e-02 -7.129491865634918213e-02 -9.270881116390228271e-02 -5.790628120303153992e-02 2.132616564631462097e-02 -4.892446845769882202e-02 6.159348413348197937e-02 -9.462137520313262939e-02 1.484308838844299316e-01 -2.621006071567535400e-01 -2.695231698453426361e-03 -2.750423848628997803e-01 1.526443660259246826e-01 -9.873768687248229980e-02 3.583703041076660156e-01 1.707883030176162720e-01 1.792019605636596680e-01 -1.726468838751316071e-02 -2.363033890724182129e-01 7.906429469585418701e-03 -5.556811392307281494e-02 -1.044799685478210449e-01 -2.123616188764572144e-01 -3.032772839069366455e-01 1.393284201622009277e-01 -3.562321662902832031e-01 -1.940333843231201172e-01 3.523411750793457031e-01 -4.482316970825195312e-02
2.331585884094238281e-01 -2.980692312121391296e-02 1.031803619116544724e-02 2.042501792311668396e-02 -4.816151037812232971e-02 7.128386944532394409e-02 -4.328804910182952881e-01 2.377819567918777466e-01 -3.897096961736679077e-02 3.010631203651428223e-01 -1.885069310665130615e-01 -1.083842068910598755e-01 -2.199593000113964081e-02 6.553514301776885986e-02 -3.767758235335350037e-02 -1.370960623025894165e-01 3.310815393924713135e-01 3.329114317893981934e-01 2.258578129112720490e-02 9.355460107326507568e-02 6.372059136629104614e-02 1.457639783620834351e-01 -1.506809443235397339e-01 -2.477945834398269653e-01 -2.242107242345809937e-01 -2.835189104080200195e-01 5.473570153117179871e-02 -1.277084946632385254e-01 1.535482853651046753e-01 -1.005068346858024597e-01 -6.494335830211639404e-02 3.857192769646644592e-02
2.347902059555053711e-01 -2.177143543958663940e-01 -5.583365447819232941e-03 2.572335302829742432e-01 4.032766819000244141e-01 -3.054918646812438965e-01 -4.630773793905973434e-03 -1.236946508288383484e-02 1.057545617222785950e-01 9.806280583143234253e-02 -6.126926746219396591e-03 5.962481349706649780e-02 -8.277860283851623535e-02 -3.262169361114501953e-01 -5.020166188478469849e-02 5.740728601813316345e-02 1.097479239106178284e-01 4.627351760864257812e-01 2.487877150997519493e-03 7.595599442720413208e-02 -7.767893373966217041e-02 -1.997976303100585938e-01 9.388842433691024780e-02 -1.790028512477874756e-01 -7.595085189677774906e-04 -7.528619468212127686e-02 -2.759058028459548950e-02 2.501973137259483337e-02 -2.974981963634490967e-01 -1.221586018800735474e-01 4.923088848590850830e-02 -1.405982067808508873e-03
3.147738426923751831e-02 -2.033450454473495483e-02 2.182860374450683594e-01 -2.382950782775878906e-01 4.334048554301261902e-02 -2.182938903570175171e-02 -2.154629230499267578e-01 3.789571523666381836e-01 8.827021718025207520e-02 3.616105020046234131e-01 -5.204640701413154602e-02 8.538325130939483643e-02 7.287693023681640625e-02 6.881486624479293823e-03 -1.175070274621248245e-02 -1.297556757926940918e-01 1.982400715351104736e-01 6.751182954758405685e-03 -2.613713778555393219e-02 -7.375238835811614990e-02 -8.499928563833236694e-02 9.107802063226699829e-02 -2.990161478519439697e-01 -1.225607004016637802e-02 -1.790089011192321777e-01 -6.075812503695487976e-02 -7.000273466110229492e-02 -2.903046607971191406e-01 -3.493891358375549316e-01 -3.602912127971649170e-01 -2.646545134484767914e-02 5.333444476127624512e-02
1.346314549446105957e-01 -4.697090014815330505e-03 5.323207750916481018e-02 1.176598221063613892e-01 2.599825561046600342e-01 -1.149883246398530900e-04 4.390705376863479614e-02 1.137129142880439758e-01 7.713764905929565430e-02 3.416926562786102295e-01 2.038227207958698273e-02 3.310176134109497070e-01 -1.646828353404998779e-01 5.532594770193099976e-02 -2.111161686480045319e-02 -1.296179275959730148e-02 -2.700019478797912598e-01 3.324079811573028564e-01 8.405101485550403595e-03 -1.657808013260364532e-02 1.014775931835174561e-01 1.136068999767303467e-02 -9.436706453561782837e-02 -1.229799911379814148e-01 5.270653963088989258e-02 -2.261087894439697266e-01 -4.239200651645660400e-01 -2.165698409080505371e-01 -1.246764436364173889e-01 5.556566640734672546e-03 3.165172636508941650e-01 6.905354559421539307e-02
1.567529141902923584e-02 1.578598767518997192e-01 2.527193129062652588e-01 -5.728282034397125244e-02 1.010181196033954620e-02 1.353175342082977295e-01 -4.238057434558868408e-01 1.097622364759445190e-01 6.027440354228019714e-02 3.545053899288177490e-01 -3.124208562076091766e-02 3.747290074825286865e-01 6.685338914394378662e-02 -3.229860961437225342e-02 -3.210043013095855713e-01 -3.339498490095138550e-02 1.128860786557197571e-01 7.335439324378967285e-02 5.081335455179214478e-02 -8.351775258779525757e-02 -2.690622508525848389e-01 -1.492474228143692017e-01 -2.778291404247283936e-01 3.147720824927091599e-03 -1.722689867019653320e-01 -4.401032999157905579e-02 -3.973060101270675659e-02 -2.315707802772521973e-01 -1.438895463943481445e-01 1.486273761838674545e-02 2.735738456249237061e-02 -9.590359032154083252e-02
-5.700286012142896652e-03 3.170105516910552979e-01 -2.408755719661712646e-01 -1.342992186546325684e-01 6.358345597982406616e-02 -1.347228288650512695e-01 -3.171313703060150146e-01 1.566240191459655762e-01 -1.130982339382171631e-01 1.595673859119415283e-01 3.243625396862626076e-03 1.086044758558273315e-01 -4.951786994934082031e-02 -1.253733634948730469e-01 -6.738371402025222778e-02 1.855173110961914062e-01 -3.372862637042999268e-01 2.627837955951690674e-01 -1.748569756746292114e-01 5.853315815329551697e-03 -9.301799535751342773e-02 3.933687880635261536e-02 -1.663370430469512939e-01 -4.012393653392791748e-01 5.421387776732444763e-02 -1.669712066650390625e-01 1.726453192532062531e-02 -1.049033179879188538e-02 -3.033969104290008545e-01 -1.412146538496017456e-01 -9.677471965551376343e-02 6.372807919979095459e-02
8.057375997304916382e-02 1.056796386837959290e-01 -2.321038544178009033e-01 -7.901915162801742554e-02 1.784565448760986328e-01 2.587240934371948242e-02 -3.941473662853240967e-01 6.315737217664718628e-02 1.675253510475158691e-01 9.335274249315261841e-02 -4.957498982548713684e-02 1.085328608751296997e-01 2.814748696982860565e-02 9.588601440191268921e-02 -2.617560327053070068e-01 8.783534285612404346e-04 -2.282382361590862274e-02 1.661363840103149414e-01 1.481695175170898438e-01 4.727367684245109558e-02 -1.945213526487350464e-01 1.920111477375030518e-01 -2.528574764728546143e-01 -9.377932548522949219e-02 -1.283419728279113770e-01 -4.273017942905426025e-01 -2.197190970182418823e-01 -2.633160650730133057e-01 -1.033677607774734497e-01 -1.588949561119079590e-01 1.833132207393646240e-01 -1.220265626907348633e-01
6.719963252544403076e-02 4.225643351674079895e-02 1.071337610483169556e-01 -1.156474351882934570e-01 2.123488485813140869e-01 -7.661943789571523666e-03 -1.425302326679229736e-01 7.782936096191406250e-02 -2.395004481077194214e-01 3.799263536930084229e-01 3.361682174727320671e-03 2.873362004756927490e-01 2.104635164141654968e-02 -1.045544371008872986e-01 7.131311111152172089e-03 9.595535695552825928e-03 -6.564833968877792358e-02 -3.834531456232070923e-02 9.218525141477584839e-02 -3.862911462783813477e-02 1.687768846750259399e-02 -2.678751647472381592e-01 -3.180209398269653320e-01 -3.721652925014495850e-01 -2.580944001674652100e-01 -2.101564854383468628e-01 -1.828435994684696198e-02 -1.293301582336425781e-01 -2.759057581424713135e-01 3.280657157301902771e-02 -2.559864521026611328e-01 5.918757244944572449e-02
8.713386952877044678e-02 1.052299365401268005e-01 1.108253374695777893e-01 1.377053856849670410e-01 2.686063349246978760e-01 -3.689332678914070129e-02 -2.338528037071228027e-01 1.555770486593246460e-01 -1.512740924954414368e-02 1.049546971917152405e-01 -1.745689511299133301e-01 2.449669241905212402e-01 -1.267341822385787964e-01 -1.208489239215850830e-01 1.236616447567939758e-01 3.659301996231079102e-01 -2.335682064294815063e-01 2.333337366580963135e-01 3.996211662888526917e-02 -1.779213398694992065e-01 -4.652493447065353394e-02 -6.262340396642684937e-02 -2.296385020017623901e-01 -7.988885976374149323e-03 1.148656457662582397e-01 -2.711628377437591553e-01 -2.411662042140960693e-01 1.527003943920135498e-01 -3.475233912467956543e-01 -1.133663579821586609e-01 -1.110984757542610168e-01 -2.814476937055587769e-02
2.769320905208587646e-01 2.951456308364868164e-01 -1.390374600887298584e-01 -6.010192260146141052e-02 3.877861425280570984e-02 -9.729600697755813599e-02 -1.430675238370895386e-01 -3.320344490930438042e-03 2.430350780487060547e-01 9.130216389894485474e-02 -1.551273018121719360e-01 4.187665507197380066e-02 -1.629711240530014038e-01 2.090052515268325806e-01 -3.992958962917327881e-01 -9.165000170469284058e-02 6.090034916996955872e-02 2.507514655590057373e-01 -2.453026920557022095e-02 2.684707045555114746e-01 1.085619628429412842e-01 -1.498240530490875244e-01 -2.460520565509796143e-01 -1.619381904602050781e-01 -1.432922482490539551e-01 -2.440828830003738403e-01 -1.869063228368759155e-01 3.832557052373886108e-02 -1.922019124031066895e-01 -9.800795465707778931e-02 1.542838960886001587e-01 -5.813885852694511414e-02
3.231638371944427490e-01 -6.294249743223190308e-02 -1.954552829265594482e-01 1.139201968908309937e-01 2.250426709651947021e-01 2.712271809577941895e-01 -3.658587038516998291e-01 1.107637137174606323e-01 -8.518609404563903809e-02 1.111531704664230347e-01 2.103732228279113770e-01 -6.673547625541687012e-02 -2.983647398650646210e-02 -2.112419903278350830e-01 5.280294269323348999e-02 2.799743115901947021e-01 -1.174460202455520630e-01 3.254805207252502441e-01 1.749745309352874756e-01 1.454777270555496216e-01 -1.172565462184138596e-04 1.721453964710235596e-01 -1.277525722980499268e-01 -1.914955228567123413e-01 6.016984209418296814e-02 2.504786662757396698e-02 -1.357486099004745483e-01 4.210918769240379333e-02 -2.471929341554641724e-01 -1.617713570594787598e-01 -3.075978951528668404e-03 9.599552303552627563e-02
1.531208753585815430e-01 -6.699401140213012695e-02 -2.167312651872634888e-01 -7.632014155387878418e-02 -1.896872534416615963e-03 -8.539856225252151489e-02 -4.089919626712799072e-01 1.408488601446151733e-01 1.489776745438575745e-02 1.126163974404335022e-01 1.235584840178489685e-01 1.122302412986755371e-01 -2.475142180919647217e-01 -1.614586114883422852e-01 -4.817625880241394043e-02 1.831790506839752197e-01 -2.338304370641708374e-01 1.174578592181205750e-01 4.993813484907150269e-02 -2.193589806556701660e-01 -7.312153931707143784e-03 2.809842228889465332e-01 -2.379644066095352173e-01 -1.987530589103698730e-01 1.338828653097152710e-01 8.100578188896179199e-02 -1.737763136625289917e-01 -2.525753155350685120e-02 -3.198210895061492920e-01 -3.260384798049926758e-01 4.435700923204421997e-02 2.805882506072521210e-02
-7.064443547278642654e-03 9.307911247014999390e-02 -1.651458591222763062e-01 -2.065302804112434387e-03 1.776287853717803955e-01 -1.699452251195907593e-01 -2.025687098503112793e-01 4.094870761036872864e-02 2.000449746847152710e-01 1.052752807736396790e-01 4.066091030836105347e-03 1.340976506471633911e-01 1.076379884034395218e-02 4.951597005128860474e-02 -3.954938352108001709e-01 9.714218229055404663e-02 1.326568722724914551e-01 9.089759737253189087e-02 2.244550436735153198e-01 1.103973463177680969e-01 -1.084260046482086182e-01 -5.754439160227775574e-02 -3.111086487770080566e-01 -1.615155786275863647e-01 -3.323752880096435547e-01 -2.977605462074279785e-01 -3.297815918922424316e-01 6.104636192321777344e-02 -2.984851226210594177e-02 -2.663454413414001465e-01 1.124446317553520203e-01 -2.970263548195362091e-02
2.227735519409179688e-01 -1.252782344818115234e-01 1.242329701781272888e-01 5.842250213027000427e-02 2.199598401784896851e-01 -3.084878809750080109e-02 -2.991930842399597168e-01 1.658245474100112915e-01 9.622408449649810791e-02 2.113705500960350037e-02 -3.077044337987899780e-02 2.312998026609420776e-01 -2.396390885114669800e-01 -3.257185518741607666e-01 2.512713372707366943e-01 -1.104192063212394714e-02 8.317981846630573273e-03 8.494897186756134033e-02 7.260812073945999146e-02 9.713566303253173828e-02 -2.634220384061336517e-02 8.056391775608062744e-02 -2.373775988817214966e-01 -3.109594583511352539e-01 2.121294885873794556e-01 -1.052341535687446594e-01 -1.256859600543975830e-01 1.929537057876586914e-01 -1.899097412824630737e-01 -3.521862626075744629e-01 -7.783444225788116455e-02 3.270384296774864197e-02
1.626240909099578857e-01 2.566616982221603394e-02 -4.088072478771209717e-01 8.403847925364971161e-03 1.114707514643669128e-01 4.036626592278480530e-02 -2.537485957145690918e-01 -2.577782236039638519e-02 -1.071437299251556396e-01 4.124996364116668701e-01 -1.329084038734436035e-01 1.566790193319320679e-01 1.992070227861404419e-01 -7.594651728868484497e-02 -3.200335204601287842e-01 1.660154610872268677e-01 1.194267794489860535e-01 8.850902318954467773e-02 4.088788852095603943e-02 6.199085712432861328e-02 -1.336930096149444580e-01 -5.374120175838470459e-02 -1.841184794902801514e-01 1.156808510422706604e-01 -7.792010158300399780e-02 -3.663403987884521484e-01 -1.380592584609985352e-01 -1.258151978254318237e-01 4.098313674330711365e-02 5.605971068143844604e-02 -2.610671892762184143e-02 2.257976830005645752e-01
-4.072625562548637390e-02 5.438603088259696960e-02 -2.033528685569763184e-01 1.823368072509765625e-01 2.922310531139373779e-01 -4.159333184361457825e-03 -6.555557996034622192e-02 6.517516821622848511e-02 1.973758935928344727e-01 1.609393805265426636e-01 2.762868069112300873e-02 1.358572244644165039e-01 -1.307395547628402710e-01 -2.013237476348876953e-01 -1.807688851840794086e-03 -1.411180943250656128e-01 -2.133607491850852966e-02 3.877636194229125977e-01 -1.550751030445098877e-01 1.840574890375137329e-01 -1.503247320652008057e-01 -1.202747076749801636e-01 -2.544229626655578613e-01 -2.166908681392669678e-01 5.248169228434562683e-02 -2.992607355117797852e-01 -1.741034537553787231e-01 5.731345154345035553e-03 2.117028459906578064e-02 -3.305595815181732178e-01 2.616100907325744629e-01 -8.304870128631591797e-02
5.461185425519943237e-02 -1.040301173925399780e-01 -1.764768064022064209e-01 1.664898991584777832e-01 2.745813690125942230e-02 -2.762482762336730957e-01 -3.367530107498168945e-01 1.154257059097290039e-01 1.265073120594024658e-01 1.954732835292816162e-01 6.676144897937774658e-02 1.976870596408843994e-01 -7.581863552331924438e-02 -2.905747666954994202e-02 -4.419034719467163086e-01 1.949181109666824341e-01 -1.348179429769515991e-01 1.587904095649719238e-01 -2.099356502294540405e-01 1.837381869554519653e-01 -1.110822856426239014e-01 2.629954516887664795e-01 -1.526109725236892700e-01 -1.141365151852369308e-02 1.247382387518882751e-01 -8.527395129203796387e-02 -3.561279550194740295e-02 1.434837132692337036e-01 -1.777228713035583496e-01 7.484281063079833984e-02 2.764432728290557861e-01 3.846757858991622925e-02
1.223271992057561874e-02 8.817354589700698853e-02 2.923316508531570435e-02 -1.301850825548171997e-01 -1.135785356163978577e-01 -7.052887231111526489e-02 -2.021893262863159180e-01 -2.589844912290573120e-02 7.750667631626129150e-02 1.548002213239669800e-01 1.950284689664840698e-01 2.306718565523624420e-02 -1.200680062174797058e-02 -1.992533951997756958e-01 -1.605609208345413208e-01 2.159335166215896606e-01 -1.398184597492218018e-01 1.351475268602371216e-01 1.059556603431701660e-01 1.811231523752212524e-01 -6.456749886274337769e-02 1.143045723438262939e-01 -1.840511560440063477e-01 -4.373579621315002441e-01 3.282309472560882568e-01 -2.937954664230346680e-01 -9.453910589218139648e-02 1.924657225608825684e-01 -3.897672593593597412e-01 -1.058550253510475159e-01 3.110871836543083191e-02 7.546103000640869141e-02
2.251033037900924683e-01 8.004837483167648315e-02 6.240582466125488281e-02 -1.764473915100097656e-01 -1.424941718578338623e-01 5.384767428040504456e-02 -3.984383344650268555e-01 8.278593420982360840e-02 -8.433113247156143188e-02 1.305025815963745117e-01 1.039281785488128662e-01 2.141722887754440308e-01 -7.264764606952667236e-02 -2.317813038825988770e-01 -3.243360295891761780e-02 1.262737810611724854e-01 -2.115586251020431519e-01 2.554439902305603027e-01 -5.329334735870361328e-02 2.927055358886718750e-01 -1.370632499456405640e-01 -8.585350215435028076e-02 -2.787497639656066895e-02 -3.245689868927001953e-01 3.808663785457611084e-01 -7.923385500907897949e-02 -8.834261447191238403e-02 1.413962710648775101e-02 -2.311570793390274048e-01 4.084708541631698608e-02 -1.302441954612731934e-02 -1.298207640647888184e-01
1.631393879652023315e-01 1.196617484092712402e-01 2.719783410429954529e-02 -2.071847915649414062e-01 1.630852348171174526e-03 -1.485806107521057129e-01 -3.162183165550231934e-01 1.875671297311782837e-01 1.115162391215562820e-02 1.665535867214202881e-01 -5.580100789666175842e-02 1.217302605509757996e-01 -9.973483532667160034e-02 -2.909082472324371338e-01 5.822535976767539978e-02 2.842613458633422852e-01 -5.874403193593025208e-02 2.523606717586517334e-01 -1.668138056993484497e-01 1.734599322080612183e-01 -1.853800863027572632e-01 1.435950994491577148e-01 -1.007146090269088745e-01 -4.226035177707672119e-01 1.839341968297958374e-01 -3.139996156096458435e-02 -6.119773536920547485e-02 1.177926436066627502e-01 -2.990964353084564209e-01 -2.483117766678333282e-02 8.818632364273071289e-02 -1.204841583967208862e-01
1.563398689031600952e-01 3.072758615016937256e-01 -1.498533934354782104e-01 1.552838832139968872e-01 1.585272848606109619e-01 -1.679090410470962524e-01 -1.296149790287017822e-01 6.773988902568817139e-02 6.748186796903610229e-02 2.890983223915100098e-01 1.542456150054931641e-01 2.024428695440292358e-01 2.825304269790649414e-01 -1.089086607098579407e-01 -1.925735175609588623e-01 -4.569959267973899841e-02 7.502990961074829102e-02 2.028653025627136230e-01 1.088321805000305176e-01 3.565226122736930847e-02 -8.369594812393188477e-02 2.155569344758987427e-01 -2.703625559806823730e-01 4.273169860243797302e-02 2.728258259594440460e-02 -4.160026013851165771e-01 -8.833982795476913452e-02 -8.201757073402404785e-02 -8.249387890100479126e-02 -1.808355897665023804e-01 6.381964311003684998e-03 -2.447883039712905884e-01
2.583017647266387939e-01 -1.231806427240371704e-01 -3.516353666782379150e-02 2.184494584798812866e-01 1.569415032863616943e-01 -1.496408879756927490e-01 -2.516032755374908447e-01 4.258573353290557861e-01 2.914871461689472198e-02 1.272457689046859741e-01 -1.203879490494728088e-01 1.313491761684417725e-01 -4.207564517855644226e-02 -1.311215013265609741e-01 -1.750078946352005005e-01 3.596297502517700195e-01 1.946921274065971375e-02 3.554651141166687012e-01 7.066538184881210327e-02 -4.097386263310909271e-03 -1.288549900054931641e-01 -1.958026550710201263e-03 2.098258212208747864e-02 -1.279749721288681030e-01 1.844010055065155029e-01 2.741541266441345215e-01 -1.401025354862213135e-01 9.845332242548465729e-03 2.257104590535163879e-02 -2.060545533895492554e-01 -1.120205819606781006e-01 1.342294178903102875e-02
7.455716282129287720e-02 1.250970363616943359e-01 1.675759404897689819e-01 2.404581457376480103e-01 2.599113062024116516e-02 8.272086828947067261e-02 -1.702382862567901611e-01 3.140340745449066162e-01 -2.327324002981185913e-01 2.981271445751190186e-01 1.673233956098556519e-01 3.677607774734497070e-01 -6.793206930160522461e-02 -1.312739700078964233e-01 -2.201528698205947876e-01 6.530012190341949463e-02 -5.055366456508636475e-02 4.489475116133689880e-02 -9.503244608640670776e-02 -4.365839064121246338e-02 -1.689671874046325684e-01 -1.980643868446350098e-01 -3.611148893833160400e-01 -1.026011817157268524e-02 -2.655344605445861816e-01 -5.014329403638839722e-02 -1.093608513474464417e-01 -3.354171663522720337e-02 -2.624641656875610352e-01 -7.993780076503753662e-02 3.594257682561874390e-02 -2.076114900410175323e-02
3.350553512573242188e-01 9.301668405532836914e-02 1.858767494559288025e-02 6.086561456322669983e-02 2.993263006210327148e-01 1.641403436660766602e-01 -9.771286696195602417e-02 1.548181027173995972e-01 -5.626562610268592834e-02 5.970759317278862000e-02 1.385257113724946976e-02 2.554437518119812012e-01 -2.434773445129394531e-01 -2.233405709266662598e-01 -3.923437297344207764e-01 1.367197632789611816e-01 -4.268939793109893799e-02 1.246223747730255127e-01 6.677805632352828979e-02 1.556765139102935791e-01 -1.143781119026243687e-03 6.049636751413345337e-02 -2.309680171310901642e-02 -3.403707444667816162e-01 2.048872262239456177e-01 1.493457108736038208e-01 3.637779504060745239e-02 -7.178603112697601318e-02 -3.348558545112609863e-01 -1.304789483547210693e-01 -6.679207086563110352e-02 -2.345801517367362976e-02
-5.376010760664939880e-02 -7.934483699500560760e-03 -1.526657044887542725e-01 -1.916217654943466187e-01 1.132418364286422729e-01 -2.129176445305347443e-02 -2.672238945960998535e-01 2.145571410655975342e-01 2.250147163867950439e-01 3.228574246168136597e-02 7.994980365037918091e-02 2.029793858528137207e-01 6.254819687455892563e-03 2.097271829843521118e-01 -2.348480373620986938e-01 -1.826436221599578857e-01 6.774850189685821533e-02 2.076279819011688232e-01 3.156995177268981934e-01 2.551150023937225342e-01 -2.347993552684783936e-01 6.012191530317068100e-03 -2.378627508878707886e-01 -2.419628351926803589e-01 -1.847922503948211670e-01 -2.725722193717956543e-01 4.042018949985504150e-02 -9.757316857576370239e-02 -1.081125289201736450e-01 -2.293631583452224731e-01 7.724779844284057617e-02 -4.353679344058036804e-02
5.756840854883193970e-02 2.991680055856704712e-02 -2.144108712673187256e-01 -1.669256575405597687e-02 1.371313631534576416e-01 -1.633059680461883545e-01 -2.606630921363830566e-01 1.698075532913208008e-01 5.111178383231163025e-02 3.540817201137542725e-01 -2.535572946071624756e-01 2.834424376487731934e-01 2.419895678758621216e-02 -1.217490136623382568e-01 -1.062177494168281555e-01 2.932054363191127777e-02 1.835853308439254761e-01 1.226794868707656860e-01 -1.598811335861682892e-02 -3.259106352925300598e-02 2.744657732546329498e-02 -2.378585040569305420e-01 8.724049478769302368e-02 8.887011208571493626e-04 8.439198136329650879e-02 -3.910461664199829102e-01 -1.753460615873336792e-01 2.239000499248504639e-01 -7.090681791305541992e-02 -3.539494574069976807e-01 1.245054528117179871e-01 7.334390282630920410e-02
-2.548915743827819824e-01 -1.100487783551216125e-01 -5.947733670473098755e-02 -1.031807661056518555e-01 9.648817777633666992e-02 -1.632260978221893311e-01 -2.832038514316082001e-02 1.802551299333572388e-01 -8.741180598735809326e-02 1.237880662083625793e-01 9.390130639076232910e-03 2.104830592870712280e-01 8.881742507219314575e-02 -5.929413437843322754e-02 -3.586847484111785889e-01 1.081160362809896469e-02 6.630405783653259277e-02 1.379116773605346680e-01 2.404962331056594849e-01 9.550894051790237427e-02 2.622064054012298584e-01 -8.336291462182998657e-02 -8.904161304235458374e-02 -2.344495505094528198e-01 8.942183852195739746e-02 -5.237258225679397583e-02 -3.535018861293792725e-01 -1.715380996465682983e-01 -4.281644523143768311e-01 -1.960545778274536133e-01 1.076662465929985046e-01 6.710088253021240234e-02
5.529160425066947937e-02 -4.475901648402214050e-02 2.330809384584426880e-01 1.983941197395324707e-01 2.901224195957183838e-01 1.367753148078918457e-01 -4.256059229373931885e-01 2.915098965167999268e-01 -2.097276300191879272e-01 3.494568169116973877e-01 -5.653440020978450775e-03 1.425054222345352173e-01 1.001691296696662903e-01 1.483905315399169922e-01 -1.125510130077600479e-02 6.627147644758224487e-02 -7.596233487129211426e-02 1.978443413972854614e-01 8.214923739433288574e-02 1.297228783369064331e-01 9.215060621500015259e-03 1.307079493999481201e-01 4.467752575874328613e-02 -2.438745796680450439e-01 -2.432996481657028198e-01 -1.800225377082824707e-01 -1.029083207249641418e-01 -4.583030939102172852e-02 -1.085926443338394165e-01 -6.744798272848129272e-02 1.020182296633720398e-02 -2.033940404653549194e-01
-5.363084748387336731e-02 7.332315295934677124e-02 4.259024932980537415e-02 1.382820457220077515e-01 -5.896886065602302551e-02 -1.652676165103912354e-01 -2.412204742431640625e-01 -9.269791655242443085e-03 2.092072963714599609e-01 3.367947638034820557e-01 7.874614000320434570e-02 2.968782782554626465e-01 -5.429394915699958801e-02 -3.471122384071350098e-01 -5.934268981218338013e-02 4.419030249118804932e-02 1.620864570140838623e-01 2.341489046812057495e-01 -9.754279255867004395e-02 -3.883130475878715515e-02 -4.091921150684356689e-01 -1.109074801206588745e-01 -5.246400460600852966e-02 -4.827482998371124268e-02 1.467260569334030151e-01 -1.018920466303825378e-01 2.388496547937393188e-01 5.884875357151031494e-02 -2.733971774578094482e-01 -6.944529712200164795e-03 -4.723012074828147888e-02 2.343348562717437744e-01
5.301042273640632629e-02 -1.109225153923034668e-01 8.268287405371665955e-03 3.275163471698760986e-01 2.886628806591033936e-01 -3.985348716378211975e-02 -2.112486027181148529e-02 -3.513732179999351501e-02 -5.740695446729660034e-02 1.826777607202529907e-01 -7.215452939271926880e-02 2.739140987396240234e-01 -6.574641913175582886e-02 -1.807489544153213501e-01 -7.324780523777008057e-02 2.225184887647628784e-01 1.571024805307388306e-01 -9.795135818421840668e-03 1.070666164159774780e-01 3.134841322898864746e-01 -1.017111539840698242e-01 7.152988016605377197e-02 -3.343412876129150391e-01 -9.548162668943405151e-02 -4.369422793388366699e-02 -2.488416433334350586e-01 -2.897162139415740967e-01 -1.475163847208023071e-01 -8.698117733001708984e-02 -3.554493486881256104e-01 5.496536567807197571e-02 -6.961980462074279785e-02
6.359273940324783325e-02 -1.424436867237091064e-01 1.152996420860290527e-01 1.121790185570716858e-01 2.511593997478485107e-01 -1.509572267532348633e-01 -3.661089241504669189e-01 3.568702563643455505e-02 -9.053590893745422363e-02 6.839764118194580078e-02 -4.003863781690597534e-02 1.548140347003936768e-01 -1.252450495958328247e-01 1.048902347683906555e-01 -3.664854168891906738e-01 -3.657903149724006653e-02 2.351021915674209595e-01 2.692914903163909912e-01 7.104615680873394012e-03 9.297690354287624359e-03 2.932459712028503418e-01 -2.186390906572341919e-01 -1.878338158130645752e-01 -1.330630034208297729e-01 9.624001383781433105e-02 2.868239581584930420e-01 -6.834201514720916748e-02 -1.496356427669525146e-01 -2.896882593631744385e-01 -5.898883566260337830e-02 4.576551169157028198e-02 -7.091838866472244263e-02
1.178587079048156738e-01 3.118246197700500488e-01 -8.644520491361618042e-02 3.983638435602188110e-02 1.266286708414554596e-02 7.709750439971685410e-03 -4.017987847328186035e-01 1.497991830110549927e-01 -1.588597595691680908e-01 1.576363742351531982e-01 1.864136606454849243e-01 -7.857761532068252563e-02 -2.447509467601776123e-01 -1.394249349832534790e-01 -1.183779612183570862e-01 -4.318133741617202759e-02 2.154307067394256592e-01 -3.327605873346328735e-02 1.055983677506446838e-01 9.539538621902465820e-02 -2.060257494449615479e-01 6.601036339998245239e-02 -3.316876590251922607e-01 -8.302193880081176758e-02 1.322713047266006470e-01 -1.044384669512510300e-02 -2.793937921524047852e-01 2.273592203855514526e-01 5.040858313441276550e-02 -1.849237978458404541e-01 1.488179117441177368e-01 2.678765654563903809e-01
1.942677944898605347e-01 3.663790225982666016e-02 3.250228613615036011e-02 -1.341160386800765991e-01 1.534869223833084106e-01 2.476178109645843506e-02 -1.321313828229904175e-01 1.512148380279541016e-01 -1.203392371535301208e-01 1.156914532184600830e-01 1.730850189924240112e-01 1.236883774399757385e-01 5.301901698112487793e-02 -1.578932404518127441e-01 3.082370758056640625e-02 -8.288741856813430786e-02 3.534915298223495483e-02 4.858736693859100342e-02 1.245629563927650452e-01 -2.601369842886924744e-02 -5.583846196532249451e-02 -2.514650523662567139e-01 -2.371514737606048584e-01 -1.505839973688125610e-01 -3.312470912933349609e-01 -2.717774808406829834e-01 -1.603223383426666260e-01 -5.294920876622200012e-02 -4.821431040763854980e-01 -5.679361522197723389e-02 -3.698400855064392090e-01 1.380493789911270142e-01
3.048484325408935547e-01 -4.751450568437576294e-02 -1.127453595399856567e-01 9.473609179258346558e-02 1.602546423673629761e-01 -2.100010216236114502e-01 -3.173401057720184326e-01 -4.581868276000022888e-02 -2.346107177436351776e-02 4.020923972129821777e-01 -1.823651790618896484e-01 3.150128722190856934e-01 1.774900257587432861e-01 -5.507835373282432556e-02 -1.289569288492202759e-01 1.061458364129066467e-01 1.740638762712478638e-01 9.776148200035095215e-02 4.563248902559280396e-02 -2.533546686172485352e-01 -1.498941332101821899e-01 1.390867829322814941e-01 -1.216257922351360321e-02 -2.231340296566486359e-02 2.499309554696083069e-02 -8.922622352838516235e-02 -3.229716718196868896e-01 2.644257247447967529e-01 6.194349005818367004e-02 2.468594536185264587e-02 -7.103042304515838623e-02 -1.117601171135902405e-01
5.745011195540428162e-02 -1.833814680576324463e-01 -1.862303316593170166e-01 9.896945953369140625e-02 -3.747960552573204041e-02 -3.332652151584625244e-01 -2.129672020673751831e-01 1.900158524513244629e-01 -2.636687755584716797e-01 4.620442390441894531e-01 4.135326668620109558e-02 1.097921505570411682e-01 -1.963900327682495117e-01 1.175349578261375427e-01 -6.400570273399353027e-02 1.351174414157867432e-01 5.545257404446601868e-02 1.775463670492172241e-01 3.650631010532379150e-02 5.546755716204643250e-02 -1.311717778444290161e-01 9.743262082338333130e-02 4.226976260542869568e-02 -4.801424741744995117e-01 -1.532879024744033813e-01 -1.078115478157997131e-01 9.064263105392456055e-02 -9.287414140999317169e-03 -9.761694818735122681e-02 -3.811160475015640259e-02 1.659340225160121918e-02 2.110974118113517761e-02
1.122939400374889374e-03 8.567683398723602295e-02 -7.984622567892074585e-02 5.640949308872222900e-02 2.716348133981227875e-02 1.218766868114471436e-01 -3.413470685482025146e-01 2.527266442775726318e-01 1.937191933393478394e-01 3.273912072181701660e-01 9.958101063966751099e-02 3.177636861801147461e-02 1.004624888300895691e-01 -9.348239004611968994e-02 2.293533459305763245e-02 2.486535161733627319e-01 -1.935450732707977295e-01 2.703210115432739258e-01 -6.665690243244171143e-02 1.642088443040847778e-01 -2.627783119678497314e-01 -7.450460921972990036e-03 6.112359091639518738e-02 -3.573607504367828369e-01 2.230328619480133057e-01 -2.110880017280578613e-01 -8.665981143712997437e-02 1.151174157857894897e-01 -2.175047993659973145e-01 -9.723126888275146484e-02 9.687496721744537354e-02 -1.630755215883255005e-01
2.439000010490417480e-01 -3.397789001464843750e-01 -1.690964028239250183e-02 8.018601685762405396e-02 1.727741956710815430e-02 -7.023983448743820190e-02 -1.612363159656524658e-01 -4.365642741322517395e-02 1.280478835105895996e-01 3.098297715187072754e-01 3.653322160243988037e-02 1.200133934617042542e-01 -1.663317829370498657e-01 -3.879881203174591064e-01 -1.037188470363616943e-01 1.798844039440155029e-01 -7.172179967164993286e-02 5.748109892010688782e-02 2.592085003852844238e-01 -5.171425268054008484e-02 -5.333852767944335938e-02 2.070123255252838135e-01 -2.311392426490783691e-01 -2.849613428115844727e-01 1.236119717359542847e-01 -1.878128759562969208e-02 -6.136694923043251038e-02 -2.131252363324165344e-02 -1.759389340877532959e-01 -2.833161354064941406e-01 9.106535464525222778e-02 -1.943171918392181396e-01
2.068056464195251465e-01 -8.073590695858001709e-02 1.512307971715927124e-01 8.781471103429794312e-02 2.888627350330352783e-01 9.098174422979354858e-02 5.687898490577936172e-03 1.012046858668327332e-01 1.235883682966232300e-01 4.895598441362380981e-02 1.595366448163986206e-01 2.118754833936691284e-01 -8.107861876487731934e-02 -1.180881783366203308e-01 -3.140148520469665527e-02 3.972027823328971863e-02 -1.050643995404243469e-01 2.954158782958984375e-01 -1.208964958786964417e-01 -1.542285084724426270e-01 -1.245277747511863708e-02 8.394010365009307861e-03 -4.471357762813568115e-01 -2.909422218799591064e-01 3.206542134284973145e-01 -2.940576076507568359e-01 -2.151655405759811401e-01 3.130372241139411926e-02 -1.472470909357070923e-02 -2.053190320730209351e-01 -3.639818727970123291e-02 7.254692167043685913e-02
7.448077201843261719e-02 -6.057822331786155701e-02 -1.712788045406341553e-01 1.191597357392311096e-01 1.230300739407539368e-01 2.226563692092895508e-01 -3.413242697715759277e-01 5.096568539738655090e-02 -3.951051458716392517e-02 3.187639638781547546e-02 1.428851336240768433e-01 2.328393757343292236e-01 -2.521132230758666992e-01 -1.612156927585601807e-01 6.957940012216567993e-02 -1.064628884196281433e-01 -1.516578048467636108e-01 2.667431831359863281e-01 -1.544941067695617676e-01 -6.612151861190795898e-02 1.469860225915908813e-01 -5.261524766683578491e-02 -2.580063641071319580e-01 -3.135722279548645020e-01 1.616216301918029785e-01 -2.532354891300201416e-01 -4.661295190453529358e-02 2.196909040212631226e-01 -9.683864563703536987e-02 -2.973926365375518799e-01 1.523421406745910645e-01 8.441091328859329224e-02
1.234818845987319946e-01 1.817402392625808716e-01 1.518642902374267578e-01 1.066207513213157654e-01 1.763586699962615967e-01 -8.572215586900711060e-02 4.292501509189605713e-02 2.020738869905471802e-01 -1.876721233129501343e-01 3.330447673797607422e-01 7.904420793056488037e-02 1.689881086349487305e-01 -1.853049546480178833e-01 -2.502201199531555176e-01 -1.637243181467056274e-01 3.640389442443847656e-02 2.195956110954284668e-01 8.494003117084503174e-02 1.447393447160720825e-01 -2.151397764682769775e-01 -2.373894751071929932e-01 -8.974569290876388550e-02 -9.596287459135055542e-02 -3.143571615219116211e-01 -1.555630713701248169e-01 -3.272156715393066406e-01 3.589612618088722229e-02 -7.199066132307052612e-02 -2.300906628370285034e-01 -1.168952062726020813e-01 -1.657065004110336304e-01 5.680091306567192078e-02
7.618603855371475220e-02 -1.863765716552734375e-01 1.571978181600570679e-01 -1.986884474754333496e-01 -9.297811239957809448e-02 1.241997629404067993e-01 -2.091857492923736572e-01 -8.624482434242963791e-04 3.351869881153106689e-01 9.127756953239440918e-02 -8.502212166786193848e-02 3.396751880645751953e-01 4.651143401861190796e-02 -2.887453138828277588e-01 -2.248808443546295166e-01 9.370691329240798950e-02 -6.820046156644821167e-02 2.669313848018646240e-01 -1.017099805176258087e-02 -1.960000544786453247e-01 -3.004548847675323486e-01 -2.451750636100769043e-01 -1.275999844074249268e-01 -1.711383014917373657e-01 -1.071224212646484375e-01 -1.675708591938018799e-01 -2.426342107355594635e-03 5.404585972428321838e-02 -2.016708254814147949e-01 1.239836066961288452e-01 1.272648721933364868e-01 1.190096512436866760e-01
3.195393085479736328e-01 5.139527842402458191e-02 7.439994066953659058e-02 5.333983153104782104e-02 2.160901576280593872e-01 -1.994332820177078247e-01 -2.112692445516586304e-01 2.184453420341014862e-02 2.539401687681674957e-02 6.043173372745513916e-02 2.137054130434989929e-02 1.744795739650726318e-01 -3.024368584156036377e-01 -1.813998669385910034e-01 1.522625833749771118e-01 4.848483577370643616e-02 1.609319895505905151e-01 3.619937598705291748e-01 -1.177434250712394714e-01 1.426798757165670395e-02 -2.273144572973251343e-01 -2.112497240304946899e-01 -1.656979918479919434e-01 -2.330238968133926392e-01 1.065333411097526550e-01 -1.391883566975593567e-02 -6.340288370847702026e-02 -1.803700476884841919e-01 -2.915497422218322754e-01 -2.454591840505599976e-01 4.129582643508911133e-02 1.614740341901779175e-01
3.218930363655090332e-01 6.547410786151885986e-02 -1.259507238864898682e-01 2.802272140979766846e-02 8.986987918615341187e-02 1.089953407645225525e-01 -2.807517945766448975e-01 1.651418656110763550e-01 3.227930888533592224e-02 2.635402977466583252e-01 9.065567702054977417e-02 7.671477645635604858e-02 -6.981481611728668213e-02 -1.861339956521987915e-01 3.784911334514617920e-02 2.495441436767578125e-01 -2.309115678071975708e-01 3.156378865242004395e-01 -7.508482784032821655e-02 1.939329057931900024e-01 -1.098891571164131165e-01 1.405319571495056152e-01 -1.339001357555389404e-01 -3.493198156356811523e-01 2.958091795444488525e-01 -1.076667457818984985e-01 -8.080270141363143921e-02 -8.554938435554504395e-02 -1.872740685939788818e-01 -3.241593390703201294e-02 -1.503320634365081787e-01 -1.481100767850875854e-01
-4.162417724728584290e-02 1.451414972543716431e-01 -1.773177832365036011e-01 -5.657191574573516846e-02 1.435234993696212769e-01 6.032638996839523315e-02 -1.520501822233200073e-01 3.646770492196083069e-02 9.597880416549742222e-04 1.493683308362960815e-01 1.320547312498092651e-01 2.133578956127166748e-01 5.802925210446119308e-03 5.987979471683502197e-02 -2.978465855121612549e-01 -5.517281964421272278e-02 8.932767808437347412e-02 1.727989166975021362e-01 2.988588511943817139e-01 4.260269179940223694e-02 -1.928198188543319702e-01 -3.498669713735580444e-02 -3.034940063953399658e-01 -2.349637448787689209e-01 -2.311171144247055054e-01 -4.081327915191650391e-01 -1.403632462024688721e-01 -1.619848608970642090e-01 -1.252660006284713745e-01 -3.074856102466583252e-01 8.149690181016921997e-02 -1.253983527421951294e-01
1.689378619194030762e-01 -3.885319083929061890e-02 -3.633831068873405457e-02 1.605582535266876221e-01 5.599210783839225769e-02 -3.120971024036407471e-01 -7.015077024698257446e-02 2.783355712890625000e-01 -4.470290243625640869e-02 9.768000245094299316e-02 3.376726210117340088e-01 1.960853040218353271e-01 -1.881022751331329346e-01 -1.035027429461479187e-01 -6.445305049419403076e-02 -1.930437088012695312e-01 -1.852125376462936401e-01 2.287609428167343140e-01 -2.279387861490249634e-01 1.240563020110130310e-01 -1.857586652040481567e-01 -5.279820878058671951e-03 -1.771226525306701660e-01 -2.863216102123260498e-01 1.128256693482398987e-01 2.381658852100372314e-01 -7.924110628664493561e-03 7.049495726823806763e-02 -2.935690581798553467e-01 -1.540457159280776978e-01 -1.158838719129562378e-01 9.325882792472839355e-02
1.129025146365165710e-01 -1.240165606141090393e-01 3.212177753448486328e-02 7.874680310487747192e-02 1.403887271881103516e-01 -1.688317358493804932e-01 -2.051705420017242432e-01 8.122062683105468750e-02 -3.898501163348555565e-03 2.589842081069946289e-01 1.859924197196960449e-01 3.169700875878334045e-02 2.073683775961399078e-02 -2.707815766334533691e-01 -4.247557371854782104e-02 1.976480484008789062e-01 3.907733261585235596e-01 1.480327248573303223e-01 9.576185792684555054e-02 1.981369853019714355e-01 -5.714213475584983826e-02 -1.723463386297225952e-01 -1.433800756931304932e-01 -2.458592355251312256e-01 -1.225607544183731079e-01 -3.127480745315551758e-01 4.622913897037506104e-02 1.075984016060829163e-01 -1.362487822771072388e-01 7.667306810617446899e-02 6.717644631862640381e-02 3.973741531372070312e-01
7.209707051515579224e-02 1.172860860824584961e-01 1.718740463256835938e-01 3.534337878227233887e-02 4.481017217040061951e-02 3.081026971340179443e-01 -2.129911780357360840e-01 7.627221196889877319e-02 8.731304667890071869e-03 2.165502905845642090e-01 1.765599250793457031e-01 2.691680788993835449e-01 -1.029391363263130188e-01 -8.916849642992019653e-02 -2.857548594474792480e-01 -2.420953940600156784e-03 1.345632672309875488e-01 1.171316951513290405e-02 8.345539867877960205e-02 -2.457491159439086914e-01 -2.548816204071044922e-01 -1.439146995544433594e-01 -4.198849499225616455e-01 2.999985776841640472e-02 -5.546898767352104187e-02 -3.056709468364715576e-01 -2.087728381156921387e-01 -4.100031033158302307e-02 -2.269635051488876343e-01 -4.842351749539375305e-02 -8.494284003973007202e-02 1.144996844232082367e-03
6.212735548615455627e-02 -1.533965021371841431e-01 -1.145958080887794495e-01 -1.530418843030929565e-01 -3.217416256666183472e-02 -3.299138545989990234e-01 -1.079607307910919189e-01 1.337744412012398243e-03 4.880128428339958191e-02 -1.131090000271797180e-01 -8.748580515384674072e-02 2.181133478879928589e-01 -1.976591795682907104e-01 1.866181939840316772e-01 -4.261684417724609375e-01 -2.849692478775978088e-02 -4.011047258973121643e-02 3.373651802539825439e-01 -2.098740451037883759e-02 1.012422516942024231e-01 4.430982470512390137e-02 -8.938074856996536255e-02 -1.789650917053222656e-01 -8.109033107757568359e-02 -2.025617808103561401e-01 -1.695897728204727173e-01 -3.160834610462188721e-01 3.356426954269409180e-02 -2.473855316638946533e-01 -1.586786359548568726e-01 2.364523559808731079e-01 -2.022989792749285698e-03
4.851739481091499329e-02 -1.050064861774444580e-01 -1.584490388631820679e-01 2.259146869182586670e-01 2.587225437164306641e-01 -1.395314037799835205e-01 -7.393822073936462402e-02 1.244291588664054871e-01 1.362307369709014893e-01 2.298681810498237610e-02 -1.025581732392311096e-01 2.268462479114532471e-01 2.214793674647808075e-02 -2.654102444648742676e-01 -3.977647051215171814e-02 1.588394865393638611e-02 -8.283881843090057373e-02 2.391894906759262085e-01 -3.219920992851257324e-01 4.001909866929054260e-02 -1.811079084873199463e-01 -2.817100286483764648e-01 -3.154050707817077637e-01 -2.431774884462356567e-01 5.996035039424896240e-02 -2.157099246978759766e-01 -6.201905012130737305e-02 9.791952371597290039e-02 -1.239172462373971939e-02 -3.617685735225677490e-01 1.189856380224227905e-01 -2.023118734359741211e-02
2.754422426223754883e-01 5.922136828303337097e-03 7.714834809303283691e-02 -3.322886675596237183e-02 1.227034330368041992e-01 -2.780428342521190643e-02 2.131008915603160858e-02 2.837185859680175781e-01 -1.278741657733917236e-01 3.521490991115570068e-01 1.546868234872817993e-01 2.563450336456298828e-01 -9.906614571809768677e-02 -4.819866642355918884e-02 -7.218934595584869385e-02 1.909245364367961884e-02 1.646322757005691528e-01 4.782533273100852966e-02 -1.404807530343532562e-02 -5.111204087734222412e-02 -1.876965761184692383e-01 -1.369615048170089722e-01 -3.967281877994537354e-01 -1.666250675916671753e-01 -2.085164934396743774e-01 -3.059700429439544678e-01 -3.187321498990058899e-02 -3.564813733100891113e-02 -2.996939718723297119e-01 1.845580190420150757e-01 -1.931159496307373047e-01 -2.538647130131721497e-02
1.006802394986152649e-01 -7.803194224834442139e-02 -4.077938571572303772e-02 2.365719079971313477e-01 2.845880985260009766e-01 -2.040041387081146240e-01 -3.815642744302749634e-02 1.671810895204544067e-01 1.410797387361526489e-01 2.492018789052963257e-02 -1.806358247995376587e-01 -6.806590408086776733e-02 -1.247865557670593262e-01 -3.056588470935821533e-01 -1.528030633926391602e-01 4.341689124703407288e-02 -1.094847992062568665e-01 2.313226908445358276e-01 -1.504591405391693115e-01 -1.446447372436523438e-01 -1.856974959373474121e-01 -2.251601070165634155e-01 -4.139143526554107666e-01 -1.596009582281112671e-01 1.546282321214675903e-02 -2.175996303558349609e-01 -1.126910075545310974e-01 -6.401254981756210327e-02 -1.285177320241928101e-01 -1.603958159685134888e-01 2.730329036712646484e-01 -9.950191527605056763e-02
-7.857756316661834717e-02 1.659917980432510376e-01 -2.752437591552734375e-01 1.283962279558181763e-01 1.283917278051376343e-01 1.657762378454208374e-02 -1.960092037916183472e-01 1.221256032586097717e-01 -4.404834657907485962e-02 2.267032861709594727e-01 2.401641756296157837e-02 2.042238116264343262e-01 9.603737294673919678e-02 1.028475314378738403e-01 -1.904230713844299316e-01 -1.278904378414154053e-01 8.526573330163955688e-02 2.088902145624160767e-01 9.614842385053634644e-02 5.320786312222480774e-02 5.035858601331710815e-02 -2.628740370273590088e-01 -2.507159709930419922e-01 -1.868339627981185913e-01 -2.208183556795120239e-01 -4.162413477897644043e-01 -2.868640124797821045e-01 -1.313201636075973511e-01 7.148587703704833984e-02 -1.690762788057327271e-01 -4.306370101403445005e-04 -2.196850627660751343e-01
2.495714724063873291e-01 8.101045340299606323e-02 1.290398538112640381e-01 -1.490041315555572510e-01 1.895954906940460205e-01 6.191592290997505188e-02 1.642626523971557617e-02 3.197356760501861572e-01 -5.659737065434455872e-02 2.548900544643402100e-01 1.736749857664108276e-01 3.231436908245086670e-01 9.377142041921615601e-02 3.060564398765563965e-02 -2.991719543933868408e-02 -4.061272367835044861e-02 4.224310442805290222e-02 6.187365949153900146e-02 1.655297912657260895e-02 2.520863339304924011e-02 7.242230325937271118e-02 -2.886730432510375977e-01 -2.336366921663284302e-01 -3.081714808940887451e-01 -1.084547713398933411e-01 -3.055664002895355225e-01 -1.024430394172668457e-01 -9.248077124357223511e-02 -2.777100205421447754e-01 9.014450758695602417e-02 -2.536666989326477051e-01 -1.286644935607910156e-01
6.463277339935302734e-02 1.436793357133865356e-01 1.565859466791152954e-01 1.313486248254776001e-01 -1.028295420110225677e-02 -2.675563395023345947e-01 -3.405600488185882568e-01 5.392611958086490631e-03 1.013445854187011719e-01 -7.170578837394714355e-02 -1.916069239377975464e-01 2.342376261949539185e-01 -1.022459194064140320e-01 8.184394240379333496e-02 -3.445200324058532715e-01 -5.393193662166595459e-02 2.728373929858207703e-02 3.562638759613037109e-01 -6.185418367385864258e-02 3.222582116723060608e-02 8.595733344554901123e-02 -2.437131702899932861e-01 -1.286630779504776001e-01 1.449400559067726135e-02 -1.293029338121414185e-01 -1.961687952280044556e-01 -2.074171155691146851e-01 1.283493191003799438e-01 -1.499371826648712158e-01 -1.216301247477531433e-01 3.609915971755981445e-01 -3.985203057527542114e-02
1.617386043071746826e-01 -2.103351950645446777e-01 -4.274086356163024902e-01 2.931773290038108826e-02 2.862568013370037079e-03 -2.771553993225097656e-01 -3.269519209861755371e-01 3.667875006794929504e-02 6.231217458844184875e-02 2.994571030139923096e-01 -6.375586986541748047e-02 -8.249723911285400391e-02 5.411968380212783813e-02 -9.548014402389526367e-02 -1.351342201232910156e-01 1.368374675512313843e-01 -2.910560369491577148e-01 1.861397624015808105e-01 -9.460121393203735352e-02 1.490705013275146484e-01 1.780083924531936646e-01 1.015092581510543823e-01 -2.244014590978622437e-01 -6.698469817638397217e-02 6.521722674369812012e-02 -7.803867757320404053e-02 -9.579420089721679688e-02 5.263470858335494995e-02 -2.580113410949707031e-01 -1.152886748313903809e-01 2.395452708005905151e-01 -2.521895058453083038e-02
1.097455993294715881e-01 -7.022843696177005768e-03 1.913434565067291260e-01 -1.764211207628250122e-01 -9.248422086238861084e-02 2.627661526203155518e-01 -3.935298323631286621e-01 3.239273428916931152e-01 3.526577726006507874e-02 1.745753288269042969e-01 1.109828501939773560e-01 3.780180215835571289e-01 1.131560280919075012e-01 -1.453987061977386475e-01 -1.882281154394149780e-01 -6.034339778125286102e-03 -1.012868508696556091e-01 6.197408214211463928e-02 4.897286370396614075e-02 -6.426924467086791992e-02 1.410653144121170044e-01 1.476974808610975742e-03 -3.838839828968048096e-01 -1.337275356054306030e-01 -1.383778154850006104e-01 -1.173269748687744141e-01 -8.524396270513534546e-02 -8.480886369943618774e-02 -9.601656347513198853e-02 -1.659555137157440186e-01 -3.806898742914199829e-02 -1.872602999210357666e-01
5.464049428701400757e-02 -5.666933581233024597e-02 -1.941781491041183472e-01 -1.017846465110778809e-01 2.295045405626296997e-01 -1.512556970119476318e-01 -1.777089983224868774e-01 1.828747391700744629e-01 -1.544569879770278931e-01 4.299992620944976807e-01 -1.164871454238891602e-01 1.681171059608459473e-01 -1.073744744062423706e-01 -1.820438802242279053e-01 -2.011459618806838989e-01 -1.007696334272623062e-02 6.057231873273849487e-02 1.458918303251266479e-01 -4.625032469630241394e-02 1.080122869461774826e-02 4.710689559578895569e-02 -3.683458268642425537e-01 6.293308734893798828e-02 1.905340105295181274e-01 -1.242139413952827454e-01 -3.904629349708557129e-01 -9.154576063156127930e-02 1.147903650999069214e-01 -8.041587471961975098e-02 -2.506092488765716553e-01 5.475300922989845276e-02 -4.749612882733345032e-02
1.809013187885284424e-01 -7.580994814634323120e-02 -1.549616008996963501e-01 -1.551780104637145996e-01 8.765843510627746582e-02 -6.370779126882553101e-02 -4.008967578411102295e-01 3.597126007080078125e-01 -7.757744193077087402e-02 1.842052340507507324e-01 5.579128861427307129e-02 1.312509458512067795e-02 -2.612153589725494385e-01 -1.451621204614639282e-01 -3.051710426807403564e-01 1.423768103122711182e-01 -1.405018717050552368e-01 -2.096617966890335083e-02 8.128181099891662598e-02 -1.799402236938476562e-01 5.067313555628061295e-03 -1.375537216663360596e-01 -1.889182627201080322e-01 -2.365777939558029175e-01 3.047639131546020508e-01 -1.140588223934173584e-01 -1.991040706634521484e-01 9.647294878959655762e-02 1.477715522050857544e-01 1.045860908925533295e-02 1.258391439914703369e-01 -5.698067322373390198e-02
1.036229580640792847e-01 5.044085532426834106e-02 -1.673411764204502106e-02 2.383649945259094238e-01 1.652547121047973633e-01 1.229725405573844910e-01 -3.540735542774200439e-01 1.601361036300659180e-01 3.648406267166137695e-02 1.740924417972564697e-01 -1.148258000612258911e-01 3.443701565265655518e-01 -1.487887948751449585e-01 -3.200245797634124756e-01 -1.327913105487823486e-01 2.399846762418746948e-01 7.973251491785049438e-02 2.287625372409820557e-01 -6.660304963588714600e-02 4.926979914307594299e-02 -4.510411992669105530e-02 -4.033776000142097473e-02 -7.070651650428771973e-02 -2.338623702526092529e-01 1.744211167097091675e-01 9.731499850749969482e-02 2.010810673236846924e-01 -1.385815441608428955e-01 -2.845298051834106445e-01 -1.415488570928573608e-01 -2.032660841941833496e-01 4.727151244878768921e-02
5.101147666573524475e-02 -2.676250413060188293e-02 7.114145159721374512e-02 1.495420932769775391e-01 1.184117943048477173e-01 1.698691695928573608e-01 -4.335246682167053223e-01 1.935782432556152344e-01 -3.954983949661254883e-01 3.255459070205688477e-01 1.603893935680389404e-01 -1.070706248283386230e-01 -1.573368757963180542e-01 5.689909681677818298e-02 -9.455159306526184082e-02 -1.770917885005474091e-02 1.388476788997650146e-01 1.576525121927261353e-01 -1.633375585079193115e-01 2.602373659610748291e-01 -1.143185272812843323e-01 5.520249158143997192e-02 -1.651880294084548950e-01 -8.990660309791564941e-02 -1.280894279479980469e-01 -2.603852748870849609e-01 -1.857990175485610962e-01 9.758657217025756836e-02 -1.881446130573749542e-02 -1.758447289466857910e-02 8.751510828733444214e-02 -1.937382668256759644e-01
1.041682288050651550e-01 1.196203157305717468e-01 8.723351359367370605e-02 6.738089770078659058e-02 1.656069010496139526e-01 -1.647587679326534271e-02 -1.279331594705581665e-01 3.117737770080566406e-01 -9.937359392642974854e-02 1.258684247732162476e-01 9.800229966640472412e-02 4.258363544940948486e-01 -6.122641265392303467e-02 -1.969453692436218262e-01 -4.279226064682006836e-01 -2.587419003248214722e-02 4.705313593149185181e-03 -3.248853608965873718e-02 -5.207055062055587769e-02 -9.075105935335159302e-02 -9.791143983602523804e-02 -8.330783993005752563e-02 -2.916393578052520752e-01 -1.000395640730857849e-01 -3.146019577980041504e-01 -1.855289191007614136e-01 -3.222426399588584900e-02 -7.571462541818618774e-02 -2.616856396198272705e-01 9.067882597446441650e-02 -8.975500613451004028e-02 -1.729253530502319336e-01
9.418888017535209656e-03 -4.469853360205888748e-03 -5.180152505636215210e-02 -5.742502957582473755e-02 -9.565281867980957031e-02 -2.589721977710723877e-01 -1.378784775733947754e-01 -1.515580564737319946e-01 1.358099579811096191e-01 1.768573671579360962e-01 -1.639071702957153320e-01 1.122242510318756104e-01 8.110765367746353149e-02 4.691000282764434814e-02 -3.044424951076507568e-01 -1.405273973941802979e-01 -1.066343411803245544e-01 2.385298907756805420e-01 6.146831065416336060e-02 3.932469487190246582e-01 -2.714136838912963867e-01 -5.032118409872055054e-03 -2.935984134674072266e-01 -1.982743591070175171e-01 -1.546591073274612427e-01 -1.254403591156005859e-01 -3.030258715152740479e-01 1.275835782289505005e-01 1.319910865277051926e-02 -2.571274936199188232e-01 -1.473563462495803833e-01 6.055770814418792725e-02
3.158057630062103271e-01 2.628351189196109772e-02 -2.633073134347796440e-03 2.665947675704956055e-01 2.376595139503479004e-02 -3.102572634816169739e-02 -1.976309269666671753e-01 3.764656931161880493e-02 1.044686660170555115e-01 1.353874951601028442e-01 -3.640710562467575073e-02 4.228376448154449463e-01 -2.134944796562194824e-01 -2.505793869495391846e-01 1.548030376434326172e-01 -5.635516135953366756e-04 -7.910226285457611084e-02 3.591065108776092529e-01 5.159288644790649414e-02 5.171801522374153137e-02 -1.116488799452781677e-01 8.283077180385589600e-02 -1.575131416320800781e-01 -4.106393158435821533e-01 7.399377971887588501e-02 -1.730339042842388153e-02 7.558287680149078369e-02 -3.129716590046882629e-02 -1.235314831137657166e-01 -2.478157430887222290e-01 -6.552534643560647964e-03 4.799626767635345459e-02
-1.438303142786026001e-01 1.154142990708351135e-02 2.197480574250221252e-02 -4.018793255090713501e-02 -1.577229797840118408e-01 4.091758280992507935e-02 -1.599136739969253540e-02 4.578183218836784363e-02 -8.352167159318923950e-02 3.837927281856536865e-01 -1.100793853402137756e-01 9.552467614412307739e-02 9.189967811107635498e-02 -2.203490957617759705e-02 -1.985415071249008179e-01 -9.536070376634597778e-02 2.191692143678665161e-01 3.505787253379821777e-01 1.085869818925857544e-01 2.117303311824798584e-01 -9.708987176418304443e-02 5.054908804595470428e-03 -9.964447468519210815e-03 -2.339605093002319336e-01 4.033137857913970947e-02 -9.662783890962600708e-02 -3.738310635089874268e-01 -1.714698523283004761e-01 -3.012516796588897705e-01 -3.681777417659759521e-01 4.881601780652999878e-02 1.206840872764587402e-01
-8.306670933961868286e-02 1.526540964841842651e-01 -7.712174952030181885e-02 1.333833634853363037e-01 8.476547151803970337e-02 -1.090859696269035339e-01 -8.373454958200454712e-02 2.201005965471267700e-01 8.809333294630050659e-02 6.627623736858367920e-02 5.223970487713813782e-02 -6.810434907674789429e-02 -8.767111599445343018e-02 -1.821217536926269531e-01 -5.332235991954803467e-02 1.868114471435546875e-01 2.062069326639175415e-01 1.808674037456512451e-01 -1.927714645862579346e-01 -1.274282932281494141e-01 9.352743625640869141e-02 -9.945642203092575073e-02 -4.668470025062561035e-01 -2.825290262699127197e-01 1.071355715394020081e-01 3.155413642525672913e-02 -4.085216224193572998e-01 1.013908088207244873e-01 -1.887296140193939209e-01 -1.243403032422065735e-01 2.883676588535308838e-01 -6.693971157073974609e-02
1.659023314714431763e-01 -4.468337446451187134e-02 5.116034299135208130e-02 -6.336440891027450562e-02 1.311427652835845947e-01 1.482564657926559448e-01 -2.190463244915008545e-01 1.565715968608856201e-01 4.122205674648284912e-01 1.842896938323974609e-01 2.945771813392639160e-01 3.367584645748138428e-01 -5.667077493853867054e-04 -1.377638727426528931e-01 -2.208749949932098389e-01 -2.286642603576183319e-02 7.058231532573699951e-02 2.400936633348464966e-01 2.087257355451583862e-01 1.846125274896621704e-01 6.184490770101547241e-02 6.019942462444305420e-02 -3.230061754584312439e-02 -1.953602284193038940e-01 -1.699722856283187866e-01 -3.228409290313720703e-01 -1.603833138942718506e-01 5.733805522322654724e-02 6.550709903240203857e-02 -1.182816028594970703e-01 8.118575438857078552e-03 -1.113874390721321106e-01
1.785160154104232788e-01 -1.256634593009948730e-01 -2.807625234127044678e-01 -4.732388257980346680e-02 3.783858418464660645e-01 -8.792141079902648926e-02 -2.985306978225708008e-01 9.262654930353164673e-02 -5.499071255326271057e-02 7.181863300502300262e-03 1.044615870341658592e-03 -1.539470255374908447e-01 -6.548460572957992554e-02 -2.336538881063461304e-01 -3.267062604427337646e-01 -8.246453106403350830e-02 -1.405171453952789307e-01 1.396894603967666626e-01 -1.178265511989593506e-01 -9.758297353982925415e-02 -2.997658587992191315e-02 -5.006927251815795898e-02 -8.104655891656875610e-02 -1.878131330013275146e-01 9.418341517448425293e-02 -3.478942513465881348e-01 -1.029009595513343811e-01 -9.633219242095947266e-02 -9.572900086641311646e-02 -3.607700467109680176e-01 7.491625845432281494e-02 1.444252431392669678e-01
9.251338988542556763e-02 6.058295443654060364e-02 6.690309196710586548e-02 2.345743179321289062e-01 2.776414752006530762e-01 1.230591014027595520e-01 -2.161965519189834595e-01 2.249556928873062134e-01 9.234405308961868286e-02 3.278566990047693253e-03 -9.169588238000869751e-02 1.822275817394256592e-01 1.099486574530601501e-01 -1.009803414344787598e-01 1.231877654790878296e-01 1.378920227289199829e-01 -9.991993010044097900e-02 3.692159950733184814e-01 2.704516053199768066e-02 -9.063662588596343994e-02 2.170382887125015259e-01 6.493744999170303345e-02 -2.115353345870971680e-01 -1.714747101068496704e-01 2.242560088634490967e-01 -1.475488394498825073e-01 -2.081211656332015991e-01 3.178523108363151550e-02 -4.575820267200469971e-01 -1.263336688280105591e-01 -3.658070787787437439e-02 -9.097956120967864990e-02
-3.063472360372543335e-02 1.293123215436935425e-01 -3.787169232964515686e-02 7.499866932630538940e-02 3.035615570843219757e-02 -1.790071874856948853e-01 -3.986630439758300781e-01 1.645650155842304230e-02 4.409478977322578430e-02 3.532481193542480469e-01 2.294700890779495239e-01 -9.305745363235473633e-02 -2.094762474298477173e-01 -1.457844525575637817e-01 -5.313139781355857849e-02 1.509056687355041504e-01 -2.398324608802795410e-01 2.527368068695068359e-01 -1.365316361188888550e-01 1.320292204618453979e-01 -1.421694904565811157e-01 -2.219370380043983459e-02 -2.219446748495101929e-01 -2.858950495719909668e-01 1.639398187398910522e-01 -8.553422987461090088e-02 -5.377767141908407211e-03 -3.320345282554626465e-02 -3.941655158996582031e-01 3.827629983425140381e-02 -3.811272233724594116e-02 -3.953417390584945679e-02
2.974046021699905396e-02 -3.880697488784790039e-02 -2.009068131446838379e-01 -1.367066148668527603e-02 2.715776264667510986e-01 -2.376576140522956848e-02 -3.057921826839447021e-01 5.510903522372245789e-02 6.001021340489387512e-02 1.922876983880996704e-01 1.444920003414154053e-01 2.528468966484069824e-01 -2.127789556980133057e-01 -1.952877491712570190e-01 -8.239766582846641541e-03 -1.768611371517181396e-01 -1.066936999559402466e-01 1.541464924812316895e-01 -2.433442771434783936e-01 -2.065296284854412079e-02 6.008640304207801819e-02 1.784546226263046265e-01 -1.552911251783370972e-01 -2.425543665885925293e-01 1.152037158608436584e-01 -1.079060286283493042e-01 -1.688551157712936401e-01 1.660377830266952515e-01 -1.488018035888671875e-01 -3.903347551822662354e-01 2.761873900890350342e-01 3.283308073878288269e-02
1.428891122341156006e-01 3.126223012804985046e-02 1.076861172914505005e-01 -7.388304919004440308e-02 5.642377957701683044e-02 -1.092761754989624023e-01 -1.402228027582168579e-01 6.060448661446571350e-02 2.781589627265930176e-01 -1.323565258644521236e-03 -1.717098504304885864e-01 7.264126557856798172e-03 -8.672256767749786377e-02 1.419225335121154785e-01 -2.502754628658294678e-01 -1.994432508945465088e-01 1.382399797439575195e-01 2.947840392589569092e-01 9.231081604957580566e-02 3.024500310420989990e-01 -1.626854985952377319e-01 -1.198436692357063293e-01 -8.445767313241958618e-02 -8.152087777853012085e-02 -1.027287170290946960e-01 -4.345182776451110840e-01 -1.342258602380752563e-01 -2.072714827954769135e-02 -3.201380372047424316e-01 -2.303132712841033936e-01 2.283630669116973877e-01 2.916631347034126520e-04
3.111484944820404053e-01 -2.724565863609313965e-01 -1.091644540429115295e-01 2.865488827228546143e-02 1.867390125989913940e-01 2.687444090843200684e-01 -2.892818152904510498e-01 1.828991919755935669e-01 -1.608523279428482056e-01 1.144645810127258301e-01 2.590747475624084473e-01 2.097956538200378418e-01 9.304011613130569458e-02 -2.697653695940971375e-02 -4.096847772598266602e-02 2.197617292404174805e-01 -1.499793976545333862e-01 1.485655307769775391e-01 1.943975128233432770e-02 -1.029479727149009705e-01 -7.019288092851638794e-02 -9.074361622333526611e-02 -1.136730015277862549e-01 -1.041841432452201843e-01 1.777826994657516479e-01 -1.445751637220382690e-01 -3.319882750511169434e-01 -6.914820522069931030e-02 -1.251044720411300659e-01 -1.944060623645782471e-01 -9.144617244601249695e-03 2.626856863498687744e-01
7.194926589727401733e-02 2.208627574145793915e-02 -6.724206358194351196e-02 1.126059591770172119e-01 2.864083051681518555e-01 -4.652751609683036804e-02 -5.920891463756561279e-02 5.724705010652542114e-02 -3.434295207262039185e-02 2.813347987830638885e-02 -8.286427706480026245e-02 3.166048526763916016e-01 4.005988687276840210e-02 -2.032045423984527588e-01 -1.027080938220024109e-01 2.006019353866577148e-01 -1.464929431676864624e-01 2.377482950687408447e-01 3.254695832729339600e-01 -2.730694115161895752e-01 -1.177240014076232910e-01 8.234704285860061646e-02 -1.871676594018936157e-01 -1.038033440709114075e-01 2.387469857931137085e-01 -2.179016321897506714e-01 -1.854993551969528198e-01 4.401807673275470734e-03 -4.388551115989685059e-01 -2.266297675669193268e-02 1.208566427230834961e-01 -1.088140830397605896e-01
1.865119487047195435e-01 1.989588290452957153e-01 7.173500955104827881e-02 -1.118739843368530273e-01 2.975080395117402077e-03 -3.322475356981158257e-03 -3.046550042927265167e-02 1.094181537628173828e-01 -4.494219645857810974e-02 2.704428434371948242e-01 1.682396382093429565e-01 1.974381953477859497e-01 -5.437263846397399902e-02 -8.102252334356307983e-02 -2.838834822177886963e-01 5.609636753797531128e-02 -1.434932500123977661e-01 2.814019024372100830e-01 1.772444844245910645e-01 3.382880091667175293e-01 -3.114313185214996338e-01 1.056959386914968491e-02 -2.482123114168643951e-02 -5.609316006302833557e-02 -1.277118176221847534e-01 -3.309600353240966797e-01 -5.741896852850914001e-02 4.524777084589004517e-02 -1.225848030298948288e-02 -2.364978492259979248e-01 1.840093284845352173e-01 -3.028495311737060547e-01
1.124193668365478516e-01 -1.425578147172927856e-01 -1.084918007254600525e-01 3.380249813199043274e-02 1.843573004007339478e-01 -1.307909786701202393e-01 1.018464658409357071e-02 2.298217862844467163e-01 -6.922418624162673950e-02 2.134507745504379272e-01 2.048358023166656494e-01 3.670646995306015015e-02 -1.280960440635681152e-01 -3.194329738616943359e-01 -1.429495066404342651e-01 7.941144704818725586e-02 -3.349207043647766113e-01 2.128138691186904907e-01 -2.761200666427612305e-01 -5.500686529558151960e-05 -2.293150573968887329e-01 -2.143351547420024872e-02 -4.154535010457038879e-03 -1.592553704977035522e-01 1.756462305784225464e-01 -3.633890151977539062e-01 -8.822993934154510498e-02 1.304567754268646240e-01 -2.642699480056762695e-01 3.004131279885768890e-02 9.834159910678863525e-02 -1.761196553707122803e-01
1.307826042175292969e-01 -5.075592920184135437e-02 -1.928583085536956787e-01 5.207259207963943481e-03 8.152567595243453979e-02 -5.848877131938934326e-02 8.495424687862396240e-02 2.296722866594791412e-02 8.633518218994140625e-02 2.642711997032165527e-01 -1.274558808654546738e-02 4.089894294738769531e-01 -4.662112891674041748e-02 1.330674737691879272e-01 -3.954989835619926453e-02 1.833450496196746826e-01 3.740323334932327271e-02 5.836001038551330566e-02 -9.910745918750762939e-02 1.743789166212081909e-01 -1.505540031939744949e-02 1.315302252769470215e-01 -1.784434169530868530e-01 -2.823541164398193359e-01 2.232803702354431152e-01 -4.890227317810058594e-02 -3.188065290451049805e-01 -1.168423965573310852e-01 -3.114653229713439941e-01 -4.261382222175598145e-01 -7.155419141054153442e-02 1.051452104002237320e-02
1.191687956452369690e-01 1.816464513540267944e-01 9.335655719041824341e-02 -3.278961032629013062e-02 5.796377360820770264e-02 -8.277487754821777344e-02 -1.403326392173767090e-01 2.795188426971435547e-01 -4.730119928717613220e-02 3.026661574840545654e-01 1.230255067348480225e-01 3.199956119060516357e-01 -4.486968740820884705e-03 -1.790812313556671143e-01 -1.815748661756515503e-01 2.236145315691828728e-03 2.553761601448059082e-01 -9.695537388324737549e-02 -1.937361806631088257e-01 -4.220113903284072876e-02 -2.312535196542739868e-01 -2.547130286693572998e-01 -3.542099893093109131e-01 -2.371855229139328003e-01 -1.391769503243267536e-03 -2.520350515842437744e-01 -2.950112894177436829e-02 2.558939158916473389e-02 -2.534413635730743408e-01 9.935757517814636230e-02 -6.986935436725616455e-02 -2.214575558900833130e-02
1.445071101188659668e-01 8.142092078924179077e-02 1.060697957873344421e-01 2.178250998258590698e-01 1.920470446348190308e-01 1.888472959399223328e-02 -9.924035519361495972e-02 8.536890149116516113e-03 8.618362993001937866e-02 2.597766816616058350e-01 8.606978505849838257e-02 2.130811661481857300e-02 8.263053745031356812e-02 -1.730428636074066162e-01 3.619425231590867043e-03 1.110312789678573608e-01 -4.255826026201248169e-02 7.424370199441909790e-02 -1.959350705146789551e-02 1.649404764175415039e-01 -6.186510995030403137e-02 -2.021897435188293457e-01 -1.582222133874893188e-01 -3.030427992343902588e-01 -2.380285710096359253e-01 -2.474676966667175293e-01 -3.773583769798278809e-01 -1.648403108119964600e-01 -1.602964550256729126e-01 -4.374023973941802979e-01 1.064176261425018311e-01 1.498116403818130493e-01
1.781840473413467407e-01 2.100219875574111938e-01 1.181061416864395142e-01 -1.175778452306985855e-02 6.114066019654273987e-02 -4.580112546682357788e-02 -1.065845862030982971e-01 8.706162124872207642e-02 1.505955308675765991e-01 2.469802349805831909e-01 1.538267731666564941e-01 1.894034147262573242e-01 5.000141263008117676e-02 -7.328052073717117310e-02 -1.384426653385162354e-01 -1.061603426933288574e-01 1.769357770681381226e-01 -6.199128553271293640e-02 9.243126958608627319e-02 -1.866691857576370239e-01 -2.348990887403488159e-01 -2.401598542928695679e-01 -3.005019724369049072e-01 -3.557035028934478760e-01 -9.305743128061294556e-02 -2.882551848888397217e-01 -2.561943046748638153e-02 -5.033666640520095825e-02 -3.891840577125549316e-01 6.942658126354217529e-02 -2.095974236726760864e-01 -1.953619904816150665e-02
-3.843858093023300171e-02 2.077763080596923828e-01 -1.734884828329086304e-01 9.907389432191848755e-02 1.822920888662338257e-01 -1.493684649467468262e-01 -1.916546076536178589e-01 -2.223237790167331696e-02 -3.969474509358406067e-02 2.880045771598815918e-01 8.483452349901199341e-02 2.875325977802276611e-01 -3.255862593650817871e-01 -3.166882693767547607e-02 -1.234535872936248779e-01 2.238304466009140015e-01 -3.152512013912200928e-02 1.694530248641967773e-01 -3.699310496449470520e-02 1.851695328950881958e-01 8.664843440055847168e-02 8.404947072267532349e-02 -2.274323701858520508e-01 -4.087032377719879150e-02 2.490856349468231201e-01 -7.806319743394851685e-02 -1.624883264303207397e-01 -1.532150059938430786e-01 -3.916151225566864014e-01 -2.502103149890899658e-01 -5.798642337322235107e-02 7.244793325662612915e-02
-5.644243676215410233e-03 -1.522170752286911011e-01 -1.909555643796920776e-01 -1.210118085145950317e-01 5.835945531725883484e-02 -4.747208356857299805e-01 -1.880383193492889404e-01 1.425032615661621094e-01 1.896346211433410645e-01 2.839925587177276611e-01 3.537131100893020630e-02 1.064268425107002258e-01 1.447324454784393311e-01 -2.820331044495105743e-02 -1.473801583051681519e-01 -1.148027405142784119e-01 1.360646449029445648e-02 4.599490761756896973e-02 2.156793773174285889e-01 2.064768224954605103e-01 -1.885774433612823486e-01 -5.355155561119318008e-03 -2.172598838806152344e-01 4.866271093487739563e-02 -9.366177767515182495e-02 -2.015629261732101440e-01 -3.987418413162231445e-01 -3.877439722418785095e-02 -2.315735816955566406e-02 -2.063147127628326416e-01 8.495629578828811646e-02 -1.363650858402252197e-01
1.585090309381484985e-01 -1.006787717342376709e-01 -1.191483065485954285e-01 1.551206316798925400e-02 1.990302205085754395e-01 -1.645302325487136841e-01 -9.571966528892517090e-02 -1.394959688186645508e-01 -7.438901066780090332e-02 -1.499496698379516602e-01 3.389577567577362061e-01 -1.146727427840232849e-01 -3.117746114730834961e-01 8.024153858423233032e-02 -6.585630122572183609e-03 -9.491276741027832031e-02 3.145402297377586365e-02 4.950487017631530762e-01 1.218388453125953674e-01 1.335467696189880371e-01 -1.743297725915908813e-01 6.393389403820037842e-02 -2.111245542764663696e-01 -1.977957040071487427e-01 -1.271175444126129150e-01 5.359842628240585327e-02 -2.496957182884216309e-01 1.205885484814643860e-01 -2.333598136901855469e-01 -1.949150711297988892e-01 6.246140226721763611e-03 3.027061745524406433e-02
1.912367641925811768e-01 1.757549643516540527e-01 -8.160576969385147095e-02 -9.000761806964874268e-02 -4.223494231700897217e-02 -4.075656086206436157e-02 -6.116747856140136719e-01 1.163149178028106689e-01 -3.393014892935752869e-02 3.710227608680725098e-01 -1.028141006827354431e-01 2.421216070652008057e-01 -7.817241549491882324e-02 2.439432777464389801e-02 2.313009276986122131e-02 -6.721843779087066650e-02 1.983455419540405273e-01 -5.153517052531242371e-02 1.256537586450576782e-01 2.996381223201751709e-01 5.496202781796455383e-02 -4.683553054928779602e-02 -1.329961121082305908e-01 -1.149830967187881470e-01 -1.135143823921680450e-02 -5.478066205978393555e-02 4.646939039230346680e-02 1.058336794376373291e-01 -1.125083491206169128e-01 -1.401141285896301270e-01 2.160096168518066406e-01 1.666242480278015137e-01
7.403890043497085571e-02 9.265346825122833252e-02 1.042242348194122314e-01 9.925436228513717651e-03 1.948598325252532959e-01 9.649236500263214111e-02 -1.605918854475021362e-01 4.618362486362457275e-01 -2.229081392288208008e-01 1.035015732049942017e-01 1.342610120773315430e-01 4.975033104419708252e-01 -6.014365702867507935e-02 -1.020383015275001526e-01 -2.567175924777984619e-01 -3.786520659923553467e-02 4.984067752957344055e-02 2.243356965482234955e-02 -6.799866259098052979e-02 -1.026163324713706970e-01 -1.405716836452484131e-01 -9.776314347982406616e-02 -2.403836399316787720e-01 -2.379513531923294067e-01 -1.560232043266296387e-01 -1.841446608304977417e-01 -9.684897214174270630e-02 1.263006869703531265e-02 -1.740421950817108154e-01 -1.336514763534069061e-02 -1.454875618219375610e-01 -3.700558561831712723e-03
7.964068651199340820e-02 -1.115417629480361938e-01 -1.388636380434036255e-01 2.331240475177764893e-02 -2.050222903490066528e-01 -2.158654630184173584e-01 -6.586974859237670898e-02 2.242749929428100586e-02 4.349440038204193115e-01 1.119525060057640076e-01 -1.941860020160675049e-01 1.370284855365753174e-01 -1.952100247144699097e-01 2.386406809091567993e-02 -2.467383295297622681e-01 -9.999204427003860474e-02 1.059194561094045639e-02 2.261397838592529297e-01 1.419359147548675537e-01 2.515393495559692383e-01 7.554591447114944458e-02 -2.601636648178100586e-01 -2.083032578229904175e-01 -2.326645553112030029e-01 6.103297695517539978e-02 -2.660530805587768555e-01 -1.497845202684402466e-01 3.580486029386520386e-02 -2.846369147300720215e-01 -1.142036542296409607e-01 4.099746048450469971e-02 -2.476989477872848511e-02
2.521676421165466309e-01 -7.343225181102752686e-02 -2.132294028997421265e-01 -4.151017218828201294e-02 -6.089448183774948120e-02 -1.635279692709445953e-02 2.413530834019184113e-02 1.694681197404861450e-01 -1.864475198090076447e-02 5.472754240036010742e-01 -3.026045672595500946e-02 -2.139120697975158691e-01 7.385574746876955032e-03 -1.028236821293830872e-01 -2.096789926290512085e-01 -4.757686983793973923e-04 -1.189789734780788422e-02 1.712566614151000977e-01 9.469928592443466187e-02 -1.832354515790939331e-01 -3.459387123584747314e-01 1.030301749706268311e-01 -5.938112735748291016e-03 -3.035975396633148193e-01 -2.615238167345523834e-02 -1.879089623689651489e-01 -1.123966723680496216e-01 -4.407098144292831421e-02 -2.089209109544754028e-01 1.552960127592086792e-01 1.458830833435058594e-01 1.237023472785949707e-01
3.852774798870086670e-01 -3.084089048206806183e-02 5.479225888848304749e-02 8.203166723251342773e-02 4.000780731439590454e-02 -2.785654366016387939e-01 -3.595233708620071411e-02 6.921822577714920044e-02 8.882611244916915894e-02 3.991115987300872803e-01 3.243573382496833801e-02 1.160092130303382874e-01 1.981576085090637207e-01 -8.291594684123992920e-02 4.376904107630252838e-03 -1.564525812864303589e-01 -4.998372122645378113e-02 2.223307639360427856e-01 1.694408208131790161e-01 1.129233166575431824e-01 -1.696580499410629272e-01 -6.201192736625671387e-02 5.499891564249992371e-02 -8.501769602298736572e-02 -6.056060642004013062e-02 -3.191699385643005371e-01 -3.515756428241729736e-01 -7.549752295017242432e-02 8.248860249295830727e-04 -3.498967587947845459e-01 -5.138242244720458984e-02 -8.416048437356948853e-02
2.220841497182846069e-01 1.278012245893478394e-01 2.752567641437053680e-02 -3.018830157816410065e-02 -3.857304528355598450e-02 1.870440989732742310e-01 -3.359638452529907227e-01 5.540878325700759888e-02 -6.776172667741775513e-02 1.225369237363338470e-02 -1.483350843191146851e-01 -1.486472636461257935e-01 -1.596092581748962402e-01 -3.632389307022094727e-01 1.323454361408948898e-02 -2.226030677556991577e-01 1.762650460004806519e-01 1.382856518030166626e-01 1.528065800666809082e-01 2.287966161966323853e-01 1.197864580899477005e-02 -8.169487118721008301e-02 -3.326441049575805664e-01 -5.679515376687049866e-02 -1.882198005914688110e-01 -2.476836591958999634e-01 -2.646407783031463623e-01 2.522725146263837814e-03 -2.467138767242431641e-01 -1.191590800881385803e-01 1.272411346435546875e-01 1.400641649961471558e-01
2.376195490360260010e-01 3.865357115864753723e-02 1.925738155841827393e-01 1.885954439640045166e-01 -1.081518642604351044e-02 1.813968271017074585e-01 -1.517796814441680908e-01 4.069867432117462158e-01 -8.797921240329742432e-02 2.551243603229522705e-01 2.074183821678161621e-01 3.997134864330291748e-01 -8.560394495725631714e-02 -6.087176129221916199e-02 -2.669295072555541992e-01 3.954061493277549744e-02 -5.565194413065910339e-02 9.054981172084808350e-02 -1.024456918239593506e-01 -1.323181688785552979e-01 -1.603841632604598999e-01 8.752694725990295410e-02 -2.223068028688430786e-01 -1.723244935274124146e-01 -2.232019752264022827e-01 -9.322396665811538696e-02 -8.314475417137145996e-02 -1.243551820516586304e-01 -2.191004604101181030e-01 -6.763627380132675171e-02 -3.766598924994468689e-02 3.920739889144897461e-02
1.777257919311523438e-01 -2.572517469525337219e-02 -3.558172583580017090e-01 2.599104642868041992e-01 -1.637306995689868927e-02 -2.040882855653762817e-01 -1.458318680524826050e-01 7.924849539995193481e-02 1.978461742401123047e-01 -3.092004917562007904e-03 -1.815880089998245239e-01 8.623602241277694702e-02 4.064660146832466125e-02 -1.072770133614540100e-01 -2.744634151458740234e-01 2.227602005004882812e-01 -3.987306356430053711e-02 3.249413371086120605e-01 3.805861771106719971e-01 -1.712339669466018677e-01 -5.851458385586738586e-02 1.420978605747222900e-01 -1.691527068614959717e-01 -2.275857627391815186e-01 -2.301664203405380249e-01 3.330789040774106979e-04 -1.193159632384777069e-02 1.732503324747085571e-01 3.027401631698012352e-03 -1.076963990926742554e-01 -7.194566726684570312e-02 -3.410196676850318909e-02
1.521738171577453613e-01 -1.444168984889984131e-01 5.051977187395095825e-02 1.957578510046005249e-01 3.646321222186088562e-02 -1.315395236015319824e-01 -1.631475687026977539e-01 -1.326291169971227646e-02 -1.635961979627609253e-01 7.394946366548538208e-02 -2.162923067808151245e-01 4.479881748557090759e-02 2.175081819295883179e-01 -3.779675066471099854e-01 -3.206057548522949219e-01 -3.065324127674102783e-01 -2.027669548988342285e-01 1.562592834234237671e-01 1.820217967033386230e-01 2.304036766290664673e-01 3.575216606259346008e-02 2.013180591166019440e-02 -2.096302509307861328e-01 -1.711911559104919434e-01 -3.072813153266906738e-02 -1.623478829860687256e-01 -1.629372835159301758e-01 3.024330735206604004e-01 -4.990414902567863464e-02 -1.512369066476821899e-01 -2.342474088072776794e-02 -6.193689629435539246e-02
-4.118066281080245972e-02 1.674189418554306030e-02 -2.636790573596954346e-01 5.137264356017112732e-02 1.365069895982742310e-01 -2.821439206600189209e-01 1.691730134189128876e-02 2.136143669486045837e-02 1.891215294599533081e-01 3.105503022670745850e-01 -5.430752038955688477e-02 2.590501606464385986e-01 3.640789166092872620e-02 -7.038946449756622314e-02 -2.417740374803543091e-01 -1.288266479969024658e-01 5.332762748003005981e-02 1.046649068593978882e-01 1.140061840415000916e-01 2.948014140129089355e-01 -1.791433840990066528e-01 6.810541450977325439e-02 -2.493356466293334961e-01 -1.928650140762329102e-01 -8.984214067459106445e-02 -2.027796655893325806e-01 -3.280014693737030029e-01 6.538522429764270782e-03 -5.485667660832405090e-02 -3.364467322826385498e-01 9.022036939859390259e-02 1.109789982438087463e-01
-1.184391509741544724e-02 -3.510605394840240479e-01 -2.272595763206481934e-01 -4.419814795255661011e-02 3.374733328819274902e-01 5.410150811076164246e-02 -1.467711329460144043e-01 1.521590501070022583e-01 2.297420501708984375e-01 1.510345786809921265e-01 -6.514824181795120239e-02 -1.145043596625328064e-02 -7.060485333204269409e-02 -1.255601942539215088e-01 -1.059960648417472839e-01 7.239145040512084961e-02 -1.411993950605392456e-01 1.292340159416198730e-01 -8.449599146842956543e-02 2.733152918517589569e-02 -1.436067968606948853e-01 -3.395997285842895508e-01 -2.060318831354379654e-03 -2.419570386409759521e-01 1.174787729978561401e-01 -3.758630752563476562e-01 -1.085546910762786865e-01 9.192650020122528076e-02 -2.139957994222640991e-01 -2.872106134891510010e-01 4.003413394093513489e-02 -9.625770151615142822e-03
8.298307657241821289e-02 1.333231776952743530e-01 2.147317975759506226e-01 1.638081073760986328e-01 7.440762966871261597e-02 1.458661556243896484e-01 -2.046332210302352905e-01 3.292039632797241211e-01 -1.338569819927215576e-01 1.602255403995513916e-01 1.636108160018920898e-01 4.665106534957885742e-01 -1.282871812582015991e-01 -1.908652856945991516e-02 -3.508405089378356934e-01 -5.226815864443778992e-02 -2.584634907543659210e-02 4.727693274617195129e-02 -1.058342009782791138e-01 -4.461268335580825806e-02 -1.572084426879882812e-01 3.690853342413902283e-02 -2.855467200279235840e-01 -2.238414138555526733e-01 -1.314893215894699097e-01 -1.102557331323623657e-01 -1.930699944496154785e-01 -3.920101746916770935e-02 -2.261335402727127075e-01 3.590030968189239502e-02 -1.052975468337535858e-02 -9.563867934048175812e-03
2.589460611343383789e-01 1.736271232366561890e-01 5.518278107047080994e-02 -1.657667011022567749e-01 -1.348871439695358276e-01 9.227340668439865112e-02 -1.255328953266143799e-01 1.140296459197998047e-01 -2.536832392215728760e-01 2.233244329690933228e-01 3.560240566730499268e-01 5.654720216989517212e-02 4.481653496623039246e-02 -2.301017045974731445e-01 -1.988750845193862915e-01 3.367641568183898926e-02 1.047944352030754089e-01 1.497289091348648071e-01 9.943506121635437012e-02 -1.830478310585021973e-01 1.864445358514785767e-01 -4.806193709373474121e-02 -2.848510444164276123e-01 -1.721246391534805298e-01 -2.117095887660980225e-01 -4.937318339943885803e-02 -3.546244502067565918e-01 6.274048238992691040e-02 -3.706012503243982792e-04 -2.010941356420516968e-01 7.606945186853408813e-02 -1.708043664693832397e-01
2.090571671724319458e-01 5.040057748556137085e-02 -2.891652882099151611e-01 5.396330729126930237e-02 4.354321584105491638e-02 -1.797501146793365479e-01 -1.362731754779815674e-01 2.664874494075775146e-01 -8.337383717298507690e-02 5.481791682541370392e-03 1.296919286251068115e-01 -6.136683374643325806e-02 -2.329240888357162476e-01 6.870492361485958099e-03 -2.732926607131958008e-01 1.126742139458656311e-01 -1.664815247058868408e-01 2.913701534271240234e-01 4.930353909730911255e-02 2.680145502090454102e-01 -1.968349218368530273e-01 2.803333103656768799e-01 -5.040754750370979309e-02 -2.382991760969161987e-01 4.272027313709259033e-02 -7.790271937847137451e-02 -8.501893281936645508e-02 2.599930465221405029e-01 -1.747217327356338501e-01 -1.049373298883438110e-01 2.900821864604949951e-01 -4.735748469829559326e-02
3.288340270519256592e-01 -4.043241962790489197e-02 1.775807589292526245e-01 1.198657415807247162e-02 1.546750776469707489e-02 1.173124611377716064e-01 -1.488206237554550171e-01 -2.176480181515216827e-02 1.477609127759933472e-01 7.735131680965423584e-02 6.675347685813903809e-02 1.200138106942176819e-01 -4.851529747247695923e-02 -1.042119711637496948e-01 2.793437242507934570e-01 1.099702417850494385e-01 -1.986169070005416870e-01 4.576395452022552490e-01 -4.507040604948997498e-02 4.475281387567520142e-02 -2.608942985534667969e-01 -3.536678850650787354e-02 -3.121693730354309082e-01 -1.178624778985977173e-01 1.846642792224884033e-01 -2.708279788494110107e-01 -6.171591207385063171e-02 -3.720287233591079712e-02 -3.145656585693359375e-01 -2.189460583031177521e-02 -1.588843911886215210e-01 3.200742974877357483e-02
9.106231480836868286e-02 -4.244530573487281799e-03 5.155813321471214294e-02 1.107592135667800903e-01 1.699913889169692993e-01 -8.347584307193756104e-02 -1.738291531801223755e-01 5.963093787431716919e-02 -2.259704284369945526e-03 2.896259725093841553e-01 -6.796462088823318481e-02 1.278340369462966919e-01 -1.945560723543167114e-01 -3.789729177951812744e-01 -2.659711241722106934e-01 6.900326814502477646e-03 3.225840032100677490e-01 2.380071282386779785e-01 7.570735365152359009e-02 -1.218536421656608582e-01 -2.178300358355045319e-02 -2.432539910078048706e-01 1.646866351366043091e-01 -2.784849703311920166e-01 -2.196037322282791138e-01 -2.383046895265579224e-01 -3.613644978031516075e-03 -8.666352182626724243e-02 -1.781064420938491821e-01 -1.237768586724996567e-02 3.170594200491905212e-02 2.428721338510513306e-01
3.457418680191040039e-01 1.078932732343673706e-01 -1.206289753317832947e-01 -5.169289931654930115e-02 2.663971483707427979e-01 9.968882426619529724e-03 -2.426404654979705811e-01 1.228096187114715576e-01 9.311375766992568970e-02 1.214821711182594299e-01 5.554020870476961136e-03 -1.281106323003768921e-01 5.098198354244232178e-02 -3.305022418498992920e-01 -8.628498762845993042e-02 5.891128256916999817e-02 -1.850104331970214844e-01 2.831271290779113770e-01 -3.154719993472099304e-02 -4.634090140461921692e-02 -1.075638830661773682e-01 1.318484246730804443e-01 -1.837079226970672607e-01 -4.521280229091644287e-01 2.826626300811767578e-01 1.042292714118957520e-01 -5.700177699327468872e-02 2.110204696655273438e-01 -1.309573650360107422e-01 1.809449866414070129e-02 -3.683348372578620911e-02 -4.389937222003936768e-02
1.444262731820344925e-02 -2.849716246128082275e-01 -5.525525659322738647e-02 6.477995961904525757e-02 1.097197532653808594e-01 -2.395021617412567139e-01 -3.101693093776702881e-01 3.495832681655883789e-01 -5.638218671083450317e-02 3.829265832901000977e-01 -2.300107479095458984e-02 -4.459761548787355423e-03 -3.014353513717651367e-01 5.312625691294670105e-02 1.281232237815856934e-01 1.345769464969635010e-01 -2.195447310805320740e-02 1.268370449542999268e-01 5.051326751708984375e-02 6.143122445791959763e-03 -3.460343778133392334e-01 2.399732545018196106e-02 -1.450394392013549805e-01 -2.902444899082183838e-01 -1.032349020242691040e-01 -1.156277582049369812e-01 1.388398557901382446e-01 2.211158871650695801e-01 -6.728614121675491333e-02 -5.532805249094963074e-02 -2.022361941635608673e-02 -6.871312507428228855e-04
1.983761340379714966e-01 2.254366874694824219e-01 1.005373746156692505e-01 1.413861364126205444e-01 8.175931125879287720e-02 -6.005864217877388000e-02 -5.711495131254196167e-02 2.879114747047424316e-01 -9.095300734043121338e-02 1.871375888586044312e-01 -2.917613089084625244e-02 2.731794416904449463e-01 6.887280382215976715e-03 -8.204086869955062866e-02 -2.819923460483551025e-01 1.311161667108535767e-01 2.090827971696853638e-01 2.642190270125865936e-02 -4.048649221658706665e-03 -3.968339040875434875e-02 6.900674663484096527e-03 -2.872418165206909180e-01 -3.578550517559051514e-01 -2.348836660385131836e-01 -1.759696304798126221e-01 -3.041218221187591553e-01 9.373889118432998657e-02 1.518028676509857178e-01 -2.399596720933914185e-01 4.442545399069786072e-02 -1.851923167705535889e-01 9.607923217117786407e-03
1.140063032507896423e-01 -4.316467642784118652e-01 -1.137686371803283691e-01 -1.566555947065353394e-01 1.806440651416778564e-01 -5.401141196489334106e-02 -2.852863073348999023e-01 1.581025272607803345e-01 -5.074641108512878418e-02 7.400371134281158447e-02 1.868024170398712158e-01 -5.297458544373512268e-02 -1.958370804786682129e-01 -1.829299926757812500e-01 -1.494294255971908569e-01 1.128332316875457764e-01 -2.698016166687011719e-01 1.682258993387222290e-01 -1.918732188642024994e-02 -2.512502670288085938e-02 1.754224672913551331e-02 -1.558361947536468506e-01 -1.496179401874542236e-01 -1.993197649717330933e-01 1.679207533597946167e-01 -1.525232344865798950e-01 -1.643287986516952515e-01 1.231439635157585144e-01 -3.125477135181427002e-01 -8.951289951801300049e-02 5.904540419578552246e-02 2.775302231311798096e-01
1.272900104522705078e-01 1.094961836934089661e-01 -2.296478301286697388e-02 9.653155691921710968e-03 -2.311252243816852570e-02 -1.187758445739746094e-01 -2.719790637493133545e-01 1.029502451419830322e-01 -1.832420378923416138e-01 4.161520600318908691e-01 1.220227479934692383e-01 1.724295876920223236e-02 -4.050465524196624756e-01 -7.020290940999984741e-02 -1.752144247293472290e-01 7.094127684831619263e-02 -2.367016822099685669e-01 1.933893561363220215e-01 3.880994766950607300e-02 2.232675552368164062e-01 2.788634039461612701e-02 -9.231140464544296265e-02 -2.928995490074157715e-01 -8.817081898450851440e-02 1.576420366764068604e-01 -4.491304606199264526e-02 7.557226717472076416e-02 2.091329246759414673e-01 -1.081484779715538025e-01 1.142949163913726807e-01 2.658391296863555908e-01 1.609726846218109131e-01
3.962574601173400879e-01 -6.679698079824447632e-02 -1.303856968879699707e-01 -2.158244252204895020e-01 7.594221085309982300e-02 -3.084602057933807373e-01 -3.388541638851165771e-01 1.025216653943061829e-01 1.079665273427963257e-01 2.011215686798095703e-01 -6.200367584824562073e-02 1.341292858123779297e-01 -5.827177315950393677e-02 -2.863252721726894379e-02 7.351917028427124023e-02 -1.877328306436538696e-01 2.090107351541519165e-01 -5.094561260193586349e-03 5.303202942013740540e-02 -1.948464363813400269e-01 -2.282660156488418579e-01 -8.631935715675354004e-02 -1.957529634237289429e-01 -6.802381481975317001e-03 2.098053246736526489e-01 -1.697077900171279907e-01 -2.021735161542892456e-01 6.095431279391050339e-03 -3.817068180069327354e-03 3.579531982541084290e-02 -2.549877166748046875e-01 -2.596694231033325195e-01
1.609071157872676849e-02 -7.245571166276931763e-02 -9.076237678527832031e-02 2.567624449729919434e-01 1.331186294555664062e-01 -1.665882021188735962e-01 -2.712169289588928223e-01 9.823534637689590454e-02 -1.225584000349044800e-02 9.757301211357116699e-02 3.963259160518646240e-01 1.305137127637863159e-01 -3.925652429461479187e-02 1.369890868663787842e-01 -1.506337672472000122e-01 8.328490704298019409e-02 2.093446440994739532e-02 2.514635622501373291e-01 2.263043820858001709e-01 8.257254213094711304e-02 -2.275583893060684204e-01 -1.883537471294403076e-01 -1.808455288410186768e-01 2.659948170185089111e-02 -1.594699621200561523e-01 -3.276326656341552734e-01 -2.163960784673690796e-01 -1.186067685484886169e-01 -9.735205769538879395e-02 -2.011882811784744263e-01 1.019560396671295166e-01 -2.480687648057937622e-01
1.322540454566478729e-02 -4.508236423134803772e-02 9.537324309349060059e-03 -1.580375581979751587e-01 1.329116076231002808e-01 -1.851865276694297791e-02 -2.041803747415542603e-01 9.082810953259468079e-03 1.240943446755409241e-01 1.402560025453567505e-01 1.974868401885032654e-02 2.486534565687179565e-01 -1.765959337353706360e-02 1.480894386768341064e-01 -2.675431370735168457e-01 -6.376189412549138069e-04 1.387136895209550858e-02 2.420137673616409302e-01 3.113318681716918945e-01 5.689344927668571472e-02 -1.889571100473403931e-01 6.915126740932464600e-02 -1.941057741641998291e-01 -6.536881625652313232e-02 -2.240266799926757812e-01 -4.349339604377746582e-01 -1.150901913642883301e-01 6.744340807199478149e-02 -1.523096263408660889e-01 -4.202220141887664795e-01 7.896447926759719849e-02 -1.315263509750366211e-01
1.781662404537200928e-01 -4.926930367946624756e-02 -1.791572123765945435e-01 -5.657352972775697708e-03 6.243046373128890991e-03 -4.662849381566047668e-02 -2.771141827106475830e-01 2.986437678337097168e-01 2.219296991825103760e-02 6.722774356603622437e-02 -3.340478837490081787e-01 -1.239478662610054016e-01 -5.734328925609588623e-02 -2.675661258399486542e-02 -2.574029564857482910e-01 -1.742535084486007690e-01 -1.318964362144470215e-01 3.091352581977844238e-01 -1.032677888870239258e-01 5.554979667067527771e-02 3.802461549639701843e-02 2.051717936992645264e-01 -2.090901695191860199e-02 -3.636994957923889160e-01 1.141855791211128235e-01 -1.855006515979766846e-01 -1.709107309579849243e-01 4.660455882549285889e-02 -2.159625664353370667e-02 -3.792849555611610413e-02 -1.015535369515419006e-01 -3.726955354213714600e-01
2.609635591506958008e-01 -1.816092431545257568e-01 7.814336568117141724e-02 3.459674119949340820e-01 3.625670820474624634e-02 1.031604483723640442e-01 -1.708280593156814575e-01 1.604005992412567139e-01 2.322379732504487038e-03 2.595829311758279800e-03 -2.959645092487335205e-01 1.257801502943038940e-01 1.531183272600173950e-01 -1.027260348200798035e-01 -3.310554623603820801e-01 -3.374946415424346924e-01 -1.377924233675003052e-01 2.312522083520889282e-01 1.282834708690643311e-01 1.128838583827018738e-01 -1.165881678462028503e-01 -8.729190379381179810e-02 -2.564828395843505859e-01 -1.659902930259704590e-01 1.169871315360069275e-01 1.010706573724746704e-01 -1.392468810081481934e-01 -7.348543498665094376e-03 -1.597755402326583862e-01 -6.534302979707717896e-02 -2.005903515964746475e-03 2.365664690732955933e-01
1.434645503759384155e-01 -3.419744372367858887e-01 -5.893598496913909912e-02 8.691514283418655396e-02 2.509970963001251221e-01 -8.762095123529434204e-02 -8.629236370325088501e-02 2.086593061685562134e-01 -4.335220903158187866e-02 3.114003837108612061e-01 1.195691153407096863e-01 2.018211334943771362e-01 1.105040088295936584e-01 -2.507645785808563232e-01 1.156579777598381042e-01 -3.146562352776527405e-02 1.164551600813865662e-01 4.522468447685241699e-01 9.711574018001556396e-02 -5.011319369077682495e-02 2.241617739200592041e-01 -3.061281442642211914e-01 -9.938012808561325073e-02 6.448263674974441528e-02 -1.004750952124595642e-01 -1.132524982094764709e-01 -9.762696176767349243e-02 1.646575480699539185e-01 1.021288335323333740e-03 -9.029553085565567017e-02 2.061022631824016571e-02 1.739826947450637817e-01
1.190059632062911987e-01 -4.257600754499435425e-02 -1.728232949972152710e-01 1.618729233741760254e-01 1.206539720296859741e-01 -1.071861982345581055e-01 -2.576480805873870850e-01 3.827044367790222168e-02 1.925078779458999634e-01 1.869111657142639160e-01 1.754725426435470581e-01 -6.974685937166213989e-02 -1.418142467737197876e-01 7.948677241802215576e-02 -1.821025758981704712e-01 1.251900792121887207e-01 3.092149794101715088e-01 3.003774881362915039e-01 4.013469815254211426e-02 2.072914093732833862e-01 3.167118504643440247e-02 -2.969122231006622314e-01 -7.520184665918350220e-02 -1.414142698049545288e-01 3.869726359844207764e-01 1.953635513782501221e-01 -2.710686028003692627e-01 5.181638896465301514e-02 -8.017363399267196655e-02 -1.667745709419250488e-01 4.749407619237899780e-02 7.305987924337387085e-02
2.532776296138763428e-01 -1.212025880813598633e-01 -8.976788073778152466e-02 -2.838561497628688812e-02 -1.025874391198158264e-01 -5.565271154046058655e-02 -3.926048278808593750e-01 -8.659719675779342651e-02 -2.474662810564041138e-01 3.549199402332305908e-01 -1.540405154228210449e-01 -5.982054397463798523e-02 -2.027797512710094452e-02 -1.311871707439422607e-01 3.836958110332489014e-02 2.550869807600975037e-02 6.440547108650207520e-02 2.575963437557220459e-01 1.180182620882987976e-01 7.516361773014068604e-02 -7.640125602483749390e-02 1.543111447244882584e-02 -1.093233227729797363e-01 -2.525266110897064209e-01 -3.118546009063720703e-01 -2.903923690319061279e-01 2.306268177926540375e-02 3.235028088092803955e-01 3.167755901813507080e-02 1.931707262992858887e-01 7.000241428613662720e-02 -3.023871034383773804e-02
1.743907779455184937e-01 -2.252929806709289551e-01 -4.353644847869873047e-01 4.487466067075729370e-02 -1.054835096001625061e-01 -2.056129872798919678e-01 -1.989891380071640015e-01 6.024479400366544724e-03 1.552022993564605713e-01 1.358685642480850220e-01 1.503161340951919556e-01 2.491064518690109253e-01 -4.422711953520774841e-02 -5.734466016292572021e-02 -2.785287499427795410e-01 7.488968223333358765e-02 2.789451181888580322e-02 6.683552265167236328e-02 -6.432302296161651611e-02 2.674967348575592041e-01 -8.105549030005931854e-03 2.148314565420150757e-01 -2.388106584548950195e-01 -1.488994807004928589e-01 2.285964637994766235e-01 -1.902924329042434692e-01 -2.035312801599502563e-01 9.723895788192749023e-02 -1.952738463878631592e-01 1.224784776568412781e-01 1.358882188796997070e-01 3.615431115031242371e-02
-2.528706565499305725e-02 -2.261488437652587891e-01 -2.919386625289916992e-01 4.891605675220489502e-02 3.221662938594818115e-01 9.949742816388607025e-03 4.287741103325970471e-05 -4.136267583817243576e-03 6.035204976797103882e-02 1.004726346582174301e-02 -9.225770831108093262e-02 1.132960245013237000e-01 -1.189795881509780884e-01 -1.416438072919845581e-01 -1.776895113289356232e-02 1.446237862110137939e-01 7.099308818578720093e-02 3.408149778842926025e-01 -1.180466040968894958e-01 -2.966692857444286346e-02 -2.411542981863021851e-01 -1.542384028434753418e-01 -3.877388536930084229e-01 -2.383738458156585693e-01 2.051862180233001709e-01 -3.326135873794555664e-01 -1.203131452202796936e-01 -1.967601329088211060e-01 -4.625162482261657715e-02 -1.081437468528747559e-01 1.191637590527534485e-01 -1.306588351726531982e-01
2.514980137348175049e-01 -1.097996532917022705e-01 -9.356191754341125488e-02 9.944459050893783569e-02 1.302289813756942749e-01 -7.305245846509933472e-02 -9.809283539652824402e-03 2.655710093677043915e-02 -2.943264320492744446e-02 1.866097897291183472e-01 -1.603431403636932373e-01 2.626664936542510986e-01 1.872030943632125854e-01 -1.104473695158958435e-01 -2.926452159881591797e-01 -9.027722477912902832e-02 -1.746855825185775757e-01 2.610709071159362793e-01 2.099570930004119873e-01 4.031639993190765381e-01 -4.829468950629234314e-02 2.011832743883132935e-01 -2.562217116355895996e-01 6.267203483730554581e-03 -1.614369265735149384e-02 -6.886560469865798950e-02 -4.184304177761077881e-01 -2.895325608551502228e-02 4.613736271858215332e-02 -1.092236042022705078e-01 -3.254851698875427246e-02 4.109209030866622925e-02
-6.976875662803649902e-02 -3.166963458061218262e-01 -1.037259474396705627e-01 -2.247782498598098755e-01 5.903085693717002869e-02 -2.252054363489151001e-01 -2.932499945163726807e-01 -3.220432624220848083e-02 1.220848336815834045e-01 2.627968788146972656e-01 -8.382351696491241455e-02 -8.652494847774505615e-02 7.348440587520599365e-02 -1.879059821367263794e-01 -3.448477387428283691e-01 -1.793341897428035736e-02 2.794234156608581543e-01 3.327637016773223877e-01 4.284444451332092285e-02 2.201796509325504303e-02 -1.626501977443695068e-01 1.487589925527572632e-01 -1.709517538547515869e-01 -1.212244555354118347e-01 1.004733666777610779e-01 -2.533442080020904541e-01 -2.099677175283432007e-02 -6.611376255750656128e-02 1.931866705417633057e-01 -1.765277832746505737e-01 4.135550558567047119e-02 -3.113500028848648071e-02
2.075008489191532135e-02 1.534430235624313354e-01 9.476482123136520386e-02 -1.637462973594665527e-01 -8.370168507099151611e-02 1.874460130929946899e-01 -3.148462176322937012e-01 1.936708241701126099e-01 -2.102656103670597076e-02 3.116123974323272705e-01 1.206514984369277954e-01 4.023419916629791260e-01 1.131840944290161133e-01 -1.840575635433197021e-01 -1.671814769506454468e-01 8.222492784261703491e-02 -1.432522237300872803e-01 5.708265677094459534e-02 -1.379326432943344116e-01 1.938702352344989777e-02 7.442206889390945435e-02 -9.030456840991973877e-02 -3.963277935981750488e-01 -1.635284721851348877e-01 -1.524722576141357422e-01 -1.638061702251434326e-01 -1.874703317880630493e-01 3.778311610221862793e-02 -4.308642819523811340e-02 -6.710583344101905823e-03 -1.971209235489368439e-02 -2.764768004417419434e-01
-3.252535313367843628e-02 -6.635851413011550903e-02 1.521439999341964722e-01 -7.543922215700149536e-02 3.742293640971183777e-02 1.876200884580612183e-01 -1.236268579959869385e-01 1.806728541851043701e-01 -8.576587587594985962e-02 2.984286844730377197e-01 3.753817826509475708e-02 2.674532830715179443e-01 7.234746217727661133e-02 -1.924179196357727051e-01 -3.169866204261779785e-01 5.665761232376098633e-02 1.496516019105911255e-01 -3.533243387937545776e-02 2.104344218969345093e-02 -1.013734787702560425e-01 -1.948027908802032471e-01 -1.450562030076980591e-01 -4.427494704723358154e-01 -4.731838032603263855e-02 -1.764143556356430054e-01 -2.220513373613357544e-01 -9.818511456251144409e-02 6.873109936714172363e-02 -2.769267559051513672e-01 1.689951270818710327e-01 -2.714513838291168213e-01 2.282120473682880402e-02
2.174637317657470703e-01 -7.291680574417114258e-02 -3.882718086242675781e-02 6.253089010715484619e-02 2.435010671615600586e-01 -2.580141089856624603e-02 -2.506843768060207367e-02 7.773132622241973877e-02 1.949441730976104736e-01 2.162873148918151855e-01 -1.140260025858879089e-01 1.423860900104045868e-02 -1.928305812180042267e-02 -3.427504003047943115e-01 -9.410747140645980835e-02 2.520576417446136475e-01 1.768623143434524536e-01 1.602332741022109985e-01 -9.987427294254302979e-02 5.840283259749412537e-02 5.107612535357475281e-02 -1.762298941612243652e-01 -2.721166014671325684e-01 -3.929503262042999268e-01 1.038002297282218933e-01 -1.026779226958751678e-02 -2.077504843473434448e-01 1.249189525842666626e-01 5.021525174379348755e-02 -2.984924018383026123e-01 2.813925743103027344e-01 -1.192018240690231323e-01
1.125296503305435181e-01 -4.636496305465698242e-02 9.483762830495834351e-02 1.607557386159896851e-02 1.842686384916305542e-01 -2.363195419311523438e-01 -9.399162977933883667e-02 1.833161562681198120e-01 3.708169609308242798e-02 1.770273596048355103e-01 -1.035364344716072083e-01 7.126805186271667480e-02 -1.529077719897031784e-02 -1.431048214435577393e-01 1.253012269735336304e-01 9.229700267314910889e-02 1.769861206412315369e-02 1.141592040657997131e-01 1.649019122123718262e-01 -2.403658032417297363e-01 -6.424990296363830566e-02 7.180722896009683609e-03 -2.281384617090225220e-01 -9.196458756923675537e-02 3.920448124408721924e-01 -1.810223907232284546e-01 -2.703991532325744629e-01 1.782286912202835083e-01 -4.915016293525695801e-01 -2.876054868102073669e-02 2.097662538290023804e-01 -9.746136516332626343e-02
1.928204298019409180e-01 6.459966301918029785e-02 -5.100654438138008118e-02 4.100646823644638062e-02 7.194127887487411499e-02 3.406555205583572388e-02 -1.764522492885589600e-01 1.387244462966918945e-01 -3.810739517211914062e-01 2.725217305123806000e-02 1.862951070070266724e-01 4.323431551456451416e-01 1.429833769798278809e-01 -1.700222641229629517e-01 -1.211229041218757629e-01 3.113030083477497101e-02 -3.802857547998428345e-02 2.532793283462524414e-01 -5.872227996587753296e-02 2.338443249464035034e-01 -1.676765382289886475e-01 2.725217305123806000e-02 -1.638601124286651611e-01 -2.179388403892517090e-01 -4.140034615993499756e-01 -7.842727750539779663e-02 5.366510711610317230e-03 -1.468434631824493408e-01 -1.412174552679061890e-01 -1.280721276998519897e-01 -3.516137972474098206e-02 -3.759771585464477539e-02
1.229666620492935181e-01 5.212967097759246826e-02 -1.363280117511749268e-01 1.707288920879364014e-01 1.285267993807792664e-02 -5.338785122148692608e-04 -1.416862010955810547e-01 2.301935106515884399e-01 -4.478960111737251282e-02 4.464039579033851624e-02 5.338687449693679810e-02 2.379878796637058258e-02 -1.555819250643253326e-02 -4.401167854666709900e-03 2.054677754640579224e-01 -8.845138549804687500e-02 -4.980807751417160034e-02 3.084458112716674805e-01 -1.388754099607467651e-01 9.700950235128402710e-02 -7.154148817062377930e-02 -3.969326242804527283e-02 -5.841016396880149841e-02 -5.190119743347167969e-01 -2.471278235316276550e-02 1.211182698607444763e-01 -7.656850665807723999e-02 1.939491331577301025e-01 -4.493716955184936523e-01 -3.259571194648742676e-01 2.192506752908229828e-02 1.739608049392700195e-01
9.507459402084350586e-02 -5.992321670055389404e-02 1.059266999363899231e-01 1.409450024366378784e-01 1.573161035776138306e-01 2.492205053567886353e-01 -2.669678032398223877e-01 3.253180682659149170e-01 7.359101623296737671e-02 2.150011360645294189e-01 1.658926159143447876e-01 2.851606309413909912e-01 5.347083136439323425e-02 1.078094989061355591e-01 1.275433450937271118e-01 -2.154802232980728149e-01 -6.450861692428588867e-02 1.763419806957244873e-01 -2.207795856520533562e-03 7.148394733667373657e-02 -4.925170540809631348e-02 -9.746336191892623901e-02 -1.787470728158950806e-01 1.244271406903862953e-03 -2.741330564022064209e-01 -3.443647027015686035e-01 -4.771939665079116821e-02 2.105438262224197388e-01 -1.895283907651901245e-01 -2.509076893329620361e-01 -3.217467665672302246e-02 -1.736654490232467651e-01
1.315536499023437500e-01 -4.957960918545722961e-02 1.720825731754302979e-01 1.203239783644676208e-01 -3.806890454143285751e-03 -1.648897305130958557e-02 -7.756771892309188843e-02 9.444834291934967041e-02 -2.619887143373489380e-02 -1.089785248041152954e-01 6.724540144205093384e-02 1.932576149702072144e-01 -8.715949207544326782e-02 -3.689429461956024170e-01 7.360500097274780273e-02 1.495492756366729736e-01 -5.246368423104286194e-02 4.818757176399230957e-01 5.952552333474159241e-02 1.978718340396881104e-01 -2.314797341823577881e-01 -1.535421758890151978e-01 -3.230859339237213135e-01 -1.802086532115936279e-01 2.601027488708496094e-01 -1.810646951198577881e-01 -1.662053018808364868e-01 -7.529877591878175735e-03 -2.539309263229370117e-01 -1.034940555691719055e-01 -2.834234852343797684e-03 7.645338191650807858e-04
3.164805769920349121e-01 6.683719903230667114e-02 -1.134362351149320602e-02 1.687644720077514648e-01 1.355917751789093018e-01 1.563629321753978729e-02 -2.626830041408538818e-01 7.240947335958480835e-02 -1.247481480240821838e-01 1.844165176153182983e-01 -1.384046524763107300e-01 2.064522057771682739e-01 -6.433582305908203125e-02 -2.597433626651763916e-01 -2.114706337451934814e-01 2.147290110588073730e-01 8.628651499748229980e-03 1.002048701047897339e-01 -5.938043817877769470e-02 1.620197743177413940e-01 -9.677092730998992920e-02 8.909542858600616455e-02 1.041072048246860504e-02 -3.222548067569732666e-01 3.133070170879364014e-01 1.772886365652084351e-01 -1.169720441102981567e-01 -1.816360838711261749e-02 -3.624540865421295166e-01 -2.135296016931533813e-01 -1.303670704364776611e-01 3.720278292894363403e-02
2.610767185688018799e-01 -4.332129284739494324e-02 2.667387714609503746e-03 -5.942741874605417252e-03 -4.311875440180301666e-03 2.203192859888076782e-01 -1.814309209585189819e-01 -1.562574207782745361e-01 -2.003942131996154785e-01 1.363007873296737671e-01 2.154669538140296936e-02 1.598569601774215698e-01 2.235301882028579712e-01 -2.774903774261474609e-01 -1.872268021106719971e-01 -1.543096899986267090e-01 -1.220999583601951599e-01 2.841578423976898193e-01 2.582769095897674561e-01 2.481821030378341675e-01 -7.162841409444808960e-02 -1.401419490575790405e-01 -7.331375032663345337e-02 -2.028988897800445557e-01 7.783582806587219238e-02 -2.902057468891143799e-01 -3.375498056411743164e-01 5.809012055397033691e-02 5.606908816844224930e-03 3.243189305067062378e-02 -1.730158552527427673e-02 2.218051552772521973e-01
1.768855005502700806e-01 -1.056453287601470947e-01 -3.661850094795227051e-01 1.225819066166877747e-01 1.090467646718025208e-01 8.182491362094879150e-02 -8.822440356016159058e-02 2.939266897737979889e-02 6.048899516463279724e-02 -2.404644526541233063e-02 1.964668482542037964e-01 4.656715691089630127e-02 -1.052625011652708054e-02 -3.190190792083740234e-01 -1.170154809951782227e-01 -7.541061192750930786e-02 2.149267122149467468e-02 2.381590753793716431e-01 -2.265849113464355469e-01 -8.697469532489776611e-02 -2.739602923393249512e-01 -3.197949528694152832e-01 -1.398758739233016968e-01 -1.693196296691894531e-01 1.843938231468200684e-01 -4.224826693534851074e-01 -1.524823606014251709e-01 -4.721628874540328979e-02 -5.807600170373916626e-02 -1.112776547670364380e-01 3.881128132343292236e-02 -1.343550682067871094e-01
9.052264690399169922e-02 -8.175136148929595947e-02 1.791058182716369629e-01 -1.760941147804260254e-01 -1.782068759202957153e-01 -4.661855846643447876e-02 -8.310835808515548706e-02 6.297937780618667603e-02 1.351208239793777466e-01 1.552868038415908813e-01 2.051580883562564850e-02 3.572219312191009521e-01 -1.865003630518913269e-02 -1.910737156867980957e-02 -1.283870488405227661e-01 -4.084706306457519531e-02 2.838898636400699615e-02 2.039428651332855225e-01 -8.938934653997421265e-02 -8.463941514492034912e-02 -4.644859731197357178e-01 -3.944683969020843506e-01 -3.484045565128326416e-01 -3.352421522140502930e-02 -1.203938014805316925e-02 -1.924132555723190308e-01 -1.848361194133758545e-01 1.481198668479919434e-01 4.032133147120475769e-02 -8.241806179285049438e-02 -8.566592633724212646e-02 1.658957451581954956e-01
1.535491496324539185e-01 8.170649409294128418e-02 1.332662850618362427e-01 8.486568182706832886e-02 6.376780569553375244e-02 2.289120852947235107e-01 -2.405856102705001831e-01 3.953615427017211914e-01 -1.844703406095504761e-01 1.480701565742492676e-01 1.758876293897628784e-01 3.607760667800903320e-01 -1.255471557378768921e-01 2.555308863520622253e-03 -2.553684711456298828e-01 2.108504995703697205e-02 6.642835214734077454e-03 6.976459175348281860e-03 -1.237431075423955917e-02 -1.082004830241203308e-01 -9.596507996320724487e-02 -1.545723974704742432e-01 -2.938262820243835449e-01 -2.408435940742492676e-01 -2.723908722400665283e-01 -1.099233999848365784e-01 -1.377649605274200439e-01 -7.484450191259384155e-02 -2.515110671520233154e-01 1.065991520881652832e-01 -2.721607871353626251e-02 5.640118848532438278e-03
1.410084813833236694e-01 -5.218436196446418762e-02 -1.239610314369201660e-01 -1.521478742361068726e-01 -6.860142946243286133e-02 -1.008682250976562500e-01 3.078446909785270691e-02 2.560486495494842529e-01 -2.388335764408111572e-01 1.395027060061693192e-02 -2.245614230632781982e-01 6.934264302253723145e-02 1.890955120325088501e-01 2.664967812597751617e-02 -9.132263064384460449e-02 -2.712578475475311279e-01 -9.407931566238403320e-02 2.738153338432312012e-01 -1.313428208231925964e-02 6.806937605142593384e-02 2.133310027420520782e-02 4.465137142688035965e-03 -3.567328453063964844e-01 -2.229750454425811768e-01 1.846736669540405273e-01 -1.175125166773796082e-01 -3.639037907123565674e-01 2.386301159858703613e-01 1.827982813119888306e-02 -3.431466221809387207e-01 3.461947292089462280e-02 6.308516114950180054e-02
8.129083365201950073e-02 -2.559575065970420837e-02 -1.406751424074172974e-01 6.116778030991554260e-02 8.637224882841110229e-02 -4.121631979942321777e-01 -5.555522441864013672e-02 1.313327699899673462e-01 5.477707833051681519e-02 -5.001070722937583923e-02 1.765824407339096069e-01 1.426256746053695679e-01 -8.932857215404510498e-02 -6.504575163125991821e-02 -1.819447576999664307e-01 7.833310216665267944e-02 -6.155581399798393250e-02 2.932509481906890869e-01 -1.765874773263931274e-01 -1.945646256208419800e-01 -1.651297807693481445e-01 -8.562877774238586426e-02 -1.348340362310409546e-01 -4.587127566337585449e-01 -2.351335715502500534e-03 -1.318206191062927246e-01 -7.921618223190307617e-02 -1.518955677747726440e-01 -3.576371073722839355e-01 -1.130555123090744019e-01 -1.230262890458106995e-01 1.961739808320999146e-01
2.229299694299697876e-01 -2.545640766620635986e-01 -3.523997068405151367e-01 -1.062316168099641800e-02 -7.767366617918014526e-02 -1.011518295854330063e-02 -9.027074277400970459e-02 1.991444528102874756e-01 1.594105809926986694e-01 1.444303840398788452e-01 9.935487061738967896e-02 1.143771037459373474e-01 1.480172872543334961e-01 1.474070698022842407e-01 -2.823573350906372070e-01 -1.403051316738128662e-01 -2.198890596628189087e-01 2.083666175603866577e-01 -7.084251940250396729e-02 2.755129337310791016e-01 2.973626554012298584e-02 3.528340160846710205e-01 -1.730339825153350830e-01 -3.307765424251556396e-01 1.347888559103012085e-01 -5.238095670938491821e-02 -1.836682483553886414e-02 6.120887026190757751e-02 -1.651242822408676147e-01 -7.297666743397712708e-03 6.402048468589782715e-02 3.385523334145545959e-02
1.359778344631195068e-01 -1.477699875831604004e-01 -8.840084075927734375e-02 3.013755939900875092e-02 -7.295222487300634384e-03 -8.156533539295196533e-02 6.586001068353652954e-02 8.583881705999374390e-02 -2.197632193565368652e-01 3.841877579689025879e-01 -5.211693048477172852e-02 -2.008981071412563324e-02 -1.234423294663429260e-01 -4.048447310924530029e-02 -1.099640280008316040e-01 -2.990034408867359161e-03 2.144058197736740112e-01 4.010410308837890625e-01 1.538676172494888306e-01 -2.373352088034152985e-02 -4.603862762451171875e-01 6.812933832406997681e-03 -7.631687074899673462e-02 -2.347346842288970947e-01 -2.596298046410083771e-02 -5.402339738793671131e-04 1.868966668844223022e-01 2.301033735275268555e-01 -2.373597472906112671e-01 -7.842357456684112549e-02 1.229195743799209595e-01 -1.855393946170806885e-01
-2.116684913635253906e-01 -1.252916604280471802e-01 -3.603190183639526367e-01 -1.473827958106994629e-01 3.125808238983154297e-01 -9.995616227388381958e-02 -3.076939582824707031e-01 1.614358723163604736e-01 -1.323598176240921021e-01 1.247773841023445129e-01 -6.177193671464920044e-02 7.840047776699066162e-02 -1.197262406349182129e-01 -3.500705659389495850e-01 -1.597041487693786621e-01 -2.348894067108631134e-02 -1.338205784559249878e-01 1.808353513479232788e-01 -5.819284915924072266e-02 1.523525118827819824e-01 -1.864614933729171753e-01 -1.366967409849166870e-01 -1.458998173475265503e-01 -7.206773757934570312e-02 1.551553159952163696e-01 -2.092789411544799805e-01 -9.391301125288009644e-02 -2.062758654356002808e-01 -2.892510779201984406e-02 -1.857563555240631104e-01 1.805766820907592773e-01 -9.585517644882202148e-02
4.187432304024696350e-02 -8.123017847537994385e-02 -9.949283301830291748e-02 -3.931610658764839172e-02 7.620144635438919067e-02 -2.731383545324206352e-03 -2.509847879409790039e-01 8.489242196083068848e-02 8.150084316730499268e-02 2.153783291578292847e-01 2.760463654994964600e-01 1.323612332344055176e-01 1.894580386579036713e-02 -1.964559108018875122e-01 3.234394639730453491e-02 2.870738506317138672e-01 -3.003337085247039795e-01 3.186300098896026611e-01 -1.012657284736633301e-01 7.207397371530532837e-02 -2.284417599439620972e-01 -5.698868259787559509e-02 -1.430326402187347412e-01 -2.245790809392929077e-01 2.303392142057418823e-01 -1.816286295652389526e-01 -1.799286305904388428e-01 1.143555045127868652e-01 -2.501276433467864990e-01 2.776402235031127930e-02 -2.958831787109375000e-01 -1.383694559335708618e-01
-3.657732158899307251e-02 1.244307383894920349e-01 -1.383828222751617432e-01 1.605250686407089233e-01 1.529094576835632324e-01 -8.059013634920120239e-02 -2.291882038116455078e-01 2.611826956272125244e-01 1.781043857336044312e-01 2.566853165626525879e-01 -1.989265531301498413e-01 3.733643144369125366e-02 7.924231700599193573e-03 4.217804223299026489e-02 -4.635555669665336609e-02 6.579993665218353271e-02 -1.525256931781768799e-01 8.355332911014556885e-02 1.257448494434356689e-01 -1.656221598386764526e-01 -2.686697989702224731e-03 2.015894800424575806e-01 -2.378993481397628784e-01 -1.485972702503204346e-01 2.836444377899169922e-01 -6.903270632028579712e-02 -3.068088889122009277e-01 1.603456437587738037e-01 -3.555765151977539062e-01 -2.340755611658096313e-01 2.459667026996612549e-01 3.388872370123863220e-02
2.081241756677627563e-01 -1.055683940649032593e-03 1.187392547726631165e-01 3.101529777050018311e-01 2.090026587247848511e-01 -9.166167676448822021e-02 -2.140880227088928223e-01 -8.809424936771392822e-02 1.541018635034561157e-01 7.569134980440139771e-02 8.870026096701622009e-03 1.005234122276306152e-01 -1.390098184347152710e-01 -1.678375899791717529e-01 -1.124624833464622498e-01 2.891104817390441895e-01 2.019113600254058838e-01 3.144927322864532471e-01 -1.225606128573417664e-01 1.882508695125579834e-01 -1.214854195713996887e-01 1.104422211647033691e-01 -2.713834345340728760e-01 -2.653239667415618896e-01 1.745436787605285645e-01 -2.475633472204208374e-02 2.805393002927303314e-02 -7.857462018728256226e-02 -3.131553828716278076e-01 -2.174383401870727539e-01 -7.193820923566818237e-02 8.734644204378128052e-02
2.622638940811157227e-01 -4.350559115409851074e-01 -1.375527083873748779e-01 1.365764439105987549e-01 6.552535574883222580e-03 -4.308535531163215637e-02 -2.331721037626266479e-01 4.709844291210174561e-02 3.310568034648895264e-01 1.402580142021179199e-01 -1.100071221590042114e-01 2.602113485336303711e-01 -2.330985218286514282e-01 -3.702571988105773926e-02 5.429280921816825867e-02 -3.095344640314579010e-02 1.413143575191497803e-01 1.580890268087387085e-01 -1.731874793767929077e-01 -4.034247621893882751e-02 -7.595155388116836548e-02 -1.532023847103118896e-01 -1.523731462657451630e-02 5.778003018349409103e-03 4.545948654413223267e-02 -3.137415051460266113e-01 -2.795238494873046875e-01 -8.436850458383560181e-02 -1.257020682096481323e-01 -4.846452176570892334e-02 1.977075636386871338e-01 -1.676627099514007568e-01
-2.032084949314594269e-02 -1.363885253667831421e-01 -1.437680721282958984e-01 9.360518306493759155e-02 1.169296652078628540e-01 7.365749776363372803e-02 -7.613581418991088867e-02 1.934537440538406372e-01 1.159069016575813293e-01 1.288721263408660889e-01 -4.850436002016067505e-03 3.432495594024658203e-01 5.120332166552543640e-02 -5.765630863606929779e-03 -6.395421177148818970e-02 1.309993565082550049e-01 2.303234636783599854e-01 1.452661752700805664e-01 8.812393061816692352e-03 -1.447618752717971802e-01 -3.707953542470932007e-02 9.732882678508758545e-02 -1.096290946006774902e-01 -2.386072874069213867e-01 1.186479702591896057e-01 -3.238637745380401611e-01 4.077837988734245300e-02 2.927540838718414307e-01 -2.089214920997619629e-01 -1.695255190134048462e-01 -1.006331965327262878e-01 5.035984516143798828e-01
1.394516509026288986e-02 1.517391949892044067e-01 1.778068579733371735e-02 -1.860347837209701538e-01 1.041743159294128418e-01 4.761361703276634216e-02 -2.235967516899108887e-01 2.549156546592712402e-01 -4.829280823469161987e-02 1.203402429819107056e-01 -7.608322799205780029e-02 -8.524017035961151123e-02 1.100320965051651001e-01 -2.947818338871002197e-01 -1.882889717817306519e-01 -1.272781342267990112e-01 2.900556027889251709e-01 5.182434618473052979e-02 1.151616051793098450e-01 1.708593070507049561e-01 -3.546745702624320984e-02 1.396152656525373459e-02 1.400083769112825394e-02 -3.788686692714691162e-01 -8.856363594532012939e-02 -3.686538040637969971e-01 -2.352695763111114502e-01 -4.110021889209747314e-02 -2.708084881305694580e-01 1.549080759286880493e-01 -1.558625996112823486e-01 -1.906672716140747070e-01
-3.707196190953254700e-02 1.178359612822532654e-01 -1.117032766342163086e-01 -8.385618776082992554e-02 -5.930158123373985291e-02 -1.291700452566146851e-02 -3.663266301155090332e-01 2.434020042419433594e-01 7.439387589693069458e-02 1.708853691816329956e-01 7.127506285905838013e-02 2.222336232662200928e-01 1.594834923744201660e-01 -2.914729528129100800e-02 -1.368921697139739990e-01 -7.400173693895339966e-02 1.760032773017883301e-01 5.776526406407356262e-02 1.006224974989891052e-01 4.117742925882339478e-02 -6.527734547853469849e-02 -2.504506111145019531e-01 -2.963391244411468506e-01 -9.920400381088256836e-02 -1.310658454895019531e-01 -2.076193392276763916e-01 -2.926383167505264282e-02 -5.485414713621139526e-02 4.631770774722099304e-03 -3.187720179557800293e-01 3.589578866958618164e-01 -3.506944477558135986e-01
1.610039621591567993e-01 1.495585292577743530e-01 -1.009457558393478394e-01 1.788211613893508911e-02 -5.194712430238723755e-02 -1.287529915571212769e-01 -3.028663098812103271e-01 -5.135511606931686401e-02 1.100610420107841492e-01 4.145317375659942627e-01 6.943336129188537598e-02 -9.013427793979644775e-02 -3.063846230506896973e-01 1.023391913622617722e-02 -9.636268764734268188e-02 1.736290603876113892e-01 -3.699293301906436682e-04 5.593936424702405930e-03 1.844931840896606445e-01 3.351546823978424072e-01 -9.334890544414520264e-02 7.689085602760314941e-02 -2.744546234607696533e-01 -7.188423722982406616e-02 1.997142583131790161e-01 -9.722427278757095337e-02 -1.632507443428039551e-01 2.801651656627655029e-01 -2.292034626007080078e-01 -1.024487987160682678e-01 1.008216887712478638e-01 1.675153076648712158e-01
1.674853451550006866e-02 -1.393526196479797363e-01 -2.435271814465522766e-02 1.698707491159439087e-01 4.224701523780822754e-01 -6.015405058860778809e-02 5.680105835199356079e-02 2.404345273971557617e-01 2.921600360423326492e-03 1.559994071722030640e-01 -9.180910885334014893e-02 2.316559851169586182e-01 -3.550733253359794617e-02 7.394561916589736938e-02 -4.269502311944961548e-02 1.197062358260154724e-01 2.164426632225513458e-02 2.342627942562103271e-01 2.916519045829772949e-01 -1.127289757132530212e-01 5.795575678348541260e-02 1.255117952823638916e-01 -2.088055908679962158e-01 -2.678890153765678406e-02 2.273636311292648315e-01 -3.092927336692810059e-01 -2.034969478845596313e-01 6.463124603033065796e-02 -4.079355895519256592e-01 -1.292543560266494751e-01 4.520798102021217346e-02 6.120061129331588745e-02
2.858926951885223389e-01 -2.070359289646148682e-01 -1.416299343109130859e-01 -1.177589967846870422e-01 -3.290524706244468689e-02 -8.640198968350887299e-03 -2.490843683481216431e-01 2.246693521738052368e-01 -8.721198886632919312e-02 1.864506453275680542e-01 1.282866895198822021e-01 1.072837039828300476e-01 -1.339801698923110962e-01 -1.900260001420974731e-01 -2.329173684120178223e-01 5.656865611672401428e-02 -2.078218013048171997e-01 -1.233777254819869995e-01 2.211316861212253571e-02 -1.192081570625305176e-01 -4.444454982876777649e-02 -2.241681665182113647e-01 -3.824219405651092529e-01 -1.651229411363601685e-01 2.944110929965972900e-01 -2.063269764184951782e-01 -4.278080537915229797e-02 8.027480542659759521e-02 -1.269427686929702759e-01 -1.132024452090263367e-01 2.373323440551757812e-01 1.559524834156036377e-01
-2.289059385657310486e-02 1.057645305991172791e-01 -6.061019748449325562e-02 -6.652946025133132935e-02 2.152926176786422729e-01 -2.419724166393280029e-01 -1.417339593172073364e-01 5.888662114739418030e-02 2.445704638957977295e-01 3.666980564594268799e-01 -5.217853002250194550e-03 1.824656128883361816e-01 7.963018864393234253e-02 -7.996043562889099121e-02 -8.159792423248291016e-02 -3.535457327961921692e-02 1.478555351495742798e-01 1.454977095127105713e-01 1.481942087411880493e-01 2.673839330673217773e-01 -8.654254674911499023e-02 -1.817029565572738647e-01 -2.054706662893295288e-01 -1.774908006191253662e-01 -1.375577747821807861e-01 -3.698556721210479736e-01 -2.945116162300109863e-01 -5.626996979117393494e-02 -4.602237790822982788e-02 -2.533658146858215332e-01 1.694275438785552979e-01 -1.101661995053291321e-01
1.369203440845012665e-02 -1.096551641821861267e-01 -2.027465999126434326e-01 1.966551393270492554e-01 -1.177570689469575882e-02 -9.240107983350753784e-02 -1.502408683300018311e-01 5.213025026023387909e-03 -1.099941208958625793e-01 -4.075040575116872787e-03 -3.077242374420166016e-01 2.112719118595123291e-01 -1.025967523455619812e-01 2.114739120006561279e-01 -2.058502584695816040e-01 1.465308368206024170e-01 7.021641731262207031e-02 2.392902672290802002e-01 -3.849329054355621338e-02 -1.688934676349163055e-02 -6.820656359195709229e-03 9.767931699752807617e-02 -3.031019270420074463e-01 -3.022730350494384766e-01 3.208178281784057617e-01 -3.578770756721496582e-01 -8.314743638038635254e-02 1.091666966676712036e-01 -1.056327447295188904e-01 1.726071387529373169e-01 5.214018374681472778e-02 -2.364501357078552246e-01
6.671513617038726807e-02 -4.350246116518974304e-02 3.333986550569534302e-02 -5.163470283150672913e-02 8.846762776374816895e-02 1.043476238846778870e-01 -3.053033947944641113e-01 2.217941135168075562e-01 2.478171437978744507e-01 2.493450343608856201e-01 2.235092669725418091e-01 2.688125707209110260e-02 -1.739686280488967896e-01 -2.331586033105850220e-01 -1.002105046063661575e-02 8.120318502187728882e-02 -3.572816848754882812e-01 1.548849642276763916e-01 -1.280485689640045166e-01 1.527130156755447388e-01 -2.419225126504898071e-01 -1.014888845384120941e-02 -1.000228598713874817e-01 -4.025813341140747070e-01 7.541237026453018188e-02 -2.393259555101394653e-01 -1.151613593101501465e-01 -8.547624573111534119e-03 -1.704165786504745483e-01 -1.207685749977827072e-02 -9.421947598457336426e-02 -1.635428071022033691e-01
1.049374043941497803e-01 -2.344481348991394043e-01 -1.205704212188720703e-01 1.014354825019836426e-01 2.425065785646438599e-01 -1.715423166751861572e-01 -1.555296778678894043e-01 3.034891188144683838e-01 4.969001188874244690e-02 1.175834164023399353e-01 -6.984652578830718994e-02 1.432629078626632690e-01 -1.156807318329811096e-01 -2.342000417411327362e-02 1.030532941222190857e-01 1.469411849975585938e-01 1.379130035638809204e-01 3.162122368812561035e-01 1.279949955642223358e-02 -5.843486264348030090e-02 -2.757035195827484131e-01 -9.498616307973861694e-02 -2.250700443983078003e-01 -1.525078415870666504e-01 1.453410983085632324e-01 -1.970606297254562378e-01 5.078068748116493225e-02 2.438022382557392120e-02 -3.011943697929382324e-01 2.003871351480484009e-01 3.395123183727264404e-01 1.612895578145980835e-01
1.804165095090866089e-01 -1.370295733213424683e-01 -1.042533591389656067e-01 1.258680410683155060e-02 2.533257305622100830e-01 -1.364405751228332520e-01 -1.971510499715805054e-01 1.271080076694488525e-01 7.987377792596817017e-02 1.386482566595077515e-01 1.376997381448745728e-01 2.362230867147445679e-01 1.798129267990589142e-02 -1.471800655126571655e-01 1.610462740063667297e-02 -1.597293615341186523e-01 2.465723752975463867e-01 2.348127961158752441e-01 -4.198423400521278381e-02 -6.972668226808309555e-03 3.415593802928924561e-01 -1.368331164121627808e-01 -3.910905420780181885e-01 -1.493398994207382202e-01 3.041965961456298828e-01 -2.042030841112136841e-01 -1.534600108861923218e-01 1.041037887334823608e-01 1.647072285413742065e-01 -1.138975247740745544e-01 5.422390624880790710e-02 -1.079663410782814026e-01
1.697857826948165894e-01 -1.108679771423339844e-01 -9.851394593715667725e-02 -1.719614118337631226e-01 1.862717419862747192e-01 -1.415133029222488403e-01 -2.484988123178482056e-01 -6.643252819776535034e-02 4.840460047125816345e-02 1.880305260419845581e-01 -2.283725887537002563e-01 6.947689503431320190e-02 3.380806744098663330e-02 -6.525394320487976074e-02 -8.479666709899902344e-02 2.273802608251571655e-01 1.870662122964859009e-01 2.999939322471618652e-01 1.264605522155761719e-01 -1.159279868006706238e-01 -4.129558801651000977e-02 -9.140165895223617554e-02 -3.341793715953826904e-01 -3.038159906864166260e-01 -1.219601719640195370e-03 4.864718019962310791e-02 5.416044965386390686e-02 -3.217144608497619629e-01 -1.676826328039169312e-01 -2.373664677143096924e-01 2.446660399436950684e-01 -1.347579956054687500e-01
2.975772619247436523e-01 5.265774577856063843e-02 -1.571923494338989258e-01 -1.202783808112144470e-01 2.559693753719329834e-01 4.107146710157394409e-02 -4.569053649902343750e-02 1.531998068094253540e-01 3.767999820411205292e-03 2.430292814970016479e-01 1.748609095811843872e-01 8.056052960455417633e-03 -1.058633700013160706e-01 -1.536858975887298584e-01 1.173619553446769714e-01 1.912417858839035034e-01 -3.460727632045745850e-01 1.623470187187194824e-01 -6.660856306552886963e-02 7.701206207275390625e-02 -2.578878402709960938e-01 -3.000073321163654327e-02 -2.741944789886474609e-01 -2.234540730714797974e-01 1.340217590332031250e-01 -2.194376140832901001e-01 -2.538046836853027344e-01 1.168689802289009094e-01 -2.621316611766815186e-01 -1.635186187922954559e-02 -1.977937668561935425e-01 2.318595908582210541e-02
8.589150011539459229e-02 2.345942892134189606e-02 -7.455309969373047352e-04 -4.644830897450447083e-02 1.965859085321426392e-01 3.522235527634620667e-02 -2.467051446437835693e-01 3.249346613883972168e-01 -7.287972420454025269e-02 3.898245096206665039e-01 7.057220488786697388e-02 9.002539515495300293e-02 -1.616663187742233276e-01 -1.629605442285537720e-01 -1.104662865400314331e-01 -1.040603667497634888e-01 2.442931234836578369e-01 2.674632072448730469e-01 -8.812876045703887939e-02 2.216129004955291748e-01 1.282137334346771240e-01 -1.720672100782394409e-01 5.584333091974258423e-02 -5.629555135965347290e-02 -6.565807014703750610e-02 -4.599230587482452393e-01 -2.081487476825714111e-01 9.511756896972656250e-02 2.066827751696109772e-02 -1.232893615961074829e-01 -9.538734704256057739e-02 6.427104026079177856e-02
9.214150160551071167e-02 -1.954225897789001465e-01 -3.110404312610626221e-01 -1.033325642347335815e-01 2.140995115041732788e-01 2.233560085296630859e-01 -2.215708047151565552e-01 3.007895350456237793e-01 -7.580804824829101562e-02 3.294369280338287354e-01 -4.083988815546035767e-02 1.278608888387680054e-01 1.160980686545372009e-01 7.037669420242309570e-03 -1.017613615840673447e-02 -2.879180572926998138e-02 1.618064641952514648e-01 4.144358634948730469e-02 -1.350640207529067993e-01 2.332967147231101990e-02 -1.102139949798583984e-01 -3.148368895053863525e-01 5.132272467017173767e-02 -1.911632902920246124e-02 1.788745671510696411e-01 -3.459311425685882568e-01 -2.004203945398330688e-01 4.062058031558990479e-02 -1.117142066359519958e-01 -3.056119382381439209e-01 4.508578404784202576e-02 3.873514756560325623e-02
4.088689386844635010e-01 2.888037636876106262e-02 -2.954804897308349609e-02 -7.249887101352214813e-03 1.673934608697891235e-01 -2.395537346601486206e-01 -3.523443937301635742e-01 1.075881198048591614e-01 2.242330908775329590e-01 2.034258395433425903e-01 -1.098517701029777527e-01 1.438509970903396606e-01 7.750495523214340210e-02 1.945697702467441559e-02 6.036063283681869507e-02 -2.409876137971878052e-01 1.783481687307357788e-01 1.415171623229980469e-01 2.012119591236114502e-01 -2.155820429325103760e-01 -9.333387017250061035e-02 1.083029434084892273e-01 -2.462866008281707764e-01 -1.067748591303825378e-01 6.758680939674377441e-02 -1.799322664737701416e-01 -2.701394855976104736e-01 2.115029841661453247e-01 1.739869266748428345e-02 1.459137499332427979e-01 -9.132657945156097412e-02 3.910226374864578247e-02
-7.653663400560617447e-03 -1.533711850643157959e-01 -1.940009929239749908e-02 1.399229168891906738e-01 -1.890119910240173340e-01 -6.697712093591690063e-02 -3.223059773445129395e-01 2.756639122962951660e-01 -1.290590781718492508e-02 2.283671349287033081e-01 9.056258201599121094e-02 1.034206151962280273e-01 -2.489296942949295044e-01 1.263365298509597778e-01 1.789800971746444702e-01 2.724658250808715820e-01 -9.528237394988536835e-03 2.365606725215911865e-01 1.217635720968246460e-01 -1.688499599695205688e-01 -1.328932195901870728e-01 -1.743774563074111938e-01 -1.814320385456085205e-01 -2.633665800094604492e-01 -2.111267298460006714e-01 -6.436529755592346191e-02 -2.047131657600402832e-01 2.637217342853546143e-01 -1.949856281280517578e-01 1.574333570897579193e-02 1.017220616340637207e-01 -1.498071253299713135e-01
3.027126938104629517e-02 1.108556520193815231e-02 2.033927589654922485e-01 1.703442446887493134e-02 -1.151934340596199036e-01 2.461580932140350342e-01 -3.215447068214416504e-01 2.631743848323822021e-01 -1.163917854428291321e-01 3.516501784324645996e-01 -1.362935081124305725e-02 1.751254200935363770e-01 1.754706799983978271e-01 -1.188374087214469910e-01 -1.535080820322036743e-01 -3.170423954725265503e-02 -8.340624044649302959e-04 -2.594241686165332794e-02 1.483502704650163651e-02 -4.662186279892921448e-02 -2.118096798658370972e-01 -1.565009057521820068e-01 -2.921800017356872559e-01 -4.771941155195236206e-02 -2.568943202495574951e-01 -7.366241514682769775e-02 -2.089221924543380737e-01 -2.785708056762814522e-03 -3.765618503093719482e-01 -6.213985756039619446e-02 -1.927846670150756836e-01 -1.235816478729248047e-01
-1.957115484401583672e-03 7.770927995443344116e-02 2.097376883029937744e-01 2.276016920804977417e-01 3.117583096027374268e-01 1.414497941732406616e-01 -3.671851754188537598e-01 3.270222842693328857e-01 -2.056663334369659424e-01 2.206567525863647461e-01 1.882385164499282837e-01 9.652671217918395996e-02 -9.786724299192428589e-02 8.698815852403640747e-02 -1.595140695571899414e-01 -9.330102801322937012e-02 5.793521646410226822e-03 2.609140276908874512e-01 1.395936161279678345e-01 2.868873775005340576e-01 -4.030338674783706665e-02 3.289880231022834778e-02 -1.900175213813781738e-01 -7.004347443580627441e-02 -1.717043071985244751e-01 -1.840366125106811523e-01 -1.381248086690902710e-01 1.306546032428741455e-01 3.630255162715911865e-02 -1.816224157810211182e-01 2.173121320083737373e-03 -6.878256797790527344e-02
1.432485431432723999e-01 -4.577747080475091934e-03 2.675711363554000854e-02 -1.692279875278472900e-01 -2.215760797262191772e-01 6.134046614170074463e-02 -4.141632616519927979e-01 1.211812123656272888e-01 -1.084342151880264282e-01 3.689985349774360657e-02 -3.491474390029907227e-01 -8.186529576778411865e-02 1.304834783077239990e-01 -1.877797245979309082e-01 -3.106717169284820557e-01 -2.107456699013710022e-02 -1.139693781733512878e-01 4.624109566211700439e-01 -2.255521416664123535e-01 1.117003411054611206e-01 -6.020649895071983337e-02 7.894483860582113266e-04 -1.295401304960250854e-01 -9.763789176940917969e-02 8.854584395885467529e-02 -1.217859759926795959e-01 -1.185197085142135620e-01 1.383858919143676758e-01 -2.570385672152042389e-02 4.630264267325401306e-02 -7.262998819351196289e-02 -1.897473931312561035e-01
1.103375181555747986e-01 -7.436857372522354126e-02 -3.037762343883514404e-01 3.671622136607766151e-03 1.539420783519744873e-01 -1.670768260955810547e-01 -2.367869019508361816e-01 -6.304226070642471313e-02 -1.714057028293609619e-01 3.099000453948974609e-01 5.040553584694862366e-02 1.586337983608245850e-01 1.308308690786361694e-01 -8.702552318572998047e-02 -1.006119400262832642e-01 -8.212333917617797852e-02 1.205341443419456482e-01 3.299916684627532959e-01 1.243896707892417908e-01 2.886537909507751465e-01 -2.613446209579706192e-03 -2.132006585597991943e-01 -2.574248909950256348e-01 6.642767041921615601e-02 1.028464175760746002e-02 -3.840376436710357666e-01 -1.775599122047424316e-01 -1.161243468523025513e-01 1.309421509504318237e-01 -1.552561968564987183e-01 -1.032098531723022461e-01 2.831527031958103180e-02
1.942632794380187988e-01 4.865708574652671814e-02 -7.591433823108673096e-02 -1.177757680416107178e-01 -9.625100344419479370e-02 -3.203245103359222412e-01 5.611750110983848572e-02 1.680241525173187256e-02 2.683252096176147461e-01 1.711995303630828857e-01 -9.164895862340927124e-02 1.570372879505157471e-01 -1.366232633590698242e-01 1.226820200681686401e-01 -2.288092225790023804e-01 -1.019915789365768433e-01 8.322139829397201538e-02 2.837576866149902344e-01 6.483827531337738037e-02 1.496614217758178711e-01 -3.498834371566772461e-02 -1.718116551637649536e-02 -2.242586016654968262e-01 -1.807253658771514893e-01 -2.523414194583892822e-01 -2.227031141519546509e-01 -3.462224006652832031e-01 -3.826319240033626556e-03 -2.066521048545837402e-01 -2.811058461666107178e-01 1.974479854106903076e-01 4.156408831477165222e-02
1.073040589690208435e-01 1.136156469583511353e-01 7.260602433234453201e-03 2.092971652746200562e-02 2.191306501626968384e-01 1.524670124053955078e-01 -2.115523964166641235e-01 3.224043250083923340e-01 1.148727536201477051e-01 8.568609505891799927e-02 1.458637118339538574e-01 1.989713460206985474e-01 4.439448937773704529e-03 9.483828395605087280e-02 -1.912352740764617920e-01 1.079480499029159546e-01 1.014814227819442749e-01 2.186542451381683350e-01 1.316389143466949463e-01 3.301285207271575928e-01 5.025297030806541443e-02 1.797634810209274292e-01 -1.204522047191858292e-02 -2.767179906368255615e-01 -1.180840581655502319e-01 -1.436303704977035522e-01 -4.317240118980407715e-01 2.400600016117095947e-01 5.544874817132949829e-02 -7.245278451591730118e-03 1.100972369313240051e-01 -1.632949858903884888e-01
1.504471600055694580e-01 -3.057423233985900879e-01 8.748197555541992188e-02 -9.029117226600646973e-02 5.092116072773933411e-02 -2.435826212167739868e-01 -1.613884270191192627e-01 5.705633759498596191e-02 -1.061500757932662964e-01 1.211035996675491333e-01 1.062855422496795654e-01 1.556578874588012695e-01 -8.878473937511444092e-02 -2.960605621337890625e-01 -2.761119008064270020e-01 1.146342977881431580e-02 6.006015092134475708e-02 3.207258880138397217e-01 -1.991932839155197144e-02 -1.855824738740921021e-01 2.661670744419097900e-01 -1.623357832431793213e-01 5.840663984417915344e-02 -3.546871989965438843e-02 -2.176646590232849121e-01 -5.188519880175590515e-02 -3.166229724884033203e-01 -2.515060007572174072e-01 -9.257001429796218872e-02 -6.238593161106109619e-02 -1.000474989414215088e-01 -2.535112798213958740e-01
-1.576620042324066162e-01 2.520118951797485352e-01 1.049051955342292786e-01 -2.903880923986434937e-02 1.286628842353820801e-01 6.421314179897308350e-02 -2.880435585975646973e-01 -4.234969615936279297e-02 -1.950493901968002319e-01 3.576730787754058838e-01 -6.403724849224090576e-02 8.247866481542587280e-02 -1.198367998003959656e-01 -2.566949427127838135e-01 -1.991395056247711182e-01 1.290160119533538818e-01 2.498653531074523926e-01 2.770398855209350586e-01 7.106950879096984863e-02 2.259896397590637207e-01 -9.487213194370269775e-02 1.402675360441207886e-01 -1.842263787984848022e-01 -1.029789671301841736e-01 -2.970926463603973389e-01 -2.253444939851760864e-01 -2.344324886798858643e-01 2.053340524435043335e-02 4.011924564838409424e-02 9.476495534181594849e-02 3.917150944471359253e-02 7.640180736780166626e-02
-4.894148185849189758e-02 -8.126565068960189819e-02 -1.888946890830993652e-01 -8.678448945283889771e-02 1.279399096965789795e-01 -5.236773565411567688e-02 -3.025665581226348877e-01 -4.327197372913360596e-02 1.362598389387130737e-01 1.577300280332565308e-01 -2.724547982215881348e-01 1.717313230037689209e-01 -2.567225508391857147e-02 2.005084604024887085e-01 6.611514091491699219e-02 -2.152467891573905945e-02 -4.972302168607711792e-02 5.179589390754699707e-01 2.917776405811309814e-01 -1.905731558799743652e-01 -9.312814474105834961e-02 -2.021952122449874878e-01 -1.602745503187179565e-01 -7.454067934304475784e-03 1.077809110283851624e-01 -2.419701516628265381e-01 -1.920193433761596680e-01 1.796433627605438232e-01 -8.205351233482360840e-02 1.091455891728401184e-01 4.459264874458312988e-02 -1.222414299845695496e-01
1.550516933202743530e-01 1.539413630962371826e-01 1.129604969173669815e-02 2.948353625833988190e-02 1.352016776800155640e-01 -1.550879776477813721e-01 -2.715491652488708496e-01 -2.349022328853607178e-01 1.207080390304327011e-02 3.576301932334899902e-01 -1.538266614079475403e-02 3.263709545135498047e-01 -1.092338562011718750e-01 1.357887238264083862e-01 -6.934560090303421021e-02 -1.508384793996810913e-01 9.409961849451065063e-02 -1.578294672071933746e-02 1.366788297891616821e-01 -1.546771526336669922e-01 4.117352515459060669e-02 -1.005779206752777100e-02 -1.728281080722808838e-01 -6.972785294055938721e-02 3.004366755485534668e-01 -4.145163595676422119e-01 -1.882103830575942993e-01 2.545772194862365723e-01 -1.694301813840866089e-01 9.203639812767505646e-03 -6.713183224201202393e-02 5.855248868465423584e-02
1.394230127334594727e-01 -6.024110689759254456e-02 9.763706475496292114e-03 -2.593234553933143616e-02 5.203249305486679077e-02 -4.383637383580207825e-02 -2.761467397212982178e-01 -1.486566215753555298e-01 3.961915522813796997e-02 1.435321718454360962e-01 -2.072462290525436401e-01 1.449972856789827347e-02 3.487333282828330994e-02 -9.346041828393936157e-02 -2.867656946182250977e-01 1.326359510421752930e-01 2.305942028760910034e-01 3.854632079601287842e-01 7.310861349105834961e-02 -7.217042893171310425e-02 -6.704983860254287720e-02 -1.027788966894149780e-01 -3.226629197597503662e-01 -2.310595214366912842e-01 2.210618853569030762e-01 -5.549757275730371475e-03 9.904261678457260132e-02 -3.793191909790039062e-01 -1.823302656412124634e-01 -1.383393704891204834e-01 1.723020970821380615e-01 -1.689366698265075684e-01
2.501668930053710938e-01 -1.545008867979049683e-01 5.232833325862884521e-03 5.630713328719139099e-02 5.778925120830535889e-02 -2.179434150457382202e-02 -2.090655863285064697e-01 -6.637326627969741821e-02 5.808469373732805252e-03 3.928527832031250000e-01 -2.586159110069274902e-01 2.334004044532775879e-01 4.877083003520965576e-02 -1.379443258047103882e-01 -2.858538180589675903e-02 1.634438037872314453e-01 2.867845445871353149e-02 1.083727926015853882e-01 7.889628410339355469e-02 -1.443481594324111938e-01 -2.031400501728057861e-01 -1.266348809003829956e-01 -4.284275770187377930e-01 -2.446490377187728882e-01 1.854332685470581055e-01 1.187090128660202026e-01 1.711782254278659821e-02 -7.030721008777618408e-02 -4.491286352276802063e-02 -3.074780404567718506e-01 1.565145701169967651e-01 -1.365742683410644531e-01
-1.377217918634414673e-01 -2.819297648966312408e-02 -2.341830879449844360e-01 -1.141871362924575806e-01 2.150355428457260132e-01 -2.039457708597183228e-01 -6.964816898107528687e-02 1.642647385597229004e-02 1.941831111907958984e-01 2.687650024890899658e-01 -2.323093079030513763e-02 1.432100981473922729e-01 -1.601445227861404419e-01 -3.064878582954406738e-01 -2.955277860164642334e-01 -1.474179923534393311e-01 -2.186319530010223389e-01 3.048173487186431885e-01 -7.626580446958541870e-02 -3.972918167710304260e-02 -1.781120002269744873e-01 9.112490713596343994e-02 -2.473719865083694458e-01 -2.973949015140533447e-01 -2.782086655497550964e-02 1.602931693196296692e-02 -2.109006792306900024e-01 2.421772330999374390e-01 5.894150212407112122e-02 -2.475565113127231598e-02 7.805743813514709473e-02 -8.746328949928283691e-02
-9.003657102584838867e-02 1.170224230736494064e-02 2.021693289279937744e-01 6.026572734117507935e-02 5.411013215780258179e-02 1.185292303562164307e-01 -1.565540879964828491e-01 3.206275701522827148e-01 -1.438047289848327637e-01 1.534862667322158813e-01 2.648991346359252930e-01 3.719716668128967285e-01 6.078654900193214417e-02 4.006746166851371527e-04 -3.418830335140228271e-01 6.032686680555343628e-02 -6.117358431220054626e-02 1.126323044300079346e-01 -2.631008811295032501e-02 -7.927217334508895874e-02 -1.249577105045318604e-01 -9.795667976140975952e-02 -2.958986759185791016e-01 -6.847187876701354980e-02 -2.842971682548522949e-01 -7.834620773792266846e-02 -2.127584666013717651e-01 -4.380824789404869080e-02 -3.616572916507720947e-01 -3.745194524526596069e-02 -1.190498992800712585e-01 6.778196990489959717e-02
3.838114440441131592e-01 -1.283036619424819946e-01 -1.664941608905792236e-01 -1.253073662519454956e-01 1.365894526243209839e-01 7.197304069995880127e-02 -4.257636070251464844e-01 1.362184286117553711e-01 -1.105217114090919495e-01 3.533471375703811646e-02 2.347647398710250854e-01 8.149941265583038330e-02 -4.538307338953018188e-02 -2.715508341789245605e-01 -6.761748343706130981e-02 2.942686975002288818e-01 -8.161240071058273315e-02 2.234618216753005981e-01 -7.978314533829689026e-03 -2.124952524900436401e-01 -1.879274398088455200e-01 -9.883108735084533691e-02 -2.174240648746490479e-01 1.169186532497406006e-01 1.816644221544265747e-01 -1.195939555764198303e-01 -1.134520843625068665e-01 5.141705647110939026e-02 -1.873772889375686646e-01 -1.359385251998901367e-01 -5.180075764656066895e-02 -4.263827577233314514e-03
1.620042175054550171e-01 4.476309940218925476e-02 -1.858354955911636353e-01 -3.219385817646980286e-02 -1.258979141712188721e-01 -2.102994173765182495e-01 -1.204547584056854248e-01 -5.799286067485809326e-02 1.454383879899978638e-01 -5.370819568634033203e-02 -9.054213017225265503e-02 1.279304921627044678e-01 -3.484692052006721497e-02 5.495411902666091919e-02 -4.142142832279205322e-01 -8.213955163955688477e-02 7.428919523954391479e-02 3.346507847309112549e-01 6.258689612150192261e-02 2.252256274223327637e-01 -1.280402690172195435e-01 -2.705518901348114014e-01 -1.816041767597198486e-01 -6.046986579895019531e-02 -2.039083093404769897e-01 -2.706148326396942139e-01 -3.182481527328491211e-01 1.444732993841171265e-01 -1.943047195672988892e-01 -2.304633110761642456e-01 -6.882857065647840500e-03 -2.849382907152175903e-02
8.352693170309066772e-02 8.623387664556503296e-02 -2.207260727882385254e-01 1.817508488893508911e-01 9.294247627258300781e-02 -2.981291115283966064e-01 -1.101544424891471863e-01 -1.479208171367645264e-01 4.234805703163146973e-02 8.453875035047531128e-02 1.881697773933410645e-01 3.420368582010269165e-02 9.944531321525573730e-02 5.057703703641891479e-02 -2.156599760055541992e-01 1.657470017671585083e-01 -2.807697057723999023e-01 3.226827085018157959e-01 -1.407297402620315552e-01 3.040677867829799652e-02 1.535631418228149414e-01 -8.330284059047698975e-02 -2.356037795543670654e-01 -4.768055379390716553e-01 -7.546724379062652588e-02 -3.918961435556411743e-02 -2.811349369585514069e-02 1.717237979173660278e-01 -2.193203568458557129e-01 -1.465529203414916992e-01 -9.460083395242691040e-02 8.517786860466003418e-02
1.530122458934783936e-01 -2.092251926660537720e-01 1.782163977622985840e-02 2.377343326807022095e-01 -1.297619640827178955e-01 7.872157543897628784e-02 -3.262592256069183350e-01 -8.670572191476821899e-02 -2.276894263923168182e-02 1.670746654272079468e-01 8.987808600068092346e-03 2.206821143627166748e-01 -2.120490223169326782e-01 -3.473058938980102539e-01 4.259777069091796875e-02 5.233772099018096924e-02 -5.077014118432998657e-02 1.935406625270843506e-01 1.293854564428329468e-01 1.093665137887001038e-01 -2.742376551032066345e-02 1.328339427709579468e-01 -3.782989084720611572e-01 -3.287905454635620117e-01 1.937315315008163452e-01 1.191399395465850830e-01 -1.318338215351104736e-01 -4.190292954444885254e-02 -1.366929113864898682e-01 -2.319935709238052368e-01 5.355789512395858765e-02 -8.390922844409942627e-02
9.349805116653442383e-02 -7.231344282627105713e-02 1.401379555463790894e-01 -2.035798430442810059e-01 1.844557523727416992e-01 -2.300006151199340820e-01 -2.283412665128707886e-01 -4.798178747296333313e-02 -2.634261250495910645e-01 2.681170701980590820e-01 -2.585778199136257172e-02 4.622573778033256531e-02 -3.712451457977294922e-02 1.114877685904502869e-01 -2.257480174303054810e-01 -9.897630661725997925e-02 -2.223857939243316650e-01 3.675153255462646484e-01 -3.112845122814178467e-02 -3.670343011617660522e-02 -4.304422065615653992e-02 1.438891589641571045e-01 -1.171845123171806335e-01 -2.734141945838928223e-01 6.338300555944442749e-02 2.883563339710235596e-01 -1.194607019424438477e-01 2.397483885288238525e-01 -2.155008614063262939e-01 -1.752177178859710693e-01 2.610485069453716278e-02 -1.740796864032745361e-01
3.678631484508514404e-01 -8.729600906372070312e-02 1.001101210713386536e-01 9.762521088123321533e-02 1.572359055280685425e-01 -2.589861154556274414e-01 8.246918767690658569e-02 3.424249216914176941e-02 -2.748697064816951752e-02 3.246858417987823486e-01 9.266502410173416138e-02 1.361901760101318359e-01 -9.521824866533279419e-02 -1.799466907978057861e-01 -2.947522103786468506e-01 2.306125499308109283e-02 4.269555211067199707e-02 1.690503358840942383e-01 1.052579954266548157e-01 2.192135602235794067e-01 -4.547094553709030151e-02 2.781721949577331543e-02 -6.037856265902519226e-02 1.566448807716369629e-01 -1.153524145483970642e-01 -3.762434422969818115e-01 -3.239327073097229004e-01 -1.845198720693588257e-01 -9.664554148912429810e-02 -1.991330236196517944e-01 -3.159485384821891785e-02 -1.056721881031990051e-01
7.693503051996231079e-02 -3.944928199052810669e-02 7.681742310523986816e-02 -7.077414542436599731e-02 -2.554060220718383789e-01 8.595549315214157104e-02 -3.909898921847343445e-02 -1.515904217958450317e-01 3.537524938583374023e-01 3.040861487388610840e-01 5.738105624914169312e-02 3.218298256397247314e-01 -3.167906077578663826e-03 -4.413223266601562500e-02 -2.610200345516204834e-01 -1.116193160414695740e-01 2.200121134519577026e-01 8.884541690349578857e-02 1.051171496510505676e-01 -2.253827452659606934e-02 -2.671488523483276367e-01 4.512427374720573425e-03 -3.060533404350280762e-01 -1.942235231399536133e-01 -1.764481365680694580e-01 3.937852382659912109e-02 -2.192320674657821655e-01 1.186745688319206238e-01 -7.675084471702575684e-02 -2.268597632646560669e-01 -2.333742678165435791e-01 1.320535968989133835e-02
3.170023560523986816e-01 -9.385294467210769653e-02 -9.837973862886428833e-02 2.159662544727325439e-01 2.819582819938659668e-01 -2.634616494178771973e-01 1.106183510273694992e-02 2.131371796131134033e-01 1.283307075500488281e-01 1.721212714910507202e-01 -8.174416422843933105e-02 2.778099477291107178e-01 -2.061226405203342438e-02 -2.083291560411453247e-01 -1.163726486265659332e-02 8.349181711673736572e-02 2.118633389472961426e-01 2.564115226268768311e-01 1.064706444740295410e-01 -9.406464174389839172e-03 -1.793495416641235352e-01 -5.746181681752204895e-02 7.271534204483032227e-02 -2.069315612316131592e-01 -4.818546772003173828e-02 4.773990064859390259e-02 -1.508840769529342651e-01 1.432541161775588989e-01 -3.028261065483093262e-01 2.043854817748069763e-02 2.781613767147064209e-01 1.897742599248886108e-01
6.524658203125000000e-02 -1.890418678522109985e-02 1.539485007524490356e-01 2.325330227613449097e-01 5.402397830039262772e-03 1.159578338265419006e-01 -2.031489908695220947e-01 3.671835064888000488e-01 -1.128643080592155457e-01 2.810868918895721436e-01 1.148500815033912659e-01 4.028834700584411621e-01 -3.129345132037997246e-03 -2.747102640569210052e-03 -3.266583979129791260e-01 6.019243504852056503e-03 -4.594854544848203659e-03 -6.567415595054626465e-02 -1.572779417037963867e-01 -1.792853474617004395e-01 -1.224595680832862854e-01 -7.534983009099960327e-02 -3.159787356853485107e-01 -1.561918109655380249e-01 -2.468748092651367188e-01 -1.023895666003227234e-01 -1.169659197330474854e-01 2.560833282768726349e-02 -1.566138863563537598e-01 -1.087300702929496765e-01 -1.462336778640747070e-01 -6.636118143796920776e-02
1.457345634698867798e-01 -6.950247287750244141e-02 5.515353754162788391e-02 1.570025533437728882e-01 7.505211234092712402e-02 -4.667979106307029724e-02 -2.782602906227111816e-01 -8.557416149415075779e-04 -1.667773001827299595e-03 -4.136154055595397949e-02 5.527493357658386230e-02 2.499734908342361450e-01 -8.341392129659652710e-02 -4.005340337753295898e-01 1.263487488031387329e-01 7.448049634695053101e-02 8.101237565279006958e-02 4.434439539909362793e-01 2.593094110488891602e-02 9.560903534293174744e-03 -2.450499385595321655e-01 -1.023121401667594910e-01 -2.004040628671646118e-01 -3.798195719718933105e-01 1.022658944129943848e-01 -1.320918202400207520e-01 -4.804985970258712769e-02 -1.706785857677459717e-01 -1.440380811691284180e-01 -2.272633165121078491e-01 1.060126423835754395e-01 5.434615537524223328e-02
5.732290446758270264e-02 -6.435563415288925171e-02 -2.304935455322265625e-01 1.338585913181304932e-01 2.259888499975204468e-02 -1.214455589652061462e-01 -3.388266861438751221e-01 1.655064374208450317e-01 1.318426728248596191e-01 1.009133681654930115e-01 2.288543283939361572e-01 2.030957639217376709e-01 4.741087183356285095e-02 7.181703299283981323e-02 -3.310875892639160156e-01 -7.604675367474555969e-03 -1.798525452613830566e-01 8.602860569953918457e-02 3.637226819992065430e-01 -1.746622100472450256e-02 -4.219890758395195007e-02 -5.765067413449287415e-02 -7.251813262701034546e-02 -8.818458020687103271e-02 -1.009788066148757935e-01 -3.530636131763458252e-01 -1.617221236228942871e-01 -8.208227902650833130e-02 -5.421561002731323242e-02 -3.197955787181854248e-01 -4.586924612522125244e-02 -2.454777806997299194e-01
4.898362606763839722e-02 -4.597438033670186996e-03 -2.444140464067459106e-01 2.415746077895164490e-02 -5.359641462564468384e-02 -1.251975148916244507e-01 -5.989146605134010315e-02 1.992985308170318604e-01 2.076930701732635498e-01 1.926993280649185181e-01 1.044873893260955811e-01 3.861438035964965820e-01 -4.436538740992546082e-02 -1.800667345523834229e-01 -2.017296850681304932e-01 8.737263828516006470e-02 5.570765212178230286e-02 -1.425512135028839111e-02 1.337156593799591064e-01 3.210034370422363281e-01 -2.647335231304168701e-01 -1.934507861733436584e-02 -1.544155925512313843e-01 -2.063388228416442871e-01 -1.347243133932352066e-02 -1.931207254528999329e-02 -4.151333570480346680e-01 -5.655163154006004333e-02 1.858033984899520874e-02 -3.368936479091644287e-01 -3.259142115712165833e-02 -1.696855761110782623e-02
2.730968296527862549e-01 1.275909841060638428e-01 6.473670899868011475e-02 2.971461415290832520e-01 1.273753345012664795e-01 1.811752021312713623e-01 -2.306258827447891235e-01 5.970500037074089050e-02 -1.418682932853698730e-01 2.466184049844741821e-01 9.387399256229400635e-02 4.134980440139770508e-01 1.298260986804962158e-01 -4.987170547246932983e-02 -1.697296649217605591e-01 -1.291807182133197784e-02 -1.057005766779184341e-02 9.662425518035888672e-02 -1.742462813854217529e-01 6.919358391314744949e-03 -3.020358085632324219e-01 -9.864404797554016113e-03 -1.744796149432659149e-02 -2.439177632331848145e-01 -2.875549793243408203e-01 -1.767923682928085327e-02 -2.560712993144989014e-01 8.101888746023178101e-02 -2.073851674795150757e-01 -1.058017164468765259e-01 1.246605068445205688e-02 3.629205003380775452e-02
7.615906745195388794e-02 9.572307765483856201e-02 -1.109070926904678345e-01 -1.230908557772636414e-01 1.295925080776214600e-01 -2.098408155143260956e-02 -1.439275145530700684e-01 1.344923079013824463e-01 8.645370602607727051e-02 2.587212324142456055e-01 1.083158031105995178e-01 4.369174130260944366e-03 -6.092088669538497925e-02 -3.724797666072845459e-01 7.923916727304458618e-02 2.910773158073425293e-01 -2.495597004890441895e-01 3.036531209945678711e-01 1.243421509861946106e-01 2.018008977174758911e-01 -2.543937563896179199e-01 3.524044528603553772e-02 -2.514555752277374268e-01 -1.553962528705596924e-01 1.172635927796363831e-01 -1.314139366149902344e-01 -1.612847894430160522e-01 7.479128241539001465e-02 -3.126861453056335449e-01 7.413674890995025635e-02 -2.182791233062744141e-01 6.618312746286392212e-02
1.608354896306991577e-01 -2.059070169925689697e-01 -2.022942900657653809e-01 1.099194735288619995e-01 2.746067643165588379e-01 -2.187116891145706177e-01 -3.394055739045143127e-02 7.500298321247100830e-02 -1.777107268571853638e-02 2.377865314483642578e-01 -9.437226504087448120e-02 2.788181006908416748e-01 -2.120877243578433990e-02 -2.286955416202545166e-01 -4.726049676537513733e-02 5.736738443374633789e-02 1.090482622385025024e-01 3.857845664024353027e-01 2.319318801164627075e-01 -1.482598930597305298e-01 -1.995286196470260620e-01 -3.419050190132111311e-04 7.441364973783493042e-02 -1.893526166677474976e-01 -1.020831335335969925e-02 -1.336226910352706909e-01 -2.065704017877578735e-02 1.673584878444671631e-01 -2.338628619909286499e-01 6.938052922487258911e-02 1.985874772071838379e-01 2.896415293216705322e-01
1.888838708400726318e-01 -1.690671145915985107e-01 -8.758500963449478149e-02 -7.046903669834136963e-02 9.977452456951141357e-02 -3.084104955196380615e-01 -2.225301116704940796e-01 1.277347207069396973e-01 -3.312695771455764771e-02 1.938653290271759033e-01 2.158821970224380493e-01 2.430320233106613159e-01 5.883045494556427002e-02 2.020441293716430664e-01 -2.122801244258880615e-01 1.555543839931488037e-01 7.036671042442321777e-03 2.122842334210872650e-02 5.551394447684288025e-02 5.925830453634262085e-02 -5.822047591209411621e-02 -4.741119965910911560e-02 -1.817778944969177246e-01 -3.085226118564605713e-01 3.244294822216033936e-01 -2.963890433311462402e-01 -3.074246942996978760e-01 6.391638517379760742e-02 4.837350174784660339e-02 8.741287887096405029e-02 9.580286592245101929e-02 2.061186581850051880e-01
-2.006544172763824463e-01 -2.439827425405383110e-03 1.727522164583206177e-01 2.615188434720039368e-02 -4.991073906421661377e-02 -1.704731285572052002e-01 -1.422746479511260986e-01 1.413918137550354004e-01 1.403059959411621094e-01 4.818088114261627197e-01 -1.238914132118225098e-01 6.967202574014663696e-02 -5.849016457796096802e-02 1.957020349800586700e-02 -2.190981656312942505e-01 -1.195387914776802063e-01 -7.179642468690872192e-02 1.416757553815841675e-01 2.160264402627944946e-01 2.619914710521697998e-01 5.791043862700462341e-02 -9.063608199357986450e-02 -2.254014015197753906e-01 -2.795711457729339600e-01 1.300188302993774414e-01 6.883685290813446045e-02 -2.808445990085601807e-01 -1.334721148014068604e-01 -2.886393070220947266e-01 -1.708485484123229980e-01 4.036665707826614380e-02 -7.590270787477493286e-02
1.420660167932510376e-01 3.518932163715362549e-01 2.321363389492034912e-01 -5.873296782374382019e-02 -9.816383011639118195e-03 -4.258479177951812744e-02 -3.403334021568298340e-01 -4.393499717116355896e-02 8.628772944211959839e-02 2.329787015914916992e-01 -2.474011294543743134e-02 1.797236353158950806e-01 -4.405701532959938049e-02 7.564489543437957764e-02 -2.604120075702667236e-01 -1.192706376314163208e-01 -9.813534095883369446e-03 3.106548786163330078e-01 2.599059641361236572e-01 1.585720330476760864e-01 -8.871144801378250122e-02 2.032497664913535118e-03 -1.209934130311012268e-01 -1.979138702154159546e-01 -3.063530623912811279e-01 -1.669802814722061157e-01 -2.782409787178039551e-01 -5.703147500753402710e-02 1.678712666034698486e-02 -1.816012263298034668e-01 7.904277741909027100e-02 -4.181474819779396057e-02
2.275425046682357788e-01 -4.501317441463470459e-02 -2.073127776384353638e-01 1.049702987074851990e-01 -5.433708056807518005e-02 -1.089939698576927185e-01 -1.277836859226226807e-01 -4.113391414284706116e-02 -1.415317654609680176e-01 1.398523151874542236e-01 -3.027223944664001465e-01 8.172363787889480591e-02 2.541014850139617920e-01 -1.525838226079940796e-01 -2.367898523807525635e-01 -2.355389744043350220e-01 -7.572943717241287231e-02 2.892895042896270752e-01 1.862893253564834595e-01 1.933443993330001831e-01 -4.949511028826236725e-03 1.184568479657173157e-01 -3.748507797718048096e-01 -1.183370798826217651e-01 -1.020644381642341614e-01 -1.500152945518493652e-01 -3.069126904010772705e-01 -2.847363241016864777e-02 1.952172257006168365e-02 -2.168811410665512085e-01 1.011518016457557678e-01 7.988033443689346313e-02
-5.699902772903442383e-03 7.072451710700988770e-02 4.604738205671310425e-02 -2.613245975226163864e-03 -1.156602799892425537e-02 1.316594034433364868e-01 -2.572310864925384521e-01 3.280856907367706299e-01 -4.565308336168527603e-03 2.300775796175003052e-01 7.368491590023040771e-02 3.923325240612030029e-01 8.841957896947860718e-02 -6.112298369407653809e-02 -1.115025877952575684e-01 -4.385752603411674500e-02 -6.284146755933761597e-02 1.756396144628524780e-02 -1.469162255525588989e-01 -1.348296701908111572e-01 -1.053015217185020447e-01 -1.057248190045356750e-01 -5.159896612167358398e-01 -1.490025669336318970e-01 -3.277122080326080322e-01 -1.212825626134872437e-01 -1.813663989305496216e-01 -2.993719838559627533e-02 -1.853315830230712891e-01 7.729799952358007431e-03 5.494830384850502014e-02 -1.236335188150405884e-01
9.485062211751937866e-02 1.366907656192779541e-01 -1.609015166759490967e-01 -8.492718636989593506e-02 1.327949911355972290e-01 1.175932586193084717e-01 -1.982711255550384521e-01 1.994357258081436157e-02 2.044967859983444214e-01 1.874607205390930176e-01 1.992738842964172363e-01 3.329692482948303223e-01 3.679294511675834656e-02 -4.721132665872573853e-02 -2.144617885351181030e-01 -1.157682612538337708e-01 4.952795058488845825e-02 2.586426436901092529e-01 3.130630850791931152e-01 -3.031297959387302399e-02 -1.756008118391036987e-01 5.168404430150985718e-02 -3.281087875366210938e-01 -1.794825941324234009e-01 -1.959852278232574463e-01 -2.304361611604690552e-01 -2.529158294200897217e-01 -9.121397882699966431e-02 6.381527334451675415e-02 -2.518086731433868408e-01 3.625579178333282471e-02 -5.729480832815170288e-02
1.844403296709060669e-01 1.827354133129119873e-01 -1.448157522827386856e-02 -1.049795672297477722e-01 -3.110106661915779114e-02 1.845510751008987427e-01 -3.181380927562713623e-01 2.188164740800857544e-02 2.730199694633483887e-01 1.064862832427024841e-01 1.182558313012123108e-01 1.610133647918701172e-01 -3.348191082477569580e-02 3.003128618001937866e-02 -1.614030450582504272e-01 -9.192637354135513306e-02 1.340609192848205566e-01 1.627534776926040649e-01 1.989337354898452759e-01 7.029605656862258911e-02 -1.173098608851432800e-01 -6.723483651876449585e-02 -1.686079949140548706e-01 -1.858094632625579834e-01 -1.876182556152343750e-01 -4.580075442790985107e-01 -2.320417314767837524e-01 -8.258921653032302856e-02 -1.969038844108581543e-01 -2.982430458068847656e-01 4.079256579279899597e-02 -1.307497918605804443e-01
4.687604606151580811e-01 -2.480349242687225342e-01 -2.487548589706420898e-01 3.290760219097137451e-01 -1.566455662250518799e-01 -1.167337372899055481e-01 -2.395384162664413452e-01 2.800954580307006836e-01 3.916297852993011475e-02 1.295941174030303955e-01 -9.799090027809143066e-02 1.292460709810256958e-01 1.904759183526039124e-02 -6.931765004992485046e-03 -7.420486956834793091e-02 -1.908585429191589355e-01 1.678764820098876953e-01 1.468730717897415161e-01 -2.194482646882534027e-02 -1.567959636449813843e-01 -1.178915202617645264e-01 4.071130231022834778e-02 -1.465667635202407837e-01 -8.923200517892837524e-02 2.375752031803131104e-01 -1.420810520648956299e-01 -2.338049560785293579e-01 7.878648489713668823e-02 3.628014028072357178e-02 -8.591488748788833618e-02 2.322991378605365753e-02 1.450417935848236084e-01
2.938130497932434082e-01 1.740377843379974365e-01 -1.580880880355834961e-01 -4.741022735834121704e-02 7.983572036027908325e-02 -1.511604338884353638e-01 -1.553703844547271729e-01 2.532811462879180908e-01 -9.311839193105697632e-02 4.147817566990852356e-02 -8.767610043287277222e-02 2.030484080314636230e-01 7.869316637516021729e-02 -1.438626945018768311e-01 -3.241805732250213623e-01 -4.560307040810585022e-02 7.249598205089569092e-02 2.091193646192550659e-01 1.581838876008987427e-01 -1.134367808699607849e-01 2.365347445011138916e-01 -4.539262130856513977e-02 -6.297692656517028809e-02 -1.808624416589736938e-01 1.407106369733810425e-01 3.272642493247985840e-01 -7.083375751972198486e-02 4.095461592078208923e-02 -3.776073157787322998e-01 -2.752511501312255859e-01 7.980483770370483398e-02 7.337037473917007446e-02
-2.882071956992149353e-02 3.625681623816490173e-02 -2.429091557860374451e-02 1.352482736110687256e-01 5.714339613914489746e-01 -3.051990643143653870e-02 1.009065844118595123e-02 1.488229334354400635e-01 1.216236352920532227e-01 2.935471832752227783e-01 -1.326079387217760086e-02 2.034561932086944580e-01 -8.089088648557662964e-02 -3.400617092847824097e-02 -1.165390163660049438e-01 5.493145436048507690e-02 -1.514086276292800903e-01 3.111223578453063965e-01 1.868570744991302490e-01 -9.652002900838851929e-02 -5.279418453574180603e-02 -1.822326332330703735e-02 -1.804911494255065918e-01 4.369460791349411011e-02 1.287095844745635986e-01 -2.206170111894607544e-01 -2.572687268257141113e-01 -3.926667198538780212e-02 -3.107936680316925049e-01 -3.743562474846839905e-02 1.721990108489990234e-01 1.582873240113258362e-02
8.446691185235977173e-02 -1.074615716934204102e-01 -1.994984149932861328e-01 -7.825727760791778564e-02 -7.117807865142822266e-02 -3.632252514362335205e-01 -3.409493863582611084e-01 4.027721285820007324e-02 4.940128698945045471e-02 2.101656794548034668e-01 4.174690227955579758e-03 2.416248433291912079e-02 -3.293110756203532219e-03 3.371986094862222672e-03 -1.294412016868591309e-01 2.191952243447303772e-02 -2.291632890701293945e-01 1.231745928525924683e-01 -7.648260891437530518e-02 1.376263350248336792e-01 1.485042572021484375e-01 1.554985195398330688e-01 -2.283290475606918335e-01 -1.860006153583526611e-01 2.291887998580932617e-01 -4.357931762933731079e-02 -3.189150094985961914e-01 6.326861679553985596e-02 -3.130849897861480713e-01 -2.160881757736206055e-01 2.626599371433258057e-01 1.295067518949508667e-01
-5.860635428689420223e-04 6.802308559417724609e-02 1.027330607175827026e-01 5.278117582201957703e-02 3.719069063663482666e-02 2.055405527353286743e-01 -2.669848203659057617e-01 3.938692808151245117e-01 -2.003418505191802979e-01 1.948668211698532104e-01 1.790979653596878052e-01 3.554612696170806885e-01 -3.004737943410873413e-02 -5.525062233209609985e-02 -3.300295472145080566e-01 5.050602182745933533e-02 9.167294949293136597e-02 7.130350172519683838e-02 -1.210889816284179688e-01 -1.053432449698448181e-01 -1.470253318548202515e-01 -1.453350782394409180e-01 -3.061439096927642822e-01 -1.332317590713500977e-01 -2.061497420072555542e-01 -8.709431439638137817e-02 -1.470483392477035522e-01 -6.461238861083984375e-02 -2.650418579578399658e-01 -2.701424807310104370e-02 7.193977385759353638e-02 1.205376461148262024e-01
4.726633429527282715e-02 8.767212927341461182e-02 7.642347365617752075e-02 -5.364515632390975952e-02 -1.748945750296115875e-02 -9.218767285346984863e-02 -2.544783949851989746e-01 1.800434887409210205e-01 -1.394657492637634277e-01 2.214683890342712402e-01 3.139147460460662842e-01 1.364658325910568237e-01 6.855151802301406860e-02 -9.156171232461929321e-02 -9.901185333728790283e-02 5.217415094375610352e-02 -1.020278874784708023e-02 1.839123666286468506e-01 -5.765736103057861328e-02 -1.312623322010040283e-01 2.412350475788116455e-01 -9.327521920204162598e-02 -4.039979875087738037e-01 -1.659219563007354736e-01 -3.623310625553131104e-01 -2.689816243946552277e-02 -2.960674464702606201e-01 -5.145388469099998474e-02 2.935431525111198425e-02 -1.593389660120010376e-01 -7.538200169801712036e-02 -3.126406669616699219e-01
1.813558936119079590e-01 -3.115249564871191978e-03 -4.736425355076789856e-02 8.290255069732666016e-02 1.129614040255546570e-01 -1.522807180881500244e-01 -1.157559081912040710e-02 -6.303070485591888428e-02 6.137896329164505005e-02 2.845291495323181152e-01 1.526326835155487061e-01 2.769300341606140137e-01 1.168848872184753418e-01 5.268393456935882568e-02 -2.042118161916732788e-01 4.169535264372825623e-02 1.423230916261672974e-01 1.446642130613327026e-01 1.885111480951309204e-01 -2.442818321287631989e-02 -1.956675201654434204e-02 -1.025412082672119141e-01 -1.778571158647537231e-01 -1.773408241569995880e-02 3.595168590545654297e-01 -2.784579992294311523e-01 -4.083794057369232178e-01 3.429654836654663086e-01 -1.043652966618537903e-01 9.790758043527603149e-02 4.607549682259559631e-02 1.984555274248123169e-01
4.105333983898162842e-02 -1.447912584990262985e-02 -3.643831014633178711e-01 -4.408453032374382019e-02 -6.279369443655014038e-02 -4.051920399069786072e-02 -1.456332951784133911e-01 2.394774556159973145e-01 6.708531081676483154e-02 1.629856675863265991e-01 -1.945794224739074707e-01 1.587700694799423218e-01 -8.625142276287078857e-03 1.298309415578842163e-01 -2.071088552474975586e-01 -1.458134800195693970e-01 1.534392824396491051e-03 4.804586470127105713e-01 1.207641139626502991e-01 -4.851916432380676270e-02 -2.226465940475463867e-01 1.482027620077133179e-01 1.611121557652950287e-02 -5.744083598256111145e-02 -1.026065200567245483e-01 -3.040505647659301758e-01 -2.856604456901550293e-01 1.494964659214019775e-01 -8.536421507596969604e-02 2.036249190568923950e-01 1.216498911380767822e-01 -1.033102497458457947e-01
2.231645286083221436e-01 -2.316944748163223267e-01 -4.097602143883705139e-02 -1.667995899915695190e-01 1.391488611698150635e-01 -3.685078024864196777e-02 -2.849312722682952881e-01 3.501704037189483643e-01 -2.053161710500717163e-01 1.318433135747909546e-01 5.540648847818374634e-02 -5.018038675189018250e-02 -1.204172298312187195e-01 -1.368075907230377197e-01 -2.474665492773056030e-01 1.616771072149276733e-01 -1.940876841545104980e-01 -2.122286893427371979e-02 7.397425919771194458e-02 4.783381894230842590e-02 -4.559464380145072937e-02 -1.578596383333206177e-01 -3.973887860774993896e-01 -2.127448767423629761e-01 2.703805863857269287e-01 -2.142170518636703491e-01 -3.765445202589035034e-02 1.743566803634166718e-02 6.091374531388282776e-02 -6.208681315183639526e-02 1.683563292026519775e-01 1.551913768053054810e-01
1.201543882489204407e-01 1.174165010452270508e-01 -2.903890907764434814e-01 9.173250198364257812e-02 1.685883998870849609e-01 1.514162681996822357e-02 -1.329850405454635620e-01 -2.251138351857662201e-02 -3.054099716246128082e-02 2.011873871088027954e-01 1.000582948327064514e-01 2.432271391153335571e-01 -6.019093841314315796e-02 -6.124354153871536255e-02 -1.448875665664672852e-01 3.248276710510253906e-01 3.265691921114921570e-02 1.705915480852127075e-01 -7.464442402124404907e-02 1.155387535691261292e-01 7.857394218444824219e-02 2.056506872177124023e-01 -3.221987187862396240e-01 -1.457319557666778564e-01 2.889471948146820068e-01 1.402744948863983154e-01 -1.933734863996505737e-01 -3.506755828857421875e-02 -4.256048202514648438e-01 -1.759165376424789429e-01 -3.597637638449668884e-02 9.978768229484558105e-02
1.291430834680795670e-02 -1.914107240736484528e-02 1.100136935710906982e-01 -1.417908910661935806e-02 -4.259948059916496277e-02 3.994247317314147949e-02 -1.414497196674346924e-01 8.293743012472987175e-04 2.372809201478958130e-01 2.186866998672485352e-01 -1.169112324714660645e-01 1.886676251888275146e-01 -4.277105256915092468e-02 -1.894795745611190796e-01 -5.165106430649757385e-02 -2.347395755350589752e-02 -8.869980275630950928e-02 4.976000785827636719e-01 -3.632388710975646973e-01 -2.227553278207778931e-01 -1.655736714601516724e-01 -3.565519154071807861e-01 -2.441381365060806274e-01 -2.126272022724151611e-01 1.491187810897827148e-01 -7.188294827938079834e-02 -2.860504016280174255e-02 9.368263185024261475e-02 3.057597018778324127e-02 -2.600087784230709076e-02 -1.102816238999366760e-01 1.491271257400512695e-01
-8.299942314624786377e-02 -1.848948933184146881e-02 -1.556264460086822510e-01 3.148343414068222046e-02 1.980686336755752563e-01 -2.471168041229248047e-01 -2.858378291130065918e-01 1.334346085786819458e-01 -8.878663927316665649e-02 1.328053772449493408e-01 2.683900110423564911e-02 3.110328614711761475e-01 7.885972969233989716e-03 -2.633448243141174316e-01 1.363670229911804199e-01 -9.530042856931686401e-02 6.875791400671005249e-02 3.119337856769561768e-01 7.493306417018175125e-03 -1.553184837102890015e-01 5.506536737084388733e-02 9.247221052646636963e-02 -3.081744015216827393e-01 -1.323512792587280273e-01 1.934990435838699341e-01 -2.486371546983718872e-01 -2.897026240825653076e-01 1.101049333810806274e-01 1.922932118177413940e-01 -2.387719154357910156e-01 -8.728872239589691162e-02 -2.183195576071739197e-02
1.046174913644790649e-01 -2.953468561172485352e-01 -4.341661185026168823e-02 -2.530786693096160889e-01 -2.961130812764167786e-02 -1.949194222688674927e-01 -8.299317210912704468e-02 2.999771535396575928e-01 -4.552878066897392273e-02 2.232449203729629517e-01 -1.809153556823730469e-01 -5.137576907873153687e-02 -2.737984992563724518e-02 -2.551000416278839111e-01 -1.815255731344223022e-01 -2.189668416976928711e-01 -6.554784625768661499e-02 8.408219553530216217e-03 -1.048535853624343872e-02 2.811873257160186768e-01 6.461215764284133911e-02 9.802383929491043091e-02 -2.103063315153121948e-01 -2.132327407598495483e-01 -2.335764840245246887e-02 -8.079244941473007202e-02 -4.283545017242431641e-01 -1.003842800855636597e-01 -1.259078681468963623e-01 2.329971939325332642e-01 -7.448410987854003906e-02 5.284508317708969116e-02
-1.282801181077957153e-01 -2.607921361923217773e-01 -1.404127031564712524e-01 2.165527343750000000e-01 -1.678442806005477905e-01 -9.541161125525832176e-05 -2.523906826972961426e-01 8.758179843425750732e-02 -1.434432924725115299e-04 -1.261639129370450974e-02 -3.518235385417938232e-01 6.116377934813499451e-02 -8.656615763902664185e-02 9.480863809585571289e-02 -2.565935552120208740e-01 1.417149454355239868e-01 9.702329337596893311e-02 3.581621944904327393e-01 -1.514153033494949341e-01 -1.597363948822021484e-01 3.638605028390884399e-02 7.841306924819946289e-02 -1.631381213665008545e-01 -1.309090107679367065e-01 -2.330720424652099609e-02 -3.696023225784301758e-01 -2.109547406435012817e-01 2.076730728149414062e-01 -7.266567647457122803e-02 -9.841387160122394562e-03 -2.209229171276092529e-01 -5.448672920465469360e-02
2.852058224380016327e-02 1.195176020264625549e-01 1.235992535948753357e-01 -1.878885626792907715e-01 1.954293549060821533e-01 3.076776303350925446e-02 -3.559196889400482178e-01 -1.364814043045043945e-01 1.323236078023910522e-01 2.017922401428222656e-01 -5.109166353940963745e-02 -4.997799638658761978e-03 9.503722935914993286e-02 1.175333559513092041e-01 -4.163992702960968018e-01 1.443829089403152466e-01 1.200185045599937439e-01 1.043222695589065552e-01 7.653184235095977783e-02 1.025425344705581665e-01 -2.859978079795837402e-01 8.694989979267120361e-02 -1.879969090223312378e-01 -1.742986887693405151e-01 -9.777841717004776001e-02 -2.460643798112869263e-01 -8.881431072950363159e-02 1.505516022443771362e-01 -1.123978048563003540e-01 -2.694904208183288574e-01 -1.103943735361099243e-01 -2.776455879211425781e-01
2.582524716854095459e-01 -1.134619563817977905e-01 -2.249664068222045898e-01 9.152899682521820068e-02 1.249044388532638550e-02 -3.043396025896072388e-02 -2.359702140092849731e-01 -6.043677404522895813e-02 7.097827643156051636e-02 2.604195475578308105e-01 1.871280372142791748e-01 1.213626340031623840e-01 8.390875160694122314e-02 2.357469946146011353e-01 -2.112117558717727661e-01 -3.524255454540252686e-01 1.613751053810119629e-01 9.378281980752944946e-02 -1.020984426140785217e-01 2.329826653003692627e-01 -2.452174946665763855e-02 -9.620323032140731812e-02 4.704776778817176819e-02 -1.502574086189270020e-01 2.315191775560379028e-01 -2.832173705101013184e-01 -6.315236538648605347e-02 1.062818840146064758e-01 -2.795044183731079102e-01 -2.112380415201187134e-01 1.339108049869537354e-01 1.517606675624847412e-01
1.296743303537368774e-01 9.618207812309265137e-02 -6.489092856645584106e-02 -3.727887058630585670e-03 6.571001559495925903e-02 4.119901917874813080e-03 -1.150597855448722839e-01 1.062263473868370056e-01 3.812164813280105591e-02 2.501173317432403564e-01 1.993884742259979248e-01 -4.889306053519248962e-02 8.510281145572662354e-02 -1.091519147157669067e-01 -1.222165301442146301e-02 2.719230949878692627e-01 -3.116344511508941650e-01 3.050539791584014893e-01 -2.455520071089267731e-02 -1.867782026529312134e-01 -3.052523136138916016e-01 -1.714074760675430298e-01 -3.140283226966857910e-01 -2.797350287437438965e-01 1.635389328002929688e-01 -2.562172412872314453e-01 8.659059181809425354e-03 2.755250781774520874e-02 -2.899042963981628418e-01 -1.146828848868608475e-02 -1.949547678232192993e-01 -3.077501617372035980e-02
7.659888267517089844e-02 1.350209265947341919e-01 2.307078428566455841e-02 1.426149606704711914e-01 1.801174730062484741e-01 -2.416921034455299377e-02 -7.994921505451202393e-02 1.804368644952774048e-01 1.874496340751647949e-01 2.793679535388946533e-01 -1.057325825095176697e-01 1.464885175228118896e-01 -4.685521498322486877e-02 1.013735458254814148e-01 1.847013598307967186e-03 1.001310627907514572e-02 -1.045143678784370422e-01 2.681539654731750488e-01 1.714104861021041870e-01 -1.248565688729286194e-01 9.063235670328140259e-02 -2.831408055499196053e-03 -2.528025209903717041e-01 -3.823465434834361076e-03 2.348006069660186768e-01 1.553953997790813446e-02 -2.944729328155517578e-01 1.005623415112495422e-01 -3.772112131118774414e-01 -4.268147647380828857e-01 2.183592766523361206e-01 -1.925871893763542175e-02
-9.718185663223266602e-02 -7.795187085866928101e-02 -1.009767800569534302e-01 -2.467245310544967651e-01 -3.873229399323463440e-02 -2.463413625955581665e-01 -1.055708304047584534e-01 2.768651843070983887e-01 7.053632289171218872e-02 1.820832788944244385e-01 -9.992682933807373047e-02 -6.848610937595367432e-03 1.012077033519744873e-01 -1.931917071342468262e-01 -1.887062638998031616e-01 -6.362036615610122681e-02 3.570162951946258545e-01 3.235034346580505371e-01 1.775017939507961273e-02 -1.172098331153392792e-02 5.919249355792999268e-02 -3.074450604617595673e-02 -1.205469667911529541e-01 -2.862422466278076172e-01 -1.662975698709487915e-01 -1.788505464792251587e-01 -2.714066505432128906e-01 9.106647968292236328e-02 -9.672491252422332764e-02 2.590900659561157227e-01 -2.355984300374984741e-01 -1.448124647140502930e-01
8.533342182636260986e-02 1.932298950850963593e-02 -7.517763227224349976e-02 -9.813206270337104797e-03 2.049358338117599487e-01 4.920121654868125916e-02 -3.935489058494567871e-02 6.601929664611816406e-02 -2.288652658462524414e-01 3.534547984600067139e-01 5.625407025218009949e-02 7.363253086805343628e-02 -3.323348239064216614e-02 -1.419748514890670776e-01 -2.542547285556793213e-01 2.315870225429534912e-01 -1.824364066123962402e-02 1.544501930475234985e-01 -1.490194052457809448e-01 1.686224341392517090e-01 -5.437782406806945801e-02 1.986238062381744385e-01 -2.202937006950378418e-01 -1.500712633132934570e-01 1.310749500989913940e-01 1.204072386026382446e-01 -2.507972903549671173e-02 -1.391585469245910645e-01 -5.312898159027099609e-01 -2.915136814117431641e-01 5.686840042471885681e-02 -1.980521157383918762e-02
2.842710614204406738e-01 -9.126762300729751587e-02 3.223742544651031494e-02 7.963755726814270020e-02 -1.172128319740295410e-01 -1.425559520721435547e-01 -8.986356109380722046e-02 1.394067555665969849e-01 -5.784959718585014343e-02 -8.704214706085622311e-04 4.828804731369018555e-02 -9.990964829921722412e-02 -1.438375711441040039e-01 2.563394308090209961e-01 -7.456053048372268677e-02 -3.519392013549804688e-01 -1.432219296693801880e-01 2.528372406959533691e-01 -4.872715100646018982e-02 8.131378889083862305e-02 -2.388918101787567139e-01 6.237470358610153198e-02 -2.710897326469421387e-01 -8.004829287528991699e-02 2.314039319753646851e-01 -1.019700020551681519e-01 -2.723245918750762939e-01 2.987949848175048828e-01 -2.332022637128829956e-01 -2.803782820701599121e-01 1.081706583499908447e-01 -6.374867260456085205e-02
-1.054176092147827148e-01 -1.358730643987655640e-01 -1.031972840428352356e-01 1.076013743877410889e-01 -9.918346768245100975e-04 -2.289244234561920166e-01 -3.120144903659820557e-01 1.468718349933624268e-01 -1.361564695835113525e-01 4.466326832771301270e-01 7.486575841903686523e-02 -8.686144649982452393e-02 -1.025972515344619751e-01 1.557117998600006104e-01 1.112238317728042603e-01 -6.640027463436126709e-02 1.828341037034988403e-01 3.821953237056732178e-01 6.633342802524566650e-02 -1.474341154098510742e-01 -5.985712632536888123e-02 -5.946021899580955505e-02 -2.708894312381744385e-01 -2.094864398241043091e-01 -2.011556625366210938e-01 -2.331505119800567627e-01 -5.319963209331035614e-03 2.285196036100387573e-01 -4.244686570018529892e-03 9.496825933456420898e-02 -6.972605735063552856e-02 -5.613765120506286621e-02
-1.187401413917541504e-01 -1.272988468408584595e-01 2.971337139606475830e-01 2.367371469736099243e-01 -6.642710417509078979e-02 7.575418055057525635e-02 -5.363225936889648438e-02 1.286619007587432861e-01 2.012346126139163971e-02 2.861372232437133789e-01 -1.809023916721343994e-01 3.230324760079383850e-02 5.924113094806671143e-02 -1.505624651908874512e-01 -4.089516401290893555e-01 7.748241070657968521e-03 1.763318926095962524e-01 1.801866739988327026e-01 8.863934129476547241e-02 6.443843990564346313e-02 -2.124355882406234741e-01 1.546397805213928223e-01 -1.385327130556106567e-01 -1.191658675670623779e-01 1.073660999536514282e-01 -8.917105942964553833e-02 -3.299639523029327393e-01 -2.618725001811981201e-01 -1.932479590177536011e-01 -4.006807133555412292e-02 1.861084848642349243e-01 -1.942426711320877075e-01
1.793728470802307129e-01 -4.515649005770683289e-02 -1.191952973604202271e-01 1.017479524016380310e-01 -1.365503482520580292e-02 -2.100073099136352539e-01 -4.801786318421363831e-02 -1.029307767748832703e-01 7.838177680969238281e-02 8.440004289150238037e-02 -2.349773943424224854e-01 2.821339666843414307e-02 -3.923441469669342041e-01 1.193794980645179749e-01 -2.596571147441864014e-01 -1.764913350343704224e-01 -1.772938817739486694e-01 2.733559608459472656e-01 1.038430333137512207e-01 1.716145277023315430e-01 -2.085488438606262207e-01 2.672175168991088867e-01 -2.074440568685531616e-01 -1.558671742677688599e-01 -3.274574875831604004e-02 -1.866552382707595825e-01 -2.130870819091796875e-01 1.428674459457397461e-01 -2.002776265144348145e-01 -2.559189796447753906e-01 4.763074964284896851e-02 -9.890100359916687012e-02
2.706966698169708252e-01 -1.462834477424621582e-01 -6.295441091060638428e-02 -5.972801148891448975e-02 3.782236599363386631e-04 3.441346064209938049e-02 -2.674531936645507812e-01 -1.410883963108062744e-01 1.102505326271057129e-01 2.019561380147933960e-01 -7.361195981502532959e-02 5.750220641493797302e-02 1.487144380807876587e-01 -2.233376502990722656e-01 -8.696204423904418945e-02 1.728832423686981201e-01 2.450235188007354736e-01 2.861148118972778320e-01 2.360282093286514282e-01 -4.859757795929908752e-02 2.348053082823753357e-02 -1.313843578100204468e-01 -3.509757220745086670e-01 -2.957650125026702881e-01 4.931212216615676880e-02 2.247160971164703369e-01 -1.724657043814659119e-02 -2.600495219230651855e-01 -1.464972943067550659e-01 -1.736660301685333252e-01 8.506412059068679810e-02 -1.609534025192260742e-01
2.753456532955169678e-01 -1.296470612287521362e-01 -5.325337406247854233e-04 -1.436688899993896484e-01 2.017168700695037842e-01 -8.643466979265213013e-02 -3.087753057479858398e-01 1.469394862651824951e-01 -6.358222663402557373e-02 7.682897150516510010e-02 1.791448146104812622e-01 -9.955231100320816040e-02 3.630474954843521118e-02 -2.738990262150764465e-02 -5.821552127599716187e-02 2.091535925865173340e-01 -2.347980737686157227e-01 2.035887986421585083e-01 -6.769341230392456055e-02 -1.360866129398345947e-01 -7.622732222080230713e-02 -2.124670147895812988e-01 -1.293112337589263916e-01 -6.412696838378906250e-02 9.453090280294418335e-02 -4.139450192451477051e-01 -1.647963821887969971e-01 1.462891846895217896e-01 -3.710996508598327637e-01 -4.861124604940414429e-02 1.677544265985488892e-01 1.787693500518798828e-01
1.495991498231887817e-01 2.525219880044460297e-02 1.043651029467582703e-01 -1.849207910709083080e-03 -1.357366051524877548e-02 -3.372805714607238770e-01 -2.338658571243286133e-01 -2.265144288539886475e-01 -1.413562446832656860e-01 -4.660787805914878845e-02 -1.044385251589119434e-03 -8.413655683398246765e-03 -1.995762735605239868e-01 1.187161635607481003e-02 -1.340138614177703857e-01 -1.318309009075164795e-01 -1.307723205536603928e-02 5.051816701889038086e-01 -7.793656736612319946e-02 1.891255937516689301e-02 -1.528184711933135986e-01 -6.961733847856521606e-02 -4.356834888458251953e-01 4.137366544455289841e-03 -1.329505145549774170e-01 9.902911260724067688e-03 3.623791784048080444e-02 2.970058321952819824e-01 -2.322648465633392334e-01 -1.138532161712646484e-02 -4.845739528536796570e-02 7.094352692365646362e-02
1.031802967190742493e-01 1.726551949977874756e-01 -4.075294733047485352e-02 -4.344204068183898926e-02 1.637020856142044067e-01 1.705560386180877686e-01 -2.649832069873809814e-01 4.058648273348808289e-02 3.221976161003112793e-01 2.210421264171600342e-01 3.150448501110076904e-01 2.740257084369659424e-01 -1.548355538398027420e-02 -2.149843238294124603e-02 -6.550204753875732422e-02 1.944680325686931610e-02 1.721981465816497803e-01 2.123662829399108887e-01 1.836646944284439087e-01 1.617089807987213135e-01 4.555474966764450073e-02 2.690799720585346222e-02 -2.510062456130981445e-01 -3.189179897308349609e-01 -2.348152101039886475e-01 -2.443459481000900269e-01 -2.325883656740188599e-01 9.877873212099075317e-02 3.673583641648292542e-02 -6.408458948135375977e-02 4.379280284047126770e-02 -8.741835504770278931e-02
2.012768294662237167e-03 6.073327362537384033e-02 -1.581066399812698364e-01 2.108234167098999023e-01 1.364246848970651627e-02 -2.385783195495605469e-01 -1.838393509387969971e-02 1.577480286359786987e-01 -1.751423627138137817e-01 8.396483957767486572e-03 1.749689280986785889e-01 -4.385289177298545837e-02 4.990406334400177002e-03 -1.121336221694946289e-01 -1.510630100965499878e-01 1.010545268654823303e-01 -3.798300400376319885e-02 4.170632362365722656e-01 -1.960894465446472168e-01 9.806170314550399780e-02 -2.562528252601623535e-01 -4.369204118847846985e-02 -3.267271816730499268e-01 -2.463282495737075806e-01 7.066325098276138306e-02 -2.837589941918849945e-02 5.437369272112846375e-02 3.195500746369361877e-02 -3.681851625442504883e-01 -1.972236931324005127e-01 -7.806231826543807983e-02 2.946860790252685547e-01
2.122619152069091797e-01 2.392963133752346039e-02 -6.175168603658676147e-02 1.108170859515666962e-02 -6.929016113281250000e-02 -1.102712973952293396e-01 -1.480464190244674683e-01 -1.424176096916198730e-01 1.828104257583618164e-01 -1.611742377281188965e-02 -2.157672047615051270e-01 2.071671783924102783e-01 -1.730462908744812012e-01 7.396268844604492188e-02 -3.387046456336975098e-01 -4.200453404337167740e-03 -1.218626089394092560e-02 3.602920472621917725e-01 9.424608945846557617e-02 2.858685553073883057e-01 -6.634371727705001831e-02 -2.266850471496582031e-01 -2.261026203632354736e-01 1.910589635372161865e-02 -1.650462001562118530e-01 -2.753377556800842285e-01 -2.403962314128875732e-01 7.278808951377868652e-02 -2.302939891815185547e-01 -1.803748756647109985e-01 1.957994848489761353e-01 -9.122326038777828217e-03
-2.092705518007278442e-01 1.332063786685466766e-02 1.442764997482299805e-01 6.704166531562805176e-02 -1.447507441043853760e-01 9.996231645345687866e-02 -6.468873471021652222e-02 8.265303075313568115e-02 1.730750799179077148e-01 1.872793585062026978e-01 -1.215909868478775024e-01 2.447064965963363647e-01 -1.605184227228164673e-01 -2.816407382488250732e-01 -2.284004092216491699e-01 -2.544193901121616364e-02 1.883222721517086029e-02 4.251342713832855225e-01 6.388079375028610229e-02 -1.598601341247558594e-01 -2.750957608222961426e-01 -3.052248656749725342e-01 -2.802100181579589844e-01 -1.754211187362670898e-01 3.613267093896865845e-02 -8.162991143763065338e-03 -1.592893339693546295e-02 -2.197056077420711517e-03 -3.995430096983909607e-02 -2.344514429569244385e-01 2.564386837184429169e-02 2.084431052207946777e-01
3.392816185951232910e-01 1.925715655088424683e-01 -1.195606291294097900e-01 6.774811446666717529e-02 2.482953220605850220e-01 -1.138038560748100281e-02 -3.528976142406463623e-01 2.085852921009063721e-01 -1.154738664627075195e-01 4.135087504982948303e-02 -1.858289390802383423e-01 1.874599605798721313e-01 -1.278067082166671753e-01 1.309724990278482437e-02 -2.098629325628280640e-01 4.507294669747352600e-02 8.897874504327774048e-02 1.712337732315063477e-01 -1.091311406344175339e-02 1.849799007177352905e-01 7.120399922132492065e-02 4.970979411154985428e-03 -4.028365761041641235e-02 -3.019454181194305420e-01 2.605765461921691895e-01 2.800428867340087891e-01 -1.121399179100990295e-01 -1.573494523763656616e-01 -2.436802685260772705e-01 -1.853906214237213135e-01 -3.986562043428421021e-02 5.776128917932510376e-02
5.754139274358749390e-02 2.186427079141139984e-02 -1.813670843839645386e-01 1.531756520271301270e-01 1.529083102941513062e-01 -6.370664387941360474e-02 -3.807798773050308228e-02 -6.613502651453018188e-02 1.136651709675788879e-01 3.220649361610412598e-01 1.514372788369655609e-02 2.351610213518142700e-01 -9.499442577362060547e-02 -1.219536885619163513e-01 -1.568312793970108032e-01 2.705934345722198486e-01 9.113802574574947357e-03 3.110577166080474854e-01 -1.418026089668273926e-01 -5.603574216365814209e-02 -3.519981354475021362e-02 9.178969264030456543e-02 -1.551517099142074585e-01 -2.680523097515106201e-01 2.858400046825408936e-01 4.153766855597496033e-02 -1.600679904222488403e-01 -1.527026295661926270e-02 -4.295696318149566650e-01 -2.300780564546585083e-01 1.487382352352142334e-01 1.347281336784362793e-01
-1.361862123012542725e-01 6.976646929979324341e-02 5.741859599947929382e-02 -7.603882998228073120e-02 1.682584136724472046e-01 -1.127088218927383423e-01 -1.855252981185913086e-01 2.467497624456882477e-02 2.202827185392379761e-01 3.093006610870361328e-01 6.420902162790298462e-02 2.712411880493164062e-01 -7.242786139249801636e-02 6.679474562406539917e-02 -2.162919789552688599e-01 -4.313082620501518250e-02 -9.219226241111755371e-02 8.172609657049179077e-02 1.320611983537673950e-01 2.132897963747382164e-03 -1.424159295856952667e-02 -6.039946898818016052e-02 -4.649756103754043579e-02 -1.813503652811050415e-01 -2.939041554927825928e-01 -4.345349371433258057e-01 8.339763619005680084e-03 1.092785745859146118e-01 -2.256148308515548706e-01 -3.735732138156890869e-01 -4.247007146477699280e-02 -2.454182654619216919e-01
-1.485067903995513916e-01 2.909500710666179657e-02 9.056007862091064453e-02 4.527907818555831909e-02 -8.067329227924346924e-02 -1.260823458433151245e-01 7.012587040662765503e-02 1.742263734340667725e-01 9.395331889390945435e-02 3.860453665256500244e-01 -5.883954837918281555e-02 6.985455751419067383e-02 -6.068401783704757690e-02 -1.363658308982849121e-01 -4.174459278583526611e-01 2.255723997950553894e-02 1.597379148006439209e-01 1.612490862607955933e-01 2.623806893825531006e-01 1.693590730428695679e-01 4.601122345775365829e-03 6.254806369543075562e-02 1.673058979213237762e-02 -1.762627363204956055e-01 9.132083505392074585e-02 3.066835738718509674e-02 -3.605849742889404297e-01 4.371216893196105957e-02 -3.774469792842864990e-01 -2.303223758935928345e-01 8.493100851774215698e-02 -1.328788995742797852e-01
2.189360260963439941e-01 -1.898013353347778320e-01 -2.064004987478256226e-01 1.195118799805641174e-01 4.963352903723716736e-02 -2.321721240878105164e-02 -8.977828919887542725e-02 1.610723137855529785e-01 -2.300719171762466431e-01 1.554393619298934937e-01 -1.735315173864364624e-01 -1.880512088537216187e-01 -4.038097709417343140e-02 1.095993220806121826e-01 -1.385770887136459351e-01 -1.464436501264572144e-01 -1.246363818645477295e-01 4.771189093589782715e-01 -1.971691101789474487e-01 -4.154006391763687134e-02 -2.991542518138885498e-01 -1.282411515712738037e-01 -2.389337867498397827e-01 -7.567668706178665161e-02 -2.091764956712722778e-01 1.345296651124954224e-01 -7.903765141963958740e-02 8.359020203351974487e-02 -2.728729546070098877e-01 4.955502972006797791e-02 1.286851912736892700e-01 6.475026160478591919e-02
3.144590556621551514e-01 -1.092261001467704773e-01 -3.345943689346313477e-01 8.297798037528991699e-02 -1.536813378334045410e-01 -7.040620595216751099e-02 -3.423924446105957031e-01 -8.647538721561431885e-02 2.183377891778945923e-01 4.796537756919860840e-02 1.588458269834518433e-01 3.558643162250518799e-01 1.560858450829982758e-02 3.106458671391010284e-02 -2.695339918136596680e-01 -5.674489960074424744e-02 1.637119650840759277e-01 3.173831701278686523e-01 -6.935189012438058853e-04 8.534107357263565063e-02 2.665911428630352020e-02 4.250824078917503357e-02 -1.865686923265457153e-01 -5.440694838762283325e-02 2.209552824497222900e-01 -1.179072186350822449e-01 9.872432053089141846e-02 5.895674228668212891e-02 -1.735403686761856079e-01 2.219814062118530273e-02 2.274596393108367920e-01 6.888092309236526489e-02
2.465195953845977783e-01 8.214161545038223267e-02 -1.619152352213859558e-02 1.701882109045982361e-02 8.629697561264038086e-02 -7.020483165979385376e-02 -9.728606790304183960e-02 3.582408130168914795e-01 7.883998751640319824e-02 -3.271443024277687073e-02 -2.176161110401153564e-01 8.895945549011230469e-02 1.485010534524917603e-01 -3.796962499618530273e-01 -3.114291131496429443e-01 -2.433307170867919922e-01 -2.046801447868347168e-01 2.463379949331283569e-01 8.737424761056900024e-02 1.334732472896575928e-01 1.460169255733489990e-01 2.050211578607559204e-01 -2.798882424831390381e-01 -2.987011075019836426e-01 -1.247488148510456085e-02 -6.790878251194953918e-03 -7.941988855600357056e-02 3.427612781524658203e-02 -4.125730693340301514e-02 -1.361350119113922119e-01 -9.453693777322769165e-02 3.129735216498374939e-02
7.393474224954843521e-03 -2.809582650661468506e-02 8.302797377109527588e-02 1.530362963676452637e-01 -1.256563812494277954e-01 -3.820834457874298096e-01 -3.375681936740875244e-01 2.045675963163375854e-01 2.113637328147888184e-01 -9.493764489889144897e-02 -1.755286157131195068e-01 2.833648212254047394e-02 9.918135404586791992e-02 -2.667574211955070496e-02 -1.714199185371398926e-01 1.307437755167484283e-02 -2.633958160877227783e-01 3.625301122665405273e-01 8.688799291849136353e-02 -8.340808749198913574e-02 -1.834189593791961670e-01 -8.160279132425785065e-03 -9.585549682378768921e-02 -2.652590870857238770e-01 -1.090929061174392700e-01 -2.251092493534088135e-01 -1.914387918077409267e-03 1.571602523326873779e-01 7.855616509914398193e-02 -2.001539766788482666e-01 -2.015174627304077148e-01 1.522085368633270264e-01
3.289046287536621094e-01 -9.366015344858169556e-02 -1.040043309330940247e-01 2.110403478145599365e-01 9.036488085985183716e-02 -7.445903029292821884e-03 -1.612020283937454224e-01 6.300894170999526978e-02 8.697585016489028931e-02 1.713738739490509033e-01 4.306752979755401611e-02 2.150076180696487427e-01 -1.142768487334251404e-01 -3.634602725505828857e-01 -2.550583891570568085e-02 5.785331502556800842e-02 1.834589093923568726e-01 3.746445178985595703e-01 -1.406566351652145386e-01 1.192810609936714172e-01 1.540358662605285645e-01 -1.540206521749496460e-01 5.731970444321632385e-02 -1.063385307788848877e-01 6.599950790405273438e-02 -1.353207677602767944e-01 -2.390410453081130981e-01 -1.557960510253906250e-01 -1.274219155311584473e-01 -4.032742679119110107e-01 2.732540853321552277e-02 -3.969309851527214050e-02
8.368864655494689941e-02 1.061624512076377869e-01 1.084871366620063782e-01 -7.490096241235733032e-02 2.928868634626269341e-03 2.970684505999088287e-02 -9.039459377527236938e-02 -3.487091138958930969e-02 -1.999228149652481079e-01 6.433731317520141602e-02 7.727883011102676392e-02 1.857087165117263794e-01 4.249268174171447754e-01 -2.279543578624725342e-01 -3.040674924850463867e-01 -1.260420493781566620e-02 1.977364420890808105e-01 2.882941961288452148e-01 9.953293204307556152e-02 1.522551774978637695e-01 -1.552022099494934082e-01 4.852463304996490479e-02 -3.187853097915649414e-01 -9.203610569238662720e-02 -2.044550478458404541e-01 -2.986906766891479492e-01 -4.241199418902397156e-02 -9.848585724830627441e-02 -1.174631342291831970e-01 -1.766492277383804321e-01 -9.664203226566314697e-02 -2.359254807233810425e-01
1.414533704519271851e-02 -7.562700193375349045e-03 -7.963784784078598022e-02 3.518771380186080933e-02 -1.534373760223388672e-01 -1.362194120883941650e-02 -4.559510946273803711e-01 1.888401433825492859e-02 -5.468774586915969849e-02 1.173476204276084900e-01 -2.978414297103881836e-01 -1.208883449435234070e-01 -2.732721865177154541e-01 -1.124532520771026611e-01 -2.331381440162658691e-01 -4.279195889830589294e-02 2.646329402923583984e-01 4.381613731384277344e-01 -1.072728186845779419e-01 3.518308326601982117e-02 5.194013193249702454e-02 1.081363558769226074e-01 -1.424955725669860840e-01 -2.640416026115417480e-01 -1.889065355062484741e-01 -5.784060433506965637e-02 -2.154004573822021484e-01 7.850583642721176147e-02 1.492094397544860840e-01 -5.339475348591804504e-02 -2.254088409245014191e-02 -1.425895746797323227e-02
8.393105119466781616e-02 1.200668886303901672e-02 -2.788929641246795654e-01 -5.278197303414344788e-02 7.307485491037368774e-02 -3.381465971469879150e-01 -3.763403892517089844e-01 -3.700505942106246948e-02 1.870872080326080322e-01 1.456737369298934937e-01 8.482107520103454590e-02 1.848277747631072998e-01 2.775683999061584473e-01 -2.485903352499008179e-02 -1.592384129762649536e-01 1.922214031219482422e-02 -1.699854582548141479e-01 2.013141214847564697e-01 1.072353571653366089e-01 1.348741501569747925e-01 1.738384962081909180e-01 7.352064549922943115e-02 -1.578361392021179199e-01 -2.279557287693023682e-01 2.115855365991592407e-01 -7.351628690958023071e-02 -1.812507510185241699e-01 8.916018903255462646e-02 -2.943257242441177368e-02 -2.473441362380981445e-01 -5.817119032144546509e-02 2.838573157787322998e-01
5.496111232787370682e-03 -1.476900279521942139e-01 -2.351242601871490479e-01 5.520335212349891663e-02 4.567807167768478394e-02 4.340994358062744141e-02 3.152927756309509277e-02 1.002803817391395569e-01 -1.018588170409202576e-01 8.021895587444305420e-02 -1.740216016769409180e-01 -1.600018143653869629e-02 -2.585794925689697266e-01 8.217962831258773804e-02 -2.446855902671813965e-01 1.480368971824645996e-01 -1.736892014741897583e-02 2.621312141418457031e-01 1.694486737251281738e-01 -1.532972306013107300e-01 -2.932430505752563477e-01 -7.875111699104309082e-02 -3.596965372562408447e-01 -2.415365576744079590e-01 3.112233281135559082e-01 -3.208108246326446533e-01 -1.304854154586791992e-01 1.157237738370895386e-01 -1.814143061637878418e-01 2.321497723460197449e-02 3.235019743442535400e-02 -1.903056353330612183e-01
2.384848445653915405e-01 -1.211035251617431641e-02 -1.377820968627929688e-01 1.868504099547863007e-02 -7.853412628173828125e-02 2.216838486492633820e-02 -1.385302096605300903e-01 1.927241533994674683e-01 -6.205558776855468750e-02 7.526342570781707764e-02 -1.493926495313644409e-01 5.087398365139961243e-02 -2.153035253286361694e-01 5.375020205974578857e-02 -4.848401620984077454e-02 -3.538484498858451843e-02 2.673112414777278900e-02 1.355349570512771606e-01 1.305659562349319458e-01 -3.178181871771812439e-02 -4.878612756729125977e-01 -1.073898747563362122e-01 -2.152716815471649170e-01 -1.888179630041122437e-01 -6.576634198427200317e-02 3.345317766070365906e-02 1.926750526763498783e-03 2.459089010953903198e-01 -4.089515507221221924e-01 3.187898173928260803e-02 1.129764765501022339e-01 -3.971978724002838135e-01
1.958432793617248535e-01 -2.156522311270236969e-02 -3.548480570316314697e-02 -2.730125784873962402e-01 1.451262384653091431e-01 -6.322964280843734741e-02 -3.000100515782833099e-02 -3.937547653913497925e-02 2.888210117816925049e-01 1.339638680219650269e-01 1.163234468549489975e-02 9.799552708864212036e-02 -1.545943170785903931e-01 1.711474210023880005e-01 -1.980352401733398438e-01 -8.338972926139831543e-02 4.747220128774642944e-02 1.236914172768592834e-01 1.203920841217041016e-01 1.141846626996994019e-01 3.525518625974655151e-02 -7.396025955677032471e-02 -2.690098583698272705e-01 -2.857819795608520508e-01 -1.503079831600189209e-01 -3.368430137634277344e-01 -4.239195585250854492e-01 1.084304377436637878e-01 -1.945038884878158569e-01 -2.153851985931396484e-01 1.672461926937103271e-01 -4.312210157513618469e-02
9.891704469919204712e-02 -1.083332523703575134e-01 -4.255669564008712769e-02 7.527587469667196274e-03 2.751963436603546143e-01 -2.493056505918502808e-01 -2.742042066529393196e-03 1.977909058332443237e-01 -1.220208182930946350e-01 4.046533629298210144e-02 5.802143737673759460e-02 -1.133886426687240601e-01 -1.869574487209320068e-01 -3.431591689586639404e-01 -2.236248701810836792e-01 -1.060040146112442017e-01 1.393421888351440430e-01 2.283740639686584473e-01 -1.603401303291320801e-01 5.836014822125434875e-02 -1.584520488977432251e-01 -2.028913050889968872e-01 -2.953232526779174805e-01 -1.047729104757308960e-01 3.000310957431793213e-01 -3.638723194599151611e-01 -1.003706641495227814e-02 -3.583600744605064392e-02 -7.388590276241302490e-02 -1.819028556346893311e-01 5.801588296890258789e-02 1.483875513076782227e-01
1.568618416786193848e-01 -2.490755766630172729e-01 9.919854998588562012e-02 5.931599438190460205e-02 1.062022298574447632e-01 -2.814291119575500488e-01 -5.550167560577392578e-01 -7.261535525321960449e-02 -1.082089841365814209e-01 2.564786076545715332e-01 -1.661978513002395630e-01 2.006831318140029907e-01 -1.576044559478759766e-01 1.058939322829246521e-01 1.576508022844791412e-02 -1.285933405160903931e-01 1.684727817773818970e-01 1.192284300923347473e-01 3.568267449736595154e-02 -2.300789020955562592e-02 -1.608002483844757080e-01 -1.122604906558990479e-01 -1.060493290424346924e-01 -8.689200878143310547e-02 1.294763088226318359e-01 -8.340390771627426147e-02 -2.418838292360305786e-01 -2.187550514936447144e-01 -2.636026963591575623e-02 5.848971754312515259e-02 -1.659349352121353149e-01 1.859747171401977539e-01
2.115599066019058228e-01 -3.528381884098052979e-02 -1.394069045782089233e-01 5.903411284089088440e-02 -1.766637861728668213e-01 9.086432866752147675e-03 -2.841978371143341064e-01 -4.316928982734680176e-02 7.629296183586120605e-02 3.279857039451599121e-01 -5.550521984696388245e-02 -3.636363446712493896e-01 -1.858363151550292969e-01 1.319879759103059769e-02 -2.703620791435241699e-01 -2.872030436992645264e-02 -1.973160356283187866e-01 4.724387228488922119e-01 -6.340999156236648560e-02 -8.357361704111099243e-02 -1.677948683500289917e-01 -4.841380193829536438e-02 -1.070953309535980225e-01 -1.046090498566627502e-01 6.171646714210510254e-02 -1.654570251703262329e-01 1.035930663347244263e-01 2.776879966259002686e-01 -7.116480916738510132e-02 -5.685680732131004333e-02 5.200994759798049927e-02 -6.114031374454498291e-02
9.799703210592269897e-02 -1.438785940408706665e-01 -7.257530838251113892e-02 1.979549229145050049e-01 7.942438870668411255e-02 -2.032656520605087280e-01 8.532559871673583984e-02 2.213633358478546143e-01 3.966190386563539505e-03 1.479664444923400879e-01 8.103432133793830872e-03 1.310599152930080891e-03 -1.045088246464729309e-01 -2.437471449375152588e-01 8.059149980545043945e-02 1.048495247960090637e-01 2.203517965972423553e-02 1.283354759216308594e-01 -2.928160429000854492e-01 -1.856558173894882202e-01 -8.665146678686141968e-02 -1.298397332429885864e-01 -5.105462074279785156e-01 -2.106551378965377808e-01 -1.070811077952384949e-01 -1.044226884841918945e-01 -3.775120079517364502e-01 -1.879738643765449524e-02 -1.831911504268646240e-01 -1.442493498325347900e-01 6.435449421405792236e-02 1.456789672374725342e-01
1.956701129674911499e-01 -1.382043468765914440e-03 -1.611166596412658691e-01 2.536773383617401123e-01 -1.125339865684509277e-01 -1.840325295925140381e-01 -2.210173159837722778e-01 1.030716523528099060e-01 -1.170671805739402771e-01 -9.609395638108253479e-03 6.995082646608352661e-02 -1.571898311376571655e-01 -1.534123867750167847e-01 1.605487465858459473e-01 -2.510538399219512939e-01 -2.351199686527252197e-01 -1.328686177730560303e-01 2.353661507368087769e-01 -1.093263328075408936e-01 6.184262037277221680e-02 -2.460809051990509033e-01 1.378783732652664185e-01 -2.269101589918136597e-01 -1.582632586359977722e-02 -1.105450019240379333e-01 -3.126293793320655823e-02 -2.706746160984039307e-01 3.032881617546081543e-01 -2.815347611904144287e-01 -1.917463988065719604e-01 7.232492323964834213e-03 -1.992909163236618042e-01
8.369068056344985962e-02 4.486611485481262207e-02 2.649271488189697266e-02 -2.914225161075592041e-01 1.784133315086364746e-01 -4.770523682236671448e-02 -3.500604033470153809e-01 -3.171612694859504700e-02 -8.473730832338333130e-02 2.005025744438171387e-01 3.902854770421981812e-02 1.437321901321411133e-01 1.144673600792884827e-01 3.532351925969123840e-02 -2.745991051197052002e-01 6.405586749315261841e-02 4.033171758055686951e-02 5.614103376865386963e-02 4.414028674364089966e-02 3.032536506652832031e-01 -1.125688552856445312e-01 -1.163875386118888855e-01 -3.058139681816101074e-01 -5.223855748772621155e-02 -1.425487399101257324e-01 1.726076193153858185e-02 -2.527059018611907959e-01 1.690409779548645020e-01 9.092039428651332855e-03 -4.233321249485015869e-01 -2.060822397470474243e-01 -1.682325601577758789e-01
2.858186960220336914e-01 2.752463333308696747e-02 1.531658172607421875e-01 -1.831760443747043610e-02 2.746754586696624756e-01 6.730309873819351196e-02 -8.360664360225200653e-03 3.010291159152984619e-01 -7.754954695701599121e-02 2.895384132862091064e-01 1.358805298805236816e-01 3.000230491161346436e-01 3.448715433478355408e-02 -1.814989149570465088e-01 -2.021515667438507080e-01 -9.637622535228729248e-02 2.524107992649078369e-01 -7.854685187339782715e-02 2.170969545841217041e-01 -1.214404776692390442e-02 -9.708463400602340698e-02 -1.604639738798141479e-01 -2.552710175514221191e-01 -2.153126895427703857e-01 -1.009830683469772339e-01 -2.469485104084014893e-01 5.673161894083023071e-02 6.213440746068954468e-02 -2.186510711908340454e-01 -5.041768401861190796e-02 -2.190282791852951050e-01 6.412366870790719986e-03
1.314345896244049072e-01 -1.950085759162902832e-01 -7.209263741970062256e-02 -6.382654607295989990e-02 1.096674129366874695e-01 -3.323863446712493896e-01 -3.519108593463897705e-01 -1.826334446668624878e-01 -6.873825937509536743e-02 1.949593424797058105e-01 3.453215360641479492e-01 1.264920681715011597e-01 1.143995672464370728e-01 -4.623505752533674240e-03 -2.662811279296875000e-01 8.693387731909751892e-03 -1.035772543400526047e-02 4.211039468646049500e-02 2.111537009477615356e-01 -5.722810979932546616e-03 -1.369539648294448853e-01 -1.638811975717544556e-01 -1.174749881029129028e-01 2.887902036309242249e-02 9.036569297313690186e-02 -3.278106153011322021e-01 -1.962449252605438232e-01 1.223033219575881958e-01 -1.368955522775650024e-01 -1.774919480085372925e-01 9.156366437673568726e-02 2.432690560817718506e-01
2.096414715051651001e-01 -1.752691715955734253e-01 6.005796603858470917e-03 5.867651477456092834e-02 1.296544726938009262e-02 -8.451265841722488403e-02 -2.752474844455718994e-01 1.775276213884353638e-01 -1.381775438785552979e-01 3.611258566379547119e-01 -2.581153810024261475e-01 7.300206273794174194e-02 -6.395714730024337769e-02 -2.291679084300994873e-01 -2.905378341674804688e-01 6.354182213544845581e-02 -2.303916066884994507e-01 3.694862425327301025e-01 -2.431503981351852417e-01 -9.945997968316078186e-03 7.602581381797790527e-02 1.502907127141952515e-01 1.029949411749839783e-01 -2.383741587400436401e-01 7.554107159376144409e-02 -1.116876974701881409e-01 1.917422562837600708e-01 1.418870538473129272e-01 5.621258914470672607e-02 4.940735548734664917e-02 -6.727630645036697388e-02 -1.045215725898742676e-01
2.309505939483642578e-01 -1.012298166751861572e-01 1.628919839859008789e-01 1.603111028671264648e-01 6.225578859448432922e-02 -6.399451941251754761e-02 -2.416118681430816650e-01 2.644185535609722137e-02 -7.934610545635223389e-02 9.175699204206466675e-02 -1.462066429667174816e-03 3.428579866886138916e-01 -6.628064811229705811e-02 -3.337342739105224609e-01 1.461590230464935303e-01 -2.951597608625888824e-02 -2.144846133887767792e-02 3.870827853679656982e-01 -4.881671164184808731e-03 4.476727917790412903e-02 -1.674293279647827148e-01 -5.190734565258026123e-02 -2.138940691947937012e-01 -3.534932732582092285e-01 1.957736462354660034e-01 -1.214113533496856689e-01 2.866439707577228546e-02 -1.170749142765998840e-01 -1.929568499326705933e-01 -2.613040208816528320e-01 1.161375045776367188e-01 8.066970109939575195e-02
1.419440507888793945e-01 -5.260231718420982361e-02 -1.572794020175933838e-01 8.497318252921104431e-03 1.551784425973892212e-01 -5.778947845101356506e-02 -4.000429213047027588e-01 -8.208099007606506348e-02 1.440858840942382812e-02 1.402146182954311371e-02 2.982817888259887695e-01 8.520199358463287354e-02 2.071658223867416382e-01 2.718226313591003418e-01 -1.162641346454620361e-01 -4.198763892054557800e-02 -4.368069022893905640e-02 2.832247316837310791e-01 8.752069622278213501e-02 1.893110275268554688e-01 -1.376267671585083008e-01 -1.163700446486473083e-01 -8.030050992965698242e-02 -9.284622967243194580e-02 8.505820482969284058e-02 -5.109193921089172363e-01 -2.203332036733627319e-01 -8.321028947830200195e-02 -7.578130811452865601e-02 -1.368829905986785889e-01 -6.069092452526092529e-02 6.543141603469848633e-02
2.258246764540672302e-02 -3.543831706047058105e-01 -2.290578931570053101e-01 1.558249741792678833e-01 2.050753384828567505e-01 -1.125317960977554321e-01 -1.089474037289619446e-01 1.698488444089889526e-01 6.358565762639045715e-03 2.878846824169158936e-01 1.456954479217529297e-01 -3.272272646427154541e-02 -1.761082410812377930e-01 1.293604224920272827e-01 -9.061782062053680420e-02 -7.961460947990417480e-02 -4.639950394630432129e-02 2.096495628356933594e-01 1.461302638053894043e-01 6.599781662225723267e-02 -4.115231037139892578e-01 -8.425478823482990265e-03 -1.521245576441287994e-02 -3.209000527858734131e-01 3.880178555846214294e-02 1.180758234113454819e-02 3.702200716361403465e-03 7.264101505279541016e-02 -3.572265803813934326e-01 2.120567411184310913e-01 -9.912429004907608032e-02 -2.039321325719356537e-02
2.596769332885742188e-01 2.710622735321521759e-02 -2.171587944030761719e-01 3.362911045551300049e-01 1.508483588695526123e-01 -1.166351884603500366e-01 8.369032293558120728e-02 9.316428750753402710e-02 -3.109114170074462891e-01 1.015901491045951843e-01 4.348214343190193176e-02 3.433020040392875671e-02 -2.635716199874877930e-01 -1.323281414806842804e-02 -9.646032005548477173e-02 -2.604099363088607788e-02 8.535198122262954712e-02 3.913346230983734131e-01 -8.530111610889434814e-02 -5.051226541399955750e-02 -2.142582535743713379e-01 -2.240511216223239899e-02 -4.077149927616119385e-02 -1.842254251241683960e-01 1.785839945077896118e-01 8.688905090093612671e-02 -2.101930826902389526e-01 4.537072032690048218e-03 -3.218377232551574707e-01 -1.717608124017715454e-01 -2.392587959766387939e-01 6.018449366092681885e-02
5.127409938722848892e-03 -3.891452681273221970e-03 9.554281085729598999e-02 4.230538904666900635e-01 6.793960928916931152e-02 -1.242379620671272278e-01 -6.313991732895374298e-03 2.224949151277542114e-01 -2.181821018457412720e-01 1.251662522554397583e-01 -4.134030640125274658e-02 2.541879415512084961e-01 -1.778893619775772095e-01 -6.359463185071945190e-02 7.710283249616622925e-02 -8.644519001245498657e-02 -1.282685697078704834e-01 1.402837485074996948e-01 2.656725794076919556e-02 2.693515717983245850e-01 -1.202016398310661316e-01 -4.941685870289802551e-02 -9.422157704830169678e-02 -3.354033827781677246e-01 2.197937220335006714e-01 -1.013150811195373535e-02 -1.187090501189231873e-01 2.269662618637084961e-01 -3.606730997562408447e-01 -2.508837282657623291e-01 -8.855539560317993164e-02 3.200844675302505493e-02
1.696297153830528259e-02 1.368749588727951050e-01 1.413002908229827881e-01 6.890039145946502686e-02 -1.325115561485290527e-01 1.245427429676055908e-01 -2.143208086490631104e-01 -3.072167336940765381e-01 3.239457905292510986e-01 1.467912942171096802e-01 -3.503806143999099731e-02 1.800839006900787354e-01 -1.555709540843963623e-01 -7.172214239835739136e-02 -2.341151535511016846e-01 -3.920833021402359009e-02 1.331826020032167435e-02 2.638023793697357178e-01 5.452755838632583618e-02 -2.124824328348040581e-03 -3.804835677146911621e-01 -1.410303264856338501e-01 -3.860931694507598877e-01 -2.912148833274841309e-01 -6.473856419324874878e-02 7.306652516126632690e-02 -1.530089676380157471e-01 -2.576073072850704193e-02 -9.865986183285713196e-03 2.199273183941841125e-02 -1.724130511283874512e-01 4.298865422606468201e-02
1.237464621663093567e-01 6.490007787942886353e-02 2.010330557823181152e-01 1.090784668922424316e-01 1.940269023180007935e-01 -1.376231163740158081e-01 -1.873968690633773804e-01 2.385361194610595703e-01 1.158108934760093689e-01 -5.339818447828292847e-02 -7.810698822140693665e-03 2.786017954349517822e-01 1.240446344017982483e-01 -9.755053371191024780e-02 -1.680237352848052979e-01 2.191564068198204041e-02 -3.252133727073669434e-01 2.483755797147750854e-01 -2.201419509947299957e-02 -4.979473724961280823e-02 -1.763403564691543579e-01 1.430430561304092407e-01 -1.901154667139053345e-01 -1.646090447902679443e-01 3.176998496055603027e-01 -1.707064807415008545e-01 1.980610564351081848e-02 1.912274397909641266e-02 -4.078013002872467041e-01 -1.529317945241928101e-01 -6.138121709227561951e-02 -1.499827355146408081e-01
2.972548007965087891e-01 1.904573291540145874e-01 -2.531074360013008118e-02 -2.016404718160629272e-01 8.116798847913742065e-02 -2.375351488590240479e-01 -3.005905747413635254e-01 1.979453116655349731e-01 1.553320884704589844e-01 6.889634579420089722e-02 1.902621537446975708e-01 -1.911067031323909760e-02 -3.019316866993904114e-02 -2.076737582683563232e-01 -4.506221041083335876e-02 1.625849008560180664e-01 -2.522103190422058105e-01 4.145384430885314941e-01 7.164765149354934692e-02 -4.781120643019676208e-02 -1.623850911855697632e-01 4.716172441840171814e-02 3.311715647578239441e-02 -2.336922734975814819e-01 1.602652966976165771e-01 -1.797412633895874023e-01 -2.358460277318954468e-01 1.629699170589447021e-01 -1.748549193143844604e-01 7.180408388376235962e-02 1.875391043722629547e-02 -1.200469955801963806e-02
-1.196431145071983337e-01 -1.658594235777854919e-02 5.845262482762336731e-02 -1.885297708213329315e-02 1.426684111356735229e-01 -6.139225885272026062e-02 -3.265321254730224609e-02 -2.386436332017183304e-03 -7.726926822215318680e-03 -3.488036617636680603e-02 8.872777968645095825e-02 4.455497860908508301e-02 -1.738749295473098755e-01 -2.051895409822463989e-01 -1.314885914325714111e-01 8.546219021081924438e-02 9.140644222497940063e-02 4.659783244132995605e-01 -3.187216818332672119e-01 -2.519228160381317139e-01 -3.652236759662628174e-01 -1.373062729835510254e-01 -2.904973924160003662e-01 -1.974246650934219360e-01 6.445183604955673218e-02 -1.799027025699615479e-01 -3.134439289569854736e-01 -5.475348979234695435e-02 -1.131081283092498779e-01 -1.067191138863563538e-01 1.388848125934600830e-01 3.161085024476051331e-02
-1.136242076754570007e-01 3.525888174772262573e-02 2.184928208589553833e-01 1.127046123147010803e-01 -4.275869578123092651e-03 -7.742363959550857544e-02 -1.226787567138671875e-01 1.413331478834152222e-01 2.422194480895996094e-01 2.913814187049865723e-01 -1.218143012374639511e-02 6.294637173414230347e-02 5.730297416448593140e-02 1.300105452537536621e-01 -3.878496289253234863e-01 -1.945020817220211029e-02 2.291752956807613373e-02 2.406029105186462402e-01 3.502697348594665527e-01 1.601320207118988037e-01 -7.452466338872909546e-02 -2.142383344471454620e-02 -2.449567988514900208e-02 -1.349205821752548218e-01 -8.224598318338394165e-02 -3.554197028279304504e-02 -3.464350700378417969e-01 -2.836661227047443390e-02 -3.707969486713409424e-01 -2.519170343875885010e-01 5.080030858516693115e-02 4.178024455904960632e-02
1.052468791604042053e-01 2.653900347650051117e-02 -1.842604279518127441e-01 -1.428387910127639771e-01 7.073882967233657837e-02 8.226781338453292847e-02 -1.835984438657760620e-01 2.793511748313903809e-02 2.314331382513046265e-01 1.369287073612213135e-01 1.340614855289459229e-01 1.338448524475097656e-01 1.209717616438865662e-01 1.808829903602600098e-01 -2.601244151592254639e-01 -2.251116037368774414e-01 5.694219470024108887e-02 2.623988986015319824e-01 2.759928107261657715e-01 5.221715942025184631e-02 -2.545662522315979004e-01 -9.304867684841156006e-02 -1.068648248910903931e-01 -3.971009850502014160e-01 -5.070437863469123840e-02 -3.378116488456726074e-01 -6.894296407699584961e-02 -1.035100296139717102e-01 1.504970435053110123e-02 -2.318510562181472778e-01 1.074950173497200012e-01 -1.498521417379379272e-01
7.591614872217178345e-02 -2.066882848739624023e-01 -2.781165950000286102e-02 -1.638393253087997437e-01 1.833880841732025146e-01 5.055544897913932800e-02 -3.709065020084381104e-01 1.446298956871032715e-01 -1.771209537982940674e-01 -4.883646219968795776e-02 -3.772919476032257080e-01 9.950992651283740997e-03 -7.262071967124938965e-02 -2.745767831802368164e-01 -3.900612592697143555e-01 -8.162636309862136841e-02 -7.919816672801971436e-02 4.162038862705230713e-01 -5.842791870236396790e-02 1.418748199939727783e-01 7.971309125423431396e-02 9.005706012248992920e-02 7.618312537670135498e-02 -7.508355379104614258e-02 2.928767353296279907e-03 -2.251131981611251831e-01 -6.926175951957702637e-02 2.655309438705444336e-02 -9.193499386310577393e-02 -1.676915772259235382e-02 -6.794535368680953979e-02 -1.227130144834518433e-01
1.123278215527534485e-01 -1.914919167757034302e-02 -1.647765189409255981e-01 5.479788780212402344e-02 -7.283796370029449463e-02 -2.060410380363464355e-01 -3.967449441552162170e-02 4.206880182027816772e-02 1.988968811929225922e-02 1.102770790457725525e-01 -2.281259000301361084e-01 -8.869203925132751465e-02 2.707076370716094971e-01 -4.082966148853302002e-01 -1.535607725381851196e-01 2.862108498811721802e-02 -1.292969137430191040e-01 2.289825379848480225e-01 1.405875980854034424e-01 3.902350962162017822e-01 -2.340626865625381470e-01 5.706056579947471619e-02 -3.867720067501068115e-01 -6.174790859222412109e-02 -1.583994776010513306e-01 -1.981237530708312988e-01 -1.681656092405319214e-01 1.013231649994850159e-02 -4.433105513453483582e-02 -1.418287456035614014e-01 -2.937876619398593903e-02 -2.431528456509113312e-02
7.451606541872024536e-02 -5.625152587890625000e-02 -2.623726800084114075e-02 7.697397470474243164e-02 2.087096273899078369e-01 2.289182394742965698e-01 -2.891477644443511963e-01 5.575468018651008606e-02 9.979396127164363861e-03 2.309084534645080566e-01 -2.603510394692420959e-03 -3.653300693258643150e-03 -5.914199864491820335e-04 -6.347915530204772949e-02 -1.358512192964553833e-01 2.405440807342529297e-01 -1.960311532020568848e-01 2.086746692657470703e-01 -2.071859873831272125e-02 1.462298035621643066e-01 -1.887660622596740723e-01 2.261525094509124756e-01 -1.783637702465057373e-01 -8.017741143703460693e-02 2.137603461742401123e-01 1.593155786395072937e-02 -1.636059582233428955e-01 -1.510934997349977493e-02 -4.969362616539001465e-01 -3.176596164703369141e-01 -9.065941721200942993e-02 1.019112616777420044e-01
2.053771167993545532e-01 2.940782010555267334e-01 1.661059707403182983e-01 1.219709962606430054e-01 3.061727248132228851e-02 2.169603109359741211e-02 -2.112740129232406616e-01 3.217093050479888916e-01 -1.420031934976577759e-01 3.714134991168975830e-01 2.545658946037292480e-01 2.127734273672103882e-01 -7.827296853065490723e-02 -1.202775165438652039e-01 -1.733871400356292725e-01 1.612791270017623901e-01 1.116776093840599060e-01 3.469630330801010132e-02 -3.509301319718360901e-02 -6.835551932454109192e-03 -4.188014566898345947e-02 -1.693181842565536499e-01 -2.612829208374023438e-01 -1.377491205930709839e-01 -8.658655732870101929e-02 -3.045214414596557617e-01 7.110811024904251099e-02 3.937610983848571777e-02 -1.779733449220657349e-01 -7.656686007976531982e-02 -1.674775034189224243e-01 1.715481728315353394e-01
1.402437388896942139e-01 -2.332559041678905487e-02 -2.377530932426452637e-02 1.975469887256622314e-01 1.184970811009407043e-01 8.720891177654266357e-02 -1.309440284967422485e-01 2.104546278715133667e-01 -2.328323423862457275e-01 1.908575594425201416e-01 1.762558072805404663e-01 3.809951543807983398e-01 1.631335020065307617e-01 -2.036123070865869522e-03 -3.327319920063018799e-01 -1.351538747549057007e-01 -1.007428616285324097e-01 -9.322019759565591812e-04 -1.902625709772109985e-01 7.995514199137687683e-03 -2.706638574600219727e-01 -6.523187458515167236e-02 -9.438278526067733765e-02 -2.286081314086914062e-01 -2.892151176929473877e-01 -1.974957883358001709e-01 -1.232144460082054138e-01 8.555565774440765381e-02 -2.209163159132003784e-01 -2.087881118059158325e-01 4.278286173939704895e-02 -1.009073182940483093e-01
-8.274101465940475464e-02 -1.636460572481155396e-01 -7.996965944766998291e-02 1.152708604931831360e-01 3.664071857929229736e-01 -2.919041216373443604e-01 -1.041754558682441711e-01 2.862424356862902641e-03 5.335648730397224426e-02 2.672699466347694397e-02 1.106923818588256836e-01 -4.124587029218673706e-02 -3.970994949340820312e-01 -5.548539757728576660e-02 -1.308293491601943970e-01 -1.515238434076309204e-01 -1.519307345151901245e-01 2.102534025907516479e-01 -3.674840554594993591e-02 1.435432732105255127e-01 -2.265437841415405273e-01 -1.493321545422077179e-02 -2.660742402076721191e-01 -2.541098892688751221e-01 9.651838988065719604e-02 -1.527423858642578125e-01 -1.225558593869209290e-01 3.364458382129669189e-01 -1.922852993011474609e-01 4.210082441568374634e-02 -3.792962059378623962e-02 -1.442461907863616943e-01
3.450862690806388855e-02 1.164106801152229309e-01 1.012934185564517975e-02 -1.660730838775634766e-01 1.655568182468414307e-01 -3.965087234973907471e-03 -2.277367860078811646e-01 -8.024467527866363525e-02 2.756427228450775146e-02 2.000744789838790894e-01 8.318459987640380859e-02 8.274976164102554321e-02 1.004082038998603821e-01 1.555823814123868942e-02 -1.800711750984191895e-01 1.040357947349548340e-01 6.554501503705978394e-02 1.982583403587341309e-01 6.105608865618705750e-02 2.666223943233489990e-01 -1.875480860471725464e-01 -1.393027156591415405e-01 -4.719308614730834961e-01 -9.258802980184555054e-02 -1.184687614440917969e-01 -5.060138925909996033e-02 -2.503018975257873535e-01 5.653036013245582581e-02 4.994147270917892456e-02 -2.743781208992004395e-01 -2.015705257654190063e-01 -3.982188999652862549e-01
2.759010791778564453e-01 -3.685616850852966309e-01 -1.720663458108901978e-01 1.708108633756637573e-01 2.229592017829418182e-02 -9.870752692222595215e-02 -1.838283538818359375e-01 2.989698946475982666e-02 -2.009636908769607544e-02 2.073430269956588745e-01 -2.762907929718494415e-02 1.667686104774475098e-01 -2.358648926019668579e-02 1.415177136659622192e-01 -1.465565115213394165e-01 -1.172875463962554932e-01 2.131320163607597351e-02 4.551025331020355225e-01 2.340305596590042114e-01 1.072561517357826233e-01 1.711051762104034424e-01 -2.948179543018341064e-01 1.294283568859100342e-01 -1.362745463848114014e-01 9.036300331354141235e-02 1.490309387445449829e-01 3.997780848294496536e-03 2.174075320363044739e-02 -2.943902611732482910e-01 -1.014894545078277588e-01 -2.960687968879938126e-03 -5.778762325644493103e-02
4.386671632528305054e-02 -2.192129641771316528e-01 -4.078596234321594238e-01 -1.393497828394174576e-02 -9.349480271339416504e-02 -2.741521298885345459e-01 -2.314772754907608032e-01 6.652241945266723633e-02 1.100276131182909012e-02 2.374431788921356201e-01 2.382459938526153564e-01 2.823193371295928955e-01 -1.125712394714355469e-01 5.226992815732955933e-02 -2.046632617712020874e-01 1.435687243938446045e-01 3.886982798576354980e-02 2.084834426641464233e-01 -1.560739278793334961e-01 1.236419975757598877e-01 -1.437129974365234375e-01 2.084016501903533936e-01 -1.804996579885482788e-01 -9.574754536151885986e-02 2.482528239488601685e-01 -7.525578886270523071e-02 -1.019997224211692810e-01 -3.299597650766372681e-02 -2.690021693706512451e-01 -8.078526705503463745e-02 1.501597762107849121e-01 -4.893717821687459946e-03
-7.419888675212860107e-02 2.067487500607967377e-02 1.517718434333801270e-01 -4.021055996417999268e-02 -2.600777149200439453e-01 2.369307130575180054e-01 -1.518473178148269653e-01 9.451672434806823730e-02 8.944883197546005249e-02 1.492682099342346191e-01 -2.272371202707290649e-01 1.914001703262329102e-01 3.695318102836608887e-02 -1.724239736795425415e-01 -2.616556882858276367e-01 7.754858583211898804e-02 2.653565406799316406e-01 2.342032343149185181e-01 5.575255304574966431e-02 -2.223583310842514038e-01 -2.673305571079254150e-01 -1.448087543249130249e-01 -6.616052240133285522e-02 -4.105958044528961182e-01 -1.560841649770736694e-01 -3.014550209045410156e-01 -2.038685977458953857e-02 3.127133101224899292e-02 7.882990874350070953e-03 -5.466980859637260437e-02 -1.266382038593292236e-01 1.028824895620346069e-01
2.769948244094848633e-01 5.653031542897224426e-02 -2.609645724296569824e-01 -4.298088327050209045e-02 5.708104744553565979e-02 -5.002615228295326233e-02 -2.073110938072204590e-01 -1.083933860063552856e-01 2.307302206754684448e-01 2.042800933122634888e-01 1.586587876081466675e-01 2.165757566690444946e-01 2.827047109603881836e-01 6.504280865192413330e-02 -3.564799726009368896e-01 -9.135214239358901978e-02 -3.757013473659753799e-03 1.548547297716140747e-01 1.444830149412155151e-01 1.509333997964859009e-01 -2.667610943317413330e-01 2.007476985454559326e-01 -2.555444464087486267e-02 -2.193418890237808228e-01 1.272608786821365356e-01 -2.665104269981384277e-01 1.655479893088340759e-02 1.040535941720008850e-01 -1.470943391323089600e-01 -7.943676412105560303e-02 2.038613706827163696e-01 8.552214503288269043e-02
-2.989156357944011688e-02 -1.492804032750427723e-03 7.798947393894195557e-03 -1.025495305657386780e-01 -7.603672146797180176e-02 1.567517668008804321e-01 -5.628886446356773376e-02 2.574605345726013184e-01 -1.406798362731933594e-01 4.770634174346923828e-01 -1.269104778766632080e-01 2.112533524632453918e-02 1.598251014947891235e-01 -8.152668923139572144e-02 -2.040575295686721802e-01 3.949896991252899170e-02 1.528237909078598022e-01 2.900058627128601074e-01 1.930211186408996582e-01 -4.661221429705619812e-02 5.892080813646316528e-02 -1.492838412523269653e-01 -2.291249483823776245e-01 -1.837216876447200775e-02 -3.051430583000183105e-01 -8.729131519794464111e-02 -5.627825856208801270e-02 -1.824867874383926392e-01 -2.243734002113342285e-01 -3.271619677543640137e-01 -9.324716776609420776e-02 1.436707079410552979e-01
-7.029654830694198608e-02 -1.062633842229843140e-01 -1.131144016981124878e-01 2.095065861940383911e-01 1.248060390353202820e-01 -3.154746070504188538e-02 -8.049550652503967285e-02 2.182987183332443237e-01 -1.132834479212760925e-01 5.267025530338287354e-02 -1.169124916195869446e-01 -9.087222814559936523e-02 1.332981735467910767e-01 -1.866316944360733032e-01 -3.942787647247314453e-01 -9.273982048034667969e-02 -3.515612781047821045e-01 3.808811902999877930e-01 9.517226368188858032e-02 8.385997265577316284e-02 1.427997201681137085e-01 -1.452830433845520020e-01 -6.405374407768249512e-02 -3.342604339122772217e-01 -1.247114017605781555e-01 -9.445538371801376343e-02 -2.333993315696716309e-01 1.519656032323837280e-01 8.483199030160903931e-02 -2.145008742809295654e-01 -6.528745871037244797e-03 6.929694861173629761e-02
3.455640375614166260e-02 6.222446914762258530e-03 1.514949556440114975e-02 1.113170832395553589e-01 2.336497455835342407e-01 -5.047178640961647034e-02 -9.464488178491592407e-02 -3.279332071542739868e-03 -1.216503158211708069e-01 2.931472361087799072e-01 -2.622225880622863770e-01 1.748010665178298950e-01 -1.354445368051528931e-01 3.717915713787078857e-02 1.038237847387790680e-02 7.361923158168792725e-02 -1.376540064811706543e-01 2.672191858291625977e-01 2.753142118453979492e-01 -2.170791178941726685e-01 1.500031054019927979e-01 -4.807999730110168457e-02 -2.730980813503265381e-01 3.405873849987983704e-02 2.002774924039840698e-01 -1.549580991268157959e-01 -1.978297233581542969e-01 9.057497978210449219e-02 -4.778563082218170166e-01 -1.633814722299575806e-01 1.172218546271324158e-01 -2.563590556383132935e-02
1.564481407403945923e-01 -4.424965009093284607e-02 -8.850510418415069580e-02 -1.622163802385330200e-01 1.410719603300094604e-01 2.034261673688888550e-01 -2.047118097543716431e-01 1.050272807478904724e-01 2.559410035610198975e-01 9.710453450679779053e-02 1.916141510009765625e-01 2.062908262014389038e-01 2.947066351771354675e-02 1.911072246730327606e-02 -2.200511246919631958e-01 -1.890420541167259216e-02 -1.181723624467849731e-01 3.102378845214843750e-01 4.255303442478179932e-01 9.490316733717918396e-04 -1.398034393787384033e-01 -3.397735953330993652e-02 -6.679809093475341797e-02 -2.840937077999114990e-01 -2.693752646446228027e-01 -1.561483740806579590e-01 -1.628094762563705444e-01 -1.475834697484970093e-01 -6.228346005082130432e-02 -2.263099700212478638e-01 1.364210098981857300e-01 -6.984024494886398315e-02
1.122683286666870117e-01 1.376074403524398804e-01 -1.566675007343292236e-01 -1.403809338808059692e-01 9.887894243001937866e-02 1.065374165773391724e-01 -2.566711604595184326e-01 3.493930399417877197e-02 2.737121880054473877e-01 1.390585899353027344e-01 1.220227107405662537e-01 2.217591702938079834e-01 1.384364906698465347e-03 1.668068021535873413e-02 -1.355291604995727539e-01 -8.775018900632858276e-02 8.667589165270328522e-03 4.134330451488494873e-01 3.401879072189331055e-01 -1.003719717264175415e-01 -2.521156072616577148e-01 1.460596770048141479e-01 -1.089283302426338196e-01 -2.117237746715545654e-01 -2.873166501522064209e-01 -8.093471825122833252e-02 -1.194732189178466797e-01 -2.539758756756782532e-02 -1.074472069740295410e-01 -2.053451985120773315e-01 2.210513502359390259e-01 -7.951045036315917969e-02
4.996375143527984619e-01 -7.801399379968643188e-02 -1.108674928545951843e-01 1.225129589438438416e-01 7.985454797744750977e-02 3.494759649038314819e-02 -1.962681859731674194e-01 2.289921641349792480e-01 -1.874362826347351074e-01 2.236207760870456696e-02 -2.053871303796768188e-01 9.839675575494766235e-02 -5.089319869875907898e-02 1.046195551753044128e-01 -1.075160726904869080e-01 1.111988350749015808e-01 1.265525370836257935e-01 4.457710385322570801e-01 -3.694641962647438049e-02 -6.164787709712982178e-02 -9.224881231784820557e-02 -1.228581592440605164e-01 3.683127462863922119e-02 -2.122858166694641113e-01 2.289753556251525879e-01 3.978960588574409485e-02 -2.210213541984558105e-01 -1.978623569011688232e-01 -1.967099756002426147e-01 -4.464164748787879944e-02 1.300693601369857788e-01 6.263223290443420410e-02
9.328936226665973663e-03 1.768070012331008911e-01 -1.389999687671661377e-01 9.889751672744750977e-02 1.454207003116607666e-01 -1.103949993848800659e-01 -1.762159466743469238e-01 2.575013786554336548e-02 -1.032187715172767639e-01 3.985114395618438721e-02 -3.309465646743774414e-01 1.403468698263168335e-01 8.227007091045379639e-02 1.912089297547936440e-03 -2.668353319168090820e-01 -4.007292985916137695e-01 1.052472069859504700e-01 2.106378525495529175e-01 1.387928426265716553e-01 6.434148550033569336e-02 3.282508999109268188e-02 9.443803131580352783e-02 -9.901341795921325684e-02 -3.657786250114440918e-01 7.158631924539804459e-04 -1.897398084402084351e-01 6.997516006231307983e-02 -2.645587623119354248e-01 -2.182282656431198120e-01 -3.011435270309448242e-01 -5.212042108178138733e-02 -1.005963683128356934e-01
1.908274441957473755e-01 -1.168275345116853714e-02 -1.383286416530609131e-01 -2.109705097973346710e-02 3.011681437492370605e-01 -1.006769016385078430e-01 -1.568701714277267456e-01 1.360799968242645264e-01 8.819902315735816956e-03 1.125425919890403748e-01 2.277735024690628052e-01 -3.760902583599090576e-02 -3.704009205102920532e-02 -1.537740230560302734e-01 1.396017894148826599e-02 2.196443378925323486e-01 -3.849464952945709229e-01 3.469528257846832275e-01 2.131860256195068359e-01 -4.044652357697486877e-02 -2.370518147945404053e-01 1.646692864596843719e-02 -1.700321435928344727e-01 -1.885691434144973755e-01 1.360332518815994263e-01 -2.562368512153625488e-01 -1.934675723314285278e-01 9.984801709651947021e-02 -2.124496251344680786e-01 -4.258466884493827820e-02 -2.116168588399887085e-01 2.320666052401065826e-02
1.819127649068832397e-01 -2.166781723499298096e-01 2.178171277046203613e-02 -1.419623196125030518e-01 1.879110187292098999e-01 -1.535964310169219971e-01 -3.631153106689453125e-01 2.697013318538665771e-01 -2.103729993104934692e-01 2.174081094563007355e-02 7.290920615196228027e-02 -6.999801844358444214e-02 -2.320613861083984375e-01 2.329441951587796211e-03 -3.817439377307891846e-01 2.056098878383636475e-01 -5.572399497032165527e-02 1.509592384099960327e-01 1.135543137788772583e-01 2.770231477916240692e-02 4.941121116280555725e-02 -6.771130859851837158e-02 -2.914409935474395752e-01 -1.754071861505508423e-01 1.737007647752761841e-01 -1.562960594892501831e-01 -2.154918573796749115e-02 2.132889479398727417e-01 -5.600756034255027771e-02 6.303880363702774048e-02 1.999602764844894409e-01 1.705582290887832642e-01
1.658446937799453735e-01 2.395649440586566925e-02 3.311545029282569885e-02 1.158749386668205261e-01 1.638905704021453857e-01 -3.211561590433120728e-02 -1.007257029414176941e-01 1.954051405191421509e-01 -1.455742269754409790e-01 3.308127447962760925e-02 -5.811022967100143433e-02 -3.528231754899024963e-02 3.271199166774749756e-01 -1.063713356852531433e-01 -3.196834623813629150e-01 -3.582463264465332031e-01 -1.321602016687393188e-01 1.701056063175201416e-01 1.770544648170471191e-01 7.742094248533248901e-02 6.932552158832550049e-02 -1.273728311061859131e-01 -2.334373295307159424e-01 -3.487607240676879883e-01 -3.322955593466758728e-02 -5.839645490050315857e-02 -3.535533845424652100e-01 4.442639276385307312e-02 -1.306972950696945190e-01 2.192584127187728882e-01 1.649816632270812988e-01 2.539738640189170837e-02
3.031164221465587616e-02 -5.065388977527618408e-02 -1.410096138715744019e-01 -2.846065759658813477e-01 -1.218691002577543259e-02 -3.934418782591819763e-02 -1.563973724842071533e-01 4.049303531646728516e-01 1.205438002943992615e-01 2.610614895820617676e-01 -8.286622911691665649e-02 -1.166554689407348633e-01 2.271287329494953156e-02 -2.677426040172576904e-01 -1.105312407016754150e-01 1.870692670345306396e-01 1.046740636229515076e-01 3.867324590682983398e-01 -1.065988764166831970e-01 1.681621521711349487e-01 3.162864968180656433e-02 2.158211916685104370e-01 -1.736882477998733521e-01 1.124063413590192795e-02 -3.103446215391159058e-03 -5.406387895345687866e-02 -2.401249408721923828e-01 1.663736850023269653e-01 -1.057176068425178528e-01 3.377070883288979530e-03 -2.944834828376770020e-01 1.368128210306167603e-01
3.865956515073776245e-02 -1.722486615180969238e-01 -2.019421458244323730e-01 1.432792246341705322e-01 2.043624073266983032e-01 -2.450911253690719604e-01 -2.405788898468017578e-01 6.864563375711441040e-02 -1.513479650020599365e-01 1.990774124860763550e-01 -1.478994637727737427e-01 -1.887104958295822144e-01 -5.638524144887924194e-02 -6.694513559341430664e-02 -3.165820538997650146e-01 -8.714188635349273682e-02 -7.163973990827798843e-03 2.344289422035217285e-01 -1.536089926958084106e-03 -3.443396836519241333e-02 -7.974942028522491455e-02 -1.371003091335296631e-01 -2.835244238376617432e-01 5.138004571199417114e-02 2.828312292695045471e-02 3.327461183071136475e-01 -8.626253344118595123e-03 1.128186360001564026e-01 -4.653246104717254639e-01 1.736633479595184326e-02 1.985406875610351562e-02 -4.093429073691368103e-02
8.069247752428054810e-02 -2.506630122661590576e-02 3.909083083271980286e-02 -2.207529842853546143e-01 3.795041888952255249e-02 -3.911564871668815613e-02 -3.204571008682250977e-01 -2.219006866216659546e-01 1.413742750883102417e-01 2.438624650239944458e-01 -7.711604237556457520e-02 3.814215585589408875e-02 7.459306716918945312e-02 -9.413208812475204468e-03 -3.733805418014526367e-01 -8.598649501800537109e-02 6.867005676031112671e-02 1.528316438198089600e-01 6.768197566270828247e-02 2.687663733959197998e-01 -2.331819385290145874e-01 -1.001824960112571716e-01 -2.866039872169494629e-01 -1.271958649158477783e-01 -3.132853806018829346e-01 2.255031466484069824e-02 -3.251433968544006348e-01 3.317262604832649231e-02 -5.895802751183509827e-03 -1.792029291391372681e-01 -2.002974301576614380e-01 -5.493716150522232056e-02
2.723326981067657471e-01 -2.542656362056732178e-01 -5.564398691058158875e-02 -8.788008987903594971e-02 4.004750400781631470e-02 2.090062201023101807e-01 -2.619934082031250000e-01 1.736295074224472046e-01 -1.494991481304168701e-01 2.356182485818862915e-01 1.797246485948562622e-01 1.761776655912399292e-01 -1.254356056451797485e-01 -1.659800857305526733e-01 -2.163161337375640869e-01 1.988752037286758423e-01 -1.696354597806930542e-01 2.017590105533599854e-01 -5.627991631627082825e-03 -1.109850965440273285e-02 -4.504778422415256500e-03 1.251923739910125732e-01 -7.847105711698532104e-02 8.639045059680938721e-02 9.759704768657684326e-02 -2.664022147655487061e-01 -2.107777148485183716e-01 -1.168303787708282471e-01 -2.362271398305892944e-01 -2.956148087978363037e-01 -1.021943911910057068e-01 2.104693353176116943e-01
2.427789717912673950e-01 -1.096044853329658508e-01 2.320980876684188843e-01 2.441834211349487305e-01 1.211923286318778992e-01 8.938744664192199707e-02 -2.681437730789184570e-01 1.109510213136672974e-01 -1.891601532697677612e-01 2.098459154367446899e-01 1.964447051286697388e-01 3.396980166435241699e-01 1.742948740720748901e-01 3.544440725818276405e-03 -2.519037127494812012e-01 -7.160494476556777954e-02 5.772292148321866989e-03 3.221295773983001709e-02 -2.091386616230010986e-01 7.877067476511001587e-02 -1.454699784517288208e-01 2.124971710145473480e-02 -2.182846963405609131e-01 -1.897757798433303833e-01 -2.592197954654693604e-01 -2.320733219385147095e-01 -8.321098238229751587e-02 1.130660772323608398e-01 -1.449398547410964966e-01 -2.317573130130767822e-01 5.100160837173461914e-02 3.889822214841842651e-02
3.461405038833618164e-01 -2.007853984832763672e-01 -3.932134434580802917e-02 -1.939984411001205444e-01 1.795566827058792114e-01 -2.364040315151214600e-01 -2.984600961208343506e-01 -3.707601875066757202e-02 6.906933337450027466e-02 3.801168799400329590e-01 -1.575936079025268555e-01 6.846590340137481689e-02 -3.992592543363571167e-02 -1.221719905734062195e-01 -5.904327845200896263e-04 -1.735789626836776733e-01 2.399073690176010132e-01 2.377530634403228760e-01 -2.426748722791671753e-02 -2.266350835561752319e-01 -2.290081381797790527e-01 -6.352629512548446655e-02 -9.396798163652420044e-02 1.619399636983871460e-01 5.711836367845535278e-02 -1.209438070654869080e-01 -2.205166220664978027e-01 1.748381704092025757e-01 -1.211661249399185181e-01 -1.118048001080751419e-02 -1.331499069929122925e-01 -9.740095585584640503e-02
-2.371055036783218384e-01 8.337793406099081039e-04 5.509765353053808212e-03 1.272353976964950562e-01 -1.123356968164443970e-01 2.678824355825781822e-03 3.743816912174224854e-02 2.320856750011444092e-01 1.141277104616165161e-01 3.831592202186584473e-01 -1.208160668611526489e-01 5.783321335911750793e-02 -1.896227523684501648e-02 -1.802259869873523712e-02 -2.155300825834274292e-01 -6.238347850739955902e-03 1.487489789724349976e-01 1.698034405708312988e-01 2.605057954788208008e-01 5.937375128269195557e-02 -5.970192328095436096e-02 -7.687416672706604004e-02 -1.238759383559226990e-01 -2.669014930725097656e-01 -1.807241886854171753e-02 2.873661927878856659e-02 -4.600105583667755127e-01 -1.296892762184143066e-01 -3.197265863418579102e-01 -2.688401043415069580e-01 -1.080110669136047363e-01 -2.375152893364429474e-02
7.086338847875595093e-02 6.695011258125305176e-02 7.031118869781494141e-02 -1.122380048036575317e-01 -5.989472568035125732e-02 -1.773752570152282715e-01 -5.889142677187919617e-02 1.241557151079177856e-01 2.854292280972003937e-02 7.501950860023498535e-02 2.787458151578903198e-02 -2.051982842385768890e-02 -4.451634362339973450e-02 -3.920722305774688721e-01 -3.072291314601898193e-01 -1.119514629244804382e-01 2.531345933675765991e-02 2.131983190774917603e-01 -1.076125353574752808e-01 8.737911283969879150e-02 -5.910138040781021118e-02 3.721540272235870361e-01 -2.302134782075881958e-01 -1.327258199453353882e-01 -1.421405524015426636e-01 -1.164382025599479675e-01 -5.123395919799804688e-01 5.169503390789031982e-02 2.810681797564029694e-02 1.210576444864273071e-01 -1.745863109827041626e-01 -1.612130850553512573e-01
2.563314437866210938e-01 1.777528524398803711e-01 -6.753760576248168945e-02 4.572365432977676392e-02 2.365581095218658447e-01 2.636808753013610840e-01 -2.698448300361633301e-01 1.165985688567161560e-01 -7.468466460704803467e-02 3.090375363826751709e-01 1.182761117815971375e-01 3.811812400817871094e-01 1.818842440843582153e-01 1.369221210479736328e-01 -2.762537598609924316e-01 -1.169047784060239792e-02 2.255977839231491089e-01 5.592660978436470032e-03 9.881862252950668335e-02 5.839008372277021408e-03 -6.176175177097320557e-02 -4.324068874120712280e-02 -1.929678469896316528e-01 -1.673873215913772583e-01 -2.091097831726074219e-01 -1.929986178874969482e-01 -6.844785064458847046e-02 6.464836746454238892e-02 -1.408735364675521851e-01 -1.420951932668685913e-01 1.256520301103591919e-01 -1.347808390855789185e-01
-1.860601827502250671e-02 -2.454460263252258301e-01 -1.075277179479598999e-01 -1.151939854025840759e-01 5.468607321381568909e-02 -1.930821388959884644e-01 -2.172222584486007690e-01 3.556394875049591064e-01 -2.405898720026016235e-01 1.055911481380462646e-01 9.852059930562973022e-02 9.139089286327362061e-02 -1.094250846654176712e-02 -3.347223699092864990e-01 -2.398554831743240356e-01 1.159877851605415344e-01 2.135329544544219971e-01 3.183864951133728027e-01 -2.179949730634689331e-01 4.938817024230957031e-02 -2.291298210620880127e-01 -9.600940346717834473e-02 -5.537476763129234314e-02 -3.227196037769317627e-01 -1.524671465158462524e-01 -6.879773456603288651e-03 6.602271646261215210e-02 1.057751290500164032e-02 3.372911736369132996e-02 8.246544748544692993e-02 -1.961001567542552948e-02 1.687029153108596802e-01
6.709016114473342896e-02 -2.656550146639347076e-02 -1.540387887507677078e-02 -1.712768673896789551e-01 6.599820405244827271e-02 -1.139024123549461365e-01 -5.184413120150566101e-02 2.127729728817939758e-02 3.659056127071380615e-01 1.854345202445983887e-01 -7.917098701000213623e-02 1.268826574087142944e-01 -1.398283690214157104e-01 1.668060272932052612e-01 -1.396666467189788818e-01 2.208740450441837311e-02 3.680862486362457275e-02 2.654414810240268707e-02 1.488169133663177490e-01 2.112170308828353882e-01 -9.863014519214630127e-02 -9.846819192171096802e-02 -2.463175952434539795e-01 -2.226058393716812134e-01 -1.481741666793823242e-01 -4.736472070217132568e-01 -2.515288591384887695e-01 8.703072369098663330e-02 -3.425094187259674072e-01 -2.254585027694702148e-01 1.940077729523181915e-02 -5.110611766576766968e-02
3.383340537548065186e-01 1.236030831933021545e-01 1.508990675210952759e-02 -6.113960873335599899e-03 3.226788043975830078e-01 2.073435932397842407e-01 -3.648349642753601074e-01 3.001216053962707520e-01 1.268126186914741993e-03 2.123370021581649780e-01 1.771807223558425903e-01 2.660686075687408447e-01 6.212290003895759583e-02 7.630292326211929321e-02 -4.343687370419502258e-02 -1.746512353420257568e-01 -1.993623748421669006e-02 4.498411901295185089e-03 -3.758924826979637146e-02 1.789928674697875977e-01 -1.071595028042793274e-01 -1.727129369974136353e-01 -2.055278271436691284e-01 -6.865602731704711914e-02 -2.769151031970977783e-01 -1.732528060674667358e-01 -6.552308052778244019e-02 4.859148338437080383e-02 4.524907097220420837e-02 -2.264243513345718384e-01 1.083466187119483948e-01 -9.902839362621307373e-02
1.754460111260414124e-02 4.711072146892547607e-02 2.299207895994186401e-01 1.256255060434341431e-01 2.618755102157592773e-01 1.698513627052307129e-01 -4.522081315517425537e-01 1.454155892133712769e-01 -3.544637560844421387e-01 2.977438867092132568e-01 8.486656844615936279e-02 4.633307084441184998e-02 -9.516925364732742310e-02 7.773031946271657944e-03 -3.119923546910285950e-02 -1.744778156280517578e-01 2.944996207952499390e-02 2.200057655572891235e-01 4.928893968462944031e-02 2.092615664005279541e-01 -1.095239296555519104e-01 9.769622236490249634e-02 -8.288111537694931030e-02 -1.998171657323837280e-01 -2.304396033287048340e-01 -1.677656173706054688e-01 -1.374891549348831177e-01 1.672859489917755127e-01 -1.129698231816291809e-01 -1.052689403295516968e-01 1.357573568820953369e-01 -8.571808785200119019e-02
-1.260013878345489502e-01 4.121748730540275574e-02 3.513169288635253906e-01 -2.319955825805664062e-01 1.882659085094928741e-02 -3.059996850788593292e-02 -1.021943911910057068e-01 5.884013324975967407e-02 -3.392500057816505432e-02 2.756487131118774414e-01 3.595177456736564636e-02 1.171825230121612549e-01 2.064877301454544067e-01 -3.730418980121612549e-01 -3.860180079936981201e-01 -1.008609682321548462e-01 2.466838657855987549e-01 3.023201525211334229e-01 -1.511365026235580444e-01 1.427283789962530136e-02 -4.224851354956626892e-02 -2.456665039062500000e-02 -2.156414091587066650e-01 -1.523729413747787476e-01 -9.165193140506744385e-02 -2.286113947629928589e-01 -1.399789899587631226e-01 -1.107381135225296021e-01 -4.246093332767486572e-03 -1.138584092259407043e-01 -4.680746793746948242e-02 4.181206598877906799e-02
2.731771469116210938e-01 -1.064747869968414307e-01 2.430084496736526489e-01 -5.781111866235733032e-02 2.293128371238708496e-01 6.837131828069686890e-02 -2.173811495304107666e-01 8.736342936754226685e-02 1.376409083604812622e-01 -1.391041576862335205e-01 5.261864885687828064e-02 3.944183886051177979e-01 1.484130620956420898e-01 6.071188487112522125e-03 3.510646522045135498e-03 4.280176386237144470e-02 -2.605248689651489258e-01 2.730129659175872803e-01 1.578520238399505615e-01 1.582232266664505005e-01 -2.483149617910385132e-02 3.025886975228786469e-02 -4.897947981953620911e-02 -3.363599777221679688e-01 1.453373432159423828e-01 -1.803457736968994141e-01 -4.935961589217185974e-02 2.684292495250701904e-01 -2.669485211372375488e-01 -5.526662617921829224e-02 -6.621901411563158035e-03 8.384939283132553101e-02
4.652183502912521362e-03 -2.259357571601867676e-01 -6.408362090587615967e-02 1.479143202304840088e-01 -6.192196905612945557e-02 -2.876808941364288330e-01 -7.377822697162628174e-02 -7.986599951982498169e-02 1.164643466472625732e-01 2.191454917192459106e-01 -1.334814578294754028e-01 1.175702549517154694e-02 1.694443821907043457e-01 2.670524828135967255e-02 -1.866395026445388794e-01 -1.834864765405654907e-01 1.428894815035164356e-03 2.369874119758605957e-01 7.942125946283340454e-02 3.597642183303833008e-01 -6.240128353238105774e-02 2.990914508700370789e-02 -4.011755585670471191e-01 -9.605095535516738892e-02 -2.233775258064270020e-01 -1.772930622100830078e-01 -3.344238400459289551e-01 6.827440857887268066e-02 -1.226410493254661560e-01 -2.549833655357360840e-01 2.470934577286243439e-02 -4.124533385038375854e-02
-2.774636261165142059e-02 4.011335596442222595e-02 4.377145785838365555e-03 2.276138029992580414e-02 3.775942027568817139e-01 -8.795975893735885620e-02 -4.660541191697120667e-02 4.566168412566184998e-02 2.268434166908264160e-01 1.196413561701774597e-01 1.499346196651458740e-01 3.105559945106506348e-01 -8.602747693657875061e-03 -2.131325565278530121e-02 -1.041890904307365417e-01 -1.774599850177764893e-01 -6.367907673120498657e-02 3.406230509281158447e-01 -1.122078970074653625e-01 -1.429335959255695343e-02 -7.833922654390335083e-02 -2.533916831016540527e-01 -1.757736355066299438e-01 -1.517101675271987915e-01 3.606339916586875916e-02 -3.556336462497711182e-01 -3.504378497600555420e-01 6.533218920230865479e-02 1.887611001729965210e-01 -2.534451186656951904e-01 -1.942894770763814449e-03 -5.557871609926223755e-02
4.107323288917541504e-02 -6.941404193639755249e-02 3.384485095739364624e-02 2.418436706066131592e-01 7.155396789312362671e-02 -2.613163888454437256e-01 -2.560847699642181396e-01 2.451125979423522949e-01 1.950847804546356201e-01 -1.004128977656364441e-01 3.942218795418739319e-02 1.245908662676811218e-01 1.404751539230346680e-01 -1.436182707548141479e-01 -1.739525794982910156e-01 1.776028424501419067e-02 2.777497470378875732e-01 4.383492171764373779e-01 3.399291634559631348e-02 -2.965859472751617432e-01 -1.271612346172332764e-01 -8.786656893789768219e-03 5.334648117423057556e-02 -1.853136420249938965e-01 -1.964829862117767334e-02 -2.545293867588043213e-01 1.052862405776977539e-01 -8.661378524266183376e-04 -2.818394005298614502e-01 -1.839755661785602570e-02 -1.022775620222091675e-01 1.424960196018218994e-01
-1.516933087259531021e-02 4.063318669795989990e-02 -9.014760702848434448e-02 2.147559374570846558e-01 -3.065296448767185211e-03 -6.724428385496139526e-02 6.804026197642087936e-03 -7.168079167604446411e-02 2.120427191257476807e-01 3.171808421611785889e-01 -2.284503541886806488e-02 3.307593464851379395e-01 -9.813643991947174072e-02 -3.954595699906349182e-02 -1.157586425542831421e-01 -2.420923486351966858e-02 -2.453330904245376587e-02 1.588783860206604004e-01 3.937131538987159729e-02 3.603638410568237305e-01 -1.262171715497970581e-01 2.217019349336624146e-01 -2.355944663286209106e-01 -1.895871460437774658e-01 1.413983553647994995e-01 4.065884742885828018e-03 -3.209782242774963379e-01 -4.587918147444725037e-02 -3.471914231777191162e-01 -2.815468609333038330e-01 1.201691925525665283e-01 -1.749763637781143188e-02
1.156321167945861816e-01 -2.204867005348205566e-01 -8.312598615884780884e-02 -2.021705210208892822e-01 1.143129840493202209e-01 -9.170171618461608887e-02 -2.171334326267242432e-01 3.160481154918670654e-01 8.222756534814834595e-02 2.819091379642486572e-01 -9.388554841279983521e-02 -3.133454918861389160e-01 -8.010440319776535034e-02 -8.255051821470260620e-02 -2.831882834434509277e-01 3.140740096569061279e-01 1.803794205188751221e-01 3.700757920742034912e-01 -1.551466295495629311e-03 -3.486487269401550293e-02 -2.332126908004283905e-02 1.144456043839454651e-01 -1.066594198346138000e-01 -2.083365768194198608e-01 6.149864196777343750e-02 -9.229461103677749634e-02 -6.007294356822967529e-02 -1.671408712863922119e-01 9.477007389068603516e-02 -1.807102710008621216e-01 5.832101777195930481e-02 9.166082739830017090e-02
8.750666677951812744e-02 -1.978109776973724365e-01 3.992410004138946533e-02 1.371031552553176880e-01 -5.092736333608627319e-02 4.079854115843772888e-02 -4.313857257366180420e-01 5.743940547108650208e-02 -1.725441664457321167e-01 3.524979650974273682e-01 1.701818220317363739e-02 -1.324443668127059937e-01 -1.044868379831314087e-01 6.076616421341896057e-02 4.945006966590881348e-02 -1.196136027574539185e-01 1.470477581024169922e-01 3.299175202846527100e-01 7.366999238729476929e-02 1.709926277399063110e-01 -4.251689463853836060e-02 2.199653238058090210e-01 -1.725238263607025146e-01 6.369365006685256958e-02 -2.061981856822967529e-01 -4.465321302413940430e-01 -1.511635929346084595e-01 1.179201807826757431e-02 2.575349621474742889e-02 -7.397515326738357544e-02 1.832986995577812195e-02 -1.242299154400825500e-01
9.006716310977935791e-03 -3.819482326507568359e-01 -6.289528682827949524e-04 -1.082566007971763611e-01 -1.487455423921346664e-02 -8.229704946279525757e-02 -2.951738834381103516e-01 1.470676958560943604e-01 1.081598922610282898e-01 3.842439949512481689e-01 1.280133798718452454e-02 -1.785698346793651581e-02 -1.234455872327089310e-02 -2.029224783182144165e-01 -3.541070818901062012e-01 4.599698353558778763e-03 2.563963532447814941e-01 8.478531241416931152e-02 2.392875552177429199e-01 -1.294734179973602295e-01 -5.242969095706939697e-02 1.004165932536125183e-01 -2.631962299346923828e-01 1.300595104694366455e-01 1.792791932821273804e-01 -1.971033513545989990e-01 -1.284383386373519897e-01 -1.346109248697757721e-02 8.407516777515411377e-02 -1.766912192106246948e-01 -4.377753287553787231e-02 1.617201119661331177e-01
1.899132877588272095e-01 -7.516928017139434814e-02 1.289833486080169678e-01 6.210737302899360657e-02 -2.168452441692352295e-01 1.986805349588394165e-01 -1.545980274677276611e-01 3.374377265572547913e-02 3.871240615844726562e-01 2.308715134859085083e-01 -5.312795937061309814e-02 1.763255149126052856e-01 -1.754143685102462769e-01 -9.371317923069000244e-02 -2.077845185995101929e-01 2.919457852840423584e-03 -4.960760474205017090e-02 2.465085685253143311e-01 -1.845215074717998505e-02 -2.141533493995666504e-01 -4.094235301017761230e-01 -1.995726227760314941e-01 -1.592254489660263062e-01 -1.995473206043243408e-01 -4.531934484839439392e-02 -2.056301385164260864e-01 -9.534074366092681885e-02 -3.613718971610069275e-02 1.734883710741996765e-02 -1.737966900691390038e-03 4.754689708352088928e-02 2.590016722679138184e-01
2.646574676036834717e-01 6.901396811008453369e-02 5.299106612801551819e-02 -7.257697731256484985e-02 -1.521902531385421753e-01 1.047464646399021149e-02 -1.248379796743392944e-01 1.165037900209426880e-01 2.218120992183685303e-01 -2.810802683234214783e-02 -1.709905415773391724e-01 1.134130656719207764e-01 -1.801068335771560669e-01 -8.683603256940841675e-02 -2.591961920261383057e-01 1.176627352833747864e-01 1.482800394296646118e-01 3.277649879455566406e-01 -1.033753231167793274e-01 2.459481954574584961e-01 -3.320937976241111755e-02 -2.368655204772949219e-01 -1.849105656147003174e-01 -1.202357709407806396e-01 -1.656761169433593750e-01 -2.507873475551605225e-01 -2.765698730945587158e-01 7.652849704027175903e-02 -5.244100466370582581e-02 -2.903506755828857422e-01 2.878545522689819336e-01 5.036896839737892151e-02
1.749176718294620514e-02 1.878238469362258911e-02 1.939791254699230194e-02 2.128085307776927948e-02 -3.185736760497093201e-02 6.683513056486845016e-03 9.030143171548843384e-02 3.148917853832244873e-01 2.241149395704269409e-01 1.396943181753158569e-01 -6.709492951631546021e-02 1.316021233797073364e-01 -2.360110282897949219e-01 2.533985376358032227e-01 -4.236017763614654541e-01 -6.179279834032058716e-02 -9.157408028841018677e-02 2.821663618087768555e-01 2.540611922740936279e-01 1.480190157890319824e-01 7.676595449447631836e-02 -1.531045287847518921e-01 -1.057330816984176636e-01 -2.584495842456817627e-01 -1.124022006988525391e-01 -2.426893115043640137e-01 -2.197171598672866821e-01 1.320662647485733032e-01 -1.995545774698257446e-01 -1.408272832632064819e-01 9.789587557315826416e-02 -8.457182347774505615e-02
1.979460269212722778e-01 -1.418348103761672974e-01 -7.555635273456573486e-02 -6.729196012020111084e-02 -3.794646263122558594e-02 -5.421704426407814026e-02 -7.791422307491302490e-02 1.166472882032394409e-01 2.101503759622573853e-01 1.499207341112196445e-03 -6.742350757122039795e-02 3.437375649809837341e-02 -4.885232076048851013e-02 -5.454565584659576416e-02 6.954324245452880859e-02 8.510769158601760864e-02 -1.843941062688827515e-01 5.196422338485717773e-01 2.995520532131195068e-01 1.395450998097658157e-02 -1.710550189018249512e-01 5.045111477375030518e-02 -2.487465441226959229e-01 -1.409889757633209229e-01 -2.438215911388397217e-01 1.860847324132919312e-01 -2.985473573207855225e-01 2.757195532321929932e-01 -2.369520068168640137e-01 6.354013830423355103e-02 -6.139907613396644592e-02 9.152769297361373901e-02
1.851838976144790649e-01 -4.971114546060562134e-02 8.014533668756484985e-02 -1.147731766104698181e-01 1.133120581507682800e-01 2.020637840032577515e-01 -1.732221394777297974e-01 6.078197434544563293e-02 -8.246447145938873291e-02 7.301557064056396484e-02 6.578918546438217163e-02 -8.146698027849197388e-02 -1.773971877992153168e-02 -3.175184726715087891e-01 -1.690393984317779541e-01 -2.041709423065185547e-01 2.784177958965301514e-01 3.206749260425567627e-01 4.034004360437393188e-02 2.850786447525024414e-01 1.651102751493453979e-01 -3.432031348347663879e-02 -1.066069379448890686e-01 -2.410324811935424805e-01 -3.097321093082427979e-01 -5.542546510696411133e-02 -3.180669248104095459e-01 2.026327885687351227e-02 -2.316638529300689697e-01 4.751428961753845215e-02 -1.912189126014709473e-01 8.694709837436676025e-02
1.154190227389335632e-01 -3.020845353603363037e-01 8.427030593156814575e-02 1.095340326428413391e-01 -1.097414046525955200e-01 1.849379539489746094e-01 -3.401547074317932129e-01 6.636198610067367554e-02 1.689852178096771240e-01 2.703502476215362549e-01 -2.537252195179462433e-02 1.436140760779380798e-02 5.169377475976943970e-02 2.753457129001617432e-01 2.019195072352886200e-02 1.074925810098648071e-01 2.531626261770725250e-03 3.857464194297790527e-01 8.064315468072891235e-02 -7.386402785778045654e-02 -2.455406337976455688e-01 5.224606487900018692e-03 -8.607736974954605103e-02 -2.221964001655578613e-01 1.942171752452850342e-01 -2.035187333822250366e-01 -2.194186598062515259e-01 2.267329096794128418e-01 5.528351292014122009e-02 -9.763631038367748260e-03 -2.113436311483383179e-01 -1.124741360545158386e-01
1.079897806048393250e-01 1.017441675066947937e-01 -2.930007129907608032e-02 -1.217652186751365662e-01 2.311860173940658569e-01 6.891247630119323730e-02 -2.516211271286010742e-01 1.418478190898895264e-01 -1.358579397201538086e-01 4.737281799316406250e-01 4.152417182922363281e-03 -1.289329230785369873e-01 -4.280993342399597168e-02 1.069378405809402466e-01 -1.303608119487762451e-01 -5.595837160944938660e-02 2.224676907062530518e-01 1.056653931736946106e-01 1.003949120640754700e-01 3.106963038444519043e-01 -2.310401014983654022e-02 -2.305705994367599487e-01 -2.050763219594955444e-01 1.619220711290836334e-02 5.292016267776489258e-02 -4.438394904136657715e-01 -4.857066669501364231e-04 1.217407509684562683e-01 -6.211518496274948120e-02 -1.714092195034027100e-01 1.229193340986967087e-02 1.283423006534576416e-01
8.506328612565994263e-02 9.630340151488780975e-03 -3.571292757987976074e-01 -7.152900099754333496e-02 1.069910451769828796e-01 -7.254261523485183716e-02 -4.036231935024261475e-01 5.122514441609382629e-03 -6.321870535612106323e-02 3.453902006149291992e-01 2.123890221118927002e-01 2.919279038906097412e-01 -2.742631919682025909e-02 1.485439687967300415e-01 -6.459167599678039551e-02 1.046022549271583557e-01 9.518377482891082764e-02 1.929269134998321533e-01 9.175543487071990967e-02 2.587317228317260742e-01 -1.087649688124656677e-01 6.242098286747932434e-02 -1.022410169243812561e-01 2.896531485021114349e-03 1.091673970222473145e-02 -3.176826536655426025e-01 -1.476586461067199707e-01 5.400102213025093079e-02 1.193523779511451721e-02 -2.963633239269256592e-01 8.506680279970169067e-02 1.414660960435867310e-01
-4.055148363113403320e-02 1.216050013899803162e-01 -2.410230487585067749e-01 -4.622976109385490417e-02 4.887887090444564819e-02 -2.184478007256984711e-02 -4.079268276691436768e-01 -5.617308616638183594e-02 1.241357475519180298e-01 6.831299513578414917e-02 -5.282175168395042419e-02 1.145306229591369629e-01 1.564162783324718475e-02 9.806887805461883545e-02 -2.796748876571655273e-01 9.551344439387321472e-03 -5.381717532873153687e-02 2.472984045743942261e-01 2.656452059745788574e-01 -7.652441412210464478e-02 -5.704623088240623474e-02 1.503150071948766708e-02 -2.752800881862640381e-01 -1.349760144948959351e-01 -2.545472681522369385e-01 -4.045182764530181885e-01 -1.123003661632537842e-01 2.395220100879669189e-03 -1.527282446622848511e-01 -2.871506512165069580e-01 1.981066465377807617e-01 -5.224140733480453491e-02
1.882079243659973145e-01 -2.355490066111087799e-02 -1.394349783658981323e-01 2.797945588827133179e-02 5.013351887464523315e-02 -2.855324447154998779e-01 -6.693041324615478516e-02 2.042499780654907227e-01 -2.019243985414505005e-01 2.344246357679367065e-01 3.237703070044517517e-02 -6.459343433380126953e-02 -2.288389718160033226e-03 -1.073427423834800720e-01 1.889596879482269287e-02 -1.382239609956741333e-01 -4.452689737081527710e-02 2.610114216804504395e-01 1.824708431959152222e-01 6.203424930572509766e-02 -4.842371344566345215e-01 -1.720134913921356201e-01 -1.396240741014480591e-01 -2.280079424381256104e-01 1.153496187180280685e-02 -6.626787036657333374e-02 1.330356150865554810e-01 9.518852829933166504e-02 -2.688406407833099365e-01 -1.346405316144227982e-02 2.841800153255462646e-01 -2.330445200204849243e-01
-7.071661949157714844e-02 2.111418396234512329e-01 1.359832435846328735e-01 8.392988145351409912e-02 2.347775697708129883e-01 5.340276658535003662e-02 -3.482523858547210693e-01 1.090642362833023071e-01 2.648191154003143311e-01 6.670727580785751343e-02 1.763443201780319214e-01 9.791889786720275879e-02 1.030455678701400757e-01 2.696592360734939575e-02 -2.691434323787689209e-01 -8.351356536149978638e-02 2.505242824554443359e-01 2.325773835182189941e-01 1.555480509996414185e-01 1.899655014276504517e-01 -2.407169342041015625e-02 1.584588736295700073e-01 2.265259437263011932e-02 -2.099065631628036499e-01 -1.925584375858306885e-01 -1.457635909318923950e-01 -1.475624442100524902e-01 3.663971424102783203e-01 -1.772602647542953491e-01 -2.099692821502685547e-02 1.688131242990493774e-01 -7.487467676401138306e-02
1.959361732006072998e-01 -3.123711645603179932e-01 -5.977933295071125031e-03 1.713507026433944702e-01 -8.790045231580734253e-02 9.795165061950683594e-02 -2.030763328075408936e-01 -2.038201503455638885e-02 8.295731991529464722e-02 2.765197455883026123e-01 -1.637329906225204468e-01 1.022709682583808899e-01 -9.552333503961563110e-02 -1.546656191349029541e-01 -9.496021270751953125e-02 2.376564443111419678e-01 3.562222793698310852e-02 -2.719367621466517448e-03 1.414486318826675415e-01 1.074037253856658936e-01 -6.572651863098144531e-02 -1.633888334035873413e-01 -4.461205601692199707e-01 -2.179109305143356323e-01 2.014099508523941040e-01 -1.343576312065124512e-01 6.727513670921325684e-02 -1.885122954845428467e-01 -2.633759677410125732e-01 -7.686440646648406982e-02 1.315516382455825806e-01 -2.343014925718307495e-01
-9.467788040637969971e-02 -1.358826309442520142e-01 -1.949546188116073608e-01 -9.392541646957397461e-02 1.649852991104125977e-01 -2.054604142904281616e-01 -1.573742479085922241e-01 2.055891156196594238e-01 -1.537417769432067871e-01 1.957954317331314087e-01 1.974575668573379517e-01 2.127388715744018555e-01 -2.251764535903930664e-01 -2.394104152917861938e-01 -3.204787373542785645e-01 -4.301821067929267883e-02 -1.935133337974548340e-01 4.382153972983360291e-02 -2.249614596366882324e-01 -6.061107665300369263e-02 2.741673588752746582e-01 -2.056789398193359375e-02 -4.285790622234344482e-01 -1.917828768491744995e-01 5.421031266450881958e-02 -5.958437919616699219e-02 -5.896834656596183777e-02 7.410475611686706543e-02 -4.751452431082725525e-02 8.894667774438858032e-02 9.632322192192077637e-02 7.662034034729003906e-02
9.686297923326492310e-02 -2.181813120841979980e-01 -1.689445972442626953e-01 1.228205189108848572e-01 6.405068188905715942e-02 -1.793586164712905884e-01 -9.868580102920532227e-02 1.853350996971130371e-01 -4.537619352340698242e-01 2.856435179710388184e-01 2.512046322226524353e-02 -6.066911295056343079e-02 -2.808317840099334717e-01 -2.940131351351737976e-02 3.422581823542714119e-03 8.517105877399444580e-02 8.729873597621917725e-02 1.705111712217330933e-01 -6.355036795139312744e-02 7.075494527816772461e-02 -3.789851069450378418e-01 5.190826952457427979e-02 -2.426057606935501099e-01 -2.934716641902923584e-01 -7.472690939903259277e-02 6.258095800876617432e-02 -5.588262900710105896e-02 1.985749453306198120e-01 -1.941511631011962891e-01 3.995084669440984726e-03 -1.950336154550313950e-03 -1.157999485731124878e-01
-1.532562822103500366e-01 -3.143017888069152832e-01 -5.796048417687416077e-02 -2.112482935190200806e-01 -1.775369197130203247e-01 6.154179945588111877e-02 -1.998491287231445312e-01 1.442433297634124756e-01 1.590927317738533020e-02 3.345469534397125244e-01 1.505407094955444336e-01 1.540249437093734741e-01 -6.052465643733739853e-03 -1.485528647899627686e-01 -1.183287873864173889e-01 1.260801702737808228e-01 1.256784796714782715e-01 4.740053117275238037e-01 2.207217663526535034e-01 2.520781457424163818e-01 8.542662113904953003e-02 1.014898270368576050e-01 -6.450682133436203003e-02 8.647824823856353760e-02 1.405169069766998291e-01 -9.709914028644561768e-02 -5.521741136908531189e-02 -1.234220340847969055e-01 -1.645507514476776123e-01 2.242137119174003601e-02 -2.570972442626953125e-01 -4.061135929077863693e-03
-3.798128291964530945e-02 -7.933472096920013428e-02 -5.419293418526649475e-02 -1.801666021347045898e-01 -1.128997057676315308e-01 -6.242876127362251282e-02 -2.292634844779968262e-01 2.070813328027725220e-01 4.066729545593261719e-02 7.525324076414108276e-02 -1.365924477577209473e-01 4.018484801054000854e-02 -1.292636394500732422e-01 -1.705433428287506104e-01 -1.786473840475082397e-01 -1.541680693626403809e-01 3.849968314170837402e-01 2.966589331626892090e-01 9.939518058672547340e-04 5.398778989911079407e-02 7.476353645324707031e-02 -2.605240046977996826e-02 -2.351861633360385895e-02 -4.130423069000244141e-01 -3.304235935211181641e-01 -8.800431340932846069e-02 -3.605609536170959473e-01 1.361816842108964920e-02 -6.232134625315666199e-02 9.052225947380065918e-02 -1.122911348938941956e-01 -1.653499305248260498e-01
2.914310805499553680e-02 -9.616558998823165894e-02 -1.722329258918762207e-01 2.141353040933609009e-01 1.834388375282287598e-01 4.856294766068458557e-02 -2.054188698530197144e-01 -1.160568594932556152e-01 -2.491320483386516571e-02 3.183954656124114990e-01 7.121273130178451538e-02 4.728535711765289307e-01 -6.912019103765487671e-02 -1.083452031016349792e-01 4.269160330295562744e-02 1.133465990424156189e-01 1.182946413755416870e-01 2.002969533205032349e-01 1.122131720185279846e-01 5.799290165305137634e-02 -1.266251355409622192e-01 6.001310423016548157e-02 -1.424079835414886475e-01 -7.116989046335220337e-02 -4.506712034344673157e-02 -2.148836404085159302e-01 -1.487313807010650635e-01 -1.856553554534912109e-01 -7.770335674285888672e-02 -2.854124903678894043e-01 1.731245405972003937e-02 -3.914399147033691406e-01
2.647629380226135254e-01 -1.986700482666492462e-02 -8.429693430662155151e-02 -6.036752089858055115e-02 1.496071368455886841e-01 9.994856268167495728e-02 -1.531365513801574707e-01 2.916658818721771240e-01 1.868634521961212158e-01 3.427987694740295410e-01 7.980374246835708618e-02 1.406776309013366699e-01 3.363949656486511230e-01 3.487558364868164062e-01 -3.930737730115652084e-03 -7.178462110459804535e-03 1.656885892152786255e-01 3.197474479675292969e-01 2.127046883106231689e-02 -2.391858547925949097e-01 -4.277729243040084839e-02 5.459757894277572632e-02 -1.472614854574203491e-01 -4.396925214678049088e-03 -1.156258285045623779e-01 -7.957233488559722900e-02 -2.063370347023010254e-01 1.342555731534957886e-01 -7.201678305864334106e-02 -4.984961077570915222e-02 5.465193465352058411e-02 -2.441072911024093628e-01
3.367866277694702148e-01 -2.434589862823486328e-01 -2.208883911371231079e-01 1.507082283496856689e-01 4.958582296967506409e-02 -2.106636017560958862e-01 -2.410320192575454712e-01 1.102681830525398254e-01 4.394296184182167053e-02 7.610825449228286743e-02 -4.950802773237228394e-02 1.564639359712600708e-01 8.739353157579898834e-03 1.448928415775299072e-01 -2.200603336095809937e-01 -1.773470826447010040e-02 1.354875415563583374e-01 4.357440471649169922e-01 -4.113227874040603638e-02 2.603237330913543701e-01 1.123511642217636108e-01 -4.052694712299853563e-04 -3.192634135484695435e-02 -9.262792766094207764e-02 5.993023887276649475e-02 3.233511149883270264e-01 7.596194744110107422e-02 -2.553279697895050049e-02 -2.551514208316802979e-01 -1.874183863401412964e-01 1.383704133331775665e-03 -1.397354304790496826e-01
2.409050911664962769e-01 2.992151975631713867e-01 6.354010850191116333e-02 1.812535673379898071e-01 2.157351933419704437e-02 -1.971690356731414795e-01 -4.150171950459480286e-02 5.476845800876617432e-02 4.436093196272850037e-02 2.602106332778930664e-01 1.438503563404083252e-01 3.661517202854156494e-01 8.314564824104309082e-02 -5.868416652083396912e-02 -5.218467116355895996e-02 1.560945436358451843e-02 -4.814371059183031321e-04 2.957366108894348145e-01 1.918198615312576294e-01 1.544524431228637695e-01 -1.765481233596801758e-01 -7.531267125159502029e-03 -1.004819422960281372e-01 4.842445626854896545e-02 -2.602137625217437744e-02 -4.137996733188629150e-01 -7.050304859876632690e-02 3.266153112053871155e-02 -8.965940773487091064e-02 -2.622708380222320557e-01 -1.221589222550392151e-01 -2.687934339046478271e-01
3.499011993408203125e-01 -9.556579589843750000e-02 -1.276198029518127441e-01 -1.799860596656799316e-01 8.835194259881973267e-02 3.682569563388824463e-01 -2.519980669021606445e-01 1.384242624044418335e-01 -9.812963753938674927e-02 1.671036481857299805e-01 -2.734254002571105957e-01 -7.959849387407302856e-02 -2.282146513462066650e-01 -2.574052810668945312e-01 -6.513399537652730942e-03 -1.529556661844253540e-01 1.918959170579910278e-01 1.421264410018920898e-01 -1.292197704315185547e-01 -5.631543695926666260e-02 -6.040564551949501038e-02 6.146384403109550476e-02 -2.282216548919677734e-01 -1.256454735994338989e-01 -1.295232772827148438e-01 -2.227797955274581909e-01 1.224336563609540462e-03 2.063859701156616211e-01 -1.730183660984039307e-01 -6.224577128887176514e-02 -1.326867938041687012e-01 1.436384022235870361e-01
1.725849956274032593e-01 -7.891988381743431091e-03 1.265334784984588623e-01 -2.910224795341491699e-01 5.791515111923217773e-02 4.424082487821578979e-02 -3.621258139610290527e-01 -6.652685254812240601e-02 1.778818294405937195e-02 1.704317480325698853e-01 1.192491650581359863e-01 2.104774117469787598e-01 1.539315283298492432e-01 8.934526145458221436e-02 -1.670438051223754883e-01 1.173273473978042603e-02 4.330051131546497345e-03 1.032002717256546021e-01 1.671305974014103413e-03 2.884949147701263428e-01 -6.038958579301834106e-02 -9.775242209434509277e-02 -3.249239325523376465e-01 -1.205668672919273376e-01 -1.284555345773696899e-01 -2.823044918477535248e-02 -2.420912086963653564e-01 1.802844405174255371e-01 8.486834913492202759e-02 -2.920134067535400391e-01 -2.123146504163742065e-01 -3.283227384090423584e-01
1.757973581552505493e-01 -1.037993133068084717e-01 -6.137159839272499084e-02 1.751089394092559814e-01 1.487773358821868896e-01 -3.362413048744201660e-01 3.850455209612846375e-02 1.875713318586349487e-01 -1.014402285218238831e-01 7.355836033821105957e-02 6.027530133724212646e-02 -1.029855012893676758e-01 -2.365021109580993652e-01 -6.927141547203063965e-02 4.499194398522377014e-02 -4.355044290423393250e-02 1.691058725118637085e-01 1.725852489471435547e-01 -1.645637154579162598e-01 5.347444489598274231e-02 -4.746102690696716309e-01 -4.267071560025215149e-02 -1.922270953655242920e-01 -4.226032793521881104e-01 5.882045626640319824e-02 -7.692014798521995544e-03 -5.160419642925262451e-02 1.947317272424697876e-01 -2.474612593650817871e-01 -1.278546005487442017e-01 -6.910669058561325073e-02 5.867806263267993927e-03
-1.617021709680557251e-01 -1.703944616019725800e-02 2.702699042856693268e-02 -6.336842477321624756e-02 3.443259373307228088e-02 -6.341625005006790161e-02 -4.157382622361183167e-02 1.151484623551368713e-01 1.159897893667221069e-01 3.271202445030212402e-01 -6.544491648674011230e-02 1.192360594868659973e-01 4.754428192973136902e-02 1.294731348752975464e-01 -9.203936904668807983e-02 -1.361506283283233643e-01 1.878428906202316284e-01 1.309424787759780884e-01 3.048678934574127197e-01 3.269191086292266846e-01 -5.217558890581130981e-02 -1.349578946828842163e-01 -2.547786533832550049e-01 -1.776120513677597046e-01 -3.653607890009880066e-02 -1.562856584787368774e-01 -4.463936090469360352e-01 -1.095526665449142456e-01 -3.289703130722045898e-01 -2.195965647697448730e-01 2.005708031356334686e-02 1.033160928636789322e-02
2.531471252441406250e-01 4.107750207185745239e-02 1.341074518859386444e-02 -1.952941566705703735e-01 -2.590553462505340576e-01 -2.554113566875457764e-01 -1.196974664926528931e-01 -1.392406821250915527e-01 -2.243927493691444397e-02 -1.489419769495725632e-02 1.126691475510597229e-01 1.128093525767326355e-02 -9.676840156316757202e-02 -1.583796292543411255e-01 -2.346358448266983032e-01 -1.850487589836120605e-01 -4.672094434499740601e-02 4.177754819393157959e-01 -1.988068834180012345e-05 1.070942953228950500e-01 -9.534633159637451172e-02 8.897785097360610962e-02 -4.635386168956756592e-01 3.935621306300163269e-02 -1.011777855455875397e-02 -9.871877729892730713e-02 1.780484057962894440e-02 3.635976091027259827e-02 -3.555125892162322998e-01 -9.869873523712158203e-02 -1.524617820978164673e-01 9.042361751198768616e-03
2.984555065631866455e-01 -8.378094434738159180e-02 1.705008447170257568e-01 7.697486877441406250e-02 2.177355885505676270e-01 7.457941770553588867e-02 -1.305918544530868530e-01 2.102493941783905029e-01 -7.350611686706542969e-02 2.568778097629547119e-01 -1.155355870723724365e-01 1.032170504331588745e-01 3.963564231526106596e-04 -1.251260489225387573e-01 -7.420901209115982056e-02 9.336536377668380737e-02 7.571225613355636597e-02 6.970991939306259155e-02 1.915271580219268799e-02 -9.601977467536926270e-02 -1.606973558664321899e-01 1.296024173498153687e-01 8.601293666288256645e-04 -2.999256849288940430e-01 -2.320048213005065918e-02 -2.349908649921417236e-01 -3.245358467102050781e-01 -1.160708889365196228e-01 2.401360869407653809e-01 -3.795529305934906006e-01 3.114581108093261719e-01 5.801090970635414124e-02
7.174773514270782471e-02 1.169593334197998047e-01 -1.469058990478515625e-01 -8.925501257181167603e-02 2.710879035294055939e-02 -4.054268822073936462e-02 -3.659113049507141113e-01 8.555017411708831787e-02 7.235030829906463623e-02 2.113188356161117554e-01 1.896994560956954956e-01 2.697722613811492920e-01 -4.018729925155639648e-02 2.888078391551971436e-01 -2.049691379070281982e-01 -2.281478419899940491e-02 5.225992947816848755e-02 2.674404382705688477e-01 2.427690625190734863e-01 -1.386606395244598389e-01 -1.318179816007614136e-01 4.113981500267982483e-02 -2.045612782239913940e-01 -1.627944707870483398e-01 -2.437765151262283325e-01 -1.838755458593368530e-01 -1.380601823329925537e-01 -1.452705413103103638e-01 -3.240462020039558411e-02 -3.366445600986480713e-01 1.346332877874374390e-01 -1.268208622932434082e-01
-3.747146949172019958e-02 -6.341090053319931030e-02 1.692874878644943237e-01 -3.654140979051589966e-02 2.720047831535339355e-01 1.857597827911376953e-01 -2.764798998832702637e-01 1.816143989562988281e-01 -2.485966086387634277e-01 4.274676144123077393e-01 2.183714061975479126e-01 2.365892976522445679e-01 -3.823285922408103943e-02 9.308337420225143433e-02 1.448739133775234222e-02 -1.476840227842330933e-01 6.457985937595367432e-02 2.276088744401931763e-01 8.866017311811447144e-02 1.373491585254669189e-01 7.302553392946720123e-03 8.619509637355804443e-02 -1.526279449462890625e-01 -2.485700696706771851e-01 -2.695760428905487061e-01 -1.993544846773147583e-01 1.442245580255985260e-02 6.821080297231674194e-02 -1.998340785503387451e-01 -1.395764946937561035e-01 3.540743142366409302e-02 -1.145284101366996765e-01
-1.865726523101329803e-02 4.226845875382423401e-02 8.617283403873443604e-02 -1.991364806890487671e-01 2.996082007884979248e-01 -4.057887196540832520e-01 -1.424411982297897339e-01 5.055717006325721741e-02 -1.208925843238830566e-01 9.172517806291580200e-02 1.542721390724182129e-01 -3.079925896599888802e-03 -2.693045325577259064e-02 -9.072002768516540527e-02 -1.100259944796562195e-01 -1.975677348673343658e-02 1.543110609054565430e-01 2.971368730068206787e-01 -1.278480440378189087e-01 4.263775423169136047e-02 -2.023264169692993164e-01 7.506823167204856873e-03 -2.352798432111740112e-01 -2.508610188961029053e-01 4.367815554141998291e-01 3.314577788114547729e-02 -1.238863468170166016e-01 1.076652631163597107e-01 -2.547485530376434326e-01 -1.552810966968536377e-01 7.914483547210693359e-02 3.981219232082366943e-02
3.730298876762390137e-01 -1.083436980843544006e-01 2.201412245631217957e-02 -8.790394663810729980e-02 -3.643014281988143921e-02 6.445291638374328613e-02 -3.973154723644256592e-01 2.046849876642227173e-01 -2.574453651905059814e-01 1.423371285200119019e-01 1.368902474641799927e-01 1.117783635854721069e-01 -1.367360502481460571e-01 -1.436587572097778320e-01 -3.733557462692260742e-01 1.361276060342788696e-01 -2.225250899791717529e-01 1.062343418598175049e-01 1.230566576123237610e-01 -4.973748698830604553e-03 1.188637316226959229e-02 1.255343258380889893e-01 -1.248509734869003296e-01 -3.242487907409667969e-01 1.080193370580673218e-01 -4.363582655787467957e-02 1.047434285283088684e-01 1.029164418578147888e-01 -1.388322003185749054e-02 -9.997835010290145874e-02 3.988652676343917847e-02 2.472246140241622925e-01
3.897199928760528564e-01 -1.442404091358184814e-01 5.914400331676006317e-03 1.045308113098144531e-01 2.582122981548309326e-01 -7.098185271024703979e-02 -3.211376368999481201e-01 3.271822333335876465e-01 -6.691554933786392212e-02 1.538469195365905762e-01 -1.350034475326538086e-01 -6.263488437980413437e-03 -3.048387467861175537e-01 -2.804855406284332275e-01 -1.438616514205932617e-01 1.618107408285140991e-01 1.290845917537808418e-03 2.890562415122985840e-01 -9.706153720617294312e-02 5.310939252376556396e-02 -1.015709936618804932e-01 2.627846002578735352e-01 8.455415070056915283e-02 -2.191582322120666504e-01 3.858599066734313965e-02 8.189630508422851562e-02 3.444851189851760864e-02 7.900349795818328857e-02 -1.238941624760627747e-01 -4.513534158468246460e-02 4.527733474969863892e-02 6.451580673456192017e-02
2.042838931083679199e-01 -1.853743642568588257e-01 5.144884809851646423e-02 -1.444970024749636650e-03 4.876218270510435104e-03 -1.076096892356872559e-01 -7.152556627988815308e-02 -4.790269583463668823e-02 3.042687894776463509e-03 3.108308017253875732e-01 -1.792449653148651123e-01 7.678656280040740967e-02 1.332041621208190918e-01 -5.095858871936798096e-02 -6.781473010778427124e-02 1.658289283514022827e-01 1.726044416427612305e-01 4.285615980625152588e-01 1.949175298213958740e-01 -1.102914512157440186e-01 -7.604455202817916870e-02 1.004465669393539429e-01 -3.264914155006408691e-01 -2.431484609842300415e-01 1.020126566290855408e-01 1.043240502476692200e-01 1.040112525224685669e-01 -3.263254761695861816e-01 -2.056135088205337524e-01 -2.217169255018234253e-01 5.619765818119049072e-02 -1.917242556810379028e-01
3.341343719512224197e-03 -7.572194095700979233e-03 -1.716724038124084473e-01 -1.957194358110427856e-01 1.109085977077484131e-01 -2.171282842755317688e-02 -2.353720366954803467e-01 1.140291243791580200e-02 1.525953114032745361e-01 1.862196475267410278e-01 9.135840088129043579e-02 2.445689886808395386e-01 -2.487394772469997406e-02 2.473882883787155151e-01 -2.281163930892944336e-01 7.193350046873092651e-02 -6.349794100970029831e-03 1.516939252614974976e-01 3.287021517753601074e-01 -6.430074572563171387e-02 -2.622912526130676270e-01 7.492677867412567139e-02 -1.387263238430023193e-01 -2.104507237672805786e-01 -1.938869357109069824e-01 -3.201474845409393311e-01 -1.709886044263839722e-01 1.379852555692195892e-02 -1.713664233684539795e-01 -3.696425557136535645e-01 4.660560190677642822e-02 -8.850399404764175415e-02
2.231797724962234497e-01 -7.453615218400955200e-02 2.741952799260616302e-02 -2.706451527774333954e-02 -6.124529987573623657e-02 -1.814185827970504761e-02 -1.109259352087974548e-01 3.730678558349609375e-02 -1.881065964698791504e-01 3.287120759487152100e-01 -1.246544644236564636e-01 2.695820033550262451e-01 -2.808557637035846710e-02 -1.175600588321685791e-01 -1.805454194545745850e-01 1.647240370512008667e-01 1.994502693414688110e-01 1.119933929294347763e-02 -7.611645758152008057e-02 -1.093453764915466309e-01 -4.156664386391639709e-02 1.680367439985275269e-01 -1.597268432378768921e-01 -3.904644548892974854e-01 1.138350367546081543e-01 2.147220373153686523e-01 1.146271601319313049e-01 -7.260984927415847778e-02 -4.328892827033996582e-01 -2.610499262809753418e-01 8.735278248786926270e-02 -1.146483272314071655e-01
2.184793800115585327e-01 -2.032027840614318848e-01 -1.171018481254577637e-01 -1.615024870261549950e-03 1.482864171266555786e-01 1.241606250405311584e-01 -2.927640676498413086e-01 2.172942310571670532e-01 -1.880031824111938477e-01 9.524564445018768311e-02 2.751684784889221191e-01 1.626335382461547852e-01 -1.780282407999038696e-01 -2.689089477062225342e-01 -1.373491734266281128e-01 1.432210057973861694e-01 -2.739365771412849426e-02 2.646353840827941895e-01 6.724557280540466309e-02 7.231338322162628174e-02 -1.901862323284149170e-01 1.055984050035476685e-01 -1.640434712171554565e-01 2.464539259672164917e-01 1.801804751157760620e-01 -4.914370179176330566e-02 -3.033257722854614258e-01 -4.199705272912979126e-02 -2.534371018409729004e-01 -6.576757133007049561e-02 -8.250694372691214085e-04 1.557188928127288818e-01
5.175761505961418152e-02 -2.146483510732650757e-01 -1.492982059717178345e-01 -1.588763147592544556e-01 1.784361153841018677e-01 -1.471455302089452744e-02 -4.709234237670898438e-01 -2.964299870654940605e-03 8.927566558122634888e-02 -1.042705215513706207e-02 7.470258325338363647e-02 -1.210253611207008362e-01 -8.073849231004714966e-02 -1.606916934251785278e-01 -1.917019635438919067e-01 6.310427933931350708e-02 -2.686866745352745056e-02 2.849918305873870850e-01 4.006474837660789490e-02 8.336777985095977783e-02 5.076987668871879578e-02 1.422296911478042603e-01 -3.774787783622741699e-01 -1.351268738508224487e-01 2.172830551862716675e-01 -7.826904207468032837e-02 6.168800173327326775e-04 2.762270867824554443e-01 -2.528734505176544189e-01 7.850337773561477661e-03 2.449091523885726929e-01 -1.443002671003341675e-01
2.876754999160766602e-01 -1.143352389335632324e-01 -1.239987015724182129e-01 -5.491358414292335510e-02 -2.367920726537704468e-01 -2.210347801446914673e-01 -1.684603095054626465e-01 3.192141354084014893e-01 1.680514514446258545e-01 3.756545111536979675e-02 -4.366980865597724915e-02 -6.726779043674468994e-02 6.292166654020547867e-03 -1.817763745784759521e-01 -2.939909696578979492e-01 -1.826886236667633057e-01 1.534856576472520828e-02 1.617333441972732544e-01 -1.060761734843254089e-01 4.094545543193817139e-02 -2.399828433990478516e-01 -1.145653352141380310e-01 6.583763659000396729e-02 -2.687264978885650635e-01 -2.339553087949752808e-01 -1.134828627109527588e-01 -3.377385735511779785e-01 8.574149012565612793e-02 -1.964538097381591797e-01 7.054216414690017700e-02 1.164901778101921082e-01 1.698321402072906494e-01
4.610374569892883301e-02 -1.906256675720214844e-01 -1.586675941944122314e-01 1.808558553457260132e-01 -5.862332880496978760e-02 2.688787132501602173e-02 -1.059628948569297791e-01 -6.906618177890777588e-02 -2.151218503713607788e-01 2.098270058631896973e-01 -4.069627076387405396e-02 3.279369175434112549e-01 -1.619943529367446899e-01 7.145746797323226929e-02 -3.224569559097290039e-01 -1.002791151404380798e-02 -2.471083961427211761e-02 1.226872354745864868e-01 2.407919019460678101e-01 -1.972607970237731934e-01 3.563537821173667908e-02 -1.222586352378129959e-02 -2.402867525815963745e-01 -1.423557251691818237e-01 3.553016483783721924e-01 -3.406243622303009033e-01 -1.688335537910461426e-01 1.463138759136199951e-01 -1.016917899250984192e-01 1.225999817252159119e-01 -1.905288174748420715e-02 -1.966565251350402832e-01
2.537758350372314453e-01 8.367184549570083618e-02 -4.871297255158424377e-02 -5.806949734687805176e-02 4.975045099854469299e-02 -2.344456315040588379e-01 -3.322543501853942871e-01 8.807281404733657837e-02 -8.007282763719558716e-02 1.591668576002120972e-01 -2.787463068962097168e-01 3.402972221374511719e-01 8.094694465398788452e-02 2.682798802852630615e-01 -1.217588558793067932e-01 -1.267206668853759766e-01 3.382582664489746094e-01 3.247438371181488037e-01 -1.701915077865123749e-02 5.351549014449119568e-02 -1.791828572750091553e-01 -1.760361045598983765e-01 -1.447000503540039062e-01 1.703777760267257690e-01 2.922362461686134338e-02 -1.912278383970260620e-01 -8.406154811382293701e-02 1.118410453200340271e-01 -3.586904704570770264e-02 -4.313148558139801025e-02 2.037665992975234985e-02 1.263063848018646240e-01
1.974511146545410156e-02 3.336678072810173035e-02 5.251438170671463013e-02 6.875392049551010132e-02 2.717752158641815186e-01 1.574848592281341553e-01 -1.602469570934772491e-02 7.142848521471023560e-02 2.262563407421112061e-01 1.166266277432441711e-01 4.331570267677307129e-01 3.450833261013031006e-01 9.164383262395858765e-02 -1.545826792716979980e-01 -2.538426220417022705e-01 -7.621342688798904419e-02 1.348318606615066528e-01 2.377508431673049927e-01 9.948752075433731079e-02 8.256880939006805420e-02 -3.225285932421684265e-02 -6.195074319839477539e-02 -2.058680653572082520e-01 -2.213405370712280273e-01 -9.666836261749267578e-02 -2.099666148424148560e-01 -3.043310344219207764e-01 1.717603206634521484e-01 5.276624485850334167e-02 -1.836240738630294800e-01 -4.633791372179985046e-02 -1.052568554878234863e-01
1.317081302404403687e-01 1.141192987561225891e-01 4.943016543984413147e-02 1.017117314040660858e-02 2.024641484022140503e-01 4.576863721013069153e-03 -1.175808608531951904e-01 1.012843400239944458e-01 1.830343306064605713e-01 2.471424639225006104e-01 3.608140945434570312e-01 3.355469405651092529e-01 2.763181366026401520e-02 -6.181357428431510925e-02 -2.940793931484222412e-01 6.621383875608444214e-02 -1.041063666343688965e-02 2.998304367065429688e-01 2.241260111331939697e-01 1.494760811328887939e-01 -1.386379897594451904e-01 -1.336947530508041382e-01 -1.433281898498535156e-01 -7.269767671823501587e-02 -9.899748489260673523e-03 -2.509700059890747070e-01 -1.885622143745422363e-01 6.328048557043075562e-02 9.413769096136093140e-02 -2.196051031351089478e-01 1.510888338088989258e-01 -2.472056597471237183e-01
-6.737434118986129761e-02 1.542585939168930054e-01 8.438415080308914185e-02 7.699506729841232300e-02 -1.115617305040359497e-01 -3.811448812484741211e-01 -3.892570734024047852e-01 6.862460821866989136e-02 1.773028969764709473e-01 -1.454919576644897461e-01 -2.627571858465671539e-02 1.079321429133415222e-01 1.400737762451171875e-01 -1.247197911143302917e-01 -1.514714509248733521e-01 1.448736526072025299e-02 -1.129227727651596069e-01 2.556844651699066162e-01 -7.106637209653854370e-02 -1.920025050640106201e-01 -4.485194757580757141e-02 7.925232499837875366e-02 -2.699201703071594238e-01 -2.737505733966827393e-01 1.169044971466064453e-01 -2.600823342800140381e-01 -2.109607867896556854e-02 2.153507769107818604e-01 -2.722082436084747314e-01 -1.697075068950653076e-01 3.124103695154190063e-02 -1.151536032557487488e-01
1.477752327919006348e-01 1.492373347282409668e-01 5.963286757469177246e-02 -6.441243737936019897e-02 -7.059971243143081665e-02 -2.124500572681427002e-01 -8.839092217385768890e-03 4.278085008263587952e-02 4.081241786479949951e-02 -8.733172714710235596e-02 1.165279224514961243e-01 1.690755784511566162e-01 -1.009991839528083801e-01 -7.450814591720700264e-04 -3.539033830165863037e-01 -8.348075300455093384e-02 -8.755608648061752319e-02 4.526357352733612061e-01 1.187856569886207581e-01 2.748891115188598633e-01 1.387014333158731461e-02 -2.560487687587738037e-01 -3.094780147075653076e-01 3.376365825533866882e-02 -1.383074466139078140e-02 -2.986350953578948975e-01 -2.257639765739440918e-01 1.650436371564865112e-01 -9.964545071125030518e-02 -2.117715924978256226e-01 1.179767921566963196e-01 -3.339036181569099426e-02
3.616872727870941162e-01 -1.279571950435638428e-01 -8.216226845979690552e-02 -1.666091680526733398e-01 9.738020598888397217e-02 4.246575699653476477e-04 -3.045169115066528320e-01 2.274346947669982910e-01 -1.365784555673599243e-02 1.028081402182579041e-01 2.105792760848999023e-01 1.689741164445877075e-01 -1.384581625461578369e-01 -1.427558660507202148e-01 -4.719429835677146912e-02 2.371566593647003174e-01 -4.425122216343879700e-02 2.223570793867111206e-01 4.683982115238904953e-03 8.546556346118450165e-03 -9.023337066173553467e-02 -1.058388426899909973e-01 -2.576051056385040283e-01 -1.401564180850982666e-01 8.004784584045410156e-02 -1.941795349121093750e-01 8.854477107524871826e-02 2.722051441669464111e-01 -1.293407529592514038e-01 -1.795362494885921478e-02 2.404575794935226440e-01 3.534446656703948975e-01
2.772353291511535645e-01 -9.436260163784027100e-02 -1.224218234419822693e-01 -1.136091649532318115e-01 9.734686464071273804e-02 6.590265780687332153e-02 -3.311784267425537109e-01 2.798970341682434082e-01 -1.172102540731430054e-01 1.198529452085494995e-01 2.475032657384872437e-01 3.465178236365318298e-02 -1.232360601425170898e-01 -2.558136880397796631e-01 -2.126807421445846558e-01 2.248786091804504395e-01 -7.772396504878997803e-02 1.679668575525283813e-01 7.026442140340805054e-02 7.852373272180557251e-02 5.692268535494804382e-02 1.119721904397010803e-01 -2.885112762451171875e-01 -1.549297273159027100e-01 2.552655339241027832e-01 -1.479036360979080200e-01 -2.937353402376174927e-02 3.049199581146240234e-01 -6.032085046172142029e-02 1.478009819984436035e-01 1.772808879613876343e-01 1.065080612897872925e-01
6.245351582765579224e-02 -8.353506028652191162e-02 -2.210844308137893677e-01 -3.178061544895172119e-02 -1.117609888315200806e-01 1.171888858079910278e-01 -3.853886947035789490e-02 -2.751128934323787689e-02 -2.510397434234619141e-01 5.609725043177604675e-02 1.653911918401718140e-01 2.416323274374008179e-01 -1.089197173714637756e-01 -2.278126627206802368e-01 -2.101852297782897949e-01 1.364410221576690674e-01 9.426264464855194092e-02 4.461593627929687500e-01 -2.484813146293163300e-02 1.727996617555618286e-01 1.411738339811563492e-04 -2.773028798401355743e-02 -2.591218054294586182e-01 -9.222538769245147705e-02 4.069909751415252686e-01 1.495157331228256226e-01 -7.946581393480300903e-02 5.586315691471099854e-02 -1.632821559906005859e-01 -2.857443094253540039e-01 -1.064535453915596008e-01 -1.970553584396839142e-02
1.552465111017227173e-01 -1.619522273540496826e-01 -1.249697804450988770e-01 -5.987226963043212891e-02 8.236552774906158447e-02 3.132647275924682617e-02 -1.917922347784042358e-01 2.221111059188842773e-01 7.581602782011032104e-02 2.416811734437942505e-01 1.376722604036331177e-01 5.014300695620477200e-04 1.573788225650787354e-01 -1.311106979846954346e-01 2.468487471342086792e-01 6.727460771799087524e-02 -2.975986897945404053e-01 2.544187009334564209e-01 -2.044285833835601807e-02 -1.919494569301605225e-01 -1.436452269554138184e-01 -8.756259083747863770e-02 -4.051765501499176025e-01 -1.293334960937500000e-01 2.112543880939483643e-01 -1.228130757808685303e-01 -1.745639741420745850e-01 6.130713969469070435e-02 -3.355778157711029053e-01 -8.298517763614654541e-02 -5.767457932233810425e-02 1.718543916940689087e-01
3.973982334136962891e-01 -3.945853561162948608e-02 -1.806167364120483398e-01 -3.703682869672775269e-02 2.381209880113601685e-01 -5.179478228092193604e-02 -2.713299095630645752e-01 2.072530090808868408e-01 3.424356877803802490e-02 2.941474318504333496e-01 -8.354477584362030029e-02 1.858713328838348389e-01 4.965904727578163147e-02 -2.477243393659591675e-01 -7.573175430297851562e-02 -6.897867470979690552e-02 8.105805516242980957e-02 2.808927893638610840e-01 -6.187069788575172424e-02 -1.048559248447418213e-01 1.394089609384536743e-01 -3.855783939361572266e-01 -4.234577715396881104e-02 8.077953755855560303e-02 -5.916731804609298706e-02 -2.897538542747497559e-01 -1.825653910636901855e-01 7.423054426908493042e-02 -2.785948477685451508e-02 -1.106699481606483459e-01 6.554882973432540894e-02 8.172372728586196899e-02
3.685982152819633484e-02 -1.902949064970016479e-02 1.087654307484626770e-01 1.798712313175201416e-01 3.372103273868560791e-01 -1.115138232707977295e-01 -4.126534983515739441e-02 1.827117614448070526e-02 8.716472238302230835e-02 3.634949922561645508e-01 1.325279921293258667e-01 -7.146846503019332886e-02 1.643240749835968018e-01 -3.319222033023834229e-01 1.176174916326999664e-02 8.543746173381805420e-02 1.604602634906768799e-01 8.512006700038909912e-02 -8.334198594093322754e-02 2.172770649194717407e-01 1.293136328458786011e-01 -2.166241966187953949e-02 -1.533420085906982422e-01 -3.817134797573089600e-01 -7.318972051143646240e-02 -1.039657816290855408e-01 -3.308936953544616699e-01 -6.607399880886077881e-02 -2.155656665563583374e-01 -2.248911112546920776e-01 4.122772440314292908e-02 -1.287544071674346924e-01
-2.144401222467422485e-01 -1.170835420489311218e-01 -7.919399440288543701e-02 1.714475601911544800e-01 1.759326606988906860e-01 1.145687326788902283e-01 -1.122808977961540222e-01 2.336943000555038452e-01 -4.785707220435142517e-02 1.249113380908966064e-01 2.915308177471160889e-01 3.375211358070373535e-01 -4.482940211892127991e-02 2.040277794003486633e-02 -7.238812744617462158e-02 -7.807208597660064697e-02 -3.540255129337310791e-02 2.614141702651977539e-01 -1.739074587821960449e-01 1.130187436938285828e-01 -4.801347479224205017e-02 1.427850313484668732e-02 -1.620495021343231201e-01 -2.255693525075912476e-01 -2.631577253341674805e-01 -2.090588808059692383e-01 -8.944037556648254395e-02 1.697620600461959839e-01 -9.966991096735000610e-02 -4.271200895309448242e-01 1.352669149637222290e-01 -1.003980338573455811e-01
1.404447257518768311e-01 -3.356186673045158386e-02 2.702638506889343262e-01 -6.803015619516372681e-02 2.913533747196197510e-01 1.071306541562080383e-01 -2.652404308319091797e-01 -9.541634470224380493e-02 -5.874373484402894974e-03 2.043577134609222412e-01 -8.576401509344577789e-03 1.656810343265533447e-01 -2.311463700607419014e-03 -6.916015595197677612e-02 -1.306868493556976318e-01 1.239551901817321777e-01 3.753607869148254395e-01 2.590542435646057129e-01 1.448051333427429199e-01 -6.908446550369262695e-02 -6.464124470949172974e-02 1.941079944372177124e-01 -1.401664316654205322e-01 -2.489426136016845703e-01 6.055461987853050232e-02 -2.205243855714797974e-01 -2.406419515609741211e-01 -1.639121323823928833e-01 1.280695050954818726e-01 -2.760047912597656250e-01 1.296726018190383911e-01 -1.241550445556640625e-01
2.460392415523529053e-01 -2.785046994686126709e-01 -1.663486808538436890e-01 -8.666541427373886108e-02 6.560256332159042358e-02 2.196283936500549316e-01 -3.160554170608520508e-01 1.354547888040542603e-01 -2.227238118648529053e-01 1.105737388134002686e-01 1.768521815538406372e-01 9.175698459148406982e-02 -2.194014638662338257e-01 3.585825487971305847e-02 -2.085274159908294678e-01 1.299093961715698242e-01 -1.838885843753814697e-01 2.700772285461425781e-01 -9.655674546957015991e-02 -3.564869984984397888e-02 -9.828215092420578003e-02 -8.600716292858123779e-02 -7.233107089996337891e-02 -6.522186100482940674e-02 1.619884967803955078e-01 -6.763619929552078247e-02 -2.009344995021820068e-01 -1.495865732431411743e-01 -3.859430551528930664e-01 -2.243082076311111450e-01 -1.896074973046779633e-02 8.684328198432922363e-02
1.444658488035202026e-01 -3.319434821605682373e-01 -2.347225099802017212e-01 9.607780724763870239e-02 -1.751135885715484619e-01 -2.935802340507507324e-01 -3.387643098831176758e-01 3.153188526630401611e-02 4.057502746582031250e-02 3.240910470485687256e-01 1.932314783334732056e-01 2.901433408260345459e-02 6.467647105455398560e-02 -7.693918049335479736e-02 -7.702726870775222778e-02 -3.261716663837432861e-02 3.108328878879547119e-01 3.431668877601623535e-01 -1.159537509083747864e-01 1.193251907825469971e-01 -7.499764114618301392e-02 -9.911201149225234985e-02 -3.704614564776420593e-02 1.625359207391738892e-01 7.785698026418685913e-02 -1.106195598840713501e-01 -2.339485138654708862e-01 -7.303584367036819458e-02 -8.612821996212005615e-02 -3.054066561162471771e-02 2.039910294115543365e-03 -1.949988007545471191e-01
-3.094600513577461243e-02 -4.186525940895080566e-02 -1.039268299937248230e-01 1.326639652252197266e-01 1.532941758632659912e-01 -9.937875438481569290e-04 -1.072814688086509705e-01 3.179911896586418152e-02 2.327236831188201904e-01 -4.992030095309019089e-03 6.082387641072273254e-02 1.254886388778686523e-01 -5.425368249416351318e-02 -2.870163619518280029e-01 1.261989492923021317e-02 -1.160846650600433350e-01 -8.303386718034744263e-02 1.851139664649963379e-01 -2.053515613079071045e-01 -6.361854076385498047e-02 1.173637509346008301e-01 -1.012103334069252014e-01 -4.371010363101959229e-01 -3.747864961624145508e-01 1.655383259057998657e-01 -2.508061528205871582e-01 -2.311690300703048706e-01 1.551806330680847168e-01 -9.739130735397338867e-02 -2.902853488922119141e-01 1.340269446372985840e-01 -1.944747418165206909e-01
1.351268291473388672e-01 -1.708065569400787354e-01 -7.901985943317413330e-02 -1.116346642374992371e-01 2.739275991916656494e-01 -2.378352731466293335e-02 7.698764652013778687e-02 4.849742352962493896e-02 -1.851837933063507080e-01 5.655585788190364838e-03 -2.589172720909118652e-01 -6.915132701396942139e-02 1.001352146267890930e-01 -7.989194989204406738e-02 -2.569843828678131104e-01 -1.738452017307281494e-01 -4.174185916781425476e-02 2.793611586093902588e-01 -5.298506468534469604e-03 1.824750192463397980e-02 -3.919198364019393921e-02 3.945331275463104248e-02 -2.180296927690505981e-01 -3.669987320899963379e-01 1.791260242462158203e-01 -1.795736998319625854e-01 -2.874927222728729248e-01 3.091843724250793457e-01 -4.326574131846427917e-02 -2.867819070816040039e-01 1.695518791675567627e-01 -1.012584716081619263e-01
5.200233310461044312e-02 1.030034571886062622e-01 -1.482392400503158569e-01 -3.995778784155845642e-02 2.220807224512100220e-01 -2.509302794933319092e-01 -4.243250787258148193e-01 2.339749336242675781e-01 -2.432963699102401733e-01 3.446322679519653320e-01 -1.583605557680130005e-01 1.600882560014724731e-01 1.604392938315868378e-02 7.414184510707855225e-02 -1.015755757689476013e-01 2.675254084169864655e-02 2.236194163560867310e-01 1.636490076780319214e-01 1.057925447821617126e-01 1.167807504534721375e-01 -9.603067487478256226e-02 -8.059822022914886475e-02 -1.289661824703216553e-01 2.327239513397216797e-01 1.653347015380859375e-01 -1.179015114903450012e-01 -2.977506518363952637e-01 1.231870949268341064e-01 -9.171459823846817017e-02 1.029379293322563171e-01 7.266146689653396606e-02 -1.144233718514442444e-01
-2.433685958385467529e-02 -1.177872344851493835e-01 1.492946445941925049e-01 1.950916275382041931e-02 -3.490021079778671265e-02 3.037899546325206757e-02 -3.197360038757324219e-01 -3.542067483067512512e-02 5.406840145587921143e-02 3.892235923558473587e-03 9.610991179943084717e-02 1.077433824539184570e-01 1.308386921882629395e-01 -4.453026652336120605e-01 -3.408374264836311340e-02 -5.295039340853691101e-02 2.322192937135696411e-01 2.309409677982330322e-01 -9.146329015493392944e-02 -2.572860717773437500e-01 -1.584787219762802124e-01 -1.674895435571670532e-01 -2.434776872396469116e-01 -3.038976788520812988e-01 1.997014433145523071e-01 -2.474963106215000153e-02 -8.612279593944549561e-02 1.948291063308715820e-01 -2.631805464625358582e-02 -2.930942475795745850e-01 -6.392069160938262939e-02 2.256074398756027222e-01
-3.112987801432609558e-02 -2.983868420124053955e-01 -2.077403366565704346e-01 6.967396289110183716e-02 -1.069363504648208618e-01 1.078663766384124756e-02 -2.408128976821899414e-01 1.914012730121612549e-01 -1.695444583892822266e-01 4.210633933544158936e-01 1.325732916593551636e-01 -1.688778400421142578e-01 -2.117151021957397461e-01 -3.210738301277160645e-02 -1.437451243400573730e-01 6.993809342384338379e-02 7.218263298273086548e-02 1.855694204568862915e-01 1.371576786041259766e-01 1.821039593778550625e-03 -1.044868677854537964e-02 -3.294318541884422302e-02 -2.565744817256927490e-01 -3.123180568218231201e-01 -3.439899384975433350e-01 -1.351039409637451172e-01 -4.861740767955780029e-02 2.387441843748092651e-01 -8.741974085569381714e-02 7.412190735340118408e-02 1.229894440621137619e-02 -1.977488165721297264e-03
1.690521687269210815e-01 1.391763687133789062e-01 -1.259805355221033096e-02 9.674865752458572388e-02 1.573436111211776733e-01 9.055099636316299438e-02 -2.283369153738021851e-01 2.073127329349517822e-01 -3.130253404378890991e-02 2.614795565605163574e-01 7.210877537727355957e-02 2.145265787839889526e-01 4.202803596854209900e-02 -3.055064082145690918e-01 -1.997588425874710083e-01 1.449554860591888428e-01 1.273635192774236202e-03 2.740510404109954834e-01 -1.186830326914787292e-01 6.179927289485931396e-02 -5.468689650297164917e-02 1.926795542240142822e-01 -1.127275303006172180e-01 -2.299623936414718628e-01 2.824835777282714844e-01 2.257483005523681641e-01 -2.599128521978855133e-02 -5.306898429989814758e-02 -3.737576603889465332e-01 -1.962411701679229736e-01 -1.623277068138122559e-01 -1.863468624651432037e-02
1.239918619394302368e-01 3.414538502693176270e-02 1.055272966623306274e-01 -5.957160517573356628e-02 -6.860376894474029541e-02 -2.640320658683776855e-01 -3.139453232288360596e-01 2.550583779811859131e-01 -9.860695153474807739e-02 1.284616291522979736e-01 -2.006233483552932739e-01 2.137581408023834229e-01 -2.684497237205505371e-01 3.298048973083496094e-01 -9.233543276786804199e-02 -1.340955942869186401e-01 1.713581942021846771e-02 4.097563028335571289e-01 -9.125047922134399414e-02 -4.914863500744104385e-03 8.278166875243186951e-03 -7.351522892713546753e-02 -2.482935935258865356e-01 7.501012831926345825e-02 7.169981300830841064e-02 -7.810806855559349060e-03 -2.932296693325042725e-01 -1.518160253763198853e-01 2.955651842057704926e-02 1.174952685832977295e-01 1.092728972434997559e-01 1.451918333768844604e-01
3.999267891049385071e-02 1.308548599481582642e-01 -1.664200574159622192e-01 3.550457954406738281e-02 1.219644956290721893e-02 6.054121255874633789e-02 -4.614569544792175293e-01 1.586740612983703613e-01 1.423948556184768677e-01 -7.909184694290161133e-02 -7.709234207868576050e-02 1.397903561592102051e-01 6.601110845804214478e-02 1.105658039450645447e-01 -4.920309782028198242e-02 1.789310388267040253e-02 5.658991262316703796e-02 2.573662102222442627e-01 2.489037662744522095e-01 8.912736922502517700e-02 -2.839280068874359131e-01 -4.451304301619529724e-02 -2.554340362548828125e-01 -3.228701055049896240e-01 -1.671387851238250732e-01 -2.201741933822631836e-01 -7.080006599426269531e-02 -1.499688625335693359e-01 -7.563494890928268433e-02 -3.039485514163970947e-01 1.681203991174697876e-01 -1.316731125116348267e-01
1.124353259801864624e-01 -1.297033131122589111e-01 -1.555704027414321899e-01 2.458729594945907593e-02 1.441449671983718872e-01 -3.326812684535980225e-01 -1.510726213455200195e-01 -3.810060396790504456e-02 -3.665205091238021851e-02 2.014385461807250977e-01 3.612464964389801025e-01 9.244947135448455811e-02 2.337417453527450562e-01 -6.634274125099182129e-02 -3.008289933204650879e-01 2.755785882472991943e-01 -1.558279097080230713e-01 2.950757443904876709e-01 -9.786828607320785522e-02 -1.743474975228309631e-02 1.195187121629714966e-01 -1.452829986810684204e-01 -2.297918945550918579e-01 3.736603632569313049e-02 1.338228285312652588e-01 -2.297621071338653564e-01 -3.313479945063591003e-02 6.801804155111312866e-02 -2.181186079978942871e-01 6.198804453015327454e-02 -2.018606066703796387e-01 -6.433004885911941528e-02
8.828672021627426147e-02 4.511383920907974243e-02 1.534608751535415649e-01 3.031986951828002930e-02 -1.878522485494613647e-01 -1.311909407377243042e-01 9.965786337852478027e-02 1.925711184740066528e-01 2.904035449028015137e-01 1.560540199279785156e-01 1.131393611431121826e-01 -3.754667565226554871e-02 -1.391783207654953003e-01 2.203653007745742798e-01 -3.634651303291320801e-01 -7.110905647277832031e-02 -8.159773051738739014e-02 3.295839726924896240e-01 1.144040003418922424e-01 2.557458914816379547e-02 -8.732429146766662598e-02 -8.427080512046813965e-02 -2.841598093509674072e-01 -1.272428184747695923e-01 -1.991937160491943359e-01 -2.000024020671844482e-01 -2.291058301925659180e-01 4.373669996857643127e-02 -2.788491249084472656e-01 -2.173925787210464478e-01 1.815630346536636353e-01 7.375539839267730713e-02
2.792952656745910645e-01 -1.874366849660873413e-01 -2.171031832695007324e-01 -1.254654675722122192e-01 1.479720622301101685e-01 3.285337239503860474e-02 -2.006976008415222168e-01 2.986748516559600830e-01 -5.556992441415786743e-02 1.024959981441497803e-01 1.384664475917816162e-01 1.507413201034069061e-02 1.013323962688446045e-01 -2.110416442155838013e-01 9.858948737382888794e-02 2.205673754215240479e-01 -2.477727383375167847e-01 3.050675690174102783e-01 5.071952566504478455e-02 -3.415438905358314514e-02 -2.040386945009231567e-01 -1.885620802640914917e-01 -3.652145862579345703e-01 -8.706222288310527802e-03 1.792180091142654419e-01 -7.272841036319732666e-02 -1.612560302019119263e-01 1.058514639735221863e-01 -1.334699541330337524e-01 -3.037256561219692230e-02 6.851671729236841202e-03 2.512234151363372803e-01
-1.132277622818946838e-01 2.374185323715209961e-01 5.889689922332763672e-02 5.177287384867668152e-02 -2.206392884254455566e-01 6.102598831057548523e-02 -1.890924721956253052e-01 -1.666090823709964752e-02 -1.792226135730743408e-01 4.151384234428405762e-01 -2.239852547645568848e-01 5.287020653486251831e-02 -2.638411708176136017e-02 -2.626953125000000000e-01 -2.314162552356719971e-01 -2.279540598392486572e-01 1.150337904691696167e-01 2.703780829906463623e-01 -8.337984979152679443e-02 1.486284136772155762e-01 1.436506118625402451e-02 1.296846419572830200e-01 -3.328386247158050537e-01 -9.682942926883697510e-02 -1.354116648435592651e-01 -1.897958070039749146e-01 -1.640336401760578156e-02 -3.474709019064903259e-02 4.842139035463333130e-02 -2.627834081649780273e-01 -1.062206178903579712e-01 -1.117908656597137451e-01
5.733369290828704834e-02 1.387593746185302734e-01 1.874821484088897705e-01 1.513378601521253586e-02 1.369065940380096436e-01 1.184951737523078918e-01 -1.843186020851135254e-01 2.478959858417510986e-01 -1.318714022636413574e-01 2.053152471780776978e-01 2.281137704849243164e-01 3.224849700927734375e-01 -8.725694566965103149e-02 -5.430741980671882629e-02 -3.971793353557586670e-01 3.551294282078742981e-02 -2.742023766040802002e-02 2.244766429066658020e-02 -1.244232580065727234e-01 8.769157528877258301e-02 -2.108576148748397827e-01 -2.628766931593418121e-02 -2.962645888328552246e-01 -1.150052100419998169e-01 -2.484980672597885132e-01 -1.871907263994216919e-01 -1.191260889172554016e-01 -5.121853575110435486e-02 -3.609158992767333984e-01 6.769888103008270264e-02 -2.622357383370399475e-02 9.488233923912048340e-02
1.189972832798957825e-02 -2.491494715213775635e-01 -2.948395013809204102e-01 5.529719963669776917e-02 2.260414958000183105e-01 -1.434230655431747437e-01 3.773118183016777039e-02 2.711234390735626221e-01 -7.458042353391647339e-02 -5.826830118894577026e-02 -7.476904429495334625e-03 2.629202306270599365e-01 -3.300256654620170593e-02 -9.101113677024841309e-02 -1.903506927192211151e-02 2.281750738620758057e-01 9.343434870243072510e-02 2.869730889797210693e-01 1.056818142533302307e-01 1.150348037481307983e-02 -3.579685091972351074e-01 -1.031163483858108521e-01 -1.821656674146652222e-01 -4.324750006198883057e-01 1.501064747571945190e-01 -1.087342128157615662e-01 -3.201204538345336914e-02 1.606585383415222168e-01 -1.488861143589019775e-01 5.671639740467071533e-02 9.364634752273559570e-02 6.735869497060775757e-02
-8.908247947692871094e-02 -3.302523493766784668e-01 -1.108925268054008484e-01 8.185023069381713867e-02 1.215894892811775208e-01 -2.449379414319992065e-01 -2.511138319969177246e-01 1.492851674556732178e-01 -1.971259564161300659e-01 7.260305434465408325e-02 9.890480339527130127e-02 2.571126222610473633e-01 -3.640598431229591370e-02 6.950711458921432495e-02 2.935292199254035950e-02 -1.494461148977279663e-01 -9.815299510955810547e-02 1.196092367172241211e-01 1.878167986869812012e-01 -2.618039250373840332e-01 -1.142626553773880005e-01 -4.437132775783538818e-01 -6.947688013315200806e-02 -1.818507164716720581e-01 1.346056759357452393e-01 -2.826052308082580566e-01 -8.098643273115158081e-02 -6.114264577627182007e-02 -8.801711350679397583e-02 -2.214231938123703003e-01 7.537565380334854126e-02 9.043115377426147461e-02
1.445054728537797928e-02 1.888810992240905762e-01 -6.181351467967033386e-02 -9.229870140552520752e-02 -3.321056813001632690e-02 2.855675220489501953e-01 -3.408382534980773926e-01 1.854654401540756226e-01 -2.261514402925968170e-02 3.606265485286712646e-01 -7.909172028303146362e-02 4.195784926414489746e-01 1.482903808355331421e-01 -9.785638004541397095e-02 -1.958810724318027496e-02 4.371898993849754333e-02 -6.484714150428771973e-02 1.224037557840347290e-01 2.623029239475727081e-02 -2.709456533193588257e-02 7.063297182321548462e-02 -4.420167580246925354e-02 -4.371971786022186279e-01 1.560219004750251770e-02 -1.540032029151916504e-01 -2.588050067424774170e-01 -1.412075906991958618e-01 8.708422537893056870e-04 -6.245041266083717346e-02 -8.488168567419052124e-02 6.144263595342636108e-02 -1.654529869556427002e-01
3.562002480030059814e-01 -1.003922596573829651e-01 -1.773796975612640381e-01 8.246783167123794556e-02 1.387415975332260132e-01 -6.496123969554901123e-02 -1.811662018299102783e-01 1.940978318452835083e-01 -1.086099892854690552e-01 3.108453154563903809e-01 8.391756564378738403e-03 1.757796704769134521e-01 -1.958079822361469269e-02 -3.309080898761749268e-01 -1.842574961483478546e-02 -8.455669134855270386e-02 4.606425389647483826e-02 1.108541637659072876e-01 -1.988871395587921143e-02 -8.040295797400176525e-04 1.415290981531143188e-01 -3.489827811717987061e-01 1.440435051918029785e-01 -8.410276472568511963e-02 2.455894276499748230e-02 -2.701279222965240479e-01 -2.738562524318695068e-01 2.670235037803649902e-01 -2.982520498335361481e-02 -1.362359523773193359e-01 -9.433474391698837280e-02 2.034290283918380737e-01
-3.099191375076770782e-02 3.792975842952728271e-02 1.921020075678825378e-02 1.940341107547283173e-02 2.449219375848770142e-01 1.657162755727767944e-01 -8.806382864713668823e-02 7.708065211772918701e-02 2.645204365253448486e-01 1.715684831142425537e-01 3.122874498367309570e-01 3.891846239566802979e-01 1.260815858840942383e-01 -1.860592514276504517e-01 -1.324322223663330078e-01 -9.725501388311386108e-02 1.263234019279479980e-01 2.644920349121093750e-01 1.359471678733825684e-01 6.746314465999603271e-02 -4.130531102418899536e-02 -5.335396900773048401e-02 -2.006480842828750610e-01 -1.978632211685180664e-01 -5.905822664499282837e-02 -2.277480214834213257e-01 -3.733557462692260742e-01 1.482894271612167358e-01 8.503858000040054321e-02 -1.265962272882461548e-01 -1.083657741546630859e-01 -1.585945338010787964e-01
2.454702705144882202e-01 -2.493406385183334351e-01 -4.123624041676521301e-02 -2.642869353294372559e-01 2.366662323474884033e-01 4.742216551676392555e-04 -2.334684729576110840e-01 3.201333284378051758e-01 2.279963344335556030e-01 4.003778100013732910e-01 3.761529549956321716e-02 -2.129631042480468750e-01 -1.016751602292060852e-01 -2.380103617906570435e-01 -9.654872864484786987e-02 4.920262098312377930e-02 1.349000632762908936e-01 2.087463438510894775e-01 -8.317053318023681641e-02 -6.073641031980514526e-02 -8.521348983049392700e-02 2.252675741910934448e-01 -7.197750359773635864e-02 -1.112078502774238586e-01 -7.562831789255142212e-02 1.133620832115411758e-02 4.703824594616889954e-02 2.209313809871673584e-01 -1.248217895627021790e-01 -9.147664904594421387e-02 -1.187967732548713684e-01 1.112326905131340027e-01
1.794056892395019531e-01 -2.147826701402664185e-01 -2.775120139122009277e-01 1.311779618263244629e-01 -2.337658554315567017e-01 -9.000884741544723511e-02 -2.415860295295715332e-01 5.350070446729660034e-02 -8.475867658853530884e-02 3.626589477062225342e-01 -2.241271547973155975e-02 1.371130198240280151e-01 7.092713564634323120e-02 7.091020792722702026e-02 1.424046754837036133e-01 5.901014059782028198e-02 1.043990328907966614e-01 2.836208641529083252e-01 3.496499955654144287e-01 -1.008619815111160278e-01 -6.383988261222839355e-02 -3.077812790870666504e-01 -1.273799836635589600e-01 -2.193778306245803833e-01 -1.122358515858650208e-01 1.611651666462421417e-02 -1.301819533109664917e-01 2.933910191059112549e-01 -4.186035692691802979e-02 -5.462540313601493835e-02 -5.169264599680900574e-02 3.799021244049072266e-02
2.779388129711151123e-01 -2.547980248928070068e-01 -1.618630588054656982e-01 1.156255304813385010e-01 8.956714719533920288e-02 -1.989255398511886597e-01 -1.472351551055908203e-01 1.451386660337448120e-01 1.184549778699874878e-01 -3.296981751918792725e-02 7.092184573411941528e-02 3.980244696140289307e-02 2.541753947734832764e-01 5.510179791599512100e-03 -3.733997642993927002e-01 -1.564420014619827271e-01 8.668568730354309082e-02 9.631098061800003052e-02 -3.094392716884613037e-01 7.704095542430877686e-02 -8.594414591789245605e-02 -5.796837806701660156e-02 -2.266264706850051880e-01 -1.783934235572814941e-01 5.925034731626510620e-02 -9.405643492937088013e-02 4.495029151439666748e-02 2.689087204635143280e-02 -3.617967665195465088e-01 8.081641793251037598e-02 3.041109442710876465e-01 1.422366648912429810e-01
2.321439683437347412e-01 -2.550077140331268311e-01 4.678014293313026428e-02 -1.186958402395248413e-01 2.393918484449386597e-01 -5.795181915163993835e-02 -5.060033500194549561e-02 9.915506094694137573e-02 -2.951998710632324219e-01 -1.151181533932685852e-01 -1.563230156898498535e-01 -7.386440038681030273e-02 -7.784116268157958984e-02 -3.306663408875465393e-02 -3.375218808650970459e-01 -8.122534304857254028e-02 -2.360182069242000580e-02 3.378290832042694092e-01 2.224601991474628448e-02 -1.791309714317321777e-01 -1.816013008356094360e-01 6.132061406970024109e-02 -1.389034092426300049e-01 -2.322883903980255127e-01 2.454439848661422729e-01 -7.007811218500137329e-02 -2.183732390403747559e-01 2.889664173126220703e-01 -1.144658178091049194e-01 -2.049869894981384277e-01 1.342523247003555298e-01 -8.388934284448623657e-02
2.772641181945800781e-01 -2.048025280237197876e-01 -7.239901274442672729e-02 1.633794419467449188e-02 1.889927387237548828e-01 4.159050434827804565e-02 -3.115282356739044189e-01 1.218688040971755981e-01 -1.843918263912200928e-01 -2.794427424669265747e-02 1.508482098579406738e-01 5.550733208656311035e-02 -2.129935175180435181e-01 -1.464742571115493774e-01 -4.001855477690696716e-02 4.716380685567855835e-02 -2.836503684520721436e-01 1.981472671031951904e-01 -2.252553962171077728e-02 6.415562704205513000e-03 -1.660915762186050415e-01 1.663205772638320923e-02 -1.584620177745819092e-01 5.990396440029144287e-02 1.386981755495071411e-01 -2.006485313177108765e-01 -2.939183712005615234e-01 -8.028738200664520264e-02 -4.223699271678924561e-01 -2.759890556335449219e-01 3.007387556135654449e-02 1.021062433719635010e-01
1.644161939620971680e-01 -7.374539226293563843e-02 -2.125548571348190308e-02 1.588724367320537567e-02 -7.423428446054458618e-02 4.143767058849334717e-02 -3.365357816219329834e-01 1.493180692195892334e-01 -5.294434726238250732e-02 4.465709924697875977e-01 1.154113654047250748e-02 -1.498644500970840454e-01 2.724586799740791321e-02 1.895528584718704224e-01 -3.923268616199493408e-01 9.881178289651870728e-02 -9.426131099462509155e-02 2.714221775531768799e-01 -2.535174787044525146e-01 -5.231153964996337891e-02 1.788077652454376221e-01 4.039623215794563293e-02 -1.498918831348419189e-01 -6.697345525026321411e-02 9.674458205699920654e-02 -2.284803427755832672e-02 6.215047463774681091e-02 -3.148542484268546104e-03 -1.746550351381301880e-01 1.731816828250885010e-01 -1.118549257516860962e-01 -3.193506896495819092e-01
6.373421754688024521e-03 4.058789089322090149e-02 9.166868776082992554e-02 6.176614388823509216e-02 6.175933033227920532e-02 2.163204103708267212e-01 -2.785943150520324707e-01 1.999945044517517090e-01 -1.190393790602684021e-01 2.362867146730422974e-01 4.962231218814849854e-02 4.682097136974334717e-01 5.585305392742156982e-02 -5.086724832653999329e-02 -3.126074671745300293e-01 1.359860897064208984e-01 1.690820008516311646e-01 -1.436499878764152527e-02 -1.007208041846752167e-02 -1.430278718471527100e-01 -2.522917389869689941e-01 -3.894475474953651428e-02 -3.653337955474853516e-01 -1.600626409053802490e-01 -1.963011473417282104e-01 -1.269146800041198730e-01 -1.124547198414802551e-01 4.292561858892440796e-02 -2.276395559310913086e-01 8.861272037029266357e-02 -2.166511118412017822e-02 3.719752281904220581e-02
9.594415128231048584e-02 4.242250323295593262e-02 -2.717887051403522491e-02 2.391621172428131104e-01 3.499374091625213623e-01 -1.584387123584747314e-01 -8.200616389513015747e-02 8.776353299617767334e-02 1.016184091567993164e-01 2.088337540626525879e-01 6.410930305719375610e-02 1.140386387705802917e-01 1.556553542613983154e-01 -1.861843913793563843e-01 -3.825392201542854309e-02 1.609391570091247559e-01 1.158990114927291870e-01 -4.177305847406387329e-02 -1.918640881776809692e-01 1.842454224824905396e-01 6.366024166345596313e-02 5.901831761002540588e-02 -1.825728118419647217e-01 -4.854499399662017822e-01 -2.885966598987579346e-01 -6.423880159854888916e-02 -2.703277170658111572e-01 -6.077824160456657410e-02 -7.911232858896255493e-02 -2.429826557636260986e-01 -1.084111630916595459e-01 -8.975826948881149292e-02
7.587578147649765015e-02 -1.970912143588066101e-02 -4.760672803968191147e-03 1.038354113698005676e-01 7.697736471891403198e-02 -7.620595395565032959e-02 -9.535104036331176758e-02 7.643840461969375610e-02 -1.859548240900039673e-01 1.031051129102706909e-01 -9.344442933797836304e-02 -2.751373052597045898e-01 -1.350313425064086914e-01 -6.752458959817886353e-02 -3.989233672618865967e-01 -3.949992358684539795e-01 -7.852114737033843994e-02 3.007060289382934570e-01 5.227969959378242493e-02 -1.137854233384132385e-01 -7.775329798460006714e-02 -6.035693362355232239e-02 -1.409741938114166260e-01 -9.066720306873321533e-02 1.739613525569438934e-02 -9.526102989912033081e-02 -1.077035367488861084e-01 1.951557546854019165e-01 -5.026262402534484863e-01 -5.576888099312782288e-02 -1.452759057283401489e-01 5.309182032942771912e-02
3.578296005725860596e-01 -1.356681287288665771e-01 6.548374146223068237e-02 7.503648102283477783e-02 9.768249094486236572e-02 -2.294535040855407715e-01 -3.756596148014068604e-01 1.000081375241279602e-01 3.241985440254211426e-01 2.883750200271606445e-01 -1.875678151845932007e-01 2.276390939950942993e-01 1.027394384145736694e-01 -1.518873777240514755e-02 -1.648394763469696045e-01 -1.442481726408004761e-01 2.419501990079879761e-01 1.702746003866195679e-02 9.769188612699508667e-02 -4.003479331731796265e-02 -1.149055287241935730e-01 8.758603781461715698e-02 -3.781631821766495705e-03 -1.678450107574462891e-01 2.163190096616744995e-01 -5.698934197425842285e-02 -2.265648394823074341e-01 -2.123115025460720062e-02 -3.602435067296028137e-02 1.022221148014068604e-01 -1.461479067802429199e-01 -2.057218104600906372e-01
-1.188364103436470032e-01 -3.397965133190155029e-01 -1.261194199323654175e-01 -1.506653130054473877e-01 3.045257925987243652e-01 -1.776163578033447266e-01 -2.047877572476863861e-02 2.408174611628055573e-02 5.640494450926780701e-02 3.206850290298461914e-01 6.400807946920394897e-02 1.474721282720565796e-01 1.061799228191375732e-01 4.215070232748985291e-02 -2.250160127878189087e-01 1.988503187894821167e-01 2.791957855224609375e-01 9.568660706281661987e-02 7.578263431787490845e-02 -1.374237239360809326e-01 -1.762250214815139771e-01 1.363219972699880600e-02 -3.091184198856353760e-01 -2.646209597587585449e-01 2.578895092010498047e-01 1.757635548710823059e-02 -2.376991063356399536e-01 3.408705443143844604e-02 3.657947853207588196e-02 1.475766301155090332e-01 -6.600819993764162064e-03 1.234661042690277100e-01
1.923838704824447632e-01 -1.481311172246932983e-01 -3.757975995540618896e-02 9.806938469409942627e-02 1.374085098505020142e-01 -7.932057976722717285e-02 -1.144289001822471619e-01 -7.571656722575426102e-03 -1.093514487147331238e-01 2.397391498088836670e-01 -2.680037915706634521e-01 1.326936185359954834e-01 5.142676085233688354e-02 -1.574986279010772705e-01 -1.588179022073745728e-01 2.814950644969940186e-01 2.222114354372024536e-01 2.166974842548370361e-01 7.792194187641143799e-02 -4.496197775006294250e-02 -7.826130837202072144e-02 -8.139748871326446533e-02 -3.572674691677093506e-01 -3.733379840850830078e-01 1.716162450611591339e-02 1.062625050544738770e-01 1.677173771895468235e-03 -2.086170762777328491e-01 -1.653734594583511353e-01 -2.711474895477294922e-01 2.326034903526306152e-01 8.140893280506134033e-02
1.268945783376693726e-01 7.460297644138336182e-02 -1.813863068819046021e-01 1.441848725080490112e-01 1.016590073704719543e-01 -6.066364794969558716e-02 -2.624866068363189697e-01 3.991146013140678406e-02 4.361210763454437256e-02 2.562613785266876221e-01 4.040131866931915283e-01 1.745049953460693359e-01 -1.105092242360115051e-01 1.506315618753433228e-01 -1.376779973506927490e-01 1.825104057788848877e-01 1.325962096452713013e-01 1.157606467604637146e-01 -9.584029763936996460e-02 7.095647603273391724e-02 -1.040805354714393616e-01 -1.658451706171035767e-01 -5.408532172441482544e-02 -1.684450507164001465e-01 -2.924829125404357910e-01 -3.207554817199707031e-01 -1.155393198132514954e-01 8.783368766307830811e-02 -3.185364976525306702e-02 -3.851142227649688721e-01 -8.150722831487655640e-03 -1.341277211904525757e-01
-1.217258125543594360e-01 -5.357566848397254944e-02 1.197326257824897766e-01 -3.783416002988815308e-02 -2.873604893684387207e-01 2.796087265014648438e-01 -6.335587799549102783e-02 1.745283305644989014e-01 6.130291521549224854e-02 1.627399772405624390e-01 -1.759522408246994019e-02 9.002932906150817871e-02 -1.365940272808074951e-01 -1.425134390592575073e-01 -4.468089640140533447e-01 -3.901123628020286560e-02 9.332400560379028320e-02 2.146054655313491821e-01 2.281134203076362610e-02 -1.031639613211154938e-02 -2.831846177577972412e-01 -1.844044774770736694e-01 -2.075907289981842041e-01 -2.972551882266998291e-01 2.811269275844097137e-02 -1.883262246847152710e-01 4.038303345441818237e-02 7.086878269910812378e-02 -1.811321973800659180e-01 -5.082716792821884155e-02 9.011750109493732452e-03 3.363036811351776123e-01
2.976931333541870117e-01 -1.828896068036556244e-02 -1.702017965726554394e-03 4.127896772843087092e-06 2.417789213359355927e-02 -2.452686578035354614e-01 1.621422916650772095e-02 3.633126989006996155e-02 1.054232046008110046e-01 4.187831282615661621e-01 -1.843409426510334015e-02 2.395439893007278442e-01 6.858975440263748169e-02 -1.152970269322395325e-01 4.924960900098085403e-03 -1.696000695228576660e-01 5.783834028989076614e-03 1.519881933927536011e-01 8.111371099948883057e-02 3.053838014602661133e-01 -9.006460011005401611e-02 -4.660416767001152039e-02 -1.887005120515823364e-01 -8.279304020106792450e-03 -4.912321455776691437e-03 -4.357451796531677246e-01 -2.980416417121887207e-01 -1.221947371959686279e-01 -3.072610124945640564e-02 -2.198864221572875977e-01 6.298511475324630737e-02 -2.046073675155639648e-01
2.237940728664398193e-01 2.055327147245407104e-01 -9.271205216646194458e-02 5.357400327920913696e-02 1.439675688743591309e-01 6.952676922082901001e-02 -6.215721741318702698e-02 -3.390230610966682434e-02 -5.518921092152595520e-02 3.469963967800140381e-01 1.455993503332138062e-01 3.084239959716796875e-01 1.889486461877822876e-01 -7.177960127592086792e-02 1.036318019032478333e-01 2.252511493861675262e-02 9.673240035772323608e-02 1.995659470558166504e-01 2.145858556032180786e-01 6.535834819078445435e-02 -1.839887723326683044e-02 2.548249065876007080e-02 -2.376473546028137207e-01 5.802160012535750866e-04 5.085534602403640747e-02 -4.524718523025512695e-01 -2.238353341817855835e-01 -5.714078992605209351e-02 -2.016737014055252075e-01 -3.056208491325378418e-01 -9.009347110986709595e-02 -1.179452463984489441e-01
-7.146185636520385742e-02 1.035384647548198700e-02 -4.929687082767486572e-02 -1.930509805679321289e-01 -1.471223831176757812e-01 -1.157647371292114258e-01 -3.452400863170623779e-01 4.069838300347328186e-02 -8.233185857534408569e-02 1.595679372549057007e-01 -2.166703492403030396e-01 2.712968923151493073e-02 -1.039050370454788208e-01 -2.155103534460067749e-02 -1.337923258543014526e-01 -1.495574414730072021e-01 3.856061398983001709e-01 2.139756083488464355e-01 -1.604505255818367004e-02 2.654443681240081787e-01 -1.804070919752120972e-01 -1.818328909575939178e-02 -1.569952964782714844e-01 -2.628749907016754150e-01 -1.354380995035171509e-01 -1.891475915908813477e-01 -3.369957208633422852e-01 6.246165931224822998e-02 1.630693674087524414e-01 -7.057794928550720215e-02 -2.383074313402175903e-01 -1.263623982667922974e-01
1.634168028831481934e-01 -3.071052432060241699e-01 -1.636577844619750977e-01 2.266821265220642090e-02 7.606173306703567505e-02 -3.421254754066467285e-01 -4.721477031707763672e-01 1.296509057283401489e-01 2.408516034483909607e-02 1.984751224517822266e-01 8.761449158191680908e-02 1.190274059772491455e-01 1.642047315835952759e-01 5.962834134697914124e-02 6.338123232126235962e-02 -1.754808984696865082e-02 2.658144235610961914e-01 1.536597311496734619e-01 -1.243072375655174255e-01 1.724190413951873779e-01 -9.830892831087112427e-02 -1.409108042716979980e-01 -7.433089613914489746e-02 6.590978801250457764e-02 1.718291454017162323e-02 -1.687628328800201416e-01 -2.768191993236541748e-01 -3.383261710405349731e-02 -7.817789912223815918e-02 1.442615836858749390e-01 4.903648421168327332e-02 -2.788172066211700439e-01
1.140771880745887756e-01 -1.287475675344467163e-01 -1.413324773311614990e-01 1.723646745085716248e-02 3.413855656981468201e-02 -7.166592776775360107e-02 -1.691192947328090668e-02 -7.003132998943328857e-02 -2.532061934471130371e-01 5.841199890710413456e-04 8.838081732392311096e-03 -6.776054203510284424e-02 -1.299867480993270874e-01 1.653845012187957764e-01 -2.838897109031677246e-01 -2.460868060588836670e-01 -5.438516288995742798e-02 4.243758320808410645e-01 -6.565354019403457642e-02 -1.203437298536300659e-01 -1.184678003191947937e-01 -8.935686945915222168e-02 -2.475934028625488281e-01 -1.423440575599670410e-01 1.030457839369773865e-01 -2.102631777524948120e-01 -2.244388163089752197e-01 3.281961679458618164e-01 3.062801994383335114e-02 -3.597820997238159180e-01 1.890234053134918213e-01 -2.804593183100223541e-03
7.713695615530014038e-02 7.635717839002609253e-02 1.812235414981842041e-01 -1.356921494007110596e-01 9.250461310148239136e-02 -5.532457306981086731e-02 -2.302055954933166504e-01 1.723661273717880249e-01 -4.634724184870719910e-02 1.061687543988227844e-01 7.987120747566223145e-02 -3.820848837494850159e-02 -1.992445737123489380e-01 -2.757028043270111084e-01 -2.280475795269012451e-01 -9.329722821712493896e-02 -7.938261330127716064e-02 4.333409667015075684e-01 7.425568066537380219e-03 1.526309698820114136e-01 -1.052741557359695435e-01 -4.454644769430160522e-02 -7.929618656635284424e-02 -4.339379072189331055e-01 2.876799702644348145e-01 1.390525256283581257e-03 1.997736245393753052e-01 1.824718117713928223e-01 -2.484259009361267090e-01 -4.607228934764862061e-02 -8.334538433700799942e-04 7.907538674771785736e-03
7.544483989477157593e-02 -2.848470211029052734e-01 5.477998778223991394e-02 -1.607426209375262260e-03 -1.237741410732269287e-01 2.471845597028732300e-02 -3.286970853805541992e-01 1.866906583309173584e-01 7.000913470983505249e-02 3.421798944473266602e-01 -2.747569084167480469e-01 1.881451755762100220e-01 8.840018510818481445e-02 2.364369332790374756e-01 -1.024276856333017349e-02 1.267837285995483398e-01 -1.655346304178237915e-01 1.851267218589782715e-01 -1.428032517433166504e-01 -1.064626872539520264e-01 -2.120282053947448730e-01 5.215620994567871094e-02 -3.627017512917518616e-02 -1.085304990410804749e-01 1.202893629670143127e-01 -2.542076408863067627e-01 -2.278070598840713501e-01 2.424399554729461670e-01 -2.093524485826492310e-01 1.403030604124069214e-01 -1.741641461849212646e-01 -2.800091169774532318e-02
7.340002804994583130e-03 -1.802892386913299561e-01 -8.725503087043762207e-02 -4.159652441740036011e-02 -1.646418869495391846e-02 1.430383026599884033e-01 -1.029801666736602783e-01 1.011748388409614563e-01 -1.412354111671447754e-01 1.044702380895614624e-01 -1.961437053978443146e-02 3.106881380081176758e-01 1.179762184619903564e-01 -1.458446383476257324e-01 -3.215706720948219299e-02 -4.692060500383377075e-02 1.935889199376106262e-02 1.230196058750152588e-01 -2.675662040710449219e-01 2.401247471570968628e-01 -1.753474120050668716e-03 -1.188832595944404602e-01 -2.901263833045959473e-01 -1.965720206499099731e-01 2.077330350875854492e-01 6.777030229568481445e-02 1.526005119085311890e-01 2.186682522296905518e-01 -4.875626862049102783e-01 -3.233204483985900879e-01 -8.065199106931686401e-02 -3.179204836487770081e-02
1.634487658739089966e-01 -2.648728787899017334e-01 -9.788562357425689697e-02 -1.456917375326156616e-01 -1.226459592580795288e-01 -2.279515862464904785e-01 -2.090515941381454468e-01 2.310635298490524292e-01 -1.287991404533386230e-01 2.576107345521450043e-02 1.918949782848358154e-01 8.285702019929885864e-02 8.533649146556854248e-02 -6.824230402708053589e-02 -2.638299465179443359e-01 -3.013822808861732483e-02 -2.843898162245750427e-02 6.912659108638763428e-02 -1.039334833621978760e-01 2.170811593532562256e-01 7.255309261381626129e-03 3.776865303516387939e-01 -3.142364025115966797e-01 -9.635486453771591187e-02 2.946105897426605225e-01 -1.069785058498382568e-01 -2.078684121370315552e-01 1.953387111425399780e-01 -1.939186900854110718e-01 -1.634794287383556366e-02 1.700428724288940430e-01 -6.474443525075912476e-02
2.639009058475494385e-01 -4.136290401220321655e-02 7.767810672521591187e-02 2.134991735219955444e-01 1.590826809406280518e-01 2.403929084539413452e-01 -1.873819380998611450e-01 2.710647508502006531e-02 -2.219388931989669800e-01 2.157778590917587280e-01 1.095284372568130493e-01 2.809943556785583496e-01 5.760885402560234070e-02 -3.124409727752208710e-02 -3.193319737911224365e-01 -7.737499475479125977e-02 -6.755612790584564209e-02 5.232481658458709717e-02 -2.575055062770843506e-01 -1.790791004896163940e-02 -2.982397973537445068e-01 -8.383613079786300659e-02 -8.086354285478591919e-02 -2.955860197544097900e-01 -2.634007036685943604e-01 -1.346172392368316650e-01 -1.709417700767517090e-01 -1.150103360414505005e-01 -1.693178266286849976e-01 -1.724607944488525391e-01 8.217223733663558960e-02 1.140202675014734268e-02
2.288726121187210083e-01 -1.447514593601226807e-01 -2.603356838226318359e-01 -9.656762704253196716e-03 6.720615923404693604e-02 -6.195649504661560059e-02 -2.818498015403747559e-01 2.075139284133911133e-01 2.567818621173501015e-03 7.840107381343841553e-02 3.160582184791564941e-01 3.437508344650268555e-01 -5.475334823131561279e-02 -1.489695459604263306e-01 -4.802454262971878052e-02 2.396739572286605835e-01 9.245476126670837402e-02 3.779762983322143555e-01 -1.910527050495147705e-02 1.228723078966140747e-01 1.397614330053329468e-01 5.098794400691986084e-02 -1.405647546052932739e-01 -5.121223255991935730e-02 -6.531082093715667725e-03 -9.113012254238128662e-02 -8.880365639925003052e-02 1.536860764026641846e-01 -1.609748601913452148e-01 5.170879885554313660e-02 3.054884672164916992e-01 2.136250883340835571e-01
1.005892232060432434e-01 -1.125953160226345062e-02 1.546619236469268799e-01 1.076206844300031662e-02 5.833816155791282654e-02 1.237145587801933289e-01 8.247694373130798340e-02 3.197938501834869385e-01 3.265453875064849854e-02 2.051296681165695190e-01 6.540153175592422485e-02 8.171663433313369751e-02 -1.277019679546356201e-01 -2.303229272365570068e-01 -7.788795232772827148e-02 -1.842031478881835938e-01 1.681746393442153931e-01 1.340753436088562012e-01 1.942076832056045532e-01 1.698015481233596802e-01 3.454134985804557800e-02 -3.101387321949005127e-01 -1.513585746288299561e-01 -3.791564702987670898e-01 -4.614309221506118774e-02 -3.600230813026428223e-01 8.835112303495407104e-02 5.937475338578224182e-02 -1.372622847557067871e-01 -9.883059561252593994e-02 -3.197793066501617432e-01 1.539018303155899048e-01
4.758273363113403320e-01 -2.751445164903998375e-03 -4.481320828199386597e-02 1.473010927438735962e-01 2.423456162214279175e-01 -9.487099200487136841e-02 -2.588101327419281006e-01 1.726251691579818726e-01 -8.748819679021835327e-02 1.896285712718963623e-01 -2.849235534667968750e-01 -1.925888806581497192e-01 -1.034033074975013733e-01 -1.060059145092964172e-01 -4.793117567896842957e-02 3.043277859687805176e-01 -6.178906932473182678e-02 2.385052591562271118e-01 1.553212851285934448e-01 -3.227867558598518372e-02 -1.146393716335296631e-01 1.482068747282028198e-02 4.558078944683074951e-02 -3.194607198238372803e-01 -3.818232193589210510e-02 8.143970742821693420e-03 -9.257911890745162964e-02 -2.878902293741703033e-02 -9.399515390396118164e-02 -9.583333134651184082e-02 -1.731753796339035034e-01 2.105634361505508423e-01
-1.582372933626174927e-01 -1.602064371109008789e-01 2.342675477266311646e-01 2.885161936283111572e-01 -1.072599217295646667e-01 -6.829969584941864014e-03 -1.902900785207748413e-01 1.929596811532974243e-01 6.712509691715240479e-02 1.855641007423400879e-01 -2.087193280458450317e-01 9.068977832794189453e-02 -1.354696005582809448e-01 -8.898341655731201172e-02 -4.056410789489746094e-01 3.726176545023918152e-02 6.295850872993469238e-02 1.722395233809947968e-02 5.598949640989303589e-02 9.865497238934040070e-03 -6.078613176941871643e-02 9.650341421365737915e-02 4.797028377652168274e-02 -9.351012110710144043e-02 -4.793243855237960815e-02 -6.805801391601562500e-02 -5.124986171722412109e-01 -3.003743849694728851e-02 -3.473587036132812500e-01 -1.285774856805801392e-01 -1.878538914024829865e-02 -6.058208271861076355e-02
3.936204016208648682e-01 1.880049821920692921e-04 8.778125792741775513e-02 -2.139439620077610016e-02 1.286308318376541138e-01 -3.080390989780426025e-01 -5.701215192675590515e-02 9.227273613214492798e-02 1.020250171422958374e-01 3.552418947219848633e-01 1.538000535219907761e-02 1.079163923859596252e-01 -3.675445914268493652e-02 -2.844831943511962891e-01 -8.159316331148147583e-02 -1.539132148027420044e-01 9.784232825040817261e-02 1.418372094631195068e-01 9.863211959600448608e-02 2.380962967872619629e-01 -1.005751118063926697e-01 -7.424010336399078369e-02 -1.476743221282958984e-01 3.979885578155517578e-02 -5.573610588908195496e-02 -3.324456512928009033e-01 -2.949362397193908691e-01 -1.016349494457244873e-01 -2.381797693669795990e-02 -2.630184292793273926e-01 4.224400222301483154e-02 -1.870368868112564087e-01
-1.174666509032249451e-01 4.559793509542942047e-03 2.503560185432434082e-01 3.191609308123588562e-02 4.523346945643424988e-02 -1.260643359273672104e-02 -3.262012600898742676e-01 1.559484153985977173e-01 7.638226449489593506e-02 4.012719392776489258e-01 4.405492544174194336e-02 -3.794326260685920715e-02 5.679865926504135132e-02 -1.793690919876098633e-01 -1.326403766870498657e-01 6.950207054615020752e-02 3.372075259685516357e-01 1.435641348361968994e-01 -3.975101560354232788e-02 1.092494372278451920e-02 3.145913779735565186e-02 -2.621279098093509674e-02 -1.334436535835266113e-01 -4.077839553356170654e-01 -1.584631204605102539e-01 -3.351150453090667725e-01 -2.216350287199020386e-01 3.060559742152690887e-03 4.101406782865524292e-03 4.677479155361652374e-03 -2.249437868595123291e-01 -5.021166428923606873e-02
3.593593239784240723e-01 -2.186607122421264648e-01 -1.770876795053482056e-01 -9.679329395294189453e-02 7.401741296052932739e-02 -1.481078416109085083e-01 -3.217604756355285645e-01 2.757754027843475342e-01 -1.938259899616241455e-01 9.062705934047698975e-02 1.363174170255661011e-01 1.552646160125732422e-01 -5.604095384478569031e-02 -5.481244251132011414e-02 -2.580428123474121094e-01 3.947151079773902893e-02 -2.795173227787017822e-01 2.325570210814476013e-02 5.284798517823219299e-02 -8.091421425342559814e-02 3.551861504092812538e-03 -1.140528097748756409e-01 -3.412010669708251953e-01 -2.463113516569137573e-01 2.704834938049316406e-01 -2.056508958339691162e-01 1.766254752874374390e-02 8.068811148405075073e-02 1.000562012195587158e-01 2.974778786301612854e-02 -3.369260579347610474e-02 -1.167087722569704056e-02
2.112547457218170166e-01 -8.211839199066162109e-02 -1.155798509716987610e-01 1.716225743293762207e-01 2.342643029987812042e-02 -2.171439826488494873e-01 -6.959066540002822876e-02 1.677181273698806763e-01 -3.619657158851623535e-01 2.752281725406646729e-01 4.035020712763071060e-03 -8.032266981899738312e-03 -3.341134786605834961e-01 -9.696355462074279785e-02 -1.300318688154220581e-01 -3.698175773024559021e-02 8.174660056829452515e-02 1.343669444322586060e-01 6.229791417717933655e-02 5.700945481657981873e-02 -4.534021914005279541e-01 -3.036779910326004028e-02 -1.660873740911483765e-01 -3.004780411720275879e-01 2.159238047897815704e-02 -3.810365125536918640e-02 5.269449576735496521e-02 1.797892153263092041e-01 -2.310608327388763428e-01 5.787992104887962341e-02 1.281060427427291870e-01 -1.121472865343093872e-01
1.222031563520431519e-01 4.350863397121429443e-02 1.670287363231182098e-02 -3.297535777091979980e-01 -1.466342210769653320e-01 -3.943500667810440063e-02 -1.793485730886459351e-01 3.788735345005989075e-02 -2.197887450456619263e-01 3.401042819023132324e-01 -2.378146648406982422e-01 -8.666440099477767944e-02 3.428937494754791260e-02 -2.791781723499298096e-02 -2.534063756465911865e-01 -6.689995527267456055e-02 -2.228375673294067383e-01 4.231347441673278809e-01 7.928412407636642456e-02 9.549470990896224976e-02 1.341251730918884277e-01 9.087120741605758667e-02 3.084737248718738556e-02 -2.055847197771072388e-01 -5.684277787804603577e-02 -1.271786540746688843e-01 -1.963249146938323975e-01 3.463545814156532288e-02 -2.074223011732101440e-01 -3.193336427211761475e-01 2.173376083374023438e-02 -2.492778003215789795e-02
1.014080345630645752e-01 -1.961098164319992065e-01 -4.240987449884414673e-02 8.308718679472804070e-04 1.016785800457000732e-01 -5.132496729493141174e-02 -4.281483888626098633e-01 -1.801332235336303711e-01 2.551241219043731689e-01 4.323730617761611938e-02 1.195477321743965149e-01 -1.435144152492284775e-02 -1.575624048709869385e-01 -1.538721323013305664e-01 -2.475577592849731445e-02 3.584364429116249084e-02 -2.438131906092166901e-02 2.992611229419708252e-01 4.433395806699991226e-03 5.186132714152336121e-02 -1.768882945179939270e-02 1.167620345950126648e-01 -1.942696273326873779e-01 -3.596505150198936462e-02 2.042338848114013672e-01 -3.352829813957214355e-02 -3.425093367695808411e-02 4.305713772773742676e-01 -3.136325478553771973e-01 -2.200648635625839233e-01 1.604080349206924438e-01 -2.027416378259658813e-01
4.516459703445434570e-01 -2.188814729452133179e-01 -1.432014107704162598e-01 2.187209762632846832e-02 1.025247722864151001e-01 5.617393180727958679e-02 -8.005303144454956055e-02 2.457098513841629028e-01 3.394285961985588074e-02 2.216647751629352570e-02 -2.841318957507610321e-02 2.927844822406768799e-01 -3.194072842597961426e-02 5.166275426745414734e-02 -1.829546540975570679e-01 -1.702165789902210236e-02 1.281510107219219208e-02 4.758831858634948730e-01 9.695278853178024292e-02 3.191476687788963318e-02 1.493221670389175415e-01 -4.055184423923492432e-01 -3.487385436892509460e-02 3.965728357434272766e-02 8.736676722764968872e-02 -5.095984786748886108e-02 -1.058879792690277100e-01 1.561186928302049637e-02 -1.975287050008773804e-01 -2.073055133223533630e-02 1.500154584646224976e-01 -1.040755957365036011e-01
3.540627062320709229e-01 -2.600577175617218018e-01 1.260402649641036987e-01 -1.564225405454635620e-01 2.001970447599887848e-02 8.719429373741149902e-03 -2.611458003520965576e-01 -8.051356300711631775e-03 8.400644361972808838e-02 9.877721965312957764e-02 -2.460463792085647583e-01 1.662667244672775269e-01 1.014799438416957855e-02 9.811694175004959106e-02 -1.524632126092910767e-01 3.700796514749526978e-02 1.104218512773513794e-01 4.303208291530609131e-01 7.115230709314346313e-02 2.067394256591796875e-01 -9.541948884725570679e-02 -6.257060170173645020e-02 -4.437250271439552307e-02 2.201939225196838379e-01 -3.031881712377071381e-02 7.236348837614059448e-02 -2.537994086742401123e-01 4.569435119628906250e-02 -3.003706037998199463e-01 1.041741967201232910e-01 2.704949975013732910e-01 -5.502264201641082764e-02
-1.582493819296360016e-02 -1.838924586772918701e-01 -2.688736319541931152e-01 -8.647438138723373413e-02 1.531966179609298706e-01 -1.395247280597686768e-01 -2.251468449831008911e-01 3.566060066223144531e-01 -7.837061583995819092e-02 -5.924353003501892090e-02 -1.019790582358837128e-02 2.623289525508880615e-01 -1.637858599424362183e-01 5.228635668754577637e-02 -3.126791492104530334e-02 -5.948698893189430237e-02 -6.404416263103485107e-02 3.869251310825347900e-01 -1.646670103073120117e-01 -1.096619591116905212e-01 -3.314557969570159912e-01 5.277077481150627136e-02 9.029901772737503052e-02 3.198515623807907104e-02 -1.002455363050103188e-03 -1.271744817495346069e-01 -4.278460144996643066e-02 2.772089838981628418e-01 -3.050943315029144287e-01 -1.337487250566482544e-01 1.266089174896478653e-02 1.787709593772888184e-01
6.869138032197952271e-02 5.338849499821662903e-02 1.966681778430938721e-01 -1.807603836059570312e-01 -2.309688329696655273e-01 -8.005224168300628662e-02 -2.233337610960006714e-01 1.019904315471649170e-01 -1.008413359522819519e-01 1.742250174283981323e-01 2.186735868453979492e-01 2.406094521284103394e-01 2.243741601705551147e-01 -6.945081055164337158e-02 -8.098595589399337769e-02 5.930955335497856140e-02 1.105693802237510681e-01 3.168911039829254150e-01 9.551401017233729362e-04 -2.839436382055282593e-02 3.583791553974151611e-01 -1.665915995836257935e-01 -3.284958600997924805e-01 -1.015893295407295227e-01 -1.230085343122482300e-01 -1.255520284175872803e-01 -2.533199787139892578e-01 1.020918935537338257e-01 -5.397922173142433167e-02 -1.796070039272308350e-01 -2.721391431987285614e-02 -2.455469965934753418e-01
1.482748240232467651e-01 1.597514897584915161e-01 -7.691469974815845490e-03 6.204197928309440613e-02 9.661787003278732300e-02 3.539844974875450134e-02 -2.973400652408599854e-01 3.402546420693397522e-02 -1.877299845218658447e-01 1.936464011669158936e-01 -9.314765036106109619e-02 2.942813634872436523e-01 6.392027437686920166e-02 -2.793021798133850098e-01 -1.991230249404907227e-01 3.388491272926330566e-01 7.990653812885284424e-02 1.063466221094131470e-01 1.417503207921981812e-01 3.257570415735244751e-02 -2.774210274219512939e-01 1.955807022750377655e-02 -1.705772280693054199e-01 -2.720299065113067627e-01 2.094191461801528931e-01 1.786884814500808716e-01 3.118916787207126617e-02 -3.669906035065650940e-02 -2.873593270778656006e-01 -2.449568957090377808e-01 6.220534816384315491e-02 8.687250374350696802e-05
9.010148793458938599e-02 -3.096017241477966309e-01 -2.770941257476806641e-01 -1.048372611403465271e-01 2.025641128420829773e-02 -1.564327627420425415e-01 -3.232386708259582520e-01 -1.410747617483139038e-01 -6.918540596961975098e-02 1.662834435701370239e-01 2.811848521232604980e-01 8.309225738048553467e-02 -7.430637627840042114e-02 -7.664590328931808472e-02 -9.645475447177886963e-02 8.179886639118194580e-02 -5.382877774536609650e-03 2.524119317531585693e-01 3.016538321971893311e-01 1.465958803892135620e-01 -5.287920683622360229e-02 -1.046871766448020935e-01 -2.153388857841491699e-01 -1.099666059017181396e-01 9.000661969184875488e-02 -4.569334387779235840e-01 9.764538705348968506e-02 7.339046150445938110e-02 4.189395159482955933e-02 -1.081455945968627930e-01 -6.988395005464553833e-02 1.208445727825164795e-01
5.488973110914230347e-02 -1.493443548679351807e-01 -1.190841943025588989e-01 8.916418999433517456e-02 -2.870059199631214142e-02 -1.226025298237800598e-01 -1.745798289775848389e-01 -9.498733282089233398e-02 -2.006650865077972412e-01 2.026352286338806152e-01 -1.267125308513641357e-01 1.827003061771392822e-01 1.895423233509063721e-01 -9.469950199127197266e-02 -3.310189247131347656e-01 -3.514305651187896729e-01 3.060660511255264282e-02 3.278246819972991943e-01 1.956344693899154663e-01 2.145432233810424805e-01 -4.281946271657943726e-02 -2.133980393409729004e-01 -3.113911449909210205e-01 7.361806184053421021e-02 4.824701696634292603e-02 -3.389271795749664307e-01 -7.103897631168365479e-02 -8.607740700244903564e-02 -3.124200552701950073e-02 2.977444976568222046e-02 1.067867800593376160e-01 5.547255277633666992e-02
-2.093704417347908020e-02 -1.323453336954116821e-01 5.647442489862442017e-02 1.024892926216125488e-01 -4.507622495293617249e-02 -2.036558240652084351e-01 -1.458725333213806152e-01 8.557098358869552612e-02 1.641544997692108154e-01 -4.302944615483283997e-02 9.617643803358078003e-02 1.720015257596969604e-01 1.152762249112129211e-01 -2.405364066362380981e-01 -2.523595392704010010e-01 1.615605652332305908e-01 1.656011193990707397e-01 2.239245474338531494e-01 -1.203423142433166504e-01 -3.778862357139587402e-01 -3.825643360614776611e-01 -1.009918153285980225e-01 -6.851884722709655762e-02 -2.452182024717330933e-01 6.539648026227951050e-02 -1.933090388774871826e-01 1.006020233035087585e-01 1.714648008346557617e-01 -2.120486944913864136e-01 -1.917064934968948364e-01 -2.119063138961791992e-01 6.053174287080764771e-02
1.579041033983230591e-01 -1.854624003171920776e-01 -1.365862339735031128e-01 -1.562733389437198639e-02 4.131375849246978760e-01 -8.036915957927703857e-02 -1.958767175674438477e-01 1.151317954063415527e-01 -8.988709002733230591e-02 4.869878664612770081e-02 2.433451451361179352e-02 3.041958808898925781e-01 8.163237944245338440e-03 -1.555190235376358032e-01 1.014555692672729492e-01 -1.133394539356231689e-01 3.112520836293697357e-02 3.601724803447723389e-01 -1.211183965206146240e-01 -2.702176272869110107e-01 9.474708884954452515e-02 8.390980958938598633e-02 -3.606392443180084229e-01 -2.367243319749832153e-01 3.770828619599342346e-02 -2.322470992803573608e-01 -7.684520632028579712e-02 -6.499722599983215332e-02 1.883687227964401245e-01 -8.454192429780960083e-02 -9.548913687467575073e-02 -6.556417793035507202e-02
-4.365845397114753723e-02 -1.981939673423767090e-01 -2.098359167575836182e-01 -5.234709754586219788e-02 1.621695607900619507e-01 -2.413221001625061035e-01 -3.498128354549407959e-01 8.397335559129714966e-02 -7.540547102689743042e-02 1.640864461660385132e-02 -1.093370690941810608e-01 5.120322480797767639e-02 -1.536562889814376831e-01 2.492852360010147095e-01 -2.897515892982482910e-01 4.034769162535667419e-02 1.377211064100265503e-01 1.571612656116485596e-01 2.316187620162963867e-01 1.090332567691802979e-01 -4.016014635562896729e-01 -3.125509917736053467e-01 -5.709732323884963989e-02 -1.527764946222305298e-01 -1.205866411328315735e-02 -6.028973311185836792e-02 -8.973257988691329956e-02 -4.760001972317695618e-02 -2.124552130699157715e-01 9.829615056514739990e-02 -1.923745721578598022e-01 -7.441032677888870239e-02
2.044091820716857910e-01 -4.248575568199157715e-01 -9.058272466063499451e-03 2.452170848846435547e-02 -7.525118440389633179e-02 -9.670661389827728271e-02 -1.013176590204238892e-01 1.199103817343711853e-01 1.844328790903091431e-01 2.860000543296337128e-02 -5.776894092559814453e-02 3.912308812141418457e-02 -2.262297458946704865e-02 -1.396500784903764725e-02 -8.118914067745208740e-02 9.108506143093109131e-02 1.306813210248947144e-01 1.859776079654693604e-01 2.199435979127883911e-02 1.731519550085067749e-01 1.336728874593973160e-02 -3.783249557018280029e-01 -4.281449615955352783e-01 7.171110808849334717e-02 1.693384721875190735e-02 -7.741188257932662964e-02 -3.792716562747955322e-02 -2.657941281795501709e-01 -3.930986225605010986e-01 -1.627745330333709717e-01 -5.382746923714876175e-03 -9.364618360996246338e-02
1.590204536914825439e-01 -7.978402078151702881e-03 9.723991900682449341e-02 -5.772343650460243225e-02 -5.433854833245277405e-02 1.874203681945800781e-01 -1.566921733319759369e-02 -7.686843723058700562e-02 -9.866513311862945557e-03 2.541827559471130371e-01 -1.055650413036346436e-01 -5.150150135159492493e-02 -1.756872385740280151e-01 -3.460765779018402100e-01 -2.086456865072250366e-01 -3.012600541114807129e-01 4.263274371623992920e-02 1.551173329353332520e-01 2.027832716703414917e-01 1.032181382179260254e-01 1.164429187774658203e-01 1.025446429848670959e-01 -1.458958238363265991e-01 -1.406331360340118408e-01 -1.272326409816741943e-01 1.685792803764343262e-01 -3.327645659446716309e-01 8.072189986705780029e-02 -4.775988161563873291e-01 -1.292310506105422974e-01 2.736361324787139893e-02 -6.326732039451599121e-02
-1.321718394756317139e-01 -2.224176675081253052e-01 -1.351454108953475952e-01 -1.014252454042434692e-01 1.952908933162689209e-01 -1.387763023376464844e-01 -1.019414737820625305e-01 -1.015832927078008652e-02 3.609831631183624268e-02 9.840647131204605103e-02 1.644434332847595215e-01 3.063512444496154785e-01 -1.219618171453475952e-01 -2.510236501693725586e-01 -1.891412436962127686e-01 -3.468736112117767334e-01 -2.396211922168731689e-01 2.420402169227600098e-01 -8.021797239780426025e-02 2.139109522104263306e-01 -1.192375421524047852e-01 1.370129138231277466e-01 -2.081377804279327393e-01 -1.765664219856262207e-01 7.770138978958129883e-02 -1.036230549216270447e-01 -1.037200540304183960e-02 1.032249853014945984e-01 -1.939383596181869507e-01 -2.756457030773162842e-01 1.462284922599792480e-01 -1.804399788379669189e-01
1.540938019752502441e-01 1.131647676229476929e-01 -1.029986068606376648e-01 2.132994495332241058e-02 6.219539791345596313e-02 -1.003593131899833679e-01 -1.063611060380935669e-01 -1.643064618110656738e-02 1.708633452653884888e-01 2.519273161888122559e-01 3.339451849460601807e-01 2.708666324615478516e-01 1.119710132479667664e-01 -2.581463456153869629e-01 -2.728437073528766632e-02 -1.320358216762542725e-01 -3.259465098381042480e-02 2.759018540382385254e-01 2.860674858093261719e-01 1.023418977856636047e-01 -1.781450510025024414e-01 4.264154657721519470e-02 -1.995566487312316895e-01 -7.338906824588775635e-02 -6.848519551567733288e-04 -3.610502183437347412e-01 -1.963360607624053955e-01 1.454858761280775070e-02 2.135891467332839966e-02 -2.293124049901962280e-01 -1.468601077795028687e-01 -2.449011057615280151e-01
2.442022711038589478e-01 9.249085560441017151e-03 6.584794074296951294e-02 1.999107301235198975e-01 3.500939905643463135e-02 -1.302967313677072525e-03 -9.316415339708328247e-02 1.822378337383270264e-01 -2.355629056692123413e-01 2.889375090599060059e-01 1.164451315999031067e-01 4.399900436401367188e-01 1.042304039001464844e-01 9.947448968887329102e-02 -3.639009296894073486e-01 -4.767335951328277588e-02 3.926633670926094055e-02 6.475234776735305786e-02 -2.365188896656036377e-01 9.427970647811889648e-02 -2.434491813182830811e-01 -1.314620673656463623e-02 -2.224776595830917358e-01 -2.008442729711532593e-01 -2.485826611518859863e-01 1.346696726977825165e-02 -1.547065228223800659e-01 -2.307016216218471527e-02 -6.616774946451187134e-02 -1.662948280572891235e-01 6.913531571626663208e-02 9.048876166343688965e-02
1.543231904506683350e-01 4.432765766978263855e-02 7.712674140930175781e-02 1.801767945289611816e-01 1.944721937179565430e-01 2.592410743236541748e-01 -2.070678025484085083e-01 2.694640159606933594e-01 -2.526560723781585693e-01 3.257017433643341064e-01 1.544617265462875366e-01 3.221965730190277100e-01 3.977813944220542908e-02 1.195954531431198120e-01 -5.349702760577201843e-02 -1.335306316614151001e-01 2.165476232767105103e-02 8.755195140838623047e-02 -6.960762292146682739e-02 4.059763997793197632e-02 -5.240404233336448669e-02 1.191170290112495422e-01 -1.482564210891723633e-01 -2.167714238166809082e-01 -3.493205606937408447e-01 -1.776719391345977783e-01 -1.949744969606399536e-01 6.756075471639633179e-02 -2.022625505924224854e-01 -2.079727500677108765e-01 -1.375656761229038239e-02 -8.604135364294052124e-03
-1.120640784502029419e-01 6.434650719165802002e-02 6.974070519208908081e-02 1.599013209342956543e-01 2.397119551897048950e-01 1.917747110128402710e-01 -3.618007302284240723e-01 3.033788502216339111e-01 -1.941886991262435913e-01 2.239944785833358765e-01 2.050398290157318115e-02 2.082096487283706665e-01 -5.873639881610870361e-02 1.298200935125350952e-01 6.651926785707473755e-02 -2.095504403114318848e-01 5.542859807610511780e-02 1.829076707363128662e-01 1.367174983024597168e-01 3.467883169651031494e-02 -5.120151862502098083e-02 1.387305706739425659e-01 -2.651057839393615723e-01 -1.232568770647048950e-01 -3.569093644618988037e-01 -2.456135116517543793e-02 -1.558778109028935432e-03 1.039716079831123352e-01 -2.246654182672500610e-01 -2.672952711582183838e-01 -9.798014909029006958e-02 3.623443841934204102e-02
3.848028481006622314e-01 -2.090173065662384033e-01 -1.572775244712829590e-01 2.213349640369415283e-01 3.663125038146972656e-01 -1.075496301054954529e-01 -9.188731014728546143e-02 2.648266553878784180e-01 -9.840614348649978638e-02 1.215874776244163513e-01 -2.886983454227447510e-01 -7.422104943543672562e-03 -1.257018744945526123e-01 -5.343894660472869873e-02 -1.597858518362045288e-01 2.382098287343978882e-01 -1.910588145256042480e-02 2.832622230052947998e-01 -8.272844552993774414e-02 -1.571750342845916748e-01 5.261127650737762451e-02 -1.131438761949539185e-01 -6.242156773805618286e-02 -3.235585987567901611e-01 4.008199647068977356e-02 2.729821205139160156e-02 -1.042988970875740051e-01 -4.125612229108810425e-02 -1.298217922449111938e-01 -6.213113665580749512e-02 1.546613872051239014e-01 7.423535734415054321e-02
1.999054104089736938e-01 1.243690494447946548e-02 -2.622097432613372803e-01 2.767069041728973389e-01 -9.948844462633132935e-02 2.603503167629241943e-01 -1.778125315904617310e-01 5.938882380723953247e-02 -1.950411498546600342e-01 1.631935685873031616e-01 6.840599700808525085e-03 -7.281255722045898438e-02 1.112046167254447937e-01 -1.587134599685668945e-01 -1.424510031938552856e-01 -2.198332101106643677e-01 -8.046091347932815552e-02 4.024870991706848145e-01 -4.030384123325347900e-02 -5.035980045795440674e-02 -1.812830269336700439e-01 -2.162719517946243286e-01 -3.381988033652305603e-02 -1.797483712434768677e-01 -1.749513894319534302e-01 2.285538315773010254e-01 -1.977326273918151855e-01 -5.474027991294860840e-02 -3.274146616458892822e-01 1.861459948122501373e-02 2.993805892765522003e-02 -8.023464679718017578e-02
1.648490726947784424e-01 -1.533194035291671753e-01 -1.581276208162307739e-01 1.163212656974792480e-01 -3.455298542976379395e-01 -2.115186750888824463e-01 -4.698377847671508789e-01 1.931169182062149048e-01 -1.506021618843078613e-01 9.702534973621368408e-02 -2.050951570272445679e-01 -3.587656840682029724e-02 -8.132316917181015015e-02 -4.483623057603836060e-02 8.047407865524291992e-02 -2.406572178006172180e-02 2.308637276291847229e-02 1.762055009603500366e-01 1.690350919961929321e-01 1.086700111627578735e-01 -6.186018884181976318e-02 1.309285610914230347e-01 -1.711727827787399292e-01 -2.567144036293029785e-01 -2.381702512502670288e-01 -3.337638974189758301e-01 -1.204523593187332153e-01 1.099590137600898743e-01 -7.879472523927688599e-02 8.315241336822509766e-02 -1.138426177203655243e-02 3.707760944962501526e-02
1.723091900348663330e-01 -2.500369250774383545e-01 6.158426403999328613e-03 5.655211955308914185e-02 -3.721310757100582123e-03 -3.246594220399856567e-02 -1.583264321088790894e-01 1.216897070407867432e-01 -2.747109532356262207e-02 6.425531953573226929e-02 -7.011317461729049683e-02 3.382719457149505615e-01 -4.946452006697654724e-02 2.363492548465728760e-01 -2.372230887413024902e-01 4.104119166731834412e-02 9.424041211605072021e-02 2.483204305171966553e-01 1.709063798189163208e-01 -1.438413560390472412e-01 -1.642359644174575806e-01 -1.747331395745277405e-02 -2.044710516929626465e-01 -3.602189198136329651e-02 3.762409389019012451e-01 -3.447118103504180908e-01 -2.455026209354400635e-01 1.124279648065567017e-01 -9.645325690507888794e-02 1.990934163331985474e-01 2.109358310699462891e-01 -7.455605268478393555e-02
7.379951421171426773e-03 -1.835695207118988037e-01 -2.212416678667068481e-01 2.003384381532669067e-01 9.449424594640731812e-02 -4.720086231827735901e-02 -1.374891847372055054e-01 2.635158300399780273e-01 7.912894338369369507e-02 -6.494424305856227875e-03 -2.517213523387908936e-01 1.094197183847427368e-01 1.805096715688705444e-01 -2.686188369989395142e-02 -4.697558656334877014e-02 -1.076561361551284790e-01 -2.722271680831909180e-01 2.517826855182647705e-01 2.393105477094650269e-01 2.039442397654056549e-02 -2.071350216865539551e-01 2.258999496698379517e-01 -2.863107621669769287e-01 -2.406450212001800537e-01 -2.476509474217891693e-02 -9.576864540576934814e-03 -3.340128362178802490e-01 2.069705538451671600e-02 -4.776969552040100098e-02 -3.555987402796745300e-02 -2.808036804199218750e-01 1.575412899255752563e-01
1.275945156812667847e-01 9.999636560678482056e-03 -1.647466272115707397e-01 2.738045156002044678e-01 -3.098517954349517822e-01 -1.849873065948486328e-01 -4.036563932895660400e-01 1.492148488759994507e-01 -2.338485792279243469e-02 3.888631463050842285e-01 -4.592271149158477783e-02 1.507986485958099365e-01 -4.665104672312736511e-02 1.053796894848346710e-02 -5.608923360705375671e-02 7.340729236602783203e-02 4.170405212789773941e-03 1.464734077453613281e-01 1.807394921779632568e-01 -1.949023753404617310e-01 -1.153533812612295151e-02 -3.124300837516784668e-01 -1.833403408527374268e-01 -1.253243088722229004e-01 -1.368472576141357422e-01 -1.564786881208419800e-01 -1.654408276081085205e-01 1.854369789361953735e-01 2.392365038394927979e-02 1.495997160673141479e-01 7.801292836666107178e-02 -7.379054278135299683e-02
-1.291356328874826431e-02 -2.678146660327911377e-01 1.206134334206581116e-01 -5.683103948831558228e-02 3.023897483944892883e-02 -5.784010514616966248e-03 -2.167427688837051392e-01 4.327986389398574829e-02 1.923918724060058594e-01 5.964972078800201416e-02 -1.330051720142364502e-01 2.219741344451904297e-01 3.353698924183845520e-02 -1.737764477729797363e-01 -3.025702238082885742e-01 4.952147975564002991e-02 5.669871345162391663e-02 1.297113299369812012e-01 -3.374303877353668213e-01 -2.054274082183837891e-01 -4.195610582828521729e-01 -2.856534421443939209e-01 -2.453425079584121704e-01 -1.281195580959320068e-01 1.499255895614624023e-01 -2.321468144655227661e-01 -3.567702323198318481e-02 1.155644580721855164e-01 1.761204004287719727e-02 -2.473647147417068481e-02 -1.556474864482879639e-01 3.450752794742584229e-02
2.775018811225891113e-01 -7.507134974002838135e-02 -1.411713194102048874e-02 -2.878282405436038971e-02 2.442928999662399292e-01 -3.283493220806121826e-02 -2.114800363779067993e-01 5.639091134071350098e-02 -1.178321316838264465e-01 -9.280524402856826782e-02 1.134498193860054016e-01 1.508800387382507324e-01 -1.913344371132552624e-03 -3.381127715110778809e-01 1.032619550824165344e-01 1.797837018966674805e-01 -2.142879068851470947e-01 4.727566838264465332e-01 2.374922931194305420e-01 -1.050113290548324585e-01 -1.762458235025405884e-01 -1.226478889584541321e-01 -2.264644950628280640e-01 -1.196185201406478882e-01 1.004694625735282898e-01 -1.760848760604858398e-01 -5.693415552377700806e-02 1.710217148065567017e-01 -1.532323211431503296e-01 -2.055551297962665558e-02 1.659330166876316071e-02 2.142668217420578003e-01
2.386810630559921265e-01 -2.154624909162521362e-01 -1.739052534103393555e-01 7.516495883464813232e-02 2.835979312658309937e-02 -4.966600611805915833e-02 -1.130814254283905029e-01 2.037398517131805420e-01 -1.193085759878158569e-01 3.049732446670532227e-01 -1.910309493541717529e-01 -1.658918410539627075e-01 7.955311983823776245e-02 -2.354717999696731567e-02 -1.889384984970092773e-01 6.292095407843589783e-03 -3.533636406064033508e-02 3.046253323554992676e-01 -1.558088064193725586e-01 -7.710062712430953979e-02 -3.450592458248138428e-01 -1.576009690761566162e-01 -6.552384048700332642e-02 -1.432636845856904984e-02 -1.015461161732673645e-01 2.119227796792984009e-01 -1.937194168567657471e-01 4.093300178647041321e-02 -4.179747700691223145e-01 1.241938993334770203e-01 1.761988252401351929e-01 -3.165684640407562256e-02
2.954715490341186523e-01 1.249435767531394958e-01 3.587819263339042664e-02 -1.037506833672523499e-01 1.364934071898460388e-02 1.029659062623977661e-01 -1.072857752442359924e-01 -3.954345360398292542e-03 9.366141259670257568e-02 -1.187868788838386536e-02 -1.854646503925323486e-01 6.220149248838424683e-02 -3.110654056072235107e-01 -1.617704778909683228e-01 -1.294124275445938110e-01 -2.971623539924621582e-01 2.181176543235778809e-01 1.864845007658004761e-01 1.446694880723953247e-01 1.055187508463859558e-01 1.859302967786788940e-01 -1.060599163174629211e-01 -2.748526632785797119e-01 -1.549842506647109985e-01 -2.306182235479354858e-01 -2.320327609777450562e-01 -1.806073039770126343e-01 2.156149595975875854e-01 -2.349966466426849365e-01 -2.477901726961135864e-01 1.499507576227188110e-01 -5.016499757766723633e-02
2.005024552345275879e-01 1.020188480615615845e-01 -4.990505054593086243e-02 -8.948457427322864532e-03 2.667343318462371826e-01 1.837124973535537720e-01 -2.720772922039031982e-01 2.005364298820495605e-01 2.577771246433258057e-01 3.431106209754943848e-01 2.242544107139110565e-02 4.944591969251632690e-02 3.021963536739349365e-01 3.159048855304718018e-01 4.678606986999511719e-03 -4.411197826266288757e-02 1.241156980395317078e-01 2.448055297136306763e-01 3.670964017510414124e-02 -2.101964056491851807e-01 -9.789015352725982666e-02 -2.128358557820320129e-02 -2.005294263362884521e-01 -1.347528249025344849e-01 -8.512809872627258301e-02 -3.843690082430839539e-02 -1.830519586801528931e-01 6.388912349939346313e-02 -1.429655253887176514e-01 9.637493640184402466e-02 1.189714595675468445e-01 -2.607831954956054688e-01
-2.542979270219802856e-02 -8.258491754531860352e-02 -3.290430642664432526e-03 -1.660780459642410278e-01 -3.737366572022438049e-02 1.494271159172058105e-01 -1.206608638167381287e-01 8.760413527488708496e-02 -2.958370447158813477e-01 3.028930127620697021e-01 -5.276095122098922729e-03 6.768619269132614136e-02 5.350130796432495117e-02 -1.938033699989318848e-01 -3.815083205699920654e-01 1.726365238428115845e-01 -8.505270630121231079e-02 4.038057923316955566e-01 3.028685227036476135e-02 -4.644182324409484863e-02 -1.007762178778648376e-02 1.056598275899887085e-01 -7.826193422079086304e-02 -2.489592134952545166e-01 2.175894677639007568e-01 1.993530243635177612e-01 -2.895472571253776550e-02 -5.613180622458457947e-02 -3.001860380172729492e-01 -2.743050754070281982e-01 -5.415114574134349823e-03 -1.006777212023735046e-01
1.675448715686798096e-01 -1.050816178321838379e-01 -2.032613307237625122e-01 -6.088301166892051697e-02 1.903713941574096680e-01 -3.276034891605377197e-01 -4.104962944984436035e-01 2.804180979728698730e-01 -9.220346063375473022e-02 2.975852191448211670e-01 -5.383415892720222473e-02 1.946963369846343994e-01 6.255157291889190674e-02 3.078339248895645142e-02 -2.331135272979736328e-01 -1.227200031280517578e-01 2.800013422966003418e-01 -1.061393097043037415e-01 9.761963784694671631e-02 1.629251055419445038e-02 -1.921738311648368835e-02 5.771664157509803772e-02 -6.803470104932785034e-02 1.456317156553268433e-01 4.745727777481079102e-02 -2.469937317073345184e-02 -1.976698338985443115e-01 2.094383090734481812e-01 -1.245459914207458496e-01 -3.970330581068992615e-02 1.364425420761108398e-01 -2.500565052032470703e-01
-1.273139752447605133e-02 1.571836322546005249e-01 -9.796760976314544678e-02 -8.721993863582611084e-02 1.144734993577003479e-01 3.603495657444000244e-02 -4.721471071243286133e-01 2.095366120338439941e-01 2.816348150372505188e-02 2.890320122241973877e-01 1.000091955065727234e-01 2.981089651584625244e-01 6.672493368387222290e-02 -1.151968142949044704e-03 -9.482742846012115479e-02 -3.614485962316393852e-03 3.788316680584102869e-04 2.240258604288101196e-01 -1.045169234275817871e-01 1.293361037969589233e-01 -5.553868785500526428e-02 -1.718329042196273804e-01 -1.530581563711166382e-01 -9.272595494985580444e-02 -1.353634595870971680e-01 -3.034259378910064697e-01 -3.629789128899574280e-02 3.340332955121994019e-02 1.699610948562622070e-01 -2.591890096664428711e-01 2.744859457015991211e-01 -2.309229671955108643e-01
2.594660818576812744e-01 -8.204441517591476440e-02 -1.777041517198085785e-02 5.144592747092247009e-02 -2.942412160336971283e-02 -7.783519476652145386e-02 -9.919109754264354706e-03 3.988353013992309570e-01 7.998276501893997192e-02 -5.046319216489791870e-02 -1.515966504812240601e-01 2.023800313472747803e-01 -5.092895776033401489e-02 -6.602258980274200439e-02 -1.316373050212860107e-01 3.346325596794486046e-03 2.890419363975524902e-01 4.397674202919006348e-01 -3.054197132587432861e-02 1.014768704771995544e-01 1.768324822187423706e-01 -2.819918692111968994e-01 -1.144298762083053589e-01 -9.383581578731536865e-02 1.199609562754631042e-01 -6.970603018999099731e-03 -3.060187399387359619e-01 8.572601526975631714e-02 -4.072380065917968750e-02 1.727378517389297485e-01 -1.899598240852355957e-01 -2.363038808107376099e-01
2.066678926348686218e-02 8.495826274156570435e-02 8.216904243454337120e-04 7.177850604057312012e-02 -2.428119070827960968e-02 -3.939452469348907471e-01 -3.019189238548278809e-01 2.964784763753414154e-02 -1.200310606509447098e-02 -5.622835084795951843e-02 -9.672659635543823242e-02 -5.425521731376647949e-02 -1.199060603976249695e-01 -5.964711774140596390e-03 -2.346686273813247681e-02 -6.242606043815612793e-02 -3.183288276195526123e-01 3.727254271507263184e-01 -4.171259701251983643e-02 -9.357711672782897949e-02 -2.069291099905967712e-02 1.911825835704803467e-01 -2.851365208625793457e-01 -2.597417533397674561e-01 9.961904585361480713e-02 -2.742825150489807129e-01 -9.099944680929183960e-02 1.487401127815246582e-01 -3.699499666690826416e-01 -5.682278797030448914e-02 8.656780421733856201e-02 -7.261322438716888428e-02
5.137472748756408691e-01 -3.726352155208587646e-01 -2.199961394071578979e-01 2.660732269287109375e-01 -1.258315425366163254e-02 -9.201507270336151123e-02 -1.585434824228286743e-01 1.117815896868705750e-01 1.353487968444824219e-01 9.274401515722274780e-02 3.493317961692810059e-02 3.113238373771309853e-03 2.221851646900177002e-01 9.017840027809143066e-03 -1.118656173348426819e-01 -1.650429517030715942e-01 1.402607411146163940e-01 3.060314953327178955e-01 -1.009048987179994583e-02 -4.605258628726005554e-02 -1.894876956939697266e-01 -1.668017059564590454e-01 -9.014991670846939087e-02 -3.218129510059952736e-03 1.404144465923309326e-01 -5.505418032407760620e-02 -1.356494873762130737e-01 -1.140288263559341431e-01 -1.145634055137634277e-01 2.662814594805240631e-02 -1.256861686706542969e-01 -2.078642696142196655e-01
1.635621190071105957e-01 -3.442395627498626709e-01 1.967096142470836639e-02 8.613778650760650635e-02 -1.244955509901046753e-01 8.299660682678222656e-02 -1.321535110473632812e-01 1.934144273400306702e-02 2.979469001293182373e-01 2.650007605552673340e-02 -8.871078491210937500e-02 1.146757695823907852e-02 8.791421353816986084e-02 -1.787565797567367554e-01 -1.355092078447341919e-01 1.483607441186904907e-01 1.995926350355148315e-01 2.014555484056472778e-01 1.893523894250392914e-02 2.275319546461105347e-01 1.204576417803764343e-01 -1.809431761503219604e-01 -4.460257589817047119e-01 1.176963299512863159e-01 1.187942083925008774e-02 -1.365735083818435669e-01 -4.883325099945068359e-02 -1.266006082296371460e-01 -4.129078686237335205e-01 -1.342403739690780640e-01 7.591619342565536499e-02 -7.145572453737258911e-02
-1.045993342995643616e-01 -7.243221998214721680e-02 -1.735832169651985168e-02 -1.128132939338684082e-01 -9.004805982112884521e-02 -5.985103547573089600e-02 -2.041053473949432373e-01 2.812185883522033691e-02 1.777254492044448853e-01 2.310104817152023315e-01 8.542714267969131470e-02 4.213894307613372803e-01 7.992351427674293518e-03 -4.018327593803405762e-01 -2.116650491952896118e-01 -1.753998100757598877e-01 2.133416943252086639e-02 2.017890065908432007e-01 -2.456275075674057007e-01 -2.381010651588439941e-01 -1.579120159149169922e-01 -7.193601876497268677e-02 -3.305053710937500000e-01 2.464988641440868378e-02 6.617798935621976852e-03 -2.590965032577514648e-01 1.133873835206031799e-01 6.242562085390090942e-02 -3.552089259028434753e-02 -5.271878466010093689e-02 -9.415620565414428711e-02 1.213998645544052124e-01
3.134329617023468018e-01 -9.412772208452224731e-02 -1.311386004090309143e-02 -2.363318651914596558e-01 1.448408365249633789e-01 -1.902788728475570679e-01 -3.012406229972839355e-01 1.202231198549270630e-01 -1.206374540925025940e-01 5.467780283652245998e-04 1.839841455221176147e-01 6.026345863938331604e-02 -1.590161584317684174e-02 -1.566426008939743042e-01 -1.772130727767944336e-01 6.945109367370605469e-02 -3.265563249588012695e-01 3.192570507526397705e-01 -1.270734518766403198e-01 -7.825230062007904053e-02 3.664602339267730713e-02 -2.141279876232147217e-01 -2.242760509252548218e-01 -6.076132506132125854e-02 1.101336702704429626e-01 -3.089901208877563477e-01 3.037597285583615303e-03 -6.202539429068565369e-02 -3.132794499397277832e-01 4.898259043693542480e-02 4.433334246277809143e-02 1.242868378758430481e-01
1.917045265436172485e-01 -2.186731249094009399e-01 3.764947503805160522e-02 1.672587096691131592e-01 -6.609553936868906021e-03 1.279343217611312866e-01 -2.782029807567596436e-01 -1.784555315971374512e-01 6.139642745256423950e-02 2.545892596244812012e-01 -1.263265311717987061e-01 2.723127901554107666e-01 -1.845382302999496460e-01 -1.992040127515792847e-01 2.662873640656471252e-02 1.938652694225311279e-01 3.972126916050910950e-02 5.066828802227973938e-02 1.414934247732162476e-01 3.576418757438659668e-02 -1.332064121961593628e-01 -4.336908459663391113e-02 -3.815941810607910156e-01 -2.158899754285812378e-01 1.807955503463745117e-01 -2.516868151724338531e-02 -1.345204561948776245e-01 -9.181988239288330078e-02 -2.961510419845581055e-01 -2.609657049179077148e-01 1.356980353593826294e-01 -1.352607905864715576e-01
1.094020456075668335e-01 -1.516455784440040588e-02 -4.046170413494110107e-02 2.463359571993350983e-02 8.433013409376144409e-02 -4.638421908020973206e-02 -9.664314985275268555e-02 -9.714155644178390503e-02 5.070074647665023804e-02 4.350993335247039795e-01 7.176603376865386963e-02 1.799086332321166992e-01 2.907407097518444061e-02 -9.165719896554946899e-02 -8.624094189144670963e-04 5.405540019273757935e-02 3.037807717919349670e-02 4.090014472603797913e-02 2.309415489435195923e-01 2.583197057247161865e-01 -6.214223429560661316e-02 3.653969988226890564e-02 -2.201904952526092529e-01 -3.310094177722930908e-01 -6.886010617017745972e-02 -1.437182873487472534e-01 -4.763752818107604980e-01 -2.110468149185180664e-01 -2.766888216137886047e-02 -2.428661286830902100e-01 -1.182012706995010376e-01 -2.438251525163650513e-01
-1.078096628189086914e-01 -1.518570631742477417e-01 2.994667887687683105e-01 7.478445302695035934e-03 -5.860264599323272705e-02 2.572667002677917480e-01 -2.139682620763778687e-01 2.745859324932098389e-01 -1.069685220718383789e-01 2.994472682476043701e-01 5.934876948595046997e-02 6.532090902328491211e-02 1.398657560348510742e-01 3.330203145742416382e-02 -8.654452115297317505e-02 -7.532808929681777954e-02 1.707285344600677490e-01 1.660983711481094360e-01 -9.053673595190048218e-02 -1.146876811981201172e-02 -9.101338684558868408e-03 -8.379696309566497803e-02 -2.590275406837463379e-01 -9.838258475065231323e-02 -5.037611816078424454e-03 -1.324312090873718262e-01 -2.729879319667816162e-01 -1.902525424957275391e-01 -3.917780518531799316e-01 -1.018458232283592224e-01 -3.124141097068786621e-01 5.790166556835174561e-02
3.291459055617451668e-03 3.513652086257934570e-02 1.322501897811889648e-01 2.936392847914248705e-04 1.469431370496749878e-01 1.435577720403671265e-01 -3.147361576557159424e-01 3.037958405911922455e-02 -4.454187750816345215e-01 4.483800530433654785e-01 5.801950022578239441e-02 -8.777283132076263428e-02 -1.510219722986221313e-01 7.786109298467636108e-02 -3.022063709795475006e-02 -1.307769417762756348e-01 3.981619700789451599e-02 2.906623482704162598e-01 -4.011991620063781738e-02 9.167645871639251709e-02 -4.980659484863281250e-02 2.034016996622085571e-01 -2.082592993974685669e-01 -1.216204315423965454e-01 -5.100789666175842285e-02 -2.987838387489318848e-01 -1.324994266033172607e-01 9.017360210418701172e-02 -3.940668329596519470e-02 -1.082038059830665588e-01 1.157254800200462341e-01 -1.984141767024993896e-01
1.195155978202819824e-01 8.628753572702407837e-02 -1.697510033845901489e-01 -4.466515406966209412e-02 3.380576074123382568e-01 -1.685909479856491089e-01 -4.505910351872444153e-02 -2.526477538049221039e-02 -6.330586224794387817e-02 2.929896116256713867e-01 -2.278725989162921906e-02 1.325034499168395996e-01 1.356769651174545288e-01 -1.256538033485412598e-01 -1.849562376737594604e-01 -2.761288285255432129e-01 4.684154316782951355e-02 3.081836700439453125e-01 -1.633345484733581543e-01 1.136965230107307434e-01 -9.238709509372711182e-02 -3.530299291014671326e-02 -1.049865558743476868e-01 -3.417013958096504211e-02 3.571816161274909973e-02 -3.114137649536132812e-01 -2.900929152965545654e-01 1.753833591938018799e-01 1.225921809673309326e-01 -3.892261087894439697e-01 8.188305050134658813e-02 -6.602796167135238647e-02
6.953883171081542969e-02 1.581406444311141968e-01 1.380927860736846924e-01 1.860814355313777924e-02 1.674166768789291382e-01 -1.170246526598930359e-01 -2.729447931051254272e-02 2.616643905639648438e-01 -9.433867409825325012e-03 3.076246380805969238e-01 -1.100660022348165512e-02 2.895293831825256348e-01 -5.520254373550415039e-02 3.811943903565406799e-02 -3.569276928901672363e-01 -7.111265510320663452e-02 2.227326035499572754e-01 -7.819217443466186523e-02 1.166408229619264603e-02 -9.758274070918560028e-03 -1.701296567916870117e-01 -8.757502585649490356e-02 -4.363579750061035156e-01 -2.133101522922515869e-01 -1.146926060318946838e-01 -1.420414745807647705e-01 -8.413342386484146118e-02 1.281727403402328491e-01 -2.911458015441894531e-01 1.009958684444427490e-01 -1.662943512201309204e-01 1.274513155221939087e-01
1.002676934003829956e-01 1.294230520725250244e-01 -1.348415166139602661e-01 2.718783617019653320e-01 8.316685259342193604e-02 -9.520610421895980835e-02 -1.269892901182174683e-01 1.256491690874099731e-01 -2.805507183074951172e-01 1.979378312826156616e-01 1.098859459161758423e-01 1.259562075138092041e-01 -5.097158625721931458e-02 3.224522573873400688e-03 1.162516847252845764e-01 -1.231990903615951538e-01 -2.298298776149749756e-01 3.162566125392913818e-01 -1.986353099346160889e-01 1.793419867753982544e-01 -1.134565994143486023e-01 -1.812978833913803101e-02 -8.916494995355606079e-02 -4.302307367324829102e-01 7.883881777524948120e-02 -3.602844849228858948e-02 -9.382385015487670898e-02 -2.376260049641132355e-02 -3.742152452468872070e-01 -6.418353319168090820e-02 -1.366448551416397095e-01 2.136655449867248535e-01
3.889703452587127686e-01 7.760900259017944336e-02 9.140451997518539429e-02 2.097917348146438599e-02 -4.861831665039062500e-02 -1.392464637756347656e-01 -1.936832815408706665e-01 1.944017261266708374e-01 1.309385001659393311e-01 -1.081610769033432007e-01 9.733410924673080444e-02 5.719192326068878174e-02 -4.144284874200820923e-02 -1.112702563405036926e-01 1.056589633226394653e-01 1.535651385784149170e-01 -1.272470504045486450e-01 3.121112287044525146e-01 1.597629189491271973e-01 -1.292499601840972900e-01 -4.265384748578071594e-02 -1.007978245615959167e-02 -2.306765019893646240e-01 -2.893143296241760254e-01 1.974573284387588501e-01 -3.725978732109069824e-01 -1.133481115102767944e-01 1.206025034189224243e-01 -2.483859807252883911e-01 -5.110130459070205688e-02 -2.333598583936691284e-01 1.665738970041275024e-01
9.207572788000106812e-02 7.630571722984313965e-02 3.981458395719528198e-02 -2.255928702652454376e-02 1.404608935117721558e-01 1.204648688435554504e-01 -2.452867627143859863e-01 5.383203923702239990e-02 -5.165934190154075623e-02 1.226800158619880676e-01 5.023745447397232056e-02 -4.461238160729408264e-02 -4.038228094577789307e-02 -1.301460266113281250e-01 -9.817142039537429810e-02 3.743865191936492920e-01 -6.212321668863296509e-02 2.577008306980133057e-01 -1.976214051246643066e-01 8.875089883804321289e-02 -2.257747650146484375e-01 1.698455363512039185e-01 -2.935900390148162842e-01 -2.157263457775115967e-01 2.853318452835083008e-01 -1.725091226398944855e-02 -2.843293249607086182e-01 -7.505802810192108154e-02 -3.920621275901794434e-01 -1.357883214950561523e-01 -9.185650199651718140e-02 -1.310108602046966553e-01
[truncated: 3,279,248 more chars]
