# Supplementary material for: The Language of Innovation
Source: PLoS One. 2020 Apr 30;15(4):e0230107. doi: 10.1371/journal.pone.0230107 (PMC7194493; doi:10.1371/journal.pone.0230107)
Supplement: S14 File — (GZ) [file pone.0230107.s014.tar.gz › 1992-1996/V2Run_22_VS_4500_embeddings1992-1996ED32.txt]

1.439393609762191772e-01 2.781376801431179047e-02 -7.440860569477081299e-02 -8.793794363737106323e-02 -3.128758072853088379e-01 -6.762918829917907715e-02 -9.197343140840530396e-02 -7.077445089817047119e-02 1.128325462341308594e-01 8.153159171342849731e-03 2.081640362739562988e-01 4.409097731113433838e-01 4.432062618434429169e-03 -3.355343043804168701e-01 -8.845771849155426025e-02 2.395096123218536377e-01 7.371924817562103271e-02 1.117104217410087585e-01 -7.518351823091506958e-02 1.196288987994194031e-01 -3.991367816925048828e-01 1.976042389869689941e-01 -2.483992576599121094e-01 1.131591573357582092e-01 1.352558135986328125e-01 -7.893601804971694946e-02 -9.792925417423248291e-02 -2.424329705536365509e-02 -7.758440077304840088e-02 -2.315673530101776123e-01 3.566702827811241150e-02 -1.209178492426872253e-01
-9.830472059547901154e-03 2.834888696670532227e-01 -2.641296386718750000e-01 -1.765813976526260376e-01 9.882131125777959824e-04 1.959252208471298218e-01 1.801362931728363037e-01 -4.026934504508972168e-03 1.832835525274276733e-01 -2.794476598501205444e-02 1.894247829914093018e-01 2.007831931114196777e-01 1.368221491575241089e-01 -4.249812290072441101e-02 2.351697348058223724e-02 2.726419270038604736e-01 -2.035109698772430420e-02 2.236002832651138306e-01 6.851407885551452637e-02 -1.456851661205291748e-01 -1.570742875337600708e-01 2.807674109935760498e-01 1.751817315816879272e-01 -2.210559248924255371e-01 2.364110499620437622e-01 -2.567402124404907227e-01 -1.100340113043785095e-02 1.614637225866317749e-01 -1.351257115602493286e-01 -8.130434155464172363e-02 -3.083554804325103760e-01 -1.200835853815078735e-01
-1.235467270016670227e-01 1.245256587862968445e-01 -7.058357447385787964e-02 -2.039898186922073364e-02 -2.281229794025421143e-01 -1.140918396413326263e-02 -3.433365747332572937e-02 -8.774096518754959106e-02 1.132008992135524750e-02 4.516432806849479675e-02 1.581179350614547729e-01 4.126823842525482178e-01 4.900061711668968201e-02 -1.204405575990676880e-01 1.370210051536560059e-01 3.784698247909545898e-01 1.824368238449096680e-01 8.912095800042152405e-03 -8.329821377992630005e-02 -3.858513236045837402e-01 6.142447143793106079e-02 7.209102809429168701e-02 -1.845885813236236572e-01 -2.162539958953857422e-01 3.395522534847259521e-01 1.642492860555648804e-01 -2.193542271852493286e-01 -3.959317132830619812e-02 1.439308524131774902e-01 -3.445551171898841858e-02 -1.303264498710632324e-01 1.286455243825912476e-01
-3.409452438354492188e-01 -5.577566567808389664e-03 -2.044346928596496582e-01 -1.193778142333030701e-01 -1.613646745681762695e-01 3.303615376353263855e-02 1.091310009360313416e-01 1.926937848329544067e-01 2.420468777418136597e-01 -2.321004271507263184e-01 -5.655368790030479431e-02 3.152961432933807373e-01 1.476947665214538574e-01 1.267767418175935745e-02 -1.195459738373756409e-01 3.257667124271392822e-01 9.604605846107006073e-03 -1.531276553869247437e-01 1.229605227708816528e-01 -2.192352712154388428e-01 -4.224213305860757828e-03 2.032412886619567871e-01 -8.305360376834869385e-02 -2.740785293281078339e-02 2.094891518354415894e-01 -2.097907066345214844e-01 -2.248774319887161255e-01 -1.080747134983539581e-02 1.369520276784896851e-01 -2.313785701990127563e-01 -1.464889496564865112e-01 1.613076478242874146e-01
-1.178855672478675842e-01 3.991059064865112305e-01 -1.525145918130874634e-01 -1.254228353500366211e-01 -2.978611290454864502e-01 -9.158409200608730316e-03 -5.680312961339950562e-02 -1.431010663509368896e-01 1.107126548886299133e-01 1.616833359003067017e-02 1.076441444456577301e-02 6.567781418561935425e-02 -8.779771625995635986e-02 3.031347133219242096e-02 9.357931464910507202e-02 8.110491186380386353e-02 1.225352170877158642e-03 -6.209982186555862427e-02 1.673871278762817383e-01 -3.262038230895996094e-01 2.838707901537418365e-02 3.507015407085418701e-01 -1.489658951759338379e-01 1.417062729597091675e-01 2.636098265647888184e-01 -6.331706047058105469e-02 -3.386461734771728516e-01 -4.078443348407745361e-02 -6.633786112070083618e-02 -2.901424169540405273e-01 -6.482586264610290527e-02 2.177661806344985962e-01
-9.882042557001113892e-02 6.122649833559989929e-02 -2.346757203340530396e-01 1.338652670383453369e-01 -2.102673947811126709e-01 1.807399988174438477e-01 -1.283162385225296021e-01 -4.174901172518730164e-02 -9.565699845552444458e-02 -2.540533803403377533e-02 -1.872203946113586426e-01 3.509052991867065430e-01 1.679833680391311646e-01 -3.909538686275482178e-01 -1.725395470857620239e-01 2.114170938730239868e-01 -1.345552355051040649e-01 -1.807080507278442383e-01 -2.569692134857177734e-01 -1.311188340187072754e-01 3.836081176996231079e-02 1.063867360353469849e-01 -2.248492985963821411e-01 -2.499412745237350464e-02 3.790668770670890808e-02 -1.973959244787693024e-02 -3.211844014003872871e-04 1.345000714063644409e-01 -3.618734180927276611e-01 -1.844884753227233887e-01 -1.096708178520202637e-01 1.799216493964195251e-03
1.764397770166397095e-01 2.150214165449142456e-01 4.443835839629173279e-02 7.069094479084014893e-02 -4.413650557398796082e-02 -4.188919439911842346e-02 -8.412703126668930054e-02 2.615718543529510498e-01 -2.574319392442703247e-02 -1.239907816052436829e-01 1.219653412699699402e-01 3.691307902336120605e-01 2.460321784019470215e-01 -1.992228031158447266e-01 -1.733847111463546753e-01 2.541541159152984619e-01 -1.045915856957435608e-02 7.931364327669143677e-02 -2.025174945592880249e-01 -2.812790274620056152e-01 -2.049102820456027985e-02 3.169249370694160461e-02 -1.083983033895492554e-01 7.319862395524978638e-02 3.028816580772399902e-01 -2.067057043313980103e-01 -1.966906934976577759e-01 2.105565518140792847e-01 8.414741605520248413e-02 -1.250314563512802124e-01 -2.627916038036346436e-01 -1.417485773563385010e-01
-2.801675796508789062e-01 2.594357132911682129e-01 -2.000989317893981934e-01 -1.794170215725898743e-02 -1.095570325851440430e-01 1.766825169324874878e-01 1.581721752882003784e-01 8.418767713010311127e-03 8.996573835611343384e-02 1.375537812709808350e-01 1.543640047311782837e-01 3.012541532516479492e-01 6.191829964518547058e-02 -1.440574377775192261e-01 -3.639269769191741943e-01 2.132734507322311401e-01 2.051308453083038330e-01 1.375747621059417725e-01 -1.052312850952148438e-01 -2.040428072214126587e-01 -1.116389408707618713e-01 1.828659027814865112e-01 -1.896907836198806763e-01 -6.013293191790580750e-02 8.786697289906442165e-04 -5.150434002280235291e-02 -2.906578481197357178e-01 -2.175290137529373169e-01 2.287836372852325439e-02 -1.338064819574356079e-01 -1.566949784755706787e-01 1.573766022920608521e-01
-9.704657644033432007e-02 1.836067289113998413e-01 -4.007159918546676636e-02 -1.748542636632919312e-01 -3.820479614660143852e-03 -2.995835617184638977e-02 9.072153270244598389e-02 1.498675346374511719e-02 1.001884490251541138e-01 1.492891460657119751e-01 2.478966563940048218e-01 3.061551451683044434e-01 1.453336924314498901e-01 -1.359161287546157837e-01 1.296054273843765259e-01 1.870654821395874023e-01 1.491062939167022705e-01 3.901340067386627197e-01 -1.008890122175216675e-01 -1.785366535186767578e-01 -5.225180462002754211e-02 1.516864746809005737e-01 -3.480170965194702148e-01 1.361809074878692627e-01 2.008876651525497437e-01 -3.271093964576721191e-01 5.640753358602523804e-02 -3.611751832067966461e-03 -4.762943089008331299e-02 4.182646051049232483e-02 -1.560532897710800171e-01 -2.749831974506378174e-01
-1.506174355745315552e-01 3.034587204456329346e-01 -3.216807842254638672e-01 -1.821930110454559326e-01 2.827196940779685974e-02 -5.475800111889839172e-02 -7.061547040939331055e-02 -6.583812646567821503e-03 -3.172935172915458679e-02 -6.262491643428802490e-02 2.631256580352783203e-01 2.456618547439575195e-01 3.770478665828704834e-01 -1.756971329450607300e-01 1.253339797258377075e-01 1.030241549015045166e-01 1.376712471246719360e-01 -1.962114125490188599e-01 6.058270484209060669e-02 -3.054500743746757507e-02 -1.724148541688919067e-01 2.552864849567413330e-01 -8.204762823879718781e-03 -1.088046506047248840e-01 -1.777350157499313354e-02 -3.190607130527496338e-01 -1.804453879594802856e-01 -5.506158620119094849e-02 -2.052347511053085327e-01 -6.892958283424377441e-02 -1.553228497505187988e-01 -1.681990325450897217e-01
2.058120444416999817e-02 2.407059818506240845e-01 -7.782690972089767456e-02 -1.890707761049270630e-01 -7.675033994019031525e-03 -1.178609207272529602e-01 -5.067289620637893677e-02 6.695093959569931030e-02 9.100621193647384644e-02 -3.337795659899711609e-02 5.679718684405088425e-03 2.265259623527526855e-01 4.405522942543029785e-01 -2.347643375396728516e-01 1.991521865129470825e-01 2.734860777854919434e-01 2.054465115070343018e-01 7.567347586154937744e-02 1.881295442581176758e-02 1.639233203604817390e-03 -3.033983707427978516e-01 1.920133084058761597e-01 4.945042729377746582e-02 7.309294492006301880e-02 1.970298886299133301e-01 -2.507379651069641113e-01 -3.388107940554618835e-02 1.789989769458770752e-01 -1.344232112169265747e-01 -2.919130921363830566e-01 1.218473836779594421e-01 -1.281605511903762817e-01
-1.762773543596267700e-01 5.645246710628271103e-03 9.375072270631790161e-02 3.989613801240921021e-02 -2.512787282466888428e-01 3.392475843429565430e-02 3.092631697654724121e-01 2.758287489414215088e-01 1.319207996129989624e-01 1.560754626989364624e-01 -5.889172852039337158e-02 3.323786556720733643e-01 1.106955483555793762e-02 -2.437575608491897583e-01 -1.312807351350784302e-01 1.006096974015235901e-01 3.028573393821716309e-01 4.108805581927299500e-02 -1.246750950813293457e-01 -1.956726014614105225e-01 -9.424512088298797607e-02 2.269306182861328125e-01 -1.143783424049615860e-02 -1.646116226911544800e-01 2.585020661354064941e-01 -3.279986977577209473e-02 -2.044957429170608521e-01 7.853964343667030334e-03 6.519348174333572388e-02 -2.430117875337600708e-01 -1.387343406677246094e-01 -2.295895218849182129e-01
-1.834110617637634277e-01 -1.532571762800216675e-01 -2.109389752149581909e-01 -3.685058280825614929e-02 -3.260099589824676514e-01 -7.330582290887832642e-02 4.055794700980186462e-02 -5.233961343765258789e-02 -7.139484584331512451e-02 1.499560773372650146e-01 3.814968094229698181e-02 2.908685803413391113e-01 1.176154166460037231e-01 -1.865282803773880005e-01 -9.038344770669937134e-02 3.477251827716827393e-01 1.548211872577667236e-01 -9.268697351217269897e-02 -1.101403161883354187e-01 -3.450797796249389648e-01 -3.300057724118232727e-02 7.786207646131515503e-02 -5.325329024344682693e-03 -5.487927794456481934e-02 2.347218245267868042e-01 -2.600476741790771484e-01 -1.125788241624832153e-01 -3.215357959270477295e-01 -6.699512153863906860e-02 -5.391373485326766968e-02 -2.566794157028198242e-01 -6.004835665225982666e-02
-1.654883176088333130e-01 1.250969059765338898e-02 -3.383665531873703003e-02 -1.015620678663253784e-02 -2.219595760107040405e-01 1.611264795064926147e-01 1.229448094964027405e-01 -8.766141533851623535e-02 3.324393555521965027e-02 1.030268520116806030e-01 2.732155844569206238e-02 3.163173198699951172e-01 2.822110354900360107e-01 -1.296367794275283813e-01 2.322270721197128296e-01 2.339875698089599609e-01 1.886958479881286621e-01 3.153474628925323486e-01 1.095335409045219421e-01 1.439979486167430878e-02 -2.200465500354766846e-01 2.922183573246002197e-01 -3.384495377540588379e-01 2.438952447846531868e-03 8.099207654595375061e-03 -2.112130522727966309e-01 -7.581066340208053589e-02 2.680780366063117981e-02 4.039335250854492188e-02 1.689290162175893784e-03 -2.716543972492218018e-01 -1.825816631317138672e-01
-1.374658644199371338e-01 2.320367246866226196e-01 -7.568085193634033203e-02 -7.822100818157196045e-02 1.011154707521200180e-02 2.339675650000572205e-02 -7.705511152744293213e-02 1.931019872426986694e-01 3.700840175151824951e-01 -1.416405588388442993e-01 1.734263002872467041e-01 2.411862462759017944e-01 -1.096847653388977051e-01 1.020730435848236084e-01 6.301769614219665527e-02 2.375579774379730225e-01 1.948014050722122192e-01 1.876264065504074097e-01 -1.253982633352279663e-02 -9.054335951805114746e-02 8.068158477544784546e-02 4.650092124938964844e-01 -1.748093962669372559e-01 1.679438203573226929e-01 2.402799725532531738e-01 -2.196496538817882538e-02 3.641441464424133301e-02 -1.002139821648597717e-01 1.190803647041320801e-01 -2.869211137294769287e-01 -1.058787703514099121e-01 -5.568604543805122375e-02
1.001713983714580536e-02 2.161088287830352783e-01 -1.588595956563949585e-01 2.590999603271484375e-01 -2.061457484960556030e-01 -1.116620078682899475e-01 -1.420470047742128372e-02 -1.054089441895484924e-01 4.054746031761169434e-02 -6.315945088863372803e-02 1.759525388479232788e-01 3.618329763412475586e-01 -2.150967419147491455e-01 -2.113389819860458374e-01 -8.636849373579025269e-02 2.195488661527633667e-02 -2.326955944299697876e-01 1.230666507035493851e-02 -1.631108224391937256e-01 -1.574895828962326050e-01 6.802910566329956055e-02 2.411192655563354492e-01 -1.788425892591476440e-01 -2.474388480186462402e-01 -6.195096764713525772e-03 -5.898704379796981812e-02 -2.924744784832000732e-01 -1.315915733575820923e-01 -2.988977134227752686e-01 1.322821676731109619e-01 -7.688861340284347534e-02 -2.176064699888229370e-01
-2.490080446004867554e-01 6.646956503391265869e-02 6.639663875102996826e-02 -2.478067129850387573e-01 -2.126439362764358521e-01 -6.693698465824127197e-02 2.220031619071960449e-01 1.516397148370742798e-01 1.901268064975738525e-01 1.126064658164978027e-01 2.561133205890655518e-01 4.714428782463073730e-01 1.021749824285507202e-01 -4.502010717988014221e-02 -2.039522826671600342e-01 7.697117328643798828e-02 1.073741465806961060e-01 -4.288439452648162842e-02 -5.181066319346427917e-02 -1.291106045246124268e-01 -5.389338359236717224e-03 2.354843914508819580e-01 -1.455707103013992310e-01 -1.024863123893737793e-01 2.857246100902557373e-01 -5.660456791520118713e-02 1.686577126383781433e-02 -1.184253096580505371e-01 -2.158979624509811401e-01 -2.642215788364410400e-01 -9.823790192604064941e-02 6.314971297979354858e-02
-1.543418169021606445e-01 2.202934920787811279e-01 -1.015211120247840881e-01 -1.016233414411544800e-01 9.131141006946563721e-02 1.317990571260452271e-01 -3.227552175521850586e-01 1.084419265389442444e-01 -1.063225716352462769e-01 5.455219373106956482e-02 3.990459814667701721e-02 3.345239460468292236e-01 7.058052718639373779e-02 -2.848618924617767334e-01 1.778567731380462646e-01 5.446954816579818726e-02 -7.005725800991058350e-02 -4.684839025139808655e-02 -2.535504102706909180e-01 1.478066444396972656e-01 -2.179642766714096069e-01 2.341784387826919556e-01 -1.995384693145751953e-02 5.316738970577716827e-04 7.629100978374481201e-02 5.207676813006401062e-02 -3.848712444305419922e-01 1.196704506874084473e-01 1.962576210498809814e-01 -2.967424094676971436e-01 -4.434666410088539124e-02 -1.461729705333709717e-01
5.364689975976943970e-02 1.273194998502731323e-01 -2.653504312038421631e-01 1.602848470211029053e-01 -2.394243776798248291e-01 -1.997720897197723389e-01 4.280018620193004608e-03 6.998790055513381958e-02 1.072151586413383484e-02 3.848102316260337830e-02 1.296259742230176926e-02 4.383899867534637451e-01 -1.194598991423845291e-02 -2.090923786163330078e-01 -2.887732684612274170e-01 2.032064050436019897e-01 2.881316840648651123e-01 -1.725457049906253815e-02 -3.284070640802383423e-02 -2.961514890193939209e-01 -8.557082153856754303e-03 1.791106015443801880e-01 6.356016546487808228e-02 2.667881362140178680e-02 1.898072063922882080e-01 -1.156696304678916931e-01 -1.972474753856658936e-01 -2.223797440528869629e-01 -2.526526153087615967e-02 -1.994334012269973755e-01 -1.069283187389373779e-01 -1.467886120080947876e-01
8.825784176588058472e-02 3.131365180015563965e-01 -1.077698618173599243e-01 -3.410004675388336182e-01 4.453061521053314209e-02 -1.925538107752799988e-02 -5.326175317168235779e-02 -2.368400432169437408e-02 4.340295493602752686e-02 -1.669801324605941772e-01 2.903192937374114990e-01 2.244666665792465210e-01 1.237188503146171570e-01 -8.338013291358947754e-02 1.688644289970397949e-01 9.030187129974365234e-02 1.937810778617858887e-01 9.069424867630004883e-02 3.214856842532753944e-03 -3.089047735556960106e-03 -2.435831725597381592e-01 1.041836291551589966e-01 -1.741742938756942749e-01 8.742605336010456085e-03 4.375719726085662842e-01 -2.108067274093627930e-01 -3.063766956329345703e-01 3.163029253482818604e-02 -1.308282166719436646e-01 -1.107575818896293640e-01 -5.965347401797771454e-03 -1.747929006814956665e-01
-2.808089740574359894e-02 4.026725143194198608e-02 1.298059523105621338e-01 -1.473102718591690063e-03 -1.957180500030517578e-01 -7.968486845493316650e-02 1.768473833799362183e-01 6.149156391620635986e-02 2.032346427440643311e-01 4.263272508978843689e-02 1.088541969656944275e-01 2.936365306377410889e-01 4.307509586215019226e-02 -2.513557970523834229e-01 -1.147155538201332092e-01 3.228397071361541748e-01 2.315805526450276375e-03 -1.423690468072891235e-01 4.063147306442260742e-02 -5.334958434104919434e-02 -1.435822397470474243e-01 5.103154107928276062e-02 -1.297585219144821167e-01 -1.119049713015556335e-01 2.707247734069824219e-01 -4.975178465247154236e-02 -1.106048822402954102e-01 -3.328705728054046631e-01 -3.486816585063934326e-01 -2.358334064483642578e-01 -3.202233314514160156e-01 1.466927826404571533e-01
-2.247814461588859558e-02 6.403871346265077591e-03 7.799785584211349487e-02 2.639471888542175293e-01 -3.448893725872039795e-01 1.151929944753646851e-01 -5.888510122895240784e-02 1.859089918434619904e-02 2.654079794883728027e-01 -4.093224182724952698e-02 -7.840927690267562866e-02 4.380509257316589355e-01 -2.612079679965972900e-01 -3.381122946739196777e-01 3.529429808259010315e-02 1.685700118541717529e-01 -2.420014888048171997e-01 -1.301241517066955566e-01 -1.084004119038581848e-01 -2.345165982842445374e-02 -1.056247428059577942e-01 1.382764577865600586e-01 -1.869007647037506104e-01 6.407233327627182007e-02 6.102228909730911255e-02 -2.109111845493316650e-01 -1.238338425755500793e-01 5.865053460001945496e-02 -2.435144484043121338e-01 -1.869776658713817596e-02 -1.313920915126800537e-01 -6.557349115610122681e-02
-1.809662207961082458e-02 -9.830284863710403442e-02 1.964990645647048950e-01 -1.922721564769744873e-01 4.934982582926750183e-02 1.255536545068025589e-02 1.527764368802309036e-02 8.931681513786315918e-02 1.971885263919830322e-01 3.114316612482070923e-02 -5.240111798048019409e-02 3.845708370208740234e-01 1.557856239378452301e-02 -2.815496921539306641e-01 -2.462272159755229950e-02 2.045779377222061157e-01 -4.630750045180320740e-03 -6.172685697674751282e-02 -1.571950018405914307e-01 2.157858461141586304e-01 1.433226168155670166e-01 3.637909591197967529e-01 1.365112513303756714e-01 3.212519362568855286e-02 5.964037403464317322e-02 -1.912802755832672119e-01 1.153572052717208862e-01 -7.814004272222518921e-02 -2.224775105714797974e-01 -1.812708973884582520e-01 -2.066001147031784058e-01 -3.986280560493469238e-01
-7.105768471956253052e-02 1.867808997631072998e-01 -1.682956367731094360e-01 6.188141554594039917e-02 -2.091965079307556152e-01 1.318005323410034180e-01 -2.747665643692016602e-01 1.004460602998733521e-01 3.634256720542907715e-01 9.311098605394363403e-03 -1.471008807420730591e-01 8.389323204755783081e-02 2.453496456146240234e-01 -1.851895749568939209e-01 5.903232842683792114e-02 1.053025200963020325e-01 -2.225029021501541138e-01 7.540477812290191650e-02 -1.388650387525558472e-01 1.189177110791206360e-02 -6.058301078155636787e-04 1.850780993700027466e-01 -2.466578781604766846e-01 1.424256861209869385e-01 3.135855793952941895e-01 -2.481536865234375000e-01 1.461637318134307861e-01 4.002705961465835571e-02 -2.828546166419982910e-01 -2.012775093317031860e-01 2.305888943374156952e-02 -1.317296475172042847e-01
-2.089708149433135986e-01 2.294558286666870117e-01 -8.881597965955734253e-02 -2.516505420207977295e-01 -4.185665845870971680e-01 -8.715905994176864624e-02 -2.086927592754364014e-01 7.177574932575225830e-02 1.186261773109436035e-01 -6.702423840761184692e-02 -1.282713562250137329e-01 1.806810945272445679e-01 2.938655670732259750e-03 -1.072494983673095703e-01 8.908220566809177399e-03 6.483259052038192749e-02 1.491884887218475342e-01 -1.229663714766502380e-01 -3.706805408000946045e-02 -2.597563564777374268e-01 -1.903529316186904907e-01 3.878281116485595703e-01 -7.845339924097061157e-02 3.447156399488449097e-02 1.243954896926879883e-01 -1.233051270246505737e-01 -1.054328382015228271e-01 -1.898153722286224365e-01 6.485369801521301270e-02 -3.660382330417633057e-01 -1.222510263323783875e-02 3.363534435629844666e-02
1.448386460542678833e-01 1.093311086297035217e-01 -2.181080728769302368e-02 -7.573805749416351318e-02 2.040267884731292725e-01 1.215594112873077393e-01 -2.056773304939270020e-01 1.499879267066717148e-02 -1.056526154279708862e-01 2.399143725633621216e-01 -3.097732663154602051e-01 1.605131179094314575e-01 -7.180997729301452637e-02 -2.443832606077194214e-01 4.944078251719474792e-02 3.884861171245574951e-01 -5.477253347635269165e-02 -1.874392926692962646e-01 -2.769225835800170898e-01 4.619731009006500244e-02 -1.308736354112625122e-01 6.540805846452713013e-02 -3.061755001544952393e-02 -1.703889966011047363e-01 1.193380579352378845e-01 -9.741815924644470215e-02 -4.600322246551513672e-01 2.752506174147129059e-03 -1.166908815503120422e-01 -1.006907597184181213e-01 -1.454057842493057251e-01 6.809154152870178223e-02
5.291040986776351929e-02 1.855491548776626587e-01 -1.980841308832168579e-01 -1.331560909748077393e-01 -1.203317493200302124e-01 2.989904880523681641e-01 -3.680420219898223877e-01 -1.730477809906005859e-01 -4.284724965691566467e-02 -4.886617884039878845e-02 2.625974416732788086e-01 2.977711260318756104e-01 2.175630629062652588e-01 -2.871366143226623535e-01 1.044788509607315063e-01 7.260840386152267456e-02 -2.021316885948181152e-01 -2.799930237233638763e-02 8.231041580438613892e-02 -1.940408162772655487e-02 -4.475527256727218628e-02 2.858780324459075928e-01 -1.217032223939895630e-01 -5.950097925961017609e-03 1.717468798160552979e-01 -2.941078878939151764e-02 -3.238689303398132324e-01 -3.641087969299405813e-04 -7.469300180673599243e-02 -1.516637355089187622e-01 1.239118874073028564e-01 -4.640506953001022339e-02
1.091435328125953674e-01 1.137828752398490906e-01 -1.780969351530075073e-01 1.657247990369796753e-01 -1.656853966414928436e-02 -7.041482627391815186e-02 -1.794582419097423553e-02 4.673356190323829651e-02 2.305583655834197998e-01 4.592197760939598083e-02 8.839716762304306030e-02 3.882920444011688232e-01 1.666871160268783569e-01 -3.595417439937591553e-01 -3.101802244782447815e-02 -1.427637320011854172e-02 1.014797613024711609e-01 -1.774562336504459381e-02 1.492304354906082153e-01 -2.065595984458923340e-01 -1.288623958826065063e-01 3.198704123497009277e-01 -1.647567301988601685e-01 1.438673436641693115e-01 3.759166896343231201e-01 -1.691767126321792603e-01 -6.219009310007095337e-02 1.139158606529235840e-01 2.171913087368011475e-01 -1.406581997871398926e-01 -1.618686169385910034e-01 -1.178817823529243469e-01
1.763214617967605591e-01 6.270524859428405762e-02 -2.209953814744949341e-01 1.200283020734786987e-01 -2.350598722696304321e-01 1.838894784450531006e-01 -1.960608959197998047e-01 -2.509273216128349304e-02 1.340707093477249146e-01 5.010858178138732910e-02 -6.449143588542938232e-02 3.150774240493774414e-01 -1.534166783094406128e-01 -2.076205462217330933e-01 1.358038187026977539e-01 1.900446861982345581e-01 -1.314918398857116699e-01 -3.334887698292732239e-02 -4.332813918590545654e-01 -3.836990892887115479e-02 3.235483914613723755e-02 1.164488568902015686e-01 -1.406709849834442139e-01 -1.112034544348716736e-01 4.757676273584365845e-02 -1.200280785560607910e-01 -5.756265018135309219e-03 9.749533236026763916e-02 -4.542001187801361084e-01 -6.742618232965469360e-02 -1.915955692529678345e-01 1.852042041718959808e-02
-2.836024947464466095e-02 -1.446972042322158813e-01 -2.007076889276504517e-01 1.579180210828781128e-01 -2.363542169332504272e-01 9.009880572557449341e-02 -2.061450481414794922e-02 -3.927189111709594727e-02 3.781152516603469849e-02 1.227869987487792969e-01 -6.727116554975509644e-02 5.395922660827636719e-01 -1.835922747850418091e-01 -3.170842230319976807e-01 9.449946135282516479e-02 8.780620247125625610e-02 -1.678305268287658691e-01 1.282820701599121094e-01 -2.142884284257888794e-01 -2.421562224626541138e-01 2.831967314705252647e-03 -3.195506334304809570e-02 -1.651295572519302368e-01 5.990966781973838806e-02 1.629943698644638062e-01 -1.321674436330795288e-01 3.698140382766723633e-02 7.277427613735198975e-02 -3.706362843513488770e-01 1.495851483196020126e-02 -1.123327612876892090e-01 -4.502109810709953308e-02
1.452638357877731323e-01 -8.409855514764785767e-02 -4.466921389102935791e-01 -1.412463635206222534e-01 3.281503170728683472e-02 -2.020476758480072021e-01 -1.101927533745765686e-01 2.564506530761718750e-01 1.990337297320365906e-02 -2.770948223769664764e-03 3.437889218330383301e-01 2.434553503990173340e-01 -1.609892398118972778e-02 -1.375371962785720825e-01 1.676788628101348877e-01 2.271999865770339966e-01 -5.602966621518135071e-02 3.286529183387756348e-01 -1.980872265994548798e-02 -7.609860505908727646e-03 5.989210307598114014e-02 2.947530746459960938e-01 7.446855306625366211e-02 -4.546160995960235596e-02 2.816854417324066162e-01 -1.762675195932388306e-01 -2.145931869745254517e-02 -4.593393765389919281e-03 -6.436877697706222534e-02 -2.918707765638828278e-02 -2.557095699012279510e-02 1.718320995569229126e-01
3.094204962253570557e-01 2.053237855434417725e-01 1.193622425198554993e-01 5.788021162152290344e-02 -1.208296418190002441e-01 -7.372522354125976562e-02 -3.079780191183090210e-02 -3.387406170368194580e-01 -1.605423167347908020e-02 -1.694487333297729492e-01 2.861091494560241699e-01 2.837326228618621826e-01 7.989217340946197510e-02 2.633803151547908783e-02 1.963642239570617676e-02 2.955469191074371338e-01 -1.106548905372619629e-01 -1.226306036114692688e-01 -5.465346574783325195e-02 -4.865675047039985657e-02 -2.442261278629302979e-01 1.851777583360671997e-01 -9.044259041547775269e-02 -5.716898292303085327e-02 2.172497808933258057e-01 -2.911823689937591553e-01 -1.408120989799499512e-01 -1.658128499984741211e-01 3.832350671291351318e-02 -1.633696556091308594e-01 -2.637445628643035889e-01 -8.707802742719650269e-02
-2.590345740318298340e-01 2.532169818878173828e-01 -1.411581039428710938e-01 -1.515860203653573990e-02 -2.852404415607452393e-01 -6.632295250892639160e-02 2.110169082880020142e-01 1.932598650455474854e-01 -4.582494124770164490e-02 4.653444886207580566e-02 -8.001743257045745850e-02 2.479363530874252319e-01 1.334666460752487183e-01 -2.352675050497055054e-01 -2.410026788711547852e-01 2.023693621158599854e-01 1.387874335050582886e-01 1.863730698823928833e-01 -5.962121486663818359e-02 -4.830096662044525146e-02 1.560374498367309570e-01 9.194764494895935059e-02 -2.592833638191223145e-01 -2.050378173589706421e-01 3.247085213661193848e-01 -1.144846975803375244e-01 -2.039042711257934570e-01 -1.309849768877029419e-01 -1.181654036045074463e-01 -1.736654490232467651e-01 -4.096709191799163818e-02 -1.077770739793777466e-01
-1.158164665102958679e-01 3.063285946846008301e-01 3.817439079284667969e-02 4.744523763656616211e-02 -1.540499478578567505e-01 -6.879350543022155762e-02 1.405671425163745880e-02 -1.127356067299842834e-01 -1.069165319204330444e-01 8.814383298158645630e-02 -2.737152972258627415e-04 2.185951471328735352e-01 2.478817552328109741e-01 -1.696327179670333862e-01 1.328057497739791870e-01 8.744283020496368408e-02 2.303293645381927490e-01 1.423168927431106567e-01 1.598996371030807495e-01 -2.566528022289276123e-01 -2.462545484304428101e-01 2.726767063140869141e-01 -2.759545147418975830e-01 -2.381561100482940674e-01 1.218245476484298706e-01 6.645242217928171158e-03 -2.593396008014678955e-01 -9.767505526542663574e-02 -3.297785520553588867e-01 -4.789254069328308105e-02 -1.227153614163398743e-01 -1.215928941965103149e-01
-1.288870070129632950e-02 1.520169377326965332e-01 3.180269151926040649e-02 1.487354785203933716e-01 -1.378923058509826660e-01 -1.493315398693084717e-01 1.477225720882415771e-01 1.882612556219100952e-01 -4.321035742759704590e-02 -1.917465031147003174e-01 1.408249288797378540e-01 5.494270324707031250e-01 -2.709763348102569580e-01 -2.037310302257537842e-01 2.733009308576583862e-02 1.185137927532196045e-01 -4.406795836985111237e-03 -6.245014443993568420e-02 -2.345081605017185211e-02 -1.778490394353866577e-01 -9.792041964828968048e-03 1.727642565965652466e-01 1.022590100765228271e-01 -1.629840880632400513e-01 4.713786020874977112e-02 -3.223374187946319580e-01 -2.043080776929855347e-01 1.531001925468444824e-01 7.465808093547821045e-02 -2.273215055465698242e-01 -3.649478405714035034e-02 -1.788872629404067993e-01
-2.195727676153182983e-01 8.694916218519210815e-02 7.540032267570495605e-02 9.084240347146987915e-02 -1.513291448354721069e-01 1.972793936729431152e-01 1.858751624822616577e-01 1.076769009232521057e-01 2.433697693049907684e-02 2.385151237249374390e-01 1.740948557853698730e-01 3.007353544235229492e-01 4.390766099095344543e-02 -1.715446561574935913e-01 -2.796318233013153076e-01 2.358455061912536621e-01 7.481822371482849121e-02 5.261015892028808594e-02 1.763490140438079834e-01 -5.750055611133575439e-02 3.134947735816240311e-03 1.774490773677825928e-01 -1.679498553276062012e-01 -1.268234699964523315e-01 2.808201611042022705e-01 -2.535405158996582031e-01 -1.460603624582290649e-01 -1.543313562870025635e-01 -2.342615276575088501e-01 -3.326170146465301514e-01 -7.198884338140487671e-02 -3.703632950782775879e-02
9.444550611078739166e-03 -1.558828651905059814e-01 6.920491158962249756e-02 -2.804702520370483398e-01 -1.595412790775299072e-01 -1.913801133632659912e-01 -6.788700073957443237e-02 1.438933163881301880e-01 1.557513475418090820e-01 5.206619948148727417e-02 7.682956010103225708e-02 3.941304087638854980e-01 2.204773575067520142e-01 -3.213868439197540283e-01 2.643209695816040039e-02 2.546340823173522949e-01 2.026657015085220337e-01 -2.516246587038040161e-02 -2.330381572246551514e-01 -1.467811912298202515e-01 -1.941799670457839966e-01 -6.369423121213912964e-02 -5.891286954283714294e-02 -1.020742282271385193e-01 2.898886203765869141e-01 -4.406378790736198425e-02 -2.813118696212768555e-01 -1.430099010467529297e-01 -1.913172900676727295e-01 -1.319626439362764359e-02 5.849864333868026733e-02 -1.193849742412567139e-02
-4.260278046131134033e-01 5.527820438146591187e-02 -1.005888059735298157e-01 -3.013097308576107025e-02 -5.675016343593597412e-02 7.678581774234771729e-02 1.408723443746566772e-01 2.349137961864471436e-01 1.238114014267921448e-01 9.182054549455642700e-02 2.453377544879913330e-01 2.027937620878219604e-01 1.013810187578201294e-01 -1.772532165050506592e-01 -1.045575086027383804e-02 2.839318513870239258e-01 9.964725375175476074e-02 1.870996356010437012e-01 -4.802973568439483643e-02 2.590297162532806396e-02 1.131451353430747986e-01 2.075146436691284180e-01 -3.004713952541351318e-01 -1.418247222900390625e-01 2.076662629842758179e-01 -1.609025299549102783e-01 -5.068970471620559692e-02 -1.305627673864364624e-01 -2.035494893789291382e-01 -2.931428849697113037e-01 -1.995917558670043945e-01 5.257994681596755981e-02
-1.663659811019897461e-01 3.338456153869628906e-02 -1.492084115743637085e-01 1.389759480953216553e-01 7.444832473993301392e-03 1.339682191610336304e-01 1.439416259527206421e-01 -6.332682073116302490e-02 -2.566540427505970001e-02 7.239108532667160034e-02 2.474119812250137329e-01 1.206492558121681213e-01 1.445401906967163086e-01 -4.596951231360435486e-02 3.761305510997772217e-01 -1.877078786492347717e-02 9.917187690734863281e-02 -2.922517992556095123e-02 -8.645799010992050171e-02 4.036088287830352783e-02 -1.243047118186950684e-01 4.019407629966735840e-01 -2.374354004859924316e-01 -1.164941415190696716e-01 2.763533890247344971e-01 -3.641472011804580688e-02 -2.832342386245727539e-01 -1.242366880178451538e-01 1.891169995069503784e-01 -3.582480549812316895e-01 4.560101404786109924e-02 -1.846908181905746460e-01
1.537242233753204346e-01 9.061706811189651489e-02 1.234738975763320923e-01 -3.808583021163940430e-01 5.800391361117362976e-02 -3.075382858514785767e-02 7.973724603652954102e-02 -5.447783321142196655e-02 -9.465117752552032471e-02 1.513563394546508789e-01 -6.784850731492042542e-03 3.420013487339019775e-01 -3.069988489151000977e-01 -2.912432551383972168e-01 8.861477673053741455e-02 2.937994524836540222e-02 -8.967011421918869019e-02 6.917548179626464844e-02 -1.605578660964965820e-01 2.011246606707572937e-02 8.965954184532165527e-02 2.992596924304962158e-01 -1.917527318000793457e-01 2.700015902519226074e-01 -9.385447949171066284e-02 -1.213701516389846802e-01 -3.945221658796072006e-03 3.721656277775764465e-03 -1.948768049478530884e-01 -1.173174381256103516e-01 -2.808687388896942139e-01 -2.389273196458816528e-01
1.639790087938308716e-02 9.625013917684555054e-02 -1.376581937074661255e-01 2.794795632362365723e-01 -1.878020465373992920e-01 -4.421413317322731018e-02 1.285878270864486694e-01 1.743243783712387085e-01 4.981298744678497314e-02 -7.830257713794708252e-02 1.605690419673919678e-01 2.168159186840057373e-01 -1.056213155388832092e-01 9.361097472719848156e-04 1.209293082356452942e-01 1.654763519763946533e-01 1.245247274637222290e-01 3.554757311940193176e-02 4.883617535233497620e-02 -3.237446248531341553e-01 -1.779871284961700439e-01 4.435822740197181702e-02 -1.799468845129013062e-01 -1.537628620862960815e-01 1.983213722705841064e-01 -1.283399909734725952e-01 -3.724386692047119141e-01 -9.153191000223159790e-02 7.434684783220291138e-03 -1.257227510213851929e-01 -1.402613222599029541e-01 -4.718369543552398682e-01
-1.052008792757987976e-01 2.899696351960301399e-03 -1.861187964677810669e-01 -2.384942024946212769e-01 -3.826512396335601807e-01 2.676375508308410645e-01 -1.098228991031646729e-01 -4.051874857395887375e-03 2.078721076250076294e-01 1.486150175333023071e-01 3.253568429499864578e-03 8.307967334985733032e-02 -7.393701374530792236e-02 -2.934480607509613037e-01 -2.537282183766365051e-02 2.623043358325958252e-01 -2.990234494209289551e-01 -7.944081909954547882e-03 -2.471361123025417328e-02 2.097878903150558472e-01 -8.184610307216644287e-02 1.555652767419815063e-01 4.050271585583686829e-02 -1.720464229583740234e-01 8.331299573183059692e-02 1.938216090202331543e-01 3.673085942864418030e-02 -7.130794227123260498e-03 -1.174121275544166565e-01 -1.224795281887054443e-01 -3.297777771949768066e-01 -2.331344932317733765e-01
-8.602563291788101196e-02 -1.309162229299545288e-01 -2.192952111363410950e-02 8.553706109523773193e-02 1.805678009986877441e-02 -1.195390149950981140e-01 -1.341890394687652588e-01 7.373205572366714478e-02 1.184865236282348633e-01 1.123218834400177002e-01 2.933234572410583496e-01 2.877652943134307861e-01 2.580408938229084015e-02 -6.098655983805656433e-02 1.256402432918548584e-01 3.163354098796844482e-01 -1.785105913877487183e-01 2.363350689411163330e-01 6.630468368530273438e-02 -1.285087615251541138e-01 -1.206409707665443420e-01 3.640040457248687744e-01 2.083690371364355087e-03 -1.092710271477699280e-01 2.267811298370361328e-01 -1.864183694124221802e-01 -1.580428779125213623e-01 1.416183561086654663e-01 -3.335035219788551331e-02 -2.825014293193817139e-01 -2.831673622131347656e-01 2.321986854076385498e-01
-8.865918964147567749e-02 1.573170423507690430e-01 -1.812595427036285400e-01 1.292240619659423828e-01 -3.621378242969512939e-01 3.032295107841491699e-01 -1.352956742048263550e-01 -7.994601875543594360e-02 -3.423399105668067932e-02 -1.064760386943817139e-01 9.701976552605628967e-03 3.228495419025421143e-01 1.024402305483818054e-01 -1.495720297098159790e-01 1.555822975933551788e-02 4.351665824651718140e-02 -2.027069777250289917e-01 1.891438104212284088e-02 -1.319777071475982666e-01 1.747566014528274536e-01 5.068615078926086426e-02 2.767469286918640137e-01 4.853989556431770325e-02 1.350071728229522705e-01 1.629121750593185425e-01 -1.910670697689056396e-01 6.623719632625579834e-02 -1.026439741253852844e-01 -4.205662608146667480e-01 -4.517449066042900085e-02 -2.559654712677001953e-01 -8.161017298698425293e-02
-9.523734450340270996e-02 -9.369463473558425903e-02 1.526999752968549728e-02 -2.068630158901214600e-01 -1.698724031448364258e-01 -1.896556653082370758e-02 9.424303472042083740e-02 1.816759072244167328e-02 2.962462007999420166e-01 1.071496233344078064e-01 -1.343426257371902466e-01 4.068864285945892334e-01 2.228117138147354126e-01 -1.169184893369674683e-01 -1.410563439130783081e-01 3.521160781383514404e-01 1.068402379751205444e-01 1.127497479319572449e-01 -6.569467484951019287e-02 -8.988694101572036743e-02 -2.798836529254913330e-01 5.358763784170150757e-02 1.136626303195953369e-02 7.856850326061248779e-02 1.133057326078414917e-01 9.594248235225677490e-02 -2.065101116895675659e-01 -3.397050201892852783e-01 -2.887175679206848145e-01 3.854635730385780334e-02 -1.108306050300598145e-01 -9.697903692722320557e-02
-1.087674777954816818e-02 6.372480094432830811e-02 -1.585870832204818726e-01 -1.856456398963928223e-01 3.325452283024787903e-02 1.696113348007202148e-01 -3.209602534770965576e-01 -1.157621666789054871e-01 2.272437363862991333e-01 -2.871845364570617676e-01 1.284551024436950684e-01 2.355083525180816650e-01 1.558527946472167969e-01 -2.129081189632415771e-01 1.990075409412384033e-01 1.186779141426086426e-01 -2.119161039590835571e-01 1.525865048170089722e-01 -6.390503793954849243e-02 6.286425143480300903e-02 -1.734191775321960449e-01 2.651634812355041504e-01 -3.841877356171607971e-02 -1.525429785251617432e-01 1.540412753820419312e-01 1.269234996289014816e-02 -3.304201066493988037e-01 -1.344779729843139648e-01 -1.130214333534240723e-01 -2.627903521060943604e-01 -4.974704608321189880e-02 -1.539851427078247070e-01
-8.230371773242950439e-02 -1.708218604326248169e-01 -6.841810047626495361e-02 -2.922488376498222351e-03 -3.026094436645507812e-01 1.301187723875045776e-01 -1.264484375715255737e-01 3.282874822616577148e-02 2.011661380529403687e-01 -1.107747107744216919e-01 1.236156187951564789e-02 4.642137289047241211e-01 -1.973040550947189331e-01 -1.546500921249389648e-01 4.725007340312004089e-02 1.851150691509246826e-01 -3.094753026962280273e-01 -1.385012827813625336e-02 -1.386939287185668945e-01 1.367879658937454224e-01 1.373121440410614014e-01 -3.015595301985740662e-02 -1.903612911701202393e-01 -5.422753095626831055e-02 7.763601839542388916e-02 -3.615360334515571594e-02 -1.673246026039123535e-01 1.954740285873413086e-02 -3.605622351169586182e-01 8.481496013700962067e-03 -1.519074290990829468e-01 -2.903991639614105225e-01
-7.448137551546096802e-02 -3.273429870605468750e-01 -1.022128313779830933e-01 -8.281421661376953125e-02 -1.557862162590026855e-01 -1.120274886488914490e-01 -5.516849458217620850e-03 1.395788490772247314e-01 -3.804899752140045166e-02 3.906892985105514526e-02 1.809246689081192017e-01 3.078097999095916748e-01 2.203466929495334625e-02 -5.549040436744689941e-02 -5.982541665434837341e-02 1.829259991645812988e-01 -2.107582427561283112e-02 2.858858704566955566e-01 -2.185697257518768311e-01 -2.419886738061904907e-01 -3.534280136227607727e-02 2.012567669153213501e-01 -2.560999989509582520e-01 -2.142660319805145264e-01 4.228494763374328613e-01 5.719171836972236633e-02 -1.521809101104736328e-01 -2.274688184261322021e-01 -4.654815047979354858e-02 -1.993283629417419434e-01 -4.179231077432632446e-02 1.500881370157003403e-02
1.320172846317291260e-02 8.105641603469848633e-02 -2.307851165533065796e-01 -1.343261301517486572e-01 -4.192656706436537206e-05 2.494710534811019897e-01 1.042937189340591431e-01 3.671232610940933228e-02 1.581569612026214600e-01 -3.200585022568702698e-03 2.364930883049964905e-02 4.231207966804504395e-01 1.331917643547058105e-01 2.839359454810619354e-02 4.111107587814331055e-01 -1.415636017918586731e-02 -1.160560250282287598e-01 1.813247054815292358e-02 -2.010991126298904419e-01 5.085777491331100464e-02 2.981135062873363495e-02 1.876562088727951050e-01 1.164579987525939941e-01 1.951694935560226440e-01 2.566445767879486084e-01 -2.133048474788665771e-01 -2.070471197366714478e-01 3.019633144140243530e-02 2.209691405296325684e-01 -3.167838156223297119e-01 -4.012953117489814758e-02 6.781379133462905884e-02
-1.114657893776893616e-01 1.357541680335998535e-01 1.384197850711643696e-03 3.862118348479270935e-02 -1.463783383369445801e-01 1.503855884075164795e-01 2.064251601696014404e-01 3.572863340377807617e-01 6.542939692735671997e-02 7.412181049585342407e-02 1.872801482677459717e-01 3.413749337196350098e-01 2.327062934637069702e-01 -2.562142014503479004e-01 -1.642213016748428345e-01 1.979188024997711182e-01 1.691552698612213135e-01 -2.570730168372392654e-03 2.870922721922397614e-02 3.695893334224820137e-03 7.918488234281539917e-02 3.235073685646057129e-01 -6.845532357692718506e-02 -1.557663530111312866e-01 3.042922616004943848e-01 -2.904116362333297729e-02 -1.088294535875320435e-01 -1.333290636539459229e-01 -2.976820468902587891e-01 5.240683257579803467e-02 -1.407348364591598511e-01 4.961478337645530701e-02
-3.328854739665985107e-01 8.793927729129791260e-02 8.955345302820205688e-02 -1.502914726734161377e-01 -2.204250395298004150e-01 -2.532526664435863495e-02 -7.026345469057559967e-03 1.764272600412368774e-01 2.387051284313201904e-02 -9.089329093694686890e-02 2.457007020711898804e-01 1.263760477304458618e-01 3.131011426448822021e-01 -2.495744675397872925e-01 -8.977960096672177315e-04 3.634755909442901611e-01 1.945719867944717407e-01 -4.561626538634300232e-02 -3.041931986808776855e-02 -1.360304057598114014e-01 -7.589907199144363403e-02 2.314378619194030762e-01 -2.476849853992462158e-01 -3.421010822057723999e-02 2.259390056133270264e-01 7.955570518970489502e-02 -1.724341511726379395e-01 -2.931747771799564362e-02 -2.775350213050842285e-01 -2.073188722133636475e-01 3.914731740951538086e-02 -4.598920419812202454e-02
6.692683324217796326e-03 1.892391890287399292e-01 -1.128879636526107788e-01 -1.214232444763183594e-01 1.055107116699218750e-01 1.899064332246780396e-01 -1.968889087438583374e-01 1.276613175868988037e-01 -1.384839508682489395e-02 1.142017357051372528e-02 1.131669729948043823e-01 4.157731831073760986e-01 2.751633524894714355e-01 -2.230234742164611816e-01 2.114747166633605957e-01 -9.988790005445480347e-02 -3.706431388854980469e-01 6.228067725896835327e-02 -6.087407469749450684e-02 -1.157369650900363922e-02 -1.554327458143234253e-01 1.979867517948150635e-01 -5.658974871039390564e-02 7.090817391872406006e-02 1.206399202346801758e-01 9.473506361246109009e-02 -3.880910575389862061e-01 2.070278674364089966e-02 4.816017299890518188e-02 -2.206718474626541138e-01 -1.304394900798797607e-01 -9.466802328824996948e-02
-1.628521680831909180e-01 4.686159547418355942e-03 -8.108517527580261230e-02 9.948267601430416107e-03 -2.598748505115509033e-01 4.203834012150764465e-02 1.782054901123046875e-01 1.233751475811004639e-01 -1.756822168827056885e-01 -4.010575264692306519e-02 7.441583275794982910e-02 4.583829045295715332e-01 -4.746623709797859192e-02 -4.363402724266052246e-02 -1.923254132270812988e-01 2.157424241304397583e-01 2.201019078493118286e-01 1.192926540970802307e-01 2.687106467783451080e-02 -1.888756453990936279e-01 2.074293941259384155e-01 2.160171270370483398e-01 -1.611057370901107788e-01 6.344059109687805176e-02 1.883342862129211426e-01 -1.521442085504531860e-01 -2.330273091793060303e-01 -1.058778017759323120e-01 -8.661866188049316406e-02 -9.666705876588821411e-02 -3.886190950870513916e-01 6.279406696557998657e-02
9.078953415155410767e-02 -6.939300149679183960e-02 -4.552755970507860184e-03 -3.766045570373535156e-01 -5.070716887712478638e-02 1.079850494861602783e-01 -1.089176088571548462e-01 -2.501695044338703156e-02 -4.695961996912956238e-02 -4.150565341114997864e-02 -1.281399428844451904e-01 2.699349522590637207e-01 2.595227658748626709e-01 -6.814885139465332031e-02 3.148369491100311279e-01 2.673528715968132019e-02 -3.013871014118194580e-01 9.109580516815185547e-02 7.109920959919691086e-03 -1.926631629467010498e-01 -8.111691474914550781e-02 4.152508080005645752e-01 -2.011499404907226562e-01 -1.019443497061729431e-01 -4.761058837175369263e-03 -1.153334677219390869e-01 -2.418822348117828369e-01 5.779061093926429749e-02 -5.086963064968585968e-03 1.820425391197204590e-01 -1.183663532137870789e-01 -2.545713186264038086e-01
3.136109188199043274e-02 1.080754101276397705e-01 -1.633854508399963379e-01 -1.808322779834270477e-02 -1.160794645547866821e-01 4.779818654060363770e-02 -2.361879497766494751e-01 3.225226188078522682e-03 -1.771774888038635254e-01 -3.141862154006958008e-01 2.909989655017852783e-01 4.355369508266448975e-01 2.119918726384639740e-02 -5.944556090980768204e-03 -9.114666841924190521e-03 3.230350017547607422e-01 6.610481534153223038e-03 1.765337288379669189e-01 -6.317378580570220947e-02 -1.570605039596557617e-01 -1.475175172090530396e-01 2.449179813265800476e-02 -6.287423521280288696e-02 1.398293487727642059e-02 1.844044774770736694e-01 -1.225673928856849670e-01 -1.404358297586441040e-01 -1.157342791557312012e-01 9.785953164100646973e-02 -1.949819624423980713e-01 -3.745642900466918945e-01 -1.514896452426910400e-01
-1.105637252330780029e-01 3.076479732990264893e-01 1.435310095548629761e-01 -2.093489617109298706e-01 1.565353274345397949e-01 2.842661365866661072e-02 -2.993523888289928436e-02 2.219752967357635498e-01 1.708295643329620361e-01 -1.135479286313056946e-01 2.155983150005340576e-01 2.619210779666900635e-01 5.177734419703483582e-02 1.045739501714706421e-01 1.060616746544837952e-01 1.693454831838607788e-01 1.652992516756057739e-01 -4.804983362555503845e-02 -2.873062491416931152e-01 -1.786227226257324219e-01 -2.959067523479461670e-01 1.751253455877304077e-01 -2.202108800411224365e-01 -1.132293641567230225e-01 8.622460067272186279e-02 1.156326383352279663e-02 -2.217457443475723267e-01 -1.839188635349273682e-01 -3.335227966308593750e-01 -9.794903546571731567e-02 2.491652593016624451e-02 -8.288509398698806763e-02
-5.470678955316543579e-02 1.370314508676528931e-01 3.959007561206817627e-02 -2.251760512590408325e-01 -2.284800857305526733e-01 -5.643754452466964722e-02 2.927012741565704346e-02 4.321220144629478455e-02 2.514365613460540771e-01 1.956805735826492310e-01 1.011928543448448181e-01 1.163518894463777542e-02 1.634871512651443481e-01 3.860572353005409241e-03 2.540623396635055542e-02 2.754039764404296875e-01 3.619905561208724976e-02 -6.304217502474784851e-03 -1.881780773401260376e-01 -2.147960662841796875e-01 -2.528295479714870453e-02 -2.950234524905681610e-02 -1.046342998743057251e-01 -1.357816532254219055e-02 3.609866201877593994e-01 -3.586731851100921631e-03 -4.351863861083984375e-01 -2.088432312011718750e-01 -3.907589018344879150e-01 -8.823344111442565918e-02 -1.825976073741912842e-01 -5.998782347887754440e-03
-8.814981579780578613e-02 1.003920286893844604e-01 4.533411189913749695e-02 -1.751564443111419678e-01 -6.011034548282623291e-02 -1.704942584037780762e-01 2.002221941947937012e-01 2.049112021923065186e-01 3.641674220561981201e-01 2.152995020151138306e-01 -1.029782965779304504e-01 3.258279561996459961e-01 1.977083683013916016e-01 -9.292159229516983032e-02 -9.964551776647567749e-02 1.422875672578811646e-01 6.017534807324409485e-02 -5.235135182738304138e-02 -1.275360137224197388e-01 -1.566789299249649048e-01 3.594418615102767944e-02 -8.831944316625595093e-03 -1.583275943994522095e-01 -4.760848358273506165e-02 2.041241526603698730e-01 -1.119519919157028198e-01 -2.197774946689605713e-01 -1.300506740808486938e-01 -2.752690017223358154e-01 -2.299292385578155518e-01 -3.699291348457336426e-01 1.535959169268608093e-02
-1.647819429636001587e-01 5.634080246090888977e-02 1.265992522239685059e-01 -2.278275787830352783e-01 -1.384912133216857910e-01 -1.784113794565200806e-01 7.767008244991302490e-02 3.586433827877044678e-02 1.779555231332778931e-01 2.232573479413986206e-01 8.097317814826965332e-02 3.838946819305419922e-01 8.333496749401092529e-03 -1.725533753633499146e-01 -1.244215071201324463e-01 3.529202640056610107e-01 1.185060441493988037e-01 -2.244221866130828857e-01 -2.866459265351295471e-02 -3.348360955715179443e-02 7.459413260221481323e-02 7.934086024761199951e-02 -1.505221128463745117e-01 -7.446911185979843140e-02 5.379509180784225464e-02 -2.973436564207077026e-02 -1.997689902782440186e-01 -3.541781902313232422e-01 -1.877133995294570923e-01 -1.367274522781372070e-01 -3.284117281436920166e-01 2.761668339371681213e-02
6.351015716791152954e-02 -2.957675047218799591e-02 -6.308776140213012695e-02 -2.641084194183349609e-01 4.273556545376777649e-02 -2.179049327969551086e-02 -5.122236609458923340e-01 -3.479639813303947449e-02 7.143748551607131958e-02 1.691082119941711426e-01 1.774971745908260345e-02 3.734743595123291016e-01 1.801238507032394409e-01 -1.744155734777450562e-01 -1.251216530799865723e-01 1.371161192655563354e-01 -8.682165294885635376e-03 6.138600036501884460e-02 -8.699426054954528809e-02 -1.197518035769462585e-01 -1.803750842809677124e-01 2.795417308807373047e-01 -2.383712213486433029e-03 -1.202765777707099915e-01 1.294277012348175049e-01 -1.773578375577926636e-01 -3.410836458206176758e-01 1.596412211656570435e-01 -9.319053590297698975e-02 -9.803588688373565674e-02 -7.988158613443374634e-02 -1.379937082529067993e-01
-7.191513478755950928e-02 8.946377038955688477e-02 -2.607468962669372559e-01 -1.032748892903327942e-01 -1.887655556201934814e-01 1.220442429184913635e-01 2.664200067520141602e-01 1.260027885437011719e-01 -1.275625973939895630e-01 8.373408764600753784e-02 1.304348707199096680e-01 1.851025372743606567e-01 1.325753182172775269e-01 -9.806498140096664429e-02 -2.224914431571960449e-01 2.127848863601684570e-01 2.232130169868469238e-01 -1.862158030271530151e-01 -9.022825211286544800e-02 -2.606168389320373535e-01 -1.030802056193351746e-01 1.935560703277587891e-01 -2.498700022697448730e-01 -3.796833753585815430e-01 1.058664992451667786e-01 -1.024303287267684937e-01 6.865901499986648560e-02 -1.664530783891677856e-01 -1.107172593474388123e-01 -1.847942471504211426e-01 -3.894755616784095764e-02 -2.386685013771057129e-01
1.633586175739765167e-02 5.720739439129829407e-02 -1.186851933598518372e-01 2.447198517620563507e-02 -3.693551421165466309e-01 3.021162450313568115e-01 -7.822951674461364746e-02 -1.539072394371032715e-01 9.648412466049194336e-03 4.365189746022224426e-02 -3.497204929590225220e-02 3.088540732860565186e-01 4.207940027117729187e-02 -1.984488517045974731e-01 5.403616931289434433e-03 4.845058917999267578e-02 -2.309934645891189575e-01 -1.247006505727767944e-01 -3.495261669158935547e-01 -1.176388859748840332e-01 2.808742225170135498e-02 1.301595717668533325e-01 -3.564347028732299805e-01 -9.377264231443405151e-02 2.261818945407867432e-01 1.347445044666528702e-02 -2.483482472598552704e-03 1.724573969841003418e-01 -3.318773806095123291e-01 -8.274195343255996704e-02 -1.590320765972137451e-01 1.662333309650421143e-02
8.927587419748306274e-03 1.043572723865509033e-01 -1.581849306821823120e-01 -6.654994096606969833e-03 -3.397920727729797363e-01 2.768319332972168922e-03 2.834069132804870605e-01 1.598705351352691650e-01 1.079454645514488220e-01 2.254230231046676636e-01 1.224841773509979248e-01 3.006753623485565186e-01 1.140484493225812912e-02 -1.442147642374038696e-01 -2.031680494546890259e-01 3.993984162807464600e-01 2.407885044813156128e-01 2.249850519001483917e-02 6.951136142015457153e-02 2.234025746583938599e-01 3.541877865791320801e-02 1.685534417629241943e-01 1.315710991621017456e-01 -5.150938406586647034e-02 5.886948853731155396e-02 -1.102809160947799683e-01 -1.297662556171417236e-01 -4.204541072249412537e-02 -2.299626022577285767e-01 -2.020494490861892700e-01 -2.289695888757705688e-01 -9.897272288799285889e-02
-1.142640970647335052e-02 2.977026104927062988e-01 -2.517041563987731934e-01 6.252571940422058105e-02 2.339282631874084473e-01 2.023119330406188965e-01 -2.759484946727752686e-01 -5.896527692675590515e-02 2.229977846145629883e-01 3.509697318077087402e-02 6.107004731893539429e-02 3.768495023250579834e-01 5.627628043293952942e-02 -2.793878316879272461e-01 2.253451943397521973e-01 7.554640620946884155e-02 -1.519811153411865234e-01 1.379832476377487183e-01 5.427935719490051270e-02 5.446264892816543579e-02 -1.849746555089950562e-01 2.070278674364089966e-01 3.415926918387413025e-02 8.154711872339248657e-02 1.524327248334884644e-01 7.481078803539276123e-02 -3.453570008277893066e-01 -9.083977341651916504e-02 -1.489456444978713989e-01 -1.390212625265121460e-01 5.669354647397994995e-02 -1.610087603330612183e-02
1.639015525579452515e-01 1.129440963268280029e-02 -1.991222202777862549e-01 -8.376001566648483276e-02 -2.216573618352413177e-02 -1.369206011295318604e-01 2.875977382063865662e-02 -1.174362599849700928e-01 -1.900036334991455078e-01 6.158246472477912903e-02 7.831783592700958252e-02 3.007661998271942139e-01 1.420916914939880371e-01 -2.215082347393035889e-01 5.145968869328498840e-02 1.407619863748550415e-01 -8.169043064117431641e-02 1.715752780437469482e-01 -2.430723905563354492e-01 -9.216536581516265869e-02 -2.886550128459930420e-01 4.538407623767852783e-01 -1.934669613838195801e-01 -9.455014020204544067e-02 1.579043716192245483e-01 -1.094918996095657349e-01 -1.426734626293182373e-01 5.294331535696983337e-02 1.462763845920562744e-01 1.099501997232437134e-01 -2.047392874956130981e-01 -2.990705370903015137e-01
-2.279630154371261597e-01 1.598211973905563354e-01 -1.695464849472045898e-01 5.973330140113830566e-02 -2.175720036029815674e-01 -3.528565168380737305e-02 4.546545073390007019e-02 8.048367686569690704e-03 -2.598530650138854980e-01 3.500441461801528931e-02 2.238298058509826660e-01 1.312594413757324219e-01 -8.794445544481277466e-02 -2.431785315275192261e-01 1.058741807937622070e-01 1.669914573431015015e-01 -1.136576682329177856e-01 -2.139173001050949097e-01 4.303208738565444946e-02 2.514004707336425781e-01 -1.212787479162216187e-01 8.651252835988998413e-02 -1.553010046482086182e-01 -4.140552505850791931e-02 4.422966241836547852e-01 -1.644233614206314087e-02 -3.320948183536529541e-01 7.413510233163833618e-02 -9.460423141717910767e-03 -5.817159637808799744e-02 8.459536358714103699e-03 -3.323178887367248535e-01
1.099938899278640747e-01 4.466144368052482605e-02 -1.276140511035919189e-01 -1.838764250278472900e-01 -1.534912735223770142e-01 2.529137432575225830e-01 1.926343142986297607e-01 6.471250951290130615e-02 9.281194955110549927e-02 -1.237548142671585083e-01 -7.197637110948562622e-02 4.005036354064941406e-01 2.031106203794479370e-01 -2.909875810146331787e-01 -1.817158162593841553e-01 5.048159509897232056e-02 -1.224809661507606506e-01 -1.035938784480094910e-02 7.192117720842361450e-02 1.134456843137741089e-01 2.259424626827239990e-01 1.377991139888763428e-01 -1.113977208733558655e-01 2.161938846111297607e-01 1.724741756916046143e-01 4.204377532005310059e-02 -2.110341191291809082e-01 3.027901351451873779e-01 -2.167706787586212158e-01 -6.414180248975753784e-02 -2.169991135597229004e-01 -1.664829999208450317e-01
-4.363831281661987305e-01 1.139872595667839050e-01 -2.441220432519912720e-01 1.041209772229194641e-01 -1.829041391611099243e-01 1.337216943502426147e-01 1.496300101280212402e-01 -1.045158579945564270e-01 2.534826099872589111e-01 -1.608919799327850342e-01 -3.270087763667106628e-03 3.308155834674835205e-01 -7.904283702373504639e-02 -9.827620536088943481e-02 1.292457282543182373e-01 1.793403625488281250e-01 1.324504166841506958e-01 1.404893696308135986e-01 -3.994647562503814697e-01 -1.575873196125030518e-01 -9.384784102439880371e-02 1.189469546079635620e-01 3.881802409887313843e-02 -2.119922190904617310e-01 -2.686654403805732727e-02 -1.808816790580749512e-01 -9.514423459768295288e-02 -1.312228888273239136e-01 -9.367103129625320435e-02 -9.953877329826354980e-02 7.052826136350631714e-02 -5.168615281581878662e-02
-1.858185976743698120e-01 2.583061158657073975e-01 -3.752759099006652832e-01 -2.876038476824760437e-02 -7.471922785043716431e-02 1.849726438522338867e-01 -2.665456235408782959e-01 2.498368918895721436e-01 -6.563606113195419312e-02 -2.942686527967453003e-02 1.571991294622421265e-01 3.652162849903106689e-01 -1.804453879594802856e-02 -2.276800572872161865e-02 -3.468513190746307373e-01 1.028365641832351685e-02 -6.108571309596300125e-03 1.893522292375564575e-01 3.792345523834228516e-03 -2.223929390311241150e-02 9.319264441728591919e-02 2.033403962850570679e-01 -1.828160285949707031e-01 3.787016496062278748e-02 2.068348824977874756e-01 -1.139225661754608154e-01 -3.062069714069366455e-01 4.208077490329742432e-02 1.332012414932250977e-01 3.909014537930488586e-02 -7.888176292181015015e-02 -3.506165370345115662e-02
-5.283651873469352722e-02 8.125082403421401978e-02 -3.980157673358917236e-01 -7.923039793968200684e-02 -3.170017600059509277e-01 1.554529517889022827e-01 3.068711459636688232e-01 2.609190344810485840e-01 -1.409365981817245483e-01 -2.371617965400218964e-02 7.763999048620462418e-03 3.555502593517303467e-01 -1.647397875785827637e-01 8.068596571683883667e-02 1.790446788072586060e-01 8.846678771078586578e-03 9.386114776134490967e-02 -2.007366567850112915e-01 1.412416249513626099e-01 5.086694657802581787e-02 -1.800775676965713501e-01 1.672022938728332520e-01 -3.970105666667222977e-03 -1.050008088350296021e-01 2.124339491128921509e-01 9.002239257097244263e-02 -4.272327944636344910e-02 1.980375796556472778e-01 -7.896598428487777710e-02 -3.831607475876808167e-02 -1.491381675004959106e-01 -2.429652363061904907e-01
1.015568077564239502e-01 1.641652435064315796e-01 -2.846496701240539551e-01 -2.612950503826141357e-01 6.770825386047363281e-02 -1.068406775593757629e-01 4.037090111523866653e-03 2.331910133361816406e-01 -1.648968160152435303e-01 -2.107477188110351562e-01 -1.522852927446365356e-01 2.617614567279815674e-01 2.472394704818725586e-01 -4.840597882866859436e-02 -5.400479957461357117e-02 1.954530775547027588e-01 3.209745883941650391e-02 1.744736433029174805e-01 3.505679219961166382e-02 -1.567689478397369385e-01 1.156747937202453613e-01 1.134331673383712769e-01 8.827468752861022949e-02 9.828196465969085693e-02 1.434948593378067017e-01 -9.728193283081054688e-02 -1.944823712110519409e-01 -5.986780300736427307e-02 -5.470932722091674805e-01 -3.944433107972145081e-02 -4.273940995335578918e-02 2.304376801475882530e-03
-1.588820219039916992e-01 -2.182156741619110107e-01 -8.530782908201217651e-02 1.498127877712249756e-01 -1.492722630500793457e-01 9.140428155660629272e-02 -1.557550299912691116e-02 -2.364764064550399780e-01 1.116887181997299194e-01 1.795986145734786987e-01 -8.266272395849227905e-02 3.161145746707916260e-01 -2.384788095951080322e-01 -2.956800758838653564e-01 -2.464825101196765900e-02 2.353178113698959351e-01 -3.186787366867065430e-01 2.397628314793109894e-02 -1.328328549861907959e-01 1.661607772111892700e-01 9.602615237236022949e-02 1.256402730941772461e-01 -2.329651862382888794e-01 -5.735875293612480164e-02 1.144668236374855042e-01 -1.678285151720046997e-01 -2.975758314132690430e-01 3.365547955036163330e-02 -2.241549044847488403e-01 2.424190379679203033e-02 -1.743327081203460693e-01 -1.292733997106552124e-01
4.909784719347953796e-02 6.979299336671829224e-02 -3.919459879398345947e-01 -2.931011617183685303e-01 8.084896951913833618e-02 -1.858461834490299225e-02 7.167412340641021729e-02 1.758534610271453857e-01 2.097253315150737762e-02 -6.534741073846817017e-02 7.210449874401092529e-02 2.004162222146987915e-01 -1.041102781891822815e-01 -1.596283763647079468e-01 2.469300478696823120e-01 1.492856144905090332e-01 -2.860470414161682129e-01 -7.036092877388000488e-02 -2.776199579238891602e-01 -1.215175613760948181e-01 -2.924938499927520752e-01 1.916973479092121124e-02 -3.910357952117919922e-01 -1.893613487482070923e-01 -8.039370179176330566e-02 3.807156905531883240e-02 -1.433422416448593140e-01 9.810832887887954712e-02 -3.441715613007545471e-02 1.549306064844131470e-01 2.903556264936923981e-02 -1.522251814603805542e-01
2.551146447658538818e-01 1.863097399473190308e-02 5.873120203614234924e-02 -6.793047487735748291e-02 -2.373953312635421753e-01 1.777318418025970459e-01 -6.882366538047790527e-02 2.414204776287078857e-01 1.150759682059288025e-02 -6.295400671660900116e-03 -1.570241153240203857e-01 3.465742766857147217e-01 -1.014654636383056641e-01 -1.965646892786026001e-01 1.041364595293998718e-01 -7.463709264993667603e-02 6.262011826038360596e-02 1.336429268121719360e-01 -5.078978836536407471e-02 -1.476691067218780518e-01 2.828228771686553955e-01 2.529042661190032959e-01 -2.826530039310455322e-01 -8.505851030349731445e-02 9.507367014884948730e-02 -2.035624384880065918e-01 -2.878804206848144531e-01 -2.306385636329650879e-01 -2.074708789587020874e-01 8.819857984781265259e-02 2.168839871883392334e-01 -5.997649952769279480e-02
-2.598651051521301270e-01 -1.149113569408655167e-02 -3.751881420612335205e-02 -1.849353015422821045e-01 -2.285029739141464233e-01 -6.198532879352569580e-02 1.444285809993743896e-01 7.431376725435256958e-02 2.748842537403106689e-01 6.707832217216491699e-02 7.437317073345184326e-02 2.427894175052642822e-01 2.579359114170074463e-01 5.426041781902313232e-02 -7.456211745738983154e-02 2.720587849617004395e-01 -1.960211247205734253e-01 -5.317737162113189697e-02 -1.774851530790328979e-01 -1.386837661266326904e-01 -1.342935711145401001e-01 1.331787109375000000e-01 -2.852445840835571289e-01 -1.494581252336502075e-01 1.402338147163391113e-01 -1.031222939491271973e-02 3.930155560374259949e-02 -3.148535192012786865e-01 -1.887008249759674072e-01 3.514797426760196686e-04 -3.235469460487365723e-01 -1.688253283500671387e-01
-2.232630550861358643e-01 2.417736053466796875e-01 -2.513445354998111725e-02 -3.509366512298583984e-02 -7.343124598264694214e-02 -2.773533575236797333e-02 3.417939320206642151e-02 2.666857838630676270e-01 -2.141235629096627235e-03 -8.417673408985137939e-02 -7.810863852500915527e-02 1.585803329944610596e-01 -1.204617470502853394e-01 6.264472031034529209e-04 -1.276584416627883911e-01 3.251698315143585205e-01 1.053459197282791138e-01 -7.494575530290603638e-02 3.234606236219406128e-02 -3.787279501557350159e-02 -6.078967824578285217e-03 4.266965091228485107e-01 -1.704727262258529663e-01 4.835494607686996460e-02 3.078571856021881104e-01 -2.719441056251525879e-01 -2.290853857994079590e-01 -1.572542190551757812e-01 -6.252375990152359009e-02 -2.811503410339355469e-01 -1.529876887798309326e-01 2.269421070814132690e-01
-2.225932627916336060e-01 -1.641157865524291992e-01 -1.224403977394104004e-01 -6.430432200431823730e-02 -1.098647117614746094e-01 -6.736975163221359253e-02 4.251117631793022156e-02 -6.341880559921264648e-02 1.331602968275547028e-02 7.657048758119344711e-03 5.561046674847602844e-02 4.964973330497741699e-01 5.671985447406768799e-03 -1.990827620029449463e-01 2.328762412071228027e-02 2.636716663837432861e-01 1.962611675262451172e-01 6.535340845584869385e-02 -5.997623875737190247e-02 -4.015281796455383301e-01 -2.046322375535964966e-01 1.917269378900527954e-01 -1.721705198287963867e-01 9.747510403394699097e-02 1.581589132547378540e-01 6.452746689319610596e-02 -2.019564807415008545e-01 -1.388716883957386017e-02 9.255380928516387939e-02 -5.118673294782638550e-02 -3.041381537914276123e-01 1.521559953689575195e-01
-2.364995032548904419e-01 1.396064460277557373e-01 -1.703031510114669800e-01 -8.349703997373580933e-02 -8.412367850542068481e-02 1.496657542884349823e-02 6.609699130058288574e-02 6.534311175346374512e-02 -8.236826211214065552e-02 -3.147240728139877319e-02 1.603071689605712891e-01 5.671859383583068848e-01 2.694121897220611572e-01 1.566863209009170532e-01 -4.603826627135276794e-02 3.484510183334350586e-01 2.012266516685485840e-01 7.234622538089752197e-02 -9.616789966821670532e-02 -2.689094841480255127e-01 -7.263135164976119995e-02 9.970884770154953003e-02 -2.286123931407928467e-01 2.006179243326187134e-01 9.252223372459411621e-02 -3.415026143193244934e-02 9.145096689462661743e-02 1.857879944145679474e-02 -9.967244416475296021e-02 -1.011352539062500000e-01 -1.464058458805084229e-01 4.209093749523162842e-02
-1.280710995197296143e-01 1.419125944375991821e-01 -1.309217214584350586e-01 3.668089583516120911e-02 -2.498538643121719360e-01 4.125401005148887634e-02 -4.677692428231239319e-02 -5.490742996335029602e-02 2.427264451980590820e-01 -9.554246068000793457e-02 -1.985647082328796387e-01 3.952903449535369873e-01 -2.119656503200531006e-01 -2.184566855430603027e-01 -3.862516954541206360e-02 1.230814382433891296e-01 -2.426971495151519775e-01 2.524688541889190674e-01 -1.682297140359878540e-01 -1.302251517772674561e-01 1.652380824089050293e-02 1.829341799020767212e-01 -1.665717214345932007e-01 -2.081378251314163208e-01 -7.490035146474838257e-02 -6.275726016610860825e-03 -1.605238914489746094e-01 2.940661972388625145e-03 -2.377715259790420532e-01 5.049109458923339844e-02 -3.379122018814086914e-01 -1.587990969419479370e-01
-1.861607879400253296e-01 1.613400578498840332e-01 -1.050987765192985535e-01 1.999223381280899048e-01 -1.679794937372207642e-01 3.155698478221893311e-01 1.444086730480194092e-01 7.173885405063629150e-02 -1.253069639205932617e-01 -4.477590695023536682e-02 1.602393761277198792e-02 2.451113760471343994e-01 9.169115684926509857e-03 -2.617051899433135986e-01 2.419072836637496948e-01 3.085596561431884766e-01 -2.093047201633453369e-01 -1.043611764907836914e-02 -2.935700714588165283e-01 1.969799585640430450e-02 -1.067309156060218811e-01 2.006258964538574219e-01 -1.576592475175857544e-01 -5.097665265202522278e-02 -1.063574627041816711e-01 6.545237731188535690e-03 1.260108351707458496e-01 -3.198579251766204834e-01 6.715632230043411255e-02 2.699425630271434784e-02 -2.876701653003692627e-01 -8.384977281093597412e-02
-7.982143014669418335e-02 2.313169091939926147e-01 -2.705750763416290283e-01 6.640046089887619019e-02 -2.673666477203369141e-01 -9.458696097135543823e-02 2.701663374900817871e-01 6.289405375719070435e-02 -3.590744361281394958e-02 1.566564142704010010e-01 7.838594168424606323e-02 4.078256785869598389e-01 -1.541417539119720459e-01 -1.045678779482841492e-01 -4.137676954269409180e-02 5.512337759137153625e-02 2.084897160530090332e-01 7.632925361394882202e-02 1.411475893110036850e-02 -2.968085408210754395e-01 6.390970200300216675e-03 3.193764761090278625e-02 9.322212636470794678e-02 7.609742879867553711e-02 1.848410815000534058e-01 -1.686216145753860474e-01 -3.385564386844635010e-01 -1.415974646806716919e-01 -5.679652560502290726e-03 -2.227977365255355835e-01 -1.738106608390808105e-01 -1.926158219575881958e-01
-1.580390185117721558e-01 1.551628708839416504e-01 1.151345670223236084e-02 -6.616517901420593262e-02 -1.885775774717330933e-01 -7.698175311088562012e-02 1.749870032072067261e-01 1.481840312480926514e-01 2.972882986068725586e-01 2.379737049341201782e-01 -6.569106131792068481e-03 3.255967497825622559e-01 1.063551008701324463e-01 -2.401887327432632446e-01 -1.320334076881408691e-01 3.881064057350158691e-01 2.923306077718734741e-02 -1.894643902778625488e-02 -7.179004698991775513e-02 -8.258753269910812378e-02 8.239494264125823975e-02 1.094910576939582825e-01 -1.673845201730728149e-01 -2.425069920718669891e-02 2.719996869564056396e-01 -8.583876490592956543e-02 5.151922255754470825e-02 -3.393286466598510742e-01 -2.701055705547332764e-01 -5.377971753478050232e-02 -1.346167474985122681e-01 1.027088761329650879e-01
-2.006752043962478638e-02 9.096884727478027344e-02 -1.011860966682434082e-01 -7.170876953750848770e-03 5.364232696592807770e-03 4.234929103404283524e-03 -4.454630315303802490e-01 -1.420597285032272339e-01 5.014515668153762817e-02 -3.952617570757865906e-02 7.469467073678970337e-02 4.925214350223541260e-01 7.149321585893630981e-02 -3.071810305118560791e-01 2.190334498882293701e-01 1.472740899771451950e-02 -1.882290542125701904e-01 3.969499841332435608e-02 -7.201194763183593750e-02 6.571729481220245361e-02 -9.426993131637573242e-02 2.649676501750946045e-01 -4.344660788774490356e-03 8.865360915660858154e-02 2.027396261692047119e-01 4.047862067818641663e-02 -3.238618373870849609e-01 3.094286844134330750e-02 -1.801217645406723022e-01 -1.540341079235076904e-01 -7.403217256069183350e-02 -1.369273811578750610e-01
-6.759537756443023682e-02 1.151513233780860901e-01 -8.939473330974578857e-02 -1.848125830292701721e-02 -2.006544470787048340e-01 2.197515070438385010e-01 -1.231543794274330139e-01 2.034274041652679443e-01 1.380149573087692261e-01 -5.087152589112520218e-03 5.929879844188690186e-02 4.358571469783782959e-01 -3.066656412556767464e-03 2.194453217089176178e-02 -1.296470463275909424e-01 2.596884667873382568e-01 2.431514561176300049e-01 -2.593041025102138519e-02 6.502571050077676773e-03 -2.234110683202743530e-01 5.792462825775146484e-02 -3.082128167152404785e-01 -2.170458622276782990e-02 1.483729481697082520e-02 -3.041114099323749542e-02 -1.238380149006843567e-01 -4.025119245052337646e-01 -1.624707132577896118e-01 -2.306540757417678833e-01 -1.961790323257446289e-01 -9.216468781232833862e-03 -1.618607938289642334e-01
5.729909986257553101e-02 9.708120487630367279e-03 2.593749947845935822e-02 1.342574656009674072e-01 -1.675683110952377319e-01 -2.150495499372482300e-01 -4.519227147102355957e-02 7.576586306095123291e-02 1.321893930435180664e-01 -9.713387489318847656e-02 -7.295095175504684448e-02 3.323033154010772705e-01 -6.494179368019104004e-02 -1.943509429693222046e-01 9.036536514759063721e-02 9.729054570198059082e-02 1.624919325113296509e-01 1.310517340898513794e-01 -2.069398015737533569e-01 -1.975635439157485962e-01 -8.970648795366287231e-02 4.149926602840423584e-01 -6.307401228696107864e-03 -2.030307054519653320e-01 -6.421294063329696655e-02 -2.497033625841140747e-01 -1.373503655195236206e-01 6.333161890506744385e-02 -3.000111877918243408e-01 -1.553113162517547607e-01 -7.945358008146286011e-02 -3.698454797267913818e-01
5.035586282610893250e-02 2.114287167787551880e-01 -3.812190890312194824e-01 5.842501670122146606e-02 -2.896843254566192627e-01 1.957127600908279419e-01 -2.131966203451156616e-01 -1.250040084123611450e-01 6.112264841794967651e-02 -5.887882784008979797e-03 -1.343293488025665283e-01 2.635544240474700928e-01 -4.819708317518234253e-02 -3.440487384796142578e-01 -4.386442899703979492e-02 5.575585737824440002e-02 -2.271759212017059326e-01 4.702189937233924866e-02 -3.463059961795806885e-01 -3.753676265478134155e-02 -2.120506018400192261e-01 1.057477295398712158e-01 -1.251756101846694946e-01 1.805067360401153564e-01 2.140665948390960693e-01 -3.542038798332214355e-02 5.963110597804188728e-04 7.130588870495557785e-03 -2.552858889102935791e-01 4.094087705016136169e-02 -2.312410622835159302e-02 -9.824334084987640381e-02
-5.808182060718536377e-03 -5.288477987051010132e-04 -4.621759057044982910e-02 -5.136746168136596680e-02 -2.814687788486480713e-02 9.569667279720306396e-02 1.108242645859718323e-01 -2.185140363872051239e-02 -4.909979924559593201e-02 1.967867314815521240e-01 1.933522820472717285e-01 1.493282020092010498e-01 1.362939774990081787e-01 -1.055323556065559387e-01 3.763312399387359619e-01 2.922783046960830688e-02 7.497524470090866089e-02 7.198443054221570492e-04 -1.592623740434646606e-01 1.521564424037933350e-01 -2.976563274860382080e-01 4.303752183914184570e-01 -6.696422398090362549e-02 2.955195009708404541e-01 1.122489571571350098e-01 -8.389993757009506226e-02 -4.078294932842254639e-01 -4.572274535894393921e-02 8.999966084957122803e-02 -2.652499079704284668e-01 -1.069395095109939575e-01 -4.177745431661605835e-02
8.261174708604812622e-02 -1.769363321363925934e-02 -1.055041849613189697e-01 1.552676409482955933e-01 -1.238013580441474915e-01 9.930969215929508209e-03 -6.969259679317474365e-02 5.740031972527503967e-02 -1.220527887344360352e-01 -5.505502596497535706e-02 1.605901867151260376e-01 4.489944279193878174e-01 3.788911923766136169e-02 2.991270273923873901e-02 -7.976327091455459595e-02 3.583537340164184570e-01 5.522036924958229065e-02 8.130984753370285034e-02 -1.295915693044662476e-01 -2.509934902191162109e-01 -3.421603515744209290e-02 1.485915184020996094e-01 -2.604724466800689697e-01 8.196806907653808594e-02 8.006164431571960449e-02 -1.995836347341537476e-01 3.433267399668693542e-02 -2.156223803758621216e-01 2.417012304067611694e-01 -1.904797703027725220e-01 -3.996916711330413818e-01 -1.264318078756332397e-01
-1.293278187513351440e-01 1.605232432484626770e-02 -1.578329056501388550e-01 1.320501267910003662e-01 -2.918118238449096680e-01 1.256560683250427246e-01 -5.941160023212432861e-02 -7.349415123462677002e-02 1.695305705070495605e-01 1.259863823652267456e-01 -1.284059137105941772e-01 3.148801028728485107e-01 -2.245624363422393799e-01 -2.955968379974365234e-01 2.206357121467590332e-01 1.953465640544891357e-01 -1.847855746746063232e-01 8.043848723173141479e-02 -2.476692050695419312e-01 -1.439148932695388794e-01 -3.029484115540981293e-02 5.425005406141281128e-02 -2.946148514747619629e-01 3.778051352128386497e-03 -1.408868934959173203e-02 -1.096401512622833252e-01 -1.515964567661285400e-01 1.897203624248504639e-01 -3.813162446022033691e-01 -9.042362123727798462e-02 -7.789874821901321411e-02 -4.140732437372207642e-02
9.497828781604766846e-02 2.913858368992805481e-02 -1.674700230360031128e-01 -1.095604733563959599e-03 -8.366025984287261963e-02 1.634402275085449219e-01 1.746366545557975769e-02 7.118932157754898071e-02 -2.428144402801990509e-02 -6.638787686824798584e-02 3.890911638736724854e-01 2.058722078800201416e-01 -1.561394333839416504e-01 -1.076984256505966187e-01 -4.447866231203079224e-02 4.266175627708435059e-01 2.343101426959037781e-03 -3.956877067685127258e-02 -1.042737066745758057e-01 -3.102087974548339844e-01 -1.710597574710845947e-01 1.255489792674779892e-02 -3.046960532665252686e-01 1.187578663229942322e-01 1.429998129606246948e-01 -2.865534126758575439e-01 -1.697199046611785889e-01 -2.014073580503463745e-01 2.349346131086349487e-01 -3.308340534567832947e-02 -8.727309107780456543e-02 -1.529501676559448242e-01
5.251945927739143372e-02 -1.465964037925004959e-02 -5.377748981118202209e-02 -2.391112782061100006e-02 2.132403552532196045e-01 1.205660924315452576e-01 -2.990610897541046143e-01 -1.457501351833343506e-01 -1.477439999580383301e-01 6.969274580478668213e-02 6.738658994436264038e-02 3.072929084300994873e-01 7.413487881422042847e-02 -2.386927008628845215e-01 1.257837712764739990e-01 3.448291867971420288e-02 -1.497259885072708130e-01 3.353574499487876892e-02 -4.024172201752662659e-02 7.980296760797500610e-02 -1.624804139137268066e-01 4.119513034820556641e-01 -2.010055780410766602e-01 4.821617156267166138e-02 3.584131598472595215e-01 -1.159332096576690674e-01 -8.122537285089492798e-02 1.917875558137893677e-01 -1.244742125272750854e-01 -3.061810135841369629e-01 4.198960587382316589e-02 -2.260356992483139038e-01
-2.362226098775863647e-01 -1.159175485372543335e-01 -1.216720715165138245e-01 1.675709038972854614e-01 -1.637733876705169678e-01 3.706520795822143555e-02 -1.506684720516204834e-01 8.206259459257125854e-02 2.115704417228698730e-01 1.177180111408233643e-01 -8.847402781248092651e-02 4.094612002372741699e-01 -1.951656304299831390e-02 -2.262845784425735474e-01 1.660134941339492798e-01 5.966043099761009216e-02 -1.864788830280303955e-01 1.681867055594921112e-02 -1.351073384284973145e-01 4.874321818351745605e-02 1.546042114496231079e-01 1.378923207521438599e-01 -3.667724132537841797e-01 7.742717862129211426e-03 1.224764809012413025e-01 -1.640933752059936523e-01 -1.204556152224540710e-01 1.826691776514053345e-01 -3.163546919822692871e-01 7.868590205907821655e-02 -1.899605691432952881e-01 -2.192912548780441284e-01
-4.106229916214942932e-02 -2.492606639862060547e-01 -2.883521616458892822e-01 4.845446720719337463e-02 -5.915820598602294922e-02 6.833470612764358521e-02 6.519275158643722534e-02 7.464834302663803101e-02 1.100440621376037598e-01 4.327060654759407043e-02 2.060503363609313965e-01 2.154387235641479492e-01 2.311117798089981079e-01 5.032256618142127991e-02 2.527002394199371338e-01 -8.067271113395690918e-02 -5.436950922012329102e-02 -6.522185355424880981e-02 -1.501687914133071899e-01 1.273363232612609863e-01 -2.075742632150650024e-01 3.676230311393737793e-01 2.549832686781883240e-02 6.269880384206771851e-02 1.366237252950668335e-01 -1.388879418373107910e-01 -3.076733350753784180e-01 -1.149535328149795532e-01 -1.193512789905071259e-02 -2.831102609634399414e-01 -3.321416079998016357e-01 -1.956987082958221436e-01
-1.191638037562370300e-01 3.886729776859283447e-01 5.396424233913421631e-02 -2.792384922504425049e-01 2.254885584115982056e-01 1.452690660953521729e-01 1.898517012596130371e-01 1.749819815158843994e-01 8.507530204951763153e-03 -6.680004298686981201e-02 1.965630948543548584e-01 4.505402222275733948e-02 1.439530998468399048e-01 -2.401476651430130005e-01 8.095899596810340881e-03 2.890641689300537109e-01 1.812817007303237915e-01 -5.537512898445129395e-02 -2.016455084085464478e-01 -1.398142576217651367e-01 -7.200835645198822021e-02 1.398388445377349854e-01 -2.093891054391860962e-01 -1.109658256173133850e-01 1.643625646829605103e-01 3.931327536702156067e-02 -3.952139616012573242e-01 -9.786088764667510986e-02 -5.335780978202819824e-02 7.851104252040386200e-03 -4.901292547583580017e-02 -1.770310252904891968e-01
-1.593726687133312225e-02 3.165842965245246887e-02 -3.213543891906738281e-01 1.732981353998184204e-01 -4.062994942069053650e-02 2.013342082500457764e-01 -2.890668809413909912e-01 9.932296723127365112e-02 1.647323928773403168e-02 1.144184023141860962e-01 7.104207575321197510e-02 2.015498876571655273e-01 9.059511125087738037e-02 -1.281263232231140137e-01 -7.703715562820434570e-02 1.760645806789398193e-01 -3.843705952167510986e-01 1.054921746253967285e-01 -5.433955416083335876e-02 7.069400697946548462e-02 -1.250081788748502731e-02 2.296281158924102783e-01 -3.212731182575225830e-01 7.791855931282043457e-02 3.209532499313354492e-01 -2.050372585654258728e-02 6.791656464338302612e-02 -2.526226267218589783e-02 -3.379956483840942383e-01 -1.290625333786010742e-01 -5.410591140389442444e-02 -1.942719370126724243e-01
9.468518942594528198e-02 1.115427091717720032e-01 -8.526010811328887939e-02 -2.470770478248596191e-01 -1.690092533826828003e-01 2.056095283478498459e-03 1.646219566464424133e-02 -6.954784691333770752e-02 -8.357073366641998291e-02 5.248674005270004272e-02 -3.610616177320480347e-02 2.287882566452026367e-01 1.193703338503837585e-01 -1.812510192394256592e-01 1.484450325369834900e-02 9.234404563903808594e-02 -1.886128783226013184e-01 1.198756918311119080e-01 -8.960913121700286865e-02 -1.372477710247039795e-01 -3.837493062019348145e-01 4.497787654399871826e-01 -1.797626316547393799e-01 2.789923176169395447e-02 2.018271759152412415e-02 -1.536960005760192871e-01 -1.745128259062767029e-02 1.186164095997810364e-01 1.479970514774322510e-01 2.536789327859878540e-02 -2.463078200817108154e-01 -4.198535978794097900e-01
9.392523020505905151e-02 2.487969845533370972e-01 -8.411782234907150269e-02 -3.937360346317291260e-01 -1.805102229118347168e-01 1.342287361621856689e-01 -5.812109913676977158e-03 2.610667645931243896e-01 8.611923456192016602e-02 -6.990757584571838379e-02 8.799488842487335205e-02 1.072744354605674744e-01 9.163659811019897461e-02 -2.513486742973327637e-01 1.796330511569976807e-02 3.224689066410064697e-01 9.465765953063964844e-02 -5.765319243073463440e-02 -1.527441143989562988e-01 -2.372277975082397461e-01 -4.079801589250564575e-02 7.662784308195114136e-02 -4.064338505268096924e-01 -2.991413138806819916e-02 -6.513305753469467163e-02 -1.505759805440902710e-01 1.692383363842964172e-02 2.064101211726665497e-02 -2.622371912002563477e-01 2.046093642711639404e-01 -1.792793422937393188e-01 7.094341516494750977e-02
-2.667691111564636230e-01 2.660096287727355957e-01 -1.686075329780578613e-01 8.255535364151000977e-02 -3.585929274559020996e-01 -1.184611581265926361e-02 1.510345786809921265e-01 2.316717654466629028e-01 5.119082704186439514e-02 2.906375527381896973e-01 1.332984492182731628e-02 4.293019175529479980e-01 -1.435082703828811646e-01 -1.515129804611206055e-01 -7.266937196254730225e-02 1.324054300785064697e-01 2.921867668628692627e-01 2.680496685206890106e-02 -6.921352446079254150e-02 -2.137360908091068268e-02 -7.135447114706039429e-02 1.134641095995903015e-01 -1.061771512031555176e-01 -1.744017899036407471e-01 4.086093232035636902e-02 -1.387821137905120850e-01 6.475265324115753174e-02 -1.046575829386711121e-01 -1.520606428384780884e-01 -1.689140647649765015e-01 -1.940749585628509521e-01 -5.740595981478691101e-02
2.069975584745407104e-01 7.390458881855010986e-02 -1.163315773010253906e-01 -1.526979655027389526e-01 1.004591435194015503e-01 2.115492671728134155e-01 2.027116119861602783e-01 -1.683440990746021271e-02 -1.100075915455818176e-01 -2.036102712154388428e-01 -7.098153978586196899e-02 2.850966453552246094e-01 -4.997167363762855530e-02 -1.783277392387390137e-01 -2.889985218644142151e-02 1.486984193325042725e-01 -2.476495504379272461e-01 7.172348350286483765e-02 -9.187960624694824219e-02 -3.884788975119590759e-02 2.480772584676742554e-01 3.227646648883819580e-01 -4.396843910217285156e-01 5.031128227710723877e-02 9.908611327409744263e-02 1.054770871996879578e-01 -1.927765905857086182e-01 2.323712855577468872e-01 -1.058418974280357361e-01 -9.917124360799789429e-02 1.346850395202636719e-02 -2.240046560764312744e-01
-1.364575698971748352e-02 4.446442704647779465e-03 -1.337006986141204834e-01 9.852141886949539185e-02 -1.746653467416763306e-01 3.609144687652587891e-01 -6.514912843704223633e-02 1.265424955636262894e-02 7.975275814533233643e-02 9.956263750791549683e-02 -1.258225739002227783e-01 3.510451614856719971e-01 -6.313847750425338745e-02 -1.002209186553955078e-01 -1.210714057087898254e-01 4.502417892217636108e-02 -4.467006921768188477e-01 5.018019676208496094e-02 -3.471598923206329346e-01 -8.024880290031433105e-02 2.379838936030864716e-02 1.980158984661102295e-01 -2.946050465106964111e-01 -2.866212464869022369e-02 3.231088817119598389e-02 3.230800107121467590e-02 -1.662260293960571289e-01 1.671323776245117188e-01 -2.809874713420867920e-01 -6.091889366507530212e-02 -1.548228710889816284e-01 -1.701758243143558502e-02
-5.911289248615503311e-03 3.398989737033843994e-01 -9.978542476892471313e-02 -1.727955341339111328e-01 7.065542787313461304e-02 7.169275730848312378e-02 -1.178900077939033508e-01 2.833809144794940948e-02 -2.368960380554199219e-01 6.618387252092361450e-02 -7.594847679138183594e-02 3.647892475128173828e-01 1.372540444135665894e-01 -7.736176997423171997e-02 2.301676422357559204e-01 5.376359820365905762e-02 -1.574759334325790405e-01 1.157001554965972900e-01 -2.555494606494903564e-01 3.020032346248626709e-01 3.064815886318683624e-02 2.614584565162658691e-01 -7.516629993915557861e-02 -5.641745775938034058e-02 1.454465538263320923e-01 -9.952177293598651886e-03 -3.360231518745422363e-01 -1.920521110296249390e-01 7.102458178997039795e-02 -2.401370108127593994e-01 -1.820859462022781372e-01 3.184708766639232635e-03
-2.335877269506454468e-01 1.343583762645721436e-01 -1.948227584362030029e-01 -1.321687013842165470e-03 -2.589788436889648438e-01 1.719681322574615479e-01 1.553990840911865234e-01 3.295066952705383301e-02 2.459351532161235809e-02 -1.125585213303565979e-01 2.948674559593200684e-02 3.603529334068298340e-01 -1.350368112325668335e-01 -1.302329599857330322e-01 -2.117598354816436768e-01 1.986503154039382935e-01 3.892497420310974121e-01 -4.718971624970436096e-02 -1.791922301054000854e-01 -1.043501794338226318e-01 6.284265220165252686e-02 1.423351317644119263e-01 -3.045959211885929108e-02 5.057745054364204407e-02 3.672139942646026611e-01 -2.234361916780471802e-01 -1.421705931425094604e-01 -1.720511168241500854e-01 1.145953685045242310e-02 -1.663047373294830322e-01 -5.625611916184425354e-02 -1.186537593603134155e-01
-1.288758665323257446e-01 3.686730563640594482e-01 -2.531626224517822266e-01 -7.844426482915878296e-02 -1.729760766029357910e-01 3.532755421474575996e-03 -3.855833411216735840e-02 -5.103480443358421326e-02 -5.288372561335563660e-02 2.112687826156616211e-01 1.128662303090095520e-01 1.548781841993331909e-01 1.116492897272109985e-01 -4.611921906471252441e-01 1.082363501191139221e-01 3.088651001453399658e-01 -8.833821117877960205e-02 -1.472758203744888306e-01 -1.286631524562835693e-01 2.501035928726196289e-01 1.342638731002807617e-01 1.720822453498840332e-01 8.333432674407958984e-02 1.075606942176818848e-01 2.501976191997528076e-01 -4.616888985037803650e-02 -2.311155050992965698e-01 6.055307015776634216e-02 6.566512584686279297e-02 -7.537769526243209839e-02 3.961263597011566162e-02 -1.365319192409515381e-01
-2.761899232864379883e-01 -1.726347953081130981e-01 -7.343675196170806885e-02 -1.309208124876022339e-01 -5.611498653888702393e-02 -2.038016729056835175e-02 -1.460833847522735596e-01 -1.015149727463722229e-01 9.804901666939258575e-03 1.814087182283401489e-01 3.558451533317565918e-01 2.937992811203002930e-01 4.952514916658401489e-02 -8.457005769014358521e-02 1.263451576232910156e-01 3.514094948768615723e-01 1.537176407873630524e-02 -2.386992126703262329e-01 6.267769262194633484e-03 -4.192612171173095703e-01 -1.436563879251480103e-01 1.797686703503131866e-02 -1.905661672353744507e-01 1.558504849672317505e-01 5.862588807940483093e-02 -2.492062374949455261e-02 -1.506086885929107666e-01 -3.875824809074401855e-02 7.719983346760272980e-03 -2.784268260002136230e-01 7.166840136051177979e-02 -1.249356642365455627e-01
-4.725152254104614258e-02 1.728495769202709198e-02 3.363113105297088623e-02 -6.160871312022209167e-02 8.077099174261093140e-02 4.065403044223785400e-01 -1.979995369911193848e-01 -1.334206759929656982e-01 -1.167971640825271606e-02 -6.238143146038055420e-02 1.530516594648361206e-01 3.651827573776245117e-01 -1.392756700515747070e-01 -3.812391757965087891e-01 -1.623374223709106445e-02 -2.490201033651828766e-02 2.469881810247898102e-02 1.465592086315155029e-01 8.286217600107192993e-02 -6.504737585783004761e-02 -1.466992646455764771e-01 2.232082635164260864e-01 -4.139461368322372437e-02 2.327808178961277008e-02 2.557284235954284668e-01 -2.496920973062515259e-01 -2.388828694820404053e-01 1.165642887353897095e-01 -1.342051774263381958e-01 -2.466710656881332397e-01 -1.217066794633865356e-01 -1.960916817188262939e-01
5.079599097371101379e-02 9.147494286298751831e-02 1.298799831420183182e-02 -6.203243881464004517e-02 7.508613169193267822e-02 -8.757521957159042358e-02 5.714219808578491211e-02 5.295878276228904724e-02 -3.056989423930644989e-02 -5.436362698674201965e-02 -5.915842950344085693e-02 3.446421325206756592e-01 2.960656881332397461e-01 -2.003931701183319092e-01 -5.222347378730773926e-02 6.092836260795593262e-01 1.048087626695632935e-01 2.515628039836883545e-01 3.630304336547851562e-02 -1.342398207634687424e-02 -3.506023669615387917e-03 2.999821007251739502e-01 -1.438478976488113403e-01 -6.441828794777393341e-03 -3.108129138126969337e-03 -1.832174360752105713e-01 -1.076822131872177124e-01 -4.110880941152572632e-02 1.596375852823257446e-01 9.193550050258636475e-02 -1.852681040763854980e-01 -1.899942606687545776e-01
-4.598020389676094055e-02 -1.883888244628906250e-01 -2.315318286418914795e-01 -1.487026810646057129e-01 -2.600735723972320557e-01 -8.549573272466659546e-02 2.156628295779228210e-02 -3.878911957144737244e-02 -1.542998552322387695e-01 1.941523849964141846e-01 3.873610794544219971e-01 3.317641615867614746e-01 8.904788643121719360e-02 -5.253507569432258606e-02 -1.174721717834472656e-01 1.575411707162857056e-01 -4.478499758988618851e-03 1.484827250242233276e-01 -3.803656622767448425e-02 -2.628723382949829102e-01 1.892330944538116455e-01 2.254042029380798340e-01 -6.705481559038162231e-02 -8.957708626985549927e-02 2.635118961334228516e-01 2.387731336057186127e-03 -2.704030573368072510e-01 -8.698844909667968750e-02 -1.946421563625335693e-01 -2.088048756122589111e-01 -9.488970786333084106e-02 8.037341386079788208e-02
-1.852924227714538574e-01 9.505363553762435913e-02 -1.115460600703954697e-02 -2.545422017574310303e-01 -3.381253182888031006e-01 -4.099088907241821289e-02 4.433970153331756592e-02 2.339465618133544922e-01 7.563266158103942871e-02 -2.254014462232589722e-02 -1.375161558389663696e-01 3.788401484489440918e-01 2.268250435590744019e-01 -1.467716395854949951e-01 5.971343070268630981e-02 3.569804728031158447e-01 8.292139321565628052e-02 -7.235566526651382446e-02 -1.273498088121414185e-01 -7.061158865690231323e-02 -5.021751299500465393e-02 -1.704807430505752563e-01 3.203466534614562988e-02 -6.728439778089523315e-02 2.875820994377136230e-01 -4.754892364144325256e-02 -1.933926492929458618e-01 -2.290707081556320190e-01 -2.512125968933105469e-01 -5.045503750443458557e-02 -1.828366369009017944e-01 -4.453011974692344666e-02
-3.059493191540241241e-02 2.416425943374633789e-01 -1.016940027475357056e-01 -7.456296682357788086e-02 3.744941577315330505e-02 -1.158171892166137695e-01 1.134086251258850098e-01 4.390518367290496826e-02 -1.011127084493637085e-01 -1.521684229373931885e-01 1.644700318574905396e-01 5.865980386734008789e-01 2.432523667812347412e-01 1.129998266696929932e-01 -6.171281263232231140e-02 2.944223284721374512e-01 2.586626708507537842e-01 1.202354729175567627e-01 -1.362823843955993652e-01 -1.162114590406417847e-01 -5.492611974477767944e-02 1.331672221422195435e-01 -1.494983583688735962e-01 2.176781296730041504e-01 2.094881087541580200e-01 -5.234464537352323532e-03 -1.299308985471725464e-01 5.289301648736000061e-02 3.121243789792060852e-02 -1.600148677825927734e-01 -1.843569576740264893e-01 -1.104665640741586685e-02
2.514798380434513092e-02 4.718718677759170532e-02 -3.756205439567565918e-01 6.646928191184997559e-02 1.505010277032852173e-01 3.395531177520751953e-01 -1.180808246135711670e-01 1.279706042259931564e-02 -3.121700137853622437e-02 2.220177091658115387e-02 2.438011914491653442e-01 3.769338130950927734e-01 -3.721442818641662598e-02 3.859719261527061462e-02 3.528254032135009766e-01 7.799080759286880493e-02 -1.898239254951477051e-01 8.708648383617401123e-02 -1.537792682647705078e-01 -2.421396411955356598e-02 -9.756899089552462101e-04 2.782314121723175049e-01 1.972146928310394287e-01 2.138375304639339447e-02 1.550891101360321045e-01 -1.028241142630577087e-01 -2.631509304046630859e-01 -1.826278269290924072e-01 5.960069596767425537e-02 -9.064672142267227173e-02 -4.571509361267089844e-02 -1.656743288040161133e-01
-1.032179892063140869e-01 1.352623701095581055e-01 9.097110480070114136e-02 -1.619931682944297791e-02 -2.081656008958816528e-01 2.180715501308441162e-01 1.577716469764709473e-01 2.417452335357666016e-01 8.138746023178100586e-02 1.383515596389770508e-01 5.486520752310752869e-02 2.457264214754104614e-01 2.000000327825546265e-01 -2.432102859020233154e-01 6.363413482904434204e-02 2.961136698722839355e-01 1.334609687328338623e-01 3.313580751419067383e-01 -1.702807098627090454e-02 -1.388588100671768188e-01 -1.585144102573394775e-01 2.370103299617767334e-01 -2.748607695102691650e-01 1.324380934238433838e-02 4.187661111354827881e-01 7.901608198881149292e-02 6.033282354474067688e-02 9.739875048398971558e-02 -2.900669910013675690e-02 1.595480367541313171e-02 -8.096596598625183105e-02 -4.071497172117233276e-02
-1.503220349550247192e-01 -1.843809038400650024e-01 -1.497976779937744141e-01 -1.816477067768573761e-02 -1.136726066470146179e-01 8.286777138710021973e-02 -2.144115231931209564e-02 3.425177335739135742e-01 -1.494343280792236328e-01 1.119222640991210938e-01 3.292709290981292725e-01 1.960543543100357056e-01 -1.731491088867187500e-02 -6.403808295726776123e-02 2.990825846791267395e-02 2.281020283699035645e-01 -7.097987830638885498e-02 9.028425067663192749e-02 1.154998876154422760e-02 -2.787377834320068359e-01 -5.596184358000755310e-02 4.611590504646301270e-01 -1.616497784852981567e-01 -1.088861078023910522e-01 1.582736968994140625e-01 5.297557916492223740e-03 -2.673552930355072021e-01 -1.637500822544097900e-01 -1.595412790775299072e-01 4.183310642838478088e-02 -8.596146851778030396e-02 2.031336873769760132e-01
8.957519382238388062e-02 1.097115920856595039e-03 -1.361787915229797363e-01 -6.356405466794967651e-02 1.289261877536773682e-01 3.049829900264739990e-01 -3.104846775531768799e-01 -2.991358377039432526e-02 1.751371920108795166e-01 8.206337690353393555e-03 8.793818950653076172e-02 4.270265400409698486e-01 2.582728862762451172e-01 -2.956610918045043945e-01 7.924156635999679565e-02 -8.937356062233448029e-03 2.380928248167037964e-01 4.163973033428192139e-02 -2.516321241855621338e-01 4.544264823198318481e-02 2.291768342256546021e-01 2.448553591966629028e-01 -5.334391444921493530e-02 6.794244050979614258e-02 2.689630389213562012e-01 -6.646039336919784546e-02 -1.058573350310325623e-01 -8.959194272756576538e-02 9.591070702299475670e-04 -1.794671118259429932e-01 -6.138766556978225708e-02 -7.376360893249511719e-02
-1.277060955762863159e-01 6.907942891120910645e-02 2.893017232418060303e-01 -8.474191278219223022e-02 -4.720066860318183899e-02 4.646157100796699524e-02 1.230578273534774780e-01 -1.388073265552520752e-01 1.268668472766876221e-01 -1.238412633538246155e-01 4.413913004100322723e-03 5.039916038513183594e-01 1.471466273069381714e-01 2.992409095168113708e-02 -2.545551024377346039e-02 3.542048633098602295e-01 -3.817041590809822083e-02 1.184828132390975952e-01 4.720741882920265198e-02 -2.357073277235031128e-01 -1.963626295328140259e-01 -1.920601539313793182e-02 -2.176218330860137939e-01 -1.403610259294509888e-01 2.937240302562713623e-01 -1.576316654682159424e-01 -1.777774468064308167e-02 -2.535982429981231689e-01 -5.815055919811129570e-04 -2.140987664461135864e-01 -7.536906749010086060e-02 -9.269191324710845947e-02
-3.090079128742218018e-01 1.917382627725601196e-01 -2.111658751964569092e-01 -2.437183260917663574e-01 -1.518559008836746216e-01 1.093953698873519897e-01 -1.616460680961608887e-01 9.417718648910522461e-02 6.146972626447677612e-02 5.115151777863502502e-02 3.940962255001068115e-01 2.152853012084960938e-01 -2.145120203495025635e-01 -9.305612742900848389e-02 -1.268062591552734375e-01 1.383778154850006104e-01 1.348840445280075073e-01 1.106717362999916077e-01 -1.067453026771545410e-01 1.416058838367462158e-01 -1.828275024890899658e-01 1.315739005804061890e-01 -2.178400009870529175e-02 -1.524717807769775391e-01 6.443043053150177002e-02 4.070973023772239685e-02 -4.534361660480499268e-01 2.417987212538719177e-02 -1.378136593848466873e-02 -1.446690782904624939e-02 -2.139148861169815063e-01 -3.566580638289451599e-02
-8.773073554039001465e-02 5.014195293188095093e-02 -7.230941206216812134e-02 6.880903989076614380e-02 -1.743142604827880859e-01 2.372107505798339844e-01 -8.840814232826232910e-02 -3.365344554185867310e-02 1.192852556705474854e-01 1.328408867120742798e-01 -1.042097210884094238e-01 4.010053873062133789e-01 -2.312814444303512573e-01 -3.132418394088745117e-01 6.497517228126525879e-02 8.104660362005233765e-02 -6.264851987361907959e-02 2.195038087666034698e-02 -3.013130724430084229e-01 -9.494882076978683472e-02 -1.782109886407852173e-01 1.146265789866447449e-01 -1.815295368432998657e-01 -1.091547831892967224e-01 -4.821496829390525818e-02 -1.248509958386421204e-01 1.581059396266937256e-02 1.070278137922286987e-01 -4.687308371067047119e-01 3.833639621734619141e-02 -2.202893644571304321e-01 -1.580491960048675537e-01
-1.578088402748107910e-01 3.529999777674674988e-02 -3.517428040504455566e-01 -8.438170701265335083e-02 4.444051906466484070e-02 9.904959052801132202e-02 -1.449758708477020264e-01 2.564392089843750000e-01 1.252561211585998535e-01 -6.709914654493331909e-02 1.487118452787399292e-01 3.848107755184173584e-01 4.920338466763496399e-02 -3.773370087146759033e-01 -1.183906942605972290e-01 1.156912222504615784e-01 -1.444498598575592041e-01 -2.028240635991096497e-02 -4.555433522909879684e-03 -8.529515564441680908e-02 1.683648824691772461e-01 1.820098161697387695e-01 -1.289315521717071533e-01 -2.162160910665988922e-02 2.107012122869491577e-01 1.479727625846862793e-01 -1.361704617738723755e-01 1.146111488342285156e-01 2.158728539943695068e-01 8.021616190671920776e-02 -3.454777598381042480e-01 -6.597948074340820312e-02
-4.809788241982460022e-02 -1.255550980567932129e-01 -2.378189191222190857e-02 2.110060006380081177e-01 -2.580848932266235352e-01 3.049231767654418945e-01 -9.339203685522079468e-02 -8.043938130140304565e-02 1.331255733966827393e-01 1.452208906412124634e-01 -1.623390465974807739e-01 4.794243872165679932e-01 -2.244149297475814819e-01 -2.744073271751403809e-01 1.558205932378768921e-01 9.145636111497879028e-02 -1.124537363648414612e-01 9.955292195081710815e-02 -2.856169342994689941e-01 4.063327983021736145e-02 3.281632438302040100e-02 1.051907017827033997e-01 -1.504864841699600220e-01 -4.919845983386039734e-02 -5.089185386896133423e-02 -4.010478034615516663e-02 -1.312499940395355225e-01 -7.641144841909408569e-02 -2.448733597993850708e-01 5.639934912323951721e-02 -2.589678168296813965e-01 -9.094370156526565552e-02
-1.556520015001296997e-01 7.768544554710388184e-02 -2.955059334635734558e-02 -1.629983782768249512e-01 -1.158317103981971741e-01 -2.089467048645019531e-01 -2.247213758528232574e-02 3.127202093601226807e-01 1.195216551423072815e-01 7.604770362377166748e-02 2.708362936973571777e-01 3.872680366039276123e-01 -1.589501462876796722e-02 -1.402765065431594849e-01 -1.861923635005950928e-01 2.210935503244400024e-01 1.292642951011657715e-01 1.795670539140701294e-01 -9.951839596033096313e-02 1.551107913255691528e-01 -1.392948776483535767e-01 1.753704547882080078e-01 -7.771933078765869141e-02 -1.992878168821334839e-01 1.968297064304351807e-01 1.710594817996025085e-02 -4.363358020782470703e-01 8.783853799104690552e-02 -7.926055788993835449e-02 1.857597753405570984e-02 -8.620245009660720825e-02 -1.000780463218688965e-01
1.786936372518539429e-01 1.650305986404418945e-01 -2.595042586326599121e-01 -1.956093013286590576e-01 1.419126242399215698e-01 -5.271324515342712402e-02 -1.270116418600082397e-01 3.086029291152954102e-01 -8.495157212018966675e-02 6.911230087280273438e-02 -1.104341354221105576e-02 3.151697814464569092e-01 1.869477480649948120e-01 -2.756133973598480225e-01 1.440914422273635864e-01 1.257441341876983643e-01 -1.068287044763565063e-01 2.735228044912219048e-03 -2.668185830116271973e-01 2.132337987422943115e-01 -2.063682228326797485e-01 2.960634231567382812e-01 5.568322539329528809e-02 -1.258846372365951538e-01 1.272436976432800293e-01 2.391178393736481667e-03 -2.958010137081146240e-01 4.505823925137519836e-02 1.526917815208435059e-01 -8.104934543371200562e-02 -1.589307636022567749e-01 -6.222238764166831970e-02
8.229809254407882690e-02 5.176692456007003784e-02 -1.836218237876892090e-01 -3.922365605831146240e-02 -3.060857355594635010e-01 9.180233627557754517e-02 2.208869606256484985e-01 -2.281479723751544952e-02 -8.365439623594284058e-02 -2.597424983978271484e-01 5.334095284342765808e-02 2.202915549278259277e-01 1.402223110198974609e-01 9.749908745288848877e-02 2.078311294317245483e-01 5.398971214890480042e-02 7.257518172264099121e-02 3.050448372960090637e-02 -2.491559833288192749e-02 2.122249454259872437e-01 6.492681801319122314e-02 1.079076528549194336e-01 -1.252370029687881470e-01 8.534780144691467285e-02 1.668234169483184814e-01 -3.375965356826782227e-01 -3.289583325386047363e-01 -4.593248069286346436e-01 1.178897731006145477e-02 -2.139354348182678223e-01 -1.279799547046422958e-02 -7.069488614797592163e-02
5.111720785498619080e-02 -2.517872676253318787e-02 -2.795737981796264648e-01 -2.879677116870880127e-01 -1.707040518522262573e-02 -5.715742334723472595e-02 1.398029476404190063e-01 5.075841024518013000e-02 -2.126832902431488037e-01 -2.621989846229553223e-01 -3.836899995803833008e-02 3.302947580814361572e-01 3.702269122004508972e-02 -7.761770486831665039e-02 -3.271852061152458191e-02 -2.170369327068328857e-01 -2.757154405117034912e-01 -3.448754921555519104e-02 4.582126624882221222e-03 -1.099765598773956299e-01 -1.267638057470321655e-01 2.589347362518310547e-01 -1.262000948190689087e-01 4.348237812519073486e-02 1.184317767620086670e-01 -7.086960971355438232e-02 -2.067807465791702271e-01 -1.516484767198562622e-01 -4.008922874927520752e-01 1.011483520269393921e-01 -2.763214111328125000e-01 -8.663576841354370117e-02
-7.294691167771816254e-03 2.597718872129917145e-02 -2.563703060150146484e-01 3.997695818543434143e-02 -3.013332188129425049e-01 2.648105323314666748e-01 1.275411457754671574e-03 1.040742024779319763e-01 1.288339793682098389e-01 -4.008322209119796753e-02 -4.477731510996818542e-02 3.913790583610534668e-01 -1.608355157077312469e-02 -2.879630029201507568e-01 -1.361075341701507568e-01 6.119652092456817627e-02 -3.210103213787078857e-01 3.384836018085479736e-02 -2.598738670349121094e-01 7.996634580194950104e-03 2.115573920309543610e-02 2.233591824769973755e-01 -3.409558832645416260e-01 -7.318386435508728027e-02 1.701374538242816925e-02 -1.006233599036931992e-02 -1.073413528501987457e-03 1.772072911262512207e-01 -2.596149444580078125e-01 1.334787905216217041e-01 -1.207729727029800415e-01 -7.757124304771423340e-02
-7.532435003668069839e-03 3.182905018329620361e-01 -2.734067142009735107e-01 6.838607788085937500e-02 7.418861147016286850e-03 2.217716127634048462e-01 1.004871949553489685e-01 2.898871004581451416e-01 -7.409288734197616577e-02 9.176421165466308594e-02 1.556139886379241943e-01 2.137514501810073853e-01 3.314200788736343384e-03 -2.857889607548713684e-02 3.249571919441223145e-01 5.202247202396392822e-02 -2.378573454916477203e-02 -1.738788373768329620e-02 -2.980679273605346680e-01 3.426671028137207031e-02 -8.919908106327056885e-02 3.696662485599517822e-01 9.049201011657714844e-02 1.431530267000198364e-01 1.619301736354827881e-01 1.596460863947868347e-02 -2.992727160453796387e-01 -7.704927772283554077e-02 2.016312927007675171e-01 -2.061692625284194946e-01 -9.308299422264099121e-02 -7.006467133760452271e-02
7.619180530309677124e-02 1.087710559368133545e-01 -1.077850833535194397e-01 -1.515718847513198853e-01 -2.076154947280883789e-01 1.106037292629480362e-02 2.488582283258438110e-01 2.223370410501956940e-02 3.057260811328887939e-01 1.410493254661560059e-01 4.000663757324218750e-02 1.042798087000846863e-01 -2.000162303447723389e-01 1.709006279706954956e-01 2.587932348251342773e-01 -4.452366009354591370e-02 1.068236529827117920e-01 -9.835557639598846436e-02 -1.240682750940322876e-01 5.503907054662704468e-02 8.104004710912704468e-02 3.911168575286865234e-01 -3.077455461025238037e-01 5.382963269948959351e-02 9.867403656244277954e-02 -1.751821488142013550e-01 -1.153459423221647739e-03 -2.813909649848937988e-01 -2.215203791856765747e-01 -2.289871573448181152e-01 2.086974233388900757e-01 -1.295838057994842529e-01
9.642730653285980225e-02 3.411328420042991638e-02 -3.280462026596069336e-01 -2.604532539844512939e-01 1.278864592313766479e-01 -2.975321933627128601e-02 -1.368716657161712646e-01 1.283718645572662354e-01 -5.082147661596536636e-03 4.977296665310859680e-02 6.627117097377777100e-02 4.573799967765808105e-01 2.416136115789413452e-02 -1.630430072546005249e-01 -2.282023616135120392e-02 4.245485737919807434e-02 -2.669538930058479309e-02 -1.659894585609436035e-01 -2.042662799358367920e-01 1.300381422042846680e-01 -5.421959236264228821e-02 2.731478214263916016e-01 7.020480930805206299e-02 -1.700962781906127930e-01 2.876436114311218262e-01 -3.468227982521057129e-01 -6.838604807853698730e-02 1.479004025459289551e-01 1.220038309693336487e-01 -1.767462044954299927e-01 -2.019490748643875122e-01 3.547736257314682007e-02
-7.220391184091567993e-02 5.100035667419433594e-02 -1.207271069288253784e-01 -2.745745182037353516e-01 2.050441652536392212e-01 1.064079627394676208e-01 6.846202164888381958e-02 -2.530129551887512207e-01 1.359277218580245972e-01 -3.188585862517356873e-02 -1.213992908596992493e-01 2.917629778385162354e-01 -2.906154096126556396e-01 -1.535351127386093140e-01 2.145959734916687012e-01 3.146914541721343994e-01 -3.410078585147857666e-01 -1.685911864042282104e-01 1.172980815172195435e-01 -6.232889741659164429e-02 3.324978426098823547e-02 -5.392287857830524445e-03 7.344378530979156494e-02 8.121236413717269897e-02 2.194642275571823120e-02 -7.628416270017623901e-02 -2.656803131103515625e-01 -1.191706061363220215e-01 -1.665159910917282104e-01 -1.641674488782882690e-01 -1.787292212247848511e-01 -2.334386855363845825e-01
-4.960964992642402649e-02 9.180439263582229614e-02 -1.914292722940444946e-01 1.328451931476593018e-01 -2.434514760971069336e-01 3.660007417201995850e-01 2.054031752049922943e-02 -6.721425801515579224e-02 1.042658165097236633e-01 -6.313888356089591980e-03 -9.506838396191596985e-03 4.307030737400054932e-01 8.998743444681167603e-02 -2.978855073451995850e-01 1.618094742298126221e-02 1.653315722942352295e-01 -1.770969927310943604e-01 -6.000665947794914246e-02 -3.561410605907440186e-01 4.191756621003150940e-02 1.106694620102643967e-02 4.211760312318801880e-02 -3.240792155265808105e-01 -1.819757223129272461e-01 1.958267390727996826e-01 1.081596035510301590e-02 -2.352393604815006256e-02 1.909772902727127075e-01 -1.817011237144470215e-01 2.903725206851959229e-02 -5.062063038349151611e-02 1.442769821733236313e-02
2.554006576538085938e-01 2.033769711852073669e-02 -1.412038952112197876e-01 -2.152920812368392944e-01 -6.396736949682235718e-02 3.403734564781188965e-01 -7.632143050432205200e-02 4.382750019431114197e-02 -5.450344458222389221e-02 8.160655945539474487e-02 5.928437039256095886e-02 6.574302911758422852e-02 -1.564410924911499023e-01 -1.557119190692901611e-01 1.714699417352676392e-01 1.849547177553176880e-01 3.214550763368606567e-02 1.444043070077896118e-01 4.652624577283859253e-02 1.017126664519309998e-01 -9.131127595901489258e-02 1.524178534746170044e-01 -2.393334358930587769e-01 -3.422516286373138428e-01 1.905854940414428711e-01 -9.832868352532386780e-03 -3.268266022205352783e-01 -3.504469394683837891e-01 2.034337520599365234e-01 -2.383610606193542480e-01 7.661492377519607544e-02 8.806618861854076385e-03
4.698013514280319214e-02 8.385635912418365479e-03 -1.472070217132568359e-01 -1.438180357217788696e-01 1.414293646812438965e-01 2.361350357532501221e-01 3.326947614550590515e-02 -1.044704951345920563e-02 -1.534549891948699951e-01 5.133931338787078857e-02 -4.104620516300201416e-01 3.298086225986480713e-01 -1.349044144153594971e-01 1.302996575832366943e-01 1.650999635457992554e-01 4.329031407833099365e-01 4.035417735576629639e-02 3.378492221236228943e-02 -2.916333079338073730e-01 5.294327437877655029e-02 -1.361205521970987320e-02 2.148157507181167603e-01 -8.016198128461837769e-02 9.935953421518206596e-04 3.248407244682312012e-01 5.039947107434272766e-02 -2.453088760375976562e-01 2.539898082613945007e-02 2.288449928164482117e-02 1.021616831421852112e-01 -2.305122092366218567e-02 3.684345632791519165e-02
6.018779054284095764e-02 3.970921337604522705e-01 -1.122159585356712341e-01 -6.598313897848129272e-02 1.735144406557083130e-01 2.926545031368732452e-02 -1.882995963096618652e-01 9.185326099395751953e-02 -1.449094265699386597e-01 7.787416130304336548e-02 1.242482289671897888e-01 4.480501711368560791e-01 2.733883634209632874e-02 -1.273685395717620850e-01 1.544128954410552979e-01 2.298360019922256470e-01 -6.645534187555313110e-02 1.131622418761253357e-01 -2.190199643373489380e-01 2.665849924087524414e-01 -1.736930459737777710e-01 2.297658175230026245e-01 -6.379043310880661011e-02 5.449159070849418640e-02 8.242487162351608276e-02 -5.319418385624885559e-02 -2.826922833919525146e-01 -3.607731079682707787e-03 1.534637659788131714e-01 -1.111012399196624756e-01 -2.408284544944763184e-01 1.731484197080135345e-02
8.356464654207229614e-02 1.483814865350723267e-01 1.349036395549774170e-01 -5.850816145539283752e-02 -1.941826939582824707e-01 -2.810864895582199097e-02 2.000838667154312134e-01 1.254374235868453979e-01 3.924138098955154419e-02 -2.403536885976791382e-01 2.157164365053176880e-01 4.420816898345947266e-01 3.275726363062858582e-02 1.918580010533332825e-02 -1.460122223943471909e-02 2.183162122964859009e-01 -1.759026348590850830e-01 1.182139813899993896e-01 2.111198566854000092e-02 -4.446448758244514465e-02 -4.921491816639900208e-02 2.211486101150512695e-01 -2.587999999523162842e-01 2.107804408296942711e-03 3.384404480457305908e-01 -2.645052373409271240e-01 -7.595750503242015839e-03 -1.025041118264198303e-01 2.073283046483993530e-01 6.748200207948684692e-02 -2.189227193593978882e-01 -2.198433578014373779e-01
4.629134014248847961e-02 1.078458130359649658e-01 -2.643024623394012451e-01 -3.283734619617462158e-02 -2.736137211322784424e-01 2.493374645709991455e-01 4.800084233283996582e-02 1.035268902778625488e-01 5.174396187067031860e-02 1.334391534328460693e-02 -4.405539110302925110e-02 3.641453385353088379e-01 7.190641015768051147e-02 -2.383083701133728027e-01 -4.257762804627418518e-02 6.704919040203094482e-02 -3.082137107849121094e-01 9.656483307480812073e-03 -3.207650184631347656e-01 1.713227853178977966e-02 -2.489871904253959656e-02 1.863113492727279663e-01 -2.593185305595397949e-01 -1.687200665473937988e-01 1.239136382937431335e-01 1.097165569663047791e-01 4.087458178400993347e-02 2.658052742481231689e-01 -2.580322325229644775e-01 -4.201929643750190735e-02 -2.055821418762207031e-01 1.411596238613128662e-01
3.666907316073775291e-03 3.527529910206794739e-02 -3.504675254225730896e-02 4.339066147804260254e-02 3.885389491915702820e-02 -1.713174879550933838e-01 -9.235635399818420410e-02 8.339446783065795898e-02 1.478545367717742920e-01 1.074120551347732544e-01 6.823536474257707596e-03 9.873637557029724121e-02 4.554734379053115845e-02 -3.448368012905120850e-01 -1.593165397644042969e-01 1.340647488832473755e-01 -4.235516488552093506e-01 -9.669059514999389648e-02 -3.761583566665649414e-02 -1.971279829740524292e-02 1.600027084350585938e-02 8.197890967130661011e-02 -2.535408139228820801e-01 1.093887090682983398e-01 2.870663106441497803e-01 -3.137897551059722900e-01 -1.271497905254364014e-01 1.574091911315917969e-01 -2.028452754020690918e-01 -3.404417037963867188e-01 -2.504308819770812988e-01 -1.624794304370880127e-01
4.571999423205852509e-03 5.969783663749694824e-02 -9.662422537803649902e-02 -5.479494109749794006e-02 2.772919088602066040e-02 1.510046571493148804e-01 1.365762650966644287e-01 3.852728009223937988e-02 -1.390126496553421021e-01 -2.051341533660888672e-02 1.135837435722351074e-01 3.542581200599670410e-01 3.816574215888977051e-01 -3.925589844584465027e-02 3.576900111511349678e-03 3.991696983575820923e-02 3.445728123188018799e-01 -1.520039290189743042e-01 -1.427421271800994873e-01 -9.603022038936614990e-02 6.511175632476806641e-02 1.285232603549957275e-01 -3.394902348518371582e-01 -4.974680393934249878e-02 1.395704150199890137e-01 2.268644608557224274e-02 -3.708556890487670898e-01 -2.960099279880523682e-01 -1.923470497131347656e-01 4.252866655588150024e-02 1.988244652748107910e-01 -2.519345376640558243e-03
-2.128597646951675415e-01 -2.518251538276672363e-02 -1.336554586887359619e-01 -6.330840289592742920e-02 -1.635679453611373901e-01 -3.022114560008049011e-02 6.945040076971054077e-02 1.284205019474029541e-01 1.743206977844238281e-01 1.043819785118103027e-01 7.791766524314880371e-02 4.543673694133758545e-01 -1.493519991636276245e-01 -1.249935925006866455e-01 6.086381152272224426e-02 -1.201312895864248276e-02 2.846566727384924889e-03 3.061350882053375244e-01 1.793259382247924805e-02 -1.885199546813964844e-01 -3.583333641290664673e-02 1.358416769653558731e-02 -8.270223438739776611e-02 4.103185236454010010e-02 3.707895576953887939e-01 -2.240077219903469086e-02 -1.260437518358230591e-01 -3.568287193775177002e-01 -8.400745689868927002e-02 -1.923335343599319458e-01 -3.282658457756042480e-01 1.226014047861099243e-01
-5.571469664573669434e-02 1.960007846355438232e-01 -8.855824172496795654e-02 2.367466688156127930e-01 -1.541286557912826538e-01 -2.091630548238754272e-01 1.913360655307769775e-01 1.025570333003997803e-01 1.431715954095125198e-02 4.973391070961952209e-02 -1.774491816759109497e-01 4.253275096416473389e-01 -6.122444197535514832e-02 -1.161536052823066711e-01 2.017242759466171265e-01 1.647690236568450928e-01 -2.399310916662216187e-01 6.387820094823837280e-02 -8.852384984493255615e-02 -1.708101481199264526e-01 9.156897664070129395e-02 3.559727668762207031e-01 -7.637409027665853500e-03 -2.636004686355590820e-01 1.431684661656618118e-02 -1.673959791660308838e-01 -8.657264709472656250e-02 1.206670328974723816e-01 -4.897200688719749451e-02 -1.320245414972305298e-01 -2.062289714813232422e-01 -2.527020871639251709e-01
1.292610764503479004e-01 5.526706576347351074e-02 -1.788154803216457367e-02 -2.283201515674591064e-01 -2.111356258392333984e-01 -1.838569343090057373e-01 2.795429825782775879e-01 -2.913326211273670197e-02 -9.946172684431076050e-02 1.602258831262588501e-01 1.509297341108322144e-01 3.340902030467987061e-01 1.741091459989547729e-01 -2.019993513822555542e-01 -1.891730129718780518e-01 3.904256224632263184e-01 6.859961152076721191e-02 -2.033736556768417358e-01 -9.370636940002441406e-02 -1.064770221710205078e-01 1.521508246660232544e-01 1.091471314430236816e-01 -1.594754750840365887e-03 8.578123152256011963e-02 7.804027199745178223e-02 -2.603685259819030762e-01 -2.017379254102706909e-01 -2.382299304008483887e-01 -2.114820629358291626e-01 -4.173989593982696533e-02 -3.637643158435821533e-02 1.156823709607124329e-01
5.771935731172561646e-02 -1.071227435022592545e-02 6.812656670808792114e-02 6.205719709396362305e-02 -1.559431701898574829e-01 1.470965445041656494e-01 -8.666655421257019043e-02 1.034950911998748779e-01 -7.040909677743911743e-02 1.978578567504882812e-01 -1.205082535743713379e-01 3.387319743633270264e-01 -6.471055001020431519e-02 -1.039916574954986572e-01 4.822022467851638794e-02 -2.858878858387470245e-02 2.753888964653015137e-01 1.705751568078994751e-01 -3.280748799443244934e-02 -3.049932979047298431e-02 3.560992702841758728e-02 3.891477584838867188e-01 -3.746651709079742432e-01 -2.216529399156570435e-01 -6.531370431184768677e-02 -2.024023830890655518e-01 -2.669644057750701904e-01 -2.608203589916229248e-01 -2.921956777572631836e-01 -4.266360774636268616e-02 -6.038222927600145340e-03 -1.070427075028419495e-01
1.744607277214527130e-02 -8.266675285995006561e-03 -3.940854221582412720e-02 1.910613179206848145e-01 -2.625463604927062988e-01 7.919794321060180664e-02 3.828755021095275879e-02 9.387309849262237549e-02 1.685081571340560913e-01 1.023778170347213745e-01 -2.464325428009033203e-01 4.080603420734405518e-01 -1.266082823276519775e-01 -3.209098875522613525e-01 -3.809450939297676086e-02 7.789077609777450562e-02 -1.818824708461761475e-01 9.352683275938034058e-02 -3.261232972145080566e-01 -9.911062568426132202e-02 -3.204225376248359680e-02 6.346464157104492188e-02 -1.357243657112121582e-01 5.256713554263114929e-02 1.606677919626235962e-01 -7.093570381402969360e-02 -1.517980545759201050e-01 1.354977190494537354e-01 -3.298679292201995850e-01 -8.955473452806472778e-02 -2.970577180385589600e-01 -1.478794366121292114e-01
-4.319756478071212769e-02 2.033789902925491333e-01 4.149936884641647339e-02 -2.974666059017181396e-01 -4.027275145053863525e-01 1.921895146369934082e-02 2.275121361017227173e-01 -4.749090597033500671e-02 -4.932372272014617920e-02 3.713490813970565796e-02 1.765670031309127808e-01 1.626400202512741089e-01 1.511837095022201538e-01 -1.150765717029571533e-01 -3.291989490389823914e-02 3.200137615203857422e-01 1.669085919857025146e-01 3.299414217472076416e-01 -1.396669745445251465e-01 -1.830237507820129395e-01 -1.641729027032852173e-01 1.447405666112899780e-01 -2.872694134712219238e-01 1.464633177965879440e-02 2.095803916454315186e-01 -7.024895399808883667e-02 -5.645176023244857788e-02 -1.765483766794204712e-01 -9.116511046886444092e-02 -4.824503511190414429e-02 -6.897876411676406860e-02 -1.731424480676651001e-01
4.736237693578004837e-03 1.791384965181350708e-01 3.218477591872215271e-02 -3.257081210613250732e-01 5.002319812774658203e-02 3.031843714416027069e-02 2.676028609275817871e-01 2.393779456615447998e-01 -7.420478761196136475e-02 -2.495469599962234497e-01 -3.352822735905647278e-02 3.542192876338958740e-01 -6.531287729740142822e-02 -1.593385040760040283e-01 -4.166616871953010559e-02 6.618640571832656860e-02 1.988109797239303589e-01 -2.643739432096481323e-02 -1.137543004006147385e-02 -1.546367704868316650e-01 -1.190032213926315308e-01 -7.520094513893127441e-02 -2.742064595222473145e-01 6.242237612605094910e-02 1.740958392620086670e-01 -3.567935526371002197e-02 -1.753899902105331421e-01 -2.096790373325347900e-01 -3.862031102180480957e-01 1.388654462061822414e-03 -2.703193128108978271e-01 8.110450208187103271e-02
-1.492415834218263626e-02 -1.114736404269933701e-02 -3.687688410282135010e-01 -2.401134222745895386e-01 -7.277271151542663574e-02 -1.486370861530303955e-01 7.680126279592514038e-02 1.752542555332183838e-01 1.157777905464172363e-01 5.724672973155975342e-02 -2.877078056335449219e-01 2.551639080047607422e-01 8.912728726863861084e-02 -3.275251090526580811e-01 1.470149308443069458e-01 2.808007299900054932e-01 -1.550028771162033081e-01 -1.304290443658828735e-01 4.760292544960975647e-02 -8.097980171442031860e-02 -3.292705416679382324e-01 4.770800471305847168e-02 -2.339563667774200439e-01 -1.160639375448226929e-01 -1.087161898612976074e-01 -2.064134925603866577e-01 -1.857856661081314087e-01 1.282026320695877075e-01 1.487445384263992310e-01 -7.181785255670547485e-02 -4.142893478274345398e-03 -1.791631057858467102e-02
2.263190746307373047e-01 3.833078220486640930e-02 -1.661639809608459473e-01 -7.933013886213302612e-02 -7.213137298822402954e-02 2.040912806987762451e-01 -1.716922074556350708e-01 3.523339331150054932e-02 1.670995950698852539e-01 -1.621705442667007446e-01 2.020163536071777344e-01 4.379885792732238770e-01 3.148596286773681641e-01 -2.112938463687896729e-01 1.423370242118835449e-01 -1.376056224107742310e-01 3.401983156800270081e-02 6.913864612579345703e-02 1.169017553329467773e-01 1.735707521438598633e-01 6.213877350091934204e-02 1.566986143589019775e-01 -1.080994084477424622e-01 -2.042165249586105347e-01 2.647966742515563965e-01 -1.655511558055877686e-01 -2.631537318229675293e-01 8.536119759082794189e-02 -8.301426470279693604e-02 -7.683219760656356812e-02 -1.775568127632141113e-01 -1.267679333686828613e-01
3.368578106164932251e-02 7.005046308040618896e-02 -2.072305530309677124e-01 1.121119409799575806e-02 4.626769106835126877e-03 3.372673690319061279e-02 -3.503971993923187256e-01 -6.373897939920425415e-02 5.792880430817604065e-02 2.302117273211479187e-02 1.930242776870727539e-01 3.994755744934082031e-01 9.081171452999114990e-02 -2.914605736732482910e-01 2.562447190284729004e-01 -3.656263649463653564e-02 -9.425541013479232788e-02 5.010903254151344299e-02 -8.248572796583175659e-02 -1.032984778285026550e-01 -6.845017522573471069e-02 1.235801726579666138e-01 -1.671271398663520813e-02 -2.153217978775501251e-02 2.167264372110366821e-01 1.777732968330383301e-01 -4.998282790184020996e-01 5.369780119508504868e-03 -1.138524636626243591e-01 -2.306344658136367798e-01 -9.863961488008499146e-02 -8.991166949272155762e-02
1.594486683607101440e-01 5.106626823544502258e-02 -1.994255930185317993e-01 -2.184230685234069824e-01 1.259387135505676270e-01 9.688146412372589111e-02 9.083343297243118286e-02 -9.430488944053649902e-02 -2.030804008245468140e-01 1.929277032613754272e-01 7.569203525781631470e-02 1.466488689184188843e-01 -2.080218791961669922e-01 -5.736695602536201477e-02 2.373312264680862427e-01 3.679408729076385498e-01 1.361936032772064209e-01 -2.130298912525177002e-01 -2.295118421316146851e-01 3.425609692931175232e-02 1.614792197942733765e-01 1.343604475259780884e-01 -9.118147939443588257e-02 -1.369584351778030396e-01 -9.282084554433822632e-02 -2.249205112457275391e-01 -2.231977880001068115e-01 -1.289348155260086060e-01 -2.244905382394790649e-01 -2.004652768373489380e-01 -3.003945350646972656e-01 5.181520432233810425e-02
1.793612837791442871e-01 1.746746599674224854e-01 -6.802275776863098145e-02 -1.050981953740119934e-01 -7.806752622127532959e-02 1.375809907913208008e-01 -6.437595188617706299e-02 1.368687897920608521e-01 6.280574947595596313e-02 1.559870839118957520e-01 -3.895037174224853516e-01 3.065265119075775146e-01 -6.622164044529199600e-03 1.131095215678215027e-01 3.617467284202575684e-01 3.835276365280151367e-01 5.712570622563362122e-02 -1.599187850952148438e-01 -2.408510260283946991e-02 5.737103521823883057e-03 -7.972164452075958252e-02 -5.980089306831359863e-03 -9.714749455451965332e-02 -7.594163715839385986e-02 4.525346159934997559e-01 -3.453829512000083923e-02 2.581844106316566467e-02 -1.482120007276535034e-01 6.562966853380203247e-02 2.154567651450634003e-02 -1.497355550527572632e-01 -4.639659449458122253e-02
8.230223506689071655e-02 1.741882115602493286e-01 -3.093562126159667969e-01 4.605579376220703125e-02 -1.730953902006149292e-01 -1.757267564535140991e-01 1.474743336439132690e-01 -6.887677591294050217e-04 -8.842830359935760498e-02 3.236066922545433044e-02 1.189652383327484131e-01 8.883726596832275391e-02 -1.287909001111984253e-01 -2.069061249494552612e-01 2.003723978996276855e-01 1.525510251522064209e-01 -3.810170665383338928e-02 3.593164980411529541e-01 2.934654988348484039e-02 -1.851760596036911011e-01 -2.454960644245147705e-01 3.425264954566955566e-01 -1.432515531778335571e-01 1.795466393232345581e-01 1.067563053220510483e-02 -3.254565298557281494e-01 -3.075951710343360901e-02 1.034122258424758911e-01 -1.815083175897598267e-01 -1.749229729175567627e-01 -2.073820382356643677e-01 -9.193880856037139893e-02
-1.807415671646595001e-02 4.304497539997100830e-01 -3.211569786071777344e-01 3.337781876325607300e-02 2.288743667304515839e-02 -2.539894543588161469e-02 1.267778724431991577e-01 2.230771481990814209e-01 -1.759227737784385681e-02 1.004716232419013977e-01 2.026338428258895874e-01 2.968125641345977783e-01 1.685279458761215210e-01 1.764721423387527466e-01 2.103359401226043701e-01 2.203841507434844971e-01 1.196458563208580017e-01 -1.390552818775177002e-01 1.351479887962341309e-01 -1.852186918258666992e-01 -4.650728777050971985e-02 2.901590168476104736e-01 -5.754414014518260956e-03 -2.568903565406799316e-01 1.641761362552642822e-01 4.321895539760589600e-02 -2.449935376644134521e-01 2.747719176113605499e-02 -1.053304225206375122e-01 4.793234914541244507e-02 -4.452004656195640564e-02 -8.736743032932281494e-02
1.125114485621452332e-01 2.996849827468395233e-03 2.260332740843296051e-02 -2.766557335853576660e-01 3.933057934045791626e-02 -3.756406903266906738e-02 2.119504511356353760e-01 2.882725000381469727e-01 -7.122956961393356323e-02 1.143471375107765198e-01 -1.514099091291427612e-01 1.234678551554679871e-01 -2.402835525572299957e-02 -1.609967201948165894e-01 -6.399029493331909180e-02 -4.377203062176704407e-03 -2.269686162471771240e-01 1.401426047086715698e-01 -8.390448638238012791e-04 9.150861948728561401e-02 1.644861549139022827e-01 2.975643873214721680e-01 -3.084025681018829346e-01 -6.787041574716567993e-02 -1.666611582040786743e-01 -2.113124430179595947e-01 -3.831530809402465820e-01 5.812276527285575867e-02 -2.875144779682159424e-01 -2.630873620510101318e-01 -9.260172396898269653e-02 -1.202312707901000977e-01
7.974256761372089386e-03 2.999326288700103760e-01 1.431500911712646484e-01 -1.865156888961791992e-01 3.380431607365608215e-02 2.163598313927650452e-02 7.402667403221130371e-02 -1.667952351272106171e-02 7.142660021781921387e-02 -1.104698330163955688e-01 9.017982333898544312e-02 2.320899963378906250e-01 6.407431513071060181e-02 -9.976745396852493286e-02 9.825533628463745117e-02 9.012416750192642212e-02 7.164876908063888550e-02 -2.251765131950378418e-01 -3.131599426269531250e-01 -2.826108634471893311e-01 -3.466133475303649902e-01 2.419146597385406494e-01 -1.228890195488929749e-01 -1.398240923881530762e-01 1.700100004673004150e-01 -1.055120229721069336e-01 -4.431636631488800049e-01 9.909948334097862244e-03 -2.191921621561050415e-01 -2.410615421831607819e-02 6.216973811388015747e-02 -8.766194805502891541e-03
5.150464549660682678e-02 1.618507057428359985e-01 -3.597179427742958069e-02 2.098172158002853394e-02 -5.062156170606613159e-02 3.144532814621925354e-02 -1.144337058067321777e-01 2.301609218120574951e-01 5.855985358357429504e-02 -5.757899954915046692e-02 1.542354524135589600e-01 2.624632120132446289e-01 -5.991629138588905334e-02 -6.837154179811477661e-02 8.383154869079589844e-02 2.838271260261535645e-01 -5.873460695147514343e-02 2.577442117035388947e-02 9.982345253229141235e-02 -3.937726616859436035e-01 -1.287056654691696167e-01 2.114678174257278442e-01 -2.206403911113739014e-01 3.406479954719543457e-02 -1.051533892750740051e-01 -1.892547160387039185e-01 -2.805719673633575439e-01 -2.561639845371246338e-01 1.242341846227645874e-01 1.042791269719600677e-02 -4.594508111476898193e-01 8.007191121578216553e-02
4.411472752690315247e-02 2.090853750705718994e-01 -2.975298464298248291e-02 -3.605927228927612305e-01 1.659290045499801636e-01 2.488777935504913330e-01 -1.992088705301284790e-01 1.300469636917114258e-01 -1.511882692575454712e-01 1.585372388362884521e-01 -1.923726648092269897e-01 2.087124884128570557e-01 -4.482382501009851694e-04 1.449976395815610886e-02 1.163155287504196167e-01 3.226111531257629395e-01 -1.709671914577484131e-01 -2.553955093026161194e-02 -7.419121265411376953e-02 1.399022191762924194e-01 -1.335196048021316528e-01 2.580979764461517334e-01 5.085377022624015808e-02 -1.203924939036369324e-01 2.618184387683868408e-01 -9.248956292867660522e-02 -3.045843541622161865e-01 -2.519846148788928986e-02 -8.984275162220001221e-02 1.881670393049716949e-02 -3.067709803581237793e-01 3.811121731996536255e-02
8.618611097335815430e-02 2.614677250385284424e-01 1.632389798760414124e-02 -4.212323725223541260e-01 -3.152401149272918701e-01 2.228419668972492218e-02 6.139754131436347961e-02 7.985926419496536255e-02 -6.541526317596435547e-02 -1.777709871530532837e-01 -6.425996869802474976e-02 1.029237061738967896e-01 -8.450479246675968170e-03 -1.578820645809173584e-01 1.212768703699111938e-01 1.135869473218917847e-01 1.384706050157546997e-01 -1.706795245409011841e-01 -3.116882443428039551e-01 -4.193370416760444641e-02 -7.174283266067504883e-02 2.797177731990814209e-01 1.047057360410690308e-01 1.905774474143981934e-01 -1.055638417601585388e-01 -2.313418537378311157e-01 -2.573059499263763428e-01 4.801391810178756714e-02 7.345052808523178101e-02 -2.420272529125213623e-01 -1.628424040973186493e-02 -2.407761365175247192e-01
-3.497403115034103394e-02 3.621951118111610413e-02 -2.648889124393463135e-01 -1.022116541862487793e-01 -1.497166454792022705e-01 -4.077268298715353012e-03 -3.198122680187225342e-01 -1.414559129625558853e-02 5.220936238765716553e-02 4.453659430146217346e-02 1.908112019300460815e-01 1.118435934185981750e-01 1.381907165050506592e-01 -2.403772920370101929e-01 -3.179334849119186401e-02 1.544885188341140747e-01 -2.483841776847839355e-01 7.140517979860305786e-02 -1.101084649562835693e-01 -9.311527758836746216e-02 -6.014374550431966782e-03 1.877208054065704346e-01 -3.244105577468872070e-01 2.057494372129440308e-01 3.180353939533233643e-01 -2.862851135432720184e-02 9.253583103418350220e-02 -1.573406718671321869e-02 -4.606712460517883301e-01 -1.227756068110466003e-01 -1.494413614273071289e-01 -7.561782747507095337e-02
-3.064436838030815125e-02 9.138707816600799561e-02 -1.710254400968551636e-01 1.869127601385116577e-01 -2.738865911960601807e-01 2.317943423986434937e-01 2.676917240023612976e-03 -2.012683004140853882e-01 -1.082166656851768494e-02 8.117704093456268311e-02 -1.359214931726455688e-01 2.478365749120712280e-01 -2.699171006679534912e-02 -2.259194254875183105e-01 2.360708266496658325e-02 2.211861312389373779e-01 -3.250715136528015137e-01 -2.413551136851310730e-02 -3.873845934867858887e-01 -2.246207371354103088e-02 -5.378545820713043213e-02 1.583448983728885651e-02 -2.644778788089752197e-01 1.082280054688453674e-01 9.340390679426491261e-04 -4.876939952373504639e-02 7.650481164455413818e-02 -3.628992661833763123e-02 -2.751394808292388916e-01 -2.157339900732040405e-01 -1.129512712359428406e-01 -2.884972989559173584e-01
-3.636370226740837097e-02 1.198580414056777954e-01 -1.312060654163360596e-01 -1.349781453609466553e-01 -1.004916206002235413e-01 5.615345761179924011e-02 -1.345574706792831421e-01 3.197375535964965820e-01 -1.070183143019676208e-01 -8.132109791040420532e-02 2.439688146114349365e-01 2.431131005287170410e-01 -1.825549006462097168e-01 -1.651255786418914795e-01 4.971417039632797241e-02 3.496274948120117188e-01 1.466802805662155151e-01 -1.521078944206237793e-01 1.792392879724502563e-01 -3.528658151626586914e-01 7.112543098628520966e-03 2.809516191482543945e-01 -6.621456891298294067e-02 2.577068209648132324e-01 1.060110405087471008e-01 -1.080476140487007797e-04 -1.367470026016235352e-01 6.151335313916206360e-02 3.282383456826210022e-02 -1.877486258745193481e-01 -2.097203135490417480e-01 -1.678916662931442261e-01
-2.148558348417282104e-01 -2.288915216922760010e-01 -2.576447129249572754e-01 -8.906099200248718262e-02 -2.166515775024890900e-02 1.068951487541198730e-01 1.249758526682853699e-01 1.925855726003646851e-01 -1.530040949583053589e-01 2.166597396135330200e-01 2.681294977664947510e-01 2.360623925924301147e-01 1.528416667133569717e-02 3.643436357378959656e-02 -5.773343145847320557e-03 3.011610805988311768e-01 1.963965222239494324e-02 5.252901837229728699e-02 -3.688874840736389160e-02 -3.905010223388671875e-01 -1.409183144569396973e-01 1.600895076990127563e-01 -2.655625343322753906e-01 -8.223229646682739258e-02 1.792334765195846558e-01 4.293734580278396606e-02 -3.566870093345642090e-01 -2.775877714157104492e-02 -1.085687503218650818e-01 1.014622952789068222e-02 3.278624266386032104e-02 1.325424015522003174e-01
-8.506702631711959839e-02 8.151181042194366455e-02 -5.071412771940231323e-02 -2.067608833312988281e-01 -2.779699862003326416e-02 1.596668958663940430e-01 -9.815970808267593384e-02 -3.705374523997306824e-02 6.040162593126296997e-02 1.463749706745147705e-01 1.489339619874954224e-01 4.079275131225585938e-01 8.726587891578674316e-02 -1.952935010194778442e-01 -3.309769928455352783e-01 9.792339056730270386e-03 -4.259986877441406250e-01 -2.233334034681320190e-01 -7.783105224370956421e-02 1.664101481437683105e-01 -5.807924643158912659e-02 1.806711554527282715e-01 -2.801750302314758301e-01 -4.122525826096534729e-02 -3.139609098434448242e-02 -4.617798700928688049e-02 -2.469653487205505371e-01 1.101784631609916687e-01 -2.675247788429260254e-01 -1.573452726006507874e-02 -2.669904939830303192e-02 6.611751019954681396e-02
-1.829698830842971802e-01 -1.879988908767700195e-01 -1.683370471000671387e-01 2.996835671365261078e-02 -3.908183574676513672e-01 3.173709809780120850e-01 8.994825184345245361e-02 -3.539133816957473755e-02 1.230526044964790344e-01 2.337471209466457367e-02 1.894054263830184937e-01 4.441300928592681885e-01 1.307908147573471069e-01 5.466916412115097046e-02 -1.985990814864635468e-02 1.994016915559768677e-01 2.214897871017456055e-01 -5.775707587599754333e-02 4.962646588683128357e-02 -1.862570196390151978e-01 -1.022121496498584747e-02 6.384182721376419067e-02 2.739693410694599152e-02 1.563218235969543457e-01 1.702664233744144440e-02 1.149412617087364197e-02 -2.577320635318756104e-01 -2.286379784345626831e-01 -2.166788876056671143e-01 -3.874285146594047546e-02 9.898892790079116821e-02 -1.838035434484481812e-01
2.066729813814163208e-01 5.212794616818428040e-02 -3.748196735978126526e-02 9.947687387466430664e-02 -5.211351811885833740e-02 2.688369750976562500e-01 -1.732166111469268799e-01 -1.223918795585632324e-01 2.282850444316864014e-01 -3.541448339819908142e-02 1.610990315675735474e-01 4.275361597537994385e-01 6.920509040355682373e-02 -2.263921648263931274e-01 -1.055134981870651245e-01 2.153439521789550781e-01 -5.882783327251672745e-03 9.300044178962707520e-02 1.145095154643058777e-01 1.138738319277763367e-01 1.429034322500228882e-01 2.875201404094696045e-01 -2.777642011642456055e-01 1.437734365463256836e-01 1.020279005169868469e-01 1.393128186464309692e-01 -4.250442236661911011e-02 9.264869987964630127e-02 -1.477897018194198608e-01 -1.789485812187194824e-01 -2.572614252567291260e-01 -2.273897975683212280e-01
-9.525716304779052734e-02 -1.187183782458305359e-01 -1.878940165042877197e-01 5.314345657825469971e-02 -8.854487910866737366e-03 -7.259199768304824829e-02 4.321264848113059998e-02 6.561456620693206787e-02 2.976708710193634033e-01 8.316848427057266235e-02 -1.948439143598079681e-02 3.316231667995452881e-01 -6.818899512290954590e-02 -1.298256516456604004e-01 4.248879477381706238e-02 2.949956655502319336e-01 1.742253005504608154e-01 1.369364261627197266e-01 1.402972340583801270e-01 -2.861379384994506836e-01 1.494180858135223389e-01 2.218117415904998779e-01 -1.034799516201019287e-01 5.753509327769279480e-02 3.468892276287078857e-01 -7.253756374120712280e-02 -2.262624204158782959e-01 -3.418209254741668701e-01 -2.355048432946205139e-02 -2.298190593719482422e-01 -1.581822484731674194e-01 -5.234998092055320740e-02
-2.443936914205551147e-01 4.676018282771110535e-02 -1.799738258123397827e-01 3.309350833296775818e-02 -1.301971822977066040e-01 -2.430657669901847839e-02 2.111483067274093628e-01 2.107007652521133423e-01 1.332225501537322998e-01 3.123787045478820801e-01 6.041513755917549133e-02 3.079486489295959473e-01 3.135306388139724731e-02 -1.239322051405906677e-01 -2.510114610195159912e-01 3.301104009151458740e-01 3.215360939502716064e-01 -5.579921603202819824e-02 3.137287124991416931e-02 -5.564328283071517944e-03 6.603174656629562378e-02 2.492210566997528076e-01 -5.533448886126279831e-03 -6.274710595607757568e-02 1.012574359774589539e-01 -8.410140872001647949e-02 -1.888036727905273438e-01 -1.220750957727432251e-01 -3.214628696441650391e-01 -1.288699507713317871e-01 -2.506291493773460388e-02 -1.718816459178924561e-01
3.030708245933055878e-02 -1.235657259821891785e-01 -3.650885447859764099e-02 -1.422269642353057861e-01 6.702580302953720093e-02 7.992021739482879639e-02 -1.635580062866210938e-01 -8.860073238611221313e-02 4.779220372438430786e-02 -1.575654186308383942e-02 -3.189492225646972656e-01 3.191692829132080078e-01 2.032407671213150024e-01 -8.156801015138626099e-02 4.687356203794479370e-02 3.140523433685302734e-01 -1.780093461275100708e-01 -2.161570489406585693e-01 7.295769453048706055e-02 6.088786199688911438e-02 -6.773079931735992432e-02 3.667568266391754150e-01 1.102707758545875549e-01 1.973147876560688019e-02 2.420795857906341553e-01 -2.339630872011184692e-01 -3.463781476020812988e-01 -1.858340352773666382e-01 -1.091409921646118164e-01 -5.790128838270902634e-03 1.045980863273143768e-02 -2.070220559835433960e-01
-3.590878471732139587e-02 2.906916737556457520e-01 -1.263223439455032349e-01 -7.661405485123395920e-03 -1.058067381381988525e-01 -4.926096647977828979e-02 2.240625023841857910e-02 -7.950722426176071167e-02 -4.917727410793304443e-02 -2.103701382875442505e-01 1.238881349563598633e-01 3.308321833610534668e-01 1.734684109687805176e-01 -1.549923866987228394e-01 -2.705156244337558746e-02 3.951140046119689941e-01 -2.027343213558197021e-01 1.842040866613388062e-01 8.781794458627700806e-02 -1.585512161254882812e-01 -1.999008804559707642e-01 8.969921618700027466e-02 -3.041727244853973389e-01 3.126669302582740784e-02 1.056652422994375229e-02 -1.600971370935440063e-01 -2.701780013740062714e-02 -2.873978018760681152e-01 1.768970787525177002e-01 3.390340134501457214e-02 -2.302663624286651611e-01 -2.266984432935714722e-01
2.778643742203712463e-02 -8.127023465931415558e-03 -2.439445853233337402e-01 1.158535405993461609e-01 -6.210683844983577728e-03 1.484824120998382568e-01 -2.481543342582881451e-04 -2.663787081837654114e-02 1.105945184826850891e-01 -1.005980670452117920e-01 8.024028688669204712e-02 2.274185121059417725e-01 -4.382492229342460632e-02 -1.370825916528701782e-01 2.914134263992309570e-01 1.357049494981765747e-01 -1.480681300163269043e-01 -5.792697146534919739e-02 -4.707731604576110840e-01 6.606573611497879028e-02 -2.268647700548171997e-01 3.977371379733085632e-02 -2.164944261312484741e-02 1.316729467362165451e-02 3.383809467777609825e-03 -4.107017815113067627e-01 9.468744695186614990e-02 -2.440717667341232300e-01 -1.471420228481292725e-01 -2.776593267917633057e-01 -2.368447184562683105e-01 -4.299563169479370117e-02
-3.456915915012359619e-02 1.542099714279174805e-01 -1.192239224910736084e-01 1.505695134401321411e-01 -2.838645875453948975e-01 2.661331593990325928e-01 -1.023120656609535217e-01 4.889214411377906799e-02 3.326187282800674438e-02 -1.343934051692485809e-02 -3.343875333666801453e-02 4.244662225246429443e-01 2.658839523792266846e-02 -2.382626533508300781e-01 -3.232409805059432983e-02 1.341659873723983765e-01 -2.373862564563751221e-01 -3.031835518777370453e-02 -3.464761972427368164e-01 -2.225306257605552673e-02 1.421030610799789429e-01 1.284931004047393799e-01 -3.733895421028137207e-01 -7.839108258485794067e-02 1.256588697433471680e-01 7.662433385848999023e-02 -2.674507675692439079e-03 1.693807840347290039e-01 -3.195981383323669434e-01 -1.036020554602146149e-02 -3.885164856910705566e-02 -2.402792870998382568e-02
2.377541065216064453e-01 1.004159450531005859e-01 -2.047536075115203857e-01 -1.520699858665466309e-01 2.973463758826255798e-02 3.992479443550109863e-01 4.604934155941009521e-02 2.353989146649837494e-02 -3.584339618682861328e-01 1.274191290140151978e-01 -2.643938548862934113e-02 2.144758105278015137e-01 -3.453102335333824158e-02 -7.919539511203765869e-02 -4.316895455121994019e-02 4.456476271152496338e-01 -5.845671519637107849e-02 -5.093706771731376648e-02 -2.059141248464584351e-01 -5.371004715561866760e-02 4.734396934509277344e-02 1.001995429396629333e-01 2.696855664253234863e-01 8.478330075740814209e-02 2.168260365724563599e-01 -1.534576714038848877e-01 -2.094009220600128174e-01 1.951599121093750000e-02 -7.551965862512588501e-02 -7.315042614936828613e-02 -1.626341044902801514e-01 1.012420207262039185e-01
1.408697068691253662e-01 6.766124069690704346e-02 -1.446288377046585083e-01 -5.372043699026107788e-02 -2.365401685237884521e-01 2.070911824703216553e-01 3.014140389859676361e-02 1.483820658177137375e-02 2.584844529628753662e-01 -7.787057012319564819e-02 1.126989945769309998e-01 3.285210430622100830e-01 1.144771054387092590e-01 -1.811945140361785889e-01 8.711737394332885742e-02 3.946878910064697266e-01 1.051251068711280823e-01 3.362301886081695557e-01 -5.354866757988929749e-02 -1.890821307897567749e-01 2.846873365342617035e-02 -2.466017380356788635e-02 2.044204622507095337e-01 1.226057708263397217e-01 -1.688625290989875793e-02 -8.455765992403030396e-02 -2.560888528823852539e-01 -2.995659708976745605e-01 -5.038563907146453857e-02 1.848565228283405304e-02 -3.516232594847679138e-02 -2.473147064447402954e-01
-1.481684204190969467e-02 1.739795953035354614e-01 2.269200384616851807e-01 -7.693310827016830444e-02 2.029903531074523926e-01 1.499148756265640259e-01 2.872307039797306061e-02 1.232013665139675140e-02 -9.434445202350616455e-02 9.473542449995875359e-04 1.060317754745483398e-01 2.624575197696685791e-01 8.602537959814071655e-02 6.512247771024703979e-02 1.074555218219757080e-01 3.479385673999786377e-01 -2.146011032164096832e-02 -4.200018942356109619e-01 -1.671700477600097656e-01 -4.124505817890167236e-02 5.936292465776205063e-03 3.048978149890899658e-01 -1.548114717006683350e-01 -2.325626611709594727e-01 1.102233305573463440e-01 -1.742518097162246704e-01 -3.216359317302703857e-01 -2.728892862796783447e-01 -1.191015318036079407e-01 4.004346672445535660e-03 -2.221191674470901489e-02 3.849133104085922241e-02
2.249261438846588135e-01 1.038877665996551514e-02 7.094269990921020508e-02 2.509898506104946136e-02 -3.989171385765075684e-01 2.883406579494476318e-01 -8.787815459072589874e-03 1.041593328118324280e-01 -6.336972117424011230e-03 1.826521307229995728e-01 -1.289203166961669922e-01 2.329345345497131348e-01 1.395232975482940674e-01 -7.628386467695236206e-02 -1.305420100688934326e-01 -4.451102763414382935e-02 -8.014422655105590820e-02 -8.786795288324356079e-02 1.636251956224441528e-01 -9.017632156610488892e-02 -5.418207123875617981e-02 2.218079268932342529e-01 -1.842239946126937866e-01 6.644178181886672974e-02 -1.107258126139640808e-01 -8.131733536720275879e-02 -3.252162039279937744e-01 -3.015072941780090332e-01 -2.681845724582672119e-01 -3.241719007492065430e-01 -1.580002345144748688e-02 -9.749545156955718994e-02
-3.376555815339088440e-02 1.992448419332504272e-01 1.105821952223777771e-01 -1.093852221965789795e-01 -1.989633142948150635e-01 -1.919887028634548187e-02 -1.363423764705657959e-01 9.705358743667602539e-02 4.755391925573348999e-02 -1.287560015916824341e-01 5.270646885037422180e-02 1.724624931812286377e-01 1.182572841644287109e-01 -2.802407555282115936e-02 -1.200131848454475403e-01 3.328585028648376465e-01 7.639623433351516724e-02 6.294058263301849365e-02 -1.322116702795028687e-01 -8.295256644487380981e-02 -2.689890861511230469e-01 1.365560591220855713e-01 -3.846879899501800537e-01 -3.652773797512054443e-02 1.625038683414459229e-01 -3.112127482891082764e-01 -1.850545704364776611e-01 1.896405965089797974e-02 9.816350787878036499e-02 1.396590191870927811e-02 -3.145266473293304443e-01 -3.668388426303863525e-01
-8.800758421421051025e-02 -7.748077809810638428e-02 1.146405003964900970e-02 -1.399086266756057739e-01 -1.438456028699874878e-01 -5.654203891754150391e-02 7.239560037851333618e-02 6.255083531141281128e-02 3.485883772373199463e-01 1.026113182306289673e-01 2.326706647872924805e-01 3.534699976444244385e-01 2.246167957782745361e-01 -1.199259534478187561e-01 8.077104389667510986e-02 2.324970066547393799e-01 -6.118026748299598694e-02 -4.222453758120536804e-02 2.218997478485107422e-02 -1.248645633459091187e-01 -3.828087076544761658e-02 -3.265053406357765198e-02 -2.563460171222686768e-01 -5.286080017685890198e-02 4.225299954414367676e-01 -7.582690566778182983e-02 -2.830074727535247803e-02 -3.778345584869384766e-01 -2.368272542953491211e-01 -9.189794957637786865e-02 -1.075130105018615723e-01 1.971763186156749725e-02
-5.439028143882751465e-02 1.913305222988128662e-01 -1.214243844151496887e-01 -9.816157817840576172e-02 -1.805501058697700500e-02 -1.345908790826797485e-01 -3.507793694734573364e-02 1.467866003513336182e-01 -2.940112650394439697e-01 1.140272989869117737e-01 2.477329820394515991e-01 1.591623872518539429e-01 2.055995464324951172e-01 -9.180897474288940430e-02 -4.033559188246726990e-02 4.474740028381347656e-01 -1.007772758603096008e-01 7.370311766862869263e-02 -1.590437740087509155e-01 -2.099904865026473999e-01 -2.822047658264636993e-02 2.610938847064971924e-01 -8.405058830976486206e-02 -1.277140229940414429e-01 2.069199681282043457e-01 1.771563589572906494e-01 -3.514579534530639648e-01 -4.294295981526374817e-02 -9.502475708723068237e-02 -2.167318761348724365e-01 6.451754271984100342e-02 1.381135433912277222e-01
-8.268508315086364746e-02 1.084217354655265808e-01 -2.273333072662353516e-01 3.709914535284042358e-02 -3.831284046173095703e-01 -1.570882648229598999e-01 -2.921066991984844208e-02 1.771107912063598633e-01 1.438934803009033203e-01 -1.024005934596061707e-01 1.994045674800872803e-01 2.853864133358001709e-01 -2.010492980480194092e-01 -5.585488677024841309e-02 -9.563910961151123047e-02 1.855505257844924927e-01 1.972707360982894897e-01 1.459168344736099243e-01 -2.591957151889801025e-02 -6.358007341623306274e-02 7.213497906923294067e-02 1.581417769193649292e-01 5.558094754815101624e-02 -1.127927973866462708e-01 2.696788907051086426e-01 -1.279131323099136353e-01 -2.076598852872848511e-01 -2.455995231866836548e-01 -1.800949424505233765e-01 -3.236545324325561523e-01 -1.356429904699325562e-01 -1.615218967199325562e-01
1.603124886751174927e-01 2.005457431077957153e-01 -6.420049816370010376e-02 -1.183599457144737244e-01 2.516269497573375702e-02 -3.217612579464912415e-02 2.258274704217910767e-01 1.792405694723129272e-01 4.006072506308555603e-02 -2.414897233247756958e-01 6.687816232442855835e-02 4.007582962512969971e-01 -6.936823576688766479e-02 -2.319713830947875977e-01 5.095675960183143616e-02 1.756144464015960693e-01 2.625109069049358368e-02 -1.019835472106933594e-02 1.196462940424680710e-02 -1.044372171163558960e-01 -3.923417329788208008e-01 1.609421521425247192e-01 -5.218163132667541504e-02 -7.623776793479919434e-02 1.839650794863700867e-02 -8.106450736522674561e-02 -5.963487923145294189e-02 -7.792184501886367798e-02 2.817062437534332275e-01 -2.884359657764434814e-01 -3.253461420536041260e-01 -1.701187938451766968e-01
-1.395982224494218826e-02 1.250344812870025635e-01 4.266470298171043396e-02 -2.330991066992282867e-02 -2.929879426956176758e-01 1.009144335985183716e-01 7.783567905426025391e-02 7.043781876564025879e-02 -1.147279664874076843e-01 -2.952304109930992126e-02 2.133260518312454224e-01 4.735774993896484375e-01 -2.057503610849380493e-01 -2.481105625629425049e-01 1.796289682388305664e-01 1.050288081169128418e-01 1.032556891441345215e-01 2.390676587820053101e-01 -3.194039463996887207e-01 -2.786875963211059570e-01 -2.401206940412521362e-01 2.387403249740600586e-01 8.285625278949737549e-02 -1.616847068071365356e-01 -9.183210134506225586e-02 1.471052020788192749e-01 -8.980645239353179932e-02 3.122060745954513550e-02 -4.987281933426856995e-02 1.372627355158329010e-02 -2.869423478841781616e-03 -8.243308216333389282e-02
-8.544138818979263306e-02 -3.656344115734100342e-02 1.401553303003311157e-01 -1.642278730869293213e-01 4.582965001463890076e-02 8.929590135812759399e-02 -4.714496433734893799e-02 -8.083349466323852539e-02 1.376417875289916992e-01 3.368327915668487549e-01 -2.404491454362869263e-01 3.868130445480346680e-01 -3.488060086965560913e-02 -2.547308504581451416e-01 1.215691864490509033e-01 1.269210577011108398e-01 -2.221996635198593140e-01 -5.137748643755912781e-02 -1.516310423612594604e-01 -1.885953247547149658e-01 2.029879242181777954e-01 4.034616351127624512e-01 7.574381679296493530e-02 2.360751666128635406e-02 -1.886487938463687897e-02 1.145501434803009033e-01 -3.620045632123947144e-02 -7.482492178678512573e-02 -2.206587791442871094e-01 -6.130871921777725220e-02 -8.027604222297668457e-02 -2.982462942600250244e-01
1.198831647634506226e-01 1.812691390514373779e-01 -9.444415569305419922e-02 -1.844895072281360626e-02 1.171539202332496643e-01 2.198966294527053833e-01 -4.023744463920593262e-01 8.372243493795394897e-02 6.584734469652175903e-02 -2.424825280904769897e-01 1.028948053717613220e-01 2.205699235200881958e-01 -1.116600632667541504e-02 -8.597414940595626831e-02 1.328981220722198486e-01 5.646779760718345642e-02 -1.631385684013366699e-01 -1.046506538987159729e-01 -1.176332011818885803e-01 -1.006447151303291321e-01 -1.510058790445327759e-01 3.831664919853210449e-01 -4.442357644438743591e-02 3.777499869465827942e-02 4.050380587577819824e-01 -7.563982158899307251e-02 1.038464903831481934e-01 -7.748537696897983551e-03 -2.827585935592651367e-01 -2.552771270275115967e-01 1.677860319614410400e-02 -3.467189893126487732e-02
-7.347230613231658936e-02 2.607470452785491943e-01 -2.225933969020843506e-01 -2.461775541305541992e-01 2.914454936981201172e-01 -1.387176811695098877e-01 7.499152421951293945e-02 3.634855151176452637e-02 -1.976934671401977539e-01 -2.276736795902252197e-01 -1.708201505243778229e-02 2.301280051469802856e-01 1.530748903751373291e-01 -1.843832284212112427e-01 -1.126265525817871094e-01 1.296233683824539185e-01 5.817819386720657349e-02 3.146163001656532288e-02 -2.086161822080612183e-02 -1.304245889186859131e-01 -1.789458990097045898e-01 1.735644973814487457e-02 -1.522125303745269775e-01 1.449715811759233475e-02 2.198742628097534180e-01 6.547316908836364746e-02 -3.835924863815307617e-01 -2.355969101190567017e-01 -3.302085995674133301e-01 -1.591868847608566284e-01 -7.856480032205581665e-02 -2.992657199501991272e-02
-7.360586524009704590e-02 -1.303409188985824585e-01 -2.936277985572814941e-01 -3.680679574608802795e-02 -8.129781484603881836e-02 1.048356369137763977e-01 8.286090195178985596e-02 1.269092857837677002e-01 2.098111435770988464e-02 1.341317594051361084e-01 3.090622425079345703e-01 2.245579957962036133e-01 1.851574480533599854e-01 -6.689683347940444946e-02 -1.132963746786117554e-01 2.385907918214797974e-01 -1.058258861303329468e-01 2.120548039674758911e-01 3.699734434485435486e-02 -2.924734055995941162e-01 -8.922474458813667297e-03 4.475938379764556885e-01 -2.203869074583053589e-01 -1.422567069530487061e-01 1.200459524989128113e-01 1.208509355783462524e-01 -3.256612420082092285e-01 -1.221694983541965485e-02 1.488372962921857834e-02 3.570613265037536621e-02 1.645337492227554321e-01 2.146940678358078003e-02
-2.382211238145828247e-01 7.150264829397201538e-02 3.227476403117179871e-02 -4.428571164608001709e-01 -2.090327292680740356e-01 1.352098882198333740e-01 1.403966844081878662e-01 2.142229080200195312e-01 -9.789296984672546387e-02 -1.710750013589859009e-01 8.247441053390502930e-02 1.066385060548782349e-01 1.214109733700752258e-01 -2.420775890350341797e-01 8.553235977888107300e-02 3.136250376701354980e-01 4.433907102793455124e-03 1.619755625724792480e-01 -4.395867511630058289e-02 -1.554525792598724365e-01 -1.082490012049674988e-01 2.451060414314270020e-01 -3.620415329933166504e-01 7.760483026504516602e-02 -1.781048486009240150e-03 -1.545015722513198853e-01 -1.673128008842468262e-01 -3.332372009754180908e-02 -1.369849741458892822e-01 1.060924902558326721e-01 -1.764280945062637329e-01 4.452592507004737854e-02
9.166242554783821106e-03 1.680035591125488281e-01 -3.548496067523956299e-01 -8.182782679796218872e-03 1.760876923799514771e-01 -2.594713307917118073e-02 -2.056695222854614258e-01 -5.927958525717258453e-03 -1.021634489297866821e-01 6.801852583885192871e-02 1.931157112121582031e-01 4.862084388732910156e-01 3.888794034719467163e-02 -2.542750835418701172e-01 2.052669599652290344e-02 -2.560579590499401093e-02 -1.401059031486511230e-01 1.215589940547943115e-01 -1.678802669048309326e-01 5.862776190042495728e-02 -9.923856705427169800e-02 4.018502831459045410e-01 5.449143797159194946e-02 8.235510438680648804e-02 9.636590629816055298e-02 -1.605260670185089111e-01 -1.877710074186325073e-01 -5.464762821793556213e-02 8.699455112218856812e-02 -9.132578969001770020e-02 -2.639228403568267822e-01 -9.856599569320678711e-02
2.152320742607116699e-01 -2.510385215282440186e-02 -1.146623268723487854e-01 -7.726088911294937134e-02 -7.750251144170761108e-02 5.986244417726993561e-03 2.189119458198547363e-01 -5.230973288416862488e-02 3.576797991991043091e-02 8.832601457834243774e-02 7.210448384284973145e-02 7.613831013441085815e-02 6.403213739395141602e-02 -2.977362573146820068e-01 2.193145900964736938e-01 2.238622903823852539e-01 -6.955720484256744385e-02 -8.241330087184906006e-02 -4.453048575669527054e-03 -3.772919178009033203e-01 -2.048539668321609497e-01 3.457115292549133301e-01 -1.771935671567916870e-01 3.911445662379264832e-02 -8.991289883852005005e-02 5.160135775804519653e-02 -3.043616712093353271e-01 -1.279472094029188156e-02 -2.708325684070587158e-01 -2.627257406711578369e-01 -1.087225005030632019e-01 2.450290620326995850e-01
-2.467154264450073242e-01 3.216469287872314453e-02 5.305406451225280762e-02 3.568487614393234253e-02 -1.138549968600273132e-01 4.502587765455245972e-02 2.279607802629470825e-01 8.265262842178344727e-02 1.706090271472930908e-01 1.337613314390182495e-01 2.744801715016365051e-02 5.039186477661132812e-01 2.900471389293670654e-01 4.174754768610000610e-02 -7.138375192880630493e-02 1.846271455287933350e-01 -2.295115292072296143e-01 -1.245360299944877625e-01 -1.902190223336219788e-02 -1.788232773542404175e-01 -9.560081176459789276e-03 7.180356979370117188e-02 -6.367955356836318970e-02 -7.232087664306163788e-03 3.116679191589355469e-01 -1.468079537153244019e-01 -1.392974853515625000e-01 -2.571629583835601807e-01 -2.080745846033096313e-01 4.695257171988487244e-03 -2.749626934528350830e-01 -2.131992392241954803e-02
1.347456276416778564e-01 3.065139651298522949e-01 -1.237146705389022827e-01 1.119312047958374023e-01 -2.308957874774932861e-01 -1.832084544003009796e-02 -7.640681415796279907e-02 1.286113262176513672e-01 1.802810728549957275e-01 3.470687195658683777e-02 2.413991838693618774e-01 3.265237510204315186e-01 -1.013722084462642670e-02 -3.451015427708625793e-02 2.110589444637298584e-01 2.013359069824218750e-01 1.340540647506713867e-01 2.846588492393493652e-01 -2.345457114279270172e-02 -3.752077221870422363e-01 -1.389095038175582886e-01 1.057111322879791260e-01 -2.405552417039871216e-01 -2.032271213829517365e-02 3.705077618360519409e-02 -2.292311936616897583e-01 -1.144026741385459900e-01 -7.514358311891555786e-02 -8.686192333698272705e-02 -1.488301008939743042e-01 2.331456989049911499e-01 1.151925176382064819e-01
6.919302791357040405e-02 1.993557512760162354e-01 -3.948013186454772949e-01 -6.856153905391693115e-02 1.446705013513565063e-01 -2.016846388578414917e-01 -8.073486387729644775e-02 6.865443289279937744e-02 -9.562420891597867012e-04 -7.189176231622695923e-02 7.250978052616119385e-02 3.745565116405487061e-01 -6.594060361385345459e-02 2.905363962054252625e-02 1.067668795585632324e-01 2.350713759660720825e-01 1.146989837288856506e-01 -1.728484779596328735e-02 -2.021448165178298950e-01 -3.005332052707672119e-01 -1.509915888309478760e-01 1.631222814321517944e-01 -4.707940295338630676e-02 2.286078929901123047e-01 1.660001128911972046e-01 -1.253692805767059326e-01 -1.050547789782285690e-02 1.620234698057174683e-01 -1.990837305784225464e-01 9.373453259468078613e-02 -3.566266894340515137e-01 -7.571230828762054443e-02
3.596603870391845703e-02 2.495901435613632202e-01 -1.430928111076354980e-01 -2.919405102729797363e-01 -1.941255927085876465e-01 1.502980012446641922e-02 -1.145187914371490479e-01 3.703477680683135986e-01 1.179287359118461609e-01 7.010228931903839111e-02 5.994832888245582581e-02 1.225655227899551392e-01 -2.617821693420410156e-01 -6.005606800317764282e-02 -9.040485136210918427e-03 2.737558186054229736e-01 2.312933560460805893e-03 -7.869113236665725708e-02 1.708217263221740723e-01 -1.637128293514251709e-01 -2.352113276720046997e-01 3.115498423576354980e-01 -3.146772040054202080e-03 7.836765795946121216e-02 1.341676414012908936e-01 -1.153228804469108582e-01 -5.672578513622283936e-02 1.463517453521490097e-02 -1.649132557213306427e-02 -4.309156537055969238e-01 -1.185510084033012390e-01 4.959787055850028992e-02
-1.294029206037521362e-01 -9.000679850578308105e-02 -3.617515414953231812e-02 -1.167740896344184875e-01 -8.938921988010406494e-02 -3.666121885180473328e-02 3.274886310100555420e-01 1.570753008127212524e-01 1.360487043857574463e-01 1.485737264156341553e-01 1.236771270632743835e-01 4.231650233268737793e-01 1.445899307727813721e-01 -3.435933589935302734e-01 1.033637113869190216e-02 2.460303008556365967e-01 -9.477163851261138916e-02 7.769495248794555664e-02 2.266993001103401184e-02 -8.913258463144302368e-02 -1.205584704875946045e-01 1.022394467145204544e-02 -1.884262263774871826e-01 2.388069219887256622e-02 4.175346195697784424e-01 -8.545489981770515442e-03 -3.026809170842170715e-02 -2.421533316373825073e-01 -1.171742305159568787e-01 1.534027159214019775e-01 -1.764084100723266602e-01 8.870919048786163330e-02
5.366146937012672424e-02 1.105683222413063049e-01 -4.263932630419731140e-02 -6.727782636880874634e-02 4.077397659420967102e-02 1.032911166548728943e-01 1.456182003021240234e-01 -2.113625705242156982e-01 1.194279361516237259e-02 -4.810072481632232666e-03 2.982884086668491364e-02 3.220941126346588135e-01 -2.536172270774841309e-01 -3.609007298946380615e-01 -3.636558540165424347e-03 1.525853276252746582e-01 -1.453555822372436523e-01 8.487974852323532104e-02 7.145935203880071640e-03 -3.131621703505516052e-02 -1.066341809928417206e-02 4.891981184482574463e-01 -9.380684792995452881e-02 -2.337822876870632172e-02 -5.293681100010871887e-02 -1.336939632892608643e-01 -1.098506227135658264e-01 1.592435091733932495e-01 8.375430479645729065e-03 1.384429167956113815e-02 -2.745954692363739014e-01 -4.071459174156188965e-01
8.832424134016036987e-02 -6.375452876091003418e-02 -3.594684228301048279e-02 -8.569405972957611084e-02 -6.363617628812789917e-02 2.613686956465244293e-02 -5.163576081395149231e-02 -5.631854012608528137e-02 -1.187988817691802979e-01 -9.153489023447036743e-02 -2.260417118668556213e-02 3.925312757492065430e-01 8.082251995801925659e-02 -3.055558167397975922e-02 1.026475876569747925e-01 2.859820723533630371e-01 -1.466256231069564819e-01 1.029916852712631226e-01 1.266235113143920898e-01 -2.313804775476455688e-01 -2.125871479511260986e-01 4.080373048782348633e-01 -2.480264008045196533e-01 -1.455832272768020630e-01 2.528217136859893799e-01 -3.453875184059143066e-01 1.254773139953613281e-01 1.679424196481704712e-01 -4.503199458122253418e-02 1.490189433097839355e-01 4.974539205431938171e-02 -2.052081972360610962e-01
1.078756228089332581e-01 -1.505411267280578613e-01 -4.343104362487792969e-01 -2.352406382560729980e-01 -4.626813530921936035e-02 -1.151764169335365295e-01 2.515731379389762878e-03 2.225883603096008301e-01 1.751171499490737915e-01 8.701641857624053955e-02 -1.392714530229568481e-01 4.851316213607788086e-01 9.408076107501983643e-02 -1.177454888820648193e-01 3.594329953193664551e-02 1.350181400775909424e-01 1.484257075935602188e-02 -8.558467030525207520e-02 -2.941634058952331543e-01 -6.890523433685302734e-02 -3.506374061107635498e-01 -4.305331408977508545e-02 -9.457318484783172607e-02 -1.606181263923645020e-02 1.083665061742067337e-03 -1.599808335304260254e-01 -6.487966328859329224e-02 9.935789555311203003e-02 3.802111744880676270e-02 7.218312472105026245e-02 1.020435690879821777e-01 -1.788336485624313354e-01
1.196767464280128479e-01 -1.490269899368286133e-01 -6.391540914773941040e-02 8.180896751582622528e-03 1.043348684906959534e-01 3.534132242202758789e-01 -2.381050959229469299e-02 4.017748534679412842e-01 1.927011758089065552e-01 2.094201184809207916e-02 7.353135943412780762e-02 3.077539801597595215e-01 -2.103138715028762817e-01 -1.888508535921573639e-02 5.562020465731620789e-03 7.693590968847274780e-02 -1.920508407056331635e-02 2.436293363571166992e-01 -1.107080727815628052e-01 -6.897668540477752686e-02 -1.125381514430046082e-02 2.177127599716186523e-01 -4.879766702651977539e-01 -1.490934789180755615e-01 -5.643176659941673279e-02 -1.702610254287719727e-01 -5.585759505629539490e-02 -7.538800686597824097e-02 -1.170800924301147461e-01 -1.672233343124389648e-01 -3.404111787676811218e-02 6.991884857416152954e-02
6.614836398512125015e-03 -7.877828180789947510e-02 -1.261263936758041382e-01 1.127119883894920349e-01 -3.946638107299804688e-01 7.694546878337860107e-02 -1.915456652641296387e-01 -1.500145792961120605e-01 1.288936357013881207e-03 1.033252179622650146e-01 -6.737869977951049805e-02 2.152385413646697998e-01 7.854983955621719360e-02 -1.987438201904296875e-01 -5.291570723056793213e-02 2.578791081905364990e-01 -7.181546092033386230e-02 -8.849956840276718140e-02 -2.855101227760314941e-01 1.426641643047332764e-01 -1.368943899869918823e-01 1.569914966821670532e-01 -3.023459315299987793e-01 5.994204059243202209e-02 1.838247030973434448e-01 3.845040686428546906e-03 1.472837775945663452e-01 4.170711338520050049e-02 -3.325399458408355713e-01 -2.756606042385101318e-01 -8.699715882539749146e-02 -2.512336075305938721e-01
1.503677070140838623e-01 1.646656244993209839e-01 -1.766820847988128662e-01 -1.244086548686027527e-01 5.683575198054313660e-02 3.409211337566375732e-01 8.235035091638565063e-02 -1.030038669705390930e-01 4.220073297619819641e-02 -2.099277824163436890e-01 7.704835385084152222e-02 3.156464099884033203e-01 8.303565531969070435e-02 -4.153396487236022949e-01 -9.557972848415374756e-02 2.062044292688369751e-01 -2.016832083463668823e-01 8.407934010028839111e-02 7.059586048126220703e-02 1.086684688925743103e-02 2.913722023367881775e-02 1.777823567390441895e-01 -3.662606179714202881e-01 3.213102743029594421e-02 4.867454990744590759e-02 1.360919475555419922e-01 -2.059445977210998535e-01 1.446505635976791382e-01 -1.006586253643035889e-01 -8.159335702657699585e-02 -1.158355176448822021e-01 -2.221208661794662476e-01
-1.663111448287963867e-01 -7.830844819545745850e-02 -1.108278110623359680e-01 -3.806620538234710693e-01 1.980083882808685303e-01 5.267962068319320679e-02 2.018387615680694580e-01 -1.139343902468681335e-01 3.027176484465599060e-02 1.790410280227661133e-01 -8.017954230308532715e-02 4.909664019942283630e-02 -3.850705549120903015e-02 -3.306463658809661865e-01 2.452960163354873657e-01 4.345377981662750244e-01 9.099649637937545776e-02 -7.277349382638931274e-02 -2.183741480112075806e-01 9.035410732030868530e-02 1.257488727569580078e-01 2.080044448375701904e-01 -2.646117806434631348e-01 -8.053388446569442749e-03 9.573958069086074829e-02 -1.778978705406188965e-01 -3.593256697058677673e-03 -8.896056562662124634e-02 -5.906065925955772400e-02 -2.386309951543807983e-01 -5.147015303373336792e-02 3.594676032662391663e-02
1.453717499971389771e-01 6.771827489137649536e-02 -8.949299156665802002e-02 -1.954930722713470459e-01 1.790637522935867310e-02 2.599836140871047974e-02 -1.908867210149765015e-01 7.103633880615234375e-02 -8.317448943853378296e-02 -1.040628850460052490e-01 -2.243588268756866455e-01 2.079672068357467651e-01 2.324173152446746826e-01 -1.330129951238632202e-01 1.416588872671127319e-01 1.891338229179382324e-01 -1.726929247379302979e-01 -5.679830908775329590e-02 -7.650041580200195312e-02 9.961511939764022827e-02 -6.863511353731155396e-02 5.185772180557250977e-01 -1.059146672487258911e-01 -8.707619458436965942e-02 1.923683881759643555e-01 -3.070933222770690918e-01 -2.111524641513824463e-01 -5.859377793967723846e-03 7.535010576248168945e-02 8.955290168523788452e-02 -1.322157233953475952e-01 -3.135654330253601074e-01
6.321518123149871826e-02 1.792083978652954102e-01 -2.194722443819046021e-01 -1.342623233795166016e-01 -2.637597732245922089e-02 1.697634458541870117e-01 -4.641316086053848267e-02 -2.685721730813384056e-03 -1.039709802716970444e-02 2.365329116582870483e-01 1.811307072639465332e-01 3.440848886966705322e-01 1.311019361019134521e-01 -9.630675613880157471e-02 2.047649025917053223e-01 -3.712679073214530945e-02 -1.024582237005233765e-01 -6.130690220743417740e-03 -2.367516756057739258e-01 1.340454220771789551e-01 -2.718711495399475098e-01 2.530349791049957275e-01 2.997073577716946602e-03 1.123689562082290649e-01 9.585348516702651978e-02 3.130575874820351601e-03 -3.848441541194915771e-01 -9.248211979866027832e-02 2.534296810626983643e-01 -2.444896847009658813e-01 -2.500232756137847900e-01 -3.857727721333503723e-02
-1.102731451392173767e-01 4.096134006977081299e-02 3.897080570459365845e-02 -1.183725520968437195e-01 -1.148398965597152710e-01 4.954412877559661865e-01 -7.045067101716995239e-02 -6.090169399976730347e-02 5.285402759909629822e-03 -1.425784677267074585e-01 -1.306766271591186523e-01 3.641543686389923096e-01 8.866150677204132080e-02 -4.083802402019500732e-01 -9.605711326003074646e-03 -8.425734192132949829e-02 -1.406840234994888306e-01 8.821830153465270996e-02 1.466346085071563721e-01 3.233942762017250061e-02 -1.272755861282348633e-01 7.319740951061248779e-02 -1.860378235578536987e-01 9.648087620735168457e-02 3.866066038608551025e-02 -1.070654615759849548e-01 -3.462667763233184814e-01 1.213982254266738892e-01 9.365591406822204590e-02 -2.025173008441925049e-01 -1.043915450572967529e-01 -1.660261154174804688e-01
-1.523571461439132690e-01 1.122666075825691223e-01 9.807657450437545776e-02 -6.924898922443389893e-02 1.594322025775909424e-01 -5.111567303538322449e-02 5.078173428773880005e-02 6.946985423564910889e-02 1.398026794195175171e-01 4.748489856719970703e-01 5.402503535151481628e-02 2.607220411300659180e-01 1.971850171685218811e-02 -1.490593552589416504e-01 1.549684107303619385e-01 1.070439442992210388e-01 -5.342013016343116760e-02 -1.119912043213844299e-01 1.277684122323989868e-01 -8.569293469190597534e-02 -2.237813770771026611e-01 2.688667178153991699e-01 -1.182899102568626404e-01 -1.945056603290140629e-03 1.455718278884887695e-01 -2.381201684474945068e-01 8.814933896064758301e-02 6.332693248987197876e-02 -9.462489187717437744e-02 -1.530883312225341797e-01 -2.611359953880310059e-01 -4.179095625877380371e-01
-1.558250375092029572e-02 1.778579503297805786e-01 -9.746678173542022705e-02 -1.380641162395477295e-01 8.633950352668762207e-02 7.123384624719619751e-03 -4.816946014761924744e-02 -1.307498961687088013e-01 -1.225918680429458618e-01 -2.349432930350303650e-02 -2.343030124902725220e-01 2.591900825500488281e-01 -4.454785957932472229e-02 -4.526031017303466797e-01 5.116058979183435440e-03 1.613017320632934570e-01 -3.096713423728942871e-01 2.485142201185226440e-01 -2.199083268642425537e-01 3.591639921069145203e-02 1.408078223466873169e-01 2.339112758636474609e-01 -1.768994261510670185e-03 5.267626047134399414e-02 1.150784417986869812e-01 -1.199945658445358276e-01 -2.103930562734603882e-01 1.316341310739517212e-01 -2.252196073532104492e-01 -1.893649548292160034e-01 3.804742544889450073e-02 -2.832224071025848389e-01
2.044167965650558472e-01 -8.102606981992721558e-02 -4.172163903713226318e-01 -1.572456657886505127e-01 1.127921491861343384e-01 2.844094298779964447e-02 -1.832139678299427032e-02 2.292960137128829956e-01 2.883051335811614990e-01 1.604029163718223572e-02 7.706701010465621948e-02 -2.664455212652683258e-02 -3.230876475572586060e-02 -5.505130812525749207e-02 1.693611294031143188e-01 1.407428272068500519e-02 -8.894910663366317749e-02 1.471064835786819458e-01 -1.180804669857025146e-01 -3.427527546882629395e-01 -2.170305699110031128e-01 2.114856988191604614e-01 -3.771510347723960876e-02 -5.239259917289018631e-03 1.768566220998764038e-01 -5.608721822500228882e-02 -2.802619636058807373e-01 -8.645132929086685181e-02 -2.450697720050811768e-01 -3.491403162479400635e-01 7.567764818668365479e-02 -3.231528028845787048e-02
-8.544319123029708862e-02 -1.296162307262420654e-01 -5.322540402412414551e-01 -2.908652126789093018e-01 -4.425658658146858215e-02 -5.366153083741664886e-03 2.245280519127845764e-02 -1.179058551788330078e-01 -5.053761880844831467e-03 -1.394548416137695312e-01 1.152917221188545227e-01 1.529307514429092407e-01 -8.929572999477386475e-02 -2.946249842643737793e-01 -1.499271485954523087e-02 9.141849726438522339e-02 1.104147061705589294e-01 -1.223402190953493118e-02 -2.032607346773147583e-01 -5.277917161583900452e-02 -2.656112015247344971e-01 3.010227978229522705e-01 -3.717312216758728027e-02 3.954295441508293152e-02 2.679722756147384644e-02 1.597604714334011078e-02 -3.665976822376251221e-01 5.188556015491485596e-02 -1.043994426727294922e-01 1.785485744476318359e-01 1.052523702383041382e-01 -1.401016563177108765e-01
5.407888814806938171e-02 2.483104616403579712e-01 -1.954994052648544312e-01 -2.136499583721160889e-01 -2.148178964853286743e-01 5.966168642044067383e-02 -3.796481713652610779e-02 2.480022609233856201e-01 -5.976267158985137939e-02 -5.612558219581842422e-03 -2.901438809931278229e-02 2.097053229808807373e-01 -2.283501178026199341e-01 -1.153184100985527039e-01 -1.676649898290634155e-01 2.757440209388732910e-01 8.560757339000701904e-02 -1.053932011127471924e-01 1.619273424148559570e-01 -2.383621931076049805e-01 -2.076427936553955078e-01 3.548848032951354980e-01 1.741234511137008667e-01 2.080785483121871948e-01 2.167586982250213623e-01 9.243900328874588013e-02 1.034427247941493988e-02 8.265672251582145691e-03 -9.394048899412155151e-02 -3.121693730354309082e-01 8.425731956958770752e-02 -8.753458410501480103e-02
-5.086093768477439880e-02 1.158829256892204285e-01 -2.423895895481109619e-01 -1.551572978496551514e-01 -2.206766605377197266e-01 -3.173961862921714783e-02 4.029565304517745972e-02 1.959973871707916260e-01 1.891244798898696899e-01 -9.849557653069496155e-03 -9.224046021699905396e-02 2.546158134937286377e-01 -2.011180967092514038e-01 -1.168339550495147705e-01 -5.856418982148170471e-02 2.269697636365890503e-01 1.517684161663055420e-01 -9.094699472188949585e-02 2.225022315979003906e-01 -2.016956917941570282e-02 -2.170791327953338623e-01 4.260942935943603516e-01 -1.356817036867141724e-01 3.022382855415344238e-01 1.635860502719879150e-01 -8.003298193216323853e-02 -1.880544424057006836e-01 -9.459615498781204224e-02 -3.511830419301986694e-02 -1.983977705240249634e-01 -4.698932915925979614e-02 2.307150065898895264e-01
-1.483780704438686371e-02 -5.720624327659606934e-02 2.096315622329711914e-01 -6.848901044577360153e-03 5.464319139719009399e-02 2.897714674472808838e-01 1.001892015337944031e-01 -7.704808376729488373e-03 -9.821264445781707764e-02 -2.926401235163211823e-02 -4.461612924933433533e-02 5.012198090553283691e-01 9.752149879932403564e-02 3.901763260364532471e-02 -4.054289311170578003e-02 3.341286480426788330e-01 4.250305239111185074e-03 -1.125095114111900330e-01 -6.940758228302001953e-02 -1.926740109920501709e-01 -1.819213926792144775e-01 1.231415718793869019e-01 2.552646584808826447e-02 2.298030555248260498e-01 -9.229292720556259155e-02 -1.030407920479774475e-01 -4.104117751121520996e-01 4.721840471029281616e-02 -9.925164282321929932e-02 -9.205081313848495483e-02 -2.727641165256500244e-01 -1.690181493759155273e-01
3.655513981357216835e-03 6.522170454263687134e-02 -2.844871878623962402e-01 8.513562381267547607e-02 -3.541191816329956055e-01 2.303382307291030884e-01 1.402197685092687607e-02 -9.794306941330432892e-03 3.082294482737779617e-03 8.081256411969661713e-03 -4.795215651392936707e-02 3.362635970115661621e-01 -4.234895855188369751e-02 -2.757651209831237793e-01 -7.867418974637985229e-02 6.735361367464065552e-02 -2.705886960029602051e-01 -1.326943039894104004e-01 -2.242915332317352295e-01 9.287454187870025635e-02 1.050559207797050476e-01 1.988718509674072266e-01 -3.887953162193298340e-01 -9.205803275108337402e-02 1.959907263517379761e-01 2.907302975654602051e-02 5.526036769151687622e-02 2.175453007221221924e-01 -1.943384855985641479e-01 -1.243731677532196045e-01 -1.467540860176086426e-01 -1.994747482240200043e-02
-2.808441817760467529e-01 3.612497076392173767e-02 2.029993087053298950e-01 -6.601326912641525269e-02 -2.702827155590057373e-01 2.017768919467926025e-01 1.258908361196517944e-01 2.357639521360397339e-01 4.550131410360336304e-02 -1.240177080035209656e-03 1.253795474767684937e-01 4.134881198406219482e-01 1.091278940439224243e-01 -3.179480433464050293e-01 1.382610797882080078e-01 2.908969521522521973e-01 1.478154510259628296e-01 2.306720763444900513e-01 -4.035436362028121948e-02 -4.853675141930580139e-02 -9.725140780210494995e-02 1.521143615245819092e-01 -2.456228286027908325e-01 -3.521620482206344604e-02 2.302399575710296631e-01 -1.762457340955734253e-01 6.372908502817153931e-02 -5.476221442222595215e-02 -3.567755222320556641e-02 1.201488524675369263e-01 -2.904487773776054382e-02 -5.155169218778610229e-02
6.157331168651580811e-02 1.871041655540466309e-01 -1.603337377309799194e-01 -2.180215418338775635e-01 1.253027319908142090e-01 1.669657826423645020e-01 3.911142423748970032e-02 8.496808260679244995e-02 -4.214479401707649231e-02 9.522783011198043823e-02 3.063372522592544556e-02 2.462459504604339600e-01 1.687169820070266724e-01 -1.091855689883232117e-01 4.277510941028594971e-01 -6.289606541395187378e-02 -1.473654359579086304e-01 -2.136859809979796410e-03 -2.572384774684906006e-01 4.105142503976821899e-02 -1.622850596904754639e-01 2.744759619235992432e-01 -7.369028776884078979e-02 1.023240387439727783e-01 2.313386499881744385e-01 -1.584953628480434418e-02 -3.350558280944824219e-01 -1.783662140369415283e-01 8.812589943408966064e-02 -2.762379646301269531e-01 -2.130358666181564331e-01 -3.799448907375335693e-02
-1.067250445485115051e-01 1.270201206207275391e-01 9.821820259094238281e-02 -2.523496747016906738e-01 1.306712161749601364e-02 -2.369013614952564240e-02 7.206914573907852173e-02 5.418599396944046021e-02 1.533098071813583374e-01 1.279163658618927002e-01 -4.637777060270309448e-02 3.920929133892059326e-01 1.258053332567214966e-01 -6.497146189212799072e-02 1.991018503904342651e-01 3.267571628093719482e-01 1.119853481650352478e-01 1.856815665960311890e-01 -1.749283261597156525e-02 -1.167019978165626526e-01 -2.294596731662750244e-01 -6.232558935880661011e-02 1.733237504959106445e-02 1.115033477544784546e-01 1.831371039152145386e-01 1.597024127840995789e-02 -4.661546945571899414e-01 -1.850634068250656128e-01 -1.409902423620223999e-01 1.115099247545003891e-02 2.061648666858673096e-01 -2.236277759075164795e-01
-3.170668184757232666e-01 1.624748110771179199e-01 -2.131060659885406494e-01 -9.853787720203399658e-03 -2.354519516229629517e-01 5.913517251610755920e-02 8.655674755573272705e-02 2.051489651203155518e-01 1.119753643870353699e-01 5.364856868982315063e-02 1.368240565061569214e-01 2.358490228652954102e-01 -7.983062416315078735e-02 3.910410776734352112e-02 -2.327347993850708008e-01 1.981113851070404053e-01 2.042264938354492188e-01 -4.807638004422187805e-02 -4.352900013327598572e-02 1.354536879807710648e-02 1.778927631676197052e-02 2.445663064718246460e-01 -3.866198360919952393e-01 1.983975470066070557e-01 2.671618759632110596e-01 -2.461510449647903442e-01 -2.082939147949218750e-01 -1.220236793160438538e-01 1.308843865990638733e-02 -1.755791753530502319e-01 -1.012973338365554810e-01 -3.744854778051376343e-02
-6.710747629404067993e-02 -5.277738440781831741e-03 3.156592324376106262e-02 1.446594716981053352e-03 -2.287670373916625977e-01 -3.309184312820434570e-02 1.630389690399169922e-02 1.197759713977575302e-02 -3.042505681514739990e-01 1.361811161041259766e-01 -9.001252055168151855e-02 2.010212838649749756e-01 -1.202642396092414856e-01 -1.370895002037286758e-02 -4.388873279094696045e-02 4.511445164680480957e-01 -2.261622846126556396e-01 -1.057792901992797852e-01 -4.644569382071495056e-02 -9.333668276667594910e-03 -1.008673980832099915e-01 6.077168509364128113e-02 -1.540911048650741577e-01 2.989237569272518158e-02 2.127379179000854492e-01 -3.685127496719360352e-01 -2.863805294036865234e-01 -1.393738985061645508e-01 -2.207890897989273071e-01 -1.765227019786834717e-01 2.496343404054641724e-01 1.818945407867431641e-01
6.330364849418401718e-03 8.485475182533264160e-02 -1.973163038492202759e-01 -1.120167374610900879e-01 1.019690632820129395e-01 -1.916892267763614655e-02 -2.831835448741912842e-01 4.234995692968368530e-02 -1.303478032350540161e-01 3.027846515178680420e-01 8.799088001251220703e-02 4.279868900775909424e-01 5.547754466533660889e-02 -1.210736706852912903e-01 1.222725585103034973e-01 -9.906052798032760620e-02 2.083439379930496216e-02 -1.928854137659072876e-01 -1.381609495729207993e-02 -3.645782545208930969e-02 2.903782203793525696e-02 4.860730171203613281e-01 -9.114573895931243896e-02 -1.770443022251129150e-01 1.848078817129135132e-01 -2.505127787590026855e-01 -4.932264983654022217e-02 7.732234895229339600e-02 1.070399954915046692e-02 -2.024144306778907776e-02 -2.777039706707000732e-01 -8.691910654306411743e-02
-1.068054214119911194e-01 3.189635872840881348e-01 -3.084092140197753906e-01 -8.963163942098617554e-02 -1.229004040360450745e-01 -4.568422958254814148e-02 -2.259452641010284424e-01 5.405316874384880066e-02 -2.430664002895355225e-01 8.748979866504669189e-02 1.057779863476753235e-01 3.190421164035797119e-01 -6.589263677597045898e-02 -2.707365453243255615e-01 1.204400733113288879e-01 -5.293129011988639832e-02 -1.839586794376373291e-01 1.167245209217071533e-01 -2.614465355873107910e-01 1.439536213874816895e-01 -2.091799676418304443e-02 5.709251016378402710e-02 -5.526042729616165161e-02 4.834877327084541321e-02 7.024957984685897827e-02 -1.996158361434936523e-01 5.205041170120239258e-02 -2.888124883174896240e-01 -2.232988774776458740e-01 -2.497572600841522217e-01 -1.769460886716842651e-01 1.333971470594406128e-01
2.271770834922790527e-01 1.709465980529785156e-01 -3.204960227012634277e-01 2.518518567085266113e-01 -3.429539501667022705e-01 -1.094009131193161011e-01 5.681941658258438110e-02 2.136757820844650269e-01 1.829454302787780762e-01 1.660559028387069702e-01 1.086564734578132629e-01 2.887166738510131836e-01 7.221610844135284424e-02 -5.631215125322341919e-02 9.580984711647033691e-02 9.256736189126968384e-02 7.591187953948974609e-02 1.181864365935325623e-01 -9.981049597263336182e-02 -2.581689059734344482e-01 -2.652800977230072021e-01 3.489485010504722595e-02 -7.872497290372848511e-02 -1.845778375864028931e-01 1.368550956249237061e-01 -2.420040518045425415e-01 -2.528150975704193115e-01 1.629056781530380249e-02 -4.032631963491439819e-02 -1.277047842741012573e-01 6.027868390083312988e-02 -1.447804421186447144e-01
-3.733450919389724731e-02 1.115597486495971680e-01 -2.335347980260848999e-01 1.123369708657264709e-01 -1.983677446842193604e-01 2.858676612377166748e-01 -9.188216179609298706e-02 -8.460415154695510864e-02 2.448932640254497528e-02 3.816051757894456387e-04 -1.662525832653045654e-01 4.128813445568084717e-01 -4.333588480949401855e-02 -1.912514418363571167e-01 -3.790897876024246216e-02 1.096114218235015869e-01 -2.102410495281219482e-01 -5.251594260334968567e-02 -2.576457858085632324e-01 2.151698991656303406e-02 -3.127175197005271912e-02 1.219390481710433960e-01 -3.945413231849670410e-01 -6.613110750913619995e-02 1.479440480470657349e-01 8.940023928880691528e-02 -3.935940098017454147e-03 1.561999619007110596e-01 -3.750587403774261475e-01 -7.763334363698959351e-02 -1.894641071557998657e-01 7.170298695564270020e-02
-2.084339261054992676e-01 1.138297244906425476e-01 -2.141723334789276123e-01 1.332043111324310303e-01 -1.311975568532943726e-01 9.146985411643981934e-02 5.129740573465824127e-03 1.844222098588943481e-01 1.408373713493347168e-01 2.639315836131572723e-02 -4.762142524123191833e-02 2.933261692523956299e-01 -1.337344199419021606e-01 -2.700639069080352783e-01 -9.882763028144836426e-02 3.217472732067108154e-01 1.826791912317276001e-01 8.221331983804702759e-02 -4.141306132078170776e-02 -3.608138561248779297e-01 9.857636690139770508e-02 1.710723191499710083e-01 -6.329340487718582153e-02 1.122660040855407715e-01 1.892584860324859619e-01 -2.202403545379638672e-01 -2.667095661163330078e-01 -2.362988591194152832e-01 9.891609102487564087e-02 -8.722008764743804932e-02 -2.030132114887237549e-01 -9.946417063474655151e-02
1.553118973970413208e-01 1.307611614465713501e-01 -1.072903797030448914e-01 -2.873508036136627197e-01 5.593974515795707703e-02 8.411232382059097290e-02 -1.442833393812179565e-01 -1.004969179630279541e-01 2.163706421852111816e-01 -1.043168604373931885e-01 2.452532500028610229e-01 3.667743504047393799e-01 2.726831734180450439e-01 -4.170429706573486328e-01 2.149451673030853271e-01 -9.489227086305618286e-02 6.342450156807899475e-03 1.075157523155212402e-02 5.688293650746345520e-02 -1.929975301027297974e-02 -9.818206727504730225e-02 2.074850797653198242e-01 -1.658250838518142700e-01 -1.333007514476776123e-01 2.121979296207427979e-01 -6.289143115282058716e-02 -1.220296770334243774e-01 -4.457838088274002075e-02 -8.565856516361236572e-02 -2.317481040954589844e-01 -1.892125755548477173e-01 5.736017972230911255e-02
3.738382458686828613e-02 3.226133286952972412e-01 -5.721697583794593811e-02 9.134320169687271118e-02 -1.620909571647644043e-02 7.720685005187988281e-02 -3.167819380760192871e-01 1.584629714488983154e-01 -2.265826612710952759e-01 5.442853644490242004e-02 1.571701616048812866e-01 2.564852833747863770e-01 3.975050896406173706e-02 -3.077481687068939209e-01 1.215132176876068115e-01 2.543971873819828033e-02 5.516238883137702942e-02 -4.021519422531127930e-02 -3.333515301346778870e-02 2.547337412834167480e-01 -2.150437235832214355e-01 2.309155315160751343e-01 -1.163417473435401917e-01 3.808415308594703674e-02 1.653102338314056396e-01 -2.943917512893676758e-01 -3.317395746707916260e-01 3.263913840055465698e-02 -1.996801197528839111e-01 -2.174822986125946045e-02 -2.098826318979263306e-01 -3.373181214556097984e-03
-8.118437603116035461e-03 1.989407986402511597e-01 -1.468174308538436890e-01 -1.842465437948703766e-02 -4.415883123874664307e-02 1.442677676677703857e-01 -7.431007176637649536e-02 -5.120953172445297241e-02 2.052922844886779785e-01 -1.256421804428100586e-01 7.949008047580718994e-02 5.386253595352172852e-01 9.203501045703887939e-02 6.078740116208791733e-03 -1.087618693709373474e-01 1.929742246866226196e-01 -1.850076615810394287e-01 -1.556029170751571655e-01 -2.269728928804397583e-01 1.045304760336875916e-01 -1.798928529024124146e-01 1.902053654193878174e-01 -2.786839008331298828e-01 -1.518891155719757080e-01 -3.935008123517036438e-02 -2.029335871338844299e-02 -6.534943357110023499e-03 3.262242376804351807e-01 -2.667380571365356445e-01 -3.742205351591110229e-02 -1.253421455621719360e-01 9.364004433155059814e-02
-1.515008211135864258e-01 -8.819715678691864014e-02 1.125811859965324402e-01 -1.544949561357498169e-01 -2.103448510169982910e-01 5.998689308762550354e-02 1.937287151813507080e-01 -7.182788103818893433e-02 1.860002428293228149e-01 2.473237365484237671e-01 1.133643090724945068e-01 3.436275124549865723e-01 7.123843580484390259e-02 -3.835152983665466309e-01 1.760432124137878418e-02 1.122601777315139771e-01 5.587438121438026428e-02 1.232273876667022705e-02 8.484524674713611603e-03 -9.587344527244567871e-02 -1.021852344274520874e-01 5.504783987998962402e-02 -9.994120150804519653e-02 -3.142706304788589478e-02 4.484463930130004883e-01 -1.338205784559249878e-01 -1.823730170726776123e-01 -3.347336947917938232e-01 -1.817377507686614990e-01 -3.653461113572120667e-02 -1.183701083064079285e-01 -2.730140648782253265e-02
2.100132107734680176e-01 1.512575447559356689e-01 -1.540313512086868286e-01 1.795893013477325439e-01 -3.716672360897064209e-01 -3.237507492303848267e-02 1.634623706340789795e-01 1.697165966033935547e-01 8.152886480093002319e-02 7.754805684089660645e-02 1.612544804811477661e-01 2.551906704902648926e-01 -9.249073266983032227e-02 -3.175694867968559265e-02 1.118237525224685669e-01 1.212292909622192383e-01 1.276396960020065308e-01 2.827687859535217285e-01 -1.597262322902679443e-01 -2.638573646545410156e-01 -2.980229258537292480e-01 2.178381383419036865e-01 -1.528562903404235840e-01 -1.291014105081558228e-01 8.192644268274307251e-02 -2.051336318254470825e-01 -2.709484696388244629e-01 -5.706139281392097473e-02 -4.966738075017929077e-02 3.336205845698714256e-03 2.062319070100784302e-01 -6.018548831343650818e-02
1.332701742649078369e-01 1.885420829057693481e-01 -1.065836623311042786e-01 -3.980148732662200928e-01 -1.972280070185661316e-02 -2.751636877655982971e-02 9.882692247629165649e-02 -4.888719692826271057e-02 1.661177277565002441e-01 -1.905722916126251221e-01 6.652024388313293457e-02 2.917392253875732422e-01 -4.969242960214614868e-02 -1.931256055831909180e-01 1.716095507144927979e-01 2.130446881055831909e-01 2.160044908523559570e-01 1.625654250383377075e-01 -2.397928088903427124e-01 -9.902993589639663696e-02 -1.632322818040847778e-01 3.711940646171569824e-01 -5.725985392928123474e-02 -4.503906890749931335e-02 9.465717524290084839e-02 2.368928194046020508e-01 -2.455669790506362915e-01 -1.131367161870002747e-01 -8.636483550071716309e-02 1.778134554624557495e-01 -9.036470949649810791e-02 -2.119274809956550598e-03
-9.730803966522216797e-02 3.182195127010345459e-01 -1.645324379205703735e-01 -2.609726786613464355e-02 -1.314165741205215454e-01 9.478382766246795654e-02 1.041493937373161316e-02 2.834164500236511230e-01 -3.492213413119316101e-02 1.387432217597961426e-01 2.017018795013427734e-01 3.390409648418426514e-01 -1.443973779678344727e-01 -1.281771659851074219e-01 -7.087533175945281982e-02 1.767231971025466919e-01 -1.963277906179428101e-01 -1.612403839826583862e-01 -1.845454573631286621e-01 1.358119249343872070e-01 3.209975361824035645e-02 4.925606027245521545e-02 1.596370339393615723e-01 1.643284112215042114e-01 4.800961017608642578e-01 1.630864292383193970e-01 -1.950630396604537964e-01 4.733169823884963989e-02 -6.633362732827663422e-03 -8.114394545555114746e-02 -1.221473701298236847e-02 -1.674683094024658203e-01
6.341190636157989502e-02 1.111990734934806824e-01 -1.138905212283134460e-01 -1.056329533457756042e-01 -7.354898005723953247e-02 1.746431589126586914e-01 -1.792261898517608643e-01 -8.959367871284484863e-02 -1.306812316179275513e-01 -5.666524171829223633e-02 -9.848849475383758545e-02 3.782700002193450928e-01 2.348918318748474121e-01 -3.164950609207153320e-01 1.586279273033142090e-01 -1.102972310036420822e-02 -1.964717507362365723e-01 2.694208361208438873e-02 -4.118282347917556763e-02 1.405857652425765991e-01 3.892910853028297424e-02 2.745188772678375244e-01 1.087015494704246521e-01 7.206143438816070557e-02 9.906239807605743408e-02 9.642793983221054077e-02 -1.829924285411834717e-01 -9.606046974658966064e-02 7.562598586082458496e-02 -4.993371069431304932e-01 -1.977263838052749634e-01 -1.380961835384368896e-01
1.745026558637619019e-01 2.444363385438919067e-01 -7.268474996089935303e-02 -1.977479606866836548e-01 3.398438543081283569e-02 1.822870224714279175e-01 -1.375335361808538437e-02 -6.611367315053939819e-02 -1.541717350482940674e-01 8.395212143659591675e-02 -3.524338901042938232e-01 2.504299581050872803e-01 -8.119484782218933105e-02 -1.380726546049118042e-01 2.895179986953735352e-01 2.938497066497802734e-01 -1.410392671823501587e-01 -4.432114213705062866e-02 -1.733871847391128540e-01 1.556670665740966797e-01 -1.726946681737899780e-01 1.921266466379165649e-01 8.716200292110443115e-02 -1.053177937865257263e-01 2.591708302497863770e-01 -1.320666223764419556e-01 -3.292993903160095215e-01 2.948421426117420197e-02 -2.514822781085968018e-02 -1.021253392100334167e-01 -2.108644545078277588e-01 4.336797073483467102e-02
-5.043314769864082336e-02 7.560793310403823853e-02 -1.678987145423889160e-01 1.635655947029590607e-02 -2.997249960899353027e-01 1.306393444538116455e-01 -1.808212995529174805e-01 1.152521222829818726e-01 5.880496278405189514e-02 -2.659494057297706604e-02 -5.713316053152084351e-02 2.861017882823944092e-01 5.691160261631011963e-02 -2.153457105159759521e-01 -5.957258865237236023e-02 1.631295084953308105e-01 -2.602733969688415527e-01 -1.411197185516357422e-01 -3.288447856903076172e-01 1.491435058414936066e-02 1.510244328528642654e-02 2.884371578693389893e-01 -2.514645755290985107e-01 7.425710558891296387e-02 2.394905537366867065e-01 8.338239789009094238e-02 1.567043066024780273e-01 8.394692093133926392e-02 -4.198786020278930664e-01 -1.349360495805740356e-01 2.206593519076704979e-03 -5.226383358240127563e-02
1.043714303523302078e-02 1.129965782165527344e-01 -1.401562839746475220e-01 4.016788676381111145e-02 5.095211789011955261e-02 1.414666622877120972e-01 -3.985013067722320557e-01 -1.908128708600997925e-01 7.328538224101066589e-03 -1.126258298754692078e-01 3.145091980695724487e-02 4.505764544010162354e-01 -4.137538373470306396e-02 -3.301244974136352539e-01 8.389187604188919067e-02 -9.922720491886138916e-03 -9.211886674165725708e-02 -8.631222881376743317e-03 -6.844992935657501221e-02 -4.996177554130554199e-02 -1.816352009773254395e-01 1.283866167068481445e-01 -5.735366418957710266e-02 -6.005306541919708252e-02 3.684401214122772217e-01 -2.502519786357879639e-01 -1.629119813442230225e-01 -7.368353754281997681e-02 -1.669077761471271515e-02 -3.178560137748718262e-01 -2.542639523744583130e-02 -9.514925628900527954e-02
-4.088238254189491272e-02 1.686944067478179932e-02 -2.124074995517730713e-01 -8.785053342580795288e-02 -2.225966565310955048e-02 2.482205629348754883e-01 -2.904639542102813721e-01 -1.492082774639129639e-01 8.997790515422821045e-02 -8.655475080013275146e-02 1.045921295881271362e-01 3.902028799057006836e-01 1.240052934736013412e-02 -3.301752507686614990e-01 1.992929428815841675e-01 -1.535917967557907104e-01 -2.564781010150909424e-01 3.554500266909599304e-02 -5.375942215323448181e-02 -9.605255909264087677e-03 -4.749972000718116760e-02 3.514347374439239502e-01 1.375858020037412643e-02 1.155271474272012711e-02 2.557384967803955078e-01 -1.191522479057312012e-01 -1.968652904033660889e-01 -6.819265335798263550e-02 -5.348677933216094971e-02 -2.781797945499420166e-01 -8.200097829103469849e-02 -1.382682919502258301e-01
3.104971945285797119e-01 3.065953850746154785e-01 -2.488844543695449829e-01 -2.894307672977447510e-01 -3.168302774429321289e-02 -9.031406044960021973e-02 3.233072161674499512e-01 2.391324639320373535e-01 -4.123157262802124023e-02 -7.288434356451034546e-02 -1.038575246930122375e-01 3.733322918415069580e-01 -8.351491764187812805e-03 -1.434897929430007935e-01 1.812781095504760742e-01 2.928377687931060791e-01 -8.081310987472534180e-02 -2.339753508567810059e-02 -4.982513561844825745e-02 -4.417234659194946289e-02 -2.387298345565795898e-01 1.004697158932685852e-01 8.230254054069519043e-02 -1.848881989717483521e-01 3.969737887382507324e-02 -1.430454701185226440e-01 4.447559267282485962e-02 -1.852210462093353271e-01 6.076266244053840637e-02 -1.182008460164070129e-01 1.622263342142105103e-02 2.738027647137641907e-02
1.838095672428607941e-02 9.745322167873382568e-02 -9.271990507841110229e-03 -5.964417010545730591e-02 -2.251015305519104004e-01 -1.405626684427261353e-01 1.477536857128143311e-01 1.907752603292465210e-01 -3.557679057121276855e-01 1.288461983203887939e-01 1.033641546964645386e-01 3.162291944026947021e-01 -1.531684100627899170e-01 -9.802635014057159424e-02 1.323545724153518677e-01 3.512921333312988281e-01 6.495024263858795166e-02 -2.117954641580581665e-01 2.071195542812347412e-01 -6.430787593126296997e-02 -1.534497290849685669e-01 4.285492002964019775e-02 -7.958006113767623901e-02 -1.733247339725494385e-01 1.769515722990036011e-01 2.011491507291793823e-01 -2.288435027003288269e-02 1.454322636127471924e-01 -2.369299083948135376e-01 -2.787424027919769287e-01 -5.722875893115997314e-02 -2.039437592029571533e-01
-1.608625352382659912e-01 -6.727609783411026001e-02 -1.767131835222244263e-01 -5.940116196870803833e-02 -4.493244737386703491e-02 -2.006052806973457336e-02 2.667801082134246826e-02 -3.221801714971661568e-03 -8.786593377590179443e-02 3.342213481664657593e-02 2.491052299737930298e-01 2.929518222808837891e-01 3.325064107775688171e-02 -1.398420482873916626e-01 6.232113111764192581e-03 2.808725535869598389e-01 -2.648808062076568604e-01 4.047613739967346191e-01 -2.702479809522628784e-02 -1.830609142780303955e-01 -8.142252266407012939e-02 4.444582462310791016e-01 -1.275186836719512939e-01 -1.421234011650085449e-01 1.284546405076980591e-01 -7.404318079352378845e-03 -2.584608197212219238e-01 -6.198713555932044983e-02 1.587317138910293579e-01 -8.233762532472610474e-02 -1.810546815395355225e-01 1.207169443368911743e-01
-9.540408104658126831e-02 2.554042637348175049e-01 9.705873578786849976e-02 -3.498194515705108643e-01 1.276725977659225464e-01 3.366205841302871704e-02 1.683706492185592651e-01 2.351968735456466675e-01 -4.700013250112533569e-02 -2.362886443734169006e-02 3.160892128944396973e-01 8.513660728931427002e-02 1.389140486717224121e-01 -6.600327789783477783e-02 -1.639987528324127197e-02 4.219924211502075195e-01 9.121634811162948608e-02 -4.362834617495536804e-02 -2.367349416017532349e-01 -7.112196087837219238e-02 -1.086235120892524719e-01 5.853667482733726501e-02 -1.194754764437675476e-01 -3.998928889632225037e-02 2.610038816928863525e-01 -7.943465560674667358e-02 -3.657206594944000244e-01 -1.513840258121490479e-01 -9.344432502985000610e-02 -1.537116318941116333e-01 8.227835595607757568e-02 -9.049694985151290894e-02
4.626318346709012985e-03 1.512572765350341797e-01 -1.900600045919418335e-01 5.835657566785812378e-02 -3.205913603305816650e-01 2.732365429401397705e-01 -1.165146976709365845e-01 -3.964665159583091736e-02 -1.283894851803779602e-02 7.107934355735778809e-02 2.597742341458797455e-02 3.476616740226745605e-01 9.859207272529602051e-02 -3.510902822017669678e-01 1.967998407781124115e-02 1.999282687902450562e-01 -3.751874566078186035e-01 -8.220440149307250977e-02 -2.114781141281127930e-01 4.367560520768165588e-02 -2.596500562503933907e-03 1.427677273750305176e-01 -2.640694677829742432e-01 -1.440010964870452881e-01 1.485009193420410156e-01 2.038624882698059082e-02 5.758654326200485229e-02 1.557868868112564087e-01 -2.797383666038513184e-01 8.385047316551208496e-02 -4.811440780758857727e-02 4.709123075008392334e-02
2.933654002845287323e-03 -2.917769923806190491e-02 5.914077535271644592e-02 -5.703017860651016235e-02 1.698754876852035522e-01 5.452189967036247253e-02 -1.936799138784408569e-01 7.268352061510086060e-02 2.480247914791107178e-01 1.089183762669563293e-01 5.763919651508331299e-02 1.353410482406616211e-01 8.461410552263259888e-02 -3.162732124328613281e-01 6.254338473081588745e-02 1.363581866025924683e-01 -1.158421188592910767e-01 -1.820268929004669189e-01 3.176447749137878418e-02 -1.170634943991899490e-02 6.087509542703628540e-02 1.434931159019470215e-01 -3.726041615009307861e-01 -2.494326792657375336e-02 3.466403484344482422e-01 -8.384056389331817627e-02 6.534099578857421875e-02 8.758866041898727417e-02 -3.766351640224456787e-01 -2.729463577270507812e-01 -2.831278741359710693e-01 -2.143727689981460571e-01
-8.461560122668743134e-03 6.623873859643936157e-02 -3.488390743732452393e-01 -3.752091526985168457e-01 -9.703744202852249146e-02 7.477318495512008667e-02 -4.842723160982131958e-02 -6.712242960929870605e-02 8.052695542573928833e-02 -2.142957970499992371e-02 1.269604116678237915e-01 9.128784388303756714e-02 -9.266433119773864746e-02 -9.288435429334640503e-02 1.821237802505493164e-01 1.935102343559265137e-01 7.819481939077377319e-02 1.705467700958251953e-01 -1.891458481550216675e-01 -1.892151534557342529e-01 -5.104621648788452148e-01 3.739746809005737305e-01 -9.152600914239883423e-02 1.057256087660789490e-01 9.854689240455627441e-02 4.394488781690597534e-02 -1.332795619964599609e-01 3.784405812621116638e-02 -3.075182437896728516e-02 1.102380901575088501e-01 1.395445317029953003e-01 -4.260096326470375061e-02
2.730514705181121826e-01 1.275862008333206177e-01 -1.890981197357177734e-01 1.288447827100753784e-01 9.586090594530105591e-02 5.292924493551254272e-02 2.656830940395593643e-03 1.146292462944984436e-01 3.063072822988033295e-02 5.641131103038787842e-02 -1.470336765050888062e-01 2.472214028239250183e-02 -5.117406323552131653e-02 -2.652539312839508057e-01 3.521165549755096436e-01 -2.928709983825683594e-02 -2.954755723476409912e-02 -1.454180032014846802e-01 -8.699641376733779907e-02 -1.368707418441772461e-01 -1.299271173775196075e-02 3.300441801548004150e-01 -1.999328285455703735e-01 -5.165037140250205994e-02 3.458552658557891846e-01 -3.098388612270355225e-01 -1.595788598060607910e-01 -1.532209515571594238e-01 -7.476561516523361206e-02 -2.735590636730194092e-01 2.449823766946792603e-01 -4.935402795672416687e-02
4.174868389964103699e-02 2.210484445095062256e-01 1.441273689270019531e-01 -4.404918551445007324e-01 -2.533230185508728027e-01 6.107002124190330505e-02 9.148108214139938354e-02 2.101856023073196411e-01 -2.686129324138164520e-02 -1.059177890419960022e-01 4.164263978600502014e-02 2.842665910720825195e-01 5.417222529649734497e-02 -2.601947188377380371e-01 2.444040030241012573e-02 2.809758186340332031e-01 1.291695684194564819e-01 1.867508739233016968e-01 -4.521256312727928162e-02 -1.481285244226455688e-01 -1.399209052324295044e-01 2.082221955060958862e-01 -2.805265188217163086e-01 -1.226377021521329880e-02 -6.950134783983230591e-02 -1.270557790994644165e-01 2.610325999557971954e-02 -3.336471319198608398e-02 -1.670859754085540771e-01 -1.049479693174362183e-01 -2.552392780780792236e-01 1.590716242790222168e-01
-2.373390346765518188e-01 8.249608427286148071e-02 -4.754200577735900879e-02 -2.341422438621520996e-01 -7.859583944082260132e-02 -1.446880847215652466e-01 3.796502202749252319e-02 2.147810757160186768e-01 1.021159589290618896e-01 1.236696913838386536e-01 1.886646449565887451e-01 3.914446830749511719e-01 -9.671861305832862854e-03 -5.145342275500297546e-02 -2.227904647588729858e-01 3.449464440345764160e-01 1.549143195152282715e-01 9.330421686172485352e-02 1.460638642311096191e-02 6.649910658597946167e-02 -2.541235387325286865e-01 1.802364289760589600e-01 -1.740279421210289001e-02 -1.603262126445770264e-01 1.021521836519241333e-01 -9.898854792118072510e-02 -3.839526176452636719e-01 1.395730078220367432e-01 -2.208890765905380249e-01 -1.449427306652069092e-01 3.302996978163719177e-02 2.741310745477676392e-02
-6.713002175092697144e-02 9.037902951240539551e-02 -1.190808266401290894e-01 5.924387276172637939e-02 8.681292831897735596e-02 -5.892543494701385498e-02 6.789628416299819946e-02 5.751885101199150085e-02 -3.459017025306820869e-03 -7.077986747026443481e-02 1.729395687580108643e-01 4.343162178993225098e-01 -1.002033203840255737e-01 -1.762169152498245239e-01 2.419972419738769531e-01 2.667948305606842041e-01 1.746621914207935333e-02 -6.979228556156158447e-02 -4.278918802738189697e-01 -3.332158029079437256e-01 4.777691140770912170e-02 -4.060723260045051575e-02 5.107768997550010681e-02 -3.439919650554656982e-02 8.905484527349472046e-02 -1.993181556463241577e-01 9.010526537895202637e-02 -3.020080626010894775e-01 -7.673756778240203857e-02 -2.140419185161590576e-01 -2.247510552406311035e-01 9.287789463996887207e-03
7.008018344640731812e-02 7.804424315690994263e-02 -4.312267899513244629e-01 -1.448746919631958008e-01 -3.154849109705537558e-04 -4.690391942858695984e-02 -8.153495937585830688e-02 8.776655048131942749e-02 -8.969712257385253906e-02 -1.467565447092056274e-01 -1.131590679287910461e-01 3.694648444652557373e-01 1.589323133230209351e-01 1.795684546232223511e-02 3.776157274842262268e-02 1.019280478358268738e-01 1.609755307435989380e-01 5.268651992082595825e-02 -3.634661138057708740e-01 -3.963009715080261230e-01 8.166090399026870728e-02 1.561175584793090820e-01 -1.547484248876571655e-01 1.150155812501907349e-01 2.378634959459304810e-01 -1.885546892881393433e-01 -1.173454523086547852e-01 8.181887865066528320e-02 5.532783642411231995e-02 6.356991082429885864e-02 -1.984288990497589111e-01 6.381013989448547363e-02
6.318563967943191528e-02 2.247362434864044189e-01 -3.148166462779045105e-02 -2.523742914199829102e-01 1.356693953275680542e-01 8.065739274024963379e-02 2.046277076005935669e-01 1.130321472883224487e-01 2.283016145229339600e-01 2.838411331176757812e-01 -4.410224780440330505e-02 2.197376638650894165e-01 -1.137408539652824402e-01 1.366729140281677246e-01 1.271660774946212769e-01 3.531659841537475586e-01 -5.896943435072898865e-02 -7.919139415025711060e-02 -3.040182292461395264e-01 -8.973775058984756470e-02 2.971122860908508301e-01 3.500657081604003906e-01 4.277592897415161133e-02 9.678979218006134033e-02 4.225602000951766968e-02 1.540094465017318726e-01 -1.580150425434112549e-01 -1.570870727300643921e-01 -6.513898074626922607e-02 2.826382406055927277e-03 -9.242957085371017456e-02 -1.601051390171051025e-01
2.170073240995407104e-01 -3.747573494911193848e-02 -3.568055927753448486e-01 -8.072219043970108032e-02 1.656096875667572021e-01 2.203175276517868042e-01 2.293229252099990845e-01 -4.127313196659088135e-02 -1.140834204852581024e-02 2.910958826541900635e-01 -2.390510775148868561e-02 3.147159516811370850e-02 -1.126857995986938477e-01 -3.336467742919921875e-01 5.949263274669647217e-02 1.266482472419738770e-01 -7.466542301699519157e-04 -1.773770302534103394e-01 -1.397952735424041748e-01 -2.092902064323425293e-01 1.765175461769104004e-01 2.170609384775161743e-01 -4.641115292906761169e-02 -1.210580542683601379e-01 1.817913167178630829e-02 -1.876827925443649292e-01 -2.322489917278289795e-01 -6.859372556209564209e-02 -1.929133534431457520e-01 -2.415629029273986816e-01 -2.142663747072219849e-01 1.783889085054397583e-01
3.996253013610839844e-02 1.372236907482147217e-01 -1.797245293855667114e-01 -1.615011841058731079e-01 7.082608342170715332e-02 1.270662397146224976e-01 -3.418483138084411621e-01 2.257279008626937866e-01 4.749546945095062256e-02 -1.345167309045791626e-01 2.858122438192367554e-02 3.730339109897613525e-01 2.083133347332477570e-02 -9.683938324451446533e-02 2.322360724210739136e-01 3.140275293844752014e-05 -2.485636621713638306e-01 6.888353824615478516e-02 -3.603649139404296875e-01 -9.393224865198135376e-02 2.135836929082870483e-01 -1.062441617250442505e-02 -1.378988921642303467e-01 3.119009435176849365e-01 1.208812370896339417e-01 -4.241963848471641541e-02 -2.114885151386260986e-01 -1.766176968812942505e-01 -1.117803975939750671e-01 -1.418265849351882935e-01 7.505869865417480469e-02 -1.016168892383575439e-01
-7.820916920900344849e-02 9.971066564321517944e-02 -1.084357127547264099e-01 -1.302942913025617599e-02 9.046963602304458618e-02 1.677397936582565308e-01 4.531959816813468933e-02 -6.388423591852188110e-02 8.295226842164993286e-02 -3.387336134910583496e-01 4.051454365253448486e-02 4.089292585849761963e-01 -8.021029084920883179e-02 -5.017885193228721619e-02 1.077633425593376160e-01 4.833057895302772522e-02 1.024477258324623108e-01 -2.282752990722656250e-01 -1.837197244167327881e-01 9.830478578805923462e-02 -4.894248545169830322e-01 3.070930242538452148e-01 -2.620733715593814850e-02 -4.446519014891237020e-04 9.103780984878540039e-02 -2.888723611831665039e-01 -1.367719322443008423e-01 -4.048269707709550858e-03 2.970773912966251373e-02 6.398623436689376831e-02 1.169551536440849304e-01 -2.156503945589065552e-01
-1.291028559207916260e-01 -6.524641811847686768e-02 -7.862262427806854248e-02 -2.176162153482437134e-01 -2.743676602840423584e-01 -1.147586256265640259e-01 9.280999004840850830e-02 6.572404503822326660e-02 2.667382657527923584e-01 -9.269291162490844727e-02 -3.922083601355552673e-02 3.328471779823303223e-01 9.863353520631790161e-02 -2.611475884914398193e-01 5.777663737535476685e-02 1.200849264860153198e-01 -9.609349817037582397e-02 1.340932697057723999e-01 -4.915406182408332825e-02 -2.286737412214279175e-01 -1.702457666397094727e-01 9.001370519399642944e-02 -1.395335197448730469e-01 -6.947605311870574951e-02 3.516132533550262451e-01 -6.474653631448745728e-02 -1.971639990806579590e-01 -4.296716153621673584e-01 -1.474040448665618896e-01 3.049856610596179962e-02 1.910762116312980652e-02 1.369688957929611206e-01
-7.151152472943067551e-03 3.704842552542686462e-02 -2.477333247661590576e-01 -9.416037797927856445e-02 -1.149100139737129211e-01 -4.804810136556625366e-02 -2.619033679366111755e-02 1.190828382968902588e-01 -1.026314273476600647e-01 1.291938126087188721e-01 3.979470729827880859e-01 1.683821976184844971e-01 2.154864184558391571e-02 -1.271176934242248535e-01 -8.856318145990371704e-02 4.497759938240051270e-01 -1.141720339655876160e-01 1.056979075074195862e-01 -1.076509654521942139e-01 -1.856579445302486420e-02 -8.544357120990753174e-02 4.262381494045257568e-01 5.984263494610786438e-02 -4.409453272819519043e-02 3.025023043155670166e-01 1.829181313514709473e-01 -2.679626941680908203e-01 -6.059151608496904373e-03 6.130403652787208557e-02 -9.387813508510589600e-02 6.009968370199203491e-02 1.166980713605880737e-01
1.117471903562545776e-01 -5.767396651208400726e-03 -6.506229192018508911e-02 -1.682485938072204590e-01 6.341549102216959000e-03 4.415853694081306458e-02 5.815337970852851868e-02 4.052574187517166138e-02 3.497083485126495361e-02 3.343903124332427979e-01 -7.110445201396942139e-02 2.429062873125076294e-01 -1.126469299197196960e-01 -1.054630354046821594e-01 4.443639516830444336e-02 4.882923513650894165e-02 2.506668493151664734e-02 6.410986185073852539e-02 -2.468387335538864136e-01 3.887533769011497498e-02 1.947940886020660400e-02 4.966523647308349609e-01 1.787708997726440430e-01 1.924037560820579529e-02 2.570899948477745056e-02 -1.241459921002388000e-01 2.770868875086307526e-02 -2.603438198566436768e-01 -3.418302536010742188e-01 -7.870771735906600952e-02 2.456218153238296509e-01 -3.579253554344177246e-01
-3.346455693244934082e-01 -2.206321619451045990e-02 -1.846142858266830444e-01 -1.549578011035919189e-01 -2.064937651157379150e-01 -2.281861603260040283e-01 -6.228746846318244934e-02 2.553142905235290527e-01 1.306159496307373047e-01 1.797726005315780640e-01 4.395794123411178589e-02 2.734064459800720215e-01 -1.514720767736434937e-01 -7.785525918006896973e-02 2.108326554298400879e-02 4.499621391296386719e-01 5.466298386454582214e-02 -5.363690666854381561e-03 2.448722952976822853e-03 1.493056416511535645e-01 -1.943674087524414062e-01 1.476864069700241089e-01 7.255631964653730392e-03 -2.027072012424468994e-01 1.726904064416885376e-01 -1.635087579488754272e-01 -1.041684523224830627e-01 1.413013134151697159e-02 -2.327573746442794800e-01 -2.202673852443695068e-01 3.360374644398689270e-02 1.010013446211814880e-01
1.839303672313690186e-01 5.857680365443229675e-02 -3.194072842597961426e-01 -7.102654874324798584e-02 4.547697305679321289e-02 3.049781918525695801e-01 2.151343524456024170e-01 -3.539885208010673523e-02 -2.971777915954589844e-01 6.990166008472442627e-02 1.442972868680953979e-01 2.368426471948623657e-01 1.151706203818321228e-01 -8.192478120326995850e-02 -1.168634146451950073e-01 2.388157248497009277e-01 -1.561566814780235291e-02 1.043787002563476562e-01 -2.360969036817550659e-01 4.276609793305397034e-02 -1.746908128261566162e-01 2.316564321517944336e-02 6.821209192276000977e-02 1.595198065042495728e-01 1.132095381617546082e-01 -1.190311461687088013e-01 -3.596887588500976562e-01 -2.770650386810302734e-01 -1.680710017681121826e-01 -1.146370992064476013e-01 2.183048129081726074e-01 1.546715386211872101e-02
2.392254173755645752e-01 -8.516970276832580566e-02 -1.046936064958572388e-01 -7.820729911327362061e-02 1.008363515138626099e-01 1.532510966062545776e-01 3.030328638851642609e-02 3.172154724597930908e-01 2.344482205808162689e-02 -7.480451464653015137e-02 -5.285954568535089493e-03 3.247082531452178955e-01 -2.305806130170822144e-01 -5.214072391390800476e-02 1.577925086021423340e-01 -5.968854576349258423e-02 4.244323074817657471e-02 3.583724843338131905e-03 -8.517026901245117188e-02 -6.938679516315460205e-02 2.093801945447921753e-01 2.456827610731124878e-01 -4.265907704830169678e-01 4.365945234894752502e-02 -6.321801990270614624e-02 -1.869767457246780396e-01 -2.737940549850463867e-01 8.125778287649154663e-02 -3.061950206756591797e-01 -3.189183399081230164e-02 -7.144726347178220749e-03 -2.645207345485687256e-01
-2.259606719017028809e-01 2.181685715913772583e-01 -2.889050245285034180e-01 8.313848078250885010e-02 2.108266204595565796e-02 -5.192659795284271240e-02 -6.121250241994857788e-02 3.631194829940795898e-01 2.291551530361175537e-01 1.427690088748931885e-01 -6.278226524591445923e-02 1.425270736217498779e-01 7.705665193498134613e-03 -2.156550735235214233e-01 -2.082669921219348907e-02 3.079669773578643799e-01 -1.697768121957778931e-01 -3.581755161285400391e-01 -2.142331004142761230e-01 2.161214649677276611e-01 6.018773838877677917e-02 3.236713409423828125e-01 -1.495944685302674770e-03 6.998430192470550537e-02 1.491068154573440552e-01 -3.024594672024250031e-02 -1.167279928922653198e-01 -7.931858301162719727e-02 -7.204165309667587280e-02 3.048710897564888000e-02 -1.052112504839897156e-01 -9.985335916280746460e-02
1.714486628770828247e-01 -4.032472148537635803e-02 -1.705241799354553223e-01 -6.272200495004653931e-02 -4.644495621323585510e-02 1.397782862186431885e-01 -5.585132539272308350e-02 1.846052557229995728e-01 -2.637880146503448486e-01 6.570068001747131348e-02 9.179639071226119995e-02 1.541378349065780640e-01 2.408264130353927612e-01 -3.787274286150932312e-02 1.308719366788864136e-01 2.288416028022766113e-01 5.400345101952552795e-02 -1.198022365570068359e-01 -1.340318620204925537e-01 2.315986454486846924e-01 -7.794488966464996338e-02 9.074736386537551880e-02 -2.051959454547613859e-04 1.840159744024276733e-01 3.871351480484008789e-02 -2.448083609342575073e-01 -5.254729986190795898e-01 -2.318118512630462646e-01 -1.038103997707366943e-01 -2.560936212539672852e-01 -1.617656946182250977e-01 1.058248132467269897e-01
-1.103089749813079834e-01 1.710640043020248413e-01 -2.648850977420806885e-01 -2.492789775133132935e-01 -2.394119203090667725e-01 1.113265380263328552e-01 -3.911190852522850037e-02 2.817743718624114990e-01 -5.385472998023033142e-02 2.059789150953292847e-01 4.195526242256164551e-02 2.175353914499282837e-01 -2.788362205028533936e-01 2.977390773594379425e-03 -1.845945566892623901e-01 1.157993599772453308e-01 7.653792202472686768e-02 -2.686684727668762207e-01 4.202213138341903687e-02 -2.100737839937210083e-01 -2.664345502853393555e-01 3.450294733047485352e-01 1.913390308618545532e-02 1.478473544120788574e-01 3.817767277359962463e-02 -3.389114979654550552e-03 -7.536718994379043579e-02 3.624563664197921753e-02 -4.764561727643013000e-02 -3.213468790054321289e-01 -2.817488089203834534e-02 -7.062668353319168091e-02
7.174005359411239624e-02 8.266790956258773804e-02 6.314216554164886475e-02 -3.249171674251556396e-01 -3.795218169689178467e-01 1.010156348347663879e-01 8.321891725063323975e-02 1.119851768016815186e-01 7.351315021514892578e-02 8.552637696266174316e-02 1.935874819755554199e-01 3.446723222732543945e-01 1.406018435955047607e-01 -2.098977118730545044e-01 -8.406350389122962952e-03 9.650284796953201294e-02 -5.454737320542335510e-02 3.171865046024322510e-01 -3.421973064541816711e-02 -3.254715204238891602e-01 -2.252613008022308350e-01 4.520370066165924072e-02 -2.058328241109848022e-01 -2.704669162631034851e-02 2.045255005359649658e-01 -6.212717853486537933e-04 -2.396285980939865112e-01 -1.277426779270172119e-01 -1.746923103928565979e-02 1.745532900094985962e-01 -9.728729724884033203e-02 -1.305876765400171280e-02
-1.226612553000450134e-01 2.930450253188610077e-02 -6.806088238954544067e-02 -6.853759288787841797e-02 -3.174152225255966187e-02 1.235983297228813171e-01 2.003614753484725952e-01 1.162683889269828796e-01 -5.336273461580276489e-02 -7.128643989562988281e-02 -1.212462689727544785e-02 3.202795684337615967e-01 7.286709547042846680e-02 2.003110051155090332e-01 5.710851028561592102e-02 2.068244367837905884e-01 -1.205981448292732239e-01 2.029898315668106079e-01 -1.621419787406921387e-01 1.395580917596817017e-01 -2.045625150203704834e-01 1.141297966241836548e-01 -2.299164235591888428e-01 1.976242959499359131e-01 -2.838591858744621277e-02 -2.324137836694717407e-03 -3.440741896629333496e-01 -2.526764273643493652e-01 -1.153320297598838806e-01 -4.538709521293640137e-01 1.379436850547790527e-01 1.817014962434768677e-01
2.244928479194641113e-02 -9.103070944547653198e-02 -9.074624627828598022e-02 -7.814061641693115234e-02 6.934033334255218506e-02 3.958781063556671143e-01 -2.705577909946441650e-01 7.434293627738952637e-02 3.001489862799644470e-02 -1.316699385643005371e-01 1.827409118413925171e-01 4.697298407554626465e-01 -1.161047369241714478e-01 -3.759263753890991211e-01 2.203103341162204742e-02 -1.158800441771745682e-02 -1.328405141830444336e-01 1.576730906963348389e-01 1.141313165426254272e-01 1.067447736859321594e-01 -3.799310699105262756e-02 1.249375045299530029e-01 -4.594709724187850952e-02 -8.844742178916931152e-02 1.182222738862037659e-01 -1.567751020193099976e-01 -2.315845638513565063e-01 5.224258825182914734e-02 -1.277501136064529419e-01 -2.426893264055252075e-01 -8.238680660724639893e-03 -2.116541117429733276e-01
-1.133707389235496521e-01 -2.671639248728752136e-02 6.260864436626434326e-02 -7.258742302656173706e-02 -3.788988590240478516e-01 -1.429154258221387863e-02 -6.477364152669906616e-02 5.713127553462982178e-02 1.268385648727416992e-01 4.013575613498687744e-02 3.170798718929290771e-02 3.238686025142669678e-01 -8.429392427206039429e-02 -1.084169298410415649e-01 1.535255461931228638e-01 3.575093150138854980e-01 9.784814715385437012e-02 2.424796074628829956e-01 -1.619493775069713593e-02 -4.381310939788818359e-02 -2.225105762481689453e-01 -8.202188462018966675e-02 -3.601371124386787415e-02 1.632317714393138885e-02 9.226408600807189941e-02 -1.500262171030044556e-01 -2.844657897949218750e-01 -3.815787434577941895e-01 -1.273727864027023315e-01 -1.322513520717620850e-01 9.552133083343505859e-02 -3.216236233711242676e-01
-9.415332227945327759e-02 5.532077699899673462e-02 -2.889801263809204102e-01 -8.414229750633239746e-02 9.255509823560714722e-02 3.311355113983154297e-01 5.315303429961204529e-02 1.915725134313106537e-02 -7.460319995880126953e-02 2.521844394505023956e-02 9.086128324270248413e-02 2.332513034343719482e-01 7.304498553276062012e-02 2.416576724499464035e-03 3.710766434669494629e-01 3.521965444087982178e-02 -1.439377367496490479e-01 2.759273909032344818e-02 -2.052940577268600464e-01 -8.662225445732474327e-04 -1.292715370655059814e-01 3.375657498836517334e-01 5.099895596504211426e-02 3.723527118563652039e-02 2.329968810081481934e-01 -5.846254155039787292e-02 -3.090501129627227783e-01 -3.768244385719299316e-02 1.335660070180892944e-01 -3.893068730831146240e-01 -1.872540712356567383e-01 -7.454162836074829102e-02
-2.399641275405883789e-01 2.028438299894332886e-01 -4.174454510211944580e-02 1.663414090871810913e-01 -6.987508386373519897e-02 1.109563931822776794e-01 4.035233333706855774e-02 1.940995752811431885e-01 -2.547356998547911644e-03 -1.135686486959457397e-01 1.366925090551376343e-01 2.285304367542266846e-01 -1.257092654705047607e-01 -3.402032554149627686e-01 2.897844612598419189e-01 3.443357944488525391e-01 -1.729144603013992310e-01 -1.882424652576446533e-01 -3.458246886730194092e-01 -1.620522290468215942e-01 -5.850944668054580688e-02 -2.810986526310443878e-02 3.006472438573837280e-02 6.099225953221321106e-02 6.088539958000183105e-02 -1.410092264413833618e-01 7.901222258806228638e-02 -2.090270668268203735e-01 -8.900500833988189697e-02 -2.666680812835693359e-01 -1.310403048992156982e-01 -8.777910470962524414e-02
-5.798029899597167969e-02 1.455878764390945435e-01 -2.770608067512512207e-01 -1.784534659236669540e-03 -2.040610313415527344e-01 -1.323026698082685471e-02 3.179763257503509521e-01 2.321739643812179565e-01 8.268727362155914307e-02 2.750036716461181641e-01 1.588593125343322754e-01 3.539312481880187988e-01 -3.637645766139030457e-02 -9.847996383905410767e-02 -1.017259284853935242e-01 2.128858119249343872e-01 2.854045927524566650e-01 -3.705341741442680359e-02 1.429001986980438232e-01 9.134804457426071167e-02 -1.019815579056739807e-01 1.683760136365890503e-01 -1.054008454084396362e-01 -1.704849600791931152e-01 9.620307385921478271e-02 2.051268368959426880e-01 -1.828248351812362671e-01 -7.625775039196014404e-02 -2.144451588392257690e-01 -1.900709867477416992e-01 -7.003162801265716553e-02 -1.846078932285308838e-01
-2.445474714040756226e-01 8.984848856925964355e-02 -1.092097833752632141e-01 -2.050445675849914551e-01 -1.877485960721969604e-01 -9.325826168060302734e-02 3.305121883749961853e-02 5.460291355848312378e-02 1.957745552062988281e-01 7.297200709581375122e-02 2.834946811199188232e-01 2.864503860473632812e-01 -8.454795926809310913e-02 1.004661098122596741e-01 -1.062965616583824158e-01 3.760684728622436523e-01 1.655507236719131470e-01 2.099721431732177734e-01 6.022221222519874573e-02 -3.953889943659305573e-03 -2.557688355445861816e-01 2.492361068725585938e-01 -2.962789684534072876e-02 -1.235366463661193848e-01 1.171266064047813416e-01 6.851538200862705708e-04 -3.984032869338989258e-01 -5.669341981410980225e-02 -8.884846419095993042e-02 -1.811181455850601196e-01 4.341509658843278885e-03 -1.374817639589309692e-01
1.183807477355003357e-01 1.019676029682159424e-01 -9.908571839332580566e-02 -1.156331524252891541e-01 -1.222657188773155212e-01 1.534841954708099365e-01 -3.212036192417144775e-01 -7.262644171714782715e-02 1.374655961990356445e-01 9.773579984903335571e-02 3.078442215919494629e-01 4.353255331516265869e-01 3.966153413057327271e-02 -2.630458772182464600e-01 7.791440188884735107e-02 -1.824167668819427490e-01 -1.451555490493774414e-01 1.765587031841278076e-01 -1.387754678726196289e-01 -7.196995615959167480e-02 9.282719343900680542e-02 1.485699415206909180e-01 -3.905259072780609131e-02 1.539051532745361328e-01 2.983125448226928711e-01 9.630894660949707031e-02 -2.184395045042037964e-01 2.184978686273097992e-02 -2.581410296261310577e-02 -1.126236990094184875e-01 -1.582635939121246338e-01 -2.552815079689025879e-01
-1.359052658081054688e-01 2.466709166765213013e-01 -2.402097284793853760e-01 3.761153295636177063e-02 -7.285074889659881592e-02 -4.222343862056732178e-02 -2.037519775331020355e-02 2.076144516468048096e-01 -3.859326243400573730e-02 2.099129110574722290e-01 1.954637169837951660e-01 2.259853482246398926e-01 8.913929015398025513e-02 -7.083266973495483398e-02 5.232421681284904480e-02 2.928089201450347900e-01 -7.133401185274124146e-02 -3.065322637557983398e-01 -1.497302651405334473e-01 2.541561424732208252e-01 5.151768773794174194e-02 1.274107694625854492e-01 4.112453386187553406e-02 4.275132343173027039e-02 3.688026368618011475e-01 -3.375613689422607422e-02 -2.902220189571380615e-01 4.645328596234321594e-02 -5.491761118173599243e-02 -2.049636095762252808e-01 7.578447461128234863e-02 -3.031669557094573975e-01
1.908458620309829712e-01 1.327359862625598907e-02 -1.178299412131309509e-01 1.720368415117263794e-01 -2.109704725444316864e-02 1.173284426331520081e-01 3.853001296520233154e-01 1.427699923515319824e-01 -1.065286174416542053e-01 1.475005298852920532e-01 -2.287602722644805908e-01 4.447568655014038086e-01 3.693069145083427429e-02 1.106086000800132751e-01 1.172175630927085876e-01 1.263561993837356567e-01 -4.806919395923614502e-02 3.615119680762290955e-02 -4.359784722328186035e-02 -2.498745024204254150e-01 3.044448606669902802e-02 1.668565571308135986e-01 -2.465945035219192505e-01 1.590198427438735962e-01 1.142248213291168213e-01 9.029565006494522095e-02 -1.357948482036590576e-01 -3.556009232997894287e-01 -6.576073169708251953e-02 -7.925686985254287720e-02 2.165716588497161865e-01 -6.245004758238792419e-02
1.140172854065895081e-01 1.463311165571212769e-01 -2.424277365207672119e-02 -1.241912767291069031e-01 1.272321790456771851e-01 5.911346152424812317e-02 2.530607879161834717e-01 -3.683692589402198792e-02 6.495463848114013672e-02 -1.086021810770034790e-01 1.281340122222900391e-01 4.041162729263305664e-01 1.771094501018524170e-01 -1.294352696277201176e-03 4.554432816803455353e-03 1.098644882440567017e-01 1.827943474054336548e-01 -2.368533462285995483e-01 -1.371097713708877563e-01 -2.043465673923492432e-01 -3.949683308601379395e-01 4.375708997249603271e-01 1.074294596910476685e-01 -1.559450924396514893e-01 3.444226831197738647e-02 -1.152314767241477966e-01 -2.031408697366714478e-01 -2.465499378740787506e-02 -1.277914792299270630e-01 -1.217090189456939697e-01 -6.635427474975585938e-02 -3.371429163962602615e-03
-4.771457519382238388e-03 1.036707237362861633e-01 -6.620800588279962540e-03 -2.384220212697982788e-01 1.093267425894737244e-01 2.545927464962005615e-01 9.434442967176437378e-02 2.242182753980159760e-02 -1.430510580539703369e-01 1.238574683666229248e-01 -1.717829406261444092e-01 3.091703355312347412e-01 -1.899603754281997681e-01 1.932932138442993164e-01 -7.571736723184585571e-02 4.992835819721221924e-01 6.218734011054039001e-02 1.283006742596626282e-02 -1.745433509349822998e-01 1.791876256465911865e-01 6.804469227790832520e-02 8.324246108531951904e-02 4.734224826097488403e-02 -2.110808789730072021e-01 3.047059476375579834e-01 -1.186045482754707336e-01 -8.896581828594207764e-02 -1.342401057481765747e-01 -8.349956572055816650e-02 -1.820137500762939453e-01 -2.414115816354751587e-01 -2.475475519895553589e-02
4.159033671021461487e-02 1.028718203306198120e-01 -5.429834127426147461e-02 -1.643221378326416016e-01 4.222364630550146103e-03 2.016782760620117188e-01 1.117185130715370178e-02 3.198932111263275146e-02 -7.074152678251266479e-02 1.645420044660568237e-01 -8.663898706436157227e-02 1.354150772094726562e-01 2.557697147130966187e-02 -1.401332318782806396e-01 2.393287718296051025e-01 2.505365014076232910e-01 1.324953734874725342e-01 3.042894601821899414e-01 -1.398797035217285156e-01 -9.364231489598751068e-03 1.702730655670166016e-01 1.195208728313446045e-01 -2.706346102058887482e-02 -2.401461154222488403e-01 1.609287559986114502e-01 -2.684322595596313477e-01 -2.915237545967102051e-01 -4.374860227108001709e-01 1.445488035678863525e-01 -2.304367572069168091e-01 -1.942606866359710693e-01 -9.406047873198986053e-03
-1.115946471691131592e-01 2.896139025688171387e-01 -2.883006632328033447e-01 1.160040125250816345e-01 -7.237827777862548828e-02 -6.883673369884490967e-02 -2.484508603811264038e-02 4.505848884582519531e-02 5.718940123915672302e-02 1.426545381546020508e-01 1.649873256683349609e-01 2.797129750251770020e-01 6.661556661128997803e-02 -1.797553747892379761e-01 5.526058748364448547e-02 1.183435320854187012e-01 2.339553534984588623e-01 1.636578291654586792e-01 1.204218864440917969e-01 -1.827066540718078613e-01 -1.938022486865520477e-02 3.758068084716796875e-01 -6.478428095579147339e-02 8.270074427127838135e-02 1.226609125733375549e-01 -1.729312986135482788e-01 -1.240381672978401184e-01 6.158440560102462769e-02 3.966376930475234985e-02 -2.658432424068450928e-01 -3.410841524600982666e-01 -2.771708965301513672e-01
-1.290785223245620728e-01 1.171260923147201538e-01 -2.151063829660415649e-01 -1.670764237642288208e-01 1.223223134875297546e-01 2.557803690433502197e-01 -2.804312109947204590e-01 -1.625522673130035400e-01 1.999096721410751343e-01 1.494661569595336914e-01 1.101756542921066284e-01 3.332945704460144043e-01 -4.171824082732200623e-02 3.006689622998237610e-02 -1.850412636995315552e-01 8.750788867473602295e-02 -2.587627172470092773e-01 -1.008339896798133850e-01 -1.792984604835510254e-01 2.373865097761154175e-01 -8.976311981678009033e-02 1.019450202584266663e-01 -6.202371045947074890e-02 1.328368019312620163e-02 -8.511346578598022461e-02 -2.518850862979888916e-01 -1.125269308686256409e-01 -2.183050476014614105e-02 -3.032094240188598633e-01 -3.036948144435882568e-01 -3.391102654859423637e-03 -1.542941778898239136e-01
-3.777049109339714050e-02 -1.619278825819492340e-02 -9.778922051191329956e-02 -6.177803501486778259e-02 3.001440763473510742e-01 -3.342300653457641602e-02 2.318928688764572144e-01 2.781353518366813660e-02 -2.433353513479232788e-01 1.501378118991851807e-01 -8.713416010141372681e-02 2.461192756891250610e-01 -1.640371382236480713e-01 -1.563405692577362061e-01 8.847945928573608398e-02 1.329763680696487427e-01 5.311787128448486328e-02 -2.859377488493919373e-02 -2.420485913753509521e-01 2.468872070312500000e-02 1.551207602024078369e-01 2.701162099838256836e-01 -3.373710438609123230e-02 1.949639320373535156e-01 -7.190902531147003174e-02 -4.026446640491485596e-01 -2.487255334854125977e-01 -7.343351095914840698e-02 -2.263833880424499512e-01 -2.385171949863433838e-01 -1.157626658678054810e-01 -2.393662035465240479e-01
-9.704584628343582153e-02 2.244292497634887695e-01 2.991938032209873199e-02 -3.740903437137603760e-01 1.285480558872222900e-01 -1.312095671892166138e-01 5.833615735173225403e-02 4.116811975836753845e-02 -8.701328933238983154e-02 -1.707563996315002441e-01 -7.526184897869825363e-03 3.815491497516632080e-01 6.334470957517623901e-02 -8.174157142639160156e-02 2.185681164264678955e-01 2.572946548461914062e-01 9.754258394241333008e-02 1.375499218702316284e-01 -2.127806097269058228e-01 1.589532196521759033e-02 -1.905530691146850586e-01 2.167062610387802124e-01 2.522193267941474915e-02 -2.530180513858795166e-01 3.177569508552551270e-01 -1.205000877380371094e-01 -3.103063702583312988e-01 -3.303035348653793335e-02 8.682413399219512939e-02 -6.184781715273857117e-02 6.687751412391662598e-02 5.392535775899887085e-02
1.770286262035369873e-01 -1.299800276756286621e-01 -1.885622441768646240e-01 -2.124843597412109375e-01 -3.938163444399833679e-02 3.064531385898590088e-01 1.187705844640731812e-01 6.207922846078872681e-02 9.750410169363021851e-02 7.524341344833374023e-02 3.471359983086585999e-02 4.280790686607360840e-02 -4.053310025483369827e-03 -2.353023439645767212e-01 1.672322154045104980e-01 3.062016367912292480e-01 4.265289753675460815e-02 8.241443336009979248e-02 5.676782503724098206e-02 -4.274638295173645020e-01 -1.583429276943206787e-01 2.301594913005828857e-01 -1.182013824582099915e-01 1.593547165393829346e-01 -6.921600084751844406e-03 1.053946930915117264e-02 -1.602842807769775391e-01 -2.395314723253250122e-01 -2.445593178272247314e-01 -2.607927620410919189e-01 5.024781823158264160e-02 1.917737573385238647e-01
2.092566043138504028e-01 -9.377648681402206421e-02 -2.945212423801422119e-01 3.662537038326263428e-02 4.222196340560913086e-02 2.516824603080749512e-01 8.792103081941604614e-02 1.306491196155548096e-01 1.118678972125053406e-01 3.073210828006267548e-02 -7.658534497022628784e-02 1.853261440992355347e-01 6.366166472434997559e-02 -4.659574944525957108e-03 -1.393838971853256226e-01 6.648175418376922607e-02 -1.045700609683990479e-01 -5.137806385755538940e-02 2.002196460962295532e-01 -2.503567747771739960e-02 -6.533836573362350464e-02 -7.092309184372425079e-03 -3.642231822013854980e-01 -5.076255649328231812e-02 7.880218327045440674e-02 6.742781843058764935e-04 -2.838812768459320068e-01 -3.919183313846588135e-01 -3.311594426631927490e-01 -3.477061688899993896e-01 -1.316740810871124268e-01 7.528838515281677246e-02
-1.719558611512184143e-02 1.120219007134437561e-01 -3.017736971378326416e-01 -1.689281165599822998e-01 1.805117726325988770e-02 2.352580428123474121e-01 -1.504888534545898438e-01 -8.423227071762084961e-02 4.046451672911643982e-02 2.428451031446456909e-01 2.070056498050689697e-01 4.250622391700744629e-01 1.616236940026283264e-02 -2.032401263713836670e-01 2.558413743972778320e-01 -4.012141376733779907e-02 -2.059042006731033325e-01 7.993318885564804077e-02 -6.670188903808593750e-02 4.492043051868677139e-03 -2.363569736480712891e-01 1.202452704310417175e-01 -1.204317510128021240e-01 1.871442496776580811e-01 2.049357444047927856e-02 3.435707092285156250e-02 -2.891824245452880859e-01 -8.997160010039806366e-03 2.863095104694366455e-01 -1.637403070926666260e-01 -1.399127990007400513e-01 -5.090709030628204346e-02
1.558559294790029526e-02 1.498082429170608521e-01 -5.740046873688697815e-02 -7.625087350606918335e-02 -2.411152422428131104e-01 -9.597827494144439697e-02 1.283931285142898560e-01 -1.359863579273223877e-01 -2.640548627823591232e-03 -7.900094985961914062e-02 1.285089403390884399e-01 3.297377526760101318e-01 -5.515972152352333069e-02 1.927276141941547394e-03 2.370460890233516693e-02 5.063779950141906738e-01 8.453076332807540894e-02 1.240576580166816711e-01 -1.465278267860412598e-01 -2.914817631244659424e-01 -3.448815643787384033e-02 3.193242475390434265e-02 -1.912320554256439209e-01 -1.087870076298713684e-01 4.387306049466133118e-02 -3.862132728099822998e-01 -1.866367459297180176e-01 4.573605209589004517e-02 7.420215755701065063e-02 -7.041640579700469971e-02 -1.662064790725708008e-01 -2.620742917060852051e-01
2.668225765228271484e-01 -2.679617889225482941e-02 -3.562483191490173340e-01 -2.551708221435546875e-01 -1.021108478307723999e-01 -1.479313969612121582e-01 2.293301746249198914e-02 7.389757037162780762e-02 1.720173805952072144e-01 2.712964080274105072e-02 -1.864673197269439697e-02 1.130598932504653931e-01 -2.121719568967819214e-01 -4.501072689890861511e-03 2.494677007198333740e-01 1.081182062625885010e-01 2.590231224894523621e-02 -2.240227721631526947e-02 -1.033398136496543884e-01 -2.222014367580413818e-01 -2.067837566137313843e-01 -5.689527839422225952e-02 -9.974589198827743530e-02 -1.899698525667190552e-01 1.388428360223770142e-01 -3.419866561889648438e-01 -2.318290323019027710e-01 1.215983927249908447e-01 -1.331510394811630249e-01 -2.115175127983093262e-01 7.648807764053344727e-02 -3.301609754562377930e-01
2.480879053473472595e-02 -1.613484695553779602e-02 -2.302121520042419434e-01 -1.586942225694656372e-01 -1.294330880045890808e-02 -4.301005601882934570e-02 1.550582498311996460e-01 3.651251643896102905e-02 -2.182466536760330200e-01 -5.694291088730096817e-03 -4.959090426564216614e-02 1.454469859600067139e-01 1.324083358049392700e-01 -1.888872236013412476e-01 2.134286761283874512e-01 2.733291387557983398e-01 1.890008002519607544e-01 -6.509205698966979980e-02 -2.264210283756256104e-01 2.044187672436237335e-02 2.731043696403503418e-01 1.724410206079483032e-01 -5.374243259429931641e-01 7.175289094448089600e-03 -6.261066347360610962e-02 -1.720957159996032715e-01 -1.133721172809600830e-01 -2.267146706581115723e-01 5.940905213356018066e-02 -1.972077339887619019e-01 1.501904726028442383e-01 3.452101349830627441e-02
1.515001505613327026e-01 -1.718952357769012451e-01 -1.611421257257461548e-01 -2.217652797698974609e-01 -3.365840017795562744e-01 5.849176272749900818e-02 5.218147765845060349e-03 1.045258063822984695e-02 5.403598025441169739e-02 5.516279116272926331e-02 3.635607957839965820e-01 3.099642992019653320e-01 -6.995150446891784668e-02 3.064922429621219635e-02 1.243669018149375916e-01 1.615492701530456543e-01 3.088782913982868195e-02 -6.957751512527465820e-02 -1.086728870868682861e-01 -3.287188410758972168e-01 6.350701302289962769e-02 -1.409909576177597046e-01 -2.403102666139602661e-01 2.184280753135681152e-02 9.998732060194015503e-02 -2.273433804512023926e-01 -8.264464139938354492e-02 -5.882467702031135559e-02 1.672072261571884155e-01 -2.766576111316680908e-01 -2.048222273588180542e-01 -2.183349877595901489e-01
1.866323798894882202e-01 1.255225986242294312e-01 -2.843412756919860840e-01 -1.048457249999046326e-01 7.924777269363403320e-02 2.983672916889190674e-01 2.143795937299728394e-01 2.647783756256103516e-01 -2.859336435794830322e-01 -4.255783557891845703e-02 4.362865909934043884e-02 3.622254729270935059e-01 1.652548909187316895e-01 1.695530489087104797e-02 8.770136535167694092e-02 1.845100373029708862e-01 -1.234539970755577087e-01 2.282740361988544464e-02 -1.584429740905761719e-01 1.308497637510299683e-01 3.585008159279823303e-02 -1.277386695146560669e-01 -1.469782441854476929e-01 2.511000819504261017e-02 -4.070259258151054382e-02 -2.221624553203582764e-02 -2.949625849723815918e-01 -2.919179201126098633e-01 -6.728398054838180542e-02 -1.774445474147796631e-01 2.146693468093872070e-01 -7.680493593215942383e-02
-4.955790471285581589e-03 2.758701145648956299e-01 -8.427388966083526611e-02 -2.767578959465026855e-01 1.354804337024688721e-01 9.643983095884323120e-02 -2.537661492824554443e-01 1.136205866932868958e-01 6.866683065891265869e-02 4.355449229478836060e-03 3.189116716384887695e-02 1.445110142230987549e-01 8.036682754755020142e-02 -2.082117497920989990e-01 3.137855604290962219e-02 -5.378573201596736908e-03 -2.643162310123443604e-01 -2.360702492296695709e-02 -2.511600553989410400e-01 3.671365976333618164e-02 8.122014999389648438e-02 -3.476311918348073959e-03 -4.521298110485076904e-01 1.700866669416427612e-01 1.884097307920455933e-01 -2.191752493381500244e-01 -2.962271571159362793e-01 -1.648488938808441162e-01 -1.558952480554580688e-01 -1.339594423770904541e-01 -1.345186382532119751e-01 -1.553636491298675537e-01
-5.037049576640129089e-02 -6.508658081293106079e-02 -1.276481747627258301e-01 4.390067234635353088e-02 -3.043150305747985840e-01 8.038561791181564331e-02 -6.552987545728683472e-02 5.524476990103721619e-02 1.175490319728851318e-01 4.283780604600906372e-02 -1.259651333093643188e-01 5.177974104881286621e-01 -1.712638139724731445e-01 -2.741138041019439697e-01 -1.167709976434707642e-01 1.275786608457565308e-01 -2.427691072225570679e-01 1.726793050765991211e-01 -3.003974854946136475e-01 3.456932306289672852e-02 4.029097035527229309e-03 1.611749827861785889e-01 -2.096644490957260132e-01 -9.218214452266693115e-02 -5.855054780840873718e-02 -1.322548538446426392e-01 -1.737372875213623047e-01 1.344179809093475342e-01 -2.237854152917861938e-01 1.609852612018585205e-01 -7.970453798770904541e-02 -1.562484949827194214e-01
8.734261989593505859e-02 3.089252710342407227e-01 -1.775483340024948120e-01 -2.363223284482955933e-01 -1.578821539878845215e-01 -2.112253569066524506e-03 -2.895164862275123596e-02 4.353740811347961426e-02 1.107948347926139832e-01 -2.260246276855468750e-01 5.126216262578964233e-02 1.856076717376708984e-01 1.988638639450073242e-01 -6.850291788578033447e-02 2.705898880958557129e-01 1.418192386627197266e-01 -4.586721211671829224e-02 7.449990510940551758e-02 -3.850768133997917175e-02 -2.983536198735237122e-02 -1.945589780807495117e-01 3.540014326572418213e-01 -8.373510092496871948e-02 -4.702746495604515076e-02 3.914984464645385742e-01 -1.622850596904754639e-01 -2.157690674066543579e-01 3.339920938014984131e-02 -1.328485608100891113e-01 3.168481588363647461e-01 7.611656095832586288e-03 -1.268427670001983643e-01
-1.654424518346786499e-01 1.054705753922462463e-01 -8.169799298048019409e-02 -2.435318529605865479e-01 -1.011898070573806763e-01 1.424733251333236694e-01 2.568778395652770996e-01 -1.596231013536453247e-01 -4.090205579996109009e-02 1.230503171682357788e-01 -1.289607733488082886e-01 2.349166423082351685e-01 -1.469579339027404785e-01 -6.951355375349521637e-03 2.208679914474487305e-01 3.617734611034393311e-01 1.508120298385620117e-01 1.260179281234741211e-01 -7.599025964736938477e-02 -1.064426153898239136e-01 2.909175753593444824e-01 2.051579952239990234e-01 -3.878422677516937256e-01 -1.584677398204803467e-01 -2.853650599718093872e-02 -2.244941741228103638e-01 1.132433563470840454e-01 -1.363270282745361328e-01 -4.702347144484519958e-02 -1.447225213050842285e-01 -1.185927316546440125e-01 7.584837824106216431e-02
-2.552424371242523193e-01 1.064503937959671021e-01 -2.387602329254150391e-01 5.712964385747909546e-02 -1.686885952949523926e-01 2.552552148699760437e-02 1.171195954084396362e-01 1.600701808929443359e-01 5.314364656805992126e-02 8.754266053438186646e-02 -2.085497416555881500e-02 3.841881155967712402e-01 -1.381959766149520874e-01 -1.262189745903015137e-01 -1.258888542652130127e-01 2.125017940998077393e-01 2.151314914226531982e-01 7.445078343152999878e-02 -8.307687938213348389e-02 -3.753935694694519043e-01 1.250735670328140259e-01 1.813437193632125854e-01 -1.509189009666442871e-01 1.323259174823760986e-01 2.182787507772445679e-01 -1.850055605173110962e-01 -1.552548557519912720e-01 -2.641009688377380371e-01 6.803682446479797363e-02 -2.336141467094421387e-01 -1.028917133808135986e-01 -7.915409654378890991e-02
-2.919247932732105255e-02 1.020430997014045715e-01 -1.507449299097061157e-01 -2.019016742706298828e-01 3.152460232377052307e-02 2.083733081817626953e-01 -1.118543073534965515e-01 -2.319711744785308838e-01 9.165416471660137177e-03 -3.349821865558624268e-01 2.204398214817047119e-01 2.912689447402954102e-01 1.816691607236862183e-01 -2.072942852973937988e-01 2.392923980951309204e-01 1.466891616582870483e-01 1.312211006879806519e-01 -5.669471248984336853e-02 -3.493680059909820557e-02 5.626488104462623596e-02 -9.880867600440979004e-02 3.248879015445709229e-01 -2.101145498454570770e-02 5.539871379733085632e-02 1.928110569715499878e-01 -2.010957300662994385e-01 -3.033722639083862305e-01 -4.174807295203208923e-02 -8.037285506725311279e-02 6.081603839993476868e-02 1.492286622524261475e-01 -2.579993307590484619e-01
2.173477709293365479e-01 5.848006904125213623e-02 7.256073504686355591e-02 1.078325286507606506e-01 -2.738080918788909912e-01 2.580359876155853271e-01 1.928076297044754028e-01 8.080637454986572266e-02 3.064145445823669434e-01 -1.104711666703224182e-01 -1.273085474967956543e-01 9.145765751600265503e-02 -4.736060649156570435e-02 -1.336127370595932007e-01 1.213994696736335754e-01 2.565163075923919678e-01 -3.592097898945212364e-03 -1.584625542163848877e-01 1.805630885064601898e-02 -1.457971930503845215e-01 -1.420987695455551147e-01 3.197643533349037170e-02 -2.819665670394897461e-01 -1.638199761509895325e-02 -4.768561199307441711e-02 -2.125228345394134521e-01 -2.285395264625549316e-01 -2.386299371719360352e-01 -3.459750711917877197e-01 -2.394428402185440063e-01 1.412395834922790527e-01 -1.208338886499404907e-01
3.934591263532638550e-02 9.794671088457107544e-02 -2.860161662101745605e-01 7.701542228460311890e-02 -2.053322643041610718e-01 7.422845810651779175e-02 6.926663219928741455e-02 2.753155231475830078e-01 3.831646218895912170e-02 1.969160698354244232e-02 5.545850470662117004e-02 4.185688197612762451e-01 3.237605094909667969e-02 1.430892944335937500e-01 -4.221652820706367493e-02 2.873598039150238037e-01 1.238060072064399719e-01 -8.643005974590778351e-03 2.839643955230712891e-01 3.147619590163230896e-02 -9.261932224035263062e-03 -1.102705150842666626e-01 -1.954077929258346558e-01 -2.946200594305992126e-02 -4.329920932650566101e-02 -9.511886537075042725e-02 -2.164268940687179565e-01 -4.079542458057403564e-01 -1.262614876031875610e-01 -1.629825448617339134e-03 -1.089907810091972351e-01 -2.941119074821472168e-01
-2.898741662502288818e-01 -9.574403613805770874e-02 -2.366342544555664062e-01 5.799430981278419495e-02 -3.637458682060241699e-01 1.632526069879531860e-01 -5.116917565464973450e-02 7.672718912363052368e-02 1.314350068569183350e-01 -8.422710746526718140e-02 -1.115990709513425827e-02 5.689222812652587891e-01 3.532561659812927246e-02 4.483639728277921677e-03 6.947732716798782349e-02 1.156176775693893433e-01 3.709021508693695068e-01 -2.319353818893432617e-02 -6.040386483073234558e-02 7.952848821878433228e-02 1.015221402049064636e-01 4.328390210866928101e-02 -3.911220282316207886e-02 1.403921693563461304e-01 6.100430339574813843e-02 -3.653601929545402527e-02 -2.005186229944229126e-01 -2.225417494773864746e-01 -7.629070430994033813e-02 -1.714780479669570923e-01 -2.469983138144016266e-02 -1.504879817366600037e-02
-9.906982630491256714e-02 3.482329845428466797e-01 -1.993993483483791351e-02 -8.499481528997421265e-02 -2.033071368932723999e-01 1.737037152051925659e-01 4.781603813171386719e-02 2.174898982048034668e-01 -2.391109988093376160e-02 -2.081474214792251587e-01 -3.668766841292381287e-02 1.647337675094604492e-01 -9.512384235858917236e-02 -2.264996320009231567e-01 1.221483796834945679e-01 5.617849156260490417e-02 -2.104050219058990479e-01 3.746642544865608215e-02 -2.771968543529510498e-01 2.198633998632431030e-01 -8.164393901824951172e-02 7.546967267990112305e-02 1.251541078090667725e-01 7.005076855421066284e-02 1.076307371258735657e-01 -2.040693163871765137e-01 -4.213433247059583664e-03 -2.971605956554412842e-01 -2.117727398872375488e-01 -3.890232145786285400e-01 -1.897943764925003052e-01 1.088648512959480286e-01
-1.280988305807113647e-01 -1.174263730645179749e-01 -1.323880404233932495e-01 -8.103816211223602295e-02 -9.390851855278015137e-02 1.221276447176933289e-01 1.143968012183904648e-02 1.179381236433982849e-01 8.988121896982192993e-02 1.975229233503341675e-01 1.947061717510223389e-01 3.515261113643646240e-01 1.841572225093841553e-01 -7.118957489728927612e-02 -1.101823523640632629e-01 4.057083427906036377e-01 8.912128955125808716e-02 7.852790504693984985e-02 -3.363068103790283203e-01 -1.428853869438171387e-01 7.320617884397506714e-02 1.002232357859611511e-02 -6.105124950408935547e-02 -2.449587136507034302e-01 4.977045208215713501e-02 -1.153443679213523865e-01 -2.373220622539520264e-01 -1.585154831409454346e-01 -6.336743477731943130e-03 -2.740653455257415771e-01 -1.453297138214111328e-01 2.707676291465759277e-01
2.032394055277109146e-03 6.372395157814025879e-02 5.364021658897399902e-02 -1.977405697107315063e-01 -8.252480626106262207e-02 3.789065033197402954e-02 1.737599819898605347e-01 9.913666546344757080e-02 2.528145723044872284e-02 6.660457700490951538e-02 4.789268970489501953e-02 4.214102923870086670e-01 1.467412859201431274e-01 -1.826104819774627686e-01 2.918784134089946747e-02 2.068244814872741699e-01 9.940305352210998535e-02 1.510452330112457275e-01 -1.605687737464904785e-01 -1.377422958612442017e-01 1.083037182688713074e-01 7.324856519699096680e-02 -9.852018207311630249e-02 -2.787631154060363770e-01 1.855654418468475342e-01 -7.465698570013046265e-02 -2.567639350891113281e-01 -4.332307577133178711e-01 -1.167318671941757202e-01 1.692432463169097900e-01 -3.217175304889678955e-01 2.947470732033252716e-02
-1.066395454108715057e-02 -5.955234169960021973e-03 1.049490645527839661e-02 7.428183406591415405e-02 -1.187303662300109863e-01 9.124044328927993774e-02 2.695429325103759766e-01 -1.147485002875328064e-01 1.416752934455871582e-01 3.267082944512367249e-02 2.403319925069808960e-01 3.540199100971221924e-01 7.977900654077529907e-02 -1.395735144615173340e-01 1.492805331945419312e-01 2.962994873523712158e-01 -1.708203852176666260e-01 -2.353843450546264648e-01 -2.299835681915283203e-01 -3.727188110351562500e-01 6.241307780146598816e-02 1.060605235397815704e-02 -1.631725281476974487e-01 2.808379009366035461e-02 -1.297289133071899414e-02 -1.248626038432121277e-01 -1.240313127636909485e-01 -2.069772928953170776e-01 2.073727548122406006e-01 -1.938332021236419678e-01 -2.793199121952056885e-01 -7.370453327894210815e-02
5.844173207879066467e-02 2.079908698797225952e-01 -2.713016569614410400e-01 3.686702251434326172e-02 1.335565838962793350e-02 6.990770250558853149e-02 5.443239118903875351e-03 6.371536105871200562e-02 1.215231046080589294e-01 1.263631731271743774e-01 1.432864069938659668e-01 2.654283046722412109e-01 1.166512370109558105e-01 -2.790651023387908936e-01 -4.075266420841217041e-03 1.500772684812545776e-01 -8.465586602687835693e-02 -1.911914944648742676e-01 -2.222122400999069214e-01 1.010856851935386658e-01 6.256328523159027100e-02 -6.920725107192993164e-03 1.704218685626983643e-01 1.336384266614913940e-01 5.059288740158081055e-01 1.723245382308959961e-01 -3.455246984958648682e-01 3.634800389409065247e-02 6.385503709316253662e-02 -1.213335469365119934e-01 -5.162493139505386353e-02 -2.268206179141998291e-01
5.996867641806602478e-02 1.852607578039169312e-01 -2.917695045471191406e-01 5.497042462229728699e-02 2.000584900379180908e-01 1.439805477857589722e-01 -4.049745798110961914e-01 -1.056844443082809448e-01 8.363843709230422974e-02 -1.173067763447761536e-01 2.010959200561046600e-02 4.600439071655273438e-01 -7.036252878606319427e-03 -2.589054405689239502e-01 2.814814150333404541e-01 1.246500164270401001e-01 -9.083496034145355225e-02 8.083015680313110352e-02 8.088206499814987183e-02 -5.554945021867752075e-02 -5.583120509982109070e-02 2.965160608291625977e-01 -3.739268705248832703e-02 3.864094987511634827e-02 9.241525828838348389e-02 2.743010874837636948e-03 -2.255073338747024536e-01 -4.658070579171180725e-02 -6.180283427238464355e-02 -2.309048324823379517e-01 1.865460420958697796e-03 7.935805618762969971e-02
-7.472655922174453735e-02 1.307600587606430054e-01 -7.033850997686386108e-02 -2.548312544822692871e-01 6.916374713182449341e-02 2.686409838497638702e-02 3.512206077575683594e-01 -2.115450203418731689e-01 -2.423863708972930908e-01 3.764298856258392334e-01 -6.063719838857650757e-02 1.118240132927894592e-01 -5.043176189064979553e-02 -1.943591386079788208e-01 2.472695559263229370e-01 3.334505558013916016e-01 9.532742202281951904e-02 1.019709110260009766e-01 -5.507683847099542618e-03 1.712885797023773193e-01 2.548162639141082764e-02 2.502799928188323975e-01 -2.013239711523056030e-01 -9.626939147710800171e-02 1.622315198183059692e-01 -1.931560039520263672e-01 -1.682544946670532227e-01 3.033338673412799835e-02 -1.289504915475845337e-01 -1.227827221155166626e-01 -9.469388425350189209e-02 -9.520227462053298950e-02
1.276150345802307129e-01 2.957679629325866699e-01 -7.671613246202468872e-02 -1.866688132286071777e-01 1.504578292369842529e-01 1.914749890565872192e-01 -5.269526690244674683e-02 -7.225444167852401733e-02 6.086293235421180725e-02 6.652855128049850464e-02 -3.399851918220520020e-01 3.214656710624694824e-01 -7.547300308942794800e-02 -3.759853169322013855e-02 1.168138533830642700e-01 1.479472666978836060e-01 2.203484475612640381e-01 -3.652075305581092834e-02 -3.299128115177154541e-01 1.556680351495742798e-01 1.009627943858504295e-03 1.546103954315185547e-01 3.922862932085990906e-03 1.846803352236747742e-04 3.158096373081207275e-01 -2.440542541444301605e-02 -3.440802693367004395e-01 4.541679844260215759e-02 -5.392802879214286804e-02 -1.116843521595001221e-01 -1.657071709632873535e-01 2.190762907266616821e-01
-2.336637079715728760e-01 1.071266531944274902e-01 -1.593322306871414185e-01 -1.698555797338485718e-01 -1.120091006159782410e-01 -4.601817950606346130e-02 1.347284913063049316e-01 3.429490029811859131e-01 1.842319779098033905e-02 1.333707571029663086e-01 2.324790954589843750e-01 3.802275657653808594e-01 1.439868006855249405e-02 -1.369020491838455200e-01 -3.714990615844726562e-01 2.136114835739135742e-01 -5.020385608077049255e-02 1.328631043434143066e-01 -2.773770503699779510e-02 -1.973777450621128082e-02 -7.206176221370697021e-02 1.195779368281364441e-01 -8.975437283515930176e-02 -1.522159874439239502e-01 2.824317216873168945e-01 -1.225405335426330566e-01 -1.521017551422119141e-01 -8.002688735723495483e-02 -2.839432358741760254e-01 -1.408488005399703979e-01 -4.704461619257926941e-02 1.042716279625892639e-01
-9.511027485132217407e-02 1.725169867277145386e-01 -6.312464177608489990e-02 7.446221262216567993e-02 -8.738626539707183838e-02 2.091487199068069458e-01 -3.088189754635095596e-03 3.228069096803665161e-02 1.786495447158813477e-01 -3.411867097020149231e-02 -8.441929519176483154e-02 3.868086040019989014e-01 -3.192750811576843262e-01 -4.140546321868896484e-01 -6.258953362703323364e-02 1.088805273175239563e-01 -8.073484152555465698e-02 1.781361252069473267e-01 -1.647251695394515991e-01 -2.670991234481334686e-02 1.445902436971664429e-01 6.573724001646041870e-02 -2.506348490715026855e-01 -1.377812325954437256e-01 8.338056504726409912e-02 -1.176620274782180786e-01 -2.302183955907821655e-02 1.446729153394699097e-01 -3.437212407588958740e-01 3.754009958356618881e-03 -2.739305496215820312e-01 -1.080418229103088379e-01
4.257761687040328979e-02 2.231671959161758423e-01 -1.515849530696868896e-01 -3.105234727263450623e-02 -1.911767870187759399e-01 1.945293098688125610e-01 -1.469163894653320312e-01 -5.744617059826850891e-02 1.701624542474746704e-01 -2.709641121327877045e-02 -2.748269401490688324e-02 4.995712935924530029e-01 2.374363541603088379e-01 -1.430384442210197449e-02 -1.811776310205459595e-01 1.978992968797683716e-01 -1.295167803764343262e-01 7.268041372299194336e-02 -1.676165014505386353e-01 1.248223483562469482e-01 -1.777566224336624146e-02 1.932814419269561768e-01 -2.813372313976287842e-01 -5.482761189341545105e-02 -4.367004334926605225e-02 1.939023472368717194e-02 -1.139810159802436829e-01 2.511639297008514404e-01 -2.886687517166137695e-01 -5.152149870991706848e-02 -2.404205501079559326e-01 9.419558942317962646e-02
1.295565813779830933e-01 1.379826664924621582e-02 2.777007408440113068e-02 -4.799043387174606323e-02 -2.161747068166732788e-01 2.976702451705932617e-01 1.275647878646850586e-01 4.295052960515022278e-02 -2.629703283309936523e-01 -2.171911895275115967e-01 1.951324045658111572e-01 3.685813546180725098e-01 1.633741855621337891e-01 1.104665547609329224e-01 -3.237192705273628235e-02 2.497102916240692139e-01 -4.830532893538475037e-02 -1.117248367518186569e-02 -4.037570208311080933e-02 -1.768622919917106628e-02 -1.108171120285987854e-01 -1.523490250110626221e-01 -2.067785710096359253e-01 8.142053335905075073e-02 -2.376513183116912842e-02 -2.237589210271835327e-01 -4.753298163414001465e-01 -1.729542911052703857e-01 -8.324123919010162354e-02 -4.331224039196968079e-02 -1.047776788473129272e-01 -1.356322318315505981e-01
-5.678052455186843872e-02 1.712375283241271973e-01 -1.705444902181625366e-01 -2.017727792263031006e-01 1.584684103727340698e-01 1.680871248245239258e-01 -3.927470147609710693e-01 3.778098151087760925e-02 -4.959164559841156006e-02 2.417806535959243774e-02 3.191366419196128845e-02 3.171186447143554688e-01 3.842099383473396301e-02 -1.673717647790908813e-01 5.453827232122421265e-02 -6.359703838825225830e-02 -1.536535024642944336e-01 -6.064720079302787781e-02 -1.125709190964698792e-01 1.241296157240867615e-01 9.261253476142883301e-02 8.492364734411239624e-02 -4.285580515861511230e-01 1.510824263095855713e-01 2.351963520050048828e-01 -2.156174331903457642e-01 -1.764208376407623291e-01 -1.478638499975204468e-01 -1.322700530290603638e-01 -2.781164050102233887e-01 -1.099103316664695740e-01 -9.006801247596740723e-02
2.641082704067230225e-01 3.110480681061744690e-02 -2.263210564851760864e-01 1.298530027270317078e-02 -1.744633913040161133e-01 1.740996390581130981e-01 2.980183362960815430e-01 2.993997000157833099e-02 -8.721140027046203613e-02 1.618966162204742432e-01 -2.858023717999458313e-02 6.078883633017539978e-02 -7.456068694591522217e-02 -1.076748296618461609e-01 -3.336265310645103455e-02 1.720522344112396240e-01 1.292749196290969849e-01 -1.834482550621032715e-01 8.273027092218399048e-02 -9.916368126869201660e-02 -3.641952872276306152e-01 3.072277307510375977e-01 6.745331734418869019e-02 -1.864942908287048340e-01 3.451364040374755859e-01 1.086316406726837158e-01 -2.891001701354980469e-01 -1.025969833135604858e-01 -1.274393796920776367e-01 -4.220394417643547058e-02 -1.439464092254638672e-01 -2.099181860685348511e-01
-4.928257316350936890e-02 2.610033750534057617e-01 1.963129192590713501e-01 -2.011612206697463989e-01 3.499636950436979532e-04 -7.363988459110260010e-02 -6.055869162082672119e-03 2.516855597496032715e-01 1.986104995012283325e-01 -4.314909502863883972e-02 5.614307895302772522e-02 3.188522458076477051e-01 2.012334764003753662e-01 -6.604097038507461548e-02 -7.362546771764755249e-02 1.852404475212097168e-01 1.305777579545974731e-01 -1.908985674381256104e-01 -1.221250891685485840e-01 1.116568315774202347e-02 -2.678467035293579102e-01 2.435757666826248169e-01 -2.182560265064239502e-01 -2.120286226272583008e-01 1.146717518568038940e-01 -1.072672978043556213e-01 -4.409790039062500000e-01 9.491004794836044312e-02 -1.416447460651397705e-01 1.391821261495351791e-02 9.866327792406082153e-02 -2.466401271522045135e-02
-7.062450796365737915e-02 2.446494251489639282e-01 -1.933505386114120483e-02 1.130743250250816345e-01 -6.603585928678512573e-02 9.163381904363632202e-02 1.311884969472885132e-01 7.090848684310913086e-02 7.120200246572494507e-02 9.955269098281860352e-02 7.908011227846145630e-02 3.266145586967468262e-01 5.384554341435432434e-02 -3.809829950332641602e-01 2.731202840805053711e-01 1.049565896391868591e-01 -2.710654735565185547e-01 -1.203498914837837219e-01 -1.859518438577651978e-01 -9.753788262605667114e-02 4.247463122010231018e-02 1.891513317823410034e-01 -1.550969295203685760e-02 7.603736966848373413e-02 -2.664213776588439941e-01 -1.187648698687553406e-01 2.331804037094116211e-01 -1.901367008686065674e-01 -2.870620191097259521e-01 -2.604712545871734619e-01 -1.328918039798736572e-01 -7.909908145666122437e-02
8.827376365661621094e-02 1.832245141267776489e-01 3.601668030023574829e-02 -1.517319083213806152e-01 2.340442538261413574e-01 1.925172060728073120e-01 -9.672761708498001099e-02 2.474231272935867310e-02 4.956157878041267395e-02 -1.985229402780532837e-01 3.481244146823883057e-01 5.146433711051940918e-01 2.519185096025466919e-02 1.457881648093461990e-03 1.846801489591598511e-01 5.617971718311309814e-02 -9.759124368429183960e-03 -1.606038659811019897e-01 -1.075197160243988037e-01 -7.803744822740554810e-02 -2.269483059644699097e-01 1.582028865814208984e-01 -5.731333047151565552e-02 -3.810654953122138977e-02 1.161604002118110657e-01 -2.307495921850204468e-01 -2.499061673879623413e-01 -1.703072935342788696e-01 -1.511221528053283691e-01 9.926197677850723267e-02 2.103760093450546265e-01 8.208588510751724243e-02
-8.273820579051971436e-02 2.098125368356704712e-01 -1.254132837057113647e-01 -2.523703575134277344e-01 -2.736440598964691162e-01 5.538948252797126770e-02 -1.445982009172439575e-01 -2.046767473220825195e-01 -6.964010745286941528e-02 2.388208061456680298e-01 1.033006459474563599e-01 1.778673231601715088e-01 -8.986052125692367554e-02 -4.411591589450836182e-01 1.902330294251441956e-02 1.995198726654052734e-01 -1.308453083038330078e-01 -2.616839706897735596e-01 -1.017680540680885315e-01 1.698293089866638184e-01 5.167838931083679199e-02 4.310615360736846924e-02 -8.127126097679138184e-02 -1.837436854839324951e-01 2.055321261286735535e-02 4.871446266770362854e-02 -4.865987226366996765e-02 1.218329742550849915e-01 -1.298646628856658936e-01 -2.339768558740615845e-01 -1.505588293075561523e-01 -3.129321634769439697e-01
3.893623128533363342e-02 1.519408524036407471e-01 -1.041779667139053345e-02 -1.133970841765403748e-01 3.016965985298156738e-01 3.228506743907928467e-01 2.771952748298645020e-01 -1.112686544656753540e-01 -6.098091974854469299e-02 1.640333831310272217e-01 -2.160090953111648560e-01 3.664408326148986816e-01 -3.841911675408482552e-04 1.644588261842727661e-02 1.920701935887336731e-02 3.742802441120147705e-01 1.273806300014257431e-02 -4.281679540872573853e-02 -1.391497254371643066e-01 -4.248756449669599533e-03 -3.939856775104999542e-03 -1.039158105850219727e-01 -9.045255184173583984e-02 -2.104734033346176147e-01 3.081830143928527832e-01 -2.135635167360305786e-01 -1.349472105503082275e-01 1.693598628044128418e-01 1.041933745145797729e-01 -8.528453856706619263e-02 -1.821691244840621948e-01 -4.694190248847007751e-02
-5.472406744956970215e-02 -1.219602748751640320e-01 -2.961584329605102539e-01 -5.043435096740722656e-02 -8.319263160228729248e-02 -7.120755314826965332e-02 5.690825730562210083e-02 1.478871703147888184e-01 -9.326554834842681885e-02 3.956269472837448120e-02 3.084407150745391846e-01 1.565793305635452271e-01 -4.031825438141822815e-02 4.641551896929740906e-02 -2.847858332097530365e-02 3.445007205009460449e-01 -1.225346997380256653e-01 1.164368540048599243e-01 4.327987506985664368e-02 -1.505944579839706421e-01 -1.153512820601463318e-01 3.713687360286712646e-01 -2.016739100217819214e-01 -2.113407403230667114e-01 3.152228295803070068e-01 1.510568410158157349e-01 -3.219709396362304688e-01 1.521849911659955978e-02 -1.731341481208801270e-01 -1.575299501419067383e-01 -4.592936858534812927e-02 1.700743138790130615e-01
-9.500157088041305542e-03 1.274683624505996704e-01 -2.323185801506042480e-01 -1.200897432863712311e-02 -5.571687221527099609e-02 1.648973077535629272e-01 -2.602410614490509033e-01 -1.895235925912857056e-01 2.945657633244991302e-02 -1.674316823482513428e-01 9.242123365402221680e-02 3.374156057834625244e-01 1.343827974051237106e-02 -4.587993621826171875e-01 2.079209387302398682e-01 3.758412972092628479e-02 -4.599279910326004028e-02 -1.789429783821105957e-02 6.042148917913436890e-02 -7.940959930419921875e-02 -1.272566467523574829e-01 7.093417644500732422e-02 9.857250005006790161e-02 -1.514082681387662888e-02 2.080338448286056519e-01 -6.715993583202362061e-02 -4.329786002635955811e-01 -7.657217234373092651e-02 -1.908574849367141724e-01 -2.356746792793273926e-01 -5.848995968699455261e-02 9.442296624183654785e-02
1.472018361091613770e-01 1.196786165237426758e-01 -6.937674432992935181e-02 -8.414243161678314209e-02 -1.468835026025772095e-01 2.098104655742645264e-01 -3.909157514572143555e-01 -9.196711331605911255e-02 2.230145037174224854e-01 -8.552898466587066650e-02 6.640485674142837524e-02 4.106552302837371826e-01 -3.261053189635276794e-02 -3.999002277851104736e-01 8.988932520151138306e-02 -4.557959735393524170e-02 -1.000079810619354248e-01 4.413841664791107178e-02 1.372636388987302780e-02 -2.307848818600177765e-02 -2.980551421642303467e-01 9.628661721944808960e-02 1.357216201722621918e-02 -7.207990437746047974e-02 1.982350796461105347e-01 2.227085642516613007e-02 -2.991062700748443604e-01 -2.291087806224822998e-01 -1.645283028483390808e-02 -1.595461368560791016e-01 7.245278917253017426e-03 1.796412654221057892e-02
2.397877424955368042e-01 1.552999168634414673e-01 -1.807724833488464355e-01 7.962293922901153564e-02 -9.360617399215698242e-02 6.695501506328582764e-02 3.796445131301879883e-01 1.307010650634765625e-01 -1.857578605413436890e-01 7.415445148944854736e-02 1.286282390356063843e-01 3.064889013767242432e-01 -4.780053347349166870e-02 -1.425735056400299072e-01 -1.030269488692283630e-01 4.169906377792358398e-01 -5.011176199332112446e-06 -1.496750116348266602e-01 1.668210625648498535e-01 -9.786329418420791626e-02 -1.855675131082534790e-01 1.824475079774856567e-01 -1.904557645320892334e-01 -2.455468922853469849e-01 1.360889524221420288e-01 -2.584289759397506714e-02 7.773114740848541260e-02 -1.664833426475524902e-01 3.044835478067398071e-02 -2.412032634019851685e-01 -3.650797158479690552e-02 -9.914668649435043335e-02
-8.815737813711166382e-02 1.602454334497451782e-01 -2.183323949575424194e-01 -8.842004090547561646e-02 1.881762593984603882e-01 -9.334383904933929443e-02 -1.924564391374588013e-01 -1.504211872816085815e-01 -2.273589670658111572e-01 2.378869950771331787e-01 -1.962250918149948120e-01 5.454694628715515137e-01 -1.295202225446701050e-01 -2.094180434942245483e-01 4.490324854850769043e-02 2.330959290266036987e-01 3.295676782727241516e-02 -3.714722394943237305e-02 2.403362281620502472e-02 1.064325943589210510e-01 -2.149954140186309814e-01 -3.946112096309661865e-02 8.095405064523220062e-03 7.601877301931381226e-02 2.608315646648406982e-01 1.799456328153610229e-01 2.772552706301212311e-02 -9.871238470077514648e-02 -1.288418173789978027e-01 -1.814482063055038452e-01 -1.144071295857429504e-01 -6.658019125461578369e-02
-1.964040547609329224e-01 -3.266924992203712463e-02 2.634240500628948212e-02 -5.003568902611732483e-02 -1.663267016410827637e-01 1.491678059101104736e-01 1.453468054533004761e-01 5.513751134276390076e-02 2.811314761638641357e-01 3.761784732341766357e-02 1.714147925376892090e-01 2.874471247196197510e-01 2.625440955162048340e-01 -3.655533492565155029e-01 -8.338458836078643799e-03 1.397999972105026245e-01 -2.717816969379782677e-03 1.082062199711799622e-01 -1.200678348541259766e-01 -1.902812570333480835e-01 -1.537794023752212524e-01 6.734704226255416870e-02 -2.352208048105239868e-01 -9.901788830757141113e-02 3.474313914775848389e-01 -1.445412486791610718e-01 -2.417151033878326416e-01 -2.824266254901885986e-01 -1.172128319740295410e-01 8.412559330463409424e-02 -7.848153263330459595e-02 7.761926203966140747e-02
3.633713722229003906e-02 2.696531414985656738e-01 -1.211062818765640259e-02 -2.676046490669250488e-01 -1.170490980148315430e-01 1.901195496320724487e-01 1.842374801635742188e-01 -1.385440235026180744e-03 -1.736488789319992065e-01 -4.123511910438537598e-02 -6.474328693002462387e-03 2.359934300184249878e-01 1.359295397996902466e-01 -1.062772795557975769e-01 1.761329472064971924e-01 2.606873214244842529e-01 1.852368414402008057e-01 1.150542795658111572e-01 -5.590350925922393799e-02 -2.851392924785614014e-01 -1.834746822714805603e-02 2.151527404785156250e-01 -3.399421870708465576e-01 1.371016539633274078e-02 2.235530316829681396e-02 -1.373959779739379883e-01 4.223002493381500244e-02 -2.729812264442443848e-01 -3.719506561756134033e-01 5.129412934184074402e-02 -1.401370763778686523e-01 5.850679427385330200e-02
2.485220432281494141e-01 -7.030493021011352539e-02 2.258366718888282776e-02 -9.846693277359008789e-02 4.832569882273674011e-02 1.906999200582504272e-02 -6.254124641418457031e-02 -9.770107269287109375e-02 -4.847174137830734253e-02 2.791479825973510742e-01 -1.667955517768859863e-01 4.251892864704132080e-01 -8.177283406257629395e-02 1.173046752810478210e-01 2.575865089893341064e-01 2.724100649356842041e-01 -1.532399207353591919e-01 -2.079492658376693726e-01 -2.483630925416946411e-01 -1.402354091405868530e-01 1.249545253813266754e-02 -3.184586390852928162e-02 1.589121855795383453e-02 -1.569633930921554565e-01 4.634090363979339600e-01 2.074711956083774567e-02 -1.586740761995315552e-01 -4.188034310936927795e-02 -4.389124363660812378e-02 -1.577443480491638184e-01 -2.876048535108566284e-02 -1.147367656230926514e-01
2.063537240028381348e-01 1.824376136064529419e-01 -4.680202342569828033e-03 -3.927159011363983154e-01 -1.380581110715866089e-01 -2.243940830230712891e-01 2.395606637001037598e-01 -5.453326180577278137e-02 8.972373604774475098e-02 9.282239526510238647e-02 -2.345405668020248413e-01 3.154570758342742920e-01 -4.147795587778091431e-02 -6.811368279159069061e-03 -1.308341175317764282e-01 2.410683631896972656e-01 9.899710863828659058e-02 -9.457033872604370117e-02 -2.312874644994735718e-01 5.530997738242149353e-02 2.162803411483764648e-01 2.729704678058624268e-01 -1.967830359935760498e-01 -1.690679043531417847e-01 7.106745243072509766e-02 -2.076179720461368561e-02 -3.438338264822959900e-02 -1.274657156318426132e-02 -4.220251366496086121e-02 -3.100973367691040039e-01 6.149505451321601868e-02 -1.395701915025711060e-01
8.926884829998016357e-02 3.280945122241973877e-02 -2.726352214813232422e-01 5.946884304285049438e-02 -1.829495429992675781e-01 1.491198241710662842e-01 1.025208979845046997e-01 2.787776589393615723e-01 -1.624135375022888184e-01 2.150234133005142212e-01 -1.196067184209823608e-01 1.450270265340805054e-01 1.356402039527893066e-01 2.624150216579437256e-01 1.329479664564132690e-01 2.959555387496948242e-01 3.878317400813102722e-02 5.149130895733833313e-02 1.173761263489723206e-01 -1.598605886101722717e-02 4.352327436208724976e-02 1.912159323692321777e-01 -2.676449418067932129e-01 1.098931208252906799e-02 1.622736155986785889e-01 1.538137793540954590e-01 -1.812163144350051880e-01 -3.324047625064849854e-01 -2.435848712921142578e-01 4.577460139989852905e-02 -6.433465983718633652e-03 -2.923733294010162354e-01
-9.942496567964553833e-02 2.436660975217819214e-01 -7.272502034902572632e-02 -2.020285427570343018e-01 1.133063882589340210e-01 5.550193786621093750e-02 -1.807806938886642456e-01 1.616923958063125610e-01 -2.386541217565536499e-01 4.032014310359954834e-02 -1.615243554115295410e-01 2.824051082134246826e-01 7.939102943055331707e-04 -1.924280971288681030e-01 1.418623328208923340e-01 3.269292414188385010e-03 -3.379382491111755371e-01 1.588761061429977417e-01 -3.281632065773010254e-01 1.292658597230911255e-01 5.702538788318634033e-02 1.596247851848602295e-01 -1.158934012055397034e-01 1.951302289962768555e-01 1.864956915378570557e-01 -9.372323006391525269e-02 -2.553481459617614746e-01 -2.338817566633224487e-01 -1.337762176990509033e-01 -2.267673164606094360e-01 -6.072040274739265442e-02 -8.800566196441650391e-02
-9.260571748018264771e-02 1.350251138210296631e-01 5.430286377668380737e-02 -1.158590056002140045e-02 -2.804905176162719727e-01 4.377787560224533081e-02 8.366498351097106934e-02 3.413607478141784668e-01 1.717817336320877075e-01 1.921204328536987305e-01 -2.324455417692661285e-03 2.202783674001693726e-01 3.144532740116119385e-01 -2.695522308349609375e-01 5.682864412665367126e-02 3.205435276031494141e-01 5.639319121837615967e-02 3.441163897514343262e-01 -8.898760378360748291e-02 -1.993420533835887909e-02 -1.356274485588073730e-01 1.834628134965896606e-01 -1.558929383754730225e-01 -1.929859281517565250e-03 1.680027246475219727e-01 -2.016143687069416046e-02 7.664975523948669434e-02 2.051024287939071655e-01 -1.635100692510604858e-01 -2.124071866273880005e-01 -1.346777528524398804e-01 -2.627921290695667267e-02
5.973924696445465088e-02 9.962514787912368774e-02 -6.812347471714019775e-02 -7.213836163282394409e-02 -1.694993227720260620e-01 2.828426659107208252e-01 -3.251893818378448486e-02 -8.396929502487182617e-02 1.802347749471664429e-01 1.987905055284500122e-02 1.107901111245155334e-01 3.709168434143066406e-01 1.111500263214111328e-01 -1.175007820129394531e-01 -9.590889513492584229e-02 1.413385868072509766e-01 -1.163456588983535767e-01 6.415340304374694824e-02 -2.215703576803207397e-01 4.948445130139589310e-03 -3.243930265307426453e-02 2.078698724508285522e-01 -3.565492033958435059e-01 -1.070757023990154266e-02 3.061938285827636719e-02 1.955690979957580566e-02 -7.414465397596359253e-02 4.612469971179962158e-01 -2.500051558017730713e-01 -2.290045022964477539e-01 -2.206068187952041626e-01 1.732560619711875916e-02
2.378975898027420044e-01 7.793071120977401733e-02 -4.651964306831359863e-01 -2.773779928684234619e-01 -1.381447166204452515e-01 -9.136600047349929810e-02 2.105178982019424438e-01 1.200864911079406738e-01 1.663133203983306885e-01 3.400744171813130379e-03 -1.545265763998031616e-01 3.374300897121429443e-01 4.524804651737213135e-02 -9.280034154653549194e-02 5.768630653619766235e-02 9.260874986648559570e-02 -1.724861264228820801e-01 -2.150647640228271484e-01 2.047357335686683655e-02 -7.742889225482940674e-02 -2.501768767833709717e-01 9.831300377845764160e-02 -2.393618226051330566e-01 -6.518650054931640625e-02 -9.844893217086791992e-02 -1.341397762298583984e-01 -2.036455124616622925e-01 2.312660515308380127e-01 4.078341275453567505e-02 5.016983672976493835e-02 -5.975184589624404907e-02 -1.524293869733810425e-01
3.433695808053016663e-02 2.688592374324798584e-01 -2.658347487449645996e-01 -5.107560660690069199e-03 -1.247315704822540283e-01 1.014110669493675232e-01 -6.365650892257690430e-02 2.196549624204635620e-01 1.348451226949691772e-01 1.564755588769912720e-01 2.169979810714721680e-01 1.348620355129241943e-01 -1.201132237911224365e-01 -1.539287120103836060e-01 4.882299154996871948e-02 3.608478009700775146e-01 -3.041833639144897461e-01 -1.933474987745285034e-01 -1.687566339969635010e-01 2.885537445545196533e-01 7.806980866007506847e-04 -8.659177459776401520e-03 1.471087685786187649e-03 6.000757589936256409e-02 3.614529073238372803e-01 -5.376571044325828552e-02 -2.492347955703735352e-01 8.307486027479171753e-02 6.347720324993133545e-02 -7.318758219480514526e-02 3.036001883447170258e-02 -2.020935565233230591e-01
-8.936939388513565063e-02 1.758025586605072021e-01 -4.619602113962173462e-02 -3.050516545772552490e-01 1.072670817375183105e-01 2.300440073013305664e-01 3.575112521648406982e-01 -1.630810499191284180e-01 4.710858687758445740e-03 2.392939478158950806e-01 -7.588394731283187866e-02 1.564106494188308716e-01 -1.009790822863578796e-01 -1.053202301263809204e-01 -2.667132318019866943e-01 3.583156794775277376e-04 1.768677495419979095e-02 -7.569672539830207825e-03 -4.029843807220458984e-01 6.100973114371299744e-02 -6.906955689191818237e-02 2.180434316396713257e-01 1.052631661295890808e-01 3.327617421746253967e-02 1.914581358432769775e-01 1.789607554674148560e-01 -2.118350863456726074e-01 -1.734423041343688965e-01 -6.281312555074691772e-02 -1.491953134536743164e-01 -1.338952481746673584e-01 -2.199686914682388306e-01
5.644201859831809998e-02 -1.660463772714138031e-02 -1.662443280220031738e-01 9.085804969072341919e-02 -2.349127270281314850e-02 2.678917348384857178e-01 -1.256501376628875732e-01 -6.750441342592239380e-02 1.687858849763870239e-01 -3.073262274265289307e-01 5.013649165630340576e-02 5.137768983840942383e-01 9.178037941455841064e-02 -1.951052099466323853e-01 -4.447672888636589050e-02 6.608618795871734619e-02 -1.325645148754119873e-01 -1.581540256738662720e-01 -1.279553472995758057e-01 9.928572922945022583e-02 -9.606078267097473145e-02 2.301015555858612061e-01 -2.247478365898132324e-01 1.223501861095428467e-01 7.870217412710189819e-02 -4.089840501546859741e-02 -3.105769678950309753e-02 2.706468403339385986e-01 -2.736797332763671875e-01 -1.380015164613723755e-01 3.325503692030906677e-02 -2.283117473125457764e-01
1.151112541556358337e-01 1.320969015359878540e-01 1.481648720800876617e-02 1.362773030996322632e-02 -1.467041820287704468e-01 8.168503642082214355e-02 1.829409152269363403e-01 5.490100756287574768e-02 2.701933979988098145e-01 1.442619562149047852e-01 2.286909073591232300e-01 4.088483750820159912e-01 -4.333749413490295410e-02 -1.463354378938674927e-02 8.951857686042785645e-02 2.042130082845687866e-01 -3.852867707610130310e-02 8.065376430749893188e-02 -1.452229917049407959e-01 -7.122516632080078125e-02 1.491005867719650269e-01 3.707409203052520752e-01 1.334017515182495117e-01 -4.647078365087509155e-02 -3.848049640655517578e-01 -2.265581488609313965e-01 -2.699422836303710938e-01 -8.315470814704895020e-02 -1.806513965129852295e-01 -5.323069915175437927e-02 -8.771689981222152710e-02 -5.477231740951538086e-02
-3.834596276283264160e-02 2.478730529546737671e-01 -3.733811080455780029e-01 -5.423874408006668091e-02 1.177148986607789993e-02 2.644102573394775391e-01 -1.512516885995864868e-01 4.528525751084089279e-03 -2.202760241925716400e-02 1.639485210180282593e-01 2.235082834959030151e-01 3.506084978580474854e-01 -8.376444131135940552e-02 -3.091147840023040771e-01 2.663380503654479980e-01 -1.264206469058990479e-01 -4.851905256509780884e-02 1.640283465385437012e-01 -1.724429279565811157e-01 -1.290375739336013794e-01 -6.588598340749740601e-02 8.447339385747909546e-02 -8.458187431097030640e-02 1.080663353204727173e-01 9.020851552486419678e-02 1.387920379638671875e-01 -2.968942224979400635e-01 -7.946921139955520630e-02 2.396610677242279053e-01 -6.833130866289138794e-02 -1.262965798377990723e-01 -7.858446985483169556e-02
5.547623708844184875e-02 1.331078559160232544e-01 -1.376903057098388672e-01 9.361358731985092163e-02 6.128729507327079773e-02 3.424052894115447998e-01 -1.805378198623657227e-01 -1.598525047302246094e-01 5.101333558559417725e-02 -1.607166081666946411e-01 -5.495109781622886658e-02 2.636592984199523926e-01 1.647702604532241821e-01 -9.042578190565109253e-02 -1.006253287196159363e-01 1.335767656564712524e-01 -1.026613265275955200e-01 1.614587604999542236e-01 -5.038169398903846741e-02 8.332183212041854858e-02 -1.888750046491622925e-01 3.245204389095306396e-01 -3.206554949283599854e-01 7.841822504997253418e-02 1.383362896740436554e-02 -9.902419894933700562e-02 -1.199914664030075073e-01 2.765588760375976562e-01 -2.902539372444152832e-01 -2.226097881793975830e-01 -2.122436761856079102e-01 -1.797232627868652344e-01
2.415901124477386475e-01 1.107860058546066284e-01 -2.309095412492752075e-01 -1.567192822694778442e-01 5.067646503448486328e-02 2.167177498340606689e-01 1.801900416612625122e-01 -1.334880441427230835e-01 2.671893313527107239e-02 -2.268732041120529175e-01 -5.472840368747711182e-02 3.125526905059814453e-01 9.525213390588760376e-02 -2.071133404970169067e-01 -1.063976138830184937e-01 1.839062571525573730e-01 -1.186731979250907898e-01 9.356714785099029541e-02 2.923580072820186615e-02 8.126875013113021851e-02 2.499823123216629028e-01 1.821464300155639648e-01 -3.258280158042907715e-01 6.379232555627822876e-02 6.909371912479400635e-02 6.353373080492019653e-02 -2.205995023250579834e-01 1.746976673603057861e-01 -2.151069492101669312e-01 -2.232960164546966553e-01 -1.116212606430053711e-01 -2.624747157096862793e-01
-2.414584904909133911e-01 3.401068150997161865e-01 -1.180184707045555115e-01 -4.610243719071149826e-03 7.602903991937637329e-02 1.070813983678817749e-01 -4.763361439108848572e-02 -1.978989988565444946e-01 -2.477025240659713745e-02 1.493349075317382812e-01 1.543799042701721191e-01 1.543667167425155640e-01 -5.876955017447471619e-02 -1.965391933917999268e-01 -1.336403191089630127e-01 2.304663956165313721e-01 -2.681884169578552246e-01 -1.225143596529960632e-01 -3.130123019218444824e-01 -8.157038973877206445e-05 1.632233336567878723e-02 1.773756742477416992e-01 -3.362620249390602112e-02 1.003404185175895691e-01 -6.628657877445220947e-02 -1.700839847326278687e-01 -1.210542917251586914e-01 -1.387190888635814190e-03 -2.014612257480621338e-01 -1.968705803155899048e-01 -2.371236830949783325e-01 -3.979614078998565674e-01
-1.150368005037307739e-01 -1.348073482513427734e-01 -1.974139548838138580e-02 2.746193204075098038e-03 -2.467552274465560913e-01 1.398428231477737427e-01 -1.740894839167594910e-02 -1.120982598513364792e-02 3.269627690315246582e-02 3.222082853317260742e-01 1.260230988264083862e-01 2.960021793842315674e-01 1.854805797338485718e-01 1.297575533390045166e-01 -8.146610856056213379e-02 1.597643345594406128e-01 2.687593689188361168e-03 7.917553186416625977e-02 -1.465959995985031128e-01 -1.657116115093231201e-01 -6.362238526344299316e-02 2.813505232334136963e-01 -9.709743410348892212e-02 -9.439291805028915405e-02 4.496913775801658630e-02 -1.448339074850082397e-01 -2.595629096031188965e-01 -1.909050345420837402e-01 -1.400675177574157715e-01 -2.889936268329620361e-01 -3.574899733066558838e-01 2.846276462078094482e-01
9.642509371042251587e-02 3.020110428333282471e-01 -2.167059183120727539e-01 -1.486510038375854492e-01 8.959228545427322388e-02 5.629236996173858643e-02 -1.699973270297050476e-02 1.553179770708084106e-01 -3.051709532737731934e-01 2.403109334409236908e-02 -8.267851173877716064e-02 2.792288661003112793e-01 3.864203393459320068e-02 -1.670176833868026733e-01 6.497195363044738770e-02 2.222383171319961548e-01 -1.716996580362319946e-01 2.871075831353664398e-02 -1.938532292842864990e-01 2.887043356895446777e-01 -6.241426989436149597e-02 3.129816055297851562e-01 4.364498332142829895e-02 -5.246242135763168335e-02 -5.123203620314598083e-03 6.667219847440719604e-02 -3.988789916038513184e-01 -5.013516545295715332e-02 1.417095363140106201e-01 -2.088886648416519165e-01 -2.111170142889022827e-01 -3.454742580652236938e-02
1.249387264251708984e-01 -4.733858257532119751e-02 -1.504187434911727905e-01 -1.619539782404899597e-02 4.499151930212974548e-02 7.191562652587890625e-02 -2.119568139314651489e-01 -5.165679752826690674e-02 -1.317924410104751587e-01 -1.429424583911895752e-01 1.210868656635284424e-01 4.222047328948974609e-01 4.634597525000572205e-02 -1.030873954296112061e-01 5.499476939439773560e-02 1.681844443082809448e-01 -1.583237498998641968e-01 1.770279705524444580e-01 -2.046455144882202148e-01 -2.135461717844009399e-01 -2.191302776336669922e-01 1.056216955184936523e-01 -1.221633553504943848e-01 1.668789088726043701e-01 2.913887500762939453e-01 -3.013908565044403076e-01 -1.040846034884452820e-01 9.609857201576232910e-02 1.560294479131698608e-01 -1.500388532876968384e-01 -3.716263175010681152e-01 -5.528391525149345398e-02
1.455058306455612183e-01 2.517892122268676758e-01 -8.884963393211364746e-02 4.529248550534248352e-02 -2.952012419700622559e-01 1.921934336423873901e-01 1.272924058139324188e-02 -4.923528060317039490e-02 1.664664894342422485e-01 3.022328391671180725e-02 -1.265795230865478516e-01 1.981054842472076416e-01 1.430863235145807266e-02 -1.690921336412429810e-01 1.644132286310195923e-01 2.711258828639984131e-01 -2.897015959024429321e-02 2.150646150112152100e-01 -1.651039272546768188e-01 -3.262455463409423828e-01 7.711115479469299316e-02 1.407673805952072144e-01 2.372771203517913818e-01 -2.099262326955795288e-01 -4.098241776227951050e-02 -1.944947838783264160e-01 -2.566955983638763428e-01 -2.591351270675659180e-01 -1.016175156109966338e-04 -2.271370589733123779e-01 -1.326480060815811157e-01 -1.301125138998031616e-01
-1.467331945896148682e-01 3.034935891628265381e-01 -1.032792478799819946e-01 3.004750609397888184e-02 -2.493507228791713715e-02 4.210948571562767029e-02 -1.122994273900985718e-01 2.297652959823608398e-01 2.268303884193301201e-03 -1.457132678478956223e-02 3.451435565948486328e-01 3.178170919418334961e-01 -2.343505173921585083e-01 -3.119530528783798218e-02 -4.475701227784156799e-02 2.304876446723937988e-01 1.360305845737457275e-01 -3.297669813036918640e-02 -1.091173514723777771e-01 3.091185986995697021e-01 -1.698580831289291382e-01 1.277754306793212891e-01 -2.175275795161724091e-02 9.379629790782928467e-02 1.449859738349914551e-01 -9.482959657907485962e-02 -4.712370038032531738e-01 -6.763714551925659180e-02 -1.707579754292964935e-02 -4.839458968490362167e-03 -1.586390286684036255e-01 -1.094858944416046143e-01
9.112500399351119995e-02 3.751383423805236816e-01 1.477448791265487671e-01 -3.055410087108612061e-01 -3.011969625949859619e-01 1.150599271059036255e-01 1.028456762433052063e-01 1.470838487148284912e-01 1.275829970836639404e-01 -7.381853461265563965e-02 5.211786925792694092e-02 1.213354840874671936e-01 -9.751858562231063843e-02 -2.018093168735504150e-01 3.457165881991386414e-02 2.378976345062255859e-01 1.577341407537460327e-01 -1.580018699169158936e-01 -9.485100209712982178e-02 -5.897457152605056763e-02 1.993814408779144287e-01 3.611653149127960205e-01 -1.788555830717086792e-01 -7.891209423542022705e-02 -8.804135769605636597e-02 -2.015609741210937500e-01 -3.440933302044868469e-02 -1.209134086966514587e-01 1.168958619236946106e-01 -2.629843652248382568e-01 9.642636775970458984e-02 -1.593330502510070801e-01
2.021021991968154907e-01 1.709608584642410278e-01 -5.519913882017135620e-02 -2.305739372968673706e-01 2.228658050298690796e-01 1.537645608186721802e-01 6.049716100096702576e-02 -3.890465572476387024e-02 1.372856204397976398e-03 -2.453640289604663849e-02 -2.170332074165344238e-01 1.601680666208267212e-01 -1.919672079384326935e-02 -2.496395409107208252e-01 8.500983007252216339e-03 1.400879174470901489e-01 -2.469232492148876190e-02 1.612819284200668335e-01 -1.642109304666519165e-01 -2.478546090424060822e-02 7.812792807817459106e-02 4.085581004619598389e-01 -2.230852842330932617e-01 2.384487241506576538e-01 -9.536622464656829834e-02 3.876310959458351135e-02 -2.974473536014556885e-01 9.617043286561965942e-02 -2.150036022067070007e-02 -2.340068817138671875e-01 -1.339298784732818604e-01 -3.523549139499664307e-01
1.508928388357162476e-01 1.527331769466400146e-01 -1.276492923498153687e-01 -4.614641368389129639e-01 -4.064147174358367920e-01 -6.787461228668689728e-03 1.188620254397392273e-01 -2.204838395118713379e-02 2.427242696285247803e-02 -1.361133456230163574e-01 2.816161327064037323e-02 2.359186671674251556e-02 -1.083304956555366516e-01 -2.582124471664428711e-01 9.319598972797393799e-02 1.857706010341644287e-01 1.128771994262933731e-02 -1.474041491746902466e-01 -1.767446696758270264e-01 3.137105330824851990e-02 -2.570800185203552246e-01 1.304162293672561646e-01 5.828366428613662720e-02 4.465952143073081970e-02 -8.255901932716369629e-02 -6.317824870347976685e-02 -2.284542024135589600e-01 -3.143290057778358459e-02 9.634691476821899414e-02 -9.364666789770126343e-02 -1.438802778720855713e-01 -3.967959880828857422e-01
-7.799562066793441772e-02 1.614032834768295288e-01 -1.489150226116180420e-01 1.252440959215164185e-01 -1.942273080348968506e-01 9.018082916736602783e-02 1.725845336914062500e-01 5.217161029577255249e-02 7.630302570760250092e-03 3.572176396846771240e-02 1.276012323796749115e-02 3.678046464920043945e-01 9.360672533512115479e-02 -3.915578424930572510e-01 1.134601533412933350e-01 1.329726129770278931e-01 -1.784095019102096558e-01 -2.235365509986877441e-01 -3.649006485939025879e-01 2.495094574987888336e-02 -9.843349456787109375e-02 9.937936812639236450e-02 -2.497672662138938904e-02 -9.428202360868453979e-02 -1.585594117641448975e-01 -2.762581408023834229e-01 9.566957503557205200e-02 -2.941735684871673584e-01 1.489174067974090576e-01 -2.270178347826004028e-01 -7.082471251487731934e-02 4.117982462048530579e-02
4.824448749423027039e-02 1.698477752506732941e-02 -2.886824011802673340e-01 6.302526593208312988e-02 3.643104806542396545e-02 8.080234378576278687e-02 1.973210833966732025e-02 4.482962563633918762e-02 -5.855750665068626404e-02 8.041311055421829224e-02 1.100879013538360596e-01 2.740504145622253418e-01 4.251720756292343140e-02 -3.117197006940841675e-02 3.970406651496887207e-01 -4.865771532058715820e-02 -1.060047000646591187e-01 -1.390655785799026489e-01 -2.121598832309246063e-02 -2.688311599195003510e-02 -4.279249906539916992e-02 2.689089477062225342e-01 -3.418575227260589600e-02 9.004633873701095581e-02 1.514104902744293213e-01 -2.279228419065475464e-01 -2.423815876245498657e-01 -6.439170986413955688e-02 5.965604633092880249e-02 -4.349548220634460449e-01 -4.367364645004272461e-01 -5.908592417836189270e-02
4.559469223022460938e-02 7.873549126088619232e-03 -2.728776633739471436e-01 1.410952359437942505e-01 -1.335470378398895264e-01 1.139342188835144043e-01 2.488912642002105713e-01 -5.817460641264915466e-02 2.684452943503856659e-02 5.944849178194999695e-02 1.668223440647125244e-01 3.643572628498077393e-01 1.983018666505813599e-01 -2.539725899696350098e-01 2.828589379787445068e-01 -9.845979511737823486e-02 -1.206631436944007874e-01 -2.297162413597106934e-01 -2.067050933837890625e-01 9.363548457622528076e-02 -4.524684697389602661e-02 1.663344949483871460e-01 5.670059099793434143e-02 1.142524033784866333e-01 3.160787820816040039e-01 1.596840918064117432e-01 -2.945689558982849121e-01 -3.703910112380981445e-02 1.577782481908798218e-01 -1.786424219608306885e-01 -7.637023925781250000e-02 -8.932179212570190430e-02
3.271093368530273438e-01 5.807597190141677856e-02 -1.691527515649795532e-01 -6.573536992073059082e-02 -1.955939233303070068e-01 3.907950967550277710e-02 1.550498306751251221e-01 1.045992895960807800e-01 6.212286278605461121e-02 4.149583727121353149e-02 7.421856373548507690e-02 2.174809016287326813e-02 9.310102462768554688e-02 -1.444562822580337524e-01 1.560720056295394897e-01 3.418329954147338867e-01 -9.813870489597320557e-02 1.588577777147293091e-01 -1.383921802043914795e-01 2.093762755393981934e-01 -2.560111321508884430e-02 2.650894820690155029e-01 -2.037109136581420898e-01 -1.725721508264541626e-01 3.396977782249450684e-01 3.307253867387771606e-02 -1.374710053205490112e-01 -1.798148900270462036e-01 -3.301738575100898743e-02 -2.782256603240966797e-01 2.753574550151824951e-01 1.936868876218795776e-01
-1.134890168905258179e-01 -1.052907928824424744e-01 8.842432498931884766e-02 -3.422951996326446533e-01 -1.752030104398727417e-02 7.179126888513565063e-02 1.001494005322456360e-01 -1.932901442050933838e-01 7.367707788944244385e-02 1.691491603851318359e-01 -1.339114457368850708e-01 3.894259333610534668e-01 -1.856956481933593750e-01 -1.601181924343109131e-01 1.648620069026947021e-01 1.694328784942626953e-01 -3.729902207851409912e-01 -6.563577800989151001e-02 1.636087335646152496e-02 -3.259650990366935730e-02 1.360269449651241302e-02 1.239602342247962952e-01 4.171617329120635986e-02 -4.707405716180801392e-02 1.052330806851387024e-01 -3.278594091534614563e-02 -1.001034975051879883e-01 -1.814707815647125244e-01 -1.457713991403579712e-01 -1.576425433158874512e-01 -3.657854720950126648e-02 -4.601717293262481689e-01
7.934184372425079346e-02 1.300443988293409348e-02 -4.381554424762725830e-01 5.050520598888397217e-02 1.663648188114166260e-01 7.443018257617950439e-02 5.563341826200485229e-02 -1.678328365087509155e-01 -1.898342184722423553e-02 1.018036529421806335e-01 1.651515811681747437e-01 1.689774543046951294e-01 -1.842472255229949951e-01 -1.050217822194099426e-01 2.308131307363510132e-01 7.864405214786529541e-02 -1.422768831253051758e-01 -9.347043931484222412e-02 1.055061742663383484e-01 -2.473259717226028442e-01 4.141614586114883423e-02 1.244958192110061646e-01 -5.241701602935791016e-01 -1.553020477294921875e-01 1.737112253904342651e-01 -2.277251929044723511e-01 -1.473600864410400391e-01 -4.153273254632949829e-02 -1.608912944793701172e-01 -5.994810536503791809e-02 9.232774376869201660e-02 5.185257270932197571e-02
-3.924586996436119080e-02 -1.630340516567230225e-02 -1.867984980344772339e-01 -1.496293395757675171e-01 1.197200715541839600e-01 -1.007021963596343994e-01 -1.816798560321331024e-02 -1.814957112073898315e-01 -2.097138762474060059e-01 -1.570552140474319458e-01 -1.299684196710586548e-01 2.302383035421371460e-01 -1.012636646628379822e-01 -2.523566484451293945e-01 9.329803287982940674e-02 4.145588725805282593e-02 -8.979739248752593994e-02 1.959984749555587769e-01 2.114754542708396912e-02 -6.313902139663696289e-02 -2.519503831863403320e-01 3.898879289627075195e-01 -2.430085688829421997e-01 1.746655702590942383e-01 1.127682849764823914e-01 -7.912400364875793457e-02 -1.444861143827438354e-01 -3.531402349472045898e-02 -1.839438378810882568e-01 -2.460945025086402893e-02 -5.882262066006660461e-02 -4.746476709842681885e-01
-5.518477410078048706e-02 1.583085507154464722e-01 -1.968947798013687134e-01 -2.831030786037445068e-01 7.697914540767669678e-02 -2.764407172799110413e-02 -1.544589698314666748e-01 1.213163416832685471e-02 -1.158763319253921509e-01 -3.731521368026733398e-01 8.835581690073013306e-02 4.123791158199310303e-01 2.017472088336944580e-01 -1.031293421983718872e-01 8.687032759189605713e-02 -1.516932994127273560e-01 -1.687679672613739967e-03 8.205143734812736511e-03 -1.317582130432128906e-01 -2.603991329669952393e-02 -1.799247711896896362e-01 3.913117349147796631e-01 -1.424604952335357666e-01 3.919735550880432129e-02 2.275777608156204224e-01 -2.051767855882644653e-01 -2.024548947811126709e-01 -4.263266921043395996e-03 -2.069011330604553223e-01 1.738692261278629303e-02 -2.252552099525928497e-02 -7.684050500392913818e-02
1.451270878314971924e-01 1.426148116588592529e-01 -1.908155679702758789e-01 -1.818567663431167603e-01 -5.825239792466163635e-02 8.964622765779495239e-02 -2.987467348575592041e-01 -1.927424222230911255e-01 7.845072448253631592e-02 -1.539343446493148804e-01 1.375950276851654053e-01 2.693515717983245850e-01 1.524223238229751587e-01 -2.227430939674377441e-01 3.625426292419433594e-01 -4.010571911931037903e-02 -1.831850111484527588e-01 7.665942609310150146e-02 4.162657633423805237e-02 -7.466486096382141113e-02 -1.279985308647155762e-01 2.910238504409790039e-01 -1.587772816419601440e-01 -1.492806617170572281e-02 2.400208562612533569e-01 6.795205920934677124e-02 -3.642053902149200439e-01 -1.048606336116790771e-01 -1.320706456899642944e-01 -1.641304939985275269e-01 1.062453072518110275e-02 -2.112493850290775299e-02
2.352973371744155884e-01 6.222451478242874146e-02 -9.334971010684967041e-02 6.570554524660110474e-02 -2.814045548439025879e-01 2.505040466785430908e-01 7.162064313888549805e-03 1.565690785646438599e-01 -5.827004089951515198e-02 -2.653666399419307709e-02 -1.505414694547653198e-01 2.392116785049438477e-01 -7.061494141817092896e-02 9.777753055095672607e-02 -2.986214160919189453e-01 -5.735826119780540466e-02 8.623061329126358032e-02 1.253575235605239868e-01 -1.835051625967025757e-01 -2.822101861238479614e-02 -7.637049257755279541e-02 1.557752788066864014e-01 -3.151631951332092285e-01 3.732780227437615395e-03 7.585788518190383911e-02 -8.820842206478118896e-02 -2.581337988376617432e-01 -3.206579685211181641e-01 -2.059378027915954590e-01 -3.742177784442901611e-01 6.089885160326957703e-02 -1.184109151363372803e-01
3.793612867593765259e-02 -8.556859195232391357e-02 -1.002292856574058533e-01 -2.451869845390319824e-02 -3.682664828374981880e-04 3.443967401981353760e-01 9.541646391153335571e-02 -5.144563689827919006e-02 5.033181607723236084e-02 -8.251546323299407959e-02 -2.331260405480861664e-02 3.006487488746643066e-01 1.788111925125122070e-01 -5.783847570419311523e-01 1.371416300535202026e-01 1.856804788112640381e-01 -1.629597246646881104e-01 6.205201521515846252e-02 2.056670635938644409e-01 1.893173754215240479e-01 -1.275829374790191650e-01 7.192007452249526978e-02 -7.108006626367568970e-02 2.265382409095764160e-01 1.224508062005043030e-01 -1.386121362447738647e-01 -1.195436269044876099e-01 5.770427361130714417e-02 -5.410730838775634766e-02 -2.238856554031372070e-01 -4.179275780916213989e-02 -1.928049027919769287e-01
-2.310416102409362793e-01 2.920305430889129639e-01 -4.948382079601287842e-02 1.192018017172813416e-02 -2.251971811056137085e-01 4.318887740373611450e-02 5.214212462306022644e-03 1.867938637733459473e-01 3.599919006228446960e-02 -5.707440897822380066e-03 -1.189668998122215271e-01 2.315842211246490479e-01 -2.058930993080139160e-01 -1.320420950651168823e-01 -9.636630117893218994e-02 2.180802673101425171e-01 -1.249168533831834793e-03 -5.066903680562973022e-02 2.909435927867889404e-01 4.402623698115348816e-02 -1.975430846214294434e-01 3.284569382667541504e-01 -1.678740978240966797e-01 2.524210810661315918e-01 2.053250074386596680e-01 -2.766762375831604004e-01 -3.440073877573013306e-02 -2.303216606378555298e-01 4.268272221088409424e-02 -2.810701429843902588e-01 -2.623772621154785156e-02 5.525023490190505981e-02
3.016766346991062164e-02 1.212413609027862549e-01 1.155629828572273254e-01 -3.575730621814727783e-01 -2.499961555004119873e-01 1.382309496402740479e-01 -1.284138485789299011e-02 -9.391722828149795532e-02 -1.307710111141204834e-01 -1.385333389043807983e-01 -4.773389373440295458e-04 4.103230535984039307e-01 9.416541433893144131e-04 -9.914566576480865479e-02 1.300448477268218994e-01 3.817212879657745361e-01 2.645310759544372559e-01 -1.166758313775062561e-01 -6.305931508541107178e-02 -2.279024571180343628e-01 -1.577411890029907227e-01 1.637564003467559814e-01 -7.270528376102447510e-02 3.334644138813018799e-01 -1.400289498269557953e-02 -5.869094282388687134e-02 -2.238865382969379425e-02 -1.066263392567634583e-01 -5.321336910128593445e-02 8.905749022960662842e-02 -1.955733895301818848e-01 -5.711899697780609131e-02
7.976598292589187622e-02 -1.479605138301849365e-01 -6.705856323242187500e-02 -8.901128917932510376e-02 -3.017516136169433594e-01 2.826597392559051514e-01 1.927828043699264526e-02 2.567824423313140869e-01 -4.068905860185623169e-02 7.715702056884765625e-02 2.772287651896476746e-02 2.942099273204803467e-01 -8.051978051662445068e-02 -1.431360989809036255e-01 7.751351594924926758e-02 -7.348385453224182129e-02 1.924751996994018555e-01 4.068376123905181885e-02 -6.084691360592842102e-02 -1.663537174463272095e-01 7.349235564470291138e-02 6.874384731054306030e-02 -3.401292860507965088e-01 2.457211911678314209e-02 -1.187265366315841675e-01 -5.213392153382301331e-02 -2.591436803340911865e-01 -3.689489066600799561e-01 -3.392320871353149414e-01 -1.681360602378845215e-01 -5.270356684923171997e-02 -1.613523513078689575e-01
2.446976751089096069e-01 3.294906914234161377e-01 -1.498838663101196289e-01 -2.396441996097564697e-01 -4.079753458499908447e-01 -9.393517859280109406e-03 -1.803093403577804565e-01 -3.169465810060501099e-02 -5.268194898962974548e-02 1.551458388566970825e-01 4.942467063665390015e-02 1.882956922054290771e-02 7.737213373184204102e-02 -1.604805290699005127e-01 -1.133844722062349319e-02 3.019891083240509033e-01 -4.714110493659973145e-02 -1.574741303920745850e-01 -1.933288276195526123e-01 -5.685062706470489502e-02 2.312479615211486816e-01 2.255353331565856934e-01 -6.836014240980148315e-02 -1.120534762740135193e-01 1.271013021469116211e-01 -3.862769110128283501e-03 -1.729014664888381958e-01 -4.231214523315429688e-02 -1.065131276845932007e-02 8.848693221807479858e-03 1.620028465986251831e-01 -3.679891526699066162e-01
1.313569694757461548e-01 -1.635952154174447060e-03 -7.597271353006362915e-02 -2.279473543167114258e-01 1.614619046449661255e-01 2.277479767799377441e-01 1.104984655976295471e-01 -1.059461310505867004e-01 3.514006361365318298e-02 1.967546939849853516e-01 1.080751940608024597e-01 3.242420852184295654e-01 -1.400765925645828247e-01 -2.810502192005515099e-03 1.319980174303054810e-01 1.166816614568233490e-02 -2.022099941968917847e-01 4.868850111961364746e-02 -2.368783950805664062e-01 4.155590012669563293e-02 1.139213591814041138e-01 1.544177979230880737e-01 1.265082359313964844e-01 -1.513129621744155884e-01 9.037551283836364746e-02 -2.342132776975631714e-01 1.073433831334114075e-02 -2.596234977245330811e-01 -3.269665241241455078e-01 -3.027136921882629395e-01 1.433676108717918396e-02 -3.515336215496063232e-01
3.328532725572586060e-02 9.310057014226913452e-02 -1.006139665842056274e-01 -1.471327394247055054e-01 -1.006447225809097290e-01 -4.701554775238037109e-02 -3.322681188583374023e-01 -7.030115462839603424e-03 9.997833520174026489e-02 -1.734144985675811768e-01 5.269344546832144260e-04 3.210706114768981934e-01 -5.079750716686248779e-02 -9.110949188470840454e-02 -2.919280529022216797e-01 -3.248502314090728760e-02 1.505625061690807343e-02 4.850829392671585083e-02 1.199428439140319824e-01 8.883948624134063721e-02 -1.282115876674652100e-01 2.528512477874755859e-01 -2.374111115932464600e-01 -2.720463555306196213e-03 3.844022154808044434e-01 -1.799824982881546021e-01 -4.120659828186035156e-01 6.940135359764099121e-02 -2.984142675995826721e-02 -6.154873594641685486e-02 -2.636069953441619873e-01 -6.932073086500167847e-02
2.395782321691513062e-01 -2.924286127090454102e-01 -1.847067177295684814e-01 -7.286722958087921143e-02 1.677759736776351929e-01 1.554128378629684448e-01 -1.968045085668563843e-01 2.139384746551513672e-01 -5.434121564030647278e-02 -7.581453770399093628e-02 2.097292393445968628e-01 2.928686439990997314e-01 9.074385277926921844e-03 -2.034115195274353027e-01 1.190947648137807846e-02 2.698838710784912109e-01 -1.204027459025382996e-01 -1.625699549913406372e-02 -4.672782868146896362e-02 -5.784263834357261658e-02 -1.642457544803619385e-01 1.680654436349868774e-01 -7.135711610317230225e-02 -2.289863377809524536e-01 1.354976650327444077e-02 5.504650250077247620e-02 -1.629188507795333862e-01 2.029026746749877930e-01 -2.531203329563140869e-01 -2.469869554042816162e-01 8.915751427412033081e-02 -3.016194701194763184e-01
1.519357711076736450e-01 5.830590054392814636e-02 -2.689414024353027344e-01 -9.164933860301971436e-02 -9.212133288383483887e-02 1.493671387434005737e-01 1.847435235977172852e-01 9.308502823114395142e-02 -1.453972607851028442e-01 1.913612633943557739e-01 -2.297881431877613068e-02 2.920435369014739990e-01 -1.895608007907867432e-02 -9.372408688068389893e-02 2.978388033807277679e-02 1.100891977548599243e-01 2.728910148143768311e-01 -1.080608442425727844e-01 2.379155755043029785e-01 2.834313316270709038e-03 -3.827940821647644043e-01 3.078000247478485107e-01 1.260768920183181763e-01 -3.194650411605834961e-01 2.575922012329101562e-01 -8.048185706138610840e-02 -1.680509299039840698e-01 -1.215890869498252869e-01 -9.999566525220870972e-02 -1.380731910467147827e-01 3.787012770771980286e-02 -7.162561267614364624e-02
1.805840432643890381e-01 -1.924898475408554077e-01 -9.001274406909942627e-02 -3.302409052848815918e-01 -4.249105229973793030e-02 2.165318280458450317e-01 -4.392319917678833008e-01 3.248338762205094099e-04 -1.087601482868194580e-01 1.159669533371925354e-01 1.090006306767463684e-01 4.272596538066864014e-01 1.590063869953155518e-01 -1.707534044981002808e-01 -1.359728425741195679e-01 6.461484823375940323e-03 1.605486571788787842e-01 2.738941460847854614e-02 -5.405173450708389282e-02 6.144636496901512146e-02 -7.636593282222747803e-02 3.248574435710906982e-01 -2.531024627387523651e-02 1.866885274648666382e-02 2.057943642139434814e-01 -2.235408872365951538e-03 -1.314731985330581665e-01 4.757590359076857567e-04 3.155182814225554466e-03 -2.283660918474197388e-01 -1.182171478867530823e-01 -8.674973994493484497e-02
-2.702787145972251892e-02 -5.824777111411094666e-02 -1.559501588344573975e-01 -4.228914678096771240e-01 -1.106151938438415527e-01 1.268477439880371094e-01 3.152463138103485107e-01 -8.967202901840209961e-02 9.222099184989929199e-02 -7.612933218479156494e-02 -1.842853277921676636e-01 4.757121503353118896e-01 -2.690984904766082764e-01 -2.351307868957519531e-02 1.126078665256500244e-01 1.795269995927810669e-01 -1.554188877344131470e-02 -2.063947468996047974e-01 2.226976603269577026e-01 8.250726386904716492e-03 6.138259917497634888e-02 1.607556641101837158e-01 6.235983595252037048e-02 6.108179315924644470e-02 1.016699746251106262e-01 -2.036659568548202515e-01 -6.037645041942596436e-02 9.436519443988800049e-02 -1.620995104312896729e-01 -1.316334605216979980e-01 1.587758660316467285e-01 -4.022697359323501587e-02
-8.115795999765396118e-02 3.017091453075408936e-01 -1.305004358291625977e-01 -1.604566872119903564e-01 1.991236209869384766e-01 9.145509451627731323e-02 -3.463158011436462402e-01 8.114649355411529541e-02 -2.620301954448223114e-02 5.886893719434738159e-02 2.750735543668270111e-02 2.393626570701599121e-01 8.439923077821731567e-02 -1.479483991861343384e-01 -7.525078207254409790e-02 -5.487059429287910461e-02 -2.310848087072372437e-01 -9.356979280710220337e-02 -3.037298470735549927e-02 2.806344255805015564e-02 8.436676859855651855e-02 -5.119157955050468445e-02 -4.577528834342956543e-01 1.464281678199768066e-01 2.445056438446044922e-01 -1.967049539089202881e-01 -2.171827256679534912e-01 -4.174745455384254456e-02 -2.883210480213165283e-01 -1.872398555278778076e-01 -2.191033959388732910e-02 -1.206164509057998657e-01
5.565872788429260254e-02 -1.334830969572067261e-01 -3.102160692214965820e-01 3.788153454661369324e-02 -3.462274074554443359e-01 7.624585181474685669e-03 6.877226382493972778e-02 4.850605875253677368e-02 1.658482477068901062e-02 -9.743756800889968872e-02 5.336302891373634338e-02 3.871933221817016602e-01 -4.437761008739471436e-02 -1.053262427449226379e-01 -3.428707597777247429e-03 9.321501106023788452e-02 2.207215279340744019e-01 -2.997408621013164520e-02 -5.921803787350654602e-02 -2.156435400247573853e-01 -1.008844524621963501e-01 -9.235499054193496704e-02 -2.214831709861755371e-01 6.114857271313667297e-03 -2.002398222684860229e-01 -3.868179768323898315e-02 -3.782561719417572021e-01 -3.281173110008239746e-01 -1.228912025690078735e-01 -2.656802833080291748e-01 8.235568553209304810e-02 -1.337009668350219727e-01
7.652005553245544434e-02 3.746121823787689209e-01 -3.064712285995483398e-01 -7.961351424455642700e-02 -1.618246585130691528e-01 6.273033469915390015e-02 -1.559871137142181396e-01 7.341644167900085449e-02 -7.289147377014160156e-02 5.083277821540832520e-02 1.274560987949371338e-01 3.008565008640289307e-01 -1.397603154182434082e-01 -3.414549827575683594e-01 1.255992054939270020e-01 2.011428773403167725e-01 -2.702459394931793213e-01 -4.943111911416053772e-02 -1.467266678810119629e-01 2.481355369091033936e-01 -7.426727563142776489e-02 -3.158212080597877502e-02 4.602384939789772034e-02 5.965809896588325500e-02 2.981521487236022949e-01 -3.701305016875267029e-02 -2.747325301170349121e-01 8.993335068225860596e-02 1.497826725244522095e-01 -8.326448500156402588e-02 -8.544543385505676270e-02 -7.363564521074295044e-02
-2.432132214307785034e-01 7.661163806915283203e-02 -6.018662452697753906e-02 -1.229280754923820496e-01 -5.236498266458511353e-02 2.611342072486877441e-01 3.063828647136688232e-01 -6.759154796600341797e-02 -1.280344277620315552e-01 -1.646744832396507263e-02 7.868146896362304688e-02 2.517165839672088623e-01 -4.086752235889434814e-02 1.135486662387847900e-01 2.860937714576721191e-01 1.829183399677276611e-01 -1.062154099345207214e-01 1.465692818164825439e-01 -2.254555523395538330e-01 2.267079502344131470e-01 -7.090814411640167236e-02 2.829006016254425049e-01 -2.210504263639450073e-01 1.106878966093063354e-01 9.458821266889572144e-02 1.047930270433425903e-01 -1.473258435726165771e-01 -2.187835872173309326e-01 -4.385612905025482178e-02 -2.921701967716217041e-01 -4.345905780792236328e-02 2.663488388061523438e-01
1.068169027566909790e-01 1.738506257534027100e-01 -2.189017087221145630e-01 -1.509877145290374756e-01 -7.776702940464019775e-02 5.113365501165390015e-02 -4.438932240009307861e-02 8.896154165267944336e-02 1.508033275604248047e-01 -2.186273485422134399e-01 2.727361917495727539e-01 1.479321569204330444e-01 3.970767557621002197e-02 -1.316191256046295166e-01 -2.591700553894042969e-01 5.334673076868057251e-02 -7.606573402881622314e-02 -1.857362538576126099e-01 -2.673103511333465576e-01 -2.420368343591690063e-01 5.753132700920104980e-02 4.464204609394073486e-01 -3.253974020481109619e-02 1.238853335380554199e-01 2.055295556783676147e-01 -2.118327468633651733e-01 -7.454641163349151611e-02 2.414555549621582031e-01 2.065413864329457283e-03 -1.854990422725677490e-01 -1.904924213886260986e-01 4.875445365905761719e-02
2.676741480827331543e-01 2.411899566650390625e-01 -1.380037814378738403e-01 2.165464311838150024e-02 -3.417644277215003967e-02 -4.351333156228065491e-02 -3.270229101181030273e-01 -1.301550678908824921e-02 8.301234245300292969e-02 -2.171832174062728882e-01 2.953295782208442688e-02 3.559435904026031494e-01 1.471921205520629883e-01 -4.271368086338043213e-01 1.468954831361770630e-01 9.867009939625859261e-04 -1.612560153007507324e-01 -5.076042562723159790e-02 1.101659890264272690e-02 -7.694604992866516113e-02 -1.886322498321533203e-01 2.047587633132934570e-01 -9.076030552387237549e-02 -1.683181850239634514e-03 2.458214163780212402e-01 1.123421564698219299e-01 -2.366180121898651123e-01 -9.224523603916168213e-02 -1.196856647729873657e-01 -2.361989617347717285e-01 -4.053864255547523499e-02 -5.912699550390243530e-02
1.785440593957901001e-01 1.754990518093109131e-01 -2.327193766832351685e-01 -2.182999253273010254e-01 -7.483585178852081299e-02 3.424864709377288818e-01 -4.697965458035469055e-02 1.002653781324625015e-02 1.458641737699508667e-01 -1.084672734141349792e-01 -1.567998342216014862e-02 3.536994457244873047e-01 -1.093197464942932129e-01 -1.580148339271545410e-01 -1.942089647054672241e-01 1.480829715728759766e-01 -1.572927683591842651e-01 1.666151583194732666e-01 8.749109692871570587e-03 5.440784245729446411e-02 7.329338788986206055e-02 -7.507490366697311401e-02 -2.459938824176788330e-01 4.604332521557807922e-02 2.475142627954483032e-01 1.531387772411108017e-02 -1.082026585936546326e-01 2.630446553230285645e-01 -2.414080947637557983e-01 -1.087708249688148499e-01 -1.380177140235900879e-01 -3.075912594795227051e-01
-2.198947072029113770e-01 2.400657907128334045e-02 -1.829273551702499390e-01 -1.459479518234729767e-02 -7.316801697015762329e-02 -1.823579818010330200e-01 1.108013316988945007e-01 -5.511596053838729858e-02 -3.428107127547264099e-02 -3.769577667117118835e-02 9.559942781925201416e-02 4.219577312469482422e-01 -5.902687460184097290e-02 -7.622928917407989502e-02 4.515860974788665771e-02 5.499732494354248047e-01 2.925746329128742218e-02 5.122971534729003906e-02 -2.508108876645565033e-02 -3.904284909367561340e-02 -8.477041870355606079e-02 -2.347494289278984070e-02 -1.457453668117523193e-01 -1.144757866859436035e-01 1.766409724950790405e-02 -2.393381148576736450e-01 -4.746144711971282959e-01 -5.319907143712043762e-02 -1.136711314320564270e-01 1.109135337173938751e-02 1.140462979674339294e-01 2.076911553740501404e-02
-9.812816977500915527e-02 2.486834973096847534e-01 1.011638715863227844e-01 -2.993330359458923340e-01 -2.513132095336914062e-01 2.870511710643768311e-01 3.192122876644134521e-01 2.204977162182331085e-02 -5.200843140482902527e-02 -3.739222511649131775e-02 -9.720444679260253906e-02 1.859159916639328003e-01 -5.876561254262924194e-02 -3.441852927207946777e-01 -4.117906093597412109e-02 1.593533754348754883e-01 2.763573229312896729e-01 -4.486925154924392700e-02 -2.004492282867431641e-02 -2.056870162487030029e-01 -5.694980174303054810e-02 1.600292921066284180e-01 -2.653752565383911133e-01 -3.003626130521297455e-02 9.938070178031921387e-02 -3.848417475819587708e-02 -1.063329055905342102e-01 -2.005045264959335327e-01 -2.142474800348281860e-01 8.653133362531661987e-02 -2.099228650331497192e-01 -4.508980363607406616e-02
8.408985286951065063e-02 1.419099569320678711e-01 -6.228539161384105682e-03 2.891960181295871735e-02 -1.545753031969070435e-01 -1.372426003217697144e-02 3.873648643493652344e-01 1.467483956366777420e-02 2.498070150613784790e-02 6.521761417388916016e-02 1.183695271611213684e-01 2.695874571800231934e-01 9.776444733142852783e-02 -1.655215024948120117e-01 -5.239702016115188599e-02 2.278778702020645142e-01 3.515553474426269531e-01 -1.290516555309295654e-01 4.540139809250831604e-02 -1.547197401523590088e-01 1.822909712791442871e-01 1.957460194826126099e-01 -3.274928033351898193e-01 -1.317055821418762207e-01 8.191333711147308350e-02 -9.758272022008895874e-02 -7.373151183128356934e-02 -1.556746065616607666e-01 -2.105336338281631470e-01 -3.671236634254455566e-01 -4.389712959527969360e-02 -1.582645922899246216e-01
-4.024796187877655029e-02 1.694592237472534180e-01 -1.271375119686126709e-01 -2.451665550470352173e-01 -2.641074359416961670e-01 1.250578910112380981e-01 -6.309550255537033081e-02 2.643538415431976318e-01 1.426470875740051270e-01 7.563211023807525635e-02 4.748011752963066101e-02 5.646380409598350525e-02 -2.951940596103668213e-01 -1.570819020271301270e-01 -4.806291684508323669e-02 3.551068902015686035e-01 1.027485132217407227e-01 -2.791324257850646973e-01 1.071575749665498734e-02 -1.933723688125610352e-01 -3.091928362846374512e-01 2.550000250339508057e-01 -6.725667510181665421e-03 8.927779644727706909e-02 2.743788957595825195e-01 -2.540380135178565979e-02 -4.413419589400291443e-02 1.005593314766883850e-01 1.762890629470348358e-02 -2.574350535869598389e-01 1.133611798286437988e-01 -1.887777820229530334e-02
1.532523240894079208e-02 2.025268971920013428e-01 -2.185518443584442139e-01 -1.676707267761230469e-01 -1.385451108217239380e-01 1.680161207914352417e-01 -3.209536671638488770e-01 1.130947377532720566e-02 1.036626249551773071e-01 -1.719351708889007568e-01 1.812214255332946777e-01 4.066284298896789551e-01 1.292145997285842896e-01 -1.555733829736709595e-01 2.641559243202209473e-01 -8.990124613046646118e-02 -1.675118505954742432e-01 6.814254820346832275e-02 -9.513264894485473633e-02 -7.516596466302871704e-02 -6.828197836875915527e-02 8.673043921589851379e-03 -7.958418689668178558e-03 -7.668536156415939331e-02 2.649275958538055420e-01 7.054002583026885986e-02 -3.738415241241455078e-01 -3.408712893724441528e-02 -1.807910799980163574e-01 -2.346399724483489990e-01 9.851799160242080688e-02 -5.861963704228401184e-02
-3.134634494781494141e-01 7.585053890943527222e-02 -1.141599863767623901e-01 6.591650843620300293e-02 -2.109909504652023315e-01 1.788573525846004486e-02 1.192471235990524292e-01 2.570740878582000732e-01 1.784066408872604370e-01 2.895606756210327148e-01 -9.225307404994964600e-02 2.772986590862274170e-01 -1.747964322566986084e-01 -7.598931342363357544e-02 -6.860526651144027710e-02 3.992768526077270508e-01 4.431787505745887756e-02 -4.677994921803474426e-02 5.754710733890533447e-02 -5.162532627582550049e-02 -2.392062097787857056e-01 3.300096690654754639e-01 9.964268654584884644e-02 7.002279162406921387e-02 7.176228612661361694e-02 -1.191283091902732849e-01 -1.382451951503753662e-01 1.147205457091331482e-01 -2.754512727260589600e-01 -1.360050439834594727e-01 -3.288548439741134644e-02 1.173721700906753540e-01
-1.966364532709121704e-01 -3.784532099962234497e-02 6.996830459684133530e-03 3.030445054173469543e-02 -2.152723222970962524e-01 2.358342111110687256e-01 3.206388056278228760e-01 2.276697307825088501e-01 -1.836814172565937042e-02 1.089859977364540100e-01 7.750871032476425171e-02 4.271715879440307617e-01 2.116988897323608398e-01 -1.760912984609603882e-01 7.214350998401641846e-02 5.219910293817520142e-02 1.333480179309844971e-01 2.431508302688598633e-01 -5.446127150207757950e-03 -1.301832646131515503e-01 -1.724377125501632690e-01 1.613642424345016479e-01 -2.055442929267883301e-01 -1.492389887571334839e-01 2.936463952064514160e-01 -8.626782894134521484e-02 3.170600160956382751e-02 2.248846143484115601e-01 -1.716784685850143433e-01 -1.444127112627029419e-01 -4.687679558992385864e-02 7.700277864933013916e-02
-4.077795520424842834e-02 1.032692641019821167e-01 9.856867045164108276e-02 -2.833156287670135498e-01 -2.145430594682693481e-01 1.333637088537216187e-01 1.805958598852157593e-01 -1.441483497619628906e-01 -1.001940816640853882e-01 1.504058297723531723e-02 1.302585601806640625e-01 1.206502690911293030e-01 1.195385158061981201e-01 6.968463212251663208e-02 -1.178175285458564758e-01 2.568716108798980713e-01 2.337490618228912354e-01 -2.081483229994773865e-02 -3.931142091751098633e-01 -1.095782369375228882e-01 -1.628563851118087769e-01 2.628689408302307129e-01 -3.550450503826141357e-01 5.370346084237098694e-02 2.387117296457290649e-01 -1.560426354408264160e-01 -1.660573929548263550e-01 -2.152514159679412842e-01 -1.635977625846862793e-01 -9.356870502233505249e-02 -9.398191235959529877e-03 -5.150679498910903931e-02
3.455004394054412842e-01 2.531799077987670898e-01 -9.961050748825073242e-02 6.954025477170944214e-02 1.022016853094100952e-01 9.660962224006652832e-02 2.092514932155609131e-01 4.234001785516738892e-02 1.446398496627807617e-01 2.894254624843597412e-01 5.127311497926712036e-02 3.484345972537994385e-01 -1.222568675875663757e-01 1.781320758163928986e-02 2.275311499834060669e-01 -1.398230250924825668e-02 2.764796279370784760e-02 -1.189470961689949036e-01 -1.998018771409988403e-01 -3.624749835580587387e-03 1.380635946989059448e-01 1.644679605960845947e-01 -4.048748314380645752e-02 -1.380103826522827148e-01 1.527545005083084106e-01 -1.705322116613388062e-01 -2.363419830799102783e-01 -3.199513256549835205e-01 9.490304440259933472e-02 -2.475277632474899292e-01 -1.327735632658004761e-01 -1.423705816268920898e-01
1.681282371282577515e-01 -6.546282023191452026e-02 -3.636864423751831055e-01 -2.891555726528167725e-01 -1.724901795387268066e-01 1.352013349533081055e-01 4.901425540447235107e-02 -1.187463942915201187e-02 1.028064340353012085e-01 6.242374330759048462e-02 1.313045769929885864e-01 1.472330838441848755e-01 -7.198322564363479614e-02 -2.577728927135467529e-01 3.883521556854248047e-01 1.898268759250640869e-01 -1.472538709640502930e-01 8.047532290220260620e-02 8.759254962205886841e-02 -2.633616030216217041e-01 -1.799197196960449219e-01 2.262027859687805176e-01 -3.469910006970167160e-03 -1.042513027787208557e-01 -1.125945895910263062e-01 1.377071291208267212e-01 -4.562077671289443970e-02 -7.287672162055969238e-02 -3.278763890266418457e-01 -7.146578282117843628e-02 -5.298951640725135803e-02 1.872604489326477051e-01
1.875948458909988403e-01 -2.373997867107391357e-02 -4.865313470363616943e-01 -2.342124283313751221e-01 -5.492537820828147233e-05 -9.056843072175979614e-02 5.490495264530181885e-02 -1.748961955308914185e-01 7.992549240589141846e-02 -4.494058340787887573e-02 -1.241232082247734070e-01 1.615992337465286255e-01 9.737414866685867310e-02 6.478480063378810883e-03 3.393844366073608398e-01 9.691541641950607300e-02 -1.248225644230842590e-01 1.220709010958671570e-01 -1.839067935943603516e-01 -1.499096900224685669e-01 -3.308883607387542725e-01 2.611204087734222412e-01 -2.057914733886718750e-01 -2.080030366778373718e-02 7.240471988916397095e-02 1.502559054642915726e-02 -9.545458108186721802e-02 -3.017366677522659302e-02 -1.164716333150863647e-01 -8.439048379659652710e-02 -1.340384036302566528e-01 -2.923519015312194824e-01
-7.632295601069927216e-03 3.640891239047050476e-02 5.404599010944366455e-02 8.395716547966003418e-03 1.309295892715454102e-01 2.725329399108886719e-01 -2.626819610595703125e-01 -1.497666984796524048e-01 1.299074105918407440e-02 -4.939072951674461365e-02 1.015348359942436218e-01 4.900375008583068848e-01 -1.501200348138809204e-02 -3.313499391078948975e-01 -6.420937180519104004e-02 3.939246758818626404e-02 -9.386434406042098999e-02 2.226453721523284912e-01 -3.771356865763664246e-02 -2.834117040038108826e-02 -2.971852198243141174e-02 8.440803736448287964e-02 -1.856758892536163330e-01 -4.282751306891441345e-02 3.229257762432098389e-01 -3.412505090236663818e-01 -9.652680903673171997e-02 8.514610677957534790e-02 -6.785885244607925415e-02 -2.564764916896820068e-01 -1.654734611511230469e-01 -6.354253739118576050e-02
2.679066956043243408e-01 -2.656301716342568398e-03 3.082486987113952637e-02 -5.367647483944892883e-02 6.497430801391601562e-02 2.504292130470275879e-01 -3.594306111335754395e-01 -3.976201638579368591e-02 9.633497148752212524e-02 -1.057565435767173767e-01 9.787903726100921631e-02 3.518932461738586426e-01 -1.809058524668216705e-02 -3.006846308708190918e-01 -2.870966121554374695e-02 7.163558620959520340e-03 1.181612014770507812e-01 8.568268269300460815e-02 -3.889468684792518616e-02 -1.380956023931503296e-01 -7.958807051181793213e-02 2.039299011230468750e-01 -1.131657212972640991e-01 4.405348375439643860e-02 4.250536262989044189e-01 -1.786379814147949219e-01 -1.497208625078201294e-01 -1.038399338722229004e-01 -2.367576584219932556e-02 -2.027421146631240845e-01 -2.503417134284973145e-01 -1.628462523221969604e-01
-1.455018073320388794e-01 4.347046464681625366e-02 5.983662232756614685e-02 -2.940863966941833496e-01 -2.825777791440486908e-02 3.417858481407165527e-02 1.071792654693126678e-02 1.677648536860942841e-02 -4.504087939858436584e-02 9.870167076587677002e-02 9.296221286058425903e-02 1.203517243266105652e-01 1.683365851640701294e-01 -9.618127346038818359e-02 5.522659793496131897e-02 4.777844548225402832e-01 -1.860692650079727173e-01 2.266029119491577148e-01 -2.628789246082305908e-01 -1.198961138725280762e-01 2.363995835185050964e-02 3.047611750662326813e-02 -6.621867418289184570e-02 -9.935882687568664551e-02 -1.891517639160156250e-02 -3.425769880414009094e-02 -3.723567724227905273e-01 -3.410680592060089111e-01 9.422474354505538940e-02 -3.142857551574707031e-01 -1.769998818635940552e-01 3.055757377296686172e-03
-6.630577612668275833e-03 -2.836797386407852173e-02 -1.175354719161987305e-01 -5.902512744069099426e-02 4.673132672905921936e-02 2.105883359909057617e-01 4.990317672491073608e-02 -1.286659836769104004e-01 -1.136181950569152832e-01 -4.548721015453338623e-02 1.123476251959800720e-01 2.926028370857238770e-01 1.639621704816818237e-01 2.999976277351379395e-02 2.570663988590240479e-01 3.582552075386047363e-02 -3.600624576210975647e-02 8.452375419437885284e-03 -2.450631409883499146e-01 3.709843382239341736e-02 -2.551781572401523590e-02 3.926917910575866699e-01 -1.321240421384572983e-02 -2.175938338041305542e-02 2.037697732448577881e-01 -1.041665077209472656e-01 -3.023041486740112305e-01 -1.737703979015350342e-01 1.325167715549468994e-01 -4.902504980564117432e-01 -2.362139225006103516e-01 4.408618062734603882e-02
-3.044292796403169632e-03 2.126336693763732910e-01 7.165157049894332886e-02 -4.927994683384895325e-03 -2.968545556068420410e-01 8.022843301296234131e-02 1.370975524187088013e-01 1.069011092185974121e-01 -1.249957159161567688e-01 -7.934598624706268311e-02 5.572518799453973770e-03 2.928611040115356445e-01 1.798445009626448154e-03 -2.803224921226501465e-01 1.617185771465301514e-01 9.572345018386840820e-02 1.335857808589935303e-01 1.894439160823822021e-01 -8.880343288183212280e-02 -3.747493326663970947e-01 -2.189341038465499878e-01 9.093692898750305176e-02 -2.862553000450134277e-01 -1.687169075012207031e-01 2.307703495025634766e-01 -1.298156827688217163e-01 -1.758339554071426392e-01 -3.872176632285118103e-02 -3.258621096611022949e-01 1.311402320861816406e-01 -9.041536599397659302e-02 2.166076563298702240e-02
1.012951508164405823e-02 3.268637955188751221e-01 1.694043576717376709e-01 -2.042071968317031860e-01 -1.609368026256561279e-01 2.100590616464614868e-01 1.999632418155670166e-01 4.414857551455497742e-02 -2.417084760963916779e-02 -2.791557274758815765e-02 -1.076466962695121765e-01 2.997613251209259033e-01 6.789226830005645752e-02 -1.541866064071655273e-01 1.455752253532409668e-01 1.021725162863731384e-01 3.129698336124420166e-01 2.670198865234851837e-02 -1.035735607147216797e-01 -1.544405817985534668e-01 -3.716894425451755524e-03 1.867965012788772583e-01 -3.173259198665618896e-01 7.228173315525054932e-02 1.873622834682464600e-01 -2.781952321529388428e-01 -5.215599387884140015e-02 -1.343259960412979126e-01 -3.200618326663970947e-01 6.335231661796569824e-02 -7.038310170173645020e-02 1.707022339105606079e-01
-2.441348582506179810e-01 1.443149596452713013e-01 -2.091669142246246338e-01 -2.444427907466888428e-01 -1.217510402202606201e-01 -5.195307731628417969e-02 1.954348981380462646e-01 1.204630136489868164e-01 3.033490618690848351e-03 3.508351445198059082e-01 4.379825294017791748e-02 3.836131393909454346e-01 -1.192481443285942078e-01 2.495734579861164093e-02 1.128887664526700974e-02 1.540553420782089233e-01 2.711214423179626465e-01 1.707575023174285889e-01 -2.539099454879760742e-01 -1.341323554515838623e-02 -1.862883716821670532e-01 1.722728312015533447e-01 -3.559347474947571754e-03 1.417156215757131577e-02 2.119015157222747803e-01 -6.551034748554229736e-03 -1.930908858776092529e-01 2.900379896163940430e-01 4.197067115455865860e-03 -6.471051275730133057e-02 7.145716995000839233e-02 1.655056476593017578e-01
-2.470199614763259888e-01 4.108010977506637573e-02 -2.522891759872436523e-02 -1.687399446964263916e-01 -1.094878837466239929e-01 3.417354077100753784e-02 9.266604483127593994e-02 2.127328664064407349e-01 -4.215425252914428711e-02 -6.323039066046476364e-03 2.400859743356704712e-01 4.016143381595611572e-01 1.732955724000930786e-01 -4.493363797664642334e-01 3.660853207111358643e-02 2.508001029491424561e-01 -1.056604832410812378e-01 1.219135075807571411e-01 -7.576855272054672241e-02 -3.496262133121490479e-01 -5.979982390999794006e-02 3.128271922469139099e-02 -4.720049723982810974e-02 1.033392921090126038e-01 2.971522510051727295e-01 -2.149513550102710724e-02 -3.447189554572105408e-02 -2.139253169298171997e-01 -9.284253418445587158e-02 8.530806750059127808e-03 8.248294889926910400e-02 3.976034000515937805e-02
-3.295748727396130562e-03 1.610751263797283173e-02 -1.685404777526855469e-01 -1.013002991676330566e-01 -8.130679279565811157e-02 -5.129265412688255310e-02 1.140032038092613220e-01 -3.978506103157997131e-02 6.271282583475112915e-02 1.509116739034652710e-01 1.276879478245973587e-02 2.114415764808654785e-01 9.728692471981048584e-02 -3.265853822231292725e-01 3.272095695137977600e-02 2.478248476982116699e-01 -7.033557444810867310e-02 5.617291107773780823e-02 7.554193958640098572e-03 -1.448827385902404785e-01 -3.703202009201049805e-01 5.463844537734985352e-01 -6.529755145311355591e-02 -3.797661140561103821e-02 2.057479694485664368e-02 -3.499915599822998047e-01 1.599813625216484070e-02 1.266991645097732544e-01 5.501042678952217102e-02 -1.998071372509002686e-02 -1.400311291217803955e-01 -2.329433709383010864e-01
-2.217518091201782227e-01 8.390749245882034302e-02 -3.875882029533386230e-01 -9.085238724946975708e-02 2.413592673838138580e-02 -1.473905295133590698e-01 -9.876255691051483154e-02 -8.340950310230255127e-02 1.897928714752197266e-01 7.626268267631530762e-02 2.720977067947387695e-01 3.690159618854522705e-01 -5.503107607364654541e-02 -1.895110458135604858e-01 -1.758643984794616699e-01 2.166641354560852051e-01 -6.189180538058280945e-02 6.920532882213592529e-02 -5.573490262031555176e-02 -1.930588483810424805e-01 2.451158687472343445e-02 3.197544813156127930e-01 -3.524264693260192871e-02 1.769827157258987427e-01 1.360622495412826538e-01 1.273951381444931030e-01 3.006592206656932831e-02 8.340373635292053223e-02 1.163748279213905334e-01 -2.464773505926132202e-01 1.547564659267663956e-02 -2.754712700843811035e-01
1.372871547937393188e-01 1.671136617660522461e-01 -1.451782137155532837e-01 -1.554684638977050781e-01 -6.294781714677810669e-02 1.902413368225097656e-01 -1.551007181406021118e-01 -1.863773316144943237e-01 2.579624298959970474e-03 -9.224479645490646362e-02 1.100418120622634888e-01 5.398462414741516113e-01 2.423364520072937012e-01 -6.092800199985504150e-02 -2.518522739410400391e-01 8.873315155506134033e-02 -2.039283663034439087e-01 -4.889353178441524506e-03 7.118657976388931274e-02 -8.399931341409683228e-02 -4.963536933064460754e-02 -2.469285577535629272e-02 -3.042225539684295654e-01 4.708019644021987915e-02 2.139514535665512085e-01 1.386296004056930542e-01 -1.048668846487998962e-01 6.841579824686050415e-02 7.000917196273803711e-02 -1.450528651475906372e-01 -2.922587990760803223e-01 -1.400943845510482788e-01
-6.434791535139083862e-02 3.841948136687278748e-02 -2.149942219257354736e-01 -3.028894066810607910e-01 -2.094625681638717651e-01 2.716010212898254395e-01 -3.697201311588287354e-01 3.550406917929649353e-02 2.806861400604248047e-01 -2.351551055908203125e-01 -3.069530241191387177e-02 1.862093061208724976e-01 -4.997390508651733398e-02 -2.228166610002517700e-01 -1.043626219034194946e-01 2.542029321193695068e-01 -1.177256256341934204e-01 -9.906575083732604980e-02 -4.953510686755180359e-02 -2.255027592182159424e-01 3.508372604846954346e-02 3.180503547191619873e-01 4.974213242530822754e-02 1.692090332508087158e-01 -6.281751673668622971e-03 -1.756955832242965698e-01 -2.036343365907669067e-01 9.299162775278091431e-02 4.984297603368759155e-02 -7.194148004055023193e-02 -4.759025573730468750e-02 4.528418555855751038e-02
2.558660507202148438e-02 1.788905709981918335e-01 1.059837788343429565e-01 -1.458204537630081177e-01 -2.814331650733947754e-01 1.884434074163436890e-01 1.165657937526702881e-01 1.921936124563217163e-01 -2.577659673988819122e-02 1.847990900278091431e-01 1.569464653730392456e-01 3.948612213134765625e-01 1.627875566482543945e-01 -2.041096389293670654e-01 7.151657715439796448e-03 2.821061313152313232e-01 1.054205372929573059e-01 4.006765484809875488e-01 -1.680689305067062378e-02 8.523134142160415649e-02 -3.593334183096885681e-02 2.410851866006851196e-01 -8.682960271835327148e-02 -1.340174674987792969e-01 2.899148166179656982e-01 -2.077066898345947266e-02 5.318748578429222107e-02 1.372102349996566772e-01 -7.180655002593994141e-02 -1.611833870410919189e-01 -5.263376981019973755e-02 -4.783236235380172729e-02
2.478860914707183838e-01 4.006944596767425537e-01 -1.839574426412582397e-01 -2.599602341651916504e-01 2.181446403264999390e-01 -2.245937138795852661e-01 1.941703855991363525e-01 2.148022949695587158e-01 1.942985206842422485e-01 -4.956003651022911072e-02 -3.400954231619834900e-02 2.971765398979187012e-01 1.720509119331836700e-02 -2.307428121566772461e-01 2.104200720787048340e-01 7.557117938995361328e-02 3.041756339371204376e-03 -6.302314251661300659e-02 -1.632824540138244629e-02 -3.682901710271835327e-02 -2.122380584478378296e-01 3.190424442291259766e-01 -1.061503291130065918e-01 -9.867239743471145630e-02 2.068885229527950287e-02 -1.178997084498405457e-01 -1.207715123891830444e-01 9.084565937519073486e-02 -7.488223165273666382e-02 -1.052615791559219360e-01 -5.843365937471389771e-02 -1.754719614982604980e-01
-1.324089616537094116e-01 -5.413886532187461853e-02 -1.683858186006546021e-01 -7.547236979007720947e-02 2.391451224684715271e-02 1.458000093698501587e-01 -9.953498840332031250e-02 -5.227161198854446411e-02 -6.335370242595672607e-02 1.109281834214925766e-02 2.415921986103057861e-01 4.446585476398468018e-01 8.137425780296325684e-02 1.083846166729927063e-01 -8.986309170722961426e-02 4.221589267253875732e-01 8.105207234621047974e-02 -4.969013109803199768e-02 5.171034485101699829e-02 -3.276500999927520752e-01 -9.794875234365463257e-02 1.050938591361045837e-01 8.395088836550712585e-03 3.179871439933776855e-01 1.887247711420059204e-01 -3.032097220420837402e-02 -2.030810862779617310e-01 -4.639767110347747803e-02 2.628906071186065674e-02 -1.750266849994659424e-01 -3.038974404335021973e-01 4.035311937332153320e-02
6.115276739001274109e-02 1.404826492071151733e-01 -1.478976607322692871e-01 -1.184023171663284302e-01 5.840174481272697449e-02 2.261611521244049072e-01 3.022214956581592560e-02 -1.583017706871032715e-01 -4.248597621917724609e-01 2.142103165388107300e-01 -5.600641667842864990e-02 3.280737996101379395e-01 2.497181110084056854e-02 -1.125504299998283386e-01 -1.551577541977167130e-02 5.574665069580078125e-01 1.044417396187782288e-01 -1.798416138626635075e-03 -6.172641366720199585e-02 -2.607162483036518097e-02 -1.524631381034851074e-01 7.101599872112274170e-02 -2.005873173475265503e-01 1.825678795576095581e-01 1.638998389244079590e-01 -1.405868083238601685e-01 -3.579986467957496643e-02 -1.066484376788139343e-01 6.856307387351989746e-02 -3.893065825104713440e-02 -1.030061114579439163e-02 1.256039440631866455e-01
1.192473247647285461e-01 -1.685827672481536865e-01 -3.832119107246398926e-01 -3.473016321659088135e-01 1.264232769608497620e-02 -6.272095441818237305e-02 6.646804511547088623e-02 -5.522110313177108765e-02 -7.409580796957015991e-02 -1.542930752038955688e-01 3.016007319092750549e-02 2.233790010213851929e-01 5.248681083321571350e-02 1.648597121238708496e-01 2.167498171329498291e-01 -1.934438198804855347e-02 -1.849832683801651001e-01 6.791115552186965942e-02 -2.161815911531448364e-01 -1.411432325839996338e-01 -2.397776097059249878e-01 2.124080359935760498e-01 -3.181579709053039551e-01 -1.585400700569152832e-01 8.498617261648178101e-02 -2.306955456733703613e-01 -7.403970509767532349e-02 -6.484100967645645142e-02 -2.316050380468368530e-01 -6.783893704414367676e-02 5.148682370781898499e-02 -2.354923337697982788e-01
-2.853658497333526611e-01 1.035524383187294006e-01 -1.739976704120635986e-01 6.785200536251068115e-02 -3.465962782502174377e-02 -1.064827069640159607e-01 2.588231265544891357e-01 1.552185863256454468e-01 -7.989363372325897217e-02 -1.868122965097427368e-01 1.009981408715248108e-01 2.309736609458923340e-01 -8.082180470228195190e-02 -3.201982975006103516e-01 1.141287833452224731e-01 3.158560693264007568e-01 2.635999955236911774e-02 -3.007079474627971649e-03 -3.345390856266021729e-01 -4.119375050067901611e-01 8.903036266565322876e-02 1.584072411060333252e-01 -1.576997712254524231e-02 2.921725623309612274e-02 3.564711660146713257e-02 2.870440483093261719e-02 -8.010911941528320312e-02 -7.663365453481674194e-02 -9.025969356298446655e-02 -2.885332703590393066e-01 -4.346672445535659790e-02 -1.362143307924270630e-01
1.343614608049392700e-01 -1.132171303033828735e-01 -6.582918763160705566e-02 7.227304577827453613e-02 7.465994358062744141e-02 1.574758589267730713e-01 2.111040055751800537e-01 3.164910078048706055e-01 -3.032039105892181396e-02 1.143386140465736389e-01 7.677707821130752563e-02 3.719076216220855713e-01 -2.159762084484100342e-01 -2.257079035043716431e-01 2.664799615740776062e-02 2.464940212666988373e-02 -7.101048715412616730e-03 -3.265373781323432922e-02 -1.773098260164260864e-01 1.432557310909032822e-02 2.466682344675064087e-01 3.463649153709411621e-01 -3.950701653957366943e-01 2.552541159093379974e-02 -7.077786326408386230e-02 -1.102958098053932190e-01 -2.438267916440963745e-01 -6.764977425336837769e-02 -2.078616470098495483e-01 -2.628999762237071991e-02 1.516402959823608398e-01 -9.463653713464736938e-02
-2.460144609212875366e-01 1.427842862904071808e-02 -1.168553978204727173e-01 -8.512073755264282227e-02 -1.349837183952331543e-01 2.063445374369621277e-02 7.959364354610443115e-02 2.250703275203704834e-01 2.499900907278060913e-01 2.356181293725967407e-01 6.929213553667068481e-02 4.015058279037475586e-01 -8.079484105110168457e-02 -1.073448807001113892e-01 -1.015432178974151611e-01 4.675705432891845703e-01 2.773430943489074707e-01 -7.326876372098922729e-02 5.386883020401000977e-02 2.174001559615135193e-02 5.896213650703430176e-02 1.025516092777252197e-01 -9.898877888917922974e-02 -1.827670186758041382e-01 1.636527031660079956e-01 3.504855185747146606e-02 -7.497646659612655640e-02 1.004063058644533157e-02 -2.619825303554534912e-01 -1.732779294252395630e-01 -1.891782134771347046e-01 -2.629749849438667297e-02
2.397584021091461182e-01 -3.218974173069000244e-01 -3.100617229938507080e-01 -9.500300884246826172e-02 -2.103355675935745239e-01 -3.831783833447843790e-04 2.680111825466156006e-01 -6.267869472503662109e-02 8.941392600536346436e-02 7.654462009668350220e-03 1.660295277833938599e-01 2.080289125442504883e-01 4.522868245840072632e-02 1.180874370038509369e-02 2.800241708755493164e-01 9.093476086854934692e-02 -1.352856755256652832e-01 -2.174596488475799561e-01 -1.409639865159988403e-01 -2.387371845543384552e-03 -2.193515747785568237e-01 3.245891630649566650e-01 1.169459894299507141e-01 -1.575905084609985352e-01 1.334196925163269043e-01 -2.576210498809814453e-01 -1.342216581106185913e-01 -1.574916392564773560e-02 -7.371073216199874878e-02 -2.458047270774841309e-01 1.520168222486972809e-02 -1.504850690253078938e-03
-8.420942723751068115e-02 8.623719960451126099e-02 -2.990196943283081055e-01 -1.549022644758224487e-01 2.536958083510398865e-02 2.747799456119537354e-01 -2.579874694347381592e-01 3.803160786628723145e-02 1.954202353954315186e-01 -1.611028462648391724e-01 1.274161785840988159e-02 2.931658029556274414e-01 1.225287020206451416e-01 -1.739967614412307739e-01 2.704246044158935547e-01 -3.909725230187177658e-03 -2.363490462303161621e-01 -4.908893257379531860e-02 2.460124790668487549e-01 1.147887185215950012e-01 -1.420703679323196411e-01 2.246297597885131836e-01 -5.096707493066787720e-02 -6.190462037920951843e-02 1.889779418706893921e-01 -6.698944419622421265e-02 -3.073837757110595703e-01 -7.315745949745178223e-02 -2.006992995738983154e-01 -2.038499563932418823e-01 -4.489020258188247681e-02 1.621705889701843262e-01
-2.564297020435333252e-01 1.386492997407913208e-01 3.937446977943181992e-03 -2.671034038066864014e-01 -9.171284735202789307e-02 1.162948161363601685e-01 2.724209427833557129e-01 7.120005041360855103e-02 1.541921943426132202e-01 -1.688775978982448578e-02 6.057968363165855408e-02 3.586064279079437256e-01 1.613410115242004395e-01 -1.458257585763931274e-01 1.773181259632110596e-01 1.902644485235214233e-01 -8.998820185661315918e-02 1.222687214612960815e-01 -9.302849322557449341e-02 -1.783121079206466675e-01 -3.820391893386840820e-01 1.276096999645233154e-01 8.599731139838695526e-03 1.233520284295082092e-01 1.552513241767883301e-01 -9.102482348680496216e-02 -2.563420236110687256e-01 -9.069425612688064575e-02 -4.316097125411033630e-02 3.010134398937225342e-01 8.015280961990356445e-02 -1.578874439001083374e-01
6.423140317201614380e-02 5.719559639692306519e-02 -1.611966490745544434e-01 1.001580357551574707e-01 -6.209069862961769104e-02 8.568113297224044800e-02 1.502786576747894287e-01 -1.240084320306777954e-01 1.344167143106460571e-01 2.134200781583786011e-01 2.968431413173675537e-01 2.271896302700042725e-01 6.853756308555603027e-02 -1.119808331131935120e-01 2.750969231128692627e-01 3.252835571765899658e-02 -3.031437695026397705e-01 -5.194663256406784058e-02 -1.755488216876983643e-01 4.306401684880256653e-02 -1.714171320199966431e-01 1.423958241939544678e-01 -2.192787639796733856e-02 1.544010639190673828e-01 3.059879839420318604e-01 1.778724640607833862e-01 -4.373326301574707031e-01 -4.785357415676116943e-02 7.118400931358337402e-02 -2.237343937158584595e-01 -1.818840801715850830e-01 -4.286763817071914673e-02
-1.818351745605468750e-01 1.230861172080039978e-01 7.576110213994979858e-02 -5.181229114532470703e-02 -1.962347179651260376e-01 6.856764853000640869e-02 1.675387173891067505e-01 2.768685221672058105e-01 -2.111438289284706116e-02 -1.156062353402376175e-02 1.492526978254318237e-01 4.197566807270050049e-01 1.337662786245346069e-01 -2.855041921138763428e-01 1.443469822406768799e-01 1.825631558895111084e-01 2.584006171673536301e-03 2.876439690589904785e-01 -1.134665217250585556e-02 -1.895741671323776245e-01 -2.153977602720260620e-01 1.617826968431472778e-01 -1.943102627992630005e-01 7.179585844278335571e-02 2.795934975147247314e-01 -1.154875382781028748e-01 3.766809776425361633e-02 -2.666824460029602051e-01 -1.008548811078071594e-01 4.252374917268753052e-02 -2.580097131431102753e-02 1.783700436353683472e-01
-1.881340593099594116e-01 3.094609379768371582e-01 -1.753256916999816895e-01 -1.323710829019546509e-01 2.128808200359344482e-01 -3.505022823810577393e-02 -7.906083762645721436e-02 -1.718849837779998779e-01 -1.683318763971328735e-01 6.989659368991851807e-02 -4.403785336762666702e-03 9.425330907106399536e-02 -1.893249005079269409e-01 -1.477410793304443359e-01 -2.512289024889469147e-02 3.247011303901672363e-01 -1.550872921943664551e-01 2.558349398896098137e-03 -1.915829628705978394e-01 1.737659722566604614e-01 1.254051178693771362e-01 2.154629379510879517e-01 -2.257532626390457153e-01 1.418946087360382080e-01 -6.647790968418121338e-02 -9.385882318019866943e-02 -1.571359038352966309e-01 8.058592677116394043e-02 -3.482863008975982666e-01 -2.709993422031402588e-01 -1.616988480091094971e-01 -2.070444971323013306e-01
-9.815315715968608856e-04 2.266111969947814941e-01 -1.514260619878768921e-01 -2.888765931129455566e-02 -2.899561524391174316e-01 1.982147693634033203e-01 -1.832096278667449951e-02 -2.599538862705230713e-02 1.367655545473098755e-01 1.450863927602767944e-01 -1.102795377373695374e-01 4.730675816535949707e-01 -1.951021404238417745e-04 -3.490037024021148682e-01 4.461849853396415710e-02 -6.335865706205368042e-03 -2.134344875812530518e-01 2.974843792617321014e-02 -2.244700491428375244e-01 5.258901044726371765e-02 1.871929317712783813e-02 2.149205096065998077e-02 -1.970238089561462402e-01 -1.184952557086944580e-01 1.829858571290969849e-01 3.472242131829261780e-02 4.332477226853370667e-02 2.192937582731246948e-01 -3.321559131145477295e-01 1.297936029732227325e-02 -1.944867819547653198e-01 1.213348358869552612e-01
-2.782328426837921143e-02 -2.332742139697074890e-02 -2.251022160053253174e-01 2.633210122585296631e-01 -3.440704643726348877e-01 9.518828988075256348e-02 -3.472533822059631348e-02 1.694511920213699341e-01 2.153118401765823364e-01 -4.401420801877975464e-02 2.204988598823547363e-01 1.844691783189773560e-01 1.452911645174026489e-01 -1.652151793241500854e-01 2.722745537757873535e-01 2.950870692729949951e-01 9.157958626747131348e-02 7.253632694482803345e-02 1.588769704103469849e-01 -1.743151992559432983e-01 -1.003044620156288147e-01 1.667753010988235474e-01 -2.179629504680633545e-01 -7.169194868765771389e-04 -1.158091947436332703e-01 -1.647604554891586304e-01 -2.908135354518890381e-01 -1.529315561056137085e-01 -2.164265215396881104e-01 -8.423395454883575439e-02 1.515788584947586060e-01 -2.564850263297557831e-02
1.691919714212417603e-01 1.557155251502990723e-01 -1.219331398606300354e-01 -1.596867889165878296e-01 -1.716013699769973755e-01 2.024830579757690430e-01 -1.167740523815155029e-01 8.887010812759399414e-02 2.456940859556198120e-01 4.219406843185424805e-02 -6.661619246006011963e-02 4.835819453001022339e-02 1.000828593969345093e-01 -1.016453504562377930e-01 1.305450946092605591e-01 3.320882022380828857e-01 1.754772812128067017e-01 2.876293063163757324e-01 6.071305274963378906e-02 -2.621757686138153076e-01 -9.540049731731414795e-02 2.830007374286651611e-01 -1.295858770608901978e-01 1.522772312164306641e-01 5.486863479018211365e-02 -3.198841214179992676e-01 -2.729091942310333252e-01 -6.098009273409843445e-02 1.920709609985351562e-01 1.428678184747695923e-01 -2.318224124610424042e-02 -2.041880190372467041e-01
1.066608703695237637e-03 3.228836879134178162e-02 -2.912397384643554688e-01 -4.026302695274353027e-02 -1.443788856267929077e-01 1.399845480918884277e-01 -3.277523219585418701e-01 2.759665250778198242e-02 1.697294265031814575e-01 -9.086436778306961060e-02 -9.250593371689319611e-03 3.842620551586151123e-02 6.783690303564071655e-02 -3.687712550163269043e-02 -7.269357889890670776e-02 2.045056670904159546e-01 -2.906250357627868652e-01 8.757485449314117432e-02 -1.331164836883544922e-01 5.632709711790084839e-03 4.505646973848342896e-02 3.270132243633270264e-01 -1.526727378368377686e-01 1.272149384021759033e-01 3.658591806888580322e-01 -4.773015528917312622e-02 8.642362803220748901e-02 -8.436166495084762573e-02 -3.866979181766510010e-01 -2.302752137184143066e-01 -1.775505095720291138e-01 -1.704334914684295654e-01
2.384104281663894653e-01 -4.825601726770401001e-02 -9.528858214616775513e-02 -1.704020351171493530e-01 -2.126544564962387085e-01 -2.074052095413208008e-01 1.557337343692779541e-01 1.795799843966960907e-02 -8.326691389083862305e-02 9.929791092872619629e-02 -1.031757742166519165e-01 3.014913499355316162e-01 -1.180820241570472717e-01 -2.470702975988388062e-01 1.482883244752883911e-01 1.167532205581665039e-01 3.475262597203254700e-02 1.677185446023941040e-01 -4.703703150153160095e-02 -9.901460260152816772e-02 -2.144005447626113892e-01 4.019806981086730957e-01 -2.036081813275814056e-02 2.135423757135868073e-02 9.257427603006362915e-02 -3.379687070846557617e-01 7.059230655431747437e-02 -1.544018741697072983e-02 -6.477507203817367554e-02 5.177372694015502930e-02 -3.479844033718109131e-01 -2.349313646554946899e-01
3.020883537828922272e-02 -3.689872846007347107e-02 9.993027895689010620e-02 9.498508647084236145e-03 9.714984148740768433e-02 2.715855538845062256e-01 -3.119813203811645508e-01 -1.192040517926216125e-01 2.682836493477225304e-03 -8.260883390903472900e-02 7.306192815303802490e-02 4.064359962940216064e-01 -1.428248435258865356e-01 -3.637621700763702393e-01 -7.781293988227844238e-02 -3.054697997868061066e-03 -5.951093509793281555e-02 1.113524809479713440e-01 -6.444855779409408569e-02 -7.281280308961868286e-02 -1.314480900764465332e-01 4.118558391928672791e-02 -1.412654370069503784e-01 -6.653156131505966187e-02 3.716026842594146729e-01 -3.423666357994079590e-01 -1.278509646654129028e-01 3.165358304977416992e-02 -6.978818029165267944e-02 -2.265650331974029541e-01 -1.365625411272048950e-01 -2.012690454721450806e-01
1.203464120626449585e-01 2.195195108652114868e-01 9.383428841829299927e-02 -2.722229361534118652e-01 -3.377329409122467041e-01 -1.233011633157730103e-01 2.194997221231460571e-01 -8.263243734836578369e-02 1.517362594604492188e-01 1.700603514909744263e-01 -1.492455601692199707e-01 4.522117078304290771e-01 1.253485232591629028e-01 -2.083851844072341919e-01 1.075637433677911758e-02 9.334667026996612549e-02 1.349813342094421387e-01 -1.005468890070915222e-01 5.706920474767684937e-02 -7.344355434179306030e-02 1.421539187431335449e-01 1.133463606238365173e-01 -2.410401850938796997e-01 -5.722447484731674194e-02 -1.703964173793792725e-01 -8.218328654766082764e-02 -3.240179717540740967e-01 7.871851325035095215e-03 2.656039968132972717e-02 -1.815548688173294067e-01 1.047905907034873962e-01 -8.102416247129440308e-02
1.575589776039123535e-01 -1.839313358068466187e-01 -2.472579628229141235e-01 -1.783355474472045898e-01 7.220100611448287964e-02 3.030866086483001709e-01 3.654527664184570312e-02 3.803813755512237549e-01 5.887484550476074219e-02 1.155171319842338562e-01 5.530894175171852112e-02 6.164312362670898438e-02 -2.086590677499771118e-01 7.332582771778106689e-02 6.432701647281646729e-02 -1.132872328162193298e-02 1.140152513980865479e-01 1.345686241984367371e-02 -2.068024575710296631e-01 3.235241863876581192e-03 -2.888956665992736816e-01 2.815535068511962891e-01 -3.522109091281890869e-01 -1.219671033322811127e-02 8.591961115598678589e-02 -2.361552417278289795e-01 -1.991730928421020508e-01 -6.568145751953125000e-02 -2.159527540206909180e-01 -8.289094269275665283e-02 1.191663965582847595e-01 -1.035286337137222290e-01
-2.651782007887959480e-03 3.417641222476959229e-01 6.572479009628295898e-02 6.341902166604995728e-02 3.164591267704963684e-02 1.608193367719650269e-01 1.480539795011281967e-02 1.557969301939010620e-01 9.417829662561416626e-02 -1.300167143344879150e-01 1.418993175029754639e-01 4.282989799976348877e-01 -5.547200888395309448e-02 2.368606179952621460e-01 2.991056740283966064e-01 1.441880315542221069e-01 -2.753926813602447510e-02 -2.308031469583511353e-01 -1.758196502923965454e-01 -1.527370363473892212e-01 -2.907159626483917236e-01 1.698650419712066650e-01 -1.575794368982315063e-01 -2.007559984922409058e-01 1.816178262233734131e-01 4.311253502964973450e-02 -6.798774003982543945e-02 -2.880066335201263428e-01 -2.172652073204517365e-02 5.360569804906845093e-02 3.027307614684104919e-02 -1.061069369316101074e-01
1.610262691974639893e-01 1.466957926750183105e-01 -1.834752857685089111e-01 -8.292984962463378906e-02 -1.261238157749176025e-01 3.309361636638641357e-01 1.968273669481277466e-01 5.649919155985116959e-03 -2.375472038984298706e-01 2.584138214588165283e-01 -8.088441938161849976e-02 1.633892655372619629e-01 4.810521751642227173e-02 -7.453283667564392090e-02 6.514372676610946655e-02 4.418617486953735352e-01 1.682539731264114380e-01 8.683908730745315552e-02 4.170341417193412781e-02 -1.425887793302536011e-01 -4.574914276599884033e-02 9.375581890344619751e-02 -1.670791655778884888e-01 2.852267920970916748e-01 1.509593576192855835e-01 -2.988741695880889893e-01 -1.587319523096084595e-01 -1.638595908880233765e-01 -7.112780213356018066e-02 8.847869001328945160e-03 1.736960858106613159e-01 8.043638616800308228e-02
-2.010687440633773804e-01 1.199711952358484268e-02 -6.046110764145851135e-02 -1.010192260146141052e-01 -2.910856008529663086e-01 1.622144281864166260e-01 1.301847398281097412e-01 2.721514999866485596e-01 3.176872804760932922e-02 4.310616478323936462e-02 2.141088694334030151e-01 3.465465605258941650e-01 2.498220354318618774e-01 -2.605837881565093994e-01 1.602222770452499390e-02 2.475626319646835327e-01 1.124086230993270874e-01 3.178013563156127930e-01 3.464813530445098877e-02 2.330015227198600769e-02 -7.078938186168670654e-02 -3.370460588485002518e-03 -1.853224933147430420e-01 3.648338606581091881e-03 3.559336066246032715e-01 -7.806664705276489258e-02 -2.686792612075805664e-02 6.562829762697219849e-02 -5.839409679174423218e-02 -2.345834523439407349e-01 -1.674804091453552246e-01 -6.153446063399314880e-02
5.203510075807571411e-02 -2.309757284820079803e-02 -3.200587630271911621e-01 -2.553029954433441162e-01 -3.824644954875111580e-05 1.183428093791007996e-01 -4.837384074926376343e-02 2.422481775283813477e-02 -7.080508023500442505e-02 7.850171625614166260e-02 1.848301440477371216e-01 2.406872659921646118e-01 -2.112641781568527222e-01 -3.207897543907165527e-01 2.150467634201049805e-01 3.886220157146453857e-01 1.653108894824981689e-01 -1.540842801332473755e-01 1.558811962604522705e-02 4.357678443193435669e-02 1.393317729234695435e-01 7.760166376829147339e-02 -3.256883621215820312e-01 1.603984087705612183e-02 -2.325500547885894775e-01 -2.152396589517593384e-01 1.303917318582534790e-01 1.038273349404335022e-01 -1.111994013190269470e-01 -1.859420984983444214e-01 6.340005993843078613e-02 -2.097659045830368996e-03
3.968973457813262939e-02 1.120966821908950806e-01 -3.716147840023040771e-01 1.983772963285446167e-01 -3.885748982429504395e-01 1.850513517856597900e-01 -1.300354301929473877e-01 -2.591091208159923553e-02 4.197454079985618591e-02 -3.307551518082618713e-02 -2.065707370638847351e-02 3.871945738792419434e-01 -2.423346787691116333e-02 -2.355667501688003540e-01 -6.652895361185073853e-02 3.766315802931785583e-02 -2.682406902313232422e-01 1.615275256335735321e-02 -2.906855642795562744e-01 3.869606554508209229e-02 -5.225449427962303162e-02 1.240527704358100891e-01 -1.809694170951843262e-01 1.225949823856353760e-01 6.199445202946662903e-02 -1.613612473011016846e-01 3.144451975822448730e-02 2.467351034283638000e-02 -3.384126424789428711e-01 -9.572903811931610107e-02 -9.533727169036865234e-02 4.586823284626007080e-02
-2.403119057416915894e-01 -5.096399411559104919e-02 -4.662697613239288330e-01 3.172251582145690918e-02 -4.465900361537933350e-02 6.460922211408615112e-02 -1.697190999984741211e-01 -9.528948925435543060e-03 5.101946881040930748e-04 1.864167153835296631e-01 2.228382229804992676e-01 4.248072803020477295e-01 1.844491958618164062e-01 -2.217226177453994751e-01 -1.392167508602142334e-01 1.034620329737663269e-01 1.314742956310510635e-02 -1.478109806776046753e-01 8.200958371162414551e-02 -1.411019861698150635e-01 1.887880563735961914e-01 2.507608830928802490e-01 -1.263391375541687012e-01 1.995926499366760254e-01 1.433312743902206421e-01 2.417443133890628815e-02 -1.480329036712646484e-01 1.968131363391876221e-01 -7.779478561133146286e-03 -4.245181754231452942e-02 -8.968777209520339966e-02 -1.156556308269500732e-01
-5.420270562171936035e-02 1.020471081137657166e-01 -2.311066351830959320e-02 1.782600302249193192e-03 -1.103202104568481445e-01 1.644801162183284760e-02 2.056576460599899292e-01 1.669535636901855469e-01 -3.739172816276550293e-01 2.660365402698516846e-01 -1.942487955093383789e-01 3.716967701911926270e-01 9.163455665111541748e-02 -4.943183436989784241e-02 2.249409854412078857e-01 2.222694307565689087e-01 -7.491745799779891968e-02 -1.161340624094009399e-01 2.320818416774272919e-02 1.495061069726943970e-01 1.855632513761520386e-01 6.295288354158401489e-02 -3.146007061004638672e-01 -2.760978788137435913e-02 2.137140184640884399e-01 5.382316559553146362e-02 -1.074380502104759216e-01 -2.522223293781280518e-01 -1.116064786911010742e-01 -1.764852106571197510e-01 1.049169227480888367e-01 -2.184377163648605347e-01
-3.580014221370220184e-03 -3.572022914886474609e-02 -4.555917084217071533e-01 -2.709113061428070068e-01 1.587298363447189331e-01 6.333681195974349976e-02 9.332192130386829376e-03 3.050789237022399902e-01 6.925834715366363525e-02 1.076406463980674744e-01 -6.666553765535354614e-02 3.508248329162597656e-01 -1.501379441469907761e-02 -4.112267866730690002e-02 -1.959582790732383728e-02 2.795327305793762207e-01 -2.100858092308044434e-01 -1.440118104219436646e-01 -6.325926631689071655e-02 -2.266263514757156372e-01 -2.572500109672546387e-01 3.782097017392516136e-03 -5.119097977876663208e-02 -1.847452372312545776e-01 -2.531998157501220703e-01 -1.879417747259140015e-01 -8.668775111436843872e-02 1.312017068266868591e-02 -8.116855286061763763e-03 -1.033565700054168701e-01 -6.569750607013702393e-02 -1.602478176355361938e-01
9.840271621942520142e-02 -6.745571643114089966e-02 -1.276116520166397095e-01 -1.382595300674438477e-01 -2.715980112552642822e-01 -1.088718473911285400e-01 -7.869776338338851929e-02 8.518447726964950562e-02 8.576124906539916992e-02 -5.606460198760032654e-02 1.072058379650115967e-01 1.030299738049507141e-01 -1.586387008428573608e-01 -2.530577778816223145e-01 1.395418047904968262e-01 3.010300695896148682e-01 6.862383335828781128e-02 -1.897536218166351318e-02 -3.555963039398193359e-01 -8.474225550889968872e-02 -2.879905104637145996e-01 4.691432714462280273e-01 -2.363598495721817017e-01 1.110795438289642334e-01 -1.580446064472198486e-01 1.257880777120590210e-01 -8.620385080575942993e-02 -1.837929487228393555e-01 6.686791032552719116e-02 4.664807766675949097e-02 1.428446918725967407e-01 1.985491439700126648e-02
-2.104417979717254639e-02 2.797126173973083496e-01 -1.617617011070251465e-01 -5.906902253627777100e-02 -2.714408040046691895e-01 3.640157636255025864e-03 1.490268018096685410e-02 3.240589499473571777e-01 2.395391017198562622e-01 1.174820363521575928e-01 1.529459282755851746e-02 2.465860247611999512e-01 -1.424937546253204346e-01 2.387606911361217499e-02 -1.567389219999313354e-01 3.009654283523559570e-01 -4.014043603092432022e-03 -9.591758251190185547e-02 8.977503329515457153e-02 -2.554997503757476807e-01 -1.975145637989044189e-01 3.352778851985931396e-01 1.087929401546716690e-02 1.534156203269958496e-01 4.200826957821846008e-02 -8.413036167621612549e-02 -1.402501314878463745e-01 2.631825767457485199e-02 -2.318347990512847900e-02 -3.836546540260314941e-01 8.660239167511463165e-03 9.923876076936721802e-02
5.535611510276794434e-02 3.209348022937774658e-01 -4.440364986658096313e-02 -3.287146240472793579e-02 6.695394217967987061e-02 1.534395366907119751e-01 -2.302267998456954956e-01 -2.246993035078048706e-02 1.111848559230566025e-02 -1.459318995475769043e-01 2.026669681072235107e-01 5.235915780067443848e-01 1.907655149698257446e-01 -3.025418147444725037e-02 3.090815618634223938e-02 -2.511366605758666992e-01 -7.492943853139877319e-02 1.660580784082412720e-01 -4.136988520622253418e-02 -7.808362692594528198e-02 3.734868019819259644e-02 2.361587285995483398e-01 -1.739238202571868896e-01 -5.524541065096855164e-02 1.857766062021255493e-01 -8.405447751283645630e-02 -1.287065744400024414e-01 6.954995542764663696e-02 -2.351854443550109863e-01 -1.222158074378967285e-01 -1.841193139553070068e-01 -2.697774469852447510e-01
-1.287615746259689331e-01 4.236331582069396973e-01 -1.711943000555038452e-01 2.206080108880996704e-01 -5.588086321949958801e-02 1.777858138084411621e-01 1.817703694105148315e-01 -8.905751258134841919e-02 1.395085453987121582e-01 8.863334357738494873e-02 1.164598017930984497e-01 3.750829398632049561e-01 -4.109225794672966003e-02 -1.919859498739242554e-01 2.692571282386779785e-01 2.121340632438659668e-01 -1.876166313886642456e-01 -1.383441984653472900e-01 -2.368468344211578369e-01 -2.254100330173969269e-02 1.646745018661022186e-02 1.194509342312812805e-01 2.751529961824417114e-02 2.343327039852738380e-03 -1.615118682384490967e-01 -1.907433569431304932e-02 8.823963254690170288e-02 -2.511833608150482178e-01 -2.814154922962188721e-01 -3.164369240403175354e-02 -6.664468348026275635e-02 -6.670155376195907593e-02
5.897666141390800476e-02 1.296036690473556519e-01 -2.205076962709426880e-01 -2.928867638111114502e-01 1.897747963666915894e-01 1.386539544910192490e-02 -2.760045528411865234e-01 6.314799934625625610e-02 -1.504941284656524658e-02 1.418575793504714966e-01 5.337422341108322144e-02 4.074094295501708984e-01 -9.307725727558135986e-02 -1.090221107006072998e-01 -1.166287809610366821e-01 5.939622223377227783e-02 -8.579522371292114258e-02 -3.945953771471977234e-02 -2.176889032125473022e-01 4.817982017993927002e-02 -1.761360317468643188e-01 4.462366998195648193e-01 -7.475835829973220825e-02 -1.404769867658615112e-01 2.263145595788955688e-01 -1.328751593828201294e-01 -9.066402912139892578e-02 1.265325304120779037e-02 2.012272328138351440e-01 -5.643130466341972351e-02 -2.587754726409912109e-01 -9.373542852699756622e-03
-4.353616386651992798e-02 -1.196437850594520569e-01 -2.329640984535217285e-01 -3.302519023418426514e-01 5.890171974897384644e-02 -2.155605144798755646e-02 -4.325983524322509766e-01 -2.486368454992771149e-02 4.269312322139739990e-02 2.983395196497440338e-02 2.048334628343582153e-01 3.695513606071472168e-01 -3.883179277181625366e-02 -9.084247052669525146e-02 -1.302965134382247925e-01 1.466928720474243164e-01 -1.928193680942058563e-02 1.269059777259826660e-01 -7.702191919088363647e-02 5.372189730405807495e-02 -1.188457012176513672e-01 3.719268143177032471e-01 -6.207993999123573303e-02 -1.509939432144165039e-01 3.261069655418395996e-01 -4.057788848876953125e-02 -1.541367173194885254e-01 6.123836338520050049e-02 -6.054134666919708252e-02 -5.522624030709266663e-02 7.641756534576416016e-02 -2.163470983505249023e-01
8.331912010908126831e-02 5.457446724176406860e-02 -2.614122815430164337e-02 -2.379843592643737793e-01 2.493443638086318970e-01 -7.435013353824615479e-02 6.444446742534637451e-03 -4.090060293674468994e-02 -6.793807446956634521e-02 1.444809734821319580e-01 -7.559759914875030518e-02 2.761188149452209473e-01 -6.978863477706909180e-02 -1.265270113945007324e-01 2.620428204536437988e-01 -5.168687086552381516e-03 -2.066515535116195679e-01 2.345853149890899658e-01 -4.414465129375457764e-01 8.381939679384231567e-02 1.277049332857131958e-01 2.819935083389282227e-01 -8.258198201656341553e-02 7.102636992931365967e-02 8.303201943635940552e-02 -2.199003100395202637e-01 -1.676176637411117554e-01 -8.602914959192276001e-02 -2.225919663906097412e-01 -2.035329639911651611e-01 -1.667977496981620789e-02 -2.774847149848937988e-01
2.173863202333450317e-01 8.486192673444747925e-02 -1.608680784702301025e-01 -2.725822627544403076e-01 2.199079841375350952e-01 -1.899669319391250610e-01 1.513115614652633667e-01 2.814969420433044434e-01 1.216883119195699692e-02 -1.435451656579971313e-01 -1.548434346914291382e-01 2.691883444786071777e-01 6.150051578879356384e-02 -2.385469228029251099e-01 1.591321825981140137e-01 3.603422641754150391e-02 3.333259001374244690e-02 -2.019973844289779663e-01 -4.843204095959663391e-02 -2.565910294651985168e-02 -3.694166243076324463e-01 2.201999276876449585e-01 -1.509939581155776978e-01 -9.459165483713150024e-02 4.694911465048789978e-02 -1.983401924371719360e-01 -1.318928599357604980e-01 -1.443346869200468063e-02 -1.828745305538177490e-01 -7.927262783050537109e-02 -1.933934241533279419e-01 -2.374485731124877930e-01
1.590917110443115234e-01 5.715393275022506714e-02 -2.179224938154220581e-01 -1.830714792013168335e-01 2.989557199180126190e-02 3.188870549201965332e-01 6.144899129867553711e-02 -6.734473258256912231e-02 -4.533258974552154541e-01 -2.292778575792908669e-03 1.250777542591094971e-01 1.987257599830627441e-01 2.740964889526367188e-01 -4.354988411068916321e-02 -2.894667536020278931e-02 3.146183788776397705e-01 2.172323316335678101e-02 -1.045081466436386108e-01 -8.345297724008560181e-02 -1.017688363790512085e-01 -1.365880668163299561e-01 1.128906905651092529e-01 -8.056004345417022705e-02 2.607157230377197266e-01 -3.120466368272900581e-03 -2.818845212459564209e-01 -1.949296891689300537e-01 -1.086335927248001099e-01 -2.574075385928153992e-02 -2.609506547451019287e-01 2.594406530261039734e-02 9.355647861957550049e-02
6.465939339250326157e-03 4.781736806035041809e-02 -1.265348494052886963e-01 -4.455003514885902405e-02 -1.238620206713676453e-01 4.623290523886680603e-02 3.329623043537139893e-01 -1.766702234745025635e-01 1.363320499658584595e-01 1.589664369821548462e-01 -9.539528749883174896e-03 3.891079127788543701e-01 -7.280465215444564819e-02 -1.024035438895225525e-01 -6.722054630517959595e-02 3.204222321510314941e-01 1.846575289964675903e-01 -6.548596918582916260e-02 -9.066668152809143066e-02 -7.600939273834228516e-02 -1.364070363342761993e-02 -2.197490185499191284e-01 -1.855075657367706299e-01 -1.235718578100204468e-01 1.127456501126289368e-02 -3.512724041938781738e-01 -2.997923493385314941e-01 -1.518467664718627930e-01 -2.671056389808654785e-01 -3.517303615808486938e-02 -1.936291456222534180e-01 6.871004402637481689e-02
1.359379589557647705e-01 5.481692031025886536e-02 -3.753164410591125488e-01 -8.365210145711898804e-02 2.470071613788604736e-01 9.138216823339462280e-02 5.186738446354866028e-02 -1.917762011289596558e-01 2.514935433864593506e-01 2.989285886287689209e-01 6.199040263891220093e-02 2.336891591548919678e-01 -2.516450881958007812e-01 -1.235430315136909485e-01 2.224904745817184448e-01 1.803848147392272949e-01 3.406879678368568420e-02 9.938370436429977417e-02 8.057121932506561279e-02 -1.754136383533477783e-01 -8.933845907449722290e-02 9.458407759666442871e-02 -3.023360967636108398e-01 -3.619835153222084045e-02 6.052519753575325012e-02 -2.117246836423873901e-01 -1.339962780475616455e-01 1.385994255542755127e-01 -1.674260944128036499e-01 -1.421687304973602295e-01 1.088574454188346863e-01 2.155029326677322388e-01
-2.158036530017852783e-01 -8.199641108512878418e-02 -1.797309666872024536e-01 -9.892705827951431274e-02 -2.766218483448028564e-01 1.323649585247039795e-01 8.046531677246093750e-02 1.762595474720001221e-01 2.796890027821063995e-02 2.387859523296356201e-01 1.817532330751419067e-01 3.273046910762786865e-01 -2.417103052139282227e-01 7.888920605182647705e-02 1.253304420970380306e-03 7.839467376470565796e-02 1.980548948049545288e-01 -5.859900731593370438e-03 -3.615766763687133789e-01 1.093731671571731567e-01 -1.104048416018486023e-01 -5.050292983651161194e-02 -2.080163061618804932e-01 -5.767278000712394714e-02 2.656247615814208984e-01 -1.737764626741409302e-01 -1.919001936912536621e-01 1.987502723932266235e-01 5.876336712390184402e-03 -2.631596326828002930e-01 -7.673803716897964478e-02 9.338013827800750732e-02
-2.969520166516304016e-02 2.607783675193786621e-01 2.543367147445678711e-01 -2.051858603954315186e-01 4.259794205427169800e-02 1.376150846481323242e-01 1.453682547435164452e-03 -7.182328402996063232e-02 -1.010837182402610779e-01 -8.495621383190155029e-02 1.328561105765402317e-03 8.768156170845031738e-02 -8.700480684638023376e-03 -1.025711148977279663e-01 -1.205534674227237701e-02 3.378984332084655762e-01 9.719347208738327026e-02 -9.023267775774002075e-02 -3.282179832458496094e-01 -1.941843330860137939e-01 -1.920481324195861816e-01 1.183664575219154358e-01 -2.648830711841583252e-01 -1.941629946231842041e-01 3.826684951782226562e-01 -1.372710615396499634e-01 -1.893807053565979004e-01 -6.682229787111282349e-02 -1.991576850414276123e-01 -8.681227266788482666e-02 2.667211294174194336e-01 -5.139221996068954468e-02
-1.054392312653362751e-03 8.951369673013687134e-02 -2.653531432151794434e-01 8.757086098194122314e-02 -1.904308050870895386e-01 2.151411473751068115e-01 -5.578201636672019958e-02 -1.487059593200683594e-01 7.762516289949417114e-02 3.325658291578292847e-02 1.354034096002578735e-01 4.467686414718627930e-01 1.903465241193771362e-01 2.803954295814037323e-02 -1.689824908971786499e-01 5.036608129739761353e-02 -1.554152816534042358e-01 -8.973893523216247559e-02 -1.156189963221549988e-01 9.988856315612792969e-02 -8.901266008615493774e-02 2.822763323783874512e-01 -3.147087097167968750e-01 -1.758964657783508301e-01 1.394996792078018188e-02 1.073985695838928223e-01 -1.899971365928649902e-01 2.444724291563034058e-01 -2.628886103630065918e-01 -1.219910755753517151e-01 -2.124541997909545898e-01 5.560760572552680969e-02
-4.319700598716735840e-02 2.564289569854736328e-01 3.314710780978202820e-02 8.410906046628952026e-02 -5.967633426189422607e-02 3.745794994756579399e-03 3.057094514369964600e-01 5.899932980537414551e-02 -7.047542184591293335e-02 8.887423574924468994e-02 1.710614860057830811e-01 3.400832414627075195e-01 2.500979900360107422e-01 -8.412306755781173706e-02 2.237949520349502563e-01 -4.014831408858299255e-02 1.523978114128112793e-01 5.746285989880561829e-02 -1.528686881065368652e-01 -3.311945199966430664e-01 -2.476789802312850952e-01 2.396492362022399902e-01 -1.811421215534210205e-01 -4.906185343861579895e-02 1.276763230562210083e-01 -1.298906952142715454e-01 -2.528485357761383057e-01 1.046658083796501160e-01 -3.175099194049835205e-01 -2.431154251098632812e-02 -9.168169647455215454e-02 -1.146016567945480347e-01
-1.305685639381408691e-01 1.061588898301124573e-02 -5.593838915228843689e-02 1.605016142129898071e-01 -1.979198753833770752e-01 -4.660527035593986511e-02 -1.513466890901327133e-02 -6.799218803644180298e-02 8.598813414573669434e-02 1.327006220817565918e-01 -3.792243544012308121e-03 4.804106652736663818e-01 -2.589516043663024902e-01 -1.780281960964202881e-01 1.004529893398284912e-01 1.656461507081985474e-01 -3.577094972133636475e-01 1.743810921907424927e-01 -7.351908832788467407e-02 3.343098238110542297e-02 1.415585428476333618e-01 1.631134152412414551e-01 -4.863328859210014343e-02 3.938297182321548462e-02 -1.665639430284500122e-01 -2.458858937025070190e-01 -1.554518938064575195e-01 -5.180431529879570007e-02 -1.107040867209434509e-01 -5.859657377004623413e-02 -1.779654175043106079e-01 -3.712142109870910645e-01
8.632988668978214264e-03 9.295271337032318115e-02 -1.451501846313476562e-01 -2.090952992439270020e-01 -2.445079088211059570e-01 2.116574347019195557e-02 1.452458202838897705e-01 2.590525448322296143e-01 -8.803693205118179321e-02 8.926541358232498169e-02 1.938197016716003418e-01 2.208124399185180664e-01 5.198245495557785034e-02 -2.700209915637969971e-01 -1.974185258150100708e-01 1.981463879346847534e-01 6.481906026601791382e-02 -4.311864450573921204e-02 1.571895182132720947e-01 -1.683855205774307251e-01 2.036136388778686523e-01 1.900749504566192627e-01 -1.141603812575340271e-01 -2.787743806838989258e-01 -7.395080476999282837e-02 -1.079924702644348145e-01 -4.188289120793342590e-02 -3.357818126678466797e-01 -9.613107889890670776e-02 -2.546329200267791748e-01 1.266653537750244141e-01 -2.700944840908050537e-01
-1.507909148931503296e-01 2.230309098958969116e-01 -2.102066725492477417e-01 2.110240608453750610e-01 3.709590435028076172e-02 -7.082027196884155273e-02 7.804468274116516113e-02 1.279284805059432983e-01 2.965596318244934082e-01 1.750470399856567383e-01 1.482092216610908508e-02 8.699482679367065430e-02 1.041021198034286499e-01 -1.789623647928237915e-01 -2.706339769065380096e-02 2.224019914865493774e-01 -2.331362813711166382e-01 -4.072821736335754395e-01 -1.653446257114410400e-01 8.891229331493377686e-02 9.113427251577377319e-02 2.702465057373046875e-01 -4.681446030735969543e-02 4.468449205160140991e-02 2.965349555015563965e-01 -9.921860694885253906e-02 -3.337852060794830322e-01 -1.093890219926834106e-01 -9.213329851627349854e-02 2.723225392401218414e-02 -4.499329999089241028e-02 -1.307813227176666260e-01
2.539518475532531738e-02 1.249886080622673035e-01 -2.994184792041778564e-01 -3.685833513736724854e-01 5.380972847342491150e-02 3.325729444622993469e-02 -2.034719139337539673e-01 3.313975781202316284e-02 -7.136087864637374878e-02 2.396413981914520264e-01 7.028937339782714844e-02 4.527659714221954346e-01 7.727500516921281815e-03 -1.308120787143707275e-01 2.549621090292930603e-02 -1.210390925407409668e-01 -6.895487010478973389e-02 -9.599644690752029419e-02 -1.025916635990142822e-01 3.432644158601760864e-02 -1.909991502761840820e-01 3.241176903247833252e-01 -9.783977875486016273e-04 -1.302069872617721558e-01 1.854042112827301025e-01 -2.254019528627395630e-01 8.209037035703659058e-02 -2.105535566806793213e-02 1.240972876548767090e-01 -2.928471751511096954e-02 -3.143378794193267822e-01 -1.233176440000534058e-01
1.247176229953765869e-01 1.472165882587432861e-01 -4.897579923272132874e-02 -1.061998456716537476e-01 9.977205842733383179e-02 1.835234910249710083e-01 -2.061048755422234535e-03 1.029207631945610046e-01 4.363112896680831909e-02 1.302866786718368530e-01 1.027011424303054810e-01 4.354086816310882568e-01 -1.299668550491333008e-01 -3.131492137908935547e-01 -9.112790971994400024e-02 1.597590595483779907e-01 -3.157004714012145996e-01 1.447023898363113403e-01 -2.278399169445037842e-01 -7.102322578430175781e-02 1.988101452589035034e-01 2.788476049900054932e-01 2.266016229987144470e-02 -1.180072724819183350e-01 -6.411146372556686401e-03 -6.103899329900741577e-02 2.205950468778610229e-01 -3.533807024359703064e-02 -1.401394456624984741e-01 -1.185863912105560303e-01 4.791152104735374451e-02 -3.579374253749847412e-01
3.869054466485977173e-02 2.857805192470550537e-01 7.890852540731430054e-02 -3.100322484970092773e-01 -1.954714506864547729e-01 1.421153694391250610e-01 8.142229169607162476e-02 2.199235260486602783e-01 -1.317366585135459900e-02 -1.549919098615646362e-01 -3.923658281564712524e-02 2.221815586090087891e-01 -7.987401448190212250e-03 -2.860637009143829346e-01 1.254934966564178467e-01 4.559580385684967041e-01 -2.731774561107158661e-02 6.582709401845932007e-02 -6.399247329682111740e-03 -8.781402558088302612e-02 -1.602193415164947510e-01 1.222121268510818481e-01 -2.291461229324340820e-01 1.079398915171623230e-01 -1.818548329174518585e-02 -2.087947279214859009e-01 -4.750961065292358398e-02 -6.385891139507293701e-02 -2.145936638116836548e-01 1.802453547716140747e-01 -1.777438670396804810e-01 2.060387879610061646e-01
1.147945746779441833e-01 -8.994662016630172729e-02 -2.653551055118441582e-03 -2.584594301879405975e-02 -2.653423547744750977e-01 2.523775696754455566e-01 -1.372586097568273544e-02 2.375762462615966797e-01 2.539789862930774689e-02 1.196585819125175476e-01 -5.462594330310821533e-02 2.275003790855407715e-01 -5.824156105518341064e-02 -1.967499852180480957e-01 -1.134288534522056580e-01 -2.874542213976383209e-02 1.880907118320465088e-01 9.815124422311782837e-02 6.587876379489898682e-02 -1.442187726497650146e-01 -1.392514258623123169e-01 1.546151097863912582e-02 -3.609806895256042480e-01 9.683019667863845825e-02 8.592846803367137909e-03 -4.510207474231719971e-02 -2.760270833969116211e-01 -3.188355863094329834e-01 -4.063611030578613281e-01 -2.043757587671279907e-01 -7.359855342656373978e-03 -2.131994217634201050e-01
-3.252745047211647034e-02 1.727163642644882202e-01 -7.681745290756225586e-02 -2.484047412872314453e-01 -7.166258990764617920e-02 1.953037232160568237e-01 4.559740773402154446e-04 -3.947663307189941406e-02 -3.452267050743103027e-01 9.739585220813751221e-02 1.357949823141098022e-01 2.118479013442993164e-01 4.344932362437248230e-02 -2.184301018714904785e-01 3.308321163058280945e-02 3.766902387142181396e-01 8.882462978363037109e-02 -2.092166990041732788e-01 -1.778380870819091797e-01 1.207536235451698303e-01 3.304462432861328125e-01 1.293776333332061768e-01 -3.352100774645805359e-02 -7.845824211835861206e-02 1.381143033504486084e-01 -4.244769923388957977e-03 -9.073256701231002808e-02 4.530028626322746277e-02 5.141741409897804260e-02 -4.072975218296051025e-01 7.203552871942520142e-02 -1.946961432695388794e-01
-1.304184459149837494e-02 1.782665848731994629e-01 1.487317122519016266e-02 -2.406138926744461060e-01 -1.094417944550514221e-01 5.451147258281707764e-02 1.044044196605682373e-01 1.216814965009689331e-01 -1.249751523137092590e-01 1.347878873348236084e-01 2.071764171123504639e-01 2.640797495841979980e-01 2.072876989841461182e-01 2.669574618339538574e-01 -1.342742443084716797e-01 1.707382649183273315e-01 2.452208548784255981e-01 3.402695432305335999e-02 -3.423184752464294434e-01 6.775848567485809326e-02 -1.505489498376846313e-01 2.903636991977691650e-01 -2.555823326110839844e-01 6.848765164613723755e-02 1.179598867893218994e-01 -1.996054351329803467e-01 -1.944091022014617920e-01 -2.952935099601745605e-01 -4.276949912309646606e-02 -1.337344646453857422e-01 -3.236527368426322937e-02 4.303282126784324646e-02
1.901760101318359375e-01 2.464526593685150146e-01 -1.752319484949111938e-01 1.541705615818500519e-02 -8.597166091203689575e-02 3.609115779399871826e-01 1.139559075236320496e-01 3.025385141372680664e-01 -6.719153374433517456e-02 7.071757316589355469e-02 1.641231775283813477e-01 1.812323927879333496e-01 1.276038736104965210e-01 -1.686411052942276001e-01 1.778273135423660278e-01 1.898694038391113281e-01 3.704633563756942749e-02 -1.395538300275802612e-01 4.338868334889411926e-02 -1.911890953779220581e-01 -2.724625170230865479e-01 3.921311795711517334e-01 -1.139860413968563080e-02 -4.938767105340957642e-02 8.316389471292495728e-02 1.056181713938713074e-01 8.075392246246337891e-02 9.980443865060806274e-02 -1.779596880078315735e-02 -1.142328158020973206e-01 8.731171488761901855e-02 -3.207733035087585449e-01
6.453373283147811890e-02 -3.783709369599819183e-03 -3.617635965347290039e-01 -1.245151087641716003e-02 -8.314732462167739868e-02 2.714276313781738281e-01 1.985313743352890015e-01 -1.312739308923482895e-02 3.306616246700286865e-01 2.387393079698085785e-02 -4.893107712268829346e-02 6.772395223379135132e-02 2.282806336879730225e-01 -1.712028682231903076e-02 3.211746215820312500e-01 3.213300704956054688e-01 8.439778536558151245e-02 -1.431388258934020996e-01 1.659840578213334084e-03 -2.411180920898914337e-02 -2.669020295143127441e-01 2.504778206348419189e-01 -7.313494384288787842e-02 7.366823405027389526e-02 -5.166273191571235657e-02 5.639206245541572571e-02 -3.697673231363296509e-02 -5.655770003795623779e-02 6.271693110466003418e-02 -3.056769669055938721e-01 -1.638947427272796631e-01 -2.476384192705154419e-01
-1.021394855342805386e-03 2.636902630329132080e-01 -9.484653361141681671e-03 1.439154031686484814e-03 -2.671603858470916748e-01 6.896039098501205444e-02 -6.408850103616714478e-02 1.276107132434844971e-01 1.292933970689773560e-01 1.983235180377960205e-01 -2.156202681362628937e-03 3.612756133079528809e-01 3.532449305057525635e-01 1.481494456529617310e-01 6.965826451778411865e-02 9.180673956871032715e-02 1.308638136833906174e-02 3.867123425006866455e-01 -7.447616755962371826e-02 -1.250675320625305176e-01 -1.594873517751693726e-01 1.014720350503921509e-01 -1.659079790115356445e-01 8.929002285003662109e-02 -6.487481296062469482e-02 -3.411039710044860840e-01 -2.244575172662734985e-01 -1.383758932352066040e-01 -1.000512484461069107e-02 -1.145677864551544189e-01 1.966516226530075073e-01 -5.606099590659141541e-02
-1.650671064853668213e-01 1.385887116193771362e-01 -1.504579782485961914e-01 -5.066469311714172363e-02 1.421323418617248535e-01 -1.112608760595321655e-01 -1.508579254150390625e-01 1.105346009135246277e-01 2.237877994775772095e-01 -2.601261250674724579e-03 6.419274955987930298e-02 2.430597692728042603e-01 -3.945089504122734070e-02 -2.050459533929824829e-01 3.736991062760353088e-02 2.325008213520050049e-01 -2.492535859346389771e-01 -2.216158211231231689e-01 9.042061120271682739e-02 9.864515066146850586e-02 -9.828058630228042603e-02 2.193079097196459770e-03 -3.463413119316101074e-01 2.199587970972061157e-01 2.378601580858230591e-01 -1.979552060365676880e-01 9.498424082994461060e-02 5.863355100154876709e-02 -3.429672420024871826e-01 -1.368873864412307739e-01 -1.829665005207061768e-01 -2.514641880989074707e-01
-2.832207977771759033e-01 9.958316385746002197e-02 -1.959160566329956055e-01 -3.297254815697669983e-02 -1.886101067066192627e-01 3.329848125576972961e-02 1.375925391912460327e-01 3.338847458362579346e-01 2.937273979187011719e-01 2.262596338987350464e-01 -5.515329912304878235e-02 1.673368215560913086e-01 -1.788146644830703735e-01 -1.135423034429550171e-01 -2.839212417602539062e-01 3.291983902454376221e-01 1.154128462076187134e-01 -7.673501223325729370e-02 -8.996997773647308350e-02 -5.564349144697189331e-02 -1.086473315954208374e-01 2.153001725673675537e-01 -9.951771050691604614e-02 -1.016072556376457214e-01 1.541900038719177246e-01 -1.575973033905029297e-01 -2.284581959247589111e-01 2.558481320738792419e-02 -2.254149615764617920e-01 -1.904686540365219116e-01 5.963689833879470825e-02 7.226136513054370880e-03
1.069965288043022156e-01 3.705718517303466797e-01 -1.155691146850585938e-01 -1.734025925397872925e-01 -1.560321450233459473e-01 1.883280836045742035e-02 -4.160114005208015442e-02 -2.731296466663479805e-03 7.241704314947128296e-02 -1.883083879947662354e-01 -1.228569727391004562e-02 1.106035932898521423e-01 1.998626291751861572e-01 1.036525890231132507e-02 3.547266721725463867e-01 1.140340194106101990e-01 1.280938237905502319e-01 1.469000577926635742e-01 -1.268558949232101440e-01 -5.162592604756355286e-02 1.406750977039337158e-01 3.145542740821838379e-01 -2.516567409038543701e-01 1.035742387175559998e-01 1.420973688364028931e-01 -3.269528448581695557e-01 -3.451271355152130127e-01 6.327220052480697632e-02 -1.821426153182983398e-01 1.249457895755767822e-01 -1.746910996735095978e-02 -2.350951917469501495e-02
1.335732340812683105e-01 7.323865592479705811e-02 -2.988446652889251709e-01 -1.363171041011810303e-01 5.668395664542913437e-03 1.796786636114120483e-01 -1.363255828619003296e-01 -4.656316712498664856e-02 1.268216967582702637e-01 -4.642452299594879150e-02 -2.280690819025039673e-01 1.996766328811645508e-01 1.551995277404785156e-01 1.403329521417617798e-01 2.433436959981918335e-01 2.555659413337707520e-01 -1.947650462388992310e-01 -1.282467544078826904e-01 -2.248568683862686157e-01 -2.037094905972480774e-02 3.067141957581043243e-02 3.857495188713073730e-01 9.101427346467971802e-02 -9.369099885225296021e-02 2.152680903673171997e-01 -1.138053610920906067e-01 -3.334771394729614258e-01 -1.099410280585289001e-01 1.119884755462408066e-02 1.702655404806137085e-01 -1.567304283380508423e-01 -1.702101975679397583e-01
-1.627406328916549683e-01 4.371055215597152710e-02 -4.207657650113105774e-02 6.428321450948715210e-02 -1.884498298168182373e-01 2.369762957096099854e-01 -1.688850484788417816e-02 8.737573772668838501e-02 2.309107184410095215e-01 -2.446631714701652527e-02 1.581433415412902832e-01 2.252665609121322632e-01 -6.797626614570617676e-02 -2.957606911659240723e-01 2.834768295288085938e-01 4.822395741939544678e-01 -2.478043735027313232e-02 1.275391727685928345e-01 -2.074053585529327393e-01 -2.183993458747863770e-01 7.247679680585861206e-02 5.208604037761688232e-02 2.469535917043685913e-01 -4.142487421631813049e-02 -1.243739798665046692e-01 -1.941915899515151978e-01 -6.239216774702072144e-02 -1.993446946144104004e-01 -8.097959309816360474e-02 -1.982346922159194946e-01 -2.722524665296077728e-02 -9.879174083471298218e-02
-8.491043001413345337e-02 1.436544209718704224e-01 -4.194128513336181641e-01 -8.077380806207656860e-02 -8.254639059305191040e-02 -1.710597574710845947e-01 -5.204686522483825684e-02 3.298630705103278160e-03 -5.713601130992174149e-03 -1.087099462747573853e-01 -1.710566133260726929e-01 2.320431172847747803e-01 5.988373607397079468e-02 -8.228774182498455048e-03 1.933870166540145874e-01 2.639281749725341797e-01 1.778346747159957886e-01 1.576167047023773193e-01 -2.359587550163269043e-01 -3.026471138000488281e-01 -4.412177577614784241e-02 4.111272096633911133e-02 -2.362887114286422729e-01 2.171506136655807495e-01 1.790376752614974976e-01 -1.102289110422134399e-01 -1.808580309152603149e-01 2.154678702354431152e-01 -6.063514389097690582e-03 -1.564964950084686279e-01 -2.943057417869567871e-01 2.033169753849506378e-02
6.152784079313278198e-02 -7.000024616718292236e-02 -1.710694730281829834e-01 -3.005299568176269531e-01 -4.933079704642295837e-02 4.174550473690032959e-01 1.320713907480239868e-01 4.547281190752983093e-02 1.471983045339584351e-01 -6.413760781288146973e-02 -8.166332542896270752e-02 9.291181340813636780e-03 -5.894331261515617371e-02 -7.695023715496063232e-02 6.912878900766372681e-02 -5.176286399364471436e-02 2.686193771660327911e-02 -2.786574661731719971e-01 9.166373312473297119e-02 -8.029216527938842773e-02 -3.090173602104187012e-01 4.477130249142646790e-02 -2.930335402488708496e-01 -4.740307107567787170e-02 1.842803806066513062e-01 6.072024255990982056e-02 -2.923219799995422363e-01 -1.399116069078445435e-01 -2.286419719457626343e-01 -1.720814704895019531e-01 2.090417593717575073e-01 -2.811307013034820557e-01
-2.756747044622898102e-02 2.540817856788635254e-01 -2.747445404529571533e-01 6.597854197025299072e-02 -1.573598831892013550e-01 3.065161406993865967e-01 1.182144740596413612e-03 2.636403739452362061e-01 7.614114135503768921e-02 1.633314043283462524e-02 -1.246592551469802856e-01 2.297534346580505371e-01 -1.137477532029151917e-02 -1.179448217153549194e-01 5.877599120140075684e-02 7.821720838546752930e-02 8.190183341503143311e-02 -3.466906249523162842e-01 8.953215926885604858e-02 -5.381011217832565308e-02 -2.856612205505371094e-01 2.077781036496162415e-02 1.657125353813171387e-02 1.753760725259780884e-01 2.132243812084197998e-01 -1.967309117317199707e-01 4.739677160978317261e-02 -1.042603850364685059e-01 1.022341847419738770e-01 -2.959712445735931396e-01 -2.856205403804779053e-01 -2.020535022020339966e-01
-2.747080028057098389e-01 1.390314847230911255e-01 -1.545097976922988892e-01 -1.578628569841384888e-01 -8.432641625404357910e-03 7.032371312379837036e-02 1.362108439207077026e-01 5.271471664309501648e-02 -3.826964274048805237e-02 6.003025174140930176e-02 3.938239440321922302e-02 2.281062901020050049e-01 -3.292924463748931885e-01 6.755015254020690918e-02 3.603825271129608154e-01 4.151990413665771484e-01 -1.813765317201614380e-01 -2.921504527330398560e-02 2.924766018986701965e-02 1.760528385639190674e-01 8.431019634008407593e-02 -1.479002926498651505e-02 5.151401087641716003e-02 1.239160299301147461e-01 2.669788300991058350e-01 -3.851901367306709290e-02 -1.026157736778259277e-01 -1.753730028867721558e-01 -8.197564631700515747e-02 -2.671558856964111328e-01 1.060308367013931274e-01 -2.486574202775955200e-01
2.888825722038745880e-02 2.857950627803802490e-01 6.440278142690658569e-02 -5.979942530393600464e-02 3.527519479393959045e-02 1.162530332803726196e-01 -2.716856077313423157e-02 9.087530523538589478e-02 -1.765539497137069702e-02 -1.225113309919834137e-02 1.777696460485458374e-01 4.512019157409667969e-01 7.340758293867111206e-02 3.381986618041992188e-01 -3.917479515075683594e-02 4.114975631237030029e-01 1.267959028482437134e-01 7.779536396265029907e-02 -2.177969515323638916e-01 6.841948628425598145e-02 1.994281634688377380e-02 -5.702447146177291870e-03 -1.756381392478942871e-01 2.151772528886795044e-01 4.774559289216995239e-02 -9.739704430103302002e-02 -2.710847258567810059e-01 -3.129197284579277039e-03 -9.330487810075283051e-03 -1.365847587585449219e-01 -3.045206964015960693e-01 -1.056610941886901855e-01
1.888848841190338135e-01 -1.657323166728019714e-02 -1.646961569786071777e-01 -2.706436812877655029e-01 1.167530789971351624e-01 7.022770494222640991e-02 -4.174023270606994629e-01 -8.281363546848297119e-02 -3.342406451702117920e-02 1.097489222884178162e-01 1.202055960893630981e-01 4.227911829948425293e-01 -2.120118029415607452e-02 -3.660178184509277344e-01 -1.806689500808715820e-01 4.023895040154457092e-02 -3.830635920166969299e-02 -3.338734805583953857e-02 1.502686552703380585e-02 -1.001167949289083481e-02 -1.320864707231521606e-01 1.948113888502120972e-01 -5.198829621076583862e-02 -1.289887726306915283e-01 2.827157974243164062e-01 -2.689303755760192871e-01 -9.885491430759429932e-02 -1.079273596405982971e-01 3.162545710802078247e-02 -1.435769200325012207e-01 -1.257659494876861572e-01 1.533314771950244904e-02
1.168491598218679428e-02 2.194769680500030518e-01 -2.116696536540985107e-01 3.826677054166793823e-02 -2.081759870052337646e-01 2.407836914062500000e-01 -1.269655972719192505e-01 -7.879182696342468262e-02 1.143104508519172668e-01 1.211340352892875671e-02 1.373413251712918282e-03 4.329716563224792480e-01 2.197885364294052124e-01 1.089479960501194000e-02 -1.866845339536666870e-01 1.126137077808380127e-01 -2.058830261230468750e-01 -1.210774779319763184e-01 -1.830771416425704956e-01 2.539474330842494965e-02 -4.270953685045242310e-02 2.212397307157516479e-01 -2.181012630462646484e-01 -7.323925197124481201e-02 1.214489787817001343e-01 -1.326926201581954956e-01 -1.716208010911941528e-01 3.789987266063690186e-01 -2.175569832324981689e-01 1.822025515139102936e-02 -1.756009459495544434e-01 7.925355434417724609e-02
-4.683905839920043945e-02 1.874748021364212036e-01 -1.410702466964721680e-01 1.178256701678037643e-02 -1.309025734663009644e-01 2.167543172836303711e-01 -3.631459549069404602e-02 -5.744048580527305603e-02 2.802380919456481934e-01 -5.589314550161361694e-02 -6.069915369153022766e-02 4.361674785614013672e-01 1.428106725215911865e-01 -2.134836018085479736e-01 -2.516743727028369904e-02 1.356649845838546753e-01 -1.275037825107574463e-01 3.829911723732948303e-02 -5.105710774660110474e-02 9.174454957246780396e-02 8.294448256492614746e-03 1.941432654857635498e-01 -3.250293731689453125e-01 7.883901149034500122e-02 1.013145372271537781e-01 1.904876530170440674e-01 -6.987904757261276245e-02 3.891639113426208496e-01 -2.534609138965606689e-01 -1.908522695302963257e-01 -8.804033696651458740e-02 -1.536984592676162720e-01
2.099599987268447876e-01 9.542631357908248901e-02 -2.334785312414169312e-01 6.020382419228553772e-02 -4.671818390488624573e-02 1.435827910900115967e-01 -4.455569386482238770e-02 1.262407656759023666e-02 2.580154240131378174e-01 -7.956545799970626831e-02 -1.648908704519271851e-01 3.137544393539428711e-01 8.039627224206924438e-02 -1.338642239570617676e-01 -1.523668020963668823e-01 3.025435507297515869e-01 -7.096593827009201050e-02 8.265294134616851807e-02 4.632509872317314148e-02 7.720460742712020874e-02 1.133026182651519775e-01 2.387910336256027222e-01 -2.588371634483337402e-01 1.611092686653137207e-01 1.660340428352355957e-01 1.758530139923095703e-01 -1.574963927268981934e-01 2.021816372871398926e-01 -1.868219673633575439e-01 5.421751411631703377e-04 5.755427107214927673e-02 -4.253124892711639404e-01
2.430918365716934204e-01 1.259091943502426147e-01 -1.038486436009407043e-01 -9.299425035715103149e-02 -2.437279373407363892e-01 8.401776850223541260e-02 2.803380191326141357e-01 1.873059421777725220e-01 -9.039714187383651733e-02 1.239124685525894165e-01 3.393481075763702393e-01 2.976606488227844238e-01 -8.267813920974731445e-02 -9.880632162094116211e-02 -4.901114851236343384e-02 3.242585659027099609e-01 1.114333346486091614e-01 5.254654213786125183e-02 2.272612452507019043e-01 -2.893664240837097168e-01 -8.722305297851562500e-02 1.830216646194458008e-01 -2.549249529838562012e-01 -7.401597499847412109e-02 1.017751521430909634e-03 -6.593327224254608154e-02 -3.662376850843429565e-02 -1.961456388235092163e-01 4.761017113924026489e-02 -1.816439777612686157e-01 8.474829792976379395e-02 -1.591269522905349731e-01
1.709896475076675415e-01 4.998316988348960876e-02 -7.550057768821716309e-02 -8.153197169303894043e-02 -9.628280252218246460e-02 8.531961590051651001e-02 5.492664501070976257e-02 9.657912701368331909e-02 4.615247994661331177e-02 4.021280705928802490e-01 -5.493666231632232666e-02 4.980340003967285156e-01 1.479789912700653076e-01 2.579263746738433838e-01 2.069530636072158813e-01 2.708770334720611572e-02 -3.270779848098754883e-01 -1.145093217492103577e-01 -2.507505007088184357e-02 -2.677301466464996338e-01 -6.346079707145690918e-02 6.596583873033523560e-02 -1.021151617169380188e-01 -2.436263673007488251e-02 9.732389450073242188e-02 5.564323440194129944e-02 9.628772735595703125e-03 -2.211954742670059204e-01 -2.013039588928222656e-01 -8.889192342758178711e-02 2.379167079925537109e-01 -4.152194410562515259e-02
3.368411362171173096e-01 -1.142973080277442932e-01 -1.306962370872497559e-01 -2.026892453432083130e-01 5.555880442261695862e-02 1.253764778375625610e-01 1.795952320098876953e-01 3.970868885517120361e-01 -3.608835116028785706e-02 4.859335348010063171e-02 -1.914900541305541992e-02 6.607542186975479126e-02 -7.898176461458206177e-02 -2.624105215072631836e-01 2.077812850475311279e-01 2.639162912964820862e-02 6.000432744622230530e-02 5.823260173201560974e-02 -2.155342549085617065e-01 1.213672757148742676e-01 1.946113407611846924e-01 2.735337913036346436e-01 -1.200923100113868713e-01 -2.641120925545692444e-02 1.785605214536190033e-03 -4.102279245853424072e-02 -3.100957274436950684e-01 -1.301910430192947388e-01 -1.932831853628158569e-01 -1.998926997184753418e-01 -1.475204229354858398e-01 -2.633334398269653320e-01
2.642529010772705078e-01 3.499039635062217712e-02 -2.780295014381408691e-01 -1.867959350347518921e-01 -4.738149791955947876e-02 1.024908795952796936e-01 1.768647730350494385e-01 7.440114766359329224e-02 1.671556849032640457e-03 -8.258090168237686157e-02 1.746569126844406128e-01 2.920145094394683838e-01 -2.547090989537537098e-04 -2.934671044349670410e-01 3.888400197029113770e-01 1.808711290359497070e-01 -4.261253401637077332e-02 -4.626543819904327393e-02 6.749705225229263306e-02 -3.216115236282348633e-01 -1.901826411485671997e-01 3.193503320217132568e-01 1.245190203189849854e-02 -1.455156654119491577e-01 2.990024536848068237e-02 1.668082624673843384e-01 -9.946466237306594849e-02 -1.040513217449188232e-01 -1.195137798786163330e-01 -3.438463434576988220e-02 4.499264061450958252e-03 1.954432278871536255e-01
3.118847906589508057e-01 2.572883963584899902e-01 7.866639643907546997e-02 -1.356646418571472168e-01 1.021062806248664856e-01 1.836201548576354980e-01 8.588965237140655518e-02 -1.270379275083541870e-01 6.328541040420532227e-02 3.223859667778015137e-01 -1.425487101078033447e-01 2.159641236066818237e-01 1.642093807458877563e-01 -1.122877895832061768e-01 1.684289574623107910e-01 3.349801301956176758e-01 -7.178284227848052979e-02 1.107400879263877869e-01 1.584607525728642941e-03 1.018021255731582642e-01 -4.284683614969253540e-02 5.695119500160217285e-02 -1.986580342054367065e-01 -2.127378582954406738e-01 2.700426876544952393e-01 1.730275750160217285e-01 -2.790761888027191162e-01 -7.819236814975738525e-02 -1.441024839878082275e-01 -1.454658061265945435e-01 -1.285997033119201660e-01 1.622376441955566406e-01
2.390463501214981079e-01 -7.875753939151763916e-02 -1.074924618005752563e-01 -1.317403018474578857e-01 1.261736303567886353e-01 -4.347063228487968445e-02 7.300173491239547729e-02 3.778942823410034180e-01 -2.403502725064754486e-02 -1.677254214882850647e-02 5.502817779779434204e-02 2.650162577629089355e-01 -2.926841974258422852e-01 -5.584569647908210754e-02 2.022633701562881470e-01 3.428618423640727997e-03 -1.992013752460479736e-01 2.898314222693443298e-02 -1.787252426147460938e-01 7.658483833074569702e-02 -2.334535866975784302e-01 2.665593624114990234e-01 -4.104494154453277588e-01 -1.969699710607528687e-01 4.297660291194915771e-02 -2.644493579864501953e-01 -7.219670712947845459e-02 -1.275091767311096191e-01 -1.074766516685485840e-01 -1.384055316448211670e-01 -3.579606115818023682e-02 3.982239589095115662e-02
-1.052838414907455444e-01 3.898995220661163330e-01 -5.774037446826696396e-03 5.561532080173492432e-02 -5.183034390211105347e-02 6.613565236330032349e-02 2.403597114607691765e-03 -3.310805186629295349e-02 -3.316311910748481750e-02 -1.633718162775039673e-01 3.635011613368988037e-02 1.619302034378051758e-01 2.377968840301036835e-02 -1.911207735538482666e-01 1.760530769824981689e-01 2.757527232170104980e-01 -1.260489076375961304e-01 -4.475063085556030273e-02 -4.186690747737884521e-01 -3.004748821258544922e-01 -1.116532981395721436e-01 5.665231496095657349e-02 -1.899422258138656616e-01 -1.189606189727783203e-01 5.079747736454010010e-02 -2.217310070991516113e-01 1.682675480842590332e-01 -2.586720585823059082e-01 -4.204785078763961792e-02 -3.362144529819488525e-01 -6.699529290199279785e-02 -1.025327146053314209e-01
-1.028243601322174072e-01 -3.627704456448554993e-02 8.928370475769042969e-02 1.023571565747261047e-02 -3.117542266845703125e-01 1.306842416524887085e-01 1.489885002374649048e-01 3.564324080944061279e-01 3.669148683547973633e-02 1.112376451492309570e-01 1.223331764340400696e-01 3.548672795295715332e-01 1.207209452986717224e-01 -1.827120631933212280e-01 1.983358860015869141e-01 1.460328251123428345e-01 1.785619109869003296e-01 2.364057451486587524e-01 -1.062758266925811768e-01 -3.370566070079803467e-01 -1.465032547712326050e-01 2.151924818754196167e-01 -1.250160336494445801e-01 -1.033283676952123642e-02 2.259381264448165894e-01 -1.365072131156921387e-01 -1.171605512499809265e-01 -2.332449108362197876e-01 -3.421282768249511719e-02 8.175420574843883514e-03 -8.014788478612899780e-02 1.078626513481140137e-01
1.108345016837120056e-01 -2.487330138683319092e-02 -1.822324693202972412e-01 1.968846470117568970e-02 -1.266934424638748169e-01 7.722233980894088745e-02 2.561433613300323486e-01 2.167612314224243164e-01 1.835879981517791748e-01 2.265200614929199219e-01 2.800274640321731567e-03 2.623955011367797852e-01 1.579926013946533203e-01 1.294201016426086426e-01 2.584514319896697998e-01 1.979153901338577271e-01 -1.185315251350402832e-01 -5.921635404229164124e-02 4.091252759099006653e-02 -4.922473430633544922e-02 -7.698835432529449463e-02 2.750835120677947998e-01 -2.726251184940338135e-01 1.863549649715423584e-01 -1.519850492477416992e-01 1.428675837814807892e-02 9.371307492256164551e-02 -3.641111552715301514e-01 -1.424922496080398560e-01 -2.519937455654144287e-01 1.830846667289733887e-01 -1.518088430166244507e-01
-1.669744402170181274e-01 1.459229458123445511e-02 -2.234304696321487427e-01 -3.003097176551818848e-01 -6.650753319263458252e-03 1.651146113872528076e-01 -6.305154878646135330e-03 -2.182956635951995850e-01 2.048985660076141357e-02 3.210460767149925232e-02 1.520110070705413818e-01 3.865639567375183105e-01 -9.930514544248580933e-02 -6.497240811586380005e-02 3.847403526306152344e-01 1.063977107405662537e-01 -1.901454031467437744e-01 -1.455680578947067261e-01 8.583319187164306641e-02 -5.751641839742660522e-02 9.709078818559646606e-02 2.406286597251892090e-01 1.970248818397521973e-01 1.804360896348953247e-01 8.383597247302532196e-03 9.273271076381206512e-03 -2.796410918235778809e-01 -9.871592372655868530e-02 -7.543530315160751343e-03 -2.689654827117919922e-01 -1.477273851633071899e-01 -1.425939351320266724e-01
2.575248181819915771e-01 -1.627272963523864746e-01 -2.074570953845977783e-01 -9.333712607622146606e-02 1.296389698982238770e-01 1.457819789648056030e-01 -1.926327198743820190e-01 1.928825229406356812e-01 1.218222081661224365e-01 -1.196107491850852966e-01 1.354822814464569092e-01 3.746661245822906494e-01 -1.603571772575378418e-01 -2.740703821182250977e-01 -1.503287851810455322e-01 1.862479448318481445e-01 -1.384666115045547485e-01 -1.147403866052627563e-01 -8.249794133007526398e-03 -9.424975514411926270e-02 -2.112410515546798706e-01 1.090930923819541931e-01 -7.783358544111251831e-02 -1.392608433961868286e-01 5.946824699640274048e-02 2.790052630007266998e-02 -2.444307655096054077e-01 1.750730723142623901e-01 -3.408691287040710449e-01 -1.922794133424758911e-01 1.025847122073173523e-01 -1.241917312145233154e-01
-1.645703315734863281e-01 1.504250168800354004e-01 -1.987563073635101318e-01 -1.742655038833618164e-01 -3.234874010086059570e-01 -1.343145668506622314e-01 -1.938245818018913269e-02 2.890316545963287354e-01 -1.459596157073974609e-01 2.299899309873580933e-01 -8.337996155023574829e-02 2.588134407997131348e-01 -1.355797499418258667e-01 -2.589983940124511719e-01 3.863848745822906494e-02 4.221419095993041992e-01 2.088175863027572632e-01 -2.129391133785247803e-01 -9.078121930360794067e-02 4.378436505794525146e-02 1.562328636646270752e-01 4.469416569918394089e-03 -5.037584900856018066e-02 -7.636068016290664673e-02 1.991762369871139526e-01 -7.461311668157577515e-02 -1.231977567076683044e-01 1.202066838741302490e-01 -1.666370481252670288e-01 -1.294763088226318359e-01 8.955283463001251221e-02 3.465530276298522949e-02
5.108302831649780273e-02 8.096225792542099953e-05 -3.747976124286651611e-01 -2.605714201927185059e-01 1.048420667648315430e-01 -2.157945185899734497e-02 1.051961109042167664e-01 1.051455289125442505e-01 6.301953643560409546e-02 -2.469831109046936035e-01 -9.310121089220046997e-02 4.496521651744842529e-01 1.254860609769821167e-01 1.474266946315765381e-01 2.097732722759246826e-01 8.341847360134124756e-02 -1.349409110844135284e-02 -6.475272774696350098e-02 -8.310560137033462524e-02 6.844641640782356262e-03 -3.401218652725219727e-01 1.778293251991271973e-01 -2.788811922073364258e-01 -2.556961476802825928e-01 -1.302879601716995239e-01 -1.636172235012054443e-01 7.037215982563793659e-04 6.976676732301712036e-02 -9.122875332832336426e-02 -1.150150969624519348e-01 1.830867491662502289e-02 -1.374013870954513550e-01
2.362554669380187988e-01 1.764645576477050781e-01 -1.392541080713272095e-01 -3.573222551494836807e-03 3.210869431495666504e-02 2.646126747131347656e-01 -3.282421529293060303e-01 -6.658449769020080566e-02 8.133497834205627441e-02 -2.755966186523437500e-01 1.809967011213302612e-01 2.386923730373382568e-01 1.430797874927520752e-01 -1.305941492319107056e-01 -3.840392082929611206e-02 6.091207731515169144e-03 -2.404472231864929199e-02 -5.150828137993812561e-02 -6.784511357545852661e-02 -5.806395784020423889e-02 -1.169902905821800232e-01 3.888515830039978027e-01 -1.610573977231979370e-01 2.343277037143707275e-01 1.129362136125564575e-01 -2.249501943588256836e-01 1.147013437002897263e-02 -4.449309036135673523e-02 -2.215401530265808105e-01 -2.036103755235671997e-01 -1.530458182096481323e-01 -2.503900527954101562e-01
2.786324024200439453e-01 1.609724313020706177e-01 -2.190484255552291870e-01 -1.479354649782180786e-01 -1.123623084276914597e-02 3.448695242404937744e-01 2.942491471767425537e-01 2.348283678293228149e-01 2.117592096328735352e-02 2.017830461263656616e-01 9.275694936513900757e-02 7.850790768861770630e-02 1.207332015037536621e-01 -7.999680005013942719e-03 -1.809421367943286896e-02 1.243945285677909851e-01 -1.838883310556411743e-01 -1.121736019849777222e-01 -5.918587744235992432e-02 -2.669968008995056152e-01 -5.247429385781288147e-02 3.219755291938781738e-01 1.313412487506866455e-01 1.151356846094131470e-01 6.780419498682022095e-02 -5.461025983095169067e-02 6.912851333618164062e-02 -8.027783036231994629e-02 -2.671694159507751465e-01 -1.465059071779251099e-01 -7.947998493909835815e-02 -3.214692473411560059e-01
-3.693385794758796692e-02 -1.627849787473678589e-01 2.091371268033981323e-02 -1.823976486921310425e-01 3.606233000755310059e-02 1.739052683115005493e-01 1.759342700242996216e-01 1.837785840034484863e-01 -1.167435795068740845e-01 1.037108525633811951e-01 1.653961390256881714e-01 2.539117634296417236e-01 2.410502433776855469e-01 1.295923348516225815e-02 1.327577680349349976e-01 3.987303376197814941e-01 7.341726124286651611e-02 1.363150030374526978e-01 -1.673116534948348999e-01 -4.277430102229118347e-02 6.470493227243423462e-02 -1.037872210144996643e-01 -1.310963183641433716e-01 -5.917328968644142151e-02 1.451608985662460327e-01 -3.097197972238063812e-03 -5.182408094406127930e-01 -2.180830687284469604e-01 -9.303050488233566284e-02 -2.332568466663360596e-01 -5.171609111130237579e-03 3.630182892084121704e-02
2.009576410055160522e-01 3.472021818161010742e-01 -1.776684075593948364e-01 -1.356279253959655762e-01 8.567185699939727783e-02 6.529661267995834351e-02 1.949654817581176758e-01 3.059357702732086182e-01 -8.640097081661224365e-02 9.127130359411239624e-02 -1.696719974279403687e-01 2.169849127531051636e-01 4.703329876065254211e-03 -7.231797277927398682e-02 7.107760012149810791e-02 2.687260806560516357e-01 -3.467090800404548645e-02 -1.930136680603027344e-01 -3.926987200975418091e-02 -1.649184226989746094e-01 -3.725848793983459473e-01 1.429872363805770874e-01 -1.463878005743026733e-01 -1.436934024095535278e-01 -3.910515829920768738e-02 -6.628480553627014160e-02 9.630355238914489746e-02 -2.605764567852020264e-01 -3.906447440385818481e-02 -7.903395593166351318e-02 -1.944847702980041504e-01 -2.729051411151885986e-01
4.893520381301641464e-03 2.198573499917984009e-01 -3.689948618412017822e-01 -6.935640424489974976e-02 -1.435633003711700439e-01 2.398936599493026733e-01 -5.003702268004417419e-02 2.589912116527557373e-01 4.605692252516746521e-02 -3.403245657682418823e-02 3.967244923114776611e-02 2.573681175708770752e-01 -1.563892066478729248e-01 2.270532958209514618e-02 -6.654207129031419754e-03 9.702154248952865601e-02 2.343434654176235199e-02 -2.953382134437561035e-01 -3.807886317372322083e-02 1.316741574555635452e-02 -2.050594985485076904e-01 8.100851625204086304e-02 3.193014860153198242e-02 2.526733875274658203e-01 3.022668361663818359e-01 -1.984649151563644409e-01 1.512273848056793213e-01 -2.787145674228668213e-01 1.094822287559509277e-01 -2.085298448801040649e-01 -2.059876918792724609e-01 -1.591545194387435913e-01
-1.974533945322036743e-01 1.836462914943695068e-01 -7.217483222484588623e-02 6.065130233764648438e-02 -1.230837479233741760e-01 -9.994874149560928345e-02 1.490062028169631958e-01 -1.737410724163055420e-01 -1.180819887667894363e-02 -2.772641479969024658e-01 -1.090176403522491455e-01 2.793242633342742920e-01 -4.807913303375244141e-02 -1.998393982648849487e-01 1.001123487949371338e-01 3.080344200134277344e-01 -3.913453966379165649e-02 -5.927040800452232361e-02 -4.465135335922241211e-01 -1.230606883764266968e-01 -2.838744521141052246e-01 2.667569816112518311e-01 -1.110420525074005127e-01 1.689924001693725586e-01 9.344683960080146790e-03 6.503358483314514160e-02 1.138941496610641479e-01 -1.207071393728256226e-01 -1.204079538583755493e-01 -1.771978586912155151e-01 -1.766749322414398193e-01 -7.501885294914245605e-02
2.167394943535327911e-02 6.472828984260559082e-02 1.081328988075256348e-01 -3.725551068782806396e-01 -3.279959857463836670e-01 1.299916356801986694e-01 1.826174706220626831e-01 1.351051181554794312e-01 9.416387230157852173e-02 9.751533716917037964e-02 9.149035811424255371e-02 4.251648187637329102e-01 1.050777584314346313e-01 -1.511956900358200073e-01 1.887950152158737183e-01 1.040164008736610413e-01 1.131928805261850357e-02 2.397935092449188232e-01 -8.766993135213851929e-02 -2.303902804851531982e-01 -2.641489505767822266e-01 -1.585885137319564819e-02 -1.111166179180145264e-01 4.037850722670555115e-02 2.881017029285430908e-01 -1.200629249215126038e-01 -1.448709219694137573e-01 -7.162410765886306763e-02 6.853059679269790649e-02 1.956198923289775848e-02 -9.625853598117828369e-02 2.015300393104553223e-01
-2.669655382633209229e-01 2.205348610877990723e-01 -2.435325086116790771e-01 -1.121888831257820129e-01 -1.410392671823501587e-01 8.693185634911060333e-03 2.072327211499214172e-02 2.903990745544433594e-01 4.730353876948356628e-02 -3.971811383962631226e-02 2.922515943646430969e-02 3.278163969516754150e-01 -1.899355798959732056e-01 7.870551198720932007e-02 -2.098965793848037720e-01 1.370110362768173218e-01 2.214346230030059814e-01 3.015666641294956207e-02 4.558335989713668823e-02 1.706680469214916229e-02 -4.159076884388923645e-02 3.629200458526611328e-01 -2.614036500453948975e-01 1.425360441207885742e-01 2.170810997486114502e-01 -7.091823965311050415e-02 -2.433863878250122070e-01 -2.371197938919067383e-01 8.941873162984848022e-02 -1.263763159513473511e-01 -1.423183530569076538e-01 7.284488528966903687e-04
-2.830180823802947998e-01 2.582539618015289307e-01 -2.121904790401458740e-01 -2.193711698055267334e-01 9.441808611154556274e-02 -1.237237080931663513e-02 -3.912490308284759521e-01 1.055443510413169861e-01 -7.134913653135299683e-02 2.501125074923038483e-02 -2.776863053441047668e-02 3.675246536731719971e-01 -1.939089000225067139e-01 -2.989010512828826904e-01 -7.938735932111740112e-02 9.879121184349060059e-02 -1.831192076206207275e-01 5.828296393156051636e-02 4.727144166827201843e-02 1.430289596319198608e-01 -4.299973603338003159e-03 2.058368623256683350e-01 -1.203210130333900452e-01 -8.118971437215805054e-02 2.211545109748840332e-01 -1.981461644172668457e-01 -2.396445423364639282e-01 6.702545285224914551e-02 9.077526628971099854e-03 -1.219082772731781006e-01 -9.478721767663955688e-02 7.147149741649627686e-02
-1.202092766761779785e-01 5.099731311202049255e-02 -8.027155697345733643e-02 5.735287815332412720e-02 -3.831295967102050781e-01 3.087463974952697754e-01 -1.108655855059623718e-01 -1.736939996480941772e-01 7.723102718591690063e-02 2.849442660808563232e-01 1.455602142959833145e-02 2.433467358350753784e-01 -9.070089086890220642e-03 -2.287630289793014526e-01 -7.520847767591476440e-02 1.873687058687210083e-01 -1.886919289827346802e-01 -1.551126688718795776e-01 -1.127791497856378555e-02 3.860157728195190430e-02 3.151724487543106079e-02 2.377498447895050049e-01 -1.534793227910995483e-01 -2.276983112096786499e-01 1.705144792795181274e-01 -6.474915891885757446e-02 1.471914947032928467e-01 1.373546198010444641e-02 -2.697225846350193024e-02 -2.170356214046478271e-01 9.292554855346679688e-02 -3.782669007778167725e-01
1.417660117149353027e-01 -7.751943916082382202e-02 -2.072398662567138672e-01 -1.087348982691764832e-01 1.102889105677604675e-01 1.228491142392158508e-01 2.416654974222183228e-01 -1.570514775812625885e-02 3.328632190823554993e-02 -1.814855188131332397e-01 -1.020468920469284058e-01 1.869380474090576172e-01 8.061458915472030640e-02 -3.961066007614135742e-01 3.114461898803710938e-02 2.117413431406021118e-01 -1.921659857034683228e-01 2.173791825771331787e-01 -1.048224642872810364e-01 -3.785818698816001415e-04 3.515190482139587402e-01 2.691979706287384033e-01 -3.097452223300933838e-01 1.147477850317955017e-01 2.086960338056087494e-02 1.217873021960258484e-01 -1.622554212808609009e-01 6.741539388895034790e-02 -5.765512958168983459e-02 -2.268034517765045166e-01 -9.809257090091705322e-02 -1.837714165449142456e-01
1.494753360748291016e-01 2.144098281860351562e-02 -1.772555857896804810e-01 -1.015084013342857361e-01 5.870115384459495544e-02 -9.599680453538894653e-02 -2.676267921924591064e-01 1.043610721826553345e-01 -2.831263840198516846e-01 -2.981286868453025818e-02 5.868360027670860291e-02 4.489121437072753906e-01 1.934519857168197632e-01 -6.640368700027465820e-02 1.176917999982833862e-01 3.035489022731781006e-01 -9.404810518026351929e-02 -3.708849474787712097e-02 -1.981038898229598999e-01 -1.140296738594770432e-02 -3.750971332192420959e-02 3.045587241649627686e-01 -5.611462518572807312e-02 1.870495229959487915e-01 1.345586031675338745e-01 -3.783891797065734863e-01 -3.070213599130511284e-03 1.783787161111831665e-01 7.644139230251312256e-02 2.218466810882091522e-02 -1.555568426847457886e-01 -3.023696318268775940e-02
-9.969663619995117188e-02 -1.128932759165763855e-01 -1.543740481138229370e-01 3.917878121137619019e-02 -2.476925253868103027e-01 1.910809725522994995e-01 7.972399704158306122e-03 -8.424648642539978027e-02 1.534014344215393066e-01 -6.006544083356857300e-02 -2.195490598678588867e-01 4.016759097576141357e-01 -1.691343784332275391e-01 -3.028646111488342285e-01 -7.644175551831722260e-03 8.254161477088928223e-02 -3.686435520648956299e-02 5.566915497183799744e-02 -4.473138153553009033e-01 4.989945888519287109e-02 -5.469113215804100037e-02 9.999967366456985474e-02 -2.479859590530395508e-01 5.992497783154249191e-03 1.153057888150215149e-01 -1.623830050230026245e-01 -8.480819314718246460e-02 -2.200537919998168945e-02 -3.819969892501831055e-01 6.459834426641464233e-02 -2.357707172632217407e-02 -5.901208147406578064e-02
-1.857244819402694702e-01 -3.648439794778823853e-02 -4.270716011524200439e-02 -2.846856368705630302e-03 -3.950588107109069824e-01 1.338057518005371094e-01 4.375549778342247009e-02 1.232435107231140137e-01 1.105660945177078247e-01 6.549187749624252319e-02 -1.421481743454933167e-02 5.615018010139465332e-01 9.064924716949462891e-02 -1.885656565427780151e-01 -2.935273386538028717e-02 2.290998548269271851e-01 1.909420937299728394e-01 -2.279933094978332520e-01 -1.365042105317115784e-02 -1.139717102050781250e-01 -1.089076027274131775e-01 -1.000861302018165588e-01 4.963509365916252136e-02 1.487920880317687988e-01 4.044398199766874313e-03 -8.490279316902160645e-02 -2.680889964103698730e-01 -2.436603456735610962e-01 -8.223107457160949707e-02 8.608511090278625488e-02 1.637896746397018433e-01 -1.207404509186744690e-01
-7.860969007015228271e-02 -6.464804708957672119e-02 -3.725327178835868835e-02 -2.301099300384521484e-01 -6.090335175395011902e-02 1.240114048123359680e-01 2.901804447174072266e-02 1.302605271339416504e-01 1.627574563026428223e-01 9.046323597431182861e-02 7.921275496482849121e-02 3.517701029777526855e-01 -4.866522736847400665e-03 -2.230372428894042969e-01 7.926076650619506836e-02 1.885179728269577026e-01 1.736079007387161255e-01 3.840542435646057129e-01 -1.682316362857818604e-01 -1.873428672552108765e-01 2.049076408147811890e-01 1.095357760787010193e-01 -1.156636327505111694e-02 -2.117464691400527954e-01 2.091385275125503540e-01 -1.692999899387359619e-01 -1.542302668094635010e-01 -3.907795846462249756e-01 -1.085173413157463074e-01 -9.639053046703338623e-02 -1.769970506429672241e-01 2.897523529827594757e-02
-2.744782865047454834e-01 2.086875587701797485e-02 1.792868413031101227e-02 -1.446524262428283691e-01 -1.452387720346450806e-01 -1.272914707660675049e-01 3.483843430876731873e-02 1.478889286518096924e-01 1.938510090112686157e-01 1.806200444698333740e-01 1.621344983577728271e-01 3.912390470504760742e-01 -1.204534024000167847e-01 -1.534088402986526489e-01 -2.859335839748382568e-01 3.436293900012969971e-01 -9.654712677001953125e-02 3.474215418100357056e-02 1.937299780547618866e-02 2.829159377142786980e-03 5.941322073340415955e-02 4.289280623197555542e-02 -8.300047367811203003e-02 -2.374658547341823578e-02 3.080705106258392334e-01 -2.644353210926055908e-01 -1.419783085584640503e-01 -2.164137959480285645e-01 -2.704917192459106445e-01 -8.292428404092788696e-02 -1.732849329710006714e-02 1.387627273797988892e-01
[truncated: 3,276,359 more chars]
