# Supplementary material for: The Language of Innovation
Source: PLoS One. 2020 Apr 30;15(4):e0230107. doi: 10.1371/journal.pone.0230107 (PMC7194493; doi:10.1371/journal.pone.0230107)
Supplement: S14 File — (GZ) [file pone.0230107.s014.tar.gz › 1992-1996/V2Run_23_VS_4500_embeddings1992-1996ED32.txt]

3.142999112606048584e-01 -1.398604512214660645e-01 6.214805245399475098e-01 7.194449752569198608e-02 1.202180795371532440e-02 1.535798758268356323e-01 -6.857883185148239136e-02 -1.035078391432762146e-01 2.259780652821063995e-03 -1.130570173263549805e-01 1.610570847988128662e-01 -6.267875432968139648e-02 1.143493726849555969e-01 -7.602621335536241531e-03 5.703408271074295044e-03 1.317972987890243530e-01 -6.460459530353546143e-02 1.488616317510604858e-01 -1.102357730269432068e-01 -2.062433511018753052e-01 7.892545312643051147e-02 1.298786047846078873e-02 -1.714771240949630737e-01 3.266836702823638916e-01 -7.458464801311492920e-02 -6.339902430772781372e-02 2.453940510749816895e-01 -1.725334376096725464e-01 8.763752877712249756e-02 -3.063169308006763458e-02 -8.366762101650238037e-02 1.979066729545593262e-01
3.158246576786041260e-01 -5.337939411401748657e-02 2.465492039918899536e-01 3.645598515868186951e-02 3.088101930916309357e-02 8.050335198640823364e-02 -6.102658063173294067e-02 -1.001731455326080322e-01 6.023244000971317291e-03 1.086346656084060669e-01 -1.449912488460540771e-01 -2.030871212482452393e-01 5.700478330254554749e-02 8.317510038614273071e-02 1.078394502401351929e-01 -1.221781894564628601e-01 1.598852127790451050e-01 1.801003366708755493e-01 1.347037553787231445e-01 -1.770664304494857788e-01 8.892495930194854736e-02 -3.039963357150554657e-02 -3.249258100986480713e-01 1.403620243072509766e-01 -2.927687764167785645e-01 -1.236250028014183044e-01 -4.168675541877746582e-01 -1.555163711309432983e-01 -4.552809894084930420e-02 2.923523262143135071e-02 -1.735798567533493042e-01 3.600583970546722412e-01
2.971983850002288818e-01 -2.808295376598834991e-02 3.825386986136436462e-02 6.067291274666786194e-02 -9.712971001863479614e-02 8.222078531980514526e-02 -2.411648482084274292e-01 -1.435021907091140747e-01 -1.587901711463928223e-01 -2.097248584032058716e-01 5.536224693059921265e-02 -9.383486211299896240e-02 -2.753493748605251312e-02 2.516216039657592773e-01 4.151467978954315186e-01 -1.104172840714454651e-01 8.239956945180892944e-02 -1.811519078910350800e-02 -1.872253119945526123e-01 -3.220308721065521240e-01 1.228286027908325195e-01 -1.249046325683593750e-01 -5.853211041539907455e-03 2.405981719493865967e-01 -6.856285035610198975e-02 3.641824424266815186e-02 -1.360027045011520386e-01 -3.662417829036712646e-01 -6.166408583521842957e-02 1.739177107810974121e-02 2.556790113449096680e-01 -1.359937340021133423e-01
2.829034924507141113e-01 -3.185248002409934998e-02 1.938693672418594360e-01 1.743061244487762451e-01 -7.119801640510559082e-02 1.443101167678833008e-01 1.360631883144378662e-01 -2.869387865066528320e-01 9.922183305025100708e-02 -6.990049779415130615e-02 9.115741588175296783e-03 1.678192615509033203e-01 2.824957072734832764e-01 1.929164119064807892e-02 4.344157576560974121e-01 -8.408588916063308716e-02 7.056297361850738525e-02 -8.928805589675903320e-02 -2.041968852281570435e-01 -1.888950020074844360e-01 7.985747605562210083e-02 7.863818854093551636e-02 -3.929203152656555176e-01 2.853936254978179932e-01 -1.018790379166603088e-01 -6.040976941585540771e-02 -6.930093467235565186e-02 -6.999915838241577148e-02 -3.024108707904815674e-02 -8.912423625588417053e-03 1.998989433050155640e-01 4.346909373998641968e-02
1.256197392940521240e-01 2.264807932078838348e-02 1.671577692031860352e-01 -7.421179860830307007e-02 -2.669055461883544922e-01 1.479811966419219971e-01 -2.490539476275444031e-02 -1.242101266980171204e-01 1.798927932977676392e-01 7.943630963563919067e-02 -1.001043617725372314e-01 -6.127094104886054993e-02 2.449371516704559326e-01 9.479430504143238068e-03 2.093319296836853027e-01 -9.784641861915588379e-02 -1.155963316559791565e-01 5.043596029281616211e-02 1.207318976521492004e-01 -4.938373267650604248e-01 -1.925914287567138672e-01 1.684837341308593750e-01 -3.652650713920593262e-01 2.367716282606124878e-01 -5.800060555338859558e-02 -1.653341948986053467e-01 -2.476698011159896851e-01 1.669355332851409912e-01 1.425960510969161987e-01 5.202734842896461487e-02 3.960524499416351318e-02 3.627517074346542358e-02
2.058737576007843018e-01 5.707610398530960083e-03 1.409102976322174072e-01 1.343725174665451050e-01 -7.201021909713745117e-02 1.176976263523101807e-01 2.052568830549716949e-02 1.042255982756614685e-01 -1.738144606351852417e-01 2.074827253818511963e-01 1.646612733602523804e-01 -8.809418976306915283e-02 1.303189843893051147e-01 1.340505182743072510e-01 -1.333125382661819458e-01 3.861298784613609314e-02 8.119189878925681114e-04 2.639945149421691895e-01 1.612955331802368164e-01 -2.736901342868804932e-01 -6.797783076763153076e-02 4.828277230262756348e-02 -5.065168738365173340e-01 2.697978913784027100e-01 9.386643767356872559e-02 1.914419978857040405e-01 -2.077492885291576385e-02 -3.109016418457031250e-01 -1.832724781706929207e-03 -2.607187628746032715e-01 9.712748974561691284e-02 -1.079243514686822891e-02
2.625609338283538818e-01 5.237657949328422546e-02 3.693090975284576416e-01 3.747517466545104980e-01 2.434612065553665161e-02 1.807188391685485840e-01 -2.209788374602794647e-02 -2.388915270566940308e-01 -1.390408873558044434e-01 1.184392422437667847e-01 8.105639368295669556e-02 7.415084540843963623e-02 8.783739805221557617e-02 2.842565774917602539e-01 2.039912939071655273e-01 6.287927180528640747e-02 2.364409267902374268e-01 1.632779240608215332e-01 2.284593135118484497e-01 -3.886237144470214844e-01 -3.789041657000780106e-03 6.892500072717666626e-02 -1.655697673559188843e-01 1.430404838174581528e-02 -7.423082739114761353e-02 -6.993489712476730347e-02 -2.386035025119781494e-02 -9.881900250911712646e-02 -1.775621026754379272e-01 -6.017955392599105835e-02 -4.646747373044490814e-03 8.421793580055236816e-02
4.679901152849197388e-02 -1.188975106924772263e-02 6.822890788316726685e-02 7.052229344844818115e-02 -1.940456479787826538e-01 5.067295581102371216e-02 5.022702366113662720e-02 -3.040944039821624756e-01 1.119001135230064392e-01 -1.297929286956787109e-01 1.350356936454772949e-01 1.398917380720376968e-02 -1.909720152616500854e-01 3.240924477577209473e-01 3.089437186717987061e-01 3.183852136135101318e-02 -2.004056274890899658e-01 3.899022191762924194e-02 -1.496828347444534302e-01 -2.636768817901611328e-01 -1.176549717783927917e-01 7.687654346227645874e-02 -3.548240065574645996e-01 2.630508244037628174e-01 -1.736188232898712158e-01 -1.910739578306674957e-02 -2.279973477125167847e-01 -1.311461776494979858e-01 -7.004077732563018799e-02 2.467247396707534790e-01 1.501865535974502563e-01 1.748449653387069702e-01
4.133541285991668701e-01 -1.163106858730316162e-01 5.695363134145736694e-02 2.120922505855560303e-01 -1.122708693146705627e-01 8.707784116268157959e-02 5.499141290783882141e-02 -2.866820096969604492e-01 -1.020370200276374817e-01 -2.244036942720413208e-01 1.600946038961410522e-01 -4.074885696172714233e-02 -1.438194662332534790e-01 2.636536955833435059e-01 7.110959291458129883e-02 -1.693416535854339600e-01 5.351605266332626343e-02 5.679564550518989563e-02 1.354186832904815674e-01 -2.023885697126388550e-01 4.005455598235130310e-02 1.665203422307968140e-01 -3.546976447105407715e-01 -5.854674801230430603e-02 1.856116950511932373e-02 -1.226374283432960510e-01 -2.099180072546005249e-01 -2.954122722148895264e-01 -1.809832453727722168e-02 5.313988775014877319e-03 -2.809751033782958984e-01 3.731867298483848572e-03
3.162524104118347168e-01 -2.618199773132801056e-02 1.759523302316665649e-01 1.714978963136672974e-01 1.931818574666976929e-02 -1.730901375412940979e-02 -2.845485210418701172e-01 -2.528633773326873779e-01 4.452133551239967346e-02 -2.603398859500885010e-01 -5.308457836508750916e-02 9.199870377779006958e-02 4.222329333424568176e-02 1.857940480113029480e-02 -1.592642515897750854e-01 -1.104857102036476135e-01 -2.982725575566291809e-02 7.013134658336639404e-02 -5.167732387781143188e-02 -3.390360176563262939e-01 5.607473105192184448e-02 -9.889505803585052490e-02 -3.314619138836860657e-02 1.566827297210693359e-01 -2.990629673004150391e-01 3.538810834288597107e-02 -2.753696441650390625e-01 -2.016295045614242554e-01 -9.093960374593734741e-02 3.566745817661285400e-01 -2.422178983688354492e-01 9.633174538612365723e-02
3.650141358375549316e-01 -1.532524824142456055e-01 3.222141265869140625e-01 1.381351649761199951e-01 1.065109949558973312e-02 8.510617166757583618e-02 -1.731776148080825806e-01 -1.452450305223464966e-01 -5.150379240512847900e-02 -1.096242368221282959e-01 3.245269358158111572e-01 4.783313348889350891e-02 -8.571793325245380402e-03 1.488754600286483765e-01 -6.607421487569808960e-02 -1.944185793399810791e-01 5.170705169439315796e-02 1.913503408432006836e-01 -6.807454628869891167e-04 -3.309086561203002930e-01 -7.616361975669860840e-02 -9.562532603740692139e-02 1.807285589165985584e-03 1.829386949539184570e-01 -2.505177259445190430e-01 -1.880392879247665405e-01 -4.057037644088268280e-03 1.464728824794292450e-02 -2.564065717160701752e-02 -4.770916420966386795e-03 -3.290964961051940918e-01 2.659253478050231934e-01
3.762640357017517090e-01 -1.427530646324157715e-01 2.067623436450958252e-01 8.481080830097198486e-02 -1.136789172887802124e-01 1.177837178111076355e-01 2.617006599903106689e-01 -9.527599811553955078e-02 -1.371206194162368774e-01 4.070341214537620544e-02 1.305632740259170532e-01 7.131686061620712280e-02 -1.806852370500564575e-01 1.295927464962005615e-01 2.449807375669479370e-01 2.703343331813812256e-02 1.950409822165966034e-02 1.874431520700454712e-01 -2.381688058376312256e-01 -2.146252095699310303e-01 -1.645520329475402832e-01 -1.500582993030548096e-01 -4.184232950210571289e-01 -1.011601239442825317e-01 -1.436236947774887085e-01 -1.286574453115463257e-01 -7.003999501466751099e-02 -2.144259959459304810e-01 -2.087624073028564453e-01 8.117812871932983398e-02 1.396553665399551392e-01 3.655428998172283173e-03
2.451153099536895752e-01 -1.308870315551757812e-01 1.493920106440782547e-02 2.497817873954772949e-01 -1.604438424110412598e-01 1.846318505704402924e-02 -1.125729009509086609e-01 -3.434820473194122314e-01 -9.945723414421081543e-02 -1.494963169097900391e-01 7.309729605913162231e-02 -6.215865164995193481e-02 -8.691221475601196289e-03 8.932205289602279663e-02 1.455179750919342041e-01 1.518012285232543945e-01 7.712452858686447144e-02 -7.790257781744003296e-02 -2.580854594707489014e-01 -3.108672201633453369e-01 -2.311933040618896484e-01 8.969049155712127686e-02 -2.042513936758041382e-01 1.793090254068374634e-01 1.860621720552444458e-01 -2.420297116041183472e-01 1.491431612521409988e-02 -3.744539618492126465e-01 -1.810013502836227417e-01 8.191170170903205872e-03 1.785485744476318359e-01 2.727253548800945282e-02
4.827848076820373535e-01 1.041403505951166153e-02 3.103939294815063477e-01 1.689903624355792999e-02 -1.577844619750976562e-01 8.107577264308929443e-02 -5.008254572749137878e-02 -2.319166511297225952e-01 -3.859997494146227837e-03 -2.279652208089828491e-01 4.853671416640281677e-02 -2.708873711526393890e-03 -2.218262553215026855e-01 2.607556283473968506e-01 -5.428280308842658997e-02 -1.899717003107070923e-01 -3.330843895673751831e-02 -3.704716637730598450e-02 -8.901282399892807007e-02 -1.826726943254470825e-01 3.079692721366882324e-01 5.506893619894981384e-02 -2.453617006540298462e-01 -3.905505314469337463e-02 -6.757472455501556396e-02 -2.322968095541000366e-02 -1.632045507431030273e-01 -2.521630525588989258e-01 -2.454827278852462769e-01 -8.067765086889266968e-02 -7.616638392210006714e-02 2.356634475290775299e-02
3.182840347290039062e-01 -2.427071183919906616e-01 1.902546882629394531e-01 -3.517442196607589722e-02 4.246493801474571228e-03 6.214966252446174622e-02 -8.177570998668670654e-03 1.154412236064672470e-02 1.384622603654861450e-01 -1.744945347309112549e-01 2.529991269111633301e-01 -7.190098613500595093e-02 1.842991560697555542e-01 2.634963989257812500e-01 3.785394430160522461e-01 -1.105862185359001160e-01 -1.814432740211486816e-01 1.049295142292976379e-01 -6.149427592754364014e-02 -2.366549223661422729e-01 -1.365834772586822510e-01 5.730374902486801147e-02 -2.818683981895446777e-01 2.406113594770431519e-01 -1.427418440580368042e-01 -1.730084866285324097e-01 8.441156893968582153e-02 1.630014181137084961e-02 9.244184941053390503e-03 2.848074436187744141e-01 -1.359438002109527588e-01 -1.327942032366991043e-02
1.497306823730468750e-01 4.777015373110771179e-02 2.775343358516693115e-01 3.261125981807708740e-01 -1.642450392246246338e-01 1.622337289154529572e-02 -4.840360581874847412e-02 1.740139722824096680e-01 7.286870479583740234e-02 1.518839597702026367e-01 -1.305719763040542603e-01 -8.258850872516632080e-02 8.267381787300109863e-02 1.788388378918170929e-02 -2.012977609410881996e-03 -1.105897426605224609e-01 -3.891349956393241882e-02 1.510352343320846558e-01 -2.685530483722686768e-01 -2.279077917337417603e-01 2.595002949237823486e-01 -1.271332986652851105e-02 -3.514490723609924316e-01 9.079806506633758545e-02 -3.955922648310661316e-02 6.850819289684295654e-02 -2.487736791372299194e-01 -3.092715740203857422e-01 1.558155715465545654e-01 1.555260866880416870e-01 2.258114367723464966e-01 2.225279062986373901e-01
1.569976955652236938e-01 -1.899408698081970215e-01 2.440240383148193359e-01 6.789720803499221802e-02 -1.140320599079132080e-01 -7.398413121700286865e-02 1.882533729076385498e-01 -3.003894388675689697e-01 -1.368604004383087158e-01 3.976477310061454773e-02 1.679943948984146118e-01 1.791726201772689819e-01 -1.258502453565597534e-01 1.426978260278701782e-01 3.144768476486206055e-01 -2.595466375350952148e-02 -9.203734248876571655e-02 3.359530121088027954e-02 7.479596138000488281e-02 -2.364797890186309814e-01 -1.596338003873825073e-01 -4.424845334142446518e-03 -2.774399518966674805e-01 2.139828354120254517e-01 -1.139833591878414154e-02 -2.127916514873504639e-01 -2.929079234600067139e-01 -3.144730329513549805e-01 -4.556695744395256042e-02 -1.011890918016433716e-01 2.266422212123870850e-01 3.738232329487800598e-02
5.917609930038452148e-01 -1.743419021368026733e-01 -5.407867580652236938e-02 4.907525703310966492e-02 4.611157625913619995e-02 -8.418737351894378662e-02 -1.856218576431274414e-01 -8.938121050596237183e-02 -2.117241472005844116e-01 -1.380742490291595459e-01 -5.676699429750442505e-02 3.985586762428283691e-02 2.652489542961120605e-01 2.107904255390167236e-01 5.595238134264945984e-02 2.520843148231506348e-01 2.266880124807357788e-02 7.906589657068252563e-02 -2.252341713756322861e-03 -3.039630651473999023e-01 -1.502279788255691528e-01 -2.156019583344459534e-02 -1.609175354242324829e-01 1.176124364137649536e-01 -1.368793845176696777e-01 1.216685399413108826e-02 1.776829510927200317e-01 -2.924620732665061951e-02 1.459711939096450806e-01 2.462341785430908203e-01 -1.076278463006019592e-02 1.302832067012786865e-01
2.982239127159118652e-01 -8.904000371694564819e-02 -4.291694983839988708e-02 2.109297513961791992e-01 -2.755699455738067627e-01 -1.077423095703125000e-01 1.132717952132225037e-01 -1.476196944713592529e-01 4.614122956991195679e-02 -3.825252130627632141e-02 -8.491311967372894287e-02 -1.795254498720169067e-01 8.708665519952774048e-02 3.642627298831939697e-01 1.524473130702972412e-01 -4.093271866440773010e-02 -1.231517083942890167e-02 3.139987587928771973e-02 -1.585094183683395386e-01 -3.137714564800262451e-01 -5.259230732917785645e-03 -1.935397088527679443e-01 -4.146787226200103760e-01 9.259224683046340942e-02 4.582230001688003540e-02 -2.367438971996307373e-01 -2.478142268955707550e-02 -2.413713634014129639e-01 -1.857919618487358093e-02 2.325951755046844482e-01 1.056617796421051025e-01 -3.238495439291000366e-02
5.576804280281066895e-01 1.327164471149444580e-02 1.128225475549697876e-01 6.301917880773544312e-02 -1.943977549672126770e-02 -9.177906066179275513e-02 -2.048532515764236450e-01 -4.441600292921066284e-02 7.213744521141052246e-02 -3.199960291385650635e-02 2.049170881509780884e-01 1.089162379503250122e-01 -2.527897357940673828e-01 1.026297360658645630e-01 8.222737908363342285e-02 -2.067846655845642090e-01 1.002737283706665039e-01 2.675064504146575928e-01 5.667993053793907166e-02 -3.904822766780853271e-01 -5.101374536752700806e-02 -1.664632372558116913e-02 -1.564928144216537476e-01 2.132414579391479492e-01 -2.316280901432037354e-01 -1.171810254454612732e-01 -4.648750647902488708e-02 -2.448027371428906918e-04 -7.334591448307037354e-02 2.217109948396682739e-01 -2.536954730749130249e-02 -2.169702015817165375e-02
2.092909812927246094e-01 -1.375613361597061157e-01 2.439817041158676147e-01 5.872901529073715210e-02 -1.731469482183456421e-01 -2.066390067338943481e-01 -3.386338066775351763e-04 -2.601542174816131592e-01 8.316024392843246460e-02 1.002547144889831543e-01 -9.883964806795120239e-02 2.374983020126819611e-02 -1.229915674775838852e-02 2.149776965379714966e-01 2.154169827699661255e-01 -6.905183196067810059e-02 6.758037209510803223e-02 2.034599035978317261e-01 -1.510347276926040649e-01 -1.523054242134094238e-01 -5.002749562263488770e-01 2.670866623520851135e-02 -2.167608886957168579e-01 3.373690843582153320e-01 1.968386396765708923e-02 -7.666381541639566422e-03 -1.832040995359420776e-01 -2.045953422784805298e-01 4.136554431170225143e-03 -1.138339340686798096e-01 1.218585222959518433e-01 4.052323475480079651e-02
2.868892848491668701e-01 6.797595322132110596e-02 3.970343470573425293e-01 6.245811656117439270e-02 -2.638625800609588623e-01 7.093036174774169922e-02 -1.619807183742523193e-01 1.015832573175430298e-01 -1.171632260084152222e-01 3.124451078474521637e-02 1.252065151929855347e-01 -2.376504540443420410e-01 -1.719211228191852570e-02 1.169527620077133179e-01 1.188878566026687622e-01 1.209768503904342651e-01 -3.029082417488098145e-01 -1.055026985704898834e-02 -9.241867810487747192e-02 -2.069019153714179993e-02 8.527931571006774902e-02 1.254594624042510986e-01 -3.831348419189453125e-01 1.696973741054534912e-01 6.930325925350189209e-02 2.151647359132766724e-01 -1.639494486153125763e-02 -2.699169814586639404e-01 1.686887592077255249e-01 2.030257880687713623e-02 2.400529831647872925e-01 -2.390357293188571930e-02
1.862065196037292480e-01 1.528858542442321777e-01 2.522056400775909424e-01 1.476494669914245605e-01 -1.876385957002639771e-01 -3.560028970241546631e-01 1.527796536684036255e-01 2.206273227930068970e-01 -2.176587283611297607e-01 -4.681861400604248047e-01 -1.062239482998847961e-01 1.600763946771621704e-01 1.041676476597785950e-01 -8.017849177122116089e-02 -3.680765395984053612e-03 7.747828960418701172e-02 -8.651150017976760864e-02 -1.757613266818225384e-03 -8.625246584415435791e-02 -8.782727271318435669e-02 -5.216526985168457031e-02 1.722635179758071899e-01 -2.023313194513320923e-01 1.210541203618049622e-01 1.221839711070060730e-01 -1.007788702845573425e-01 -2.409295290708541870e-01 -2.722997069358825684e-01 4.772042110562324524e-02 9.335232526063919067e-02 -1.078953295946121216e-01 -7.253994792699813843e-02
2.803450226783752441e-01 2.913398146629333496e-01 1.545373499393463135e-01 -4.265262559056282043e-02 -2.564845383167266846e-01 -2.148365974426269531e-01 -1.403104811906814575e-01 8.617806434631347656e-02 -1.612615585327148438e-01 -4.699831083416938782e-02 2.066766321659088135e-01 1.048572361469268799e-01 -4.500011727213859558e-02 2.555271685123443604e-01 -1.214238852262496948e-01 -6.367203313857316971e-04 -3.226873576641082764e-01 1.830495446920394897e-01 -1.907328888773918152e-02 -1.727342903614044189e-01 -1.541603356599807739e-01 1.489862520247697830e-02 -3.307921588420867920e-01 2.546185553073883057e-01 2.109190970659255981e-01 8.074738085269927979e-02 -1.545255631208419800e-01 -5.335944145917892456e-02 1.586675345897674561e-01 -1.476787179708480835e-01 4.030729457736015320e-02 1.239683777093887329e-01
1.540419459342956543e-01 3.378591313958168030e-02 5.359289050102233887e-01 1.469488255679607391e-02 -1.883591860532760620e-01 7.925028353929519653e-02 -2.826834097504615784e-02 -2.045789510011672974e-01 1.511000841856002808e-01 -4.106251895427703857e-02 5.246981605887413025e-02 2.063651382923126221e-01 2.048083692789077759e-01 2.005510330200195312e-01 1.815190613269805908e-01 -9.862970560789108276e-02 -7.515253126621246338e-02 -5.713430047035217285e-02 -2.314423210918903351e-02 -4.490504264831542969e-01 -1.471914052963256836e-01 3.137486428022384644e-02 -1.926482915878295898e-01 1.200797557830810547e-01 8.196853101253509521e-02 -2.375818341970443726e-01 -2.445572987198829651e-02 5.867571756243705750e-02 8.678024262189865112e-02 1.460598707199096680e-01 6.147038564085960388e-02 -1.531571745872497559e-01
1.837494969367980957e-01 -2.472822815179824829e-01 5.055507645010948181e-02 1.079454198479652405e-01 -1.049659475684165955e-01 6.198299676179885864e-02 -5.436217412352561951e-02 -5.982145294547080994e-02 -4.041534662246704102e-01 -1.821775175631046295e-02 -2.119987159967422485e-01 -2.309046089649200439e-01 -9.083565324544906616e-02 1.629191637039184570e-01 -2.650962676852941513e-03 1.690519750118255615e-01 -1.102896705269813538e-01 3.576748073101043701e-01 4.966169595718383789e-02 -1.610111892223358154e-01 -2.996785044670104980e-01 1.643884927034378052e-01 -2.182671576738357544e-01 1.704791635274887085e-01 -2.321772873401641846e-01 -2.599128708243370056e-02 1.062626466155052185e-01 9.463313221931457520e-02 2.884834706783294678e-01 1.253080815076828003e-01 -1.653890684247016907e-02 -9.014626592397689819e-02
4.570438563823699951e-01 -7.395141571760177612e-02 7.164610177278518677e-02 4.324007332324981689e-01 -8.262109011411666870e-02 -2.344207838177680969e-02 -3.285981118679046631e-01 -1.275715082883834839e-01 -1.202577352523803711e-01 -2.617728151381015778e-02 1.258637290447950363e-02 2.115991562604904175e-01 1.107094734907150269e-01 4.154070094227790833e-02 -1.191996969282627106e-02 1.040831953287124634e-02 -1.085467934608459473e-01 1.991766095161437988e-01 2.561519145965576172e-01 -3.138422071933746338e-01 -4.850368574261665344e-02 -3.137676417827606201e-02 -2.775661349296569824e-01 1.441343277692794800e-01 1.383928507566452026e-01 -5.576340109109878540e-02 -2.947543002665042877e-02 -1.437486708164215088e-01 1.178277954459190369e-01 -1.039407029747962952e-01 -2.961079031229019165e-02 3.900849074125289917e-02
1.826590001583099365e-01 8.181092888116836548e-02 3.349770307540893555e-01 1.984061151742935181e-01 1.225641071796417236e-01 -5.887409672141075134e-02 -2.359306663274765015e-01 -1.016443818807601929e-01 -1.180715411901473999e-01 -1.602305620908737183e-01 5.374270305037498474e-02 1.085300892591476440e-01 -2.079309895634651184e-02 1.414895653724670410e-01 3.542354404926300049e-01 -2.813799679279327393e-02 -1.939741671085357666e-01 1.872398257255554199e-01 4.761381540447473526e-03 -4.177949130535125732e-01 1.130123808979988098e-01 -1.452617943286895752e-01 -3.303924500942230225e-01 -9.665817022323608398e-02 2.630961872637271881e-02 -1.147725507616996765e-01 -5.578579008579254150e-02 6.518638879060745239e-02 -1.737007647752761841e-01 8.254019543528556824e-03 -1.463108807802200317e-01 2.244306951761245728e-01
2.708477675914764404e-01 1.254035532474517822e-01 2.303138375282287598e-01 8.638963848352432251e-02 -2.229241877794265747e-01 1.617321372032165527e-01 1.316906511783599854e-01 1.837339550256729126e-01 -2.071229070425033569e-01 -1.987554691731929779e-02 1.179567798972129822e-01 -3.135112812742590904e-03 -2.060122042894363403e-02 9.888945519924163818e-02 -1.897628754377365112e-01 1.610918045043945312e-01 -2.771264910697937012e-01 3.123548924922943115e-01 1.508669089525938034e-02 -2.328662574291229248e-01 4.074984788894653320e-02 1.163346469402313232e-01 -3.578766584396362305e-01 4.874723032116889954e-02 -3.723789379000663757e-02 5.798909068107604980e-02 4.950297623872756958e-02 -4.000222384929656982e-01 -8.177968673408031464e-03 -4.292876273393630981e-02 2.174763828516006470e-01 5.642111971974372864e-02
1.632726788520812988e-01 6.238113716244697571e-02 3.668965101242065430e-01 1.391786485910415649e-01 -9.399095177650451660e-02 1.452827900648117065e-01 1.151097007095813751e-02 1.981166899204254150e-01 -2.219560444355010986e-01 9.957330673933029175e-02 2.789954468607902527e-02 -4.804708063602447510e-02 -1.996813267469406128e-01 8.254853636026382446e-02 8.921013027429580688e-02 1.598222851753234863e-01 -2.538864612579345703e-01 1.593548059463500977e-01 8.686833828687667847e-02 -1.311399042606353760e-01 1.834534853696823120e-01 1.739459931850433350e-01 -3.821352422237396240e-01 3.223759829998016357e-01 8.003339916467666626e-02 6.640193611383438110e-02 -1.119666472077369690e-01 -3.283590078353881836e-01 4.861796274781227112e-02 -3.197833895683288574e-02 4.287370294332504272e-02 1.970557421445846558e-01
1.463790088891983032e-01 5.842432379722595215e-03 2.863810062408447266e-01 7.221753895282745361e-02 -5.528084561228752136e-02 1.096599996089935303e-01 -2.711392641067504883e-01 -3.259905874729156494e-01 -3.215932054445147514e-03 2.292893826961517334e-01 1.576035171747207642e-01 9.403442591428756714e-02 -9.181451052427291870e-02 5.570795759558677673e-02 1.227115318179130554e-01 1.536588370800018311e-01 3.121650218963623047e-01 2.330738008022308350e-01 5.514520034193992615e-02 -9.977215528488159180e-02 1.070477515459060669e-01 -4.756635427474975586e-02 -3.845019042491912842e-01 2.625610828399658203e-01 1.680862754583358765e-01 -7.017263025045394897e-02 -8.825492113828659058e-02 -9.170122444629669189e-02 -1.134053096175193787e-01 3.183060586452484131e-01 3.391446545720100403e-02 1.264445367269217968e-03
3.131840527057647705e-01 -1.443720161914825439e-01 3.123145401477813721e-01 1.433064937591552734e-01 2.096838206052780151e-01 -2.199607044458389282e-01 -1.361697763204574585e-01 -6.551472842693328857e-02 -3.963523358106613159e-02 6.291429599514231086e-05 4.876821488142013550e-02 -2.677863836288452148e-01 -1.608013212680816650e-01 1.567320674657821655e-01 3.198991715908050537e-01 -2.880266681313514709e-02 -4.934870079159736633e-02 3.654454946517944336e-01 8.450786583125591278e-03 -3.138428330421447754e-01 1.391800306737422943e-02 1.895004361867904663e-01 9.665395319461822510e-02 8.706104755401611328e-02 -8.792696893215179443e-02 -7.818868756294250488e-02 -1.999654769897460938e-01 -1.999047845602035522e-01 -1.496397107839584351e-01 -5.188964307308197021e-02 -7.417514175176620483e-02 8.127462863922119141e-02
2.115734815597534180e-01 -1.055774092674255371e-01 3.668683171272277832e-01 9.912671148777008057e-02 -3.145138919353485107e-01 6.497397273778915405e-02 1.589397490024566650e-01 -3.795900046825408936e-01 -3.885579854249954224e-02 -1.355954706668853760e-01 1.795271486043930054e-01 -9.813906252384185791e-02 -9.393564611673355103e-02 2.406980656087398529e-02 2.303128242492675781e-01 -1.402892265468835831e-02 -4.658294841647148132e-02 -3.707004711031913757e-02 -1.155344694852828979e-01 -1.368094235658645630e-01 -2.285255044698715210e-01 -2.217870950698852539e-01 -2.778731882572174072e-01 1.829726696014404297e-01 -1.357939690351486206e-01 5.355544760823249817e-02 -8.122460544109344482e-02 -3.122730851173400879e-01 5.563252046704292297e-02 1.551124304533004761e-01 -3.259725868701934814e-02 3.776964545249938965e-02
1.729331016540527344e-01 1.494829952716827393e-01 2.318268865346908569e-01 1.943152248859405518e-01 -6.271764636039733887e-02 -1.438819468021392822e-01 -2.070182114839553833e-01 -2.280771136283874512e-01 1.365851890295743942e-02 -1.695163249969482422e-01 1.768305897712707520e-01 -5.531055852770805359e-02 -1.573314815759658813e-01 7.140473276376724243e-02 1.843063235282897949e-01 -1.509222984313964844e-01 2.558779120445251465e-01 -2.029341459274291992e-01 -5.571599677205085754e-02 -4.076794683933258057e-01 4.805887490510940552e-02 -5.409182608127593994e-02 -1.522087901830673218e-01 4.990031942725181580e-02 2.866316586732864380e-02 -1.458337530493736267e-02 -3.061661422252655029e-01 -2.488024830818176270e-01 2.415019646286964417e-02 -4.969626665115356445e-02 1.393237430602312088e-02 3.465678989887237549e-01
2.811982631683349609e-01 1.183769758790731430e-02 4.610567092895507812e-01 1.737100780010223389e-01 -1.626817733049392700e-01 -4.509294778108596802e-02 3.472417220473289490e-02 7.116043008863925934e-03 6.384963542222976685e-02 -1.534082088619470596e-02 3.608229383826255798e-02 -2.506251931190490723e-01 8.840784430503845215e-02 -2.219590358436107635e-02 3.190801441669464111e-01 1.144013479351997375e-01 1.647821664810180664e-01 1.682775318622589111e-01 -1.128397434949874878e-01 -4.510803222656250000e-01 7.589188963174819946e-02 -9.612406790256500244e-02 -2.197539061307907104e-01 -2.090453952550888062e-01 1.147138476371765137e-01 -7.153683155775070190e-02 5.808883160352706909e-02 -1.176575347781181335e-01 -2.401879057288169861e-03 1.825410127639770508e-01 6.523732841014862061e-02 7.002305984497070312e-02
3.467057049274444580e-01 -3.242087364196777344e-01 2.339359223842620850e-01 -1.487030237913131714e-01 -9.566842019557952881e-02 3.500040620565414429e-02 5.738445371389389038e-02 -2.973942160606384277e-01 8.854752033948898315e-02 5.339860916137695312e-02 1.707042008638381958e-01 5.754365399479866028e-02 -1.764714419841766357e-01 4.034816473722457886e-02 8.462816476821899414e-02 -4.371532797813415527e-02 -1.188679337501525879e-01 3.001816570758819580e-02 -2.186004966497421265e-01 -1.883371919393539429e-01 -2.984056770801544189e-01 -1.317383199930191040e-01 -2.908134460449218750e-01 1.781360059976577759e-01 2.663939818739891052e-02 -8.388111740350723267e-02 -1.474674642086029053e-01 -3.609018623828887939e-01 4.696968942880630493e-03 1.213499903678894043e-01 5.971296876668930054e-02 1.081458777189254761e-01
1.931965202093124390e-01 -3.350296616554260254e-02 -5.952266976237297058e-02 1.912004351615905762e-01 -2.646059691905975342e-01 1.665892452001571655e-02 -1.849492639303207397e-01 -3.132817745208740234e-01 -5.764696747064590454e-02 -1.926605217158794403e-02 1.424457430839538574e-01 -6.245296820998191833e-02 -6.744194775819778442e-02 -1.965620554983615875e-02 3.964862227439880371e-02 8.524105884134769440e-03 1.670511513948440552e-01 -2.119974978268146515e-02 -5.346575751900672913e-02 -2.879006564617156982e-01 -1.531856358051300049e-01 1.337117999792098999e-01 -2.626475691795349121e-01 4.369395673274993896e-01 -2.664383649826049805e-01 9.401649981737136841e-02 -1.398057937622070312e-01 -3.114525377750396729e-01 -7.151249796152114868e-02 -1.976781934499740601e-01 8.418241143226623535e-02 -1.460892707109451294e-01
1.566258966922760010e-01 -1.368177086114883423e-01 1.954708099365234375e-01 6.181746721267700195e-02 -9.645364433526992798e-02 1.545578688383102417e-01 2.517054416239261627e-02 -3.485364913940429688e-01 -7.454782724380493164e-02 -1.162937581539154053e-01 1.722210347652435303e-01 1.344029903411865234e-01 -1.041464209556579590e-01 2.326084524393081665e-01 2.479973584413528442e-01 2.070927619934082031e-02 -8.893416821956634521e-02 -5.969624221324920654e-02 -1.440993398427963257e-01 -1.278800815343856812e-01 -1.278751343488693237e-01 -2.143612951040267944e-01 -3.572472631931304932e-01 3.427851200103759766e-01 -2.219003438949584961e-02 -8.198353648185729980e-02 -3.058747053146362305e-01 -2.228351831436157227e-01 -6.311522424221038818e-02 -1.047504693269729614e-01 -1.317666918039321899e-01 1.641869395971298218e-01
3.519271314144134521e-01 -2.762762308120727539e-01 1.619482934474945068e-01 -7.992927730083465576e-02 3.026246726512908936e-01 -2.252582609653472900e-01 -1.047435551881790161e-01 -1.915182918310165405e-01 -1.273584365844726562e-01 4.264124669134616852e-03 2.358889430761337280e-01 2.957410216331481934e-01 -1.954300552606582642e-01 2.016615681350231171e-02 4.114347323775291443e-02 1.114997193217277527e-01 -5.309906601905822754e-02 -1.050680875778198242e-01 2.093900889158248901e-01 -3.636849522590637207e-01 1.738118380308151245e-01 6.539313495159149170e-02 -2.656608223915100098e-01 -3.995626047253608704e-02 2.474211156368255615e-02 -1.455874443054199219e-01 -1.384153813123703003e-01 -1.183622628450393677e-01 2.546920627355575562e-02 3.212117776274681091e-02 7.944717258214950562e-02 7.458402216434478760e-02
2.396341860294342041e-01 -9.347736090421676636e-02 2.563948929309844971e-01 2.109152376651763916e-01 2.329227179288864136e-01 3.953047469258308411e-02 6.375530362129211426e-02 1.812437623739242554e-01 -2.392362058162689209e-01 -2.668139338493347168e-01 -2.916719019412994385e-01 2.330134361982345581e-01 1.266452670097351074e-01 8.441792428493499756e-02 5.168221890926361084e-02 -6.907751318067312241e-03 3.095625936985015869e-01 -6.980852922424674034e-04 -1.773450076580047607e-01 -1.347455084323883057e-01 -3.525751456618309021e-02 1.092994064092636108e-01 -1.653029173612594604e-01 1.176717206835746765e-01 2.567285597324371338e-01 -4.456194117665290833e-02 4.263192415237426758e-02 -3.467602431774139404e-01 1.714775562286376953e-01 5.218204110860824585e-02 -1.047901660203933716e-01 6.592720746994018555e-02
2.184867858886718750e-01 -1.976865082979202271e-01 7.291829213500022888e-03 2.917682528495788574e-01 -4.391271248459815979e-02 -5.514739826321601868e-02 1.004067137837409973e-01 -1.159039586782455444e-01 -2.804314158856868744e-02 -2.730456553399562836e-02 1.193748638033866882e-01 -1.505880206823348999e-01 3.436802327632904053e-02 1.880886256694793701e-01 2.129490822553634644e-01 1.115377247333526611e-01 6.481810659170150757e-02 9.433154761791229248e-02 -3.364500999450683594e-01 -4.562458395957946777e-01 2.139549553394317627e-01 5.479721724987030029e-02 -2.947864830493927002e-01 -4.591742157936096191e-02 -1.199297793209552765e-02 -1.418380737304687500e-01 -3.778469562530517578e-01 1.934488676488399506e-02 -3.992119431495666504e-02 2.208142355084419250e-02 1.595679670572280884e-01 -5.931209400296211243e-02
-6.125893816351890564e-02 -1.295909285545349121e-01 3.660005331039428711e-01 1.854711025953292847e-01 -1.123021543025970459e-01 -1.066779047250747681e-01 2.405505254864692688e-02 5.230274796485900879e-02 -2.200384587049484253e-01 4.582002758979797363e-02 1.095791980624198914e-01 1.350104212760925293e-01 2.585524916648864746e-01 4.980734363198280334e-02 -1.296386420726776123e-01 1.078151911497116089e-01 -3.001530766487121582e-01 1.907240748405456543e-01 -1.103097423911094666e-01 -3.015406429767608643e-01 -7.598374038934707642e-02 -1.562350690364837646e-01 -3.437441959977149963e-02 4.344786405563354492e-01 1.983213424682617188e-01 1.137300282716751099e-01 -1.093652024865150452e-01 -1.703144311904907227e-01 2.962222881615161896e-02 9.527940303087234497e-02 1.762298047542572021e-01 1.460620611906051636e-01
2.730939388275146484e-01 -1.380258500576019287e-01 2.691006958484649658e-01 2.863720431923866272e-02 -1.407603025436401367e-01 -9.624788165092468262e-02 -3.204298615455627441e-01 -1.409783959388732910e-01 -5.835493281483650208e-02 4.482825100421905518e-02 3.177054822444915771e-01 -7.254925370216369629e-02 1.953105628490447998e-01 2.964013814926147461e-01 2.864110469818115234e-01 2.425854504108428955e-01 6.380121409893035889e-02 1.490412503480911255e-01 3.216462954878807068e-02 1.417990401387214661e-02 4.050602018833160400e-02 6.875067949295043945e-02 -3.344314098358154297e-01 2.029535174369812012e-01 -7.561802864074707031e-02 -2.455245405435562134e-01 -1.339307576417922974e-01 2.056226879358291626e-02 -9.090429544448852539e-02 1.494787484407424927e-01 9.926436468958854675e-03 3.199746832251548767e-02
3.290914297103881836e-01 4.902358353137969971e-02 -7.576586306095123291e-02 4.511548951268196106e-02 -8.382032066583633423e-02 5.335720628499984741e-02 4.880164563655853271e-02 1.956837177276611328e-01 -3.914337232708930969e-02 -1.044955179095268250e-01 2.048342972993850708e-01 1.403571516275405884e-01 1.091482266783714294e-01 1.504294294863939285e-02 -2.317382097244262695e-01 1.761866062879562378e-01 -2.802191972732543945e-01 1.449553072452545166e-01 -1.061532124876976013e-01 -2.579340338706970215e-01 3.762654215097427368e-02 1.457170993089675903e-01 -4.188255071640014648e-01 3.684778511524200439e-01 1.794365197420120239e-01 1.855195164680480957e-01 2.517432719469070435e-02 -2.363771945238113403e-01 5.774421617388725281e-02 4.253920167684555054e-02 1.625943183898925781e-02 1.423934400081634521e-01
2.233738750219345093e-01 9.510779753327369690e-03 1.509813070297241211e-01 8.103501051664352417e-02 -3.754819035530090332e-01 -7.129339128732681274e-02 -7.668789476156234741e-02 -2.426203042268753052e-01 -1.850485615432262421e-02 -1.610969454050064087e-01 1.399642229080200195e-01 1.216738969087600708e-01 7.331708073616027832e-02 1.077215075492858887e-01 1.093989936634898186e-03 1.511485576629638672e-01 1.892704665660858154e-01 1.237403005361557007e-01 -1.963520795106887817e-01 -1.451674103736877441e-01 -3.588756918907165527e-01 2.215064764022827148e-01 -3.100991845130920410e-01 1.782917231321334839e-01 -2.325317561626434326e-01 -9.946427494287490845e-02 1.458033174276351929e-02 -2.239862233400344849e-01 -1.177155673503875732e-01 -1.815911680459976196e-01 7.412723451852798462e-02 -1.614872962236404419e-01
4.290240406990051270e-01 -2.065293118357658386e-02 -9.288291633129119873e-02 2.833086550235748291e-01 7.967051118612289429e-02 -1.370814591646194458e-01 -2.593944370746612549e-01 4.612903296947479248e-02 -6.374297291040420532e-02 -2.890358865261077881e-01 1.725556552410125732e-01 1.334955543279647827e-01 6.976529955863952637e-02 5.356391891837120056e-02 1.105193644762039185e-01 -8.755048736929893494e-03 1.021189894527196884e-02 8.799228072166442871e-02 2.404339015483856201e-01 -2.799532413482666016e-01 6.853839755058288574e-02 1.029263213276863098e-01 -3.276782333850860596e-01 2.276561111211776733e-01 1.315345168113708496e-01 -4.387182369828224182e-02 -2.053524106740951538e-01 -2.591791003942489624e-02 2.946050167083740234e-01 2.314486168324947357e-02 -7.019139081239700317e-02 6.322152167558670044e-02
1.436946243047714233e-01 8.692909032106399536e-02 3.400879204273223877e-01 2.756399214267730713e-01 2.223415067419409752e-03 7.499503344297409058e-02 -4.407238215208053589e-02 1.111139804124832153e-01 9.696363471448421478e-03 -7.048816233873367310e-02 3.083693981170654297e-02 4.759375378489494324e-02 -1.209130138158798218e-01 -7.789205759763717651e-02 7.653087843209505081e-03 1.227611377835273743e-01 -3.861705958843231201e-01 5.895898863673210144e-02 -5.613093078136444092e-02 -3.276935219764709473e-02 -2.063704421743750572e-03 4.116532206535339355e-02 -5.464826822280883789e-01 2.548479139804840088e-01 3.171594813466072083e-02 1.964967846870422363e-01 -8.994379639625549316e-02 -3.155707120895385742e-01 1.584073528647422791e-03 6.609359383583068848e-02 2.009583711624145508e-01 -4.450612142682075500e-02
1.564113795757293701e-01 -2.388634681701660156e-01 3.353319130837917328e-03 -3.283142670989036560e-02 -2.837824821472167969e-01 4.698775708675384521e-02 -1.037828251719474792e-01 -2.287121266126632690e-01 -6.629069149494171143e-02 -1.547499299049377441e-01 1.669139415025711060e-01 -8.814341574907302856e-02 -8.258728682994842529e-02 -5.328927561640739441e-02 4.507004022598266602e-01 1.967765837907791138e-01 1.231868639588356018e-01 1.294713765382766724e-01 1.195199862122535706e-01 -1.543112993240356445e-01 -3.039318509399890900e-02 -9.020195156335830688e-02 -4.026863276958465576e-01 2.129148989915847778e-01 1.010258644819259644e-01 -8.072315901517868042e-02 -2.465953305363655090e-02 -3.584122359752655029e-01 1.032619476318359375e-01 -9.393209964036941528e-02 6.496610492467880249e-02 -2.367346780374646187e-03
5.404722690582275391e-01 -2.077576369047164917e-01 1.527121216058731079e-01 -4.189448058605194092e-02 3.623610362410545349e-02 -8.494813740253448486e-02 -5.888888612389564514e-02 1.454580016434192657e-02 -1.513684093952178955e-01 -1.711520999670028687e-01 -4.102213680744171143e-02 2.050696313381195068e-01 1.434371173381805420e-01 -1.240605860948562622e-01 1.145780682563781738e-01 1.697885990142822266e-01 -1.108722537755966187e-01 5.186109244823455811e-02 9.977248311042785645e-02 -2.757365107536315918e-01 2.376503050327301025e-01 -7.998955249786376953e-02 -2.962457388639450073e-02 1.526863425970077515e-01 -1.622940897941589355e-01 -2.756141722202301025e-01 -4.091981053352355957e-02 -1.896975189447402954e-01 2.385284900665283203e-01 1.636244952678680420e-01 2.044187784194946289e-01 1.122206542640924454e-02
2.754876613616943359e-01 -1.496686190366744995e-01 2.568780183792114258e-01 1.100102737545967102e-01 -2.744813263416290283e-01 -1.773428469896316528e-01 5.559382587671279907e-02 -2.679476737976074219e-01 4.722910001873970032e-02 -1.111376583576202393e-01 1.839678362011909485e-02 2.166526764631271362e-01 -1.349270194768905640e-01 3.412466645240783691e-01 2.590852081775665283e-01 6.115131452679634094e-02 4.300601780414581299e-02 2.619125135242938995e-02 -2.242219597101211548e-01 -6.014549359679222107e-02 -1.607495546340942383e-01 -1.804648637771606445e-01 -2.003683447837829590e-01 6.368044018745422363e-02 -5.210964009165763855e-02 -1.489372700452804565e-01 -3.106279969215393066e-01 -2.165603339672088623e-01 1.370769143104553223e-01 9.853022675088141114e-06 5.393465515226125717e-03 1.685760021209716797e-01
2.473274469375610352e-01 -3.835490718483924866e-02 1.091815084218978882e-01 9.623415023088455200e-02 -4.365826770663261414e-02 -8.749715238809585571e-02 7.151103019714355469e-02 -2.606377005577087402e-02 1.992654986679553986e-02 -1.568651348352432251e-01 1.826831549406051636e-01 1.059800982475280762e-01 -6.726107746362686157e-02 3.322098851203918457e-01 2.855319976806640625e-01 -8.247373253107070923e-02 2.448492795228958130e-01 -1.308896094560623169e-01 6.499957293272018433e-02 -1.979768127202987671e-01 -2.727487981319427490e-01 -1.260278671979904175e-01 -2.156455814838409424e-01 3.723510503768920898e-01 -2.358719855546951294e-01 -1.507814228534698486e-01 -1.718610823154449463e-01 -3.413472175598144531e-01 -5.584286525845527649e-02 -4.991612210869789124e-02 1.758025772869586945e-02 4.152868688106536865e-02
5.021892189979553223e-01 3.901962563395500183e-02 1.022733673453330994e-01 -1.654709316790103912e-02 1.126570627093315125e-02 1.262837182730436325e-02 -3.832910358905792236e-01 -1.558398306369781494e-01 -1.698211021721363068e-02 -1.973327398300170898e-01 -1.392427599057555199e-03 -6.630754563957452774e-03 1.526527553796768188e-01 -6.427421700209379196e-03 1.869687624275684357e-02 1.647693514823913574e-01 -4.045339766889810562e-03 8.274509012699127197e-02 3.171571195125579834e-01 -3.612014353275299072e-01 8.533710241317749023e-02 -4.602983593940734863e-02 -1.720491200685501099e-01 5.304948240518569946e-02 -3.195632994174957275e-02 2.959634549915790558e-02 -8.774515241384506226e-03 -7.611922919750213623e-02 3.663437366485595703e-01 1.446866691112518311e-01 6.620565056800842285e-02 1.640741825103759766e-01
1.595576405525207520e-01 -1.247078254818916321e-01 2.693970799446105957e-01 1.661873795092105865e-02 -1.432946771383285522e-01 3.162189722061157227e-01 1.399272978305816650e-01 -3.583930730819702148e-01 2.479678392410278320e-02 7.494655251502990723e-02 -9.152425080537796021e-02 -2.796289697289466858e-02 -9.385981597006320953e-03 3.993314504623413086e-01 2.858000993728637695e-01 6.608141958713531494e-02 -7.504548877477645874e-02 3.766129910945892334e-02 -1.140917241573333740e-01 -2.801325321197509766e-01 -8.853711187839508057e-02 5.535645759664475918e-04 -3.059093356132507324e-01 1.968695037066936493e-02 7.120500504970550537e-02 -3.436291962862014771e-02 2.943234704434871674e-02 -3.597939014434814453e-01 1.646490767598152161e-02 -3.032687120139598846e-02 9.428738057613372803e-02 9.795092791318893433e-02
4.342805743217468262e-01 -2.222192287445068359e-01 -6.912641972303390503e-02 4.008251708000898361e-03 -9.878356754779815674e-02 -2.737947739660739899e-02 2.486851997673511505e-03 1.280749887228012085e-01 -1.204386129975318909e-01 -2.125329077243804932e-01 -2.978621749207377434e-03 1.800077557563781738e-01 2.137126326560974121e-01 1.283775568008422852e-01 -2.716260030865669250e-02 -8.162203431129455566e-02 3.490445911884307861e-01 3.343080282211303711e-01 -4.189257323741912842e-02 -9.839242696762084961e-02 9.994913637638092041e-02 2.402219921350479126e-01 -3.279733061790466309e-01 8.559206873178482056e-02 -4.670300334692001343e-02 1.069581955671310425e-01 -1.019902303814888000e-01 -7.266373932361602783e-02 2.196206897497177124e-01 6.116404384374618530e-02 -2.128214538097381592e-01 -1.203195005655288696e-01
3.728746473789215088e-01 -1.093027144670486450e-01 1.078177168965339661e-01 1.780143082141876221e-01 -1.286054775118827820e-02 -6.381211336702108383e-03 -4.565905779600143433e-02 -2.236559689044952393e-01 4.695751518011093140e-02 2.949239686131477356e-02 1.894740574061870575e-02 -9.824968874454498291e-02 1.190854832530021667e-01 4.740361869335174561e-01 2.283237576484680176e-01 2.383460104465484619e-02 2.855427376925945282e-02 3.004075884819030762e-01 -5.224519409239292145e-03 -3.494151830673217773e-01 1.624363958835601807e-01 2.375133335590362549e-01 -1.396293789148330688e-01 6.961750239133834839e-02 4.114286601543426514e-02 -2.190008014440536499e-01 1.246270090341567993e-01 -5.913292244076728821e-02 -8.076316863298416138e-02 4.166431352496147156e-02 1.071337088942527771e-01 1.999352872371673584e-01
2.897576093673706055e-01 -6.884121149778366089e-02 -5.279324203729629517e-02 1.732547134160995483e-01 -1.545568853616714478e-01 -2.078093141317367554e-01 1.998928636312484741e-01 -2.694101929664611816e-01 1.288213953375816345e-02 -1.472279578447341919e-01 -2.420485019683837891e-02 2.586648166179656982e-01 -2.576026320457458496e-01 -5.553614348173141479e-03 4.368390142917633057e-02 -1.219671741127967834e-01 1.937842071056365967e-01 9.979344904422760010e-02 -1.267324015498161316e-02 -3.075322210788726807e-01 7.084456831216812134e-02 1.573175787925720215e-01 -1.423796415328979492e-01 3.020970821380615234e-01 -3.430787920951843262e-01 -5.867590382695198059e-02 -7.351369410753250122e-02 -1.244299486279487610e-01 7.037976384162902832e-02 -9.232347458600997925e-02 1.072215139865875244e-01 2.753532230854034424e-01
1.539477556943893433e-01 1.006273254752159119e-01 1.559685170650482178e-01 8.258775621652603149e-02 -1.707134842872619629e-01 -7.130926847457885742e-02 3.345329314470291138e-03 -2.155719846487045288e-01 -5.527068674564361572e-02 -2.055508345365524292e-01 -1.393945068120956421e-01 1.001411378383636475e-01 -5.524979904294013977e-02 1.125901639461517334e-01 2.133793830871582031e-01 6.427349895238876343e-02 1.712033599615097046e-01 -2.257790043950080872e-02 2.240092605352401733e-01 -3.705639243125915527e-01 -3.903383314609527588e-01 -4.798415675759315491e-02 -1.610471606254577637e-01 1.419272273778915405e-01 -2.195368111133575439e-01 1.785415560007095337e-01 -1.338864117860794067e-01 -3.297715485095977783e-01 -5.958634614944458008e-02 4.242335259914398193e-02 2.559511363506317139e-01 -1.359670311212539673e-01
3.247267603874206543e-01 6.825027614831924438e-02 3.570290207862854004e-01 1.380709279328584671e-02 -1.663009822368621826e-01 -9.755281358957290649e-02 2.138507924973964691e-02 -3.292894959449768066e-01 -5.016977339982986450e-02 -6.754945963621139526e-02 8.934696204960346222e-03 -1.063205823302268982e-01 2.611565776169300079e-02 -3.874442726373672485e-02 1.876502633094787598e-01 -1.024003550410270691e-01 -7.776574045419692993e-02 3.040517494082450867e-02 1.044855336658656597e-03 -1.164140552282333374e-01 -3.209640681743621826e-01 8.397889882326126099e-02 -2.304854094982147217e-01 3.153419792652130127e-01 -1.931027024984359741e-01 -7.249816553667187691e-04 -1.379641294479370117e-01 -2.625527679920196533e-01 -1.208728700876235962e-01 -7.117824256420135498e-02 3.297372162342071533e-01 -1.140476390719413757e-01
1.097228229045867920e-01 -2.618011236190795898e-01 2.382529377937316895e-01 7.921142131090164185e-02 -2.230709046125411987e-01 -1.841330677270889282e-01 1.083484441041946411e-01 -1.886655837297439575e-01 2.758846059441566467e-02 -4.424213618040084839e-02 1.891327276825904846e-02 -5.240366607904434204e-02 -8.574222773313522339e-02 1.944171041250228882e-01 1.464240849018096924e-01 -8.030050992965698242e-02 -1.413806229829788208e-01 8.534221351146697998e-02 -1.152968257665634155e-01 -1.583920866250991821e-01 -3.521103858947753906e-01 2.242509573698043823e-01 -3.589246571063995361e-01 2.632191181182861328e-01 -6.156371906399726868e-02 2.858798019587993622e-02 7.817773148417472839e-03 -2.829104959964752197e-01 -1.174379661679267883e-01 1.130511797964572906e-02 2.740551829338073730e-01 -1.864271014928817749e-01
4.143708944320678711e-01 -1.207133382558822632e-01 3.233350440859794617e-02 7.144781202077865601e-02 -2.439083307981491089e-01 -6.304401159286499023e-02 -7.691832631826400757e-02 -1.848159581422805786e-01 -2.036269009113311768e-01 -2.818064987659454346e-01 1.542981266975402832e-01 1.339512020349502563e-01 1.114645078778266907e-01 2.404543012380599976e-01 2.688752859830856323e-02 1.565190106630325317e-01 6.732803583145141602e-02 3.093635737895965576e-01 2.133310139179229736e-01 -1.469271034002304077e-01 -6.222278997302055359e-02 -2.841253590304404497e-04 -1.079179346561431885e-01 3.149020373821258545e-01 8.063966035842895508e-02 2.773169577121734619e-01 -1.661754250526428223e-01 1.181993708014488220e-01 9.218810591846704483e-04 1.256957352161407471e-01 3.368865326046943665e-02 1.483114957809448242e-01
4.100745543837547302e-02 -1.111253425478935242e-01 4.504787325859069824e-01 2.516003884375095367e-02 -1.027484613587148488e-04 -1.101573184132575989e-01 2.800958454608917236e-01 -2.912543118000030518e-01 -1.848989576101303101e-01 -2.972171828150749207e-02 1.541063338518142700e-01 -9.512773901224136353e-02 -1.528482437133789062e-01 2.515769302845001221e-01 6.418374925851821899e-02 3.656204417347908020e-02 7.516271620988845825e-02 1.198678091168403625e-01 -2.259002625942230225e-01 -2.549837231636047363e-01 -1.718315295875072479e-02 -2.422007024288177490e-01 -7.502570003271102905e-02 1.879356205463409424e-01 7.380030304193496704e-02 -2.954646050930023193e-01 -1.350693106651306152e-01 -1.497038304805755615e-01 -1.139567643404006958e-01 3.626898676156997681e-02 1.982527077198028564e-01 1.550232321023941040e-01
1.853219270706176758e-01 -9.779229015111923218e-02 2.744142115116119385e-01 3.275523334741592407e-02 -4.081047698855400085e-02 6.284942477941513062e-02 -1.420467644929885864e-01 2.548928260803222656e-01 -3.259135410189628601e-02 -3.681206703186035156e-02 1.729215532541275024e-01 -1.070824265480041504e-01 5.574868619441986084e-02 1.695538908243179321e-01 -1.322146654129028320e-01 2.825627289712429047e-02 -2.916180789470672607e-01 3.096307516098022461e-01 9.698756039142608643e-03 -2.383039444684982300e-01 -6.533891707658767700e-02 5.503207072615623474e-02 -4.183897078037261963e-01 2.298715710639953613e-01 4.899993166327476501e-02 2.522626146674156189e-02 5.433319602161645889e-03 -4.088819622993469238e-01 -3.120838478207588196e-02 -2.166265696287155151e-01 4.194286838173866272e-02 4.622234404087066650e-02
1.318577080965042114e-01 -2.450802773237228394e-01 1.447052806615829468e-01 -8.526432327926158905e-03 -2.442703098058700562e-01 -1.679208725690841675e-01 1.291048675775527954e-01 -2.474140375852584839e-01 -1.307426989078521729e-01 -1.828615553677082062e-02 -8.588098734617233276e-02 -8.667263202369213104e-03 -2.028743922710418701e-02 2.106542885303497314e-02 1.589064002037048340e-01 2.866141498088836670e-01 -1.596088856458663940e-01 9.138283133506774902e-02 -3.035331964492797852e-01 -2.698253095149993896e-01 -2.020971328020095825e-01 -4.114650189876556396e-02 -3.231974542140960693e-01 4.216780140995979309e-02 -1.015976667404174805e-01 -1.379209756851196289e-01 -6.611741334199905396e-02 -2.874473929405212402e-01 -2.223415225744247437e-01 5.661228788085281849e-04 -8.128815144300460815e-02 2.876389026641845703e-01
4.229361712932586670e-01 -6.342124938964843750e-02 9.050790220499038696e-02 2.649318277835845947e-01 -7.673741132020950317e-02 -3.123870491981506348e-01 -2.496691495180130005e-01 9.139055758714675903e-02 5.406652018427848816e-02 -1.366747915744781494e-01 1.512050948804244399e-04 8.743450790643692017e-02 2.496994100511074066e-02 4.125362634658813477e-02 -2.807273715734481812e-02 2.372925728559494019e-01 -2.326897718012332916e-02 1.254913210868835449e-02 1.417288482189178467e-01 -2.096920013427734375e-01 7.401469349861145020e-02 4.378639906644821167e-02 -1.727004796266555786e-01 3.686594367027282715e-01 1.599767953157424927e-01 -2.251795679330825806e-01 5.407756194472312927e-02 -7.344325631856918335e-02 2.713308334350585938e-01 1.105676889419555664e-01 -1.188973933458328247e-01 2.310960590839385986e-01
4.276753664016723633e-01 1.254737675189971924e-01 7.478014379739761353e-02 -2.149029970169067383e-01 -3.570660203695297241e-02 1.159176928922533989e-03 -1.040477678179740906e-01 -5.256207659840583801e-02 -3.956644833087921143e-01 -2.157138139009475708e-01 1.104377284646034241e-01 7.766264677047729492e-02 -6.697081029415130615e-02 1.352544277906417847e-01 1.553892940282821655e-01 1.184277329593896866e-02 1.447567790746688843e-01 8.712546527385711670e-02 1.660344749689102173e-02 -2.622531950473785400e-01 3.511813282966613770e-01 1.786140799522399902e-01 -2.905308902263641357e-01 2.728606946766376495e-02 7.731919735670089722e-02 -1.796290725469589233e-01 -1.307972818613052368e-01 -1.398574560880661011e-01 -2.075965330004692078e-02 1.186394989490509033e-01 -1.689026057720184326e-01 1.020057573914527893e-01
3.083235025405883789e-01 -1.897337734699249268e-01 8.367490023374557495e-02 8.787251077592372894e-03 -4.040275886654853821e-02 -7.088853418827056885e-02 -1.414426267147064209e-01 -1.427032351493835449e-01 -4.413868486881256104e-01 1.042579673230648041e-02 2.452487945556640625e-01 -2.763964235782623291e-02 1.404180973768234253e-01 -3.138942271471023560e-02 2.132523246109485626e-02 -7.169944047927856445e-02 4.613189771771430969e-02 -2.272056192159652710e-01 3.616818413138389587e-02 -3.873483538627624512e-01 2.813063748180866241e-02 -2.901388704776763916e-01 -2.779662013053894043e-01 2.556416690349578857e-01 -5.360607057809829712e-02 1.878683418035507202e-01 5.355076119303703308e-02 2.578167617321014404e-02 -5.670640990138053894e-02 3.090512566268444061e-02 1.608814895153045654e-01 1.680772751569747925e-01
1.775250434875488281e-01 6.848023738712072372e-03 2.456141114234924316e-01 7.911152206361293793e-03 1.529474854469299316e-01 -6.979469954967498779e-02 -3.087778687477111816e-01 1.514289230108261108e-01 -1.284262537956237793e-01 -1.346189826726913452e-01 -8.153089135885238647e-02 1.028794124722480774e-01 2.154197171330451965e-02 2.332691252231597900e-01 2.282662689685821533e-02 2.503356337547302246e-01 1.785296648740768433e-01 1.278879940509796143e-01 3.901655599474906921e-02 -1.106511801481246948e-01 -1.484978049993515015e-01 1.481311321258544922e-01 -4.642357528209686279e-01 5.977288633584976196e-02 2.401729226112365723e-01 1.432671248912811279e-01 -2.875383496284484863e-01 -1.759463399648666382e-01 -1.389700919389724731e-01 -2.140442281961441040e-01 9.045898914337158203e-02 3.694960474967956543e-02
8.737961947917938232e-02 1.149675324559211731e-01 1.349561810493469238e-01 4.351611807942390442e-02 -1.067986264824867249e-01 -6.669149547815322876e-02 -2.973330905660986900e-03 -1.230055391788482666e-01 1.461070924997329712e-01 6.048707664012908936e-02 1.462654918432235718e-01 -4.471276700496673584e-02 -9.935333579778671265e-02 -3.100164234638214111e-02 -1.450116466730833054e-02 4.249501973390579224e-03 -3.057128004729747772e-02 -1.123891547322273254e-01 -2.445688098669052124e-01 -4.140957295894622803e-01 1.038161441683769226e-01 3.350376188755035400e-01 -3.277113139629364014e-01 1.651598215103149414e-01 4.334342479705810547e-02 7.450109720230102539e-02 -8.142796158790588379e-02 -4.939635694026947021e-01 -1.399298310279846191e-01 2.661816477775573730e-01 -1.071225404739379883e-01 -7.787688076496124268e-02
2.576539814472198486e-01 -2.572653815150260925e-02 8.045875281095504761e-02 -1.056689769029617310e-01 -5.624032393097877502e-02 4.041950032114982605e-02 1.602902263402938843e-02 -1.773039698600769043e-01 3.458489477634429932e-02 7.375744730234146118e-02 6.945382058620452881e-02 2.129669338464736938e-01 7.138855010271072388e-02 3.021790087223052979e-01 2.180551290512084961e-01 -5.366032011806964874e-03 -1.819245964288711548e-01 2.382283508777618408e-01 3.050785064697265625e-01 -3.656804859638214111e-01 1.866009384393692017e-01 -1.327268965542316437e-02 -4.599179327487945557e-01 1.830095052719116211e-01 1.673622578382492065e-01 -2.906851470470428467e-02 1.632054746150970459e-01 3.294663503766059875e-02 -1.227106451988220215e-01 9.307305514812469482e-02 2.754224650561809540e-02 -1.758700050413608551e-02
3.330775797367095947e-01 -3.700748383998870850e-01 1.473432183265686035e-01 4.963371437042951584e-03 -1.336527615785598755e-01 -5.939828231930732727e-02 1.772365570068359375e-01 7.497058808803558350e-02 -1.507677137851715088e-01 7.009563595056533813e-02 2.535613439977169037e-02 -2.075685262680053711e-01 1.627119481563568115e-01 -6.624439358711242676e-02 -9.511907398700714111e-02 2.376261651515960693e-01 2.311528623104095459e-01 1.027620658278465271e-01 -1.966818869113922119e-01 -3.092128336429595947e-01 -1.459654048085212708e-02 -2.359185069799423218e-01 -3.398458659648895264e-01 2.406440377235412598e-01 4.458202421665191650e-02 -1.241144090890884399e-01 -1.029278337955474854e-01 1.063119918107986450e-01 -1.857575774192810059e-01 9.188564494252204895e-03 -5.213204026222229004e-02 5.979661829769611359e-03
4.310503304004669189e-01 2.581843733787536621e-02 2.730492353439331055e-01 5.994035676121711731e-02 -2.445230185985565186e-01 6.774420291185379028e-02 5.532607063651084900e-02 1.079087704420089722e-01 2.440484017133712769e-01 -4.958920180797576904e-02 -2.490040212869644165e-01 1.527841985225677490e-01 -7.923287898302078247e-02 2.070359587669372559e-01 -9.121006727218627930e-02 4.562392458319664001e-02 1.787609308958053589e-01 -1.799712926149368286e-01 4.632339254021644592e-02 -9.352936595678329468e-02 -6.953874975442886353e-02 2.744456231594085693e-01 -1.066754683852195740e-01 2.327375560998916626e-01 -1.760661602020263672e-01 9.204628318548202515e-02 -3.325228095054626465e-01 -4.420747980475425720e-02 1.015810668468475342e-01 1.243618428707122803e-01 1.260442882776260376e-01 1.864840686321258545e-01
1.533729135990142822e-01 -5.498293042182922363e-02 4.271376729011535645e-01 3.661560267210006714e-02 -1.554124206304550171e-01 -1.023029163479804993e-01 4.886944964528083801e-02 2.704242467880249023e-01 -4.038270562887191772e-02 -9.824019670486450195e-02 2.600115723907947540e-02 2.571975998580455780e-02 -3.897227346897125244e-02 1.020992249250411987e-01 2.467710990458726883e-03 4.971881955862045288e-02 -2.408885806798934937e-01 7.279355544596910477e-03 1.149535477161407471e-01 6.248863041400909424e-02 1.405011862516403198e-01 -1.405291855335235596e-01 -4.360229969024658203e-01 2.503672838211059570e-01 -2.347734197974205017e-02 2.533668279647827148e-01 -1.123156622052192688e-01 -3.739762008190155029e-01 1.567887514829635620e-01 1.215271651744842529e-01 1.384078860282897949e-01 9.630157798528671265e-02
2.905016243457794189e-01 -9.086179733276367188e-02 1.165300011634826660e-01 -1.415637880563735962e-01 -2.992867529392242432e-01 6.897244602441787720e-02 -3.559292852878570557e-02 -1.970678120851516724e-01 -1.366031318902969360e-01 -4.017020761966705322e-01 -4.739703983068466187e-02 2.923187799751758575e-02 4.434338212013244629e-02 -4.256873205304145813e-02 -2.449644505977630615e-01 3.196166455745697021e-02 2.099017649888992310e-01 1.704974621534347534e-01 -4.011252894997596741e-02 -1.327455788850784302e-01 1.566818803548812866e-01 2.562870681285858154e-01 -1.591477394104003906e-01 3.264633715152740479e-01 2.094161510467529297e-01 -2.067286074161529541e-01 -1.242174357175827026e-01 -2.790614031255245209e-02 -5.861262604594230652e-02 1.439922600984573364e-01 9.952811896800994873e-02 -1.999870240688323975e-01
2.456395030021667480e-01 2.551813423633575439e-01 2.886504530906677246e-01 -1.060698702931404114e-01 -2.394744306802749634e-01 3.115474805235862732e-02 -1.485198829323053360e-02 -1.569324284791946411e-01 1.949372142553329468e-01 -6.980164349079132080e-02 -3.557977825403213501e-02 1.433376371860504150e-01 -2.905827164649963379e-01 2.541694790124893188e-02 -3.795836819335818291e-04 -1.106696128845214844e-01 2.769417501986026764e-02 2.025905996561050415e-01 -3.500786125659942627e-01 -8.331759274005889893e-02 2.257963269948959351e-02 -2.559949643909931183e-02 -4.283295571804046631e-01 7.610424607992172241e-02 5.751239135861396790e-02 -5.913800001144409180e-02 7.952471822500228882e-02 -2.454541921615600586e-01 2.581672072410583496e-01 -6.077002361416816711e-02 2.316582947969436646e-02 -1.697156578302383423e-01
2.019230127334594727e-01 -6.668570637702941895e-02 1.462393999099731445e-01 2.088464498519897461e-01 -1.465379539877176285e-02 -1.830174475908279419e-01 2.219593971967697144e-01 -3.491722047328948975e-01 -1.540246009826660156e-01 -1.863705664873123169e-01 2.208382189273834229e-01 1.105713024735450745e-01 -1.121433358639478683e-02 1.673875898122787476e-01 1.533673852682113647e-01 -6.492233276367187500e-02 7.771847397089004517e-02 1.768188178539276123e-01 -1.551022473722696304e-02 -4.763121530413627625e-02 -3.329267501831054688e-01 2.093596160411834717e-01 -3.930321335792541504e-01 1.871394664049148560e-01 -5.421152338385581970e-02 2.551835030317306519e-02 -9.522097557783126831e-02 -2.034208476543426514e-01 -8.193258196115493774e-02 -1.160162016749382019e-01 2.197317481040954590e-01 -5.543253198266029358e-02
9.253765642642974854e-02 -2.167016267776489258e-01 2.700971961021423340e-01 -2.491171844303607941e-02 -5.319709703326225281e-02 1.095592826604843140e-01 1.154392510652542114e-01 -1.711131334304809570e-01 2.201703488826751709e-01 -2.453857064247131348e-01 -1.460938528180122375e-02 2.629645913839340210e-02 1.699406504631042480e-01 1.972339153289794922e-01 4.194770753383636475e-01 -6.264458596706390381e-02 4.723453894257545471e-03 -4.532955959439277649e-02 6.878437101840972900e-02 -3.963994979858398438e-01 -1.989149451255798340e-01 -2.385338991880416870e-01 -3.099402487277984619e-01 1.530402898788452148e-01 -1.841679662466049194e-01 9.686519205570220947e-02 -5.181506648659706116e-02 -6.223610788583755493e-02 1.270909011363983154e-01 4.698758199810981750e-02 3.323343116790056229e-03 8.990986645221710205e-02
3.244124054908752441e-01 3.274206444621086121e-02 1.240503937005996704e-01 4.009830951690673828e-02 -3.164216279983520508e-01 3.615402877330780029e-01 -1.741158515214920044e-01 -2.250024527311325073e-01 -9.239687025547027588e-02 -8.344710618257522583e-02 -7.413636893033981323e-02 8.365831337869167328e-03 -6.590078026056289673e-02 1.115604341030120850e-01 3.204816877841949463e-01 9.383438527584075928e-02 -4.408770054578781128e-02 7.193969935178756714e-02 -6.862267851829528809e-02 -3.348208367824554443e-01 1.548538058996200562e-01 2.194160670042037964e-01 -1.484067291021347046e-01 1.382261961698532104e-01 -4.896382242441177368e-02 -1.696738302707672119e-01 -1.038469821214675903e-01 -2.469853162765502930e-01 -1.035877093672752380e-01 1.129624620079994202e-01 2.154813110828399658e-01 -7.389014959335327148e-02
3.237984478473663330e-01 -2.138594165444374084e-02 6.422558426856994629e-02 1.855311244726181030e-01 -9.454625099897384644e-02 2.172465026378631592e-01 -4.034746810793876648e-02 -3.747366964817047119e-01 2.092435210943222046e-02 -2.172736525535583496e-01 -1.167970597743988037e-01 1.636846512556076050e-01 -2.372276037931442261e-02 3.758125603199005127e-01 2.628768384456634521e-01 -1.156492456793785095e-01 -9.702453762292861938e-02 2.349513173103332520e-01 -1.858744025230407715e-01 -7.509827613830566406e-02 1.310379710048437119e-02 1.797593384981155396e-01 -2.476420700550079346e-01 8.903452008962631226e-02 -1.707630306482315063e-01 -2.470682561397552490e-01 1.871721260249614716e-02 -1.951046139001846313e-01 2.807571180164813995e-02 -8.089166134595870972e-02 -2.709781005978584290e-02 4.872823134064674377e-02
1.529620140790939331e-01 1.626099646091461182e-01 4.370597004890441895e-01 2.527206242084503174e-01 -1.384631991386413574e-01 8.624081313610076904e-02 -5.227101966738700867e-02 3.383918702602386475e-01 6.977955251932144165e-02 -6.696935743093490601e-02 1.369776874780654907e-01 -1.395042389631271362e-01 -1.453356146812438965e-01 1.065514460206031799e-01 3.987402655184268951e-03 3.703266754746437073e-02 -2.297053188085556030e-01 -8.803770691156387329e-02 3.610537573695182800e-02 -3.360255956649780273e-01 8.333960920572280884e-02 8.081912249326705933e-02 -3.895557522773742676e-01 1.083418726921081543e-01 1.056570857763290405e-01 3.817779943346977234e-02 -1.371570825576782227e-01 -1.921182572841644287e-01 6.184960156679153442e-02 1.413124203681945801e-01 1.598800569772720337e-01 2.408757060766220093e-02
2.998610436916351318e-01 -1.134106665849685669e-01 -7.452101260423660278e-02 -8.221834897994995117e-02 -7.862688601016998291e-02 -1.831823140382766724e-01 1.572193801403045654e-01 9.143619984388351440e-02 -4.933300241827964783e-02 -2.953026443719863892e-02 1.919403076171875000e-01 -1.518011540174484253e-01 -1.411459296941757202e-01 7.254325598478317261e-02 -9.614682942628860474e-02 -4.779520258307456970e-02 2.695193886756896973e-02 1.422221958637237549e-01 -2.413380891084671021e-01 -3.997854888439178467e-01 4.704935476183891296e-02 3.148167729377746582e-01 -2.580648362636566162e-01 2.642082571983337402e-01 1.984708011150360107e-01 5.543885752558708191e-02 1.244721934199333191e-01 -1.442187130451202393e-01 -1.754754185676574707e-01 1.786002218723297119e-01 3.009993731975555420e-01 5.821033194661140442e-02
2.747626602649688721e-01 4.803920537233352661e-02 -4.219029098749160767e-02 1.927525252103805542e-01 -1.718152314424514771e-01 -5.582287162542343140e-02 1.401777714490890503e-01 -2.409668713808059692e-01 -3.523487970232963562e-02 8.166056126356124878e-02 7.846565544605255127e-02 -2.173595577478408813e-01 -1.180925313383340836e-02 1.126666143536567688e-01 1.944864243268966675e-01 3.696017712354660034e-02 -5.966886505484580994e-02 7.942942529916763306e-02 -1.950956881046295166e-01 -4.591349959373474121e-01 7.013329863548278809e-02 -1.001806855201721191e-01 -3.913379609584808350e-01 2.000603228807449341e-01 1.302798539400100708e-01 -2.424359768629074097e-01 -1.274226903915405273e-01 -2.004828155040740967e-01 -1.764558404684066772e-01 -4.100920632481575012e-02 -2.170584537088871002e-02 -1.650695353746414185e-01
2.024929076433181763e-01 -4.100371897220611572e-02 1.224375739693641663e-01 4.435933008790016174e-02 -3.206321299076080322e-01 -2.612555325031280518e-01 3.315846621990203857e-02 -3.126561045646667480e-01 -1.044870316982269287e-01 -1.443451493978500366e-01 1.294381469488143921e-01 9.485171735286712646e-02 -3.414215892553329468e-02 1.570070236921310425e-01 2.697553634643554688e-01 -1.146853715181350708e-01 -1.156130582094192505e-01 7.638891041278839111e-02 -1.623569726943969727e-01 -2.082177847623825073e-01 -3.494186997413635254e-01 -1.237944886088371277e-02 -3.103657066822052002e-01 2.396956086158752441e-01 1.651236042380332947e-02 1.150896400213241577e-02 -1.413423120975494385e-01 -2.936805486679077148e-01 -7.827802002429962158e-02 -1.387114673852920532e-01 6.313098222017288208e-02 -1.654052175581455231e-02
4.536748230457305908e-01 1.941272802650928497e-02 1.597696840763092041e-01 2.895162403583526611e-01 -1.767505146563053131e-02 -4.529207199811935425e-02 -2.130322009325027466e-01 -5.718144774436950684e-02 -1.996066607534885406e-02 -1.681934148073196411e-01 1.570856869220733643e-01 9.036809951066970825e-02 5.513890460133552551e-02 1.549659762531518936e-02 6.419435143470764160e-02 3.515806421637535095e-02 -6.406312435865402222e-02 1.358139216899871826e-01 3.540420234203338623e-01 -2.802715301513671875e-01 5.540506541728973389e-02 5.313402041792869568e-03 -2.870428562164306641e-01 1.703509986400604248e-01 3.760176524519920349e-02 1.443096399307250977e-01 4.417517036199569702e-02 -1.209945380687713623e-01 3.299518227577209473e-01 1.515322476625442505e-01 -7.405664026737213135e-02 2.148708552122116089e-01
1.173957660794258118e-01 -5.120724067091941833e-02 1.741999834775924683e-01 1.892947554588317871e-01 -1.706273704767227173e-01 7.013159245252609253e-02 4.323922470211982727e-02 -2.837447226047515869e-01 4.746368527412414551e-02 -2.187093161046504974e-02 -3.757894784212112427e-02 3.538246825337409973e-02 -9.411811083555221558e-02 3.625607788562774658e-01 1.777647249400615692e-02 3.418947458267211914e-01 -1.321438997983932495e-01 -5.486936494708061218e-02 -3.937539756298065186e-01 -4.296481609344482422e-01 -3.239059820771217346e-02 -7.649037241935729980e-02 -4.896031692624092102e-03 1.266126185655593872e-01 -1.653631329536437988e-01 5.268521234393119812e-02 -1.018283888697624207e-01 -2.072570472955703735e-01 7.784981280565261841e-02 -3.168817609548568726e-02 1.014378368854522705e-01 -2.328663319349288940e-01
2.304506897926330566e-01 -1.240516677498817444e-01 4.164238870143890381e-01 2.207959443330764771e-01 -2.790698707103729248e-01 -2.446765601634979248e-01 7.713545113801956177e-03 1.859657466411590576e-01 -5.861664656549692154e-03 -2.024734020233154297e-02 -8.121157437562942505e-02 -1.273063123226165771e-01 -1.439957618713378906e-01 -4.198368173092603683e-03 9.610734879970550537e-02 -9.399218251928687096e-04 2.173309028148651123e-01 5.557142570614814758e-02 -8.040107041597366333e-02 -1.952780932188034058e-01 5.456449836492538452e-02 2.102466821670532227e-01 -4.043219387531280518e-01 -1.426125019788742065e-01 1.236224770545959473e-01 -1.961773335933685303e-01 -9.015590697526931763e-02 -2.457721531391143799e-01 4.352141544222831726e-02 8.125393092632293701e-02 -1.033771187067031860e-01 1.277519464492797852e-01
2.683497667312622070e-01 7.027862221002578735e-02 6.776519119739532471e-02 -1.695707254111766815e-02 -2.512987889349460602e-02 -7.141011208295822144e-02 -5.962977558374404907e-02 1.347322165966033936e-01 -1.419705152511596680e-01 -3.215140476822853088e-02 8.990196138620376587e-02 -7.474216632544994354e-03 1.045218557119369507e-01 -7.029576227068901062e-04 -1.140659078955650330e-01 1.037295535206794739e-01 -3.329477906227111816e-01 2.563268244266510010e-01 8.269297331571578979e-02 -3.108200430870056152e-01 9.833010286092758179e-02 1.220390647649765015e-01 -3.588010370731353760e-01 1.258497685194015503e-01 1.592654585838317871e-01 7.667994499206542969e-02 -1.004811376333236694e-01 -4.497168362140655518e-01 9.424479305744171143e-02 -1.584339588880538940e-01 1.010271310806274414e-01 2.996431887149810791e-01
3.936348259449005127e-01 -1.997260749340057373e-01 1.734424233436584473e-01 -7.291670888662338257e-02 -6.445741653442382812e-02 -2.084505110979080200e-01 -3.304342180490493774e-02 -1.673125177621841431e-01 -1.183171644806861877e-01 -1.762625426054000854e-01 2.886895649135112762e-02 2.837049067020416260e-01 -1.132832169532775879e-01 8.591158688068389893e-02 -7.239387929439544678e-02 1.549342274665832520e-01 -4.390659183263778687e-02 -5.347288027405738831e-02 1.263124346733093262e-01 -3.603751659393310547e-01 1.682825982570648193e-01 -2.778377570211887360e-02 -2.373442649841308594e-01 -1.650048494338989258e-01 -1.833348870277404785e-01 -2.771354019641876221e-01 8.005255460739135742e-02 -1.105931624770164490e-01 2.033260017633438110e-01 2.336074262857437134e-01 1.472586393356323242e-01 8.547331392765045166e-02
2.537856400012969971e-01 -7.187382876873016357e-02 1.142581105232238770e-01 2.802477478981018066e-01 6.251405924558639526e-02 -9.655456990003585815e-03 2.700358442962169647e-02 -3.896040022373199463e-01 -2.091022394597530365e-02 -4.710508510470390320e-02 -6.848584860563278198e-02 -5.306506529450416565e-02 -2.405328862369060516e-02 2.491974979639053345e-01 2.806938588619232178e-01 -4.604531079530715942e-02 -7.096274197101593018e-02 2.223708331584930420e-01 -8.290738798677921295e-03 -3.613114655017852783e-01 3.114035129547119141e-01 1.913659274578094482e-01 -2.441506832838058472e-01 8.797317743301391602e-02 1.022310927510261536e-01 -1.991215348243713379e-01 1.326318234205245972e-01 -2.335194945335388184e-01 -1.180345565080642700e-01 -2.325175702571868896e-02 2.947019413113594055e-02 -7.040370255708694458e-02
2.012435048818588257e-01 4.435819108039140701e-03 3.243595063686370850e-01 4.210104048252105713e-02 -2.009949088096618652e-01 2.264864891767501831e-01 9.570031613111495972e-02 2.299199402332305908e-01 -1.757325530052185059e-01 -6.488700211048126221e-02 8.298575133085250854e-02 -6.187321990728378296e-02 -5.904395505785942078e-02 1.404209882020950317e-01 1.379700005054473877e-02 2.805841267108917236e-01 -2.320546060800552368e-01 1.321000605821609497e-02 1.720285043120384216e-02 -1.170809939503669739e-01 1.386338025331497192e-01 2.747292071580886841e-02 -4.034937620162963867e-01 1.903417110443115234e-01 9.684047847986221313e-02 -7.475734688341617584e-03 -4.689142480492591858e-02 -4.589756131172180176e-01 1.195370331406593323e-01 4.925495386123657227e-02 1.491546928882598877e-01 5.060758441686630249e-02
1.313616186380386353e-01 -3.032656908035278320e-01 8.937899768352508545e-02 1.707047820091247559e-01 9.155332297086715698e-02 7.611353695392608643e-02 3.537966683506965637e-02 -2.360156923532485962e-01 6.876742094755172729e-02 -2.308938652276992798e-02 -9.899777360260486603e-03 -1.644815802574157715e-01 1.051763966679573059e-01 1.629674881696701050e-01 1.924748420715332031e-01 -1.894098147749900818e-02 1.419604569673538208e-01 -6.600287277251482010e-03 1.620162129402160645e-01 -5.942911505699157715e-01 2.763926684856414795e-01 2.631951868534088135e-01 -1.691464632749557495e-01 1.388735622167587280e-01 1.036052219569683075e-02 -1.084220185875892639e-01 4.989575967192649841e-02 -2.416701018810272217e-01 -1.121800113469362259e-02 -6.156147271394729614e-02 7.220557332038879395e-02 -3.619093040470033884e-04
4.728146493434906006e-01 1.310038268566131592e-01 1.490179747343063354e-01 6.629884243011474609e-02 5.006803944706916809e-02 1.298352330923080444e-01 -9.462630748748779297e-02 -9.566027671098709106e-03 -2.358410805463790894e-01 -2.475071102380752563e-01 7.558674365282058716e-02 -1.666732579469680786e-01 4.949848353862762451e-02 1.659834012389183044e-02 6.837383657693862915e-02 1.254088580608367920e-01 8.481457084417343140e-02 3.288541734218597412e-01 3.726795613765716553e-01 -1.650151610374450684e-01 9.676210582256317139e-02 -3.395415097475051880e-02 -3.213580846786499023e-01 8.249069005250930786e-02 2.296525388956069946e-01 1.220893231220543385e-03 3.344144439324736595e-03 -8.609506487846374512e-02 1.699611693620681763e-01 1.854034513235092163e-02 -1.329624801874160767e-01 1.471250057220458984e-01
3.386106789112091064e-01 2.117929980158805847e-02 4.496370255947113037e-01 1.526605933904647827e-01 -5.320617929100990295e-02 7.228030264377593994e-02 -4.699845984578132629e-02 1.551830619573593140e-01 -1.573436707258224487e-01 1.065015327185392380e-02 9.845492988824844360e-02 4.228308796882629395e-02 6.340357661247253418e-02 -4.612689837813377380e-02 3.477177023887634277e-02 1.005670726299285889e-01 -2.467831671237945557e-01 -7.358699291944503784e-02 1.202216073870658875e-01 6.884633097797632217e-03 1.055316161364316940e-02 -5.260562151670455933e-02 -3.817337155342102051e-01 2.522904574871063232e-01 1.672909557819366455e-01 -4.589718580245971680e-02 -1.724744737148284912e-01 -3.844546377658843994e-01 -3.851800784468650818e-02 -1.181479543447494507e-03 2.593964934349060059e-01 4.198516532778739929e-02
1.033567711710929871e-01 -2.782184779644012451e-01 1.767942160367965698e-01 -7.783487904816865921e-03 -3.152304142713546753e-02 -7.741387188434600830e-02 -2.720348536968231201e-01 -2.320270836353302002e-01 -2.193097025156021118e-01 -8.773713372647762299e-03 8.658152818679809570e-02 2.731757164001464844e-01 5.836553126573562622e-02 -2.470924146473407745e-02 -1.768912188708782196e-02 8.981153368949890137e-02 -1.917192488908767700e-01 1.269410699605941772e-01 2.792126126587390900e-02 -3.859678804874420166e-01 2.281720638275146484e-01 6.066261976957321167e-02 -3.295311927795410156e-01 -1.572733521461486816e-01 -2.137390971183776855e-01 -1.849511116743087769e-01 -1.963046193122863770e-01 -9.794069826602935791e-02 2.031351178884506226e-01 1.249331757426261902e-01 1.279232352972030640e-01 1.006614938378334045e-01
1.446676254272460938e-01 -2.422951459884643555e-01 2.478517293930053711e-01 2.438643276691436768e-01 -1.703826785087585449e-01 -4.731886833906173706e-02 -8.475439250469207764e-02 -1.398149281740188599e-01 -1.946078389883041382e-01 -3.475831151008605957e-01 -1.278132796287536621e-01 1.511237174272537231e-01 -1.339864730834960938e-01 1.448790580034255981e-01 1.525672674179077148e-01 -2.722026705741882324e-01 2.415670007467269897e-01 1.085369754582643509e-02 2.785381972789764404e-01 -2.495210468769073486e-01 -7.612428814172744751e-02 -5.450493097305297852e-02 -1.420437395572662354e-01 1.552298069000244141e-01 -3.086180686950683594e-01 -7.872813940048217773e-02 -1.476343572139739990e-01 1.816540211439132690e-02 4.653292894363403320e-02 -6.376003148034214973e-04 1.398882865905761719e-01 1.031033992767333984e-01
2.668180167675018311e-01 3.742838203907012939e-01 6.440401822328567505e-02 1.656134575605392456e-01 -1.107740588486194611e-02 -2.458875812590122223e-02 -1.971406303346157074e-02 1.122667118906974792e-01 -4.803262650966644287e-02 -2.708674669265747070e-01 2.082500159740447998e-01 -4.404712468385696411e-02 7.008339464664459229e-02 2.039073109626770020e-01 -1.989987045526504517e-01 1.357326656579971313e-01 -2.806046605110168457e-01 1.992643177509307861e-01 3.952531516551971436e-02 -1.686132550239562988e-01 -1.463229954242706299e-01 -1.368192434310913086e-01 -2.680311799049377441e-01 2.318630218505859375e-01 1.198161467909812927e-01 -3.836667165160179138e-02 -1.821413189172744751e-01 -3.196691274642944336e-01 1.014677509665489197e-01 -1.038061603903770447e-01 -7.694703340530395508e-02 1.599160283803939819e-01
3.651794195175170898e-01 1.237904503941535950e-01 6.130512431263923645e-02 -6.832966953516006470e-02 2.386696264147758484e-02 1.155686285346746445e-02 -7.300990819931030273e-02 -1.916727796196937561e-02 -3.745608031749725342e-01 -1.232240125536918640e-01 2.200955748558044434e-01 8.838351070880889893e-02 2.509231446310877800e-03 1.511210799217224121e-01 1.240179762244224548e-01 -2.985254302620887756e-02 8.764283359050750732e-02 1.749344617128372192e-01 -1.177931129932403564e-01 -1.646457910537719727e-01 2.432524412870407104e-01 2.911996245384216309e-01 -4.223475754261016846e-01 -1.883557252585887909e-02 -4.952160175889730453e-03 -1.225000098347663879e-01 -2.406116575002670288e-01 1.327120810747146606e-01 7.440005987882614136e-02 -4.601741954684257507e-02 -2.453523725271224976e-01 1.590169519186019897e-01
1.085586473345756531e-01 7.899259775876998901e-02 1.709626615047454834e-01 -1.441806089133024216e-02 -7.528237998485565186e-02 3.017132729291915894e-02 -3.038682639598846436e-01 -2.296217083930969238e-01 1.584124192595481873e-02 -5.011142045259475708e-02 1.831018738448619843e-02 -8.728676289319992065e-02 -2.355104126036167145e-02 5.330857634544372559e-01 -1.236131787300109863e-01 -3.387762308120727539e-01 1.068141534924507141e-01 -6.030936911702156067e-02 -1.977505907416343689e-02 -2.719411253929138184e-01 -1.931715756654739380e-01 8.605005592107772827e-02 -2.950826585292816162e-01 -8.981992490589618683e-03 -1.108288541436195374e-01 6.672589480876922607e-02 -1.988273262977600098e-01 -1.545145064592361450e-01 2.566912770271301270e-01 4.288110882043838501e-02 7.887038588523864746e-02 -6.505066994577646255e-03
7.012582570314407349e-02 -7.859988510608673096e-02 2.645344734191894531e-01 -9.718608111143112183e-02 -2.579871416091918945e-01 1.688398234546184540e-02 2.843717336654663086e-01 -3.158992230892181396e-01 4.156130179762840271e-02 8.935540914535522461e-02 -9.977920353412628174e-02 -1.345369871705770493e-02 -2.971964329481124878e-02 2.249408960342407227e-01 8.867657184600830078e-02 2.595839500427246094e-01 -6.447495520114898682e-02 8.111059665679931641e-03 -1.697836369276046753e-01 -2.797178924083709717e-01 -4.598143324255943298e-02 -8.426633477210998535e-02 -2.994548082351684570e-01 2.196397781372070312e-01 1.184533834457397461e-01 -1.614363640546798706e-01 -1.054088026285171509e-01 -3.544944226741790771e-01 -1.250307410955429077e-01 1.043881252408027649e-01 7.174649275839328766e-03 2.313623428344726562e-01
2.491538673639297485e-01 3.617625311017036438e-02 4.647126495838165283e-01 -3.891036286950111389e-02 9.845209121704101562e-02 1.019260063767433167e-01 -3.323228657245635986e-01 1.920320242643356323e-01 2.371063083410263062e-02 -1.866517812013626099e-01 -2.205710262060165405e-01 -5.192655604332685471e-03 -4.961285367608070374e-02 1.916457563638687134e-01 5.912328511476516724e-02 -1.085750851780176163e-02 1.390759497880935669e-01 2.092277556657791138e-01 -3.148635104298591614e-02 -3.335355967283248901e-02 -9.737291187047958374e-02 1.312100142240524292e-01 -3.956765532493591309e-01 1.406406313180923462e-01 1.517988741397857666e-01 2.455888986587524414e-01 -1.181837841868400574e-01 4.661940410733222961e-02 1.282723695039749146e-01 -8.617037534713745117e-02 -8.155828714370727539e-02 -1.630176454782485962e-01
2.654981613159179688e-01 3.065357357263565063e-02 2.693771421909332275e-01 1.375386416912078857e-01 1.162424385547637939e-01 2.003131993114948273e-02 -2.990603446960449219e-02 3.028815388679504395e-01 -1.844860762357711792e-01 -7.659532129764556885e-02 2.174618095159530640e-01 4.878942295908927917e-02 -7.085602730512619019e-02 2.055409699678421021e-01 -7.615232467651367188e-02 -5.494215711951255798e-02 -1.916361153125762939e-01 1.342902779579162598e-01 -4.617743194103240967e-02 -1.701639890670776367e-01 -1.488474849611520767e-02 1.285199075937271118e-01 -3.812530338764190674e-01 1.698035746812820435e-01 1.074449643492698669e-01 1.406450271606445312e-01 4.507663473486900330e-02 -3.407775163650512695e-01 5.581864621490240097e-03 -2.866642177104949951e-01 2.447368949651718140e-01 1.285477131605148315e-01
4.601227939128875732e-01 -2.625428326427936554e-02 9.745810180902481079e-02 1.038367226719856262e-01 2.081307172775268555e-01 -1.247082278132438660e-01 -9.708012640476226807e-02 -7.569693028926849365e-02 -2.185788005590438843e-01 -1.816900819540023804e-01 -2.930754125118255615e-01 1.495333909988403320e-01 1.121756359934806824e-01 2.332598902285099030e-02 -1.737607456743717194e-02 1.186034455895423889e-01 -3.053669817745685577e-02 1.064043492078781128e-01 8.267941325902938843e-02 -2.626841664314270020e-01 1.078523173928260803e-01 1.757817268371582031e-01 -2.266184389591217041e-01 1.899774223566055298e-01 -1.371800750494003296e-01 5.842467397451400757e-02 2.091486006975173950e-01 -1.924550160765647888e-02 2.500034272670745850e-01 2.450368851423263550e-01 2.632404863834381104e-01 -2.230045199394226074e-02
1.444976925849914551e-01 -6.661264598369598389e-02 -7.609126158058643341e-03 1.725398153066635132e-01 -8.748231455683708191e-03 2.174189686775207520e-01 2.504748106002807617e-01 -2.174521237611770630e-01 5.204714089632034302e-02 -1.942909061908721924e-01 -3.039100673049688339e-03 6.427721120417118073e-03 -7.208357006311416626e-02 2.082904875278472900e-01 2.543552517890930176e-01 4.396556690335273743e-02 -1.597971767187118530e-01 9.329980611801147461e-02 -2.021612972021102905e-01 -4.545007050037384033e-01 -1.270445287227630615e-01 -1.563537716865539551e-01 -2.412186861038208008e-01 1.578044742345809937e-01 -1.299169007688760757e-02 -1.521604210138320923e-01 3.267943859100341797e-02 -4.175065457820892334e-01 2.694344380870461464e-03 1.516680717468261719e-01 -4.790390655398368835e-02 4.902838170528411865e-02
1.191287934780120850e-01 1.602934896945953369e-01 2.197498828172683716e-01 9.924945235252380371e-02 -8.159925788640975952e-02 -4.056198522448539734e-02 -1.198500171303749084e-01 2.195584960281848907e-02 -3.382218778133392334e-01 7.932391017675399780e-02 9.942348115146160126e-03 -1.556209661066532135e-02 2.080585807561874390e-01 5.124035850167274475e-02 -1.163196265697479248e-01 1.532399654388427734e-01 6.195044890046119690e-02 -2.049057185649871826e-01 8.471337705850601196e-02 -5.526983737945556641e-01 -1.455499231815338135e-01 -7.642201334238052368e-02 -1.969346851110458374e-01 3.196339905261993408e-01 -7.667357474565505981e-02 -2.058016881346702576e-02 1.132244337350130081e-02 -7.060075551271438599e-02 1.319873780012130737e-01 2.584360539913177490e-01 4.224902950227260590e-03 2.297327965497970581e-01
1.616128087043762207e-01 -1.055755466222763062e-01 9.751145541667938232e-02 1.128614321351051331e-01 5.903530493378639221e-02 7.331807911396026611e-02 -3.186312317848205566e-01 -1.328792124986648560e-01 1.152185723185539246e-01 -2.469768226146697998e-01 -1.369291841983795166e-01 -1.150863766670227051e-01 5.798216536641120911e-02 1.530482769012451172e-01 2.404399961233139038e-01 2.106363475322723389e-01 6.826876848936080933e-02 -3.145655989646911621e-01 4.627863876521587372e-03 -2.854229807853698730e-01 1.643324941396713257e-01 2.249263077974319458e-01 -1.907456219196319580e-01 3.704805672168731689e-01 3.185193287208676338e-03 -1.675075292587280273e-01 -2.765654213726520538e-02 -3.029550611972808838e-01 -1.090321913361549377e-01 -5.880569107830524445e-03 5.499312654137611389e-02 7.290066033601760864e-02
4.141860306262969971e-01 -1.259409636259078979e-01 1.707414537668228149e-01 1.385807245969772339e-01 -1.060483045876026154e-03 1.018533781170845032e-01 -1.364576816558837891e-01 -2.841874957084655762e-02 8.733947761356830597e-03 -4.606015607714653015e-02 -6.618932634592056274e-02 -4.002798721194267273e-02 7.215129584074020386e-02 8.274245262145996094e-02 1.117800325155258179e-01 1.967919617891311646e-01 -7.753264158964157104e-02 2.935362458229064941e-01 4.793541878461837769e-02 -4.468364119529724121e-01 3.446055203676223755e-02 1.062922999262809753e-01 -1.306044161319732666e-01 1.644050180912017822e-01 3.190386891365051270e-01 1.042216718196868896e-01 -1.841185837984085083e-01 1.118043363094329834e-01 2.609633468091487885e-02 -4.155032709240913391e-02 -7.451392710208892822e-02 3.811273872852325439e-01
3.904666602611541748e-01 -1.482788473367691040e-01 2.289918363094329834e-01 1.392346322536468506e-01 -2.600075602531433105e-01 -7.229077816009521484e-02 -2.115235291421413422e-02 -2.130131721496582031e-01 -2.619464993476867676e-01 -9.840114414691925049e-02 -2.556167915463447571e-02 -1.984844058752059937e-01 1.722014099359512329e-01 3.092356026172637939e-01 7.650747150182723999e-02 -3.183140456676483154e-01 2.113379985094070435e-01 -3.583294898271560669e-02 1.876468360424041748e-01 -2.063021361827850342e-01 9.374909102916717529e-02 8.628533780574798584e-02 -2.402340471744537354e-01 -6.472195684909820557e-02 -5.474203824996948242e-02 -6.999167054891586304e-02 1.390924006700515747e-01 -8.475144952535629272e-02 -1.899691112339496613e-02 -1.201081275939941406e-01 2.078362926840782166e-02 1.810231208801269531e-01
4.330845922231674194e-02 -2.488626092672348022e-01 4.247621446847915649e-02 -2.935680933296680450e-02 -8.786632865667343140e-02 1.509235799312591553e-01 -8.362720161676406860e-02 -2.561443150043487549e-01 -8.238543570041656494e-02 -9.336867928504943848e-02 1.765224039554595947e-01 -6.731408834457397461e-02 -8.027977496385574341e-02 2.556390464305877686e-01 2.766815721988677979e-01 3.643176853656768799e-01 1.365864425897598267e-01 -2.108967676758766174e-02 1.538339555263519287e-01 -1.424390971660614014e-01 1.663472969084978104e-03 -4.785395413637161255e-02 -3.458375632762908936e-01 2.400338947772979736e-01 6.304489076137542725e-02 4.162692930549383163e-03 -1.369026154279708862e-01 -4.247906804084777832e-01 -1.651440560817718506e-02 1.009819656610488892e-01 2.038480937480926514e-01 1.945845782756805420e-02
3.554984331130981445e-01 -1.899226009845733643e-01 1.147759109735488892e-01 2.441765218973159790e-01 -8.352176845073699951e-02 -6.706264615058898926e-02 -3.585250815376639366e-03 -2.907376587390899658e-01 5.365005228668451309e-03 -8.261168748140335083e-02 2.920370921492576599e-02 2.056777924299240112e-01 -3.713714703917503357e-02 1.092746555805206299e-01 8.364156819880008698e-03 -2.444194816052913666e-02 1.947526820003986359e-02 -1.081377938389778137e-01 -8.830334246158599854e-02 -2.867282330989837646e-01 -2.667303681373596191e-01 1.265520323067903519e-02 -2.786529958248138428e-01 1.930046528577804565e-01 -2.104379385709762573e-01 1.844127774238586426e-01 -1.457189768552780151e-01 -2.860660552978515625e-01 -2.294843494892120361e-01 -1.896000355482101440e-01 1.632205992937088013e-01 -1.408671438694000244e-01
3.812146186828613281e-01 -4.156979545950889587e-02 2.012058794498443604e-01 2.920416295528411865e-01 -1.546160876750946045e-01 1.287531107664108276e-01 -5.870074778795242310e-02 -2.505032420158386230e-01 -3.801383823156356812e-02 -2.596909701824188232e-01 -2.030216157436370850e-01 1.502777636051177979e-02 -5.710603203624486923e-03 3.260418772697448730e-01 3.306598961353302002e-01 5.932488013058900833e-03 -2.774106897413730621e-02 1.871539652347564697e-01 -4.944377392530441284e-02 -1.336195617914199829e-01 -4.351864755153656006e-02 6.616065651178359985e-02 -1.391918212175369263e-01 3.511627763509750366e-02 -3.404863476753234863e-01 -1.537113934755325317e-01 1.018394082784652710e-01 -8.185348659753799438e-02 -6.294871121644973755e-02 -2.349312044680118561e-02 -3.444438055157661438e-02 2.217094451189041138e-01
3.719172477722167969e-01 -1.166130136698484421e-02 1.205571293830871582e-01 3.574307635426521301e-02 1.362653225660324097e-01 -3.276403844356536865e-01 -1.806565374135971069e-01 -9.088277816772460938e-02 -2.387177944183349609e-01 3.113152831792831421e-02 2.393321134150028229e-02 1.556920818984508514e-02 2.177308052778244019e-01 -1.052350699901580811e-01 8.750136196613311768e-02 2.433140128850936890e-01 3.368761762976646423e-02 1.286219805479049683e-01 1.547937002032995224e-02 -4.502705931663513184e-01 1.880997270345687866e-01 -5.127729848027229309e-02 -2.319488972425460815e-01 1.882402598857879639e-02 -8.411708474159240723e-02 -1.258798241615295410e-01 -1.309953480958938599e-01 -1.092523112893104553e-01 3.379745483398437500e-01 1.200186908245086670e-01 1.972202770411968231e-02 3.070221468806266785e-02
5.224244594573974609e-01 1.154693141579627991e-01 1.241178438067436218e-01 -1.515458524227142334e-01 -4.020973742008209229e-01 1.825096011161804199e-01 6.007415801286697388e-02 -3.245620727539062500e-01 -1.721632927656173706e-01 -5.423358455300331116e-02 1.690718829631805420e-01 5.565296113491058350e-02 -2.024993896484375000e-01 1.303489506244659424e-01 1.290635019540786743e-01 -1.217646971344947815e-01 -8.435280062258243561e-03 2.028384432196617126e-02 -8.771529793739318848e-02 -1.278888583183288574e-01 -3.996541723608970642e-03 -7.124596275389194489e-03 -3.253881633281707764e-01 2.889375761151313782e-02 -9.236934036016464233e-02 -5.401102825999259949e-02 -1.580991894006729126e-01 -1.767787933349609375e-01 4.904887825250625610e-02 -3.037840360775589943e-03 -9.082583338022232056e-02 8.950302004814147949e-02
2.246385514736175537e-01 -2.538822591304779053e-01 2.473004758358001709e-01 -2.202725857496261597e-01 -1.087360009551048279e-01 5.867516621947288513e-02 -5.217828229069709778e-02 -2.063168138265609741e-01 -3.993907570838928223e-02 -1.817148737609386444e-02 4.286421835422515869e-02 5.795502662658691406e-02 -1.872026324272155762e-01 2.000297755002975464e-01 3.761112689971923828e-01 2.800490260124206543e-01 2.857008278369903564e-01 1.233507692813873291e-01 6.538303196430206299e-02 2.031622081995010376e-02 9.011680632829666138e-02 -3.929627314209938049e-02 -3.869064450263977051e-01 2.006435245275497437e-01 -2.429760992527008057e-02 -8.254975825548171997e-02 -8.685731887817382812e-02 -3.247981145977973938e-02 -1.928798668086528778e-02 -4.080911353230476379e-02 2.932208478450775146e-01 8.726598322391510010e-02
4.461482167243957520e-01 -3.350985050201416016e-01 5.446735396981239319e-02 1.040149778127670288e-01 -1.359185874462127686e-01 -1.830391585826873779e-01 -1.413789391517639160e-01 1.463245898485183716e-01 5.179826635867357254e-03 -1.182076781988143921e-01 -1.642246842384338379e-01 1.312851011753082275e-01 9.578987956047058105e-02 3.509810194373130798e-02 1.137950643897056580e-01 1.598690450191497803e-01 -1.363466531038284302e-01 5.143718123435974121e-01 2.167164683341979980e-01 -1.967641860246658325e-01 -8.779679238796234131e-02 1.262228488922119141e-01 -1.888566911220550537e-01 1.189321354031562805e-01 5.475054308772087097e-02 8.853015303611755371e-02 2.018691599369049072e-02 -6.991146504878997803e-02 4.177526757121086121e-02 8.941902965307235718e-02 7.732634991407394409e-02 1.499083731323480606e-02
3.115070462226867676e-01 -1.104445084929466248e-01 3.337656557559967041e-01 1.370020061731338501e-01 -7.589986920356750488e-02 -1.937155276536941528e-01 -1.055694520473480225e-01 -2.517229914665222168e-01 -1.128314658999443054e-01 -1.394477933645248413e-01 1.304850578308105469e-01 -4.212669283151626587e-02 1.257232576608657837e-01 3.459000959992408752e-02 3.554770946502685547e-01 -7.201361656188964844e-02 6.446705758571624756e-02 2.469686269760131836e-01 -1.390331089496612549e-01 -1.302354931831359863e-01 -9.727195650339126587e-02 2.878127992153167725e-01 -8.251705765724182129e-02 4.516237974166870117e-02 -2.920701503753662109e-01 -1.043520644307136536e-01 -1.059555336833000183e-01 -3.093600571155548096e-01 -2.626241743564605713e-02 -1.401367634534835815e-01 5.075957998633384705e-02 -1.210511401295661926e-01
3.388949036598205566e-01 -6.708268821239471436e-02 -1.957911700010299683e-01 5.786566063761711121e-02 -1.530970335006713867e-01 -2.510756850242614746e-01 9.169673174619674683e-02 -2.218579798936843872e-01 -7.682113908231258392e-03 1.248171273618936539e-02 1.151700783520936966e-02 2.104793936014175415e-01 9.166008234024047852e-02 2.474939376115798950e-01 2.188251316547393799e-01 2.188914120197296143e-01 -3.370488062500953674e-02 9.443596005439758301e-02 2.339179813861846924e-02 -1.684877872467041016e-01 1.976703107357025146e-02 1.052704546600580215e-02 -4.540385901927947998e-01 3.223972320556640625e-01 -1.949137896299362183e-01 8.854709565639495850e-02 -1.627668142318725586e-01 4.883294552564620972e-02 -1.861257106065750122e-01 1.313877403736114502e-01 -7.111893594264984131e-02 5.919101461768150330e-02
3.563651442527770996e-01 7.470466196537017822e-02 2.049748152494430542e-01 8.451315015554428101e-02 -2.708050310611724854e-01 1.754293143749237061e-01 2.465878054499626160e-02 1.755160540342330933e-01 -1.427014321088790894e-01 -3.291394189000129700e-02 7.123319897800683975e-03 -2.110681980848312378e-01 -1.458033472299575806e-01 -1.641921885311603546e-02 -1.730752289295196533e-01 2.330723106861114502e-01 -2.484357208013534546e-01 -1.735288300551474094e-03 1.697308383882045746e-02 -2.060738205909729004e-01 1.796035170555114746e-01 6.521544605493545532e-02 -3.894454836845397949e-01 1.048392280936241150e-01 9.047202765941619873e-02 1.209015026688575745e-01 -9.754166752099990845e-02 -3.412531614303588867e-01 5.455696955323219299e-03 -1.666294038295745850e-01 1.051076203584671021e-01 1.400962620973587036e-01
2.657549083232879639e-01 -3.607117757201194763e-02 3.260321170091629028e-02 1.173333749175071716e-01 8.127123117446899414e-02 -1.046860069036483765e-01 -2.109144479036331177e-01 3.650277480483055115e-02 -1.285989880561828613e-01 2.031582742929458618e-01 -1.069041863083839417e-01 2.485063374042510986e-01 2.255652546882629395e-01 3.658585548400878906e-01 3.222075104713439941e-01 -5.065511446446180344e-03 -9.162210673093795776e-02 8.612652868032455444e-02 -4.134448245167732239e-02 -2.196164280176162720e-01 1.989877671003341675e-01 -7.315596193075180054e-02 -4.503826498985290527e-01 1.903751492500305176e-01 1.388520300388336182e-01 1.449538022279739380e-01 -1.535234749317169189e-01 -5.730849876999855042e-02 -8.222767151892185211e-03 4.792467504739761353e-02 -1.751878112554550171e-02 1.033756285905838013e-01
1.217996776103973389e-01 -9.510605782270431519e-02 3.688606023788452148e-01 1.800012141466140747e-01 -3.220071196556091309e-01 -6.059228628873825073e-02 -7.375621050596237183e-02 1.730110645294189453e-01 -1.342332661151885986e-01 6.349305622279644012e-03 2.311305701732635498e-02 -2.839572913944721222e-02 -1.162437424063682556e-01 1.704472452402114868e-01 -1.798898577690124512e-01 1.034073904156684875e-01 -2.671113610267639160e-01 -4.551145806908607483e-02 1.244836822152137756e-01 -1.915264874696731567e-01 1.233425959944725037e-01 2.441100329160690308e-01 -3.307659029960632324e-01 1.762236952781677246e-01 1.508810967206954956e-01 1.902897506952285767e-01 -7.968807965517044067e-02 -3.435858488082885742e-01 2.431581728160381317e-02 1.386097222566604614e-01 1.169943585991859436e-01 4.668820276856422424e-02
3.624694645404815674e-01 -4.952851682901382446e-02 1.416717171669006348e-01 1.538767758756875992e-02 -3.639313280582427979e-01 -2.068487554788589478e-01 -5.238139629364013672e-02 -1.693852394819259644e-01 6.368044763803482056e-02 -7.053870707750320435e-02 -4.255672171711921692e-02 1.189921498298645020e-01 -1.376091875135898590e-02 5.886123701930046082e-02 1.877391636371612549e-01 2.166820168495178223e-01 6.930140405893325806e-02 -2.766335569322109222e-02 2.183262556791305542e-01 -1.747749000787734985e-01 5.207265540957450867e-02 -1.468141078948974609e-01 -3.987639844417572021e-01 8.491943031549453735e-02 -2.633720636367797852e-01 6.996667385101318359e-02 -7.231172174215316772e-02 -2.312384545803070068e-01 -2.443954348564147949e-01 2.310297042131423950e-01 -5.436041578650474548e-02 7.103227823972702026e-02
4.077042937278747559e-01 -1.264394670724868774e-01 1.543830633163452148e-01 -6.635599583387374878e-02 2.904401719570159912e-02 -4.484191164374351501e-02 -2.037238478660583496e-01 -2.128592282533645630e-01 -2.910460829734802246e-01 -2.006848007440567017e-01 -1.404403001070022583e-01 1.402518898248672485e-01 1.091549471020698547e-01 1.826903074979782104e-01 -9.909069538116455078e-02 -8.437538892030715942e-02 1.180868223309516907e-01 2.683770358562469482e-01 1.618621200323104858e-01 -2.793300747871398926e-01 8.928703144192695618e-03 -4.868092946708202362e-03 -1.499567627906799316e-01 2.574608325958251953e-01 -6.445243209600448608e-02 -1.366018503904342651e-01 1.578622460365295410e-01 9.369348734617233276e-02 1.156373918056488037e-01 2.487322986125946045e-01 9.002099931240081787e-02 2.331361621618270874e-01
3.157128095626831055e-01 2.059200704097747803e-01 2.400488704442977905e-01 1.615470945835113525e-01 -1.543141752481460571e-01 -7.437602430582046509e-02 -1.035106927156448364e-01 -6.196434050798416138e-02 1.215868592262268066e-01 3.398547321557998657e-02 -2.488605082035064697e-01 -4.358929395675659180e-02 4.056702554225921631e-02 8.439076691865921021e-02 2.082791365683078766e-02 2.765277326107025146e-01 -5.086439102888107300e-02 -1.609476953744888306e-01 -5.227239429950714111e-02 -2.949139475822448730e-01 6.608115881681442261e-02 8.016681671142578125e-02 -9.014403074979782104e-02 6.262222677469253540e-02 -4.244850575923919678e-01 -2.240442782640457153e-01 -9.165393561124801636e-02 -2.387976050376892090e-01 2.647798061370849609e-01 -4.940949380397796631e-02 -2.895122766494750977e-02 -2.337288111448287964e-01
4.693426191806793213e-01 -7.839227467775344849e-02 2.144541293382644653e-01 1.158891692757606506e-01 -1.638267338275909424e-01 5.466391146183013916e-02 -8.654426038265228271e-02 -2.012052834033966064e-01 -1.774832308292388916e-01 -8.885156363248825073e-02 -1.202641502022743225e-01 2.734170258045196533e-01 1.216305121779441833e-01 2.057315707206726074e-01 -2.274508178234100342e-01 -1.310667544603347778e-01 1.330479830503463745e-01 -1.770057380199432373e-01 -4.471622034907341003e-02 -1.024780943989753723e-01 7.918994128704071045e-02 1.657302528619766235e-01 2.193290926516056061e-02 2.892418801784515381e-01 2.160998582839965820e-01 1.012029349803924561e-01 -2.806963026523590088e-01 -1.198111325502395630e-01 1.169460415840148926e-01 -2.107052132487297058e-02 8.076981455087661743e-02 1.776502281427383423e-01
2.361974269151687622e-01 4.098245874047279358e-02 2.557090222835540771e-01 1.188965886831283569e-01 -1.312038674950599670e-02 6.303619593381881714e-02 -1.674412339925765991e-01 2.538229525089263916e-01 -5.807452276349067688e-02 -4.887818545103073120e-02 2.045728862285614014e-01 -1.906774006783962250e-02 -1.110932324081659317e-02 1.642097085714340210e-01 -1.260803192853927612e-01 9.427850693464279175e-02 -1.326572149991989136e-01 1.187880039215087891e-01 -3.260992839932441711e-02 -1.889315545558929443e-01 -3.321849275380373001e-03 1.838047057390213013e-01 -4.129776060581207275e-01 2.127758413553237915e-01 5.144822970032691956e-02 1.343570202589035034e-01 -1.310072690248489380e-01 -4.390679895877838135e-01 -6.609985977411270142e-02 -2.354841828346252441e-01 2.016829252243041992e-01 1.316225528717041016e-01
3.567933142185211182e-01 -2.408768832683563232e-01 9.349948167800903320e-02 -1.438017040491104126e-01 2.016553282737731934e-01 -3.233958184719085693e-01 -1.992900818586349487e-01 -1.215976551175117493e-01 -8.507570624351501465e-02 -1.118120625615119934e-01 -9.740543365478515625e-02 -6.016297638416290283e-02 7.043809443712234497e-02 -2.998748607933521271e-02 8.828895539045333862e-02 2.764838514849543571e-03 -5.337109044194221497e-02 1.921459846198558807e-02 8.949013054370880127e-02 -5.309459567070007324e-01 1.529515981674194336e-01 8.337384089827537537e-03 -1.766505390405654907e-01 1.885658688843250275e-02 -1.071149334311485291e-01 -6.832992192357778549e-03 -5.946262925863265991e-02 2.321655489504337311e-02 7.508382946252822876e-02 2.384790629148483276e-01 3.037087619304656982e-01 1.431593447923660278e-01
1.445747911930084229e-01 -8.537799865007400513e-02 7.845770567655563354e-02 -3.481045365333557129e-01 -3.114226162433624268e-01 -1.851394176483154297e-01 3.407680392265319824e-01 8.022730238735675812e-03 6.772198528051376343e-02 -2.140649408102035522e-01 -8.030327409505844116e-02 -1.191515848040580750e-01 -1.267077177762985229e-01 1.028126031160354614e-01 -1.710817068815231323e-01 -4.133902862668037415e-02 -2.424730919301509857e-02 2.043831050395965576e-01 -2.724332511425018311e-01 -2.472706437110900879e-01 -3.211064264178276062e-02 8.786582946777343750e-02 -1.511731892824172974e-01 2.190335839986801147e-01 -1.613358259201049805e-01 -9.244236350059509277e-02 -9.283265471458435059e-02 -2.104705721139907837e-01 3.422693908214569092e-01 -4.552853107452392578e-02 5.927592143416404724e-02 2.899347804486751556e-02
3.505580723285675049e-01 6.923485547304153442e-02 4.543322697281837463e-02 2.750042825937271118e-02 -7.697439193725585938e-02 -1.377368420362472534e-01 -1.637502759695053101e-01 -2.037503123283386230e-01 -2.701224386692047119e-01 -8.379405736923217773e-02 -5.213597416877746582e-02 6.511868536472320557e-02 1.011594012379646301e-01 2.436601370573043823e-01 -2.410054579377174377e-02 1.032286509871482849e-02 -9.968971461057662964e-02 4.078139960765838623e-01 -9.939267486333847046e-02 -1.644906550645828247e-01 -9.381777048110961914e-02 5.901745054870843887e-03 -3.036318123340606689e-01 1.119033172726631165e-01 8.295439928770065308e-02 2.035800181329250336e-02 -1.611535847187042236e-01 1.650762856006622314e-01 1.081260368227958679e-01 4.049215018749237061e-01 1.525666266679763794e-01 1.812451332807540894e-01
2.585120797157287598e-01 -1.226318329572677612e-01 1.725967526435852051e-01 1.376719623804092407e-01 1.949366182088851929e-01 2.025170028209686279e-01 -1.721971854567527771e-02 2.204139828681945801e-01 -4.803013801574707031e-02 -2.272028475999832153e-01 -1.967691779136657715e-01 1.130675300955772400e-01 -2.434714697301387787e-02 3.604920580983161926e-02 -3.052882850170135498e-02 1.403813511133193970e-01 -8.490302413702011108e-02 -5.591524392366409302e-02 -6.025056540966033936e-02 -2.199038714170455933e-01 -5.038272961974143982e-02 -1.154079884290695190e-01 -1.118122041225433350e-01 1.549121886491775513e-01 -1.036007255315780640e-01 9.190579503774642944e-02 -2.092771232128143311e-01 -3.609293997287750244e-01 3.536790013313293457e-01 3.748970925807952881e-01 -1.978584825992584229e-01 2.871121466159820557e-02
1.856106668710708618e-01 1.845830120146274567e-02 2.235152572393417358e-01 4.962713271379470825e-02 5.214015487581491470e-03 -1.569399237632751465e-02 -1.867150813341140747e-01 2.228868305683135986e-01 -1.225342750549316406e-01 7.188721001148223877e-02 2.404919713735580444e-01 -4.675359278917312622e-02 1.257373243570327759e-01 3.463678658008575439e-01 -2.388396710157394409e-01 1.657646149396896362e-01 -1.635958552360534668e-01 2.233384847640991211e-01 -1.058679521083831787e-01 -1.948134005069732666e-01 1.956340298056602478e-02 1.482028812170028687e-01 -3.893179595470428467e-01 2.526045143604278564e-01 -5.940099805593490601e-02 3.077094815671443939e-02 -1.350720524787902832e-01 -3.061678409576416016e-01 1.186935044825077057e-02 -1.742029637098312378e-01 1.302121579647064209e-01 -5.856836680322885513e-03
2.875310778617858887e-01 -2.580496668815612793e-01 2.266760915517807007e-02 1.926140189170837402e-01 -2.195083722472190857e-02 1.522982306778430939e-02 4.474666342139244080e-02 -1.194322183728218079e-01 4.007880017161369324e-02 -3.174580335617065430e-01 1.346295177936553955e-01 -3.675669431686401367e-02 -2.175695151090621948e-01 9.302376210689544678e-02 2.903476171195507050e-02 -1.339634656906127930e-01 1.139000989496707916e-02 1.884211301803588867e-01 -4.283459112048149109e-02 -1.410789489746093750e-01 5.251448228955268860e-02 -9.514853358268737793e-02 -3.056608140468597412e-01 2.064118087291717529e-01 -1.054344624280929565e-01 -2.354736179113388062e-01 3.108280897140502930e-01 1.187043562531471252e-01 3.668241202831268311e-01 1.465133875608444214e-01 2.466132342815399170e-01 -1.311642490327358246e-02
2.121098935604095459e-01 -2.692568302154541016e-01 3.781538456678390503e-02 1.875056624412536621e-01 1.150657981634140015e-01 1.092146039009094238e-01 2.268057912588119507e-01 -3.239316120743751526e-02 -5.280960798263549805e-01 -5.665420740842819214e-02 -7.853937149047851562e-02 -1.011605486273765564e-01 -2.278643548488616943e-01 7.607115060091018677e-02 -3.718082560226321220e-03 1.141426637768745422e-01 9.421161562204360962e-02 1.818528473377227783e-01 2.026923149824142456e-01 -2.725308835506439209e-01 3.950807452201843262e-02 8.672823011875152588e-02 -2.242235541343688965e-01 2.715057134628295898e-01 -6.604544818401336670e-02 -8.664783835411071777e-02 1.184238046407699585e-01 -1.640300452709197998e-01 1.304363757371902466e-01 1.147057712078094482e-01 6.955915689468383789e-02 -1.443193256855010986e-01
5.411455035209655762e-01 9.675665944814682007e-02 1.049236059188842773e-01 7.956262677907943726e-02 -1.356340646743774414e-01 -1.667196005582809448e-01 -1.634535938501358032e-01 -1.359752267599105835e-01 -2.267947196960449219e-01 -6.329820305109024048e-02 -1.353527307510375977e-01 -6.462773680686950684e-02 1.305299699306488037e-01 1.971870362758636475e-01 4.610725119709968567e-02 1.272419840097427368e-01 -3.303610160946846008e-02 8.885135501623153687e-02 1.222829520702362061e-01 -3.238137662410736084e-01 1.148540973663330078e-01 -4.725461825728416443e-03 -1.400766074657440186e-01 2.271329164505004883e-01 -2.421789765357971191e-01 -3.861024603247642517e-02 2.046472281217575073e-01 4.804000258445739746e-02 9.295468777418136597e-02 2.980049550533294678e-01 6.100605428218841553e-02 1.347864270210266113e-01
3.750722408294677734e-01 -3.017705380916595459e-01 2.204221934080123901e-01 1.691335290670394897e-01 1.738455332815647125e-02 -4.986249282956123352e-02 9.454127401113510132e-02 -2.695152759552001953e-01 -4.849581420421600342e-02 -1.580583751201629639e-01 4.262733832001686096e-02 -1.614803224802017212e-01 1.238333210349082947e-01 1.819435060024261475e-01 2.661150097846984863e-01 -1.698758751153945923e-01 1.342709213495254517e-01 1.870043128728866577e-01 9.237547405064105988e-03 -2.446880638599395752e-01 1.446135789155960083e-01 1.814194023609161377e-01 -2.911673188209533691e-01 -7.570249587297439575e-02 -1.391752362251281738e-01 2.769145965576171875e-01 -1.438626945018768311e-01 -5.361934006214141846e-02 -1.045022457838058472e-01 -1.062143594026565552e-01 -6.491620093584060669e-02 5.135638173669576645e-03
3.403380811214447021e-01 -6.215212494134902954e-02 2.071463167667388916e-01 1.477675139904022217e-01 6.663429737091064453e-02 1.374384947121143341e-02 -9.593119472265243530e-02 2.700303494930267334e-01 -8.310874551534652710e-02 1.486137788742780685e-02 2.003135532140731812e-01 1.948729716241359711e-02 1.488533616065979004e-01 1.353383213281631470e-01 -1.973266303539276123e-01 6.667497754096984863e-02 -7.272440940141677856e-02 2.604787349700927734e-01 -1.004375964403152466e-01 -2.179095596075057983e-01 -4.870631918311119080e-02 1.339169740676879883e-01 -2.845634818077087402e-01 2.107606828212738037e-01 -9.244635701179504395e-02 2.013907954096794128e-02 -1.123713552951812744e-01 -3.923123478889465332e-01 -1.006160601973533630e-01 -3.238965868949890137e-01 1.490058749914169312e-01 9.048283845186233521e-02
3.238191306591033936e-01 3.610726892948150635e-01 4.002251029014587402e-01 -4.989324510097503662e-02 -1.375752240419387817e-01 -8.487543463706970215e-02 -2.446692064404487610e-02 4.173310846090316772e-02 -5.200760439038276672e-02 -3.998866677284240723e-01 1.696691215038299561e-01 7.887651771306991577e-02 -1.330354511737823486e-01 1.251457780599594116e-01 -1.312468666583299637e-03 1.065475028008222580e-02 -2.644003331661224365e-01 6.899461150169372559e-02 2.277009040117263794e-01 -1.932563334703445435e-01 -6.999368965625762939e-02 -1.701983958482742310e-01 -1.605304032564163208e-01 1.471614539623260498e-01 1.149682700634002686e-01 1.487041711807250977e-01 -1.518432796001434326e-01 -1.525955498218536377e-01 -1.129336357116699219e-01 2.427924796938896179e-02 -3.942893445491790771e-02 2.831530198454856873e-02
2.610447406768798828e-01 7.611899077892303467e-02 1.114189848303794861e-01 1.924034506082534790e-01 6.251943856477737427e-02 -2.383283376693725586e-01 4.474517330527305603e-02 -1.759988814592361450e-01 5.443652160465717316e-03 -2.260832786560058594e-01 1.719998754560947418e-02 1.162507608532905579e-01 -2.578448057174682617e-01 3.090680763125419617e-02 1.524970382452011108e-01 5.009005591273307800e-02 2.156775444746017456e-01 -1.634632796049118042e-01 -6.037093326449394226e-02 -3.555233776569366455e-01 -6.595190614461898804e-02 -5.157327279448509216e-02 5.245852842926979065e-02 1.946135014295578003e-01 -2.188777178525924683e-01 -2.725823521614074707e-01 -1.693473607301712036e-01 -3.300466537475585938e-01 2.399383038282394409e-01 -1.879113018512725830e-01 1.425100713968276978e-01 -2.936468459665775299e-02
2.825869619846343994e-01 -2.336803525686264038e-01 5.594404041767120361e-02 1.321039814502000809e-02 -3.149424493312835693e-01 2.005810439586639404e-01 1.657499819993972778e-01 -9.863492846488952637e-02 -1.179705634713172913e-01 -1.040189713239669800e-01 5.791975185275077820e-02 -1.200378015637397766e-01 -4.380010813474655151e-02 2.392617315053939819e-01 2.741945683956146240e-01 8.052057027816772461e-02 -3.415665775537490845e-02 8.059882558882236481e-03 -1.132438406348228455e-01 -2.470295876264572144e-01 -1.345010250806808472e-01 1.726988404989242554e-01 -1.809696853160858154e-01 1.697378605604171753e-01 8.718076348304748535e-02 -6.393416970968246460e-02 -3.534066081047058105e-01 -2.775216698646545410e-01 4.223474860191345215e-02 -7.820945978164672852e-02 2.847412228584289551e-01 -1.230552941560745239e-01
4.862890020012855530e-02 -6.556662172079086304e-02 2.711563706398010254e-01 2.732560932636260986e-01 -1.272435188293457031e-01 -8.994483947753906250e-02 2.304695397615432739e-01 1.561307013034820557e-01 -1.142748519778251648e-01 1.164784282445907593e-02 -1.265092492103576660e-01 -1.515753865242004395e-01 -1.448741257190704346e-01 5.838119611144065857e-02 3.291809186339378357e-02 7.347884774208068848e-02 -5.340993031859397888e-02 1.378698498010635376e-01 -1.772193461656570435e-01 -4.613626301288604736e-01 1.619980186223983765e-01 1.667146105319261551e-03 -3.905161023139953613e-01 -1.297791153192520142e-01 1.911630183458328247e-01 6.258658319711685181e-02 -1.827329993247985840e-01 -1.566371172666549683e-01 5.539101734757423401e-02 2.299943417310714722e-01 -1.380427479743957520e-01 1.587166637182235718e-01
-6.523085385560989380e-02 -2.107341438531875610e-01 2.965274155139923096e-01 1.598126292228698730e-01 -1.369929313659667969e-01 -1.495611220598220825e-01 -7.336359471082687378e-02 -2.992292344570159912e-01 -1.490744501352310181e-01 -1.802508533000946045e-01 -7.584098726511001587e-02 3.713601455092430115e-02 -2.116054892539978027e-01 1.795300841331481934e-01 3.453435003757476807e-01 2.778573147952556610e-02 4.366611316800117493e-02 -8.839573711156845093e-02 -1.462857723236083984e-01 -2.207666337490081787e-01 -1.403587013483047485e-01 1.444616913795471191e-01 -2.366951256990432739e-01 1.533932238817214966e-01 -4.494842141866683960e-04 -1.623792648315429688e-01 1.100080087780952454e-02 -2.780821919441223145e-01 -7.841031998395919800e-02 -3.158175051212310791e-01 1.214291900396347046e-01 1.359831690788269043e-01
2.468547821044921875e-01 8.369108289480209351e-02 1.997711509466171265e-01 -1.270008236169815063e-01 -1.410939693450927734e-01 -4.890705272555351257e-02 3.569045104086399078e-03 -2.557798326015472412e-01 1.688674092292785645e-01 -1.678266525268554688e-01 -1.813934892416000366e-01 -7.337670773267745972e-02 -4.638170599937438965e-01 -3.531222045421600342e-02 2.316247299313545227e-02 -1.088783144950866699e-01 1.037813276052474976e-01 4.799866303801536560e-02 -1.908950358629226685e-01 -2.121852934360504150e-01 -7.373853772878646851e-02 -3.787967562675476074e-02 -3.766382336616516113e-01 7.874912768602371216e-02 2.479276508092880249e-01 -5.880337953567504883e-02 1.085900608450174332e-02 -2.690932452678680420e-01 8.803711086511611938e-02 -2.346511781215667725e-01 -1.126072630286216736e-01 4.621953517198562622e-02
2.224819213151931763e-01 -1.223005205392837524e-01 3.493148088455200195e-01 1.364549696445465088e-01 -9.860347211360931396e-02 7.434574514627456665e-02 4.420445859432220459e-02 3.132770359516143799e-01 -1.424416601657867432e-01 9.455097466707229614e-02 -4.701373353600502014e-02 -8.838766813278198242e-02 -1.153647601604461670e-01 1.250400245189666748e-01 8.376268297433853149e-02 1.072274446487426758e-01 -2.603919208049774170e-01 1.192122101783752441e-01 5.549079552292823792e-02 -3.144650161266326904e-01 1.166305169463157654e-01 1.228025406599044800e-01 -4.166003167629241943e-01 1.569074392318725586e-01 1.041280180215835571e-01 1.445172578096389771e-01 8.438387513160705566e-02 -3.238102495670318604e-01 9.522752463817596436e-02 -8.302219212055206299e-02 1.176344975829124451e-01 9.222117811441421509e-02
2.121391594409942627e-01 -1.276202946901321411e-01 1.405682116746902466e-01 7.937116548418998718e-03 -2.974821925163269043e-01 -2.569585852324962616e-02 -1.493372470140457153e-01 -2.123305797576904297e-01 -9.274252504110336304e-02 -1.003519892692565918e-01 2.892259657382965088e-01 -3.306180983781814575e-02 -1.886241436004638672e-01 3.149035871028900146e-01 2.475357204675674438e-01 -1.806243807077407837e-01 1.123480498790740967e-01 -1.624514907598495483e-01 1.231047138571739197e-02 -3.164457380771636963e-01 4.605849459767341614e-02 1.138234436511993408e-01 -3.321194946765899658e-01 3.957981988787651062e-02 -1.759882718324661255e-01 1.271852850914001465e-01 -1.256597340106964111e-01 -1.921402066946029663e-01 1.243277490139007568e-01 -1.870259791612625122e-01 -1.000051423907279968e-01 6.119263917207717896e-02
3.800759315490722656e-01 -2.449163496494293213e-01 4.042788743972778320e-01 1.454439908266067505e-01 -6.091985851526260376e-02 1.505832225084304810e-01 1.314456164836883545e-01 -2.073561400175094604e-01 6.953963637351989746e-02 6.477432698011398315e-02 -1.978165004402399063e-03 1.814355403184890747e-01 -2.111833244562149048e-01 2.791979908943176270e-01 -1.498383581638336182e-01 -1.868712306022644043e-01 2.225518822669982910e-01 -1.637934893369674683e-01 -7.719134539365768433e-02 -2.414184212684631348e-01 -1.312570124864578247e-01 1.799278259277343750e-01 3.274396806955337524e-02 2.130409479141235352e-01 -1.166841313242912292e-01 6.274563074111938477e-02 -7.905684411525726318e-02 -4.742366820573806763e-02 7.947753369808197021e-02 -1.315507143735885620e-01 1.177100986242294312e-01 -4.728840664029121399e-02
8.868061751127243042e-02 -9.777515381574630737e-02 9.762541949748992920e-02 -2.019845545291900635e-01 -1.580656915903091431e-01 2.468294277787208557e-02 -2.461033165454864502e-01 -1.120069921016693115e-01 -9.322319924831390381e-02 -2.481822371482849121e-01 -1.555025577545166016e-01 -1.828605979681015015e-01 -1.011935174465179443e-01 1.714544147253036499e-01 -1.014916747808456421e-01 -2.876403974369168282e-03 -7.589098066091537476e-02 2.243492305278778076e-01 -9.057050943374633789e-02 -1.494834721088409424e-01 9.512443095445632935e-02 5.363147705793380737e-02 -3.334610462188720703e-01 4.554473161697387695e-01 1.144024133682250977e-01 -2.305645942687988281e-01 -2.425993084907531738e-01 4.442872479557991028e-02 8.321247994899749756e-02 1.722512841224670410e-01 -2.706375122070312500e-01 -3.976993635296821594e-02
5.407143831253051758e-01 -9.220933914184570312e-02 1.842304915189743042e-01 3.092522323131561279e-01 3.478216531220823526e-04 -7.411510497331619263e-02 -1.607590168714523315e-01 -6.411022692918777466e-02 1.930313557386398315e-01 -2.052156627178192139e-01 3.019644878804683685e-03 1.701140701770782471e-01 -4.718980193138122559e-02 -1.011995365843176842e-03 -9.939035028219223022e-02 1.640777438879013062e-01 -7.902391254901885986e-03 2.161754369735717773e-01 3.300654888153076172e-01 -1.065374314785003662e-01 7.091363519430160522e-02 2.980294823646545410e-02 -2.887175381183624268e-01 9.868331998586654663e-02 -4.182671010494232178e-02 -4.551776126027107239e-02 -2.605806887149810791e-01 2.179569937288761139e-02 -1.583174169063568115e-01 5.468774959444999695e-02 6.599294394254684448e-02 1.266529709100723267e-01
5.028404593467712402e-01 2.482981421053409576e-02 3.529065102338790894e-02 1.706882417201995850e-01 -6.229506805539131165e-02 -1.207351088523864746e-01 -3.145769238471984863e-01 -8.611083030700683594e-02 1.429341286420822144e-01 -2.740252995863556862e-03 2.550759017467498779e-01 1.298229545354843140e-01 5.274233967065811157e-02 1.173300072550773621e-01 7.010127604007720947e-02 1.731467545032501221e-01 -1.248910743743181229e-02 1.460416465997695923e-01 1.642115116119384766e-01 -2.631676793098449707e-01 -5.625443905591964722e-02 -2.007141523063182831e-02 -3.018572032451629639e-01 1.176704391837120056e-01 3.665831685066223145e-02 3.546936810016632080e-02 3.825247660279273987e-02 -1.830797195434570312e-01 3.206277489662170410e-01 2.073867917060852051e-01 6.176386028528213501e-02 1.551730036735534668e-01
7.031375914812088013e-02 -1.045047566294670105e-01 1.110514700412750244e-01 3.673293069005012512e-02 2.988688945770263672e-01 2.609583362936973572e-02 1.494451612234115601e-01 7.355585694313049316e-02 -2.668532431125640869e-01 -1.195221021771430969e-01 -2.189895957708358765e-01 -1.126151084899902344e-01 2.212748164311051369e-03 2.962954640388488770e-01 1.012392193078994751e-01 -9.828175604343414307e-02 9.546031057834625244e-02 2.617295086383819580e-01 -1.568450182676315308e-01 -4.392554163932800293e-01 -2.576328516006469727e-01 1.118255555629730225e-01 -1.797032207250595093e-01 -6.526565644890069962e-03 -1.940891891717910767e-01 -3.277770429849624634e-02 1.139016896486282349e-01 -8.965915441513061523e-02 2.802314162254333496e-01 -1.199716776609420776e-01 1.245713755488395691e-01 1.558564603328704834e-01
1.986655443906784058e-01 -1.098440736532211304e-01 2.036188244819641113e-01 -9.634822607040405273e-03 2.520411610603332520e-01 -7.862846250645816326e-04 6.693556159734725952e-02 -2.000568509101867676e-01 -1.677821725606918335e-01 -1.719764620065689087e-01 -1.722164899110794067e-01 -3.120182156562805176e-01 -1.569055914878845215e-01 3.242355287075042725e-01 -2.910647094249725342e-01 3.168429732322692871e-01 3.198977932333946228e-02 5.381002649664878845e-02 1.586377024650573730e-01 -2.456813603639602661e-01 2.467924496158957481e-04 1.623907499015331268e-02 -2.640024125576019287e-01 4.104065895080566406e-02 -1.383751630783081055e-01 -4.403517022728919983e-02 -8.598186820745468140e-02 -1.344478875398635864e-01 -1.964673027396202087e-02 1.869781315326690674e-01 -1.640151813626289368e-02 -2.366989850997924805e-01
2.241263985633850098e-01 -6.752449274063110352e-02 2.342023104429244995e-01 8.342316746711730957e-02 -1.683233678340911865e-01 3.322356939315795898e-01 6.209943443536758423e-02 -2.220833450555801392e-01 -5.022254958748817444e-02 -1.934665739536285400e-01 5.540743097662925720e-02 -2.898868024349212646e-01 -6.341997534036636353e-02 2.263592034578323364e-01 -8.602485060691833496e-02 -1.096914615482091904e-02 1.414740979671478271e-01 -5.905099213123321533e-02 -1.198278293013572693e-01 -2.532892525196075439e-01 2.934872210025787354e-01 1.881875991821289062e-01 -3.464360535144805908e-01 9.693250176496803761e-04 7.207138091325759888e-02 -7.708862423896789551e-02 -4.804800823330879211e-02 4.468937590718269348e-02 5.313332751393318176e-02 2.088234424591064453e-01 -1.206563189625740051e-01 2.857526242733001709e-01
2.085414826869964600e-01 9.884601831436157227e-02 -2.642846852540969849e-02 1.778128892183303833e-01 -7.793579250574111938e-02 -1.686981320381164551e-01 5.719228461384773254e-02 -1.639561504125595093e-01 -1.319308578968048096e-01 -2.087813615798950195e-01 -7.123395055532455444e-02 -6.039261445403099060e-02 1.771426200866699219e-01 7.653500139713287354e-02 3.393575921654701233e-02 1.009701341390609741e-01 2.781385481357574463e-01 -1.650425791740417480e-02 -1.772103607654571533e-01 -4.253944456577301025e-01 7.704656571149826050e-02 -1.486580818891525269e-01 -1.624550521373748779e-01 2.621074020862579346e-01 -3.254429399967193604e-01 -2.566510140895843506e-01 -3.149613142013549805e-01 -1.823643222451210022e-02 -5.694786831736564636e-02 7.317380607128143311e-02 -1.383292973041534424e-01 1.387972086668014526e-01
1.732292920351028442e-01 -2.978415228426456451e-02 4.070273041725158691e-01 -5.988856405019760132e-02 -1.662902235984802246e-01 -4.439695179462432861e-02 4.050964862108230591e-02 9.658107906579971313e-02 -4.920829460024833679e-02 -5.078080669045448303e-02 -5.194876194000244141e-01 1.073509082198143005e-01 -7.021702080965042114e-02 1.378559879958629608e-02 -6.435263901948928833e-02 3.224015608429908752e-02 3.772412538528442383e-01 2.403262257575988770e-01 -1.041032895445823669e-01 -1.135031729936599731e-01 -1.463834643363952637e-01 3.518027067184448242e-02 -2.972889542579650879e-01 1.052882447838783264e-01 -4.445688053965568542e-02 -8.335477113723754883e-02 1.445494294166564941e-01 -1.231741234660148621e-01 1.887109279632568359e-01 -8.453200757503509521e-02 -1.691207885742187500e-01 -1.705607026815414429e-02
2.389876097440719604e-01 1.597187481820583344e-02 2.437839359045028687e-01 1.519272625446319580e-01 -1.370334625244140625e-01 -1.585023850202560425e-01 -7.799129188060760498e-02 -1.317445933818817139e-01 -3.027220629155635834e-02 -2.627167701721191406e-01 -7.330247014760971069e-02 6.188644841313362122e-02 -4.073963165283203125e-01 -9.313839673995971680e-02 1.071002800017595291e-02 -1.377633959054946899e-01 8.757954835891723633e-02 2.192319482564926147e-01 1.046754866838455200e-01 -4.578304588794708252e-01 -8.243730664253234863e-02 1.979358792304992676e-01 -1.320812385529279709e-03 2.180820256471633911e-01 -3.164419829845428467e-01 5.511297285556793213e-02 -1.312673389911651611e-01 -5.547657143324613571e-03 2.463660389184951782e-02 7.311990112066268921e-02 5.456898361444473267e-02 1.438629478216171265e-01
1.261653602123260498e-01 -4.617771506309509277e-02 2.650454640388488770e-01 1.308664232492446899e-01 -1.370945125818252563e-01 3.566165687516331673e-03 1.161026284098625183e-01 -2.826544642448425293e-01 1.398218423128128052e-01 -3.443488478660583496e-01 -5.979073047637939453e-02 -1.477851271629333496e-01 1.132467165589332581e-01 2.272366285324096680e-01 3.060807585716247559e-01 -9.649364650249481201e-02 8.160604536533355713e-02 1.329131424427032471e-01 2.753487527370452881e-01 -3.509346842765808105e-01 2.637974321842193604e-01 1.609801203012466431e-01 -2.241662144660949707e-01 8.441311866044998169e-02 3.569937869906425476e-02 -6.694038212299346924e-02 -6.717771757394075394e-03 -1.268006861209869385e-01 -9.813395887613296509e-02 5.632546544075012207e-02 1.188468113541603088e-01 -1.625133007764816284e-01
2.129781395196914673e-01 -3.868512064218521118e-02 7.817372679710388184e-02 8.579739928245544434e-02 1.394332051277160645e-01 -4.252035915851593018e-02 -4.574113991111516953e-03 6.633309274911880493e-02 -2.846800088882446289e-01 -2.058546245098114014e-01 -8.141162246465682983e-02 -2.369682118296623230e-02 -2.026954889297485352e-01 3.096309900283813477e-01 -5.937682464718818665e-02 8.088199794292449951e-02 -2.191998362541198730e-01 2.369319349527359009e-01 1.430186480283737183e-01 -2.755344510078430176e-01 1.538846548646688461e-02 7.374808937311172485e-02 -3.429363071918487549e-01 1.517107486724853516e-01 -1.422013938426971436e-01 2.818453125655651093e-03 3.491263091564178467e-02 1.523452699184417725e-01 1.810722649097442627e-01 4.214273393154144287e-01 -9.703300893306732178e-02 -1.582772582769393921e-01
1.754576414823532104e-01 -1.576627492904663086e-01 1.762705296277999878e-02 5.056491121649742126e-02 -7.921748608350753784e-02 -1.397763043642044067e-01 -1.015004422515630722e-02 -1.014761999249458313e-01 -1.840486824512481689e-01 -2.771800756454467773e-01 -1.511328071355819702e-01 2.463191449642181396e-01 2.829268760979175568e-02 2.352924644947052002e-02 1.290193200111389160e-01 -2.176978290081024170e-01 -5.203549191355705261e-02 -4.908562079071998596e-02 -2.726649045944213867e-01 -4.801360070705413818e-01 7.708802819252014160e-03 3.552086055278778076e-01 -1.896734386682510376e-01 1.143912076950073242e-01 -1.742398180067539215e-02 4.953426774591207504e-03 5.117999389767646790e-02 3.947021439671516418e-02 2.286168038845062256e-01 1.736365854740142822e-01 -2.704758644104003906e-01 -1.735641248524188995e-02
2.659921944141387939e-01 1.669610440731048584e-01 6.260766834020614624e-02 9.507560729980468750e-02 -8.871521800756454468e-02 3.009859658777713776e-02 -1.083202734589576721e-01 1.058328971266746521e-01 -6.319232750684022903e-03 -1.935707032680511475e-01 8.460327982902526855e-03 7.182621210813522339e-02 8.496154099702835083e-02 1.991608291864395142e-01 -3.146582166664302349e-04 -9.701202809810638428e-02 -4.450052380561828613e-01 2.330517470836639404e-01 9.759289026260375977e-02 -2.534062564373016357e-01 -2.516683340072631836e-01 -1.039693653583526611e-01 -1.656979471445083618e-01 3.608097434043884277e-01 7.839956134557723999e-02 6.327317655086517334e-02 -2.217424213886260986e-01 -2.768444120883941650e-01 4.870921745896339417e-02 -1.515680998563766479e-01 -4.999360442161560059e-02 1.897173821926116943e-01
1.971533596515655518e-01 4.525814205408096313e-02 2.364887744188308716e-01 -2.494276314973831177e-02 -1.341459006071090698e-01 -3.626179881393909454e-03 1.324496120214462280e-01 1.322546005249023438e-01 -1.929796934127807617e-01 5.032030120491981506e-02 1.322833746671676636e-01 -4.407343640923500061e-02 1.112473160028457642e-01 -9.108199179172515869e-02 -1.370622962713241577e-01 1.179480403661727905e-01 -1.601475626230239868e-01 9.525042772293090820e-02 6.287147104740142822e-02 -1.540716439485549927e-01 -4.735399782657623291e-02 1.704463809728622437e-01 -4.157214164733886719e-01 3.043366074562072754e-01 9.952813386917114258e-02 5.523683503270149231e-02 4.061939939856529236e-02 -5.359637737274169922e-01 1.829123198986053467e-01 -1.180686615407466888e-02 1.796560585498809814e-01 1.000973805785179138e-01
2.411946207284927368e-01 -3.896357715129852295e-01 8.771479129791259766e-02 1.657548695802688599e-01 8.303410373628139496e-03 1.091092005372047424e-01 5.364331416785717010e-03 -1.446621567010879517e-01 4.579808190464973450e-02 -2.456749528646469116e-01 -2.099166661500930786e-01 2.612660638988018036e-02 1.742103397846221924e-01 2.409777343273162842e-01 2.866542041301727295e-01 4.209247231483459473e-02 -1.496672723442316055e-02 -1.253771781921386719e-01 -8.130699396133422852e-02 -4.666115641593933105e-01 9.573145955801010132e-02 1.232237666845321655e-01 -2.811719477176666260e-01 1.184393242001533508e-01 8.126133680343627930e-02 -4.057177528738975525e-02 -6.256265193223953247e-02 -4.776356369256973267e-02 -1.915912479162216187e-01 1.072756871581077576e-01 -1.136202588677406311e-01 9.520049393177032471e-02
2.144865393638610840e-01 -2.109629958868026733e-01 7.460908498615026474e-03 -1.482179760932922363e-01 -2.487770766019821167e-01 -7.200239342637360096e-04 -2.270889878273010254e-01 -3.857126832008361816e-01 -1.012487709522247314e-01 -1.466720178723335266e-02 -6.670764088630676270e-02 -1.226639002561569214e-01 -1.884083896875381470e-01 1.761492639780044556e-01 3.331834077835083008e-01 2.615626156330108643e-01 2.925404012203216553e-01 -4.598962888121604919e-02 -6.467314064502716064e-02 -2.267601042985916138e-01 1.249979157000780106e-02 -2.970109321177005768e-02 -3.311430513858795166e-01 2.529655098915100098e-01 7.541043311357498169e-02 -1.122081466019153595e-02 -7.405578345060348511e-02 4.634018614888191223e-02 1.141981929540634155e-01 3.280871361494064331e-02 6.091620400547981262e-02 7.766505703330039978e-03
1.276057958602905273e-01 9.257125854492187500e-02 2.452391535043716431e-01 3.191183805465698242e-01 1.443030238151550293e-01 -9.004560858011245728e-02 -1.472991257905960083e-01 1.776614040136337280e-02 -1.832687705755233765e-01 -2.187994718551635742e-01 1.256900876760482788e-01 2.693604230880737305e-01 1.261136680841445923e-01 2.845266461372375488e-01 -8.458572626113891602e-02 2.620580792427062988e-02 -7.353083789348602295e-02 4.635281115770339966e-02 1.143636032938957214e-01 2.618510834872722626e-02 1.275847554206848145e-01 4.779806360602378845e-02 -5.180466175079345703e-01 8.409180492162704468e-02 -5.217392742633819580e-02 7.476908713579177856e-02 1.046522632241249084e-01 -1.745322197675704956e-01 1.361819058656692505e-01 -2.868426144123077393e-01 1.241205930709838867e-01 8.016601204872131348e-02
4.963953047990798950e-02 1.072038710117340088e-01 4.424775764346122742e-02 1.697458624839782715e-01 2.160996757447719574e-02 5.541405826807022095e-02 -2.614400163292884827e-02 -2.548111379146575928e-01 4.020267724990844727e-02 8.920760452747344971e-02 3.951890021562576294e-02 5.980729125440120697e-03 -7.359306514263153076e-02 4.148249924182891846e-01 1.611441723071038723e-03 3.564457893371582031e-01 -4.086534306406974792e-02 1.045622974634170532e-01 -1.843816190958023071e-01 -3.906725943088531494e-01 -1.773287355899810791e-01 -6.639187037944793701e-02 -3.104829192161560059e-01 -4.558895528316497803e-02 -2.373505569994449615e-02 -1.113718003034591675e-01 -6.016964837908744812e-02 -3.596377074718475342e-01 2.702181413769721985e-02 -2.534798383712768555e-01 -3.277782723307609558e-02 -1.576657742261886597e-01
3.587336838245391846e-01 -5.268371105194091797e-02 2.351397722959518433e-01 6.012132763862609863e-02 4.244733974337577820e-02 1.783831268548965454e-01 -2.871929705142974854e-01 -9.171808511018753052e-02 5.385461822152137756e-02 -1.845200657844543457e-01 -7.813460379838943481e-02 5.946732312440872192e-02 2.315970957279205322e-01 8.005587756633758545e-02 -1.199713423848152161e-01 2.961269021034240723e-01 -7.947481423616409302e-02 3.983167409896850586e-01 -7.237648963928222656e-02 -1.403243094682693481e-01 -1.210556998848915100e-01 6.339123845100402832e-02 -2.890161573886871338e-01 -1.239402219653129578e-02 1.083739474415779114e-01 2.248058170080184937e-01 -1.256428062915802002e-01 -2.673956155776977539e-01 -1.445089876651763916e-01 -1.010249704122543335e-01 4.532868042588233948e-02 3.773490339517593384e-02
2.048975676298141479e-01 -1.787965893745422363e-01 -3.067088313400745392e-02 1.593976765871047974e-01 -3.222206234931945801e-01 1.354812085628509521e-01 -6.629179231822490692e-03 -2.030257582664489746e-01 -1.168801859021186829e-01 -1.524874567985534668e-01 -2.044558823108673096e-01 -6.219581142067909241e-02 -5.327202379703521729e-02 7.565568387508392334e-02 3.507961332798004150e-01 4.751438740640878677e-03 -1.398135125637054443e-01 -4.063722491264343262e-02 -1.612719446420669556e-01 -3.217833936214447021e-01 1.139357965439558029e-02 -3.078638762235641479e-02 -3.459235131740570068e-01 1.324474662542343140e-01 8.860202878713607788e-02 -1.370953116565942764e-02 -2.849957048892974854e-01 -2.875446081161499023e-01 5.867353081703186035e-02 6.191004812717437744e-02 1.994253844022750854e-01 -1.183454915881156921e-01
2.427994161844253540e-01 -1.458333283662796021e-01 2.816963493824005127e-01 -5.373521521687507629e-02 -5.450123175978660583e-02 -1.862573921680450439e-01 2.076604664325714111e-01 -2.375954240560531616e-01 2.608038671314716339e-02 -9.899453073740005493e-02 -4.024691134691238403e-02 1.293732505291700363e-02 -1.035113707184791565e-01 1.183529868721961975e-01 1.726902872323989868e-01 1.792634725570678711e-01 -1.210354194045066833e-01 -9.218049049377441406e-02 -2.811375260353088379e-01 -2.454736381769180298e-01 -1.589311659336090088e-01 -1.594020724296569824e-01 -2.850691974163055420e-01 2.142475396394729614e-01 -1.486392319202423096e-01 -7.707470655441284180e-02 -1.383560448884963989e-01 -3.839144706726074219e-01 -2.134083956480026245e-01 5.999640375375747681e-02 3.474889323115348816e-03 1.317525953054428101e-01
3.807381689548492432e-01 -1.209155172109603882e-01 2.271591871976852417e-01 3.441888093948364258e-01 -5.961547046899795532e-02 1.952496618032455444e-01 1.797159016132354736e-01 -6.986610591411590576e-02 -1.824973821640014648e-01 -2.424530386924743652e-01 7.601588219404220581e-02 9.346014261245727539e-02 -2.788954786956310272e-02 1.401492804288864136e-01 -2.106745541095733643e-01 9.088917821645736694e-02 -3.587826341390609741e-02 2.101846486330032349e-01 1.439971178770065308e-01 -1.101751700043678284e-01 -1.419622749090194702e-01 9.735641628503799438e-02 -9.782364964485168457e-02 9.760484099388122559e-02 -9.481972455978393555e-02 1.060886681079864502e-01 -7.119749486446380615e-02 -2.303531169891357422e-01 2.021955549716949463e-01 2.683842182159423828e-01 -1.176434978842735291e-01 -2.821919620037078857e-01
2.112299501895904541e-01 3.357358276844024658e-02 2.388990819454193115e-01 1.312170773744583130e-01 5.724395439028739929e-02 -1.127637699246406555e-01 8.528763055801391602e-02 -2.324760407209396362e-01 3.691928088665008545e-02 -3.028582632541656494e-01 1.227854564785957336e-01 -1.934283375740051270e-01 9.370797872543334961e-02 1.886876225471496582e-01 2.399861514568328857e-01 -2.034188061952590942e-01 1.250407695770263672e-01 4.048003256320953369e-01 -1.134013533592224121e-01 -2.622376680374145508e-01 2.174340635538101196e-01 2.162038832902908325e-01 -9.161615371704101562e-02 1.527749300003051758e-01 -8.234755136072635651e-03 -3.807128593325614929e-02 -3.640026226639747620e-02 -2.235053479671478271e-01 -2.253435701131820679e-01 -9.044772386550903320e-02 -3.654915466904640198e-02 1.172306314110755920e-01
4.329409599304199219e-01 -1.782712154090404510e-02 1.146703511476516724e-01 -1.565335318446159363e-02 -1.519933640956878662e-01 -1.154284626245498657e-01 1.088193655014038086e-01 1.000242978334426880e-01 -2.691611461341381073e-02 9.899461269378662109e-02 1.399699691683053970e-02 -1.174283623695373535e-01 -3.336880728602409363e-02 -3.902032226324081421e-02 -1.909562051296234131e-01 1.902115643024444580e-01 -4.397197812795639038e-02 2.698720097541809082e-01 -2.697462402284145355e-02 -3.642860054969787598e-01 -9.481039829552173615e-03 2.996121942996978760e-01 -5.888202041387557983e-02 2.305332869291305542e-01 -1.164995506405830383e-01 1.717969030141830444e-02 3.507264424115419388e-03 -3.845813870429992676e-01 6.058321800082921982e-03 3.446316421031951904e-01 -2.205713186413049698e-03 7.433728128671646118e-02
1.527035981416702271e-01 6.919380277395248413e-02 1.741987019777297974e-01 1.223558485507965088e-01 -6.336262822151184082e-02 -1.060573849827051163e-02 -1.444220542907714844e-01 3.195454180240631104e-01 -7.556837797164916992e-02 -5.910481140017509460e-02 1.542814522981643677e-01 -2.021044865250587463e-02 2.988249994814395905e-02 1.498048007488250732e-01 -1.280187815427780151e-01 9.382586181163787842e-02 -2.026519626379013062e-01 1.260980367660522461e-01 6.449794769287109375e-02 -2.219753712415695190e-01 -1.966122724115848541e-02 1.662831604480743408e-01 -5.010939836502075195e-01 1.895795464515686035e-01 -4.927525669336318970e-02 6.634018570184707642e-02 -1.159440204501152039e-01 -4.762896597385406494e-01 7.218654453754425049e-02 -1.772910207509994507e-01 8.650575578212738037e-02 2.859365940093994141e-02
1.383974850177764893e-01 -8.010155707597732544e-02 1.796171516180038452e-01 -1.529076099395751953e-01 -7.651893794536590576e-02 4.438990354537963867e-02 1.044759601354598999e-01 1.166773885488510132e-01 -3.234984576702117920e-01 -1.234945654869079590e-01 -7.073061913251876831e-02 -1.291505545377731323e-01 -1.817988790571689606e-02 2.671819925308227539e-01 4.377557337284088135e-02 3.379404246807098389e-01 2.820624783635139465e-02 1.358983963727951050e-01 2.919274270534515381e-01 -5.302808284759521484e-01 -4.063804075121879578e-02 4.464518744498491287e-03 -1.975487768650054932e-01 -7.295825984328985214e-03 -2.096317261457443237e-01 -1.505322754383087158e-01 1.775706112384796143e-01 7.574297487735748291e-02 1.577808111906051636e-01 -2.384382858872413635e-02 -3.515973687171936035e-02 1.999136293306946754e-03
8.241417258977890015e-02 -1.071113198995590210e-01 -2.112530916929244995e-02 1.755224168300628662e-01 -2.785104513168334961e-01 -1.141592115163803101e-01 -2.608073353767395020e-01 4.566266201436519623e-03 7.256577908992767334e-02 -9.058446437120437622e-02 3.836462274193763733e-02 -2.078432738780975342e-01 1.537918001413345337e-01 3.326621279120445251e-02 2.091666460037231445e-01 1.295316815376281738e-01 8.934575319290161133e-02 1.579220145940780640e-01 -3.318693637847900391e-01 -3.329436480998992920e-01 -1.778012607246637344e-03 1.312540173530578613e-01 -3.797142803668975830e-01 8.092707395553588867e-02 -3.900466263294219971e-01 4.899544641375541687e-02 3.549014031887054443e-02 -1.803023070096969604e-01 1.366740465164184570e-01 -1.148651689291000366e-01 -3.699442371726036072e-02 -7.062506675720214844e-02
9.164942800998687744e-02 -1.333567649126052856e-01 9.915970265865325928e-02 1.479139029979705811e-01 -3.052051179111003876e-02 -3.457796275615692139e-01 2.412928268313407898e-02 -2.322328686714172363e-01 -1.301432102918624878e-01 -3.082314431667327881e-01 -1.084625497460365295e-01 -1.571786031126976013e-02 -2.976028323173522949e-01 1.881795376539230347e-01 9.187493473291397095e-03 1.189772859215736389e-01 -9.251646697521209717e-02 1.425114125013351440e-01 2.492679506540298462e-01 -2.973914146423339844e-01 -2.937927842140197754e-01 2.566095292568206787e-01 -1.318940073251724243e-01 6.841110438108444214e-02 -2.441737502813339233e-01 -9.272778779268264771e-02 -1.646922975778579712e-01 7.713226974010467529e-02 6.065772473812103271e-02 -4.940827935934066772e-02 -2.311812900006771088e-02 2.080649286508560181e-01
7.071501761674880981e-02 1.214168667793273926e-01 1.411323696374893188e-01 1.336028575897216797e-01 -2.971016466617584229e-01 -1.899372488260269165e-01 1.339728683233261108e-01 8.165933936834335327e-02 2.780470550060272217e-01 -2.580437362194061279e-01 2.716740826144814491e-03 9.611821919679641724e-02 -1.297669410705566406e-01 5.426182970404624939e-02 -9.991017729043960571e-02 9.346095845103263855e-03 1.160564571619033813e-01 1.308339089155197144e-01 -2.197637706995010376e-01 -3.016226887702941895e-01 -2.796347998082637787e-02 -2.390718460083007812e-01 -2.904510796070098877e-01 2.203820943832397461e-01 -8.485082536935806274e-02 -8.232977241277694702e-03 -1.062746420502662659e-01 2.197299897670745850e-02 3.095494806766510010e-01 -3.358953297138214111e-01 1.233377680182456970e-01 -8.307167887687683105e-02
2.656529843807220459e-01 -3.409152477979660034e-02 3.146683573722839355e-01 2.425886541604995728e-01 4.003373533487319946e-02 -1.157620735466480255e-02 2.138153761625289917e-01 -1.369040310382843018e-01 -6.311645358800888062e-02 -1.889535635709762573e-01 1.179780513048171997e-01 1.005692183971405029e-01 -5.250788480043411255e-02 3.449798226356506348e-01 1.395632177591323853e-01 -3.485885262489318848e-01 1.461840514093637466e-02 1.045986413955688477e-01 2.837755382061004639e-01 -2.452016025781631470e-01 2.139758616685867310e-01 1.707495898008346558e-01 -2.184094935655593872e-01 1.112953945994377136e-01 -6.482449918985366821e-02 -2.526684664189815521e-02 1.773471944034099579e-02 -1.549055576324462891e-01 -2.266858369112014771e-01 -9.249082207679748535e-02 -3.608046844601631165e-02 -2.220640890300273895e-02
1.473391056060791016e-01 -1.180187761783599854e-01 9.000930190086364746e-02 2.018479257822036743e-01 -3.171394169330596924e-01 -7.478505373001098633e-02 5.452629551291465759e-02 -3.253438770771026611e-01 -7.541880942881107330e-03 -1.651796847581863403e-01 1.320019513368606567e-01 9.094727784395217896e-02 1.409374829381704330e-02 1.284391433000564575e-01 1.491797864437103271e-01 -1.713413149118423462e-01 8.384420722723007202e-02 2.404575794935226440e-01 -8.961983025074005127e-02 -2.097027599811553955e-01 -1.737745255231857300e-01 1.086742337793111801e-02 -2.449632138013839722e-01 3.332507014274597168e-01 1.349849253892898560e-02 9.850457310676574707e-02 -2.054456025362014771e-01 -2.787457108497619629e-01 5.708173289895057678e-02 -2.297436147928237915e-01 2.445743680000305176e-01 -1.236806735396385193e-01
6.693370640277862549e-02 -2.797839045524597168e-01 3.878645971417427063e-02 5.050477338954806328e-04 -8.863259851932525635e-02 1.070930529385805130e-02 -2.852309048175811768e-01 -1.956969052553176880e-01 -3.120454214513301849e-02 -2.594813108444213867e-01 1.396528631448745728e-01 -1.925668716430664062e-01 -1.696726530790328979e-01 1.513873040676116943e-01 2.769985496997833252e-01 2.793305814266204834e-01 1.333207637071609497e-01 -2.366324327886104584e-02 2.495302259922027588e-01 -2.331557273864746094e-01 -7.262092828750610352e-02 -9.654927253723144531e-02 -1.305643916130065918e-01 3.472934961318969727e-01 -2.257131636142730713e-01 -5.511674657464027405e-02 -6.046328321099281311e-02 -1.474782973527908325e-01 9.571217931807041168e-03 8.683948218822479248e-02 1.529964357614517212e-01 2.431348562240600586e-01
2.773890793323516846e-01 -1.928086131811141968e-01 9.998433291912078857e-02 1.101691126823425293e-01 -3.429441750049591064e-01 4.386434331536293030e-02 1.560606956481933594e-01 -1.033372282981872559e-01 7.842333614826202393e-02 1.737153157591819763e-02 -2.157837525010108948e-02 -1.132823005318641663e-01 1.397912353277206421e-01 1.530445367097854614e-01 1.812590956687927246e-01 1.339063048362731934e-01 -1.320242732763290405e-01 -1.019786521792411804e-01 2.886137552559375763e-02 -4.303869307041168213e-01 3.394119907170534134e-03 -1.837015151977539062e-01 -3.296964168548583984e-01 5.979644507169723511e-02 -6.952335685491561890e-02 -1.451552212238311768e-01 -1.692059934139251709e-01 -4.082305431365966797e-01 -7.983205467462539673e-02 6.222050637006759644e-02 -2.751152589917182922e-02 -5.967048555612564087e-02
3.435038626194000244e-01 -1.255732178688049316e-01 1.705456227064132690e-01 -5.094150826334953308e-02 1.737494170665740967e-01 -9.227752685546875000e-02 2.124845422804355621e-02 -2.546608746051788330e-01 -9.869031608104705811e-02 -1.257856786251068115e-01 -1.438515353947877884e-02 -5.669996142387390137e-02 1.539871692657470703e-01 5.677380133420228958e-03 2.165469974279403687e-01 -1.614857912063598633e-01 2.174207121133804321e-01 3.654986321926116943e-01 -3.159779906272888184e-01 -3.059629201889038086e-01 1.836307793855667114e-01 1.052411645650863647e-01 -1.824231594800949097e-01 8.190608024597167969e-02 -1.255210041999816895e-01 -8.622012287378311157e-02 -1.265593320131301880e-01 -4.592048004269599915e-02 -1.435171216726303101e-01 2.425648123025894165e-01 1.098692566156387329e-01 -1.137060299515724182e-01
2.086487859487533569e-01 2.292757928371429443e-01 -2.484440058469772339e-02 -1.016155704855918884e-01 -3.399517834186553955e-01 3.154856339097023010e-02 1.308293547481298447e-02 -8.234038949012756348e-02 -7.335881888866424561e-02 1.326518505811691284e-01 8.517184853553771973e-02 -2.392432242631912231e-01 -2.075089812278747559e-01 1.242340728640556335e-01 5.572655424475669861e-02 2.781971395015716553e-01 2.013216912746429443e-01 2.916007637977600098e-01 -1.843003332614898682e-01 -3.536574542522430420e-01 1.565958708524703979e-01 1.858160346746444702e-01 -2.703651785850524902e-01 -4.641802981495857239e-03 -6.036911532282829285e-02 1.535973101854324341e-01 -1.531030088663101196e-01 -1.885138154029846191e-01 9.255309402942657471e-02 8.053094148635864258e-02 -1.396215260028839111e-01 7.381498813629150391e-02
1.305768340826034546e-01 1.117294840514659882e-02 3.836951255798339844e-01 5.064503476023674011e-02 -1.694954000413417816e-02 -6.071060523390769958e-02 -1.552162468433380127e-01 7.785376906394958496e-02 -2.898952960968017578e-01 -2.929760515689849854e-01 -6.995452195405960083e-02 -1.137872338294982910e-01 3.017011284828186035e-02 -7.015885412693023682e-02 1.465865075588226318e-01 1.385365724563598633e-01 -2.267716825008392334e-01 -4.922852851450443268e-03 -4.684920608997344971e-02 -2.231331616640090942e-01 1.599934138357639313e-02 1.226596301421523094e-03 -8.861836045980453491e-02 -1.105775609612464905e-01 1.498662382364273071e-01 1.954357773065567017e-01 -3.411061465740203857e-01 -2.464204579591751099e-01 3.988187909126281738e-01 8.161392807960510254e-02 1.360128223896026611e-01 -1.377116888761520386e-01
4.049713313579559326e-01 -1.174685265868902206e-02 1.649281680583953857e-01 4.480879381299018860e-02 -1.223083585500717163e-01 -1.979233473539352417e-01 -7.269779592752456665e-02 -7.404456287622451782e-02 2.323272451758384705e-02 -1.661626249551773071e-01 1.969019770622253418e-01 -5.752730648964643478e-04 1.222044676542282104e-01 2.360948920249938965e-01 -1.023756340146064758e-01 -5.402064998634159565e-04 -3.910544887185096741e-02 2.416137158870697021e-01 3.745205402374267578e-01 -1.949861645698547363e-01 -2.497414350509643555e-01 1.165948137640953064e-01 -2.863257825374603271e-01 7.242094725370407104e-02 2.695058882236480713e-01 -1.521613895893096924e-01 -2.886532619595527649e-02 -9.148373454809188843e-02 1.302444934844970703e-01 8.658245205879211426e-02 -1.712283194065093994e-01 1.830903142690658569e-01
4.698516726493835449e-01 -1.888683736324310303e-01 2.544162571430206299e-01 7.969503104686737061e-02 -7.884883880615234375e-02 1.149931550025939941e-01 -9.872577339410781860e-02 -1.822555214166641235e-01 7.619420439004898071e-02 3.665252123028039932e-03 -1.020969003438949585e-01 2.611290514469146729e-01 -1.332848370075225830e-01 -2.665312029421329498e-02 -1.042105350643396378e-02 -5.337161570787429810e-02 2.234859615564346313e-01 -1.886949092149734497e-01 -1.495415158569812775e-02 -3.204843401908874512e-01 -2.542726993560791016e-01 2.131460607051849365e-01 -2.696552872657775879e-02 3.040148615837097168e-01 -1.116677299141883850e-01 7.085900008678436279e-02 1.215613167732954025e-02 1.304964274168014526e-01 9.639629721641540527e-02 1.376689225435256958e-02 7.191821187734603882e-02 2.513477504253387451e-01
4.902528226375579834e-02 -2.037378400564193726e-01 1.809140592813491821e-01 -1.586479395627975464e-01 -5.653967708349227905e-02 -9.477815032005310059e-02 -2.353124022483825684e-01 -1.235978379845619202e-01 -5.885141342878341675e-02 -4.542205482721328735e-02 1.567805409431457520e-01 -1.131237074732780457e-01 -1.473478972911834717e-01 2.743996083736419678e-01 4.717830717563629150e-01 2.578038573265075684e-01 2.458211928606033325e-01 1.984501928091049194e-01 1.287053246051073074e-02 -2.098455429077148438e-01 1.329801231622695923e-01 -1.417259722948074341e-01 -3.167249262332916260e-01 1.352058798074722290e-01 4.068952053785324097e-02 1.123915240168571472e-01 -2.124582529067993164e-01 -3.821754455566406250e-02 1.491880267858505249e-01 -6.585018709301948547e-04 -4.199884831905364990e-02 3.351613134145736694e-02
1.114740893244743347e-01 -1.563637107610702515e-01 2.015520036220550537e-01 -3.398241847753524780e-02 -1.856839060783386230e-01 8.179883658885955811e-02 -2.025812417268753052e-01 -2.262191623449325562e-01 5.272299423813819885e-02 -2.386015355587005615e-01 3.915101662278175354e-02 4.085573926568031311e-02 -1.172558292746543884e-01 4.553574621677398682e-01 -6.123536452651023865e-02 -2.898781001567840576e-01 2.554734349250793457e-01 -2.049215734004974365e-01 -8.516272157430648804e-02 -1.429660767316818237e-01 2.418085932731628418e-03 1.588010489940643311e-01 -3.786904215812683105e-01 1.395026296377182007e-01 -5.587531253695487976e-02 3.150096163153648376e-02 -1.008976995944976807e-01 -2.373966127634048462e-01 1.173112075775861740e-02 -2.690193802118301392e-02 -1.373923569917678833e-01 5.233430489897727966e-02
5.033210515975952148e-01 8.348346501588821411e-02 1.211972609162330627e-01 8.750222623348236084e-02 -7.440250366926193237e-02 -1.423851400613784790e-01 -1.703492999076843262e-01 -1.441938430070877075e-01 -2.381345927715301514e-01 -1.445500832051038742e-02 -1.870964281260967255e-02 1.275186985731124878e-01 1.992323547601699829e-01 3.599444404244422913e-02 2.047950625419616699e-01 8.846482634544372559e-02 8.402443677186965942e-02 2.008026093244552612e-01 1.849508732557296753e-01 -2.217199802398681641e-01 6.447535008192062378e-02 9.771228581666946411e-02 -3.254816234111785889e-01 1.895226836204528809e-01 7.079546898603439331e-02 -5.176709219813346863e-02 3.377061337232589722e-02 -4.605505988001823425e-02 8.846864849328994751e-02 2.482399642467498779e-01 5.681120976805686951e-02 3.278839588165283203e-01
4.771523177623748779e-02 -5.447265878319740295e-02 3.479618728160858154e-01 -1.748939305543899536e-01 1.830878853797912598e-01 1.490817666053771973e-01 2.489015646278858185e-02 -2.683205008506774902e-01 4.501678794622421265e-02 -3.639789223670959473e-01 2.976557910442352295e-01 -7.136106491088867188e-02 -1.574412882328033447e-01 2.336028218269348145e-02 1.085894033312797546e-01 1.085877120494842529e-01 2.406031638383865356e-01 6.349555402994155884e-02 2.708940207958221436e-01 -3.044637441635131836e-01 -5.069971457123756409e-02 2.561923861503601074e-01 -1.854090690612792969e-01 1.277206987142562866e-01 -5.538259446620941162e-02 -1.181864738464355469e-01 2.650572732090950012e-02 -3.576650097966194153e-02 1.534946411848068237e-01 -9.328624606132507324e-02 1.829406619071960449e-01 7.725957036018371582e-02
3.241750001907348633e-01 -3.072675084695219994e-03 2.997460365295410156e-01 2.221069633960723877e-01 -2.475195676088333130e-01 -2.714848518371582031e-01 -8.793430402874946594e-03 -3.357487916946411133e-01 7.532732188701629639e-02 -1.602172255516052246e-01 9.740341454744338989e-02 2.981228567659854889e-02 -4.396533593535423279e-03 -2.488788217306137085e-02 2.381737083196640015e-01 -5.030766874551773071e-02 -2.103453967720270157e-03 1.014093086123466492e-01 2.304523251950740814e-02 -6.380702555179595947e-02 -1.529979109764099121e-01 1.173655316233634949e-01 -3.595101535320281982e-01 7.113990932703018188e-02 4.932364448904991150e-02 7.356669008731842041e-02 -1.603104472160339355e-01 -3.148743808269500732e-01 -3.356275334954261780e-02 -1.840532273054122925e-01 2.271980941295623779e-01 -2.525954693555831909e-02
-3.617341443896293640e-02 1.365570165216922760e-02 1.983251720666885376e-01 4.786228016018867493e-02 -2.788321673870086670e-01 -6.347571313381195068e-02 -2.109223231673240662e-02 -1.882620453834533691e-01 1.617080718278884888e-01 -8.603974431753158569e-02 9.696316719055175781e-02 -1.239292845129966736e-01 -1.695238649845123291e-01 1.416402608156204224e-01 1.395669728517532349e-01 -7.540193945169448853e-02 1.461884938180446625e-02 1.812188178300857544e-01 1.281588673591613770e-01 -4.079421162605285645e-01 3.351671993732452393e-01 7.860258966684341431e-02 -3.535349369049072266e-01 -2.882316336035728455e-02 -6.418596208095550537e-02 -2.969347536563873291e-01 -1.830028295516967773e-01 -2.586314380168914795e-01 1.843717992305755615e-01 -8.780996501445770264e-02 5.975473299622535706e-02 -9.363235533237457275e-02
2.714426517486572266e-01 1.913300305604934692e-01 1.894739642739295959e-02 2.886456549167633057e-01 -1.208506077527999878e-01 3.395403325557708740e-01 4.866309463977813721e-02 -1.258667409420013428e-01 -8.886876702308654785e-02 -2.782243192195892334e-01 -4.765760898590087891e-02 -8.718585968017578125e-02 1.627115756273269653e-01 3.186237215995788574e-01 7.821705192327499390e-02 -8.092806674540042877e-03 2.165559232234954834e-01 1.587202399969100952e-01 -9.018643200397491455e-02 -1.908815503120422363e-01 1.518749296665191650e-01 7.972376793622970581e-02 -1.441359072923660278e-01 2.603682875633239746e-01 -1.107112392783164978e-01 -1.465723365545272827e-01 -2.724503278732299805e-01 4.917600750923156738e-02 8.998736739158630371e-02 2.314516752958297729e-01 4.921585321426391602e-02 1.394649595022201538e-01
2.512540519237518311e-01 -1.866814941167831421e-01 2.012362629175186157e-01 -1.513848304748535156e-01 -2.848376147449016571e-02 -1.066058129072189331e-01 4.272553697228431702e-02 -6.729971617460250854e-02 2.095993757247924805e-01 -3.316738307476043701e-01 -1.020112931728363037e-01 -4.018717259168624878e-02 8.613636344671249390e-02 3.447211114689707756e-03 1.458105295896530151e-01 1.616242900490760803e-02 -1.572255603969097137e-02 -2.186689525842666626e-01 5.653456225991249084e-02 -4.709943830966949463e-01 5.299064517021179199e-02 -9.131757169961929321e-02 -4.055449664592742920e-01 2.512324750423431396e-01 1.286077946424484253e-01 -1.847992986440658569e-01 -7.202952355146408081e-02 5.066233128309249878e-02 -1.653107702732086182e-01 4.917599633336067200e-02 -1.112136393785476685e-01 -1.130327284336090088e-01
2.584209740161895752e-01 -2.781262099742889404e-01 1.237587556242942810e-01 1.388531774282455444e-01 -3.958601057529449463e-01 -6.351760774850845337e-02 -6.174892187118530273e-02 -2.103355675935745239e-01 -3.195066750049591064e-02 -1.037866920232772827e-01 8.933696895837783813e-02 9.039278328418731689e-02 -5.152186751365661621e-02 8.562508970499038696e-02 1.239812523126602173e-01 -3.750498965382575989e-02 9.721079468727111816e-02 1.940578371286392212e-01 -1.769241392612457275e-01 -3.561064973473548889e-02 -7.980683445930480957e-02 8.910840004682540894e-02 -1.627714633941650391e-01 2.968931198120117188e-01 -8.175367116928100586e-02 1.054331585764884949e-01 -1.934399902820587158e-01 -3.218933641910552979e-01 -1.324873883277177811e-03 -2.227120548486709595e-01 3.211986720561981201e-01 1.937329620122909546e-01
3.002413213253021240e-01 -4.409758001565933228e-02 4.841705858707427979e-01 -7.655652612447738647e-02 5.193965137004852295e-02 4.321410134434700012e-02 -1.484750658273696899e-01 1.447496712207794189e-01 -1.619863957166671753e-01 -1.750221103429794312e-01 -2.339922636747360229e-02 4.669841006398200989e-02 9.844912588596343994e-02 1.525849252939224243e-01 6.354193389415740967e-02 7.015193998813629150e-02 -1.879719272255897522e-02 1.057541891932487488e-01 -1.500096321105957031e-01 -2.203803509473800659e-01 1.131397020071744919e-02 2.314884513616561890e-01 -3.224323391914367676e-01 -2.203625440597534180e-01 1.485527008771896362e-01 6.285328418016433716e-02 -1.140834540128707886e-01 -2.009894996881484985e-01 7.061629742383956909e-02 2.157746553421020508e-01 -2.427825480699539185e-01 1.994200944900512695e-01
4.772130250930786133e-01 -2.056177258491516113e-01 2.063608318567276001e-01 1.359060406684875488e-01 -4.570026323199272156e-02 8.383067697286605835e-02 1.431873887777328491e-01 4.826088622212409973e-02 -1.888684034347534180e-01 -1.611063182353973389e-01 5.857321619987487793e-02 3.970665857195854187e-02 1.376283727586269379e-02 2.422949075698852539e-01 2.218570373952388763e-02 4.757563583552837372e-04 2.633989155292510986e-01 2.645185291767120361e-01 -2.478347450960427523e-04 -1.665406078100204468e-01 3.801462948322296143e-01 2.188442647457122803e-01 -1.588064283132553101e-01 -4.053022712469100952e-02 1.061693355441093445e-01 -9.877736121416091919e-02 -1.100668311119079590e-01 -4.019915685057640076e-02 -2.604252658784389496e-02 -2.582433521747589111e-01 -1.046843677759170532e-01 1.073587536811828613e-01
1.210679039359092712e-01 1.502801291644573212e-02 2.117890566587448120e-01 -8.654521405696868896e-02 -1.878267377614974976e-01 1.753275245428085327e-01 -4.634862020611763000e-02 -3.068047761917114258e-01 -2.397985458374023438e-01 -2.359439879655838013e-01 -3.114009276032447815e-02 -1.244300827383995056e-01 -4.261001944541931152e-02 2.666263282299041748e-01 -2.141064405441284180e-01 8.395989984273910522e-02 1.455750167369842529e-01 3.170321285724639893e-01 -5.646206066012382507e-02 -1.524315923452377319e-01 1.647680699825286865e-01 -6.448452174663543701e-02 -6.270445883274078369e-02 4.340920150279998779e-01 1.509268581867218018e-01 -8.676859736442565918e-02 -2.785649299621582031e-01 1.115383654832839966e-01 8.804354071617126465e-02 -2.805482409894466400e-02 -7.497680932283401489e-02 -9.353058040142059326e-02
1.381601393222808838e-01 -1.482159495353698730e-01 2.139775902032852173e-01 -4.052357003092765808e-02 -1.595288142561912537e-02 1.277201473712921143e-01 -7.725349813699722290e-02 -1.032070964574813843e-01 1.380460560321807861e-01 -1.007365761324763298e-03 -3.219681084156036377e-01 -1.139315660111606121e-03 -3.171285688877105713e-01 -3.901814296841621399e-02 6.990768015384674072e-02 -1.004195511341094971e-01 3.075700625777244568e-02 3.582144677639007568e-01 -2.316311188042163849e-02 -6.771127134561538696e-02 -1.321976184844970703e-01 -1.579350084066390991e-01 -3.046643733978271484e-01 3.651468157768249512e-01 1.180912256240844727e-01 -1.539470404386520386e-01 -3.251306712627410889e-02 -2.508569657802581787e-01 1.885091215372085571e-01 -2.416485548019409180e-01 1.540722250938415527e-01 1.276131421327590942e-01
3.707942366600036621e-02 1.186610981822013855e-01 1.908342242240905762e-01 -1.303288489580154419e-01 -2.470448315143585205e-01 1.445826143026351929e-01 3.985464572906494141e-03 5.846389010548591614e-02 -1.222705096006393433e-01 -8.580016344785690308e-02 1.475834697484970093e-01 -3.237166628241539001e-02 1.611289083957672119e-01 -5.052071064710617065e-03 -2.168428152799606323e-01 1.662232428789138794e-01 -2.600699067115783691e-01 2.588926851749420166e-01 1.504022181034088135e-01 -2.720583379268646240e-01 -1.447835266590118408e-01 8.927140384912490845e-02 -3.781241774559020996e-01 3.310404717922210693e-01 3.551240265369415283e-02 1.131441891193389893e-01 -6.019270792603492737e-02 -3.215548694133758545e-01 1.790212392807006836e-01 -1.077502071857452393e-01 8.273719996213912964e-02 1.249372959136962891e-01
3.013209998607635498e-01 9.390330873429775238e-03 3.910999298095703125e-01 1.598635315895080566e-01 1.418393999338150024e-01 1.123308911919593811e-01 -3.907472491264343262e-01 1.599696129560470581e-01 4.255073517560958862e-02 -1.862625032663345337e-01 -1.275224536657333374e-01 1.311335805803537369e-02 1.192922983318567276e-02 8.227635174989700317e-02 -1.578765064477920532e-01 2.011408060789108276e-01 -1.798377744853496552e-02 1.613321900367736816e-01 7.371491938829421997e-02 -2.199675738811492920e-01 -7.010651379823684692e-02 2.263903617858886719e-01 -4.101962149143218994e-01 1.077326014637947083e-01 8.216544240713119507e-02 1.089170202612876892e-01 -1.558218449354171753e-01 -5.998818203806877136e-02 -9.506583213806152344e-02 -7.452207803726196289e-02 -1.136348024010658264e-01 -6.446941941976547241e-02
-3.349392500240355730e-04 5.729994922876358032e-02 4.453331828117370605e-01 3.068032115697860718e-02 9.895998984575271606e-02 1.170967370271682739e-01 1.355085670948028564e-01 -5.949549376964569092e-02 -3.223563134670257568e-01 -3.157211542129516602e-01 -1.606078743934631348e-01 6.750241667032241821e-02 -2.453986257314682007e-01 2.376689612865447998e-01 1.110403463244438171e-01 -1.449597477912902832e-01 -9.213609993457794189e-02 -4.104981571435928345e-02 2.722330763936042786e-02 -2.322754710912704468e-01 -2.445282191038131714e-01 8.665022253990173340e-02 -1.487120985984802246e-01 7.711270451545715332e-02 2.426426112651824951e-02 -1.123830080032348633e-01 1.532150954008102417e-01 -1.331332027912139893e-01 2.447300255298614502e-01 1.321074813604354858e-01 1.696884781122207642e-01 2.174002379179000854e-01
4.652477204799652100e-01 -1.428439840674400330e-02 1.597204357385635376e-01 4.080296307802200317e-02 2.771111576294060796e-05 1.487364768981933594e-01 4.768082126975059509e-02 -4.017249122262001038e-02 -2.385082542896270752e-01 -1.793358772993087769e-01 -3.865909948945045471e-02 1.245185285806655884e-01 -3.020489774644374847e-02 1.852611601352691650e-01 -9.408878535032272339e-02 -5.443791300058364868e-02 1.201162934303283691e-01 3.749798238277435303e-01 2.405694425106048584e-01 -2.696586251258850098e-01 1.054583340883255005e-01 1.651927679777145386e-01 -2.809007763862609863e-01 2.366805449128150940e-02 -1.283669378608465195e-02 9.423069655895233154e-02 -1.608742028474807739e-01 -3.936661034822463989e-02 1.431711912155151367e-01 2.672272324562072754e-01 -2.123240381479263306e-01 9.528725408017635345e-03
4.690634310245513916e-01 -6.139107421040534973e-02 1.717403233051300049e-01 -9.160194545984268188e-02 1.175675913691520691e-02 9.677992202341556549e-03 -1.707327812910079956e-01 -1.676791608333587646e-01 -1.051534488797187805e-01 1.324365381151437759e-02 -8.046372234821319580e-02 5.418362468481063843e-02 1.349034905433654785e-01 1.970091760158538818e-01 -4.384113848209381104e-02 2.896416187286376953e-01 -7.352267205715179443e-02 6.169797107577323914e-02 1.589562296867370605e-01 -3.359009325504302979e-01 1.135363616049289703e-02 3.842177987098693848e-02 -1.516916900873184204e-01 1.796990260481834412e-02 -1.879758387804031372e-01 -2.718223631381988525e-01 -7.153418660163879395e-02 -6.803657114505767822e-02 2.804050147533416748e-01 2.411038875579833984e-01 2.262259423732757568e-01 1.954653412103652954e-01
4.004782438278198242e-01 3.882612287998199463e-02 4.111611843109130859e-02 1.557412296533584595e-01 1.184324249625205994e-01 -7.319975644350051880e-02 -2.998304665088653564e-01 -8.366431295871734619e-02 3.143113479018211365e-02 -7.280795276165008545e-02 -3.576884791254997253e-02 1.107133775949478149e-01 -9.899894893169403076e-02 6.611992418766021729e-02 -2.778669260442256927e-02 3.336670994758605957e-01 -1.006843969225883484e-01 2.513213315978646278e-03 -1.647064387798309326e-01 -2.022971212863922119e-01 -1.935655623674392700e-02 2.947941720485687256e-01 -3.040065169334411621e-01 1.517633348703384399e-01 2.552087604999542236e-01 1.549840122461318970e-01 -2.124582529067993164e-01 9.402577579021453857e-02 -6.081723258830606937e-04 -1.866705119609832764e-01 -1.837151795625686646e-01 2.390030026435852051e-01
3.603434562683105469e-01 5.143881961703300476e-02 1.845663338899612427e-01 -4.493496194481849670e-02 1.375504434108734131e-01 -4.917154833674430847e-02 1.824207156896591187e-01 -2.797690778970718384e-02 -2.547703087329864502e-01 -4.515143930912017822e-01 1.254372894763946533e-01 -7.478019595146179199e-02 5.157976597547531128e-02 -9.085024893283843994e-02 5.933838710188865662e-02 -1.990247890353202820e-02 -1.797962188720703125e-01 1.031967848539352417e-01 -1.661931425333023071e-01 -3.090427815914154053e-01 -3.267003223299980164e-02 -1.442085653543472290e-01 -3.174243569374084473e-01 -1.502999514341354370e-01 -3.780088201165199280e-02 4.909919202327728271e-02 -3.166577816009521484e-01 -2.877140790224075317e-02 -2.004498988389968872e-01 1.125703677535057068e-01 -4.253034666180610657e-02 1.332215312868356705e-02
3.033322989940643311e-01 1.161866784095764160e-01 3.447655737400054932e-01 7.879585772752761841e-02 -2.006127499043941498e-02 -1.251491010189056396e-01 -1.629860140383243561e-02 2.500967085361480713e-01 -1.256223917007446289e-01 -8.498573303222656250e-02 -3.426598608493804932e-01 7.131743431091308594e-02 5.439317971467971802e-02 2.090471386909484863e-01 1.426255982369184494e-02 9.050308167934417725e-02 1.309131272137165070e-02 9.774806350469589233e-02 5.250970646739006042e-02 -1.031567230820655823e-01 -3.319042548537254333e-02 1.572669893503189087e-01 -2.683574259281158447e-01 3.997381031513214111e-02 2.607930004596710205e-01 2.475795596837997437e-01 -4.715606570243835449e-02 -1.890534162521362305e-01 3.532757759094238281e-01 1.942422091960906982e-01 1.959805376827716827e-02 1.929152756929397583e-01
3.614861518144607544e-02 8.866361528635025024e-02 8.890432119369506836e-02 -1.500616520643234253e-01 -4.355969280004501343e-02 3.560544252395629883e-01 -2.910187244415283203e-01 -1.380983442068099976e-01 -1.204368025064468384e-01 -2.071876972913742065e-01 5.573686584830284119e-02 7.167277485132217407e-02 -1.715972125530242920e-01 -6.447995454072952271e-02 7.680846005678176880e-02 9.702189266681671143e-02 9.240340441465377808e-02 2.690893113613128662e-01 6.532465666532516479e-02 -3.183630406856536865e-01 1.892391741275787354e-01 9.160919487476348877e-02 -3.025412857532501221e-01 1.842440068721771240e-01 -8.727460354566574097e-02 -1.850272864103317261e-01 -1.363448947668075562e-01 1.313416957855224609e-01 4.053158462047576904e-01 -4.933372884988784790e-02 9.418088197708129883e-02 6.208983808755874634e-02
1.691516935825347900e-01 3.618197888135910034e-02 1.533991545438766479e-01 -1.233644410967826843e-02 -4.364906251430511475e-01 1.288782805204391479e-01 -2.432072609663009644e-01 -2.068910747766494751e-01 -6.456604599952697754e-02 -8.253160864114761353e-02 2.592534422874450684e-01 7.960443943738937378e-02 1.691796071827411652e-02 7.890391349792480469e-02 -1.115795075893402100e-01 1.981153637170791626e-01 9.455292671918869019e-02 2.585983872413635254e-01 -1.010088473558425903e-01 -2.309051454067230225e-01 1.120283007621765137e-01 1.794929504394531250e-01 -3.683709725737571716e-02 2.889620363712310791e-01 9.736362844705581665e-02 3.006309829652309418e-02 -9.919771552085876465e-02 -1.493334621191024780e-01 2.313670814037322998e-01 3.255885839462280273e-01 -1.448929309844970703e-01 -5.052252113819122314e-02
2.110002934932708740e-01 -3.024328351020812988e-01 2.732783854007720947e-01 1.441504508256912231e-01 3.123053722083568573e-02 -1.511447131633758545e-01 1.956722289323806763e-01 7.673153281211853027e-02 1.459786444902420044e-01 -2.046999633312225342e-01 -6.246076151728630066e-02 -3.674936713650822639e-03 6.250328570604324341e-02 1.633138358592987061e-01 6.259360164403915405e-02 1.535452064126729965e-02 -1.000944152474403381e-02 -1.713809669017791748e-01 1.347961425781250000e-01 -3.265060782432556152e-01 -7.846929877996444702e-02 -8.909868448972702026e-02 -4.670456647872924805e-01 2.307490259408950806e-01 1.158591732382774353e-01 -2.995537519454956055e-01 -7.005337625741958618e-02 1.348075419664382935e-01 -1.666837930679321289e-01 -9.283546358346939087e-03 -6.401995569467544556e-02 -2.781622111797332764e-02
1.025290563702583313e-01 -1.633909791707992554e-01 4.025191962718963623e-01 -1.198271289467811584e-01 7.905399799346923828e-02 9.839869104325771332e-03 1.631368398666381836e-01 -1.470371484756469727e-01 2.528900504112243652e-01 -4.560144618153572083e-02 -9.417830407619476318e-02 -2.651646733283996582e-03 1.887676119804382324e-01 2.763165347278118134e-02 2.577723562717437744e-01 6.104805320501327515e-02 7.623306661844253540e-02 -6.210389733314514160e-02 7.991669327020645142e-02 -3.511329889297485352e-01 -1.365622431039810181e-01 -6.136542931199073792e-02 -4.600963890552520752e-01 3.292645215988159180e-01 9.361622482538223267e-02 -2.782948315143585205e-02 2.598505839705467224e-02 -2.557483501732349396e-02 8.733288384974002838e-03 2.059972435235977173e-01 1.078330874443054199e-01 -5.896139889955520630e-02
1.934346258640289307e-01 -8.878630399703979492e-02 2.813803963363170624e-02 3.926216363906860352e-01 4.300950560718774796e-03 -1.606200076639652252e-02 -4.465608671307563782e-02 -1.844497323036193848e-01 -2.502014935016632080e-01 -2.055762857198715210e-01 -6.011225283145904541e-02 9.739349782466888428e-02 -1.594306081533432007e-01 3.918816149234771729e-01 -6.678309291601181030e-02 1.426434218883514404e-01 -1.380997449159622192e-01 -1.228790059685707092e-01 -4.793955758213996887e-02 -1.957551240921020508e-01 1.454647481441497803e-01 3.995597958564758301e-01 -7.146759331226348877e-02 1.345122903585433960e-01 -2.200215309858322144e-01 1.731230691075325012e-02 -5.318457260727882385e-02 -2.369199097156524658e-01 6.315051764249801636e-02 1.041102968156337738e-02 6.328585743904113770e-02 2.171127349138259888e-01
1.722730547189712524e-01 -1.436090469360351562e-01 2.326352000236511230e-01 4.322696477174758911e-02 -1.557167153805494308e-02 -4.361721128225326538e-02 -1.613805890083312988e-01 2.557778656482696533e-01 -7.605372369289398193e-02 -3.081886470317840576e-02 1.903683692216873169e-01 4.665141750592738390e-04 7.533704489469528198e-02 1.240611746907234192e-01 -2.264356911182403564e-01 2.172006815671920776e-01 -2.219358086585998535e-01 2.630037963390350342e-01 -1.930217444896697998e-02 -2.148107141256332397e-01 -1.228515282273292542e-01 1.943315193057060242e-02 -3.616724610328674316e-01 2.435056865215301514e-01 -4.404831305146217346e-02 1.617848128080368042e-01 -1.409941762685775757e-01 -3.834871351718902588e-01 -7.656110823154449463e-02 -2.325255721807479858e-01 -5.187641945667564869e-04 1.100370883941650391e-01
2.923579812049865723e-01 -1.724115759134292603e-01 1.877595633268356323e-01 -2.218158356845378876e-02 -3.224126398563385010e-01 1.343049257993698120e-01 2.615188062191009521e-02 -1.998394280672073364e-01 -2.620863616466522217e-01 -2.359381020069122314e-01 3.003281354904174805e-01 2.340968511998653412e-02 -8.035970479249954224e-02 2.941541075706481934e-01 -1.227549836039543152e-02 -6.519819796085357666e-02 1.101261302828788757e-01 7.765350490808486938e-02 -1.694803237915039062e-01 -5.642189830541610718e-02 -5.506048444658517838e-03 -5.064923316240310669e-02 -2.103037238121032715e-01 -3.055972419679164886e-02 -2.434935569763183594e-01 -9.543708711862564087e-02 -2.297843992710113525e-01 -3.582069873809814453e-01 2.006010711193084717e-02 -1.227793395519256592e-01 -1.834970898926258087e-02 1.039942502975463867e-01
4.367714524269104004e-01 -2.220472246408462524e-01 2.250885516405105591e-01 -3.834198042750358582e-02 2.077530920505523682e-01 -5.284623429179191589e-02 -1.464371383190155029e-01 -2.349842339754104614e-01 -6.936237961053848267e-02 1.284005399793386459e-02 2.550286054611206055e-02 1.056122258305549622e-01 -7.449194043874740601e-02 -1.382041126489639282e-01 -9.096143767237663269e-03 1.289845407009124756e-01 -1.336475163698196411e-01 2.334032952785491943e-01 5.235837027430534363e-02 -3.882977068424224854e-01 8.211603760719299316e-02 1.174408867955207825e-01 -1.248432099819183350e-01 7.702802121639251709e-02 -1.464706808328628540e-01 -2.282049953937530518e-01 1.352330297231674194e-01 -9.582121670246124268e-02 2.981187403202056885e-01 2.547869980335235596e-01 6.489165872335433960e-02 1.062742713838815689e-02
6.223269924521446228e-02 -1.689291894435882568e-01 1.987487077713012695e-01 7.317019253969192505e-02 -2.889864742755889893e-01 -2.624380886554718018e-01 -2.804576754570007324e-01 -2.075096964836120605e-01 -2.441198565065860748e-02 -2.142947465181350708e-01 -3.858247399330139160e-02 1.337968856096267700e-01 5.751561373472213745e-02 2.221463471651077271e-01 -1.246977597475051880e-01 -2.114237472414970398e-02 3.198364377021789551e-02 1.279969513416290283e-01 8.630080521106719971e-02 -3.444749414920806885e-01 2.013371326029300690e-02 2.663953788578510284e-02 -1.207936555147171021e-01 2.071762531995773315e-01 -2.875943183898925781e-01 -1.169673874974250793e-01 1.398216336965560913e-01 -3.128578960895538330e-01 -1.235625147819519043e-01 -1.748780757188796997e-01 6.674796342849731445e-02 -2.186251580715179443e-01
1.866194605827331543e-01 -2.807869315147399902e-01 1.568140834569931030e-01 5.844927951693534851e-02 4.611377418041229248e-02 1.743951439857482910e-01 2.502242028713226318e-01 -2.364266216754913330e-01 1.290271878242492676e-01 -5.455831438302993774e-02 -6.184039264917373657e-02 1.680416166782379150e-01 -1.820224709808826447e-02 1.667717844247817993e-01 2.606354057788848877e-01 -9.110576659440994263e-02 -1.867089271545410156e-01 -1.649902574717998505e-02 -3.693288564682006836e-02 -2.655628919601440430e-01 -9.979172050952911377e-02 -2.289230972528457642e-01 -4.044236540794372559e-01 3.193061947822570801e-01 -4.584087058901786804e-02 -1.352388113737106323e-01 1.261462643742561340e-02 -2.408806085586547852e-01 1.257611159235239029e-02 1.822638064622879028e-01 6.454179435968399048e-02 1.401540171355009079e-02
2.227536588907241821e-01 -2.320256382226943970e-01 1.905920356512069702e-01 -1.685683801770210266e-02 -3.620179295539855957e-01 -1.966282427310943604e-01 1.856869757175445557e-01 4.597537964582443237e-02 -1.720972508192062378e-01 -1.014945283532142639e-01 7.901973091065883636e-03 1.282937228679656982e-01 -3.458259999752044678e-01 4.936834797263145447e-02 4.035337641835212708e-02 1.375460177659988403e-01 -1.945406645536422729e-01 -2.403581589460372925e-01 9.373525530099868774e-02 -3.886976242065429688e-01 -3.932194411754608154e-02 2.104609832167625427e-02 -2.017614692449569702e-01 1.830711364746093750e-01 -5.119564384222030640e-02 -8.406927436590194702e-02 1.620680093765258789e-01 -8.903040550649166107e-03 5.571966990828514099e-02 -1.775036156177520752e-01 2.285901606082916260e-01 -2.240646608697716147e-05
3.559244275093078613e-01 1.394587308168411255e-01 1.394169963896274567e-02 -1.986623369157314301e-02 -1.346534490585327148e-02 -5.660789832472801208e-02 1.733282655477523804e-01 -3.116760253906250000e-01 -2.052387446165084839e-01 -1.641701608896255493e-01 -7.763452827930450439e-02 1.334656476974487305e-01 2.066143155097961426e-01 2.271651029586791992e-01 -9.018199890851974487e-02 1.484744250774383545e-01 -1.098912507295608521e-01 4.033018648624420166e-01 -1.763878911733627319e-01 -2.335746884346008301e-01 1.024938672780990601e-01 -6.704280525445938110e-02 -2.605496644973754883e-01 4.010736197233200073e-02 9.118778258562088013e-02 -3.715629130601882935e-02 -1.349674314260482788e-01 -3.794962074607610703e-03 3.518183156847953796e-02 2.813921272754669189e-01 -2.289024740457534790e-02 2.270707637071609497e-01
3.484666645526885986e-01 1.660646945238113403e-01 1.448024213314056396e-01 6.136945262551307678e-02 5.409573763608932495e-02 -6.650660932064056396e-02 -4.492444172501564026e-02 -2.508585751056671143e-01 -8.237808942794799805e-02 8.433258160948753357e-03 -5.043213814496994019e-02 -2.464736551046371460e-01 1.877897828817367554e-01 -1.844080351293087006e-02 -5.339516326785087585e-02 7.855212688446044922e-02 -1.795824617147445679e-01 9.585118293762207031e-02 -1.573217362165451050e-01 -4.225595295429229736e-01 -1.444661021232604980e-01 1.074610128998756409e-01 -8.965095132589340210e-02 1.805697977542877197e-01 1.789937615394592285e-01 1.152054145932197571e-01 3.746530115604400635e-01 -1.636460870504379272e-01 1.165521591901779175e-01 1.515863537788391113e-01 1.677643656730651855e-01 2.102777808904647827e-01
9.607081883586943150e-04 -9.899180382490158081e-02 1.246248632669448853e-01 1.483221650123596191e-01 -1.315215229988098145e-01 6.070782616734504700e-02 -1.489572809077799320e-03 -7.993461191654205322e-02 1.536939106881618500e-02 -2.413600385189056396e-01 1.488183140754699707e-01 -2.943829894065856934e-01 -1.022320091724395752e-01 2.407819777727127075e-01 5.715214461088180542e-02 2.104375362396240234e-01 3.264881670475006104e-02 1.808784604072570801e-01 -1.918538063764572144e-01 -4.016966223716735840e-01 2.769762277603149414e-01 -1.171288788318634033e-01 -2.525847852230072021e-01 -3.716734796762466431e-02 -3.906939923763275146e-02 -3.647511899471282959e-01 -2.593943178653717041e-01 -1.778132915496826172e-01 6.230733916163444519e-02 1.117716953158378601e-01 5.208465084433555603e-02 4.347252100706100464e-02
2.085795700550079346e-01 1.421458553522825241e-02 2.076620757579803467e-01 6.491647660732269287e-02 7.800339162349700928e-02 1.135781481862068176e-01 -6.149735301733016968e-02 6.408835202455520630e-02 -1.168833673000335693e-01 2.988163754343986511e-02 2.218194901943206787e-01 -6.382799893617630005e-02 9.865418821573257446e-02 2.569138407707214355e-01 -1.618458330631256104e-01 6.577061861753463745e-02 -2.961187958717346191e-01 1.994157433509826660e-01 4.730729013681411743e-02 -2.564403414726257324e-01 1.417872607707977295e-01 8.388012647628784180e-02 -3.817736506462097168e-01 2.574372291564941406e-01 1.267779022455215454e-01 5.116629973053932190e-02 -6.797491014003753662e-02 -3.709133863449096680e-01 -4.567863419651985168e-02 -2.962363660335540771e-01 1.503205448389053345e-01 -6.895035039633512497e-03
1.914922297000885010e-01 5.417239665985107422e-02 -1.382492762058973312e-02 1.222152635455131531e-01 -1.363336890935897827e-01 2.352374196052551270e-01 1.296374499797821045e-01 -2.113612145185470581e-01 -1.208472996950149536e-02 -4.903244599699974060e-02 3.082766663283109665e-03 -5.443421751260757446e-02 9.471161291003227234e-03 2.201189249753952026e-01 2.305961102247238159e-01 -4.906442016363143921e-02 6.551240384578704834e-02 2.504687570035457611e-02 -1.023264229297637939e-01 -5.125074386596679688e-01 -3.351048752665519714e-02 -2.931378409266471863e-02 -4.345034956932067871e-01 7.904319465160369873e-02 5.414255335927009583e-02 -8.494557440280914307e-02 -9.802194684743881226e-02 -2.845439016819000244e-01 -4.826608300209045410e-02 2.687320113182067871e-01 1.437909007072448730e-01 -1.708749383687973022e-01
5.142833590507507324e-01 -2.414796650409698486e-01 4.734675586223602295e-02 2.637945711612701416e-01 1.650532037019729614e-01 -1.782834976911544800e-01 -3.458428084850311279e-01 -9.692485630512237549e-02 1.080512031912803650e-01 -1.436741650104522705e-01 1.063848473131656647e-02 1.550182402133941650e-01 -6.832279264926910400e-02 9.281034022569656372e-02 -4.231674969196319580e-02 -1.686604171991348267e-01 2.675013244152069092e-02 2.727892994880676270e-01 1.811307072639465332e-01 -1.680498272180557251e-01 8.631240576505661011e-02 -6.517815589904785156e-02 -3.109308481216430664e-01 2.075135260820388794e-01 7.797817140817642212e-02 3.182338550686836243e-02 -9.349720925092697144e-02 -3.464000672101974487e-02 2.853434160351753235e-02 9.859626181423664093e-03 -3.320448740851134062e-04 1.086214855313301086e-01
5.732103586196899414e-01 1.222313567996025085e-02 1.107664331793785095e-01 4.939901083707809448e-02 -7.030753791332244873e-02 -2.874273359775543213e-01 -3.804259374737739563e-02 -1.974298357963562012e-01 5.100650340318679810e-02 -9.472116082906723022e-02 -9.737501293420791626e-02 -5.130989849567413330e-02 -3.620954230427742004e-02 2.812834680080413818e-01 -1.191455498337745667e-01 -1.109283766709268093e-03 -1.448553651571273804e-01 4.147519543766975403e-02 1.722237020730972290e-01 -4.104592204093933105e-01 1.455058604478836060e-01 -1.983980536460876465e-01 -8.437469601631164551e-02 1.570643335580825806e-01 5.296435207128524780e-02 1.108435690402984619e-01 1.217350438237190247e-01 9.600920975208282471e-02 -4.530317336320877075e-02 8.777102828025817871e-02 8.265135437250137329e-02 2.034496963024139404e-01
3.340303301811218262e-01 -7.059596478939056396e-03 3.028506338596343994e-01 1.981570124626159668e-01 1.231871172785758972e-01 -3.969051316380500793e-02 -4.345896467566490173e-02 6.115997955203056335e-02 2.703461982309818268e-02 5.283598229289054871e-02 1.722932457923889160e-01 1.999030075967311859e-02 2.127734571695327759e-01 2.096776217222213745e-01 -6.487937271595001221e-02 2.030637711286544800e-01 -1.586152762174606323e-01 2.323640286922454834e-01 -1.194093469530344009e-02 -1.094217523932456970e-01 4.190886020660400391e-02 2.435991317033767700e-01 -3.742130696773529053e-01 3.723092079162597656e-01 -1.163105890154838562e-01 1.079466789960861206e-01 1.178023056127130985e-03 -8.236498385667800903e-02 -4.016180709004402161e-02 -2.942930459976196289e-01 1.141168028116226196e-01 4.996903240680694580e-02
1.796272695064544678e-01 -1.269978731870651245e-01 2.756428122520446777e-01 1.382432579994201660e-01 -3.538805246353149414e-01 -3.672612830996513367e-02 -4.882980138063430786e-02 -1.289904415607452393e-01 -1.603817567229270935e-02 -2.058429270982742310e-01 9.753580391407012939e-02 2.313417196273803711e-02 -9.224691241979598999e-02 9.231386333703994751e-02 1.115820631384849548e-01 2.757963910698890686e-02 1.593656092882156372e-01 3.610216826200485229e-02 -8.051859587430953979e-02 -2.624413967132568359e-01 -2.760567069053649902e-01 -1.018369942903518677e-02 -1.729264855384826660e-01 2.218725085258483887e-01 6.268435716629028320e-02 -1.917593367397785187e-02 -3.112680613994598389e-01 -2.497211992740631104e-01 -1.369078159332275391e-01 -2.354549318552017212e-01 3.643273413181304932e-01 5.339527036994695663e-03
7.600912451744079590e-02 -2.049596756696701050e-01 1.431574225425720215e-01 8.063280582427978516e-02 -7.022806257009506226e-02 3.934588283300399780e-03 4.177493974566459656e-02 -4.440218210220336914e-03 1.684495657682418823e-01 -1.071565672755241394e-01 1.267522275447845459e-01 -2.398421913385391235e-01 -3.372623622417449951e-01 1.603031307458877563e-01 1.267787963151931763e-01 1.657372415065765381e-01 3.675606101751327515e-02 2.554586827754974365e-01 -2.009165436029434204e-01 -3.661155402660369873e-01 2.696356177330017090e-01 1.209399774670600891e-01 -2.776357233524322510e-01 2.762005105614662170e-02 -1.150813102722167969e-01 -3.252729177474975586e-01 -1.968094259500503540e-01 -1.449115574359893799e-01 1.451616138219833374e-01 1.219607591629028320e-01 -3.362327441573143005e-02 4.953196737915277481e-03
1.096077561378479004e-01 -3.817829489707946777e-02 9.729914367198944092e-02 -3.637854941189289093e-03 -1.420774906873703003e-01 -4.796475172042846680e-02 -1.258064061403274536e-01 -8.523943275213241577e-02 2.456951327621936798e-02 -2.425791770219802856e-01 2.055859118700027466e-01 1.258994638919830322e-01 -8.622036874294281006e-02 3.504025042057037354e-01 -1.128529608249664307e-01 -1.208456754684448242e-01 3.524720370769500732e-01 2.423627525568008423e-01 1.374135464429855347e-01 -4.760107398033142090e-01 -9.436962194740772247e-03 -7.815217599272727966e-03 -1.390972454100847244e-02 1.103459075093269348e-01 3.825043141841888428e-02 -1.532712578773498535e-01 -6.333266943693161011e-02 -3.153813481330871582e-01 2.222164124250411987e-01 1.633640229701995850e-01 -1.110209617763757706e-02 -1.037361696362495422e-01
1.057297959923744202e-01 -8.452546596527099609e-02 7.991420105099678040e-03 4.661815986037254333e-02 1.827251464128494263e-01 -6.792248040437698364e-02 -5.956405028700828552e-02 -1.141405627131462097e-01 -2.418038398027420044e-01 1.544507145881652832e-01 9.835448116064071655e-02 -6.890685111284255981e-02 5.905990675091743469e-02 6.486034393310546875e-02 1.436181017197668552e-03 1.274273246526718140e-01 -2.666033245623111725e-02 -1.091326549649238586e-01 1.003671512007713318e-01 -3.746038675308227539e-01 -1.969659775495529175e-01 2.223517559468746185e-02 -4.723523259162902832e-01 5.341352820396423340e-01 -6.726032495498657227e-02 1.140848323702812195e-01 -4.333126172423362732e-02 3.948595374822616577e-02 5.825978703796863556e-03 2.104178816080093384e-01 7.695658504962921143e-02 1.491423994302749634e-01
4.120069146156311035e-01 -3.216414526104927063e-02 9.977055341005325317e-02 1.612730026245117188e-01 3.143222630023956299e-02 -5.179563164710998535e-02 -1.927404403686523438e-01 1.453187465667724609e-01 -1.334096342325210571e-01 -1.634885668754577637e-01 -1.049762815237045288e-01 3.250561356544494629e-01 -3.481678664684295654e-02 1.171118542551994324e-01 -8.293893188238143921e-02 2.330136448144912720e-01 -1.585745364427566528e-01 7.490715384483337402e-02 1.043632104992866516e-01 -4.882639348506927490e-01 -1.331799626350402832e-01 1.165045276284217834e-01 -5.631262063980102539e-02 -2.684482559561729431e-02 1.472183316946029663e-01 2.196717821061611176e-02 -3.600749373435974121e-02 -1.631586626172065735e-02 3.238914012908935547e-01 1.707643270492553711e-01 1.037569791078567505e-01 1.010113582015037537e-01
3.184705078601837158e-01 -1.264294832944869995e-01 1.571056991815567017e-01 2.403909154236316681e-02 8.023052662611007690e-02 4.250929877161979675e-02 -5.253576114773750305e-02 -2.089793235063552856e-02 -4.635891616344451904e-01 -1.472131609916687012e-01 -1.895297318696975708e-01 -3.538730368018150330e-02 -1.554177999496459961e-01 2.004868090152740479e-01 -5.745062604546546936e-02 1.430162191390991211e-01 -1.015414968132972717e-01 2.002738416194915771e-01 1.599706709384918213e-01 -2.644895911216735840e-01 -1.257218122482299805e-01 -3.673408925533294678e-02 -2.066690772771835327e-01 1.306292563676834106e-01 -2.012162208557128906e-01 4.771667718887329102e-02 2.301071211695671082e-02 6.202078610658645630e-02 2.809026837348937988e-01 3.129100203514099121e-01 7.380333542823791504e-02 -1.781097501516342163e-01
1.881051212549209595e-01 -1.321962103247642517e-02 2.303996533155441284e-01 1.008636578917503357e-01 -8.820168673992156982e-02 8.015476912260055542e-02 -1.017426624894142151e-01 1.768359094858169556e-01 -5.924901366233825684e-02 -6.707569956779479980e-02 1.216659843921661377e-01 -7.987330853939056396e-02 1.930777542293071747e-02 2.293863147497177124e-01 -2.993437349796295166e-01 -3.131776675581932068e-02 -2.799532413482666016e-01 1.420588046312332153e-01 8.721218258142471313e-02 -2.225389629602432251e-01 -1.932868212461471558e-01 1.312523931264877319e-01 -4.338173270225524902e-01 2.823094725608825684e-01 2.063091248273849487e-01 1.254314631223678589e-01 -5.076630413532257080e-02 -2.776069343090057373e-01 8.277693390846252441e-02 -1.617723107337951660e-01 -4.361940082162618637e-03 1.530989557504653931e-01
3.909876048564910889e-01 -1.056871041655540466e-01 2.738061547279357910e-02 3.479470908641815186e-01 1.868208870291709900e-02 -4.236064478754997253e-02 1.237531099468469620e-02 -1.558016985654830933e-01 2.910954505205154419e-02 -1.177737116813659668e-01 -1.584292016923427582e-02 9.752212464809417725e-02 3.178816288709640503e-02 1.445814371109008789e-01 9.629245102405548096e-02 9.081485867500305176e-02 -1.378350108861923218e-01 2.784612476825714111e-01 2.681792080402374268e-01 -3.210017383098602295e-01 6.925021857023239136e-02 6.402657832950353622e-03 -1.663735061883926392e-01 1.720169037580490112e-01 2.225424647331237793e-01 2.329827658832073212e-02 4.124455153942108154e-03 -1.693703681230545044e-01 2.765288949012756348e-01 -1.124693173915147781e-02 -2.524785324931144714e-02 3.661234378814697266e-01
4.525211751461029053e-01 -3.600668534636497498e-02 6.166582182049751282e-02 2.666434645652770996e-01 1.985786668956279755e-02 -1.530163586139678955e-01 -2.016179561614990234e-01 -6.106396764516830444e-02 1.066623348742723465e-02 -4.332006722688674927e-02 9.656613320112228394e-02 1.537913233041763306e-01 1.838398575782775879e-01 -6.275483965873718262e-02 1.789986342191696167e-02 1.236916929483413696e-01 -1.260912418365478516e-01 2.991424500942230225e-01 1.144515201449394226e-01 -3.302881121635437012e-01 -5.109172686934471130e-02 -1.305864565074443817e-02 -2.725493013858795166e-01 9.606413543224334717e-02 2.478756159543991089e-01 3.935955464839935303e-02 -1.134080216288566589e-01 -1.010640338063240051e-01 3.355950117111206055e-01 1.014754995703697205e-01 -1.063421666622161865e-01 1.683857440948486328e-01
1.660082340240478516e-01 -8.086435496807098389e-02 3.035171926021575928e-01 -6.206672266125679016e-02 6.438374519348144531e-02 -1.122237443923950195e-01 -5.566255748271942139e-02 -2.802782952785491943e-01 -2.607595026493072510e-01 -1.845910251140594482e-01 -1.434681415557861328e-01 -1.583760529756546021e-01 -7.231834530830383301e-02 4.770555347204208374e-02 -3.875420615077018738e-02 -2.465887069702148438e-01 1.658373624086380005e-01 2.478809654712677002e-01 -2.856547534465789795e-01 -1.832536309957504272e-01 1.283360868692398071e-01 2.573394589126110077e-02 -1.258581578731536865e-01 2.654219269752502441e-01 -2.167867720127105713e-01 -7.535597681999206543e-02 -1.417445689439773560e-01 -1.821777373552322388e-01 3.814876824617385864e-02 2.897728085517883301e-01 1.136499643325805664e-01 -2.052810192108154297e-01
7.781646400690078735e-02 -3.094004392623901367e-01 2.171242535114288330e-01 1.225796192884445190e-01 -1.912825256586074829e-01 -5.092646926641464233e-02 4.118139669299125671e-02 -8.525330573320388794e-03 -3.385940790176391602e-01 -1.628394424915313721e-01 -4.748612642288208008e-02 -1.155806034803390503e-01 -3.861383721232414246e-02 2.975925803184509277e-01 -3.495582565665245056e-02 2.175135910511016846e-01 1.460424214601516724e-01 -1.269723623991012573e-01 -1.915322691202163696e-01 -1.982880234718322754e-01 -1.279449015855789185e-01 -3.304157555103302002e-01 -3.766394853591918945e-01 5.763679370284080505e-02 -1.993427723646163940e-01 3.461145982146263123e-02 -1.340507417917251587e-01 3.047793358564376831e-02 -2.085435390472412109e-01 5.330785736441612244e-02 -1.604170165956020355e-02 9.556699544191360474e-02
1.558960676193237305e-01 -2.885191738605499268e-01 2.653664350509643555e-01 -7.173971831798553467e-02 -9.926731884479522705e-02 -1.580600067973136902e-02 -3.109950125217437744e-01 -8.105608075857162476e-02 -6.161462143063545227e-02 2.212863601744174957e-02 2.096989750862121582e-01 7.899726741015911102e-03 -1.003364007920026779e-02 2.794222533702850342e-01 3.135547935962677002e-01 2.890023291110992432e-01 1.254885196685791016e-01 2.119802087545394897e-01 1.666210032999515533e-02 -1.140045225620269775e-01 2.297356426715850830e-01 1.179666444659233093e-01 -4.301252663135528564e-01 6.257257610559463501e-02 -1.041147038340568542e-01 5.278634652495384216e-02 -4.623677954077720642e-02 -1.008687242865562439e-01 -6.011674180626869202e-02 1.868720352649688721e-01 -1.276399567723274231e-02 -3.073653951287269592e-02
2.455891370773315430e-01 -3.392506837844848633e-01 6.713103502988815308e-02 9.104840457439422607e-02 -1.000116392970085144e-01 -7.616040110588073730e-02 -1.778391003608703613e-02 -1.117871254682540894e-01 -9.218847006559371948e-02 -1.270602345466613770e-01 6.860706210136413574e-02 1.614815890789031982e-01 -2.117656767368316650e-01 2.510389983654022217e-01 1.059665009379386902e-01 -1.090116947889328003e-01 1.650977879762649536e-01 -4.681174457073211670e-02 2.239859998226165771e-01 -4.088308513164520264e-01 -1.944078058004379272e-01 6.353756040334701538e-02 -1.155715286731719971e-01 3.035670518875122070e-01 -3.638867437839508057e-01 -1.251115053892135620e-01 2.114108018577098846e-02 -6.276755034923553467e-02 -3.212781995534896851e-02 -5.979961715638637543e-03 2.117290645837783813e-01 6.577698886394500732e-02
1.175291016697883606e-01 -2.299576438963413239e-02 1.399641633033752441e-01 1.280508488416671753e-01 -2.281020395457744598e-02 -5.279615893959999084e-02 -6.241869553923606873e-02 2.587800323963165283e-01 -1.517160236835479736e-01 -6.470471620559692383e-02 1.991395354270935059e-01 -1.901839300990104675e-02 5.316914618015289307e-02 2.165179252624511719e-01 -2.057151049375534058e-01 1.394816190004348755e-01 -1.180812120437622070e-01 2.999077737331390381e-01 -2.903189882636070251e-02 -2.143256068229675293e-01 -1.306292694061994553e-02 5.721661075949668884e-02 -3.881787061691284180e-01 2.650128901004791260e-01 -3.107911720871925354e-02 7.921022176742553711e-02 4.937994107604026794e-02 -4.559697508811950684e-01 1.650348491966724396e-02 -2.079045921564102173e-01 1.232281476259231567e-01 2.133133262395858765e-01
3.886813223361968994e-01 1.115641966462135315e-01 2.755039632320404053e-01 -9.362033754587173462e-02 9.005308151245117188e-02 -3.159596771001815796e-02 -7.640832662582397461e-02 2.665723115205764771e-02 -2.119198292493820190e-01 -4.360120296478271484e-01 1.893456280231475830e-01 1.090381294488906860e-02 9.889671951532363892e-02 9.257137775421142578e-02 1.338506340980529785e-01 3.683816269040107727e-02 -2.439895123243331909e-01 1.361595988273620605e-01 1.352060288190841675e-01 -3.266190737485885620e-02 -8.540485054254531860e-02 -3.089833855628967285e-01 -2.822456061840057373e-01 1.571126878261566162e-01 2.707348167896270752e-01 -3.515201061964035034e-02 -1.091451421380043030e-01 -5.895888805389404297e-02 -8.182684332132339478e-02 -1.599444001913070679e-01 2.750391140580177307e-02 7.785857655107975006e-03
1.872295588254928589e-01 -1.824219375848770142e-01 2.225176692008972168e-01 -1.434758752584457397e-01 -1.875314861536026001e-01 -1.935193873941898346e-02 -2.750928401947021484e-01 -1.529874801635742188e-01 1.214165538549423218e-01 -9.201982617378234863e-02 1.686817705631256104e-01 -2.029106207191944122e-02 -1.391590237617492676e-01 1.774830967187881470e-01 -7.600626349449157715e-02 1.911906599998474121e-01 3.032389283180236816e-01 2.433001697063446045e-01 -8.670190349221229553e-03 -4.046902656555175781e-01 1.787559390068054199e-01 1.985839307308197021e-01 -1.102456003427505493e-01 2.108163386583328247e-01 2.821557037532329559e-02 1.650458946824073792e-02 -1.848854720592498779e-01 6.163739040493965149e-02 6.902928650379180908e-02 2.888889610767364502e-01 -1.067847982048988342e-01 3.594271605834364891e-03
2.587735056877136230e-01 -1.162744462490081787e-01 1.153929457068443298e-01 -4.312200844287872314e-02 -1.450970321893692017e-01 8.664871752262115479e-02 -1.756554841995239258e-01 -8.279845863580703735e-02 -7.851770520210266113e-02 -2.731589674949645996e-01 3.840140625834465027e-02 -1.040876805782318115e-01 -2.965100407600402832e-01 -2.008997350931167603e-01 -1.881817877292633057e-01 -6.114512309432029724e-02 -3.110938332974910736e-02 2.232373058795928955e-01 4.122018814086914062e-02 -2.372993528842926025e-01 -1.811467111110687256e-01 1.146846041083335876e-01 -3.604248166084289551e-01 -1.077266559004783630e-01 -1.420328617095947266e-01 -1.669148802757263184e-01 -4.534930735826492310e-02 1.545607578009366989e-02 4.418661892414093018e-01 1.191982626914978027e-01 -2.432048320770263672e-02 1.445154994726181030e-01
1.096125990152359009e-01 -1.009760349988937378e-01 2.851257622241973877e-01 -1.468936912715435028e-02 -2.106904536485671997e-01 7.010889053344726562e-02 -1.072855144739151001e-01 -3.779646158218383789e-01 -9.325700998306274414e-02 -7.813402265310287476e-02 2.187349647283554077e-02 8.979541808366775513e-02 -7.016391307115554810e-02 3.375600278377532959e-01 -4.712033271789550781e-02 -3.138355910778045654e-01 1.412103772163391113e-01 -1.898337304592132568e-01 9.087771177291870117e-02 -2.176546752452850342e-01 -1.323572173714637756e-02 2.280235439538955688e-01 -3.904677927494049072e-01 2.633863314986228943e-02 -1.039306968450546265e-01 -2.102977782487869263e-02 -8.153819292783737183e-02 -2.701229453086853027e-01 1.853605210781097412e-01 3.350297734141349792e-02 -3.968084231019020081e-02 6.945930421352386475e-02
2.386329174041748047e-01 -2.142645567655563354e-01 3.401260972023010254e-01 -3.682706505060195923e-02 -2.761062383651733398e-01 -1.449843496084213257e-01 1.421702187508344650e-02 -2.158990353345870972e-01 6.850015372037887573e-02 -6.903553009033203125e-02 4.252141341567039490e-02 1.200174912810325623e-01 -1.922200769186019897e-01 5.634659435600042343e-03 2.244762629270553589e-01 3.265492022037506104e-01 9.077239036560058594e-02 3.064475394785404205e-02 5.438771843910217285e-02 -2.568353414535522461e-01 -1.633343696594238281e-01 -4.428314045071601868e-02 -2.243694067001342773e-01 2.252845466136932373e-01 -1.980268806219100952e-01 5.493377521634101868e-02 -1.332030594348907471e-01 -1.447704583406448364e-01 -2.397695034742355347e-01 1.626542806625366211e-01 -1.947983056306838989e-01 -7.548214495182037354e-02
1.846167147159576416e-01 1.417893078178167343e-02 -3.424444049596786499e-02 2.210694104433059692e-01 -3.968980163335800171e-02 -1.354035288095474243e-01 2.648603916168212891e-01 8.661891520023345947e-02 6.854763627052307129e-02 -1.040688604116439819e-01 9.974747896194458008e-02 -1.278370916843414307e-01 -3.577420115470886230e-02 1.586904227733612061e-01 2.212925553321838379e-01 4.432938992977142334e-02 3.168641328811645508e-01 1.220149323344230652e-01 -5.348550528287887573e-02 -4.299766123294830322e-01 -2.189409174025058746e-02 2.832012772560119629e-01 -1.446317434310913086e-01 2.807472646236419678e-01 9.930552542209625244e-02 3.462835401296615601e-02 1.354047358036041260e-01 -3.585304617881774902e-01 6.598164141178131104e-02 2.117325216531753540e-01 9.076544642448425293e-02 -8.739550597965717316e-03
1.432909518480300903e-01 1.681585907936096191e-01 8.679182082414627075e-02 2.855828702449798584e-01 -2.214722782373428345e-01 3.196261823177337646e-01 -5.314645823091268539e-03 -2.615901529788970947e-01 -2.171816974878311157e-01 -2.357445359230041504e-01 -1.823819987475872040e-02 -5.429727211594581604e-02 -1.836607977747917175e-02 2.276991754770278931e-01 1.440047472715377808e-01 -1.210855096578598022e-01 1.283248662948608398e-01 3.411022126674652100e-01 2.478544041514396667e-02 -2.428029179573059082e-01 9.192492812871932983e-02 1.249359548091888428e-01 -6.336678564548492432e-02 4.199056625366210938e-01 4.630999639630317688e-02 -1.038341522216796875e-01 -2.535025356337428093e-03 -2.576155588030815125e-02 4.050149396061897278e-02 1.096904873847961426e-01 -7.568660378456115723e-02 1.380071640014648438e-01
1.330182701349258423e-01 -6.343929469585418701e-02 -2.117509022355079651e-02 -8.014388382434844971e-02 4.483208525925874710e-03 -1.638212203979492188e-01 3.827434778213500977e-01 4.666971787810325623e-02 -1.554950177669525146e-01 -4.429696202278137207e-01 -1.006429344415664673e-01 -2.403228431940078735e-01 1.197199076414108276e-01 -1.452290713787078857e-01 1.115294098854064941e-01 6.721922755241394043e-02 -1.436724960803985596e-01 2.301856428384780884e-01 3.752102702856063843e-02 -3.903290331363677979e-01 -8.872009068727493286e-02 7.492935657501220703e-02 -1.405174434185028076e-01 1.160488650202751160e-01 -2.695255279541015625e-01 2.631305530667304993e-02 -6.355104595422744751e-02 -1.270084679126739502e-01 2.761244177818298340e-01 -1.205418165773153305e-02 -4.586429893970489502e-02 9.553000330924987793e-02
3.908234834671020508e-02 -1.646137535572052002e-01 9.979366511106491089e-02 -1.419816166162490845e-01 2.969698905944824219e-01 1.077929213643074036e-01 1.641672104597091675e-02 -5.021845549345016479e-02 -1.602962166070938110e-01 -1.093035414814949036e-01 -6.027885898947715759e-02 -1.390085276216268539e-02 -3.907678648829460144e-02 9.919010102748870850e-02 1.716821342706680298e-01 -8.490031212568283081e-02 4.373836517333984375e-02 8.687421679496765137e-02 -3.670211881399154663e-02 -1.026489809155464172e-01 -6.698027253150939941e-02 2.239525169134140015e-01 -4.604319632053375244e-01 8.231071382761001587e-02 7.454537600278854370e-02 -9.030867367982864380e-02 -2.103343009948730469e-01 2.901740372180938721e-03 3.938028812408447266e-01 -1.713164895772933960e-01 3.457701802253723145e-01 3.040255010128021240e-01
4.523080289363861084e-01 2.890327274799346924e-01 9.683246165513992310e-02 5.233852565288543701e-02 3.386865369975566864e-03 -8.575515449047088623e-02 -2.146626114845275879e-01 -1.256613284349441528e-01 1.349515020847320557e-01 -2.779038548469543457e-01 1.829212158918380737e-02 9.349414706230163574e-02 4.294355213642120361e-02 -1.474874168634414673e-01 1.150848641991615295e-01 2.774015367031097412e-01 -1.153222844004631042e-01 5.516227707266807556e-02 1.153775751590728760e-01 -3.619191050529479980e-01 -3.701096400618553162e-02 2.575217783451080322e-01 -5.271572619676589966e-02 2.081844806671142578e-01 1.972044818103313446e-02 1.848511993885040283e-01 -6.304428679868578911e-04 -1.448211520910263062e-01 2.251548767089843750e-01 2.587727084755897522e-02 1.441025286912918091e-01 -1.005275398492813110e-01
3.765843510627746582e-01 -2.958539873361587524e-02 3.975974321365356445e-01 8.337225019931793213e-02 -1.916612535715103149e-01 -1.244817525148391724e-01 -1.120793670415878296e-01 -2.974629998207092285e-01 -1.295399367809295654e-01 1.292674839496612549e-01 -1.813661903142929077e-01 -9.303825907409191132e-03 -1.986877322196960449e-01 -1.148538663983345032e-01 7.103195786476135254e-02 6.329025328159332275e-02 1.199118047952651978e-01 3.579043149948120117e-01 1.287202350795269012e-02 -2.829213142395019531e-01 1.698674410581588745e-01 -2.849709428846836090e-02 7.294808328151702881e-02 1.030570715665817261e-01 -1.452755928039550781e-01 -1.756301894783973694e-02 -2.309734225273132324e-01 1.431967467069625854e-01 1.496825814247131348e-01 -2.674986422061920166e-02 -1.362680196762084961e-01 7.454930245876312256e-02
1.219517514109611511e-01 -1.632640212774276733e-01 1.633526980876922607e-01 9.708172827959060669e-02 -4.352888166904449463e-01 1.041225567460060120e-01 -1.820945441722869873e-01 -2.420067936182022095e-01 7.187210023403167725e-02 -1.541798114776611328e-01 6.162988021969795227e-02 7.910302840173244476e-03 2.774481847882270813e-02 -4.169398918747901917e-02 2.482894062995910645e-01 9.291858971118927002e-02 6.525655835866928101e-02 1.265357881784439087e-01 -4.214237257838249207e-02 -3.342515230178833008e-01 -2.091762721538543701e-01 1.184804290533065796e-01 -7.726831734180450439e-02 2.496452927589416504e-01 2.598639985080808401e-04 1.273198127746582031e-01 -2.039855271577835083e-01 -3.103130161762237549e-01 1.325558722019195557e-01 -2.919153869152069092e-01 8.925426751375198364e-02 -3.294640220701694489e-03
2.822984009981155396e-03 -1.940912306308746338e-01 1.146958768367767334e-01 4.515341669321060181e-02 8.543635159730911255e-02 -3.176259621977806091e-02 -2.115019261837005615e-01 -2.519439756870269775e-01 -1.775188297033309937e-01 -4.009571298956871033e-02 1.231101378798484802e-01 5.798199027776718140e-02 -5.059132818132638931e-04 1.356835663318634033e-02 3.125491738319396973e-01 2.773794233798980713e-01 2.013409882783889771e-01 9.218800812959671021e-02 1.715491265058517456e-01 -1.732693910598754883e-01 8.407679200172424316e-02 -6.585500389337539673e-02 -3.280603885650634766e-01 3.982730209827423096e-01 -1.357551664113998413e-01 -2.261216565966606140e-02 -1.526007056236267090e-01 -2.016410678625106812e-01 -1.063529402017593384e-01 2.629629075527191162e-01 9.317731112241744995e-02 2.144573330879211426e-01
-1.242903098464012146e-01 -3.846704587340354919e-02 1.367165893316268921e-01 1.561881043016910553e-02 3.739866241812705994e-02 -2.540864050388336182e-01 9.763129800558090210e-02 -9.213127195835113525e-03 -2.278840541839599609e-01 -3.972880244255065918e-01 -9.204679727554321289e-02 1.262907087802886963e-01 -4.681635275483131409e-02 -2.517969310283660889e-01 7.300447206944227219e-03 -5.286610219627618790e-03 -9.507160633802413940e-03 9.587829560041427612e-02 -8.337366580963134766e-02 -4.128799140453338623e-01 6.007413566112518311e-02 2.000854611396789551e-01 -3.849343955516815186e-01 -3.683267906308174133e-02 2.197511196136474609e-01 5.894782394170761108e-02 -8.976463228464126587e-02 -1.445998847484588623e-01 3.369575142860412598e-01 -7.600750029087066650e-02 -4.035791754722595215e-02 -8.449327200651168823e-02
1.415651589632034302e-01 4.252621904015541077e-02 2.235718369483947754e-01 -7.124451454728841782e-03 -2.450875043869018555e-01 -6.697335839271545410e-02 1.656432449817657471e-01 -1.546322256326675415e-01 5.307171866297721863e-02 -1.678892523050308228e-01 3.755396232008934021e-02 8.840365707874298096e-02 -1.598894596099853516e-01 -4.075203463435173035e-02 1.817177981138229370e-01 4.071546792984008789e-01 -3.159348666667938232e-02 -6.797415018081665039e-02 7.055111974477767944e-02 -1.947544068098068237e-01 -1.640970706939697266e-01 1.904651895165443420e-02 -2.651280164718627930e-01 4.799329042434692383e-01 -1.168610453605651855e-01 -4.963185638189315796e-02 -1.833091676235198975e-01 -1.200341358780860901e-01 -2.426951974630355835e-01 9.083175659179687500e-02 -1.940231323242187500e-01 2.433017641305923462e-02
2.963983714580535889e-01 -1.379362642765045166e-01 1.611379384994506836e-01 -1.786607950925827026e-01 4.010506719350814819e-02 -2.284968346357345581e-01 -1.543236374855041504e-01 6.842082738876342773e-02 -2.302125245332717896e-01 -3.088710084557533264e-02 1.568883508443832397e-01 1.017422899603843689e-01 -3.083398342132568359e-01 1.372131109237670898e-01 6.937056034803390503e-02 3.418495059013366699e-01 5.567174032330513000e-02 7.483331859111785889e-02 -1.160424202680587769e-01 -4.103544354438781738e-01 -1.855534166097640991e-01 2.245637588202953339e-02 -7.330794632434844971e-02 4.528827965259552002e-02 -1.907192170619964600e-01 -2.473523020744323730e-01 6.438659876585006714e-02 -7.324636727571487427e-02 2.166773676872253418e-01 -8.738121390342712402e-02 8.448948711156845093e-02 -1.634706556797027588e-01
3.207257390022277832e-01 -1.555958762764930725e-02 4.293847978115081787e-01 -4.205876216292381287e-02 -8.635645359754562378e-02 7.611650228500366211e-02 -2.709223143756389618e-02 -4.217778146266937256e-02 -7.232425361871719360e-02 -1.112958788871765137e-01 -3.614636957645416260e-01 8.001600950956344604e-02 -2.977876067161560059e-01 -1.669640243053436279e-01 -1.213605329394340515e-01 -1.161141097545623779e-01 2.490430921316146851e-01 1.959364563226699829e-01 -1.675242781639099121e-01 -1.394047886133193970e-01 -6.360928714275360107e-02 -8.526668697595596313e-02 -1.066898331046104431e-01 2.635790407657623291e-01 7.101348042488098145e-02 8.410812914371490479e-02 -9.236840903759002686e-02 -2.756372690200805664e-01 1.331375092267990112e-01 -1.769949048757553101e-01 2.755040675401687622e-02 -9.500335901975631714e-02
-2.883058786392211914e-02 1.032422110438346863e-02 2.955935336649417877e-02 -3.749857470393180847e-02 2.308716326951980591e-01 -2.196585536003112793e-01 1.454717814922332764e-01 -1.938138902187347412e-01 -3.422541543841362000e-02 -1.067372485995292664e-01 1.273621171712875366e-01 5.242434516549110413e-02 1.850747317075729370e-01 2.789998352527618408e-01 -1.461944282054901123e-01 1.555463820695877075e-01 -1.788753271102905273e-02 -2.104475051164627075e-01 1.226304192095994949e-02 -5.443698763847351074e-01 -9.986005723476409912e-02 -3.546772152185440063e-02 -2.408570945262908936e-01 2.465571910142898560e-01 1.605459302663803101e-01 2.143376320600509644e-01 -1.009737625718116760e-01 -5.773949623107910156e-02 1.171164214611053467e-01 2.916341274976730347e-02 -7.217001169919967651e-02 2.667587399482727051e-01
3.676120042800903320e-01 6.588109582662582397e-02 2.393132299184799194e-01 1.494104415178298950e-01 7.717824727296829224e-02 -1.556068658828735352e-01 -1.599115133285522461e-01 -1.511553116142749786e-02 -1.462522298097610474e-01 -1.016587484627962112e-02 -1.708415150642395020e-01 1.324449479579925537e-01 -1.616268157958984375e-01 1.611050069332122803e-01 1.317393928766250610e-01 2.707553803920745850e-01 -8.455523848533630371e-02 9.670345485210418701e-02 -3.300492186099290848e-03 -1.737048327922821045e-01 -1.214079111814498901e-01 -3.775666281580924988e-02 -1.798883080482482910e-01 1.820140145719051361e-02 -4.573635458946228027e-01 -2.764693796634674072e-01 1.153748705983161926e-01 4.916489124298095703e-02 2.370390444993972778e-01 7.124539464712142944e-02 2.338661700487136841e-01 3.390102088451385498e-02
1.262683123350143433e-01 -2.071937471628189087e-01 1.522527933120727539e-01 1.722489856183528900e-02 4.477022215723991394e-02 -1.158336400985717773e-01 7.876316457986831665e-02 1.582377776503562927e-02 1.403927057981491089e-01 -2.723701596260070801e-01 -2.680220305919647217e-01 8.002136647701263428e-02 8.352817595005035400e-02 3.108114898204803467e-01 1.539135277271270752e-01 1.698874384164810181e-01 6.004623323678970337e-02 -1.158663704991340637e-01 -1.369777619838714600e-01 -3.609895706176757812e-01 -2.463327348232269287e-02 -1.352708935737609863e-01 -4.371919929981231689e-01 2.648706436157226562e-01 9.633494168519973755e-02 -4.875050857663154602e-02 -1.903296709060668945e-01 1.945162713527679443e-01 -9.784870594739913940e-02 1.426175087690353394e-01 7.409306615591049194e-02 -8.876988664269447327e-03
2.283363640308380127e-01 -3.035420179367065430e-02 9.084609150886535645e-02 -1.587382517755031586e-02 -1.509361267089843750e-01 1.237928569316864014e-01 -2.294357568025588989e-01 -2.998445630073547363e-01 -9.140114486217498779e-02 -1.951629221439361572e-01 1.635824590921401978e-01 -1.377760618925094604e-01 -1.996528506278991699e-01 1.893904358148574829e-01 5.433702841401100159e-02 -2.689915522933006287e-02 2.292199581861495972e-01 1.173015683889389038e-02 3.037159517407417297e-02 -3.015836775302886963e-01 1.026882044970989227e-02 6.707797944545745850e-02 -2.469971179962158203e-01 -1.801106519997119904e-02 -9.543763101100921631e-02 2.748418450355529785e-01 -2.605218291282653809e-01 -3.951769471168518066e-01 -4.547100141644477844e-02 -2.307106107473373413e-01 -9.267067909240722656e-02 -5.599106103181838989e-02
2.634888589382171631e-01 1.599194705486297607e-01 4.614143446087837219e-02 -2.823388576507568359e-01 4.546122625470161438e-02 -2.045328021049499512e-01 -1.115699410438537598e-01 -2.229007892310619354e-02 -6.306955963373184204e-02 -4.685191065073013306e-02 -9.071468561887741089e-02 6.449761986732482910e-02 -1.319974213838577271e-01 -1.504618301987648010e-02 7.839907705783843994e-02 2.677827775478363037e-01 1.532119065523147583e-01 -8.276253938674926758e-02 -2.439396232366561890e-01 -1.820575743913650513e-01 8.665098994970321655e-02 1.305161565542221069e-01 -4.844308197498321533e-01 1.398617327213287354e-01 -4.128394126892089844e-01 -7.543356716632843018e-02 1.584658771753311157e-01 -1.849590986967086792e-02 1.683408319950103760e-01 -9.585157781839370728e-02 8.569066971540451050e-02 -6.358221918344497681e-02
4.635054171085357666e-01 1.122076809406280518e-02 1.460804790258407593e-01 3.275713622570037842e-01 -6.192345637828111649e-03 -3.883569687604904175e-02 -2.977927625179290771e-01 -3.054321557283401489e-02 -1.671485416591167450e-02 -1.412850320339202881e-01 -1.395579874515533447e-01 -9.156844578683376312e-03 4.616866260766983032e-02 -3.651272272691130638e-03 5.149696953594684601e-04 2.251815050840377808e-01 -7.655136287212371826e-02 9.288354963064193726e-02 4.152192547917366028e-02 -2.287479937076568604e-01 1.563470810651779175e-01 -1.657550968229770660e-02 -1.869019269943237305e-01 1.701119542121887207e-01 3.803219199180603027e-01 1.974120140075683594e-01 -1.550943851470947266e-01 -8.928611129522323608e-02 1.188759580254554749e-01 -4.768894985318183899e-03 4.947863146662712097e-02 2.884612381458282471e-01
3.344830274581909180e-01 -8.398582786321640015e-02 -1.669156365096569061e-02 1.682846397161483765e-01 -3.557680547237396240e-01 -1.138579472899436951e-01 6.156856939196586609e-02 -2.965568751096725464e-02 8.829534798860549927e-02 -5.543455854058265686e-02 1.327150613069534302e-01 -1.203907057642936707e-01 9.689685888588428497e-03 2.296663969755172729e-01 -1.039965897798538208e-01 1.552557796239852905e-01 7.550431042909622192e-02 1.932458728551864624e-01 -3.590465188026428223e-01 -3.917436003684997559e-01 1.745287142693996429e-02 -4.010453820228576660e-02 -1.357706785202026367e-01 1.630940288305282593e-01 -2.166559994220733643e-01 -8.519216626882553101e-02 8.536455780267715454e-02 -2.439459115266799927e-01 -1.366351097822189331e-01 -2.130904793739318848e-01 6.810542941093444824e-02 -1.242984086275100708e-01
4.059756994247436523e-01 -1.812976449728012085e-01 2.624786198139190674e-01 4.716752469539642334e-02 2.940180003643035889e-01 -1.452776938676834106e-01 -1.283279508352279663e-01 -1.510003060102462769e-01 -1.519873142242431641e-01 -1.006864570081233978e-02 1.063999682664871216e-01 2.564075887203216553e-01 6.805767118930816650e-02 -5.372530221939086914e-02 1.007645279169082642e-01 2.418430596590042114e-01 -1.491694059222936630e-02 6.643389165401458740e-02 6.486869603395462036e-02 -3.472201228141784668e-01 2.069146037101745605e-01 -2.471676841378211975e-02 -2.756873369216918945e-01 1.136364974081516266e-02 -1.189626529812812805e-01 -1.610234081745147705e-01 -2.888671867549419403e-02 -2.844195999205112457e-02 2.074992060661315918e-01 2.289343029260635376e-01 1.197977140545845032e-01 -8.626329153776168823e-02
2.274148762226104736e-01 -1.610029339790344238e-01 3.740158304572105408e-02 1.846596747636795044e-01 8.617790043354034424e-02 -2.014463096857070923e-01 1.793298572301864624e-01 5.558260530233383179e-02 -5.988082662224769592e-02 -6.252711266279220581e-02 5.800916254520416260e-02 -1.132380664348602295e-01 -8.456191979348659515e-03 -4.842618480324745178e-02 9.729576110839843750e-02 -1.882172934710979462e-02 1.322461366653442383e-01 2.469183504581451416e-02 -6.387001276016235352e-02 -4.171872735023498535e-01 8.450924605131149292e-02 1.456304192543029785e-01 -1.990995407104492188e-01 2.770448327064514160e-01 2.636206708848476410e-02 1.205376982688903809e-01 2.627753913402557373e-01 -3.987281024456024170e-01 4.820613656193017960e-03 3.176096081733703613e-01 4.729425162076950073e-02 2.834130227565765381e-01
2.567327618598937988e-01 -1.401286125183105469e-01 1.942665129899978638e-01 -9.536443278193473816e-03 -1.006851196289062500e-01 -3.071216642856597900e-01 1.363351196050643921e-01 -2.912868857383728027e-01 -9.070739895105361938e-02 -7.129168510437011719e-02 -2.387460321187973022e-01 6.114270910620689392e-02 -1.018897145986557007e-01 3.776446729898452759e-02 1.480989623814821243e-03 1.687572300434112549e-01 -1.964515447616577148e-02 -6.276863068342208862e-02 -3.711223602294921875e-01 -1.999108493328094482e-01 7.769146468490362167e-03 -3.353466391563415527e-01 -3.450551629066467285e-01 1.590845286846160889e-01 -7.223924994468688965e-02 -5.920380353927612305e-02 -1.755142211914062500e-01 -1.207776814699172974e-01 -2.206127345561981201e-01 1.810193620622158051e-02 1.622157357633113861e-02 1.100025847554206848e-01
2.676265835762023926e-01 -3.082352280616760254e-01 1.747068911790847778e-01 2.922444604337215424e-03 -2.101517021656036377e-01 -1.102859824895858765e-01 2.379724942147731781e-02 -1.913414299488067627e-01 1.011667996644973755e-01 -3.902787342667579651e-02 1.656845510005950928e-01 1.742222579196095467e-03 -7.427244633436203003e-02 3.608222678303718567e-02 3.058598339557647705e-01 2.920177876949310303e-01 -2.265421207994222641e-03 8.168447017669677734e-02 -8.933303505182266235e-02 -4.194885790348052979e-01 8.746615611016750336e-03 1.002303287386894226e-01 -1.882903277873992920e-01 2.338533848524093628e-01 -2.325780242681503296e-01 2.928684651851654053e-02 -1.623952686786651611e-01 -6.232309713959693909e-02 -2.710992395877838135e-01 1.066753789782524109e-01 -1.232336983084678650e-01 -9.119588136672973633e-02
3.430205881595611572e-01 5.911634489893913269e-02 1.749505102634429932e-01 1.336764246225357056e-01 1.028310805559158325e-01 -6.494425982236862183e-02 -3.868547081947326660e-01 -7.941586524248123169e-02 8.130557090044021606e-02 2.577034011483192444e-02 -2.120670676231384277e-02 5.914276838302612305e-02 2.727960944175720215e-01 4.858214408159255981e-02 7.957696914672851562e-02 9.685385972261428833e-02 -3.007807396352291107e-02 2.654283344745635986e-01 1.798127442598342896e-01 -2.934161424636840820e-01 2.168768271803855896e-02 -5.037558451294898987e-02 -1.082072183489799500e-01 2.246370762586593628e-01 1.563156247138977051e-01 1.245175600051879883e-01 -1.726497113704681396e-01 -3.335603475570678711e-01 1.637644916772842407e-01 1.967243254184722900e-01 2.308012396097183228e-01 3.371734917163848877e-02
1.154675930738449097e-01 -1.483502537012100220e-01 2.220011316239833832e-02 -1.123068202286958694e-02 -8.008288219571113586e-03 -3.669783845543861389e-02 3.386867046356201172e-02 -5.293859168887138367e-02 -3.052497804164886475e-01 4.335823655128479004e-02 7.108747959136962891e-02 -1.304945629090070724e-02 1.644049733877182007e-01 1.659323126077651978e-01 -1.431322693824768066e-01 6.336916238069534302e-02 -3.946276381611824036e-02 -2.289126217365264893e-01 5.804572626948356628e-02 -5.552183389663696289e-01 -8.984836935997009277e-02 -1.505921483039855957e-01 -2.719280421733856201e-01 3.392162024974822998e-01 -1.744215190410614014e-01 8.465149998664855957e-02 -1.410378217697143555e-01 -8.529636263847351074e-02 1.547630578279495239e-01 2.106648534536361694e-01 1.118229627609252930e-01 2.199634909629821777e-01
7.344158738851547241e-02 -1.437379419803619385e-01 1.832829713821411133e-01 1.221225634217262268e-01 1.926234960556030273e-01 -2.556602954864501953e-01 8.349362015724182129e-02 5.551276355981826782e-02 6.087156478315591812e-03 1.044650468975305557e-02 1.044702976942062378e-01 -2.367475032806396484e-01 -2.232773900032043457e-01 2.445357590913772583e-01 -1.582274734973907471e-01 1.794553548097610474e-01 1.771674603223800659e-01 4.703224450349807739e-02 -1.412481963634490967e-01 -9.864893555641174316e-02 -1.830386966466903687e-01 3.836478665471076965e-02 -4.103491306304931641e-01 2.013286799192428589e-01 -1.330537647008895874e-01 -1.912642121315002441e-01 -1.267577111721038818e-01 -1.113048717379570007e-01 2.696839570999145508e-01 -3.264601826667785645e-01 8.860386908054351807e-02 -4.294533655047416687e-02
2.826624214649200439e-01 -1.463897973299026489e-01 3.716375827789306641e-01 5.211086198687553406e-02 -4.105079546570777893e-02 -2.040424942970275879e-01 1.294192969799041748e-01 -1.467200964689254761e-01 1.274270415306091309e-01 -2.762023210525512695e-01 -7.991218566894531250e-02 4.314254969358444214e-02 -2.693243324756622314e-01 -5.529050156474113464e-02 -1.101324409246444702e-01 2.815927937626838684e-02 1.740317493677139282e-01 2.318232357501983643e-01 9.659231454133987427e-02 -4.359410703182220459e-01 5.573107860982418060e-03 1.253374814987182617e-01 1.192395314574241638e-01 1.541094928979873657e-01 -2.265231758356094360e-01 -2.992785163223743439e-02 -2.460445463657379150e-01 -7.274917443282902241e-04 -1.374239176511764526e-01 5.973997339606285095e-02 -3.871150687336921692e-02 1.146655231714248657e-01
1.445875614881515503e-01 -1.992533169686794281e-02 -1.423361301422119141e-01 2.600708790123462677e-02 1.910396106541156769e-02 -5.111492052674293518e-02 2.650159597396850586e-01 -2.550855837762355804e-02 -4.516386687755584717e-01 -2.889080345630645752e-01 -2.051878869533538818e-01 -2.041393965482711792e-01 -9.836352616548538208e-02 3.693621158599853516e-01 1.790910214185714722e-01 1.133860498666763306e-01 -1.687434911727905273e-01 2.556898863986134529e-03 1.068837940692901611e-02 -3.411293625831604004e-01 1.234877333045005798e-01 -1.456309575587511063e-02 -2.108433544635772705e-01 1.648244857788085938e-01 -6.175347045063972473e-02 -3.124894946813583374e-02 -6.288606207817792892e-03 -1.563030481338500977e-01 1.599100232124328613e-01 3.376956656575202942e-02 1.144436299800872803e-01 -1.432784050703048706e-01
3.189613223075866699e-01 -1.459354609251022339e-01 -4.187811166048049927e-02 4.784055426716804504e-02 1.127856895327568054e-01 -1.075984239578247070e-01 -8.686896413564682007e-02 -3.089547716081142426e-02 1.120830638683401048e-04 -2.287218421697616577e-01 3.377053886651992798e-02 -2.086610794067382812e-01 -1.102643162012100220e-01 9.709674865007400513e-02 2.143964320421218872e-01 -9.894008934497833252e-02 2.301942557096481323e-01 9.326785057783126831e-02 -8.706379681825637817e-02 -2.304482311010360718e-01 -1.949198395013809204e-01 -4.402260761708021164e-03 -2.189500629901885986e-01 5.005713552236557007e-02 -1.019208952784538269e-01 6.112353503704071045e-02 2.904332280158996582e-01 -2.298127859830856323e-01 3.555538952350616455e-01 1.979850977659225464e-01 3.287626802921295166e-01 -1.731101125478744507e-01
3.235938847064971924e-01 -5.418100580573081970e-02 1.701644361019134521e-01 7.489170134067535400e-02 8.843962848186492920e-02 6.194821745157241821e-02 -4.977354407310485840e-02 -9.021557867527008057e-02 -1.232306882739067078e-01 -1.796256005764007568e-01 1.124259531497955322e-01 -1.802975684404373169e-01 1.562042236328125000e-01 2.333599478006362915e-01 2.192345559597015381e-01 -8.069126307964324951e-02 -2.191257774829864502e-01 -5.055781919509172440e-03 -5.063172429800033569e-02 -4.326166808605194092e-01 1.160778924822807312e-01 -1.590954512357711792e-01 -2.956640720367431641e-01 -5.429656058549880981e-02 -4.480155184864997864e-02 -1.147176772356033325e-01 -7.155051082372665405e-02 -1.798406392335891724e-01 -1.846505403518676758e-01 2.820563018321990967e-01 -8.991957455873489380e-02 2.611552178859710693e-01
3.689202666282653809e-01 1.296506822109222412e-01 1.739360690116882324e-01 2.552554011344909668e-01 -1.572664082050323486e-01 -6.509468704462051392e-02 6.734817475080490112e-02 -6.682348251342773438e-02 -2.258160412311553955e-01 -2.777542173862457275e-01 3.268378973007202148e-02 1.913274526596069336e-01 2.241936773061752319e-01 1.521996408700942993e-01 -2.022819221019744873e-01 1.184021458029747009e-01 -1.081256568431854248e-01 7.026990503072738647e-02 1.332697272300720215e-01 -4.917531833052635193e-02 4.490692913532257080e-02 1.457642856985330582e-02 -3.337281048297882080e-01 1.638791263103485107e-01 -3.974325954914093018e-02 3.104875385761260986e-01 2.473643720149993896e-01 -8.537919819355010986e-02 2.299983650445938110e-01 -6.817643344402313232e-02 -2.466200850903987885e-02 1.328339278697967529e-01
2.149203866720199585e-01 2.064979402348399162e-03 1.295018196105957031e-01 -7.719050161540508270e-03 1.848783344030380249e-01 -9.034948796033859253e-02 2.502017319202423096e-01 -1.837824285030364990e-02 -2.005311697721481323e-01 -7.815594226121902466e-02 -3.094858825206756592e-01 1.883932054042816162e-01 -8.420451730489730835e-02 7.680580765008926392e-02 1.913412809371948242e-01 3.198699560016393661e-04 2.119833827018737793e-01 1.639271620661020279e-03 -1.710007488727569580e-01 -2.090958356857299805e-01 -1.845035552978515625e-01 1.549224853515625000e-01 -3.852717876434326172e-01 2.854478172957897186e-02 1.818171739578247070e-01 -9.166244417428970337e-02 -4.086040705442428589e-02 -1.750286221504211426e-01 4.179311990737915039e-01 1.645431071519851685e-01 -6.154935061931610107e-02 3.196053672581911087e-03
3.456766307353973389e-01 -1.073555201292037964e-01 -5.209272727370262146e-02 -5.213091149926185608e-02 -1.699914336204528809e-01 -7.717188447713851929e-02 -3.213655576109886169e-02 -2.503940761089324951e-01 -1.943801939487457275e-01 -2.803438901901245117e-01 -7.936498150229454041e-03 9.462334960699081421e-02 -1.755411028861999512e-01 1.311579644680023193e-01 8.485932648181915283e-02 -1.864661574363708496e-01 2.404094785451889038e-01 1.817344129085540771e-01 3.360843956470489502e-01 -3.602761924266815186e-01 -6.857295054942369461e-03 1.400430947542190552e-01 -1.725444644689559937e-01 1.752748191356658936e-01 -1.958099305629730225e-01 -1.064044460654258728e-01 1.991835534572601318e-01 -1.487019807100296021e-01 -1.840826869010925293e-02 1.394869387149810791e-01 -4.130841046571731567e-02 -5.393027886748313904e-02
1.073257029056549072e-01 -4.632830247282981873e-02 2.484820038080215454e-01 -1.983460783958435059e-01 1.726916618645191193e-02 1.400880329310894012e-02 5.915708839893341064e-02 -3.161900937557220459e-01 1.081637740135192871e-01 -3.135787844657897949e-01 2.417226582765579224e-01 -2.451695315539836884e-02 -8.726074546575546265e-02 7.448293268680572510e-02 1.736564785242080688e-01 7.698275893926620483e-02 2.029798626899719238e-01 1.045277938246726990e-01 3.090276755392551422e-02 -2.116200178861618042e-01 8.640807121992111206e-02 1.358744502067565918e-01 -3.409651219844818115e-01 1.252575069665908813e-01 -1.434604972600936890e-01 -8.363881707191467285e-02 1.334021687507629395e-01 3.113338537514209747e-02 2.269980907440185547e-01 -2.535943984985351562e-01 3.610932230949401855e-01 1.210988312959671021e-01
1.232659667730331421e-01 -4.371349513530731201e-02 1.855100691318511963e-01 5.484037473797798157e-02 -7.385950535535812378e-02 5.954521894454956055e-02 5.212011560797691345e-02 -1.467518061399459839e-01 6.967473030090332031e-02 -1.076561957597732544e-01 -6.892851553857326508e-03 8.433127403259277344e-02 -2.297689206898212433e-02 8.615324646234512329e-02 -2.937736809253692627e-01 2.669696509838104248e-01 2.064021974802017212e-01 1.104154288768768311e-01 1.405439339578151703e-02 -3.917049169540405273e-01 -1.369561702013015747e-01 -2.090290635824203491e-01 -1.582713574171066284e-01 2.011228054761886597e-01 4.530476033687591553e-02 -2.748857438564300537e-01 -3.683271631598472595e-02 -5.926584824919700623e-02 3.743971586227416992e-01 -3.208988010883331299e-01 2.415067851543426514e-01 -5.250949785113334656e-02
4.916166663169860840e-01 4.293915256857872009e-02 9.246025979518890381e-02 1.017718166112899780e-01 -7.434865925461053848e-03 1.106470543891191483e-02 -1.470171064138412476e-01 -1.708371043205261230e-01 1.847902778536081314e-03 -1.209832821041345596e-02 7.405394315719604492e-02 1.450569629669189453e-01 1.992751210927963257e-01 5.796765536069869995e-02 -4.690542072057723999e-02 5.066828131675720215e-01 -1.363118644803762436e-02 -4.815280437469482422e-03 3.046918660402297974e-02 -3.137865364551544189e-01 -1.737646013498306274e-02 9.258162975311279297e-02 -1.446117609739303589e-01 1.107553616166114807e-01 3.383389860391616821e-02 -2.462500631809234619e-01 -1.663855910301208496e-01 -3.829341754317283630e-02 1.408194303512573242e-01 2.390634715557098389e-01 1.719120144844055176e-01 1.370790004730224609e-01
3.244691491127014160e-01 -9.303569793701171875e-03 2.614950537681579590e-01 1.336964219808578491e-01 -2.181210666894912720e-01 -5.013219639658927917e-02 -8.656081557273864746e-02 -7.236948609352111816e-02 -3.076804243028163910e-02 1.528228223323822021e-01 5.142604187130928040e-02 -3.486805260181427002e-01 -4.466911777853965759e-03 3.448562026023864746e-01 1.912897974252700806e-01 -1.143763884902000427e-01 -9.556358680129051208e-03 -1.451093703508377075e-02 -1.068819314241409302e-01 -4.927850067615509033e-01 6.944371014833450317e-02 2.640040218830108643e-01 -1.426717191934585571e-01 1.016502901911735535e-01 -1.260732859373092651e-02 -1.757358610630035400e-01 -1.323409937322139740e-02 -9.038507938385009766e-02 -4.171324148774147034e-02 -2.394333295524120331e-02 -1.630918532609939575e-01 1.857287064194679260e-02
1.677534133195877075e-01 1.169630810618400574e-01 3.512352705001831055e-01 -4.650062695145606995e-02 -2.610837221145629883e-01 1.069458276033401489e-01 -4.576361179351806641e-02 -3.336873278021812439e-02 -8.629093319177627563e-02 3.226917982101440430e-02 -8.142140507698059082e-02 8.828032761812210083e-02 2.442667447030544281e-02 2.333612889051437378e-01 -2.794234752655029297e-01 -2.474096231162548065e-02 -1.392696052789688110e-01 1.686050295829772949e-01 -2.126942127943038940e-01 -1.248421370983123779e-01 1.856993585824966431e-01 2.449860423803329468e-02 -1.939228475093841553e-01 2.576647400856018066e-01 -1.341330856084823608e-01 -2.720586359500885010e-01 -2.970637977123260498e-01 -7.601139694452285767e-02 6.617546826601028442e-02 1.930273324251174927e-01 -1.462966501712799072e-01 -3.104556202888488770e-01
2.454924732446670532e-01 1.021252349019050598e-01 3.864538073539733887e-01 -8.287625759840011597e-02 -2.922292239964008331e-02 1.129209343343973160e-02 -1.486267056316137314e-02 9.581890702247619629e-02 -8.585382997989654541e-02 -1.829090863466262817e-01 -2.274035066366195679e-01 -9.630015492439270020e-02 -1.880538314580917358e-01 2.462718188762664795e-01 1.341626048088073730e-01 -2.779953740537166595e-02 8.271811157464981079e-02 -1.847030818462371826e-01 -5.066956579685211182e-02 -3.537463843822479248e-01 -3.583370521664619446e-02 9.777501225471496582e-02 5.798778682947158813e-02 8.041968196630477905e-02 -1.232423260807991028e-01 -3.450251817703247070e-01 7.271033246070146561e-03 -1.291120946407318115e-01 3.510676920413970947e-01 -1.227672174572944641e-01 1.839335709810256958e-01 1.834807544946670532e-01
2.596215903759002686e-01 -2.765246033668518066e-01 1.496188640594482422e-01 3.644672334194183350e-01 3.003162145614624023e-02 7.506003603339195251e-04 -1.204069107770919800e-01 -2.133173309266567230e-02 2.104640156030654907e-01 -8.112056180834770203e-03 -1.318575292825698853e-01 -1.369485855102539062e-01 -2.991085313260555267e-02 2.429890036582946777e-01 2.444335520267486572e-01 1.616133302450180054e-01 1.556328684091567993e-02 -1.063071563839912415e-02 -2.440757863223552704e-02 -2.445035576820373535e-01 1.923538148403167725e-01 2.478988468647003174e-01 -1.679208129644393921e-01 2.397138774394989014e-01 1.128396615386009216e-01 -2.353028655052185059e-01 -8.819022774696350098e-02 -1.871805489063262939e-01 1.931793838739395142e-01 5.920556932687759399e-02 1.746101081371307373e-01 -1.779685020446777344e-01
3.319555521011352539e-01 -3.516939235851168633e-03 1.847370266914367676e-01 1.042837128043174744e-01 5.475804954767227173e-02 -7.705414295196533203e-02 -1.634237021207809448e-01 2.979931794106960297e-02 -2.563148438930511475e-01 -2.452114820480346680e-01 -2.102155983448028564e-02 1.925573199987411499e-01 -1.152277588844299316e-01 4.405112937092781067e-02 -8.948446810245513916e-02 2.525661885738372803e-01 1.249299868941307068e-01 -7.248667627573013306e-02 -2.452051639556884766e-01 -2.320338189601898193e-01 -9.977934509515762329e-02 -3.396396059542894363e-03 -2.125790528953075409e-02 1.402217000722885132e-01 -2.393802553415298462e-01 -3.536667525768280029e-01 7.564577460289001465e-02 -1.596792042255401611e-01 2.578222155570983887e-01 -1.256529390811920166e-01 2.096891552209854126e-01 -2.305561155080795288e-01
5.526324510574340820e-01 2.259927839040756226e-01 2.332522720098495483e-01 -1.380854547023773193e-01 -5.619337782263755798e-02 -2.378222197294235229e-01 -6.252803653478622437e-02 -1.636404693126678467e-01 3.462596610188484192e-02 -2.468865066766738892e-01 -1.238280534744262695e-01 8.363173156976699829e-02 -2.714407630264759064e-02 2.122835628688335419e-02 6.274894624948501587e-02 1.253114044666290283e-01 -3.116096556186676025e-01 1.851085424423217773e-01 1.712111830711364746e-01 -7.854489982128143311e-02 -1.034803390502929688e-01 1.700739264488220215e-01 -1.580801904201507568e-01 2.316831946372985840e-01 -6.559422705322504044e-03 1.574228852987289429e-01 2.690910734236240387e-02 -9.317857027053833008e-02 1.935987472534179688e-01 2.948638238012790680e-02 -7.886232808232307434e-03 -1.286333501338958740e-01
2.721635401248931885e-01 -4.199587553739547729e-02 4.336259365081787109e-01 1.678955852985382080e-01 -1.086387038230895996e-01 8.393584191799163818e-02 -1.291303783655166626e-01 2.177960127592086792e-01 -8.119505643844604492e-02 2.454735711216926575e-02 1.728236675262451172e-01 5.736211687326431274e-02 -1.232061833143234253e-01 1.751888915896415710e-02 -1.108825653791427612e-01 1.090562269091606140e-01 -1.250235736370086670e-01 3.186077810823917389e-03 -7.489410042762756348e-02 -1.855639517307281494e-01 2.124153226613998413e-01 1.382595300674438477e-01 -5.118837952613830566e-01 1.095460504293441772e-01 1.021566912531852722e-01 2.043894380331039429e-01 -6.815734505653381348e-02 -2.177138179540634155e-01 3.802680224180221558e-02 -4.978029802441596985e-02 2.005081474781036377e-01 5.126688629388809204e-02
3.895907402038574219e-01 -1.325930748134851456e-02 2.442989312112331390e-02 1.204210221767425537e-01 -8.279276639223098755e-02 -3.330793976783752441e-02 -2.419383376836776733e-01 1.555630564689636230e-01 3.149877861142158508e-02 -1.089400704950094223e-02 1.670575886964797974e-01 1.736490279436111450e-01 -5.611800402402877808e-02 3.159658312797546387e-01 -5.800884962081909180e-02 -1.549769341945648193e-01 2.885937094688415527e-01 1.360811442136764526e-01 4.746948927640914917e-02 -4.114384353160858154e-01 2.414822280406951904e-01 3.794455155730247498e-02 -1.071214452385902405e-01 2.769789099693298340e-01 -1.932479143142700195e-01 8.757949108257889748e-04 -8.661277592182159424e-02 -1.436733007431030273e-01 1.108929067850112915e-01 1.815774887800216675e-01 -1.294182986021041870e-01 6.258282810449600220e-02
5.133308470249176025e-02 3.682007268071174622e-02 4.284137487411499023e-01 -1.296898573637008667e-01 -3.006129898130893707e-02 -6.664931774139404297e-02 1.380248814821243286e-01 -9.474047273397445679e-02 -1.794316023588180542e-01 -1.464075446128845215e-01 9.784331545233726501e-03 -3.144153952598571777e-01 -4.338002949953079224e-02 3.895197510719299316e-01 2.012772411108016968e-01 -6.731588393449783325e-02 8.871424011886119843e-03 -8.105689287185668945e-02 -1.184787005186080933e-01 -2.794301807880401611e-01 -3.045620024204254150e-01 1.818659454584121704e-01 -1.846671104431152344e-02 5.808407068252563477e-02 2.271340973675251007e-02 -1.134930178523063660e-02 -2.532886527478694916e-02 -2.865217328071594238e-01 2.792556583881378174e-01 1.011655703186988831e-01 9.268403798341751099e-02 5.039047822356224060e-02
1.912874877452850342e-01 -2.132950723171234131e-01 4.614808596670627594e-03 1.089163720607757568e-01 -1.641010344028472900e-01 2.716953456401824951e-01 2.018160521984100342e-01 -2.312225103378295898e-01 -2.191070467233657837e-02 -6.389076262712478638e-02 -9.176181256771087646e-02 -5.799081176519393921e-02 -6.202121451497077942e-02 2.410173416137695312e-01 2.674395442008972168e-01 4.382042959332466125e-02 -1.418723911046981812e-01 8.973640948534011841e-02 -2.651465535163879395e-01 -4.447476565837860107e-01 -7.911783456802368164e-02 -3.936886414885520935e-02 -3.088160455226898193e-01 1.369430720806121826e-01 3.526260703802108765e-02 -1.596519500017166138e-01 -6.822720170021057129e-02 -1.925809979438781738e-01 7.864078134298324585e-02 2.269046455621719360e-01 1.171606332063674927e-01 -3.575918450951576233e-02
4.745047986507415771e-01 8.507754653692245483e-02 1.008038446307182312e-01 2.769422531127929688e-01 4.236881062388420105e-02 5.606087855994701385e-03 -2.988402545452117920e-01 -1.331255137920379639e-01 -8.829942345619201660e-02 6.148624420166015625e-02 1.018438860774040222e-02 1.047353297472000122e-01 -2.183110117912292480e-01 7.817650586366653442e-02 -7.283391058444976807e-02 3.278527781367301941e-02 2.592175006866455078e-01 3.802907168865203857e-01 5.001216754317283630e-02 -3.477672338485717773e-01 6.209850683808326721e-02 -3.167393058538436890e-02 9.988914243876934052e-03 6.274177134037017822e-02 2.843412011861801147e-02 -1.275826618075370789e-02 -1.376647055149078369e-01 -1.760490834712982178e-01 2.714039981365203857e-01 -9.735357016324996948e-03 -1.394667774438858032e-01 2.858377061784267426e-02
2.216432839632034302e-01 -9.554830938577651978e-02 7.345512043684720993e-03 2.717629540711641312e-03 -2.137758135795593262e-01 -8.650536090135574341e-02 -1.027458086609840393e-01 -1.307989656925201416e-01 3.386422991752624512e-01 -2.421362251043319702e-01 7.174251973628997803e-02 -9.558763355016708374e-02 -2.802761793136596680e-01 1.043541207909584045e-01 -1.230091452598571777e-01 8.361921459436416626e-02 -1.296486556529998779e-01 -7.712920755147933960e-02 -9.194394201040267944e-02 -2.877209186553955078e-01 -1.064070593565702438e-02 3.185538202524185181e-02 -3.322030901908874512e-01 -1.610159687697887421e-02 -7.155169267207384109e-03 -1.461381316184997559e-01 -2.066685706377029419e-01 -2.037368118762969971e-01 4.071966707706451416e-01 -2.431355267763137817e-01 6.413152813911437988e-02 3.561861068010330200e-02
8.172302693128585815e-02 -1.326284110546112061e-01 1.877607256174087524e-01 3.016546666622161865e-01 4.872004687786102295e-02 -1.729144598357379436e-03 7.787276804447174072e-02 -3.649071455001831055e-01 -7.808775454759597778e-02 -9.148100018501281738e-02 -1.839811168611049652e-02 -6.690528243780136108e-02 1.301123499870300293e-01 1.437794417142868042e-01 -9.026083163917064667e-03 2.667443156242370605e-01 2.572118341922760010e-01 -1.123916953802108765e-01 -4.095641374588012695e-01 -2.823756933212280273e-01 8.488555252552032471e-02 -1.729082316160202026e-01 -1.801795959472656250e-01 6.836449354887008667e-02 -6.080529466271400452e-02 -1.383215785026550293e-01 -2.451377548277378082e-02 -2.465236186981201172e-01 3.240768983960151672e-02 -2.883389890193939209e-01 -2.598849684000015259e-02 -1.009279116988182068e-01
5.161199718713760376e-02 1.973219402134418488e-02 2.773824334144592285e-02 2.008367031812667847e-01 1.876972019672393799e-01 7.390333712100982666e-02 -6.501968204975128174e-02 -3.519583046436309814e-01 1.036313697695732117e-01 4.129326716065406799e-02 -1.021713018417358398e-01 5.075204372406005859e-02 6.028923764824867249e-02 3.003378510475158691e-01 1.119947656989097595e-01 2.906970381736755371e-01 -1.385152041912078857e-01 -9.891681373119354248e-02 -2.379364818334579468e-01 -2.617543339729309082e-01 -1.059225276112556458e-01 -3.373626992106437683e-02 -4.617957174777984619e-01 1.075749397277832031e-01 -2.285161614418029785e-01 8.107071369886398315e-02 2.417043549939990044e-03 -3.063255250453948975e-01 3.344380855560302734e-02 -8.150546252727508545e-02 -4.607382044196128845e-02 -1.300009638071060181e-01
2.642308473587036133e-01 1.294554173946380615e-01 9.418506175279617310e-02 3.326525166630744934e-02 1.400648355484008789e-01 -2.790844142436981201e-01 6.176645681262016296e-02 -5.276029556989669800e-02 -6.987343076616525650e-03 -7.487509399652481079e-02 -1.908921152353286743e-01 -2.700171992182731628e-02 -6.708376854658126831e-02 -3.935292363166809082e-02 2.156059443950653076e-02 -4.626595973968505859e-02 -1.450019925832748413e-01 -6.115796277299523354e-04 -1.039299294352531433e-01 -4.993523061275482178e-01 2.389554679393768311e-01 -6.966633722186088562e-03 -8.054549992084503174e-02 2.955445051193237305e-01 1.596306562423706055e-01 2.922467291355133057e-01 2.181518822908401489e-01 -3.208000957965850830e-01 4.839208722114562988e-02 1.354941278696060181e-01 1.537463665008544922e-01 9.984287619590759277e-02
1.221280917525291443e-01 4.515873640775680542e-02 -8.083777874708175659e-02 -5.425860732793807983e-02 2.292843721807003021e-02 4.793710261583328247e-02 -2.742482349276542664e-02 -2.857835292816162109e-01 -8.800221234560012817e-02 -1.754532009363174438e-01 3.452418744564056396e-02 1.793792657554149628e-02 -2.857176363468170166e-01 1.878474056720733643e-01 3.804574012756347656e-01 1.684004217386245728e-01 9.068759530782699585e-02 1.028594151139259338e-01 -2.123696953058242798e-01 -1.365568488836288452e-01 -1.904041320085525513e-01 8.717358857393264771e-02 -4.285697042942047119e-01 2.820319831371307373e-01 -1.220654994249343872e-01 1.614153534173965454e-01 7.121893763542175293e-02 -2.970936000347137451e-01 -6.619728356599807739e-02 5.274320393800735474e-02 1.582764536142349243e-01 -4.606712982058525085e-02
1.670183986425399780e-01 -2.333602905273437500e-01 1.729905605316162109e-01 1.107547208666801453e-01 -1.735459566116333008e-01 -1.046980768442153931e-01 -6.755580753087997437e-02 -2.559448480606079102e-01 -6.317683961242437363e-03 -1.232143715023994446e-01 4.854403063654899597e-02 -3.023933246731758118e-02 -2.215288430452346802e-01 -1.625262014567852020e-02 3.242076337337493896e-01 -2.869434468448162079e-02 1.861544549465179443e-01 1.301789432764053345e-01 -1.734913140535354614e-01 -3.285260498523712158e-01 -2.293963730335235596e-01 2.712942659854888916e-01 -2.602056562900543213e-01 4.923653975129127502e-02 -1.249940991401672363e-01 1.573902964591979980e-01 -1.680547297000885010e-01 -2.112607359886169434e-01 3.927861154079437256e-02 -1.101480573415756226e-01 2.780263721942901611e-01 -1.767316833138465881e-02
1.731088608503341675e-01 -1.515873968601226807e-01 8.931839466094970703e-02 1.899764388799667358e-01 -2.297942191362380981e-01 -1.700341887772083282e-02 -2.764659561216831207e-02 1.164150331169366837e-02 -9.653720259666442871e-02 -1.161551252007484436e-01 4.700001701712608337e-02 -2.828353941440582275e-01 1.282704621553421021e-01 4.476138576865196228e-02 2.021077871322631836e-01 -2.589355595409870148e-02 -3.557291999459266663e-02 9.432984888553619385e-02 -1.541268974542617798e-01 -3.069410026073455811e-01 2.184267789125442505e-01 3.128221929073333740e-01 2.855609543621540070e-02 3.705116510391235352e-01 -1.585391908884048462e-01 -1.791386008262634277e-01 2.745537273585796356e-02 -3.217169046401977539e-01 8.031842298805713654e-03 1.002787277102470398e-01 3.044889867305755615e-01 8.883561939001083374e-02
1.987988948822021484e-01 -1.093187555670738220e-02 1.948350854218006134e-02 4.853904619812965393e-02 9.183544665575027466e-02 -2.135107219219207764e-01 -2.398377209901809692e-01 -1.161660403013229370e-01 -2.208015918731689453e-01 1.907606124877929688e-01 1.185667365789413452e-01 4.597643390297889709e-02 1.072812527418136597e-01 1.186879351735115051e-01 -1.768684387207031250e-01 6.370586901903152466e-02 4.472057335078716278e-03 -1.718879193067550659e-01 1.469496786594390869e-01 -3.788716197013854980e-01 -2.197328209877014160e-01 2.709784312173724174e-03 -3.550389111042022705e-01 3.532068431377410889e-01 -6.684311479330062866e-02 -4.758710041642189026e-02 -1.771713048219680786e-01 -1.172355189919471741e-01 2.352868467569351196e-01 2.246557772159576416e-01 -3.571856394410133362e-02 1.325191259384155273e-01
3.673072159290313721e-01 -6.406120955944061279e-02 1.179302930831909180e-01 2.051017433404922485e-01 -1.008462607860565186e-01 -2.638748288154602051e-01 -1.860068291425704956e-01 -1.516230124980211258e-02 3.070324100553989410e-02 -1.748240441083908081e-01 -3.734423965215682983e-02 -1.112376060336828232e-02 -7.613018900156021118e-02 6.646434962749481201e-02 9.818615019321441650e-02 1.315895020961761475e-01 1.836403273046016693e-02 5.530999600887298584e-02 3.346715271472930908e-01 -2.745276391506195068e-01 -5.004532635211944580e-02 6.638841331005096436e-02 -3.143387138843536377e-01 1.942835450172424316e-01 2.662276327610015869e-01 -1.848129630088806152e-01 3.729975316673517227e-03 -7.463570218533277512e-03 3.141587674617767334e-01 1.376990079879760742e-01 -1.298749297857284546e-01 2.152305245399475098e-01
9.586171060800552368e-02 -9.611761569976806641e-02 2.870489954948425293e-01 1.035483703017234802e-01 4.834028333425521851e-02 3.450863435864448547e-02 2.723871767520904541e-01 -3.707129135727882385e-02 -4.288659691810607910e-01 -2.926284670829772949e-01 -2.678785026073455811e-01 9.492242336273193359e-02 -1.380208283662796021e-01 2.698971331119537354e-01 9.749601781368255615e-02 -1.902925223112106323e-01 1.483450364321470261e-02 -1.346699520945549011e-02 -1.029219850897789001e-01 -2.792471647262573242e-01 -1.065988242626190186e-01 -1.695161610841751099e-01 -2.447818517684936523e-01 -1.195364370942115784e-01 -1.033468097448348999e-01 1.183737628161907196e-02 2.109225690364837646e-01 -1.255499124526977539e-01 2.042534500360488892e-01 1.996237225830554962e-02 -4.518527537584304810e-02 5.391919612884521484e-02
2.516410648822784424e-01 2.724648267030715942e-02 3.624903783202171326e-02 1.363315582275390625e-01 -5.526117235422134399e-02 -5.870074406266212463e-02 1.273494660854339600e-01 -2.869625985622406006e-01 -4.052719175815582275e-01 -1.708192080259323120e-01 -2.631514370441436768e-01 -8.773652836680412292e-03 -7.916972786188125610e-02 6.714455783367156982e-02 -5.327100306749343872e-02 7.530882139690220356e-04 -2.699037790298461914e-01 2.047668844461441040e-01 1.529358923435211182e-01 -3.997421860694885254e-01 -4.637593030929565430e-02 -1.503886431455612183e-01 -2.323478646576404572e-02 2.125983685255050659e-01 -1.164349988102912903e-01 3.798115300014615059e-03 8.765419572591781616e-02 -5.947466939687728882e-02 2.534372508525848389e-01 2.055637687444686890e-01 -1.146515831351280212e-02 -1.863541007041931152e-01
2.424272149801254272e-01 -1.539351791143417358e-01 3.391171097755432129e-01 1.610459201037883759e-02 -3.471470177173614502e-01 -4.271237552165985107e-02 6.853352487087249756e-02 -2.352456152439117432e-01 -2.808772586286067963e-02 -2.871468663215637207e-02 1.606742143630981445e-01 1.550091654062271118e-01 -2.312816977500915527e-01 1.380564123392105103e-01 2.533752322196960449e-01 1.852316409349441528e-01 -1.596182435750961304e-01 -9.969297796487808228e-02 1.112562697380781174e-02 -8.145128935575485229e-02 -9.355887770652770996e-02 1.089618168771266937e-02 -1.687846034765243530e-01 3.284299671649932861e-01 -8.633875101804733276e-02 -5.825974047183990479e-02 -2.844558656215667725e-01 -2.742213308811187744e-01 -4.480464849621057510e-03 2.059372067451477051e-01 -1.956085301935672760e-02 -1.439770869910717010e-02
2.702236175537109375e-01 -1.409129984676837921e-02 3.666771948337554932e-01 2.156658768653869629e-01 -2.370526939630508423e-01 5.750381574034690857e-02 4.600472003221511841e-02 3.700123727321624756e-01 -7.201232016086578369e-02 5.044499039649963379e-02 -1.543618887662887573e-01 -4.765463620424270630e-02 -1.030421908944845200e-02 1.218903735280036926e-01 5.055155232548713684e-02 1.376161128282546997e-01 -3.126027882099151611e-01 2.292698472738265991e-01 -4.714477807283401489e-02 -1.434348374605178833e-01 2.357189357280731201e-02 2.741285972297191620e-02 -2.844231724739074707e-01 1.203318536281585693e-01 1.908314786851406097e-02 4.805440828204154968e-02 -1.882384419441223145e-01 -3.834528625011444092e-01 1.872132159769535065e-02 -8.043383061885833740e-02 2.868865244090557098e-02 1.202220618724822998e-01
2.175684124231338501e-01 -1.293683052062988281e-01 2.921929657459259033e-01 1.698947399854660034e-01 9.299468994140625000e-02 -3.615122660994529724e-02 -1.119358837604522705e-01 1.101148128509521484e-01 1.554154753684997559e-01 -5.094743799418210983e-03 1.656162440776824951e-01 -3.590983524918556213e-02 1.852313429117202759e-01 3.392324149608612061e-01 -1.332221180200576782e-01 2.138776928186416626e-01 -1.324031352996826172e-01 2.380089163780212402e-01 1.720470935106277466e-01 -1.812209933996200562e-01 3.661944717168807983e-02 1.386122405529022217e-01 -3.855471611022949219e-01 1.128535345196723938e-01 -1.410884410142898560e-01 1.547504812479019165e-01 7.538154721260070801e-02 -1.769073158502578735e-01 2.033350989222526550e-03 -2.670394182205200195e-01 1.884989142417907715e-01 1.227300763130187988e-01
2.837684452533721924e-01 1.201030798256397247e-02 8.050105720758438110e-02 4.178905785083770752e-01 -5.758664757013320923e-02 -1.588207334280014038e-01 -7.279986143112182617e-02 -2.728942222893238068e-02 2.803976240102201700e-04 -1.751550287008285522e-01 4.749753512442111969e-03 9.004242718219757080e-02 -2.625259459018707275e-01 4.079042077064514160e-01 1.229336038231849670e-01 2.647149562835693359e-01 4.283546656370162964e-02 -1.409770697355270386e-01 -2.194525301456451416e-01 -1.987368762493133545e-01 4.001139476895332336e-02 2.495742738246917725e-01 -1.404678076505661011e-01 5.150116607546806335e-02 -2.584641873836517334e-01 -1.004114151000976562e-01 -3.131798654794692993e-02 -1.180977374315261841e-02 1.845979839563369751e-01 -1.767095774412155151e-01 3.868826851248741150e-02 -6.235892698168754578e-02
6.139617562294006348e-01 2.748199403285980225e-01 1.088774651288986206e-01 -1.911365613341331482e-02 2.723664604127407074e-02 -1.675420068204402924e-02 -1.349372863769531250e-01 -1.694153845310211182e-01 1.407270599156618118e-02 -2.198230475187301636e-01 -1.296717673540115356e-01 1.454333402216434479e-02 3.308699652552604675e-02 2.043596655130386353e-02 4.588559269905090332e-02 2.142228484153747559e-01 -2.996758520603179932e-01 2.702215611934661865e-01 1.310690343379974365e-01 -6.484371423721313477e-02 -2.140627801418304443e-01 6.691066175699234009e-02 -1.229095607995986938e-01 2.773995101451873779e-01 -1.222337316721677780e-02 2.315216138958930969e-02 1.829705573618412018e-02 -7.799850404262542725e-02 1.844848990440368652e-01 6.388320028781890869e-02 1.622967235743999481e-02 1.637283340096473694e-02
1.995605230331420898e-01 -2.896745800971984863e-01 2.659679353237152100e-01 7.967368513345718384e-02 9.870801866054534912e-02 -1.235122233629226685e-01 8.590918779373168945e-02 -6.720963120460510254e-02 -1.566549986600875854e-01 -2.742505669593811035e-01 1.056362502276897430e-02 -1.549529880285263062e-01 -1.987921893596649170e-01 -9.743091464042663574e-02 -8.548326790332794189e-02 1.015345975756645203e-01 3.490307331085205078e-01 -4.535624012351036072e-02 3.227249253541231155e-03 -3.584169447422027588e-01 -1.109265815466642380e-02 -2.491963505744934082e-01 -1.582773327827453613e-01 2.151958346366882324e-01 6.299436837434768677e-02 -2.769458591938018799e-01 -2.348017245531082153e-01 -4.102364927530288696e-02 -4.749142006039619446e-02 1.170474663376808167e-01 6.981022655963897705e-02 -1.659237444400787354e-01
2.913976311683654785e-01 -7.474119216203689575e-02 1.208229884505271912e-01 3.662854060530662537e-02 -5.995931848883628845e-02 -8.190602064132690430e-02 -2.881002239882946014e-02 -1.512137949466705322e-01 7.012718915939331055e-02 -3.876507878303527832e-01 -5.039594694972038269e-02 1.966807991266250610e-01 -3.711540997028350830e-01 -3.458128497004508972e-02 1.334992498159408569e-01 8.124715089797973633e-02 1.080870777368545532e-01 2.064757496118545532e-01 5.675292015075683594e-02 -2.765647768974304199e-01 -6.233069300651550293e-02 9.177328087389469147e-03 -1.034236475825309753e-01 2.942057549953460693e-01 -3.561733663082122803e-01 -1.240159794688224792e-01 -1.000397279858589172e-01 -6.911529600620269775e-02 -1.571846753358840942e-01 -2.102823182940483093e-02 -1.356302499771118164e-01 2.528982460498809814e-01
3.412651121616363525e-01 1.652977243065834045e-02 1.893823891878128052e-01 -3.800953179597854614e-02 -4.106039926409721375e-02 -1.236909255385398865e-01 2.338736206293106079e-01 1.598720699548721313e-01 6.212995946407318115e-02 -2.028899192810058594e-01 4.320848733186721802e-03 -1.029740571975708008e-01 3.038005344569683075e-02 -2.071375548839569092e-01 -9.346120059490203857e-02 5.145231261849403381e-02 8.701510727405548096e-02 2.739359997212886810e-02 -8.752625435590744019e-02 -4.702362716197967529e-01 -4.519688710570335388e-02 2.869668900966644287e-01 -1.153688728809356689e-01 1.483925245702266693e-02 4.578397795557975769e-02 1.479154825210571289e-01 4.100309312343597412e-02 -3.665806949138641357e-01 4.033236578106880188e-02 5.874861776828765869e-02 2.163293957710266113e-01 3.015173375606536865e-01
2.210469990968704224e-01 4.330211784690618515e-03 1.780690103769302368e-01 2.327388823032379150e-01 -2.412878572940826416e-01 -4.053882956504821777e-01 -6.041782721877098083e-02 -2.515553832054138184e-01 3.328304737806320190e-02 -6.084397435188293457e-02 -1.756823509931564331e-01 3.928712755441665649e-02 -8.940781652927398682e-02 8.095676451921463013e-02 1.057068854570388794e-01 4.103570431470870972e-02 1.954271048307418823e-01 2.941618561744689941e-01 2.016043663024902344e-01 -4.221551418304443359e-01 -1.069731265306472778e-02 -5.889561399817466736e-02 4.890388250350952148e-02 1.080866307020187378e-01 -8.787857741117477417e-02 7.291759550571441650e-02 -8.692342042922973633e-02 2.163822529837489128e-03 3.176626563072204590e-01 -3.378847613930702209e-02 -4.002095758914947510e-02 1.601181328296661377e-01
1.043313443660736084e-01 1.159646287560462952e-01 4.715276062488555908e-01 1.577800661325454712e-01 -1.286482214927673340e-01 -1.923748552799224854e-01 7.713554799556732178e-02 2.785913646221160889e-01 -2.758588492870330811e-01 -5.585571005940437317e-02 3.777777031064033508e-02 1.417088508605957031e-01 2.207822054624557495e-01 4.751934483647346497e-02 -1.001210510730743408e-01 -4.105065390467643738e-02 -9.871611371636390686e-03 7.788765430450439453e-02 9.022564440965652466e-02 -2.767467498779296875e-01 -6.010158732533454895e-02 -5.911565572023391724e-02 -2.375169098377227783e-01 3.855891823768615723e-01 -1.008838117122650146e-01 7.168351206928491592e-03 -1.337532512843608856e-02 -6.712237745523452759e-02 1.482186466455459595e-01 3.967983648180961609e-04 -1.914205215871334076e-02 2.958575785160064697e-01
2.649762928485870361e-01 -1.439158767461776733e-01 -9.888500720262527466e-02 7.867687195539474487e-02 -1.440196670591831207e-02 -1.321707069873809814e-01 4.378104582428932190e-02 -5.423470586538314819e-02 -3.840794265270233154e-01 -8.123414218425750732e-02 -1.634167283773422241e-01 -2.384222149848937988e-01 -2.041544914245605469e-01 2.764109969139099121e-01 2.358710207045078278e-02 -1.674459427595138550e-01 -1.399781107902526855e-01 -3.756696591153740883e-03 1.466160565614700317e-01 -2.003802359104156494e-01 -2.827319875359535217e-02 2.632937431335449219e-01 -5.008457303047180176e-01 3.176306188106536865e-02 4.393178969621658325e-03 -1.129683554172515869e-01 -8.447356522083282471e-02 8.655299246311187744e-02 1.630643457174301147e-01 1.360461488366127014e-02 4.113671183586120605e-02 -1.646805107593536377e-01
6.845963746309280396e-02 -1.518998891115188599e-01 1.330087035894393921e-01 -2.205161005258560181e-01 -1.550326049327850342e-01 -6.170701608061790466e-02 -2.168422788381576538e-01 -4.909487813711166382e-02 -1.422203797847032547e-02 -8.373692631721496582e-02 1.532266885042190552e-01 -3.527293726801872253e-02 -1.472646594047546387e-01 1.607161015272140503e-01 3.236438333988189697e-01 2.345616519451141357e-01 1.751576066017150879e-01 3.619676828384399414e-02 1.996459215879440308e-01 -2.485635429620742798e-01 1.228282600641250610e-01 -2.542797923088073730e-01 -3.980406820774078369e-01 3.701408505439758301e-01 -5.213450640439987183e-02 -1.419523209333419800e-01 -1.187362000346183777e-01 -7.578377425670623779e-02 5.249973013997077942e-02 4.257728904485702515e-02 1.659232228994369507e-01 -7.616797089576721191e-02
5.072380900382995605e-01 -1.810282766819000244e-01 3.381276875734329224e-02 3.246263861656188965e-01 1.317087002098560333e-02 7.424182840622961521e-04 -1.459280997514724731e-01 7.653289474546909332e-03 3.598315641283988953e-02 -1.564191579818725586e-01 1.306213289499282837e-01 5.875230580568313599e-02 -1.132307853549718857e-02 3.521617129445075989e-02 2.018089741468429565e-01 5.649795010685920715e-02 -7.654816657304763794e-02 -8.058537542819976807e-02 2.196671366691589355e-01 -2.590850591659545898e-01 -4.793751239776611328e-02 2.849298156797885895e-02 -2.220113426446914673e-01 1.921986192464828491e-01 2.083106189966201782e-01 -1.046176254749298096e-01 5.445403978228569031e-02 -8.547709882259368896e-02 2.291147857904434204e-01 -4.050304368138313293e-02 1.338869631290435791e-01 3.695692420005798340e-01
3.573968410491943359e-01 -1.697176545858383179e-01 -6.312402337789535522e-02 3.299409449100494385e-01 -1.426407694816589355e-01 -1.305985301733016968e-01 -2.464239895343780518e-01 3.388325124979019165e-02 2.113273926079273224e-02 -1.598028093576431274e-01 1.219314411282539368e-01 3.907072171568870544e-02 1.869966089725494385e-02 1.942994594573974609e-01 1.391901373863220215e-01 2.321371622383594513e-02 -1.842588186264038086e-01 1.102702990174293518e-01 8.738016337156295776e-02 -3.676553070545196533e-01 -5.183140933513641357e-02 -8.536819368600845337e-02 -1.559991240501403809e-01 8.433683961629867554e-02 1.279805749654769897e-01 -9.621509350836277008e-03 7.867543958127498627e-03 -5.838784202933311462e-02 3.597262501716613770e-01 -2.459703385829925537e-02 1.414669305086135864e-01 3.614526689052581787e-01
1.001490931957960129e-02 -3.925408720970153809e-01 2.492803037166595459e-01 9.294033981859683990e-03 7.618355751037597656e-02 -3.253894150257110596e-01 -3.409765660762786865e-02 -3.569823801517486572e-01 -5.530430376529693604e-02 -1.802090257406234741e-01 5.292671266943216324e-03 -1.166377812623977661e-01 -1.180752925574779510e-02 8.715187758207321167e-02 -1.115313097834587097e-01 5.097009241580963135e-02 2.254551202058792114e-01 6.664246320724487305e-02 -2.226405739784240723e-01 -2.937395572662353516e-01 -6.755577865988016129e-03 -1.091439798474311829e-01 -3.646357655525207520e-01 2.798534184694290161e-02 2.043556049466133118e-02 -2.134743183851242065e-01 -5.795156210660934448e-02 -2.028144896030426025e-01 -1.450220048427581787e-01 8.658185601234436035e-02 -7.558251917362213135e-02 9.909441322088241577e-02
2.158912718296051025e-01 4.286814481019973755e-02 2.974860072135925293e-01 1.600957810878753662e-01 4.443071782588958740e-02 -1.469185948371887207e-01 -1.069012060761451721e-01 -1.488839089870452881e-01 -3.696227669715881348e-01 1.225233823060989380e-01 -1.907592266798019409e-01 -3.110084533691406250e-01 2.596657723188400269e-02 1.843970715999603271e-01 6.972403079271316528e-02 5.628471821546554565e-02 9.957429021596908569e-02 -1.618029028177261353e-01 2.583266198635101318e-01 -9.016665071249008179e-02 3.723040595650672913e-02 -2.524215579032897949e-01 -3.034686148166656494e-01 2.418388128280639648e-01 -3.928501624614000320e-03 7.540115714073181152e-02 2.195204608142375946e-02 2.857907488942146301e-02 3.065405786037445068e-01 3.620563447475433350e-02 -1.415526866912841797e-01 6.215114519000053406e-02
1.315203160047531128e-01 -1.950721591711044312e-01 1.500914841890335083e-01 2.242937982082366943e-01 -3.230413794517517090e-01 -1.093854606151580811e-01 -1.309559792280197144e-01 -2.055283188819885254e-01 2.327788993716239929e-02 -2.481344491243362427e-01 1.031659021973609924e-01 3.762101382017135620e-02 -1.746546030044555664e-01 1.341098397970199585e-01 3.122922480106353760e-01 -2.142795734107494354e-02 2.029028385877609253e-01 5.282496660947799683e-02 -1.355951130390167236e-01 -8.060373365879058838e-02 -9.969359636306762695e-02 3.465086221694946289e-02 -3.258401453495025635e-01 1.771728992462158203e-01 -5.729228630661964417e-02 1.417278647422790527e-01 -3.256461620330810547e-01 -1.784570515155792236e-01 4.197625443339347839e-02 -2.583527266979217529e-01 1.618480831384658813e-01 4.411753639578819275e-02
1.309126317501068115e-01 -3.529735608026385307e-03 3.239962160587310791e-01 -5.105454474687576294e-02 -1.099301502108573914e-01 -1.528233289718627930e-01 -5.741572752594947815e-02 -2.212246805429458618e-01 -4.129008203744888306e-02 8.771146833896636963e-02 1.362477540969848633e-01 1.363756358623504639e-01 -1.357306092977523804e-01 4.344468712806701660e-01 1.477996110916137695e-01 -1.008584573864936829e-01 3.986635208129882812e-01 -4.387291148304939270e-02 -1.059407740831375122e-01 -3.126967251300811768e-01 -1.007440760731697083e-01 1.469581127166748047e-01 -2.744104564189910889e-01 5.478170886635780334e-02 -1.157317012548446655e-01 5.815668031573295593e-02 -1.172788143157958984e-01 2.868578583002090454e-02 2.917253971099853516e-01 -3.976054862141609192e-02 4.776687175035476685e-02 4.025935381650924683e-02
2.490159422159194946e-01 -2.197180390357971191e-01 -3.680817037820816040e-02 2.148140519857406616e-01 1.833807379007339478e-01 -1.979337632656097412e-02 -5.688877403736114502e-02 2.224298566579818726e-02 -2.882651984691619873e-01 -1.818718910217285156e-01 -1.011192575097084045e-01 -4.126341342926025391e-01 -8.677113056182861328e-02 9.592671692371368408e-02 -2.931506186723709106e-02 1.187117919325828552e-01 -1.891826391220092773e-01 4.040065035223960876e-02 1.690766960382461548e-01 -1.651211678981781006e-01 -7.128313928842544556e-02 1.279643177986145020e-01 -2.804902791976928711e-01 1.195861697196960449e-01 -2.471809387207031250e-01 -1.486897468566894531e-02 -3.316833674907684326e-01 -1.460613608360290527e-01 2.300592660903930664e-01 -2.590682357549667358e-02 -6.499622762203216553e-02 -1.338589489459991455e-01
-1.429736241698265076e-02 -1.044822260737419128e-01 3.381923139095306396e-01 -3.486024439334869385e-01 -1.050117090344429016e-01 -1.690083891153335571e-01 5.481177568435668945e-02 -8.888905495405197144e-02 -3.489875793457031250e-01 -3.254003226757049561e-01 9.662488102912902832e-02 -1.150408387184143066e-01 9.960071742534637451e-02 1.021373346447944641e-01 1.109348535537719727e-01 -1.103992089629173279e-01 -7.795276120305061340e-03 -7.853422313928604126e-03 -9.456198662519454956e-03 -4.412132799625396729e-01 -6.397556513547897339e-02 1.113690584897994995e-01 -4.499585554003715515e-02 8.004933595657348633e-02 5.863880366086959839e-02 7.649892568588256836e-02 -5.270264670252799988e-02 -2.499618381261825562e-01 1.622122973203659058e-01 -2.240574508905410767e-01 -1.130154207348823547e-01 -1.540899127721786499e-01
2.052986770868301392e-01 -2.089640498161315918e-01 1.904630511999130249e-01 1.240262538194656372e-01 1.602406799793243408e-01 -1.814502663910388947e-02 1.331938207149505615e-01 -8.102916926145553589e-02 -5.191729962825775146e-02 1.680208891630172729e-01 -2.397106438875198364e-01 -1.878439784049987793e-01 -2.687085568904876709e-01 1.890350282192230225e-01 -2.154418528079986572e-01 3.135865330696105957e-01 9.757687151432037354e-02 -4.007716104388237000e-02 -1.690223515033721924e-01 -2.801577448844909668e-01 -2.512550167739391327e-02 -1.056552976369857788e-01 -2.478103190660476685e-01 1.823990792036056519e-01 -7.815732061862945557e-02 -1.688621044158935547e-01 -1.012154966592788696e-01 3.773251175880432129e-02 5.699099600315093994e-02 -2.813052535057067871e-01 1.816056966781616211e-01 2.225786149501800537e-01
4.969249665737152100e-01 1.621388792991638184e-01 1.786097288131713867e-01 -5.578767135739326477e-02 2.185361236333847046e-01 -9.493578970432281494e-02 -1.863775961101055145e-02 -1.760007292032241821e-01 -2.086363919079303741e-02 -2.072339504957199097e-01 -2.428429275751113892e-01 1.026436388492584229e-01 3.998556733131408691e-02 3.553979098796844482e-02 -6.096235290169715881e-02 1.373121291399002075e-01 -8.923310786485671997e-02 4.115784913301467896e-02 5.854737013578414917e-02 -3.269057869911193848e-01 -1.835469529032707214e-02 1.422224044799804688e-01 -6.102257221937179565e-02 2.034964561462402344e-01 3.385175392031669617e-02 2.737494707107543945e-01 1.444777399301528931e-01 -1.363164633512496948e-01 3.569378852844238281e-01 1.823131740093231201e-01 5.926436558365821838e-02 -1.221832008013734594e-05
5.254152417182922363e-01 1.112348064780235291e-01 1.184592321515083313e-01 -5.419233441352844238e-02 -2.010243535041809082e-01 4.785531759262084961e-02 7.906202226877212524e-02 -2.053804546594619751e-01 -2.417617589235305786e-01 5.505372583866119385e-02 2.188042700290679932e-01 2.431886643171310425e-02 -1.343322694301605225e-01 1.525597423315048218e-01 4.011201485991477966e-02 -4.170598834753036499e-02 7.659713923931121826e-02 -1.992127895355224609e-01 3.876025229692459106e-02 -8.415770530700683594e-02 3.274393826723098755e-02 -7.042247802019119263e-02 -3.822945058345794678e-01 1.354694217443466187e-01 -1.663775146007537842e-01 -2.135684788227081299e-01 -6.368462741374969482e-02 -3.218649923801422119e-01 2.465023845434188843e-02 -6.904860585927963257e-02 -1.439296454191207886e-01 1.309276968240737915e-01
2.141339331865310669e-01 8.569815009832382202e-02 3.204389512538909912e-01 1.245501637458801270e-01 4.414250142872333527e-03 8.212303370237350464e-02 -7.478162646293640137e-02 1.102117374539375305e-01 5.409464985132217407e-02 -3.354367241263389587e-02 -2.215734682977199554e-02 7.264508306980133057e-02 3.057703077793121338e-01 2.762031555175781250e-01 -5.689507722854614258e-02 2.484184205532073975e-01 -5.352125689387321472e-02 2.987577915191650391e-01 1.612941734492778778e-02 -1.459520906209945679e-01 7.092057727277278900e-03 2.336421906948089600e-01 -3.286894261837005615e-01 2.544824779033660889e-01 -3.229543939232826233e-02 1.903139203786849976e-01 -3.653696924448013306e-02 -1.095747202634811401e-01 6.183793768286705017e-03 -3.579949736595153809e-01 1.452554613351821899e-01 1.361334323883056641e-01
4.796957969665527344e-02 -1.358384788036346436e-01 3.991744816303253174e-01 -2.091745138168334961e-01 -2.984146773815155029e-01 1.677600443363189697e-01 -1.216858550906181335e-01 -1.444991230964660645e-01 -3.156427443027496338e-01 -2.947415113449096680e-01 -1.333986818790435791e-01 -7.874932140111923218e-03 4.286260902881622314e-02 6.528953462839126587e-02 -1.033624932169914246e-01 6.442316621541976929e-02 -2.097580814734101295e-03 1.915876120328903198e-01 -8.239545859396457672e-03 -2.582886815071105957e-01 1.304563432931900024e-01 -4.286764655262231827e-03 -2.029146999120712280e-01 2.352260798215866089e-01 3.276045667007565498e-03 -2.352004200220108032e-01 -2.145968824625015259e-01 7.420269399881362915e-02 7.213668525218963623e-02 6.054849177598953247e-02 -2.385507971048355103e-01 -9.098401665687561035e-02
1.715242862701416016e-01 1.721692830324172974e-02 1.772423684597015381e-01 9.324594587087631226e-02 1.355914324522018433e-01 -7.558219134807586670e-02 9.416156262159347534e-02 -1.371907889842987061e-01 -2.841986715793609619e-01 -2.367342635989189148e-02 1.778767257928848267e-01 1.312538329511880875e-02 1.917231827974319458e-01 3.708564490079879761e-02 -2.000978142023086548e-01 5.229410901665687561e-02 9.966915473341941833e-03 -2.228344976902008057e-01 1.130143925547599792e-01 -4.213556051254272461e-01 -1.233040168881416321e-01 -1.474858820438385010e-01 -2.717852890491485596e-01 3.621155619621276855e-01 -1.640092022716999054e-02 -8.198834955692291260e-02 4.063508473336696625e-03 -1.344499140977859497e-01 1.164515838027000427e-01 1.821906566619873047e-01 2.430439144372940063e-01 2.672302126884460449e-01
1.215383335947990417e-01 -7.447227835655212402e-02 5.407890677452087402e-02 -3.055173158645629883e-01 1.009679362177848816e-01 -3.101105391979217529e-01 2.173281610012054443e-01 -1.661484874784946442e-02 -4.162013530731201172e-01 -3.191124498844146729e-01 -4.382880032062530518e-02 -7.900632172822952271e-02 7.533082365989685059e-02 -1.200713887810707092e-01 3.117223381996154785e-01 -2.353518502786755562e-03 -1.709754616022109985e-01 3.674442321062088013e-02 2.466407045722007751e-02 -2.495868653059005737e-01 1.624737977981567383e-01 1.161131709814071655e-01 -3.396707475185394287e-01 8.043983578681945801e-02 9.015396982431411743e-02 3.555075451731681824e-02 -1.010236889123916626e-02 -8.979104459285736084e-02 1.224052682518959045e-01 -4.006241261959075928e-02 1.725343316793441772e-01 9.967504441738128662e-02
3.290139436721801758e-01 5.473579466342926025e-02 1.330592930316925049e-01 2.083543241024017334e-01 2.309707738459110260e-02 6.613802164793014526e-02 -2.292503118515014648e-01 1.619539260864257812e-01 4.609232395887374878e-02 -1.888267844915390015e-01 8.958237618207931519e-02 1.212245319038629532e-02 1.126085817813873291e-01 9.800968319177627563e-02 -1.612764000892639160e-01 2.437614649534225464e-01 -1.827734173275530338e-03 3.300719857215881348e-01 4.358116537332534790e-02 -3.910673409700393677e-02 8.458272367715835571e-02 1.885222047567367554e-01 -4.895425736904144287e-01 2.091723978519439697e-01 2.015946060419082642e-01 5.230844765901565552e-02 8.922790735960006714e-02 -1.806720644235610962e-01 2.784092910587787628e-02 -8.237452059984207153e-02 3.895439207553863525e-02 2.423602640628814697e-01
8.469575643539428711e-02 1.047976538538932800e-01 1.615978181362152100e-01 1.058125197887420654e-01 -1.310181319713592529e-01 -2.072628438472747803e-01 3.069032430648803711e-01 6.044220551848411560e-02 1.394245475530624390e-01 -4.882690683007240295e-02 -1.671498119831085205e-01 -1.062697917222976685e-01 -6.701105087995529175e-02 -1.480131689459085464e-02 4.028547555208206177e-02 -2.057465016841888428e-01 -7.622609846293926239e-03 2.573859393596649170e-01 -3.063093125820159912e-01 -2.593981027603149414e-01 3.789656236767768860e-02 2.272669076919555664e-01 -4.272280335426330566e-01 5.421626195311546326e-02 -2.273361980915069580e-01 8.405493944883346558e-02 -1.780105531215667725e-01 -2.239489555358886719e-01 1.548532545566558838e-01 -2.010499387979507446e-01 -3.083734214305877686e-02 -7.028740644454956055e-02
5.369853973388671875e-01 8.078721165657043457e-02 -1.328859943896532059e-02 7.391880452632904053e-02 -3.046261705458164215e-02 -8.203804492950439453e-02 -2.778547704219818115e-01 -2.334187477827072144e-01 -9.494610130786895752e-02 2.960401028394699097e-02 -2.779211476445198059e-02 1.304428726434707642e-01 2.741457819938659668e-01 -2.489095786586403847e-03 6.018591811880469322e-04 2.557848989963531494e-01 1.027869284152984619e-01 3.014163672924041748e-02 -5.641382560133934021e-02 -3.110264241695404053e-01 5.976885929703712463e-02 5.164804309606552124e-02 -1.140208169817924500e-01 1.934467554092407227e-01 3.369443863630294800e-02 -9.227793663740158081e-02 -3.498237952589988708e-02 -2.347379177808761597e-01 1.929606199264526367e-01 2.499827444553375244e-01 1.753112971782684326e-01 1.654550135135650635e-01
4.648033976554870605e-01 2.816948108375072479e-02 3.578003346920013428e-01 1.493364423513412476e-01 7.898123562335968018e-02 1.362856328487396240e-01 -1.679111570119857788e-01 1.433248668909072876e-01 2.586828544735908508e-02 -8.687199652194976807e-02 7.729040831327438354e-02 -6.150409579277038574e-02 8.951225876808166504e-02 1.890878677368164062e-01 -1.657155901193618774e-01 1.082138791680335999e-01 -2.254662849009037018e-02 3.332348465919494629e-01 1.537014693021774292e-01 -1.058785393834114075e-01 -1.189635694026947021e-01 2.441979497671127319e-01 -2.760547995567321777e-01 1.332145631313323975e-01 1.680451035499572754e-01 -1.643822938203811646e-01 -1.030819341540336609e-01 5.646708607673645020e-02 -1.002158671617507935e-01 -1.519771665334701538e-01 -6.992200016975402832e-02 1.927505582571029663e-01
3.134839832782745361e-01 1.825688593089580536e-02 4.784230887889862061e-01 1.005272660404443741e-02 2.125171124935150146e-01 8.010931313037872314e-02 -3.440464735031127930e-01 1.547821611166000366e-01 -9.649939090013504028e-02 -1.835653334856033325e-01 -1.709105968475341797e-01 1.222021356225013733e-01 -4.925093427300453186e-02 2.921701371669769287e-01 -4.439653456211090088e-02 8.827161043882369995e-02 9.702087379992008209e-03 1.367424428462982178e-01 -2.183631435036659241e-02 -2.081163078546524048e-01 -9.685675799846649170e-02 1.065749078989028931e-01 -3.295401632785797119e-01 4.419658705592155457e-02 9.093327820301055908e-02 2.126560807228088379e-01 -1.045125350356101990e-01 -8.960138261318206787e-02 -4.108661785721778870e-02 -9.784282743930816650e-02 -5.675135180354118347e-02 -1.140088438987731934e-01
3.067995905876159668e-01 1.525513529777526855e-01 2.103159129619598389e-01 1.574573516845703125e-01 -9.948986768722534180e-02 -8.116552233695983887e-02 1.518802046775817871e-01 1.565204858779907227e-01 -4.277314543724060059e-01 -2.991854548454284668e-01 1.194185018539428711e-01 -5.792417749762535095e-02 1.725140362977981567e-01 8.474101871252059937e-02 2.779192663729190826e-02 6.841692607849836349e-03 -3.215787932276725769e-02 2.854106947779655457e-02 -8.784254640340805054e-02 -2.476589679718017578e-01 -1.124867796897888184e-01 1.615944057703018188e-01 -2.609793543815612793e-01 6.639502942562103271e-02 -2.003155276179313660e-02 3.158536553382873535e-01 6.276219338178634644e-02 -1.022696644067764282e-01 -3.461254388093948364e-02 2.053195387125015259e-01 1.486383825540542603e-01 2.438970059156417847e-01
3.081995546817779541e-01 2.323286235332489014e-02 -1.031400784850120544e-01 -5.986167863011360168e-02 1.009438093751668930e-02 2.117276489734649658e-01 -4.343459382653236389e-02 -1.125248596072196960e-01 3.739000111818313599e-02 3.891206905245780945e-02 -4.753070697188377380e-02 2.570238197222352028e-03 -2.034891545772552490e-01 1.814180016517639160e-01 3.640100061893463135e-01 2.589559257030487061e-01 -4.854005575180053711e-02 2.700898051261901855e-01 -1.125256344676017761e-01 -7.542873919010162354e-02 -2.017262428998947144e-01 -6.826586276292800903e-02 -2.406626343727111816e-01 3.379336893558502197e-01 -2.432803660631179810e-01 -8.884334005415439606e-03 -1.170853301882743835e-01 -2.430825829505920410e-01 8.030325919389724731e-02 -1.195499524474143982e-01 2.267026603221893311e-01 1.907576322555541992e-01
4.461568295955657959e-01 -1.204973384737968445e-01 1.996786296367645264e-01 8.214563131332397461e-02 2.458734214305877686e-01 -1.788069456815719604e-01 -8.897376060485839844e-02 -3.651159256696701050e-02 -2.847302854061126709e-01 -7.398767396807670593e-03 -2.984978854656219482e-01 6.735456734895706177e-02 5.025314912199974060e-02 1.635923981666564941e-01 3.435963531956076622e-03 7.102957367897033691e-02 2.023865841329097748e-02 9.407529979944229126e-02 6.198384799063205719e-03 -3.037831783294677734e-01 2.925562486052513123e-02 2.833272889256477356e-02 -2.050949782133102417e-01 2.092406898736953735e-01 -1.172382757067680359e-01 -2.834663726389408112e-02 1.627398878335952759e-01 1.204877421259880066e-01 1.595000326633453369e-01 3.174753785133361816e-01 2.347822487354278564e-01 -5.505579710006713867e-02
5.021905303001403809e-01 1.554065966047346592e-03 2.602950334548950195e-01 1.725877821445465088e-01 -1.386029869318008423e-01 8.425620943307876587e-02 -1.215743497014045715e-01 -1.147517561912536621e-01 -2.074775993824005127e-01 7.194942235946655273e-02 -1.301094889640808105e-02 -4.257556051015853882e-02 5.257143825292587280e-02 2.514322996139526367e-01 1.622928231954574585e-01 2.004318088293075562e-01 -9.144204854965209961e-02 2.490021139383316040e-01 2.071009725332260132e-01 -2.715405225753784180e-01 1.595932841300964355e-01 3.353234529495239258e-01 -1.204495728015899658e-01 5.190290138125419617e-02 9.727757424116134644e-02 -4.703020676970481873e-02 -7.096692174673080444e-02 -6.046031415462493896e-02 -6.921727210283279419e-02 1.365780830383300781e-01 3.314144164323806763e-02 1.621500253677368164e-01
4.329868033528327942e-02 -1.231622248888015747e-01 8.388132601976394653e-02 3.059547841548919678e-01 -2.937863394618034363e-02 -7.086466997861862183e-02 -1.123710498213768005e-01 7.865317165851593018e-02 2.830550260841846466e-02 -1.686268895864486694e-01 1.730893701314926147e-01 -2.378582507371902466e-01 -7.901596277952194214e-02 -3.039922192692756653e-02 5.595129355788230896e-02 -1.074465140700340271e-01 -1.549244392663240433e-02 2.169094681739807129e-01 -3.086287975311279297e-01 -4.413145482540130615e-01 -2.165166661143302917e-04 3.960211202502250671e-02 -4.217634201049804688e-01 -1.770198047161102295e-01 -1.920948624610900879e-01 1.650805324316024780e-01 4.744438454508781433e-02 -2.368567436933517456e-01 1.114735528826713562e-01 1.578979790210723877e-01 5.654451623558998108e-02 -9.407175332307815552e-02
3.078328669071197510e-01 -8.204865455627441406e-02 5.108828470110893250e-02 1.416342705488204956e-01 -9.337824583053588867e-02 -3.269867897033691406e-01 4.843101650476455688e-02 -1.846569329500198364e-01 9.180294722318649292e-02 8.423389494419097900e-02 -4.524654895067214966e-02 1.450653839856386185e-02 6.805226951837539673e-02 2.695006430149078369e-01 5.552073195576667786e-02 1.925705820322036743e-01 -3.011550568044185638e-02 1.369916251860558987e-03 1.726576089859008789e-01 -3.893406689167022705e-01 1.773569732904434204e-02 -1.466118693351745605e-01 -2.370828986167907715e-01 3.442079722881317139e-01 -2.147832214832305908e-01 1.107496321201324463e-01 1.053327023983001709e-01 -3.631010651588439941e-02 -4.599416628479957581e-02 3.300057649612426758e-01 1.378208696842193604e-01 9.443089365959167480e-02
-5.158859491348266602e-02 -4.810008406639099121e-02 2.040753364562988281e-01 -8.320105075836181641e-02 -1.566989868879318237e-01 -1.994539797306060791e-01 1.145201995968818665e-01 -6.476809829473495483e-02 -8.074086159467697144e-02 -2.404739260673522949e-01 1.779912039637565613e-02 1.216342747211456299e-01 1.164184063673019409e-01 2.177213877439498901e-01 8.460081368684768677e-02 -2.265738993883132935e-01 -8.120221644639968872e-02 -1.271089017391204834e-01 -2.443289309740066528e-01 -4.890112876892089844e-01 -1.066203936934471130e-01 2.082916051149368286e-01 -2.109564989805221558e-01 5.582763627171516418e-02 5.383652448654174805e-02 -2.319024205207824707e-01 -7.563225924968719482e-02 -1.777496188879013062e-01 3.181115090847015381e-01 6.362888216972351074e-02 -1.526031792163848877e-01 1.393800973892211914e-01
1.941853165626525879e-01 7.239428162574768066e-02 3.916205763816833496e-01 -6.749068200588226318e-02 3.311805129051208496e-01 9.920193254947662354e-02 -2.141229808330535889e-01 1.817509531974792480e-02 -1.234525516629219055e-01 -1.589048206806182861e-01 -3.756948709487915039e-01 1.182879358530044556e-01 5.573802441358566284e-02 1.734787672758102417e-01 -8.515937253832817078e-03 -1.362466067075729370e-01 1.560006439685821533e-01 2.654730379581451416e-01 -1.027085632085800171e-01 -2.305774688720703125e-01 -1.388284265995025635e-01 1.536094993352890015e-01 -2.038439512252807617e-01 1.062543317675590515e-01 1.874169856309890747e-01 1.640647053718566895e-01 -1.024681925773620605e-01 -1.010962575674057007e-01 1.743548661470413208e-01 1.342250108718872070e-01 -1.243095099925994873e-02 -1.975256763398647308e-02
1.673778444528579712e-01 -1.563223898410797119e-01 1.663534492254257202e-01 -1.124717574566602707e-02 -7.827398180961608887e-02 -8.610369265079498291e-02 -1.403310000896453857e-01 -1.910593360662460327e-01 -3.709139823913574219e-01 -1.074557304382324219e-01 4.667666181921958923e-02 2.562029361724853516e-01 3.195843100547790527e-01 -3.743164613842964172e-02 -1.749066635966300964e-03 -1.445919871330261230e-01 1.371029913425445557e-01 -2.325116470456123352e-02 -3.475362360477447510e-01 -3.278164565563201904e-01 -3.114124014973640442e-02 2.251220643520355225e-01 -1.235905587673187256e-01 2.473805397748947144e-01 -1.667401343584060669e-01 -5.041792243719100952e-02 -1.055705845355987549e-01 -1.073602214455604553e-01 1.062848493456840515e-01 1.196335777640342712e-01 -2.158382833003997803e-01 -8.779710531234741211e-02
3.647367656230926514e-01 -1.349339634180068970e-01 3.131216857582330704e-03 -2.437211200594902039e-02 -1.602645814418792725e-01 -1.382226794958114624e-01 7.883712649345397949e-02 8.638460934162139893e-02 1.287112105637788773e-02 1.256759744137525558e-02 -5.352660082280635834e-03 -3.734157606959342957e-02 2.324105426669120789e-02 -8.196731656789779663e-02 -1.256859302520751953e-01 -2.317167259752750397e-02 1.781155318021774292e-01 1.554371118545532227e-01 -2.297832369804382324e-01 -5.422999858856201172e-01 -8.700304478406906128e-02 1.424032449722290039e-01 -1.386663019657135010e-01 1.118335500359535217e-01 9.796719998121261597e-02 1.344838440418243408e-01 1.607744842767715454e-01 -3.760045170783996582e-01 -2.700845338404178619e-02 2.502819299697875977e-01 1.134635731577873230e-01 1.755976527929306030e-01
2.583022713661193848e-01 -1.287870705127716064e-01 2.917575240135192871e-01 -7.916919887065887451e-02 1.609118580818176270e-01 -3.980568796396255493e-02 -6.812051683664321899e-02 -2.623366713523864746e-01 -1.517568975687026978e-01 -2.167503722012042999e-02 1.263671517372131348e-01 6.607446074485778809e-02 2.053400427103042603e-01 -9.402261674404144287e-02 1.503147333860397339e-01 1.541089266538619995e-01 -1.689263731241226196e-01 1.975769102573394775e-01 8.815559744834899902e-02 -4.992499053478240967e-01 9.426262974739074707e-02 1.165518462657928467e-01 -1.978125572204589844e-01 -6.853597611188888550e-02 7.315336912870407104e-02 -3.013394773006439209e-01 -9.675341099500656128e-02 -1.126209795475006104e-01 1.799883693456649780e-01 1.949355602264404297e-01 -4.040239378809928894e-02 4.540036991238594055e-02
3.326414525508880615e-01 -3.413523733615875244e-01 3.549931570887565613e-02 -5.407641828060150146e-02 1.602293699979782104e-01 -2.165170162916183472e-01 -2.251180708408355713e-01 5.734552443027496338e-02 2.424969151616096497e-02 1.592165529727935791e-01 -1.658718101680278778e-02 1.420124061405658722e-02 5.441952124238014221e-02 2.631056308746337891e-01 -8.673892915248870850e-02 1.196584329009056091e-01 -1.858687102794647217e-01 8.619588799774646759e-03 1.737822033464908600e-02 -3.134199380874633789e-01 -3.415398299694061279e-02 -7.396672666072845459e-02 -1.255480796098709106e-01 1.623739302158355713e-01 9.495828300714492798e-03 -2.077971100807189941e-01 -1.836943179368972778e-01 -2.059911340475082397e-01 3.229267001152038574e-01 1.360776573419570923e-01 2.507979869842529297e-01 1.860559880733489990e-01
3.044862151145935059e-01 -2.138105332851409912e-01 -4.339336883276700974e-03 7.486796379089355469e-02 3.229791671037673950e-02 1.343736350536346436e-01 8.261940628290176392e-02 -2.844291329383850098e-01 -4.766154661774635315e-02 -9.939966350793838501e-02 5.078870058059692383e-02 -1.418313533067703247e-01 -2.858635187149047852e-01 -1.448453664779663086e-01 6.584600359201431274e-02 5.961421877145767212e-02 4.068217426538467407e-02 -1.366479396820068359e-01 -1.107095647603273392e-02 -3.411901593208312988e-01 3.345203772187232971e-02 7.430114597082138062e-02 -2.720012068748474121e-01 3.576640486717224121e-01 -8.891679346561431885e-02 -2.537706196308135986e-01 9.724473953247070312e-02 2.890100702643394470e-02 3.490781784057617188e-01 1.394906360656023026e-02 1.675272434949874878e-01 -1.598953306674957275e-01
1.617813408374786377e-01 -1.945276409387588501e-01 2.600182294845581055e-01 1.678086519241333008e-01 -1.085416600108146667e-01 -9.821054525673389435e-03 1.286336779594421387e-01 2.993566989898681641e-01 -1.595644652843475342e-01 -3.975687026977539062e-01 -5.370318144559860229e-02 6.570889055728912354e-02 1.297845318913459778e-02 -9.004853665828704834e-02 7.924903184175491333e-02 1.413090080022811890e-01 -1.539877615869045258e-02 2.774503640830516815e-02 2.548283897340297699e-02 -1.729246526956558228e-01 1.771983876824378967e-02 -1.601980924606323242e-01 -3.389627933502197266e-01 7.862264662981033325e-02 4.325124993920326233e-02 1.689303666353225708e-01 -1.795901060104370117e-01 -1.606256961822509766e-01 4.324774146080017090e-01 1.199933588504791260e-01 -1.500507444143295288e-01 -7.683055847883224487e-02
2.051616013050079346e-01 -8.354049921035766602e-02 1.931577920913696289e-01 -3.791097924113273621e-02 -7.690920680761337280e-02 5.586499464698135853e-04 2.817259635776281357e-03 -8.682817220687866211e-02 5.804799869656562805e-02 -9.722957015037536621e-02 -1.355167031288146973e-01 1.828704327344894409e-01 -3.209424763917922974e-02 2.918921709060668945e-01 -1.879679225385189056e-02 -1.923883706331253052e-01 -1.607397347688674927e-01 2.459769994020462036e-01 -9.021507576107978821e-03 -1.648073345422744751e-01 -3.625602647662162781e-02 -1.067392006516456604e-01 -2.689280211925506592e-01 -1.383982412517070770e-02 -5.831135064363479614e-02 1.203153431415557861e-01 -1.838247328996658325e-01 9.488006681203842163e-02 6.106115579605102539e-01 -2.566681802272796631e-01 1.095856726169586182e-01 1.681227982044219971e-02
4.479212760925292969e-01 1.067933589220046997e-01 3.745239675045013428e-01 2.579296007752418518e-02 9.164697676897048950e-02 2.790802717208862305e-01 -1.387804150581359863e-01 -1.000433973968029022e-02 -2.393634766340255737e-01 -1.056130900979042053e-01 6.864301860332489014e-02 1.277640759944915771e-01 3.475889191031455994e-02 -9.311188012361526489e-02 1.304883211851119995e-01 -5.647864192724227905e-02 2.195075750350952148e-01 -3.618529438972473145e-02 -4.912823066115379333e-02 -1.797852516174316406e-01 1.273223608732223511e-01 2.517407834529876709e-01 -2.051376700401306152e-01 1.617338359355926514e-01 1.585270762443542480e-01 2.689561545848846436e-01 -6.442859023809432983e-02 9.309581480920314789e-03 2.331280112266540527e-01 -3.847621753811836243e-02 -1.090950518846511841e-01 1.425275057554244995e-01
4.663268029689788818e-01 1.150007024407386780e-01 8.921446651220321655e-02 1.993594914674758911e-01 -1.651261597871780396e-01 3.066878020763397217e-02 -1.559152305126190186e-01 -1.871564835309982300e-01 4.757634177803993225e-02 -2.416707724332809448e-01 -6.775391846895217896e-02 4.056923985481262207e-01 -1.781289838254451752e-02 1.277035623788833618e-01 -3.313806280493736267e-02 -1.088310927152633667e-01 1.618913263082504272e-01 2.782487571239471436e-01 1.232461407780647278e-01 -3.045526444911956787e-01 8.582913130521774292e-02 1.702087968587875366e-01 -1.569366008043289185e-01 1.933873742818832397e-01 -5.633186548948287964e-02 8.872947841882705688e-02 -7.244443893432617188e-02 6.683916598558425903e-02 9.139628708362579346e-02 1.654691435396671295e-02 -1.319433003664016724e-01 1.338532269001007080e-01
4.226435720920562744e-01 -8.742404729127883911e-02 8.584905415773391724e-02 2.699083089828491211e-01 -3.604764863848686218e-02 -7.351049780845642090e-02 -3.784272670745849609e-01 -1.241530627012252808e-01 1.021501980721950531e-02 -2.591408491134643555e-01 8.733657002449035645e-02 2.240503728389739990e-01 7.346780598163604736e-02 3.076371178030967712e-02 3.796616569161415100e-02 -2.396326325833797455e-02 -2.850203774869441986e-02 1.034972444176673889e-01 2.903573811054229736e-01 -2.257748991250991821e-01 7.231701165437698364e-02 -2.768189646303653717e-02 -2.354397624731063843e-01 9.286621958017349243e-02 2.074319124221801758e-02 -1.248973533511161804e-01 -1.839690841734409332e-02 -2.100040018558502197e-01 3.810562193393707275e-01 1.010212451219558716e-01 -1.992646977305412292e-02 4.008322954177856445e-02
3.931514918804168701e-02 2.335715442895889282e-01 2.743173390626907349e-03 1.043975427746772766e-01 -1.124995574355125427e-01 -3.458201885223388672e-02 -5.446559283882379532e-03 8.332373946905136108e-02 2.915852963924407959e-01 -8.785051107406616211e-02 6.955055892467498779e-02 2.589944191277027130e-02 -2.517292499542236328e-01 2.365229576826095581e-01 -1.219142973423004150e-01 2.002380192279815674e-01 1.735047996044158936e-01 1.051594316959381104e-02 -9.813095629215240479e-02 -4.132201671600341797e-01 -2.621841616928577423e-02 -9.342265129089355469e-02 -3.961221277713775635e-01 2.478763014078140259e-01 -7.928442209959030151e-02 -1.921797096729278564e-01 -8.359994739294052124e-03 -1.568869501352310181e-01 3.008591234683990479e-01 -1.832623183727264404e-01 -6.088407710194587708e-02 7.466225326061248779e-02
3.537446558475494385e-01 6.325066089630126953e-02 3.009887039661407471e-01 2.157788872718811035e-01 1.476769894361495972e-01 -1.928590983152389526e-01 -4.278904795646667480e-01 2.102614380419254303e-02 -2.665450796484947205e-02 -1.424271464347839355e-01 -5.329592525959014893e-02 -8.419201709330081940e-03 1.166283637285232544e-01 3.649273514747619629e-02 6.155552342534065247e-02 3.040311634540557861e-01 8.410467207431793213e-02 5.064381659030914307e-02 -2.496675103902816772e-01 -2.343425154685974121e-01 -1.592946648597717285e-01 3.520932048559188843e-02 -7.482543587684631348e-02 7.158295065164566040e-02 6.648415327072143555e-02 1.293911486864089966e-01 -1.537388116121292114e-01 -3.112489730119705200e-02 1.152449995279312134e-01 -9.952370822429656982e-02 5.598187912255525589e-03 3.505683541297912598e-01
4.528733342885971069e-02 -1.557140797376632690e-01 3.357518613338470459e-01 -1.243261918425559998e-01 1.232435107231140137e-01 2.820889838039875031e-02 1.253491640090942383e-01 -2.183118276298046112e-02 3.672480881214141846e-01 -2.178315967321395874e-01 2.618032321333885193e-02 -6.620875559747219086e-03 1.848233044147491455e-01 1.715292781591415405e-01 2.236498296260833740e-01 -7.117506116628646851e-02 -1.853761821985244751e-02 4.965120181441307068e-02 -2.429843321442604065e-02 -3.652137517929077148e-01 -2.184483222663402557e-02 -1.753171831369400024e-01 -2.336717396974563599e-01 4.215427935123443604e-01 2.588828280568122864e-02 -7.130840420722961426e-02 -8.916249126195907593e-02 -9.114148467779159546e-02 2.690234780311584473e-02 2.568837404251098633e-01 1.489756703376770020e-01 2.027695253491401672e-02
1.796244233846664429e-01 -8.300668746232986450e-02 3.796530961990356445e-01 1.260055750608444214e-01 1.243974920362234116e-02 -5.698378663510084152e-04 -2.294662743806838989e-01 -9.008734673261642456e-02 -4.921858757734298706e-02 -1.734169423580169678e-01 3.648203238844871521e-02 4.543494898825883865e-03 -6.094984710216522217e-02 4.650551378726959229e-01 -1.075795502401888371e-03 -1.876967400312423706e-01 1.575145423412322998e-01 -1.554323732852935791e-01 -1.157511174678802490e-01 -8.233476430177688599e-02 2.137727104127407074e-02 3.369928896427154541e-01 -1.026879325509071350e-01 2.095850855112075806e-01 -1.594179272651672363e-01 -5.428002402186393738e-02 5.436219274997711182e-02 -3.273144960403442383e-01 -1.212784554809331894e-02 2.717038691043853760e-01 1.959623955190181732e-02 -1.978963799774646759e-02
1.617404520511627197e-01 1.352033466100692749e-01 1.003211587667465210e-01 4.133950173854827881e-02 -1.175443902611732483e-01 3.061385266482830048e-02 1.986914724111557007e-01 -1.501785665750503540e-01 7.438749819993972778e-02 -1.988242566585540771e-01 -1.154399067163467407e-01 1.575893349945545197e-02 -1.738174706697463989e-01 1.322192996740341187e-01 -6.358349323272705078e-02 5.050396081060171127e-03 2.423381358385086060e-01 -5.503669008612632751e-02 -2.565030753612518311e-01 -2.435063272714614868e-01 3.448297828435897827e-02 -9.131915867328643799e-02 -3.951881229877471924e-01 2.009789347648620605e-01 -1.181664317846298218e-02 -1.038355678319931030e-01 4.926715791225433350e-02 -2.807263731956481934e-01 1.922441422939300537e-01 -4.613644182682037354e-01 9.195832908153533936e-02 -1.150273233652114868e-01
1.897849328815937042e-02 5.850501358509063721e-03 2.892191708087921143e-01 -2.700231671333312988e-01 -2.532952427864074707e-01 -1.875559538602828979e-01 -1.983343958854675293e-01 -1.198603883385658264e-01 -2.917944788932800293e-01 -4.342831298708915710e-02 2.639115601778030396e-02 -1.804967969655990601e-02 2.369342297315597534e-01 -1.948435306549072266e-01 2.394092455506324768e-02 -1.052490398287773132e-01 6.007369980216026306e-02 6.647670269012451172e-02 -9.672912769019603729e-03 -4.096103906631469727e-01 -1.799005120992660522e-01 1.375108212232589722e-01 -2.000600248575210571e-01 2.078224420547485352e-01 -2.335099279880523682e-01 1.727300137281417847e-01 -1.028662994503974915e-01 -2.242692373692989349e-02 1.525807678699493408e-01 -7.402228564023971558e-02 -7.598033547401428223e-02 2.362876981496810913e-01
6.379669904708862305e-02 -1.077115684747695923e-01 3.985370695590972900e-01 7.327252998948097229e-03 2.227560430765151978e-02 -2.182272076606750488e-01 2.211540043354034424e-01 2.292961627244949341e-02 -8.486112952232360840e-02 -2.917431294918060303e-01 -2.584899067878723145e-01 1.819158494472503662e-01 4.200768470764160156e-02 -3.091723620891571045e-01 -5.015150178223848343e-03 9.403859823942184448e-02 -5.044208094477653503e-02 6.008157879114151001e-02 -1.581914536654949188e-02 -2.717576622962951660e-01 4.611971974372863770e-02 1.196901649236679077e-01 -2.369744628667831421e-01 8.073434978723526001e-02 1.299062520265579224e-01 3.193154558539390564e-02 -1.576644778251647949e-01 -2.264880537986755371e-01 2.583970725536346436e-01 2.277041375637054443e-01 1.986347138881683350e-01 -1.339155435562133789e-01
1.794933378696441650e-01 7.204031199216842651e-02 1.273524314165115356e-01 8.963260799646377563e-02 -1.110803261399269104e-01 4.676093533635139465e-02 1.875703968107700348e-02 -1.055446863174438477e-01 1.986907720565795898e-01 -2.248152196407318115e-01 1.095802262425422668e-01 2.250567823648452759e-01 1.349392831325531006e-01 3.147981166839599609e-01 1.850860714912414551e-01 -5.457616224884986877e-02 -1.032053902745246887e-01 3.590497970581054688e-01 1.790338009595870972e-01 -3.019185960292816162e-01 1.546219550073146820e-02 -2.543101832270622253e-02 -3.070428967475891113e-01 2.680740058422088623e-01 7.004442159086465836e-03 3.433561921119689941e-01 5.686092004179954529e-02 4.308528732508420944e-03 -4.214750230312347412e-02 1.782564222812652588e-01 -7.308117300271987915e-02 1.233482956886291504e-01
1.820996999740600586e-01 1.015088483691215515e-01 1.730890199542045593e-02 -1.061781868338584900e-02 -3.291267156600952148e-02 -8.445708453655242920e-02 -3.652149736881256104e-01 -1.226401329040527344e-01 -1.682271510362625122e-01 -4.279002249240875244e-01 -5.758777260780334473e-02 1.801777631044387817e-01 -6.600780040025711060e-02 1.098912730813026428e-01 -1.014345064759254456e-01 3.214676976203918457e-01 1.286648958921432495e-01 2.757605016231536865e-01 1.745318621397018433e-02 6.591041386127471924e-02 1.224149242043495178e-01 -1.924811750650405884e-01 -2.680843770503997803e-01 2.701101005077362061e-01 1.286877393722534180e-01 -3.552177920937538147e-02 -8.303906768560409546e-02 -2.578169703483581543e-01 7.119575887918472290e-02 -8.415564149618148804e-02 -9.627120941877365112e-02 1.245980188250541687e-01
3.000106513500213623e-01 -2.163648903369903564e-01 1.444823592901229858e-01 -1.723732240498065948e-02 6.268690526485443115e-02 -1.025113165378570557e-01 1.537621617317199707e-01 -2.164027392864227295e-01 -2.047893106937408447e-01 -1.408874690532684326e-01 -1.102600395679473877e-01 -1.948521584272384644e-01 -1.618601977825164795e-01 -8.020749688148498535e-02 8.064441382884979248e-02 1.516563594341278076e-01 3.023235201835632324e-01 7.145553827285766602e-02 -1.408766657114028931e-01 -4.579852223396301270e-01 -5.692450329661369324e-02 -3.547825217247009277e-01 -1.475759744644165039e-01 1.198726966977119446e-01 -1.328061074018478394e-01 -1.664873361587524414e-01 -1.272517591714859009e-01 -3.947220742702484131e-02 8.449820801615715027e-03 1.396862417459487915e-01 2.909686043858528137e-02 -9.028153866529464722e-02
4.303176105022430420e-01 -9.256161749362945557e-02 7.924593985080718994e-02 9.855210781097412109e-02 -2.008567601442337036e-01 -1.301868408918380737e-01 -1.096642166376113892e-01 -9.257358312606811523e-02 -1.000881865620613098e-01 -1.507057100534439087e-01 -1.402263808995485306e-02 1.921091675758361816e-01 -1.720242053270339966e-01 2.409646511077880859e-01 8.734060823917388916e-02 2.169190198183059692e-01 -1.375193297863006592e-01 3.717009127140045166e-01 1.479797959327697754e-01 -8.489909768104553223e-02 6.408575456589460373e-03 -2.807666733860969543e-02 -1.968745589256286621e-01 2.131691277027130127e-01 2.747810184955596924e-01 1.409203410148620605e-01 -1.254576146602630615e-01 5.285257846117019653e-02 -9.244054555892944336e-02 2.440953701734542847e-01 2.068884372711181641e-01 6.458827853202819824e-02
2.617251276969909668e-01 -3.020049333572387695e-01 2.326978892087936401e-01 -1.999170929193496704e-01 -8.431701362133026123e-02 2.045752108097076416e-01 3.718251734972000122e-02 7.624457776546478271e-02 -1.684886664152145386e-01 -2.486939132213592529e-01 -2.252531424164772034e-02 -7.689771801233291626e-02 1.604173779487609863e-01 2.009449005126953125e-01 1.145508289337158203e-01 1.443698406219482422e-01 -4.514690488576889038e-02 -1.217916011810302734e-01 -1.330263018608093262e-01 -1.864740550518035889e-01 -7.550005614757537842e-02 -9.351293742656707764e-02 -3.452282026410102844e-02 1.204140707850456238e-01 -2.524344995617866516e-02 9.514373540878295898e-02 -1.727859675884246826e-01 -2.878440022468566895e-01 3.415616154670715332e-01 -1.442739665508270264e-01 -3.605365753173828125e-01 -6.281597167253494263e-02
5.385739803314208984e-01 2.825550436973571777e-01 7.521081715822219849e-02 -9.232651442289352417e-02 3.148063644766807556e-02 -7.013731449842453003e-02 -1.754830777645111084e-01 -1.027362421154975891e-01 -1.091577927581965923e-03 -3.357148170471191406e-01 -1.464655809104442596e-02 6.383758783340454102e-02 2.211778983473777771e-02 -1.189137343317270279e-02 2.595091797411441803e-02 1.202635318040847778e-01 -2.678909003734588623e-01 3.072230517864227295e-01 1.691852807998657227e-01 -1.029634475708007812e-01 -1.584438085556030273e-01 6.138174794614315033e-03 -2.283224165439605713e-01 2.692555785179138184e-01 1.539509370923042297e-02 1.502766162157058716e-01 7.555508520454168320e-03 -1.425957232713699341e-01 1.310891658067703247e-01 -5.217844247817993164e-02 -2.753606811165809631e-02 -1.298979222774505615e-01
2.978003025054931641e-01 5.484678316861391068e-03 1.130836457014083862e-01 8.121505379676818848e-02 -9.026133269071578979e-02 -7.591982837766408920e-03 7.006537169218063354e-02 -9.236849844455718994e-02 1.782051324844360352e-01 5.623975768685340881e-02 -3.850223496556282043e-02 -1.950588673353195190e-01 -5.719094350934028625e-02 1.985615491867065430e-01 1.361646801233291626e-01 2.454365342855453491e-01 2.077057063579559326e-01 -1.244156137108802795e-01 -2.716495692729949951e-01 -4.497767984867095947e-01 9.461534209549427032e-03 -8.968817442655563354e-02 -2.025455385446548462e-01 3.620085492730140686e-02 5.492445826530456543e-02 -1.077935770153999329e-01 1.386718004941940308e-01 -2.044036686420440674e-01 2.566928267478942871e-01 -3.133407235145568848e-01 -5.129905417561531067e-02 -2.163172364234924316e-01
3.706608116626739502e-01 4.858788475394248962e-02 1.611745804548263550e-01 2.177706509828567505e-01 3.854218125343322754e-02 -1.159170940518379211e-01 -1.649810969829559326e-01 -2.204664796590805054e-02 -3.049484193325042725e-01 7.261624932289123535e-02 1.272626072168350220e-01 5.695585161447525024e-02 9.055941551923751831e-02 -1.192610990256071091e-02 3.283079015091061592e-03 1.752536296844482422e-01 -5.494518205523490906e-02 -1.517686340957880020e-02 2.329989708960056305e-02 -2.409861534833908081e-01 -6.525593996047973633e-02 -4.732117801904678345e-02 -2.999120354652404785e-01 4.208902418613433838e-01 -9.218494594097137451e-02 -2.736343443393707275e-02 1.393951773643493652e-01 8.921487629413604736e-02 1.358108669519424438e-01 2.421191185712814331e-01 1.798068732023239136e-01 3.255046606063842773e-01
1.009693741798400879e-01 1.086611226201057434e-01 -9.358645766042172909e-04 -2.470299154520034790e-01 8.971240371465682983e-02 -2.428133040666580200e-02 -1.422729194164276123e-01 -2.982445992529392242e-02 -1.143462210893630981e-01 -9.253791719675064087e-02 -3.626421988010406494e-01 1.952409595251083374e-01 -6.880147755146026611e-02 3.385254368185997009e-02 -5.581645667552947998e-02 2.383658289909362793e-01 1.574387028813362122e-02 -4.976711422204971313e-02 -1.181251630187034607e-01 -3.712482452392578125e-01 1.685926616191864014e-01 2.871446907520294189e-01 -4.284437596797943115e-01 1.551221460103988647e-01 -2.972880303859710693e-01 -7.955128699541091919e-02 1.523002237081527710e-01 -1.537123024463653564e-01 2.047466859221458435e-02 6.021546572446823120e-02 1.059240475296974182e-01 1.794265769422054291e-02
1.844655275344848633e-01 1.853168383240699768e-02 1.820534616708755493e-01 4.186053946614265442e-02 -2.591473758220672607e-01 -1.847616583108901978e-02 -1.689610481262207031e-01 -8.282297104597091675e-02 8.011241257190704346e-02 -1.942240893840789795e-01 9.097927063703536987e-02 6.250797957181930542e-02 3.198523223400115967e-01 2.842665910720825195e-01 -1.916470751166343689e-02 -1.438801828771829605e-02 -5.514030903577804565e-02 4.564100876450538635e-02 2.218362390995025635e-01 -2.253679484128952026e-01 -5.148455128073692322e-02 2.548148036003112793e-01 -5.602366924285888672e-01 -1.037934869527816772e-01 1.078328266739845276e-01 -6.356911361217498779e-02 -1.810140162706375122e-01 1.115617677569389343e-01 -8.739148825407028198e-02 1.406421363353729248e-01 -3.175970911979675293e-02 -3.409016132354736328e-02
5.081292986869812012e-01 -8.778569847345352173e-02 1.416867692023515701e-02 1.665196865797042847e-01 -6.705450266599655151e-02 -9.131211787462234497e-02 -2.110045999288558960e-01 1.291474550962448120e-01 5.966012924909591675e-02 -3.059091866016387939e-01 7.603626698255538940e-02 1.672749072313308716e-01 1.246574521064758301e-01 1.249235719442367554e-01 8.540621027350425720e-03 -4.206867516040802002e-02 6.484442204236984253e-02 1.636864244937896729e-01 2.733399569988250732e-01 -3.181187808513641357e-01 -9.173072874546051025e-02 -7.193669676780700684e-02 -1.900210380554199219e-01 1.710586547851562500e-01 2.295582443475723267e-01 -3.629076853394508362e-02 -2.956715412437915802e-02 -1.762676239013671875e-01 1.808452457189559937e-01 -5.570329725742340088e-02 6.578537821769714355e-02 2.372285276651382446e-01
2.044435143470764160e-01 3.178803995251655579e-02 3.540411889553070068e-01 -8.563306927680969238e-02 1.612600497901439667e-02 1.304103434085845947e-01 -2.713771462440490723e-01 1.178471669554710388e-01 -2.934399805963039398e-02 -1.662249416112899780e-01 -2.302890568971633911e-01 1.801732629537582397e-01 5.906925722956657410e-02 2.265957891941070557e-01 -1.380832940340042114e-01 2.574005424976348877e-01 -1.159800440073013306e-01 2.374919801950454712e-01 2.693071365356445312e-01 -3.329057097434997559e-01 -9.205763041973114014e-02 4.238906875252723694e-02 -2.730934023857116699e-01 3.853038325905799866e-02 1.603454798460006714e-01 1.576872318983078003e-01 -1.514193713665008545e-01 -1.656124293804168701e-01 -6.781880557537078857e-02 -1.380848735570907593e-01 2.756675006821751595e-03 3.770538419485092163e-02
1.478243023157119751e-01 -1.631379574537277222e-01 1.826511770486831665e-01 1.623990237712860107e-01 -4.367785453796386719e-01 -1.231092885136604309e-01 2.437837608158588409e-02 -1.665503829717636108e-01 -1.343252211809158325e-01 1.569481045007705688e-01 3.832847252488136292e-02 -1.692624203860759735e-02 -1.949834078550338745e-01 1.917356103658676147e-01 1.379327028989791870e-01 1.701819747686386108e-01 5.985684692859649658e-02 -1.038289293646812439e-01 -1.174434795975685120e-01 -4.670355319976806641e-01 5.525728221982717514e-03 6.448239833116531372e-02 -1.131486147642135620e-01 2.753399014472961426e-01 -5.515028163790702820e-02 1.209242269396781921e-01 1.189206615090370178e-01 -1.593880951404571533e-01 9.203656017780303955e-02 8.769489824771881104e-02 -9.916026890277862549e-02 -2.608605623245239258e-01
4.310109943617135286e-04 1.047422736883163452e-02 3.252044320106506348e-01 -3.643091185949742794e-04 -1.059579029679298401e-01 -1.116254180669784546e-01 -6.832513213157653809e-02 -3.400695323944091797e-01 -1.984268054366111755e-02 -3.623534366488456726e-02 6.765306740999221802e-02 8.879759162664413452e-02 -1.570959985256195068e-01 3.032941818237304688e-01 1.129281613975763321e-02 -1.925385594367980957e-01 2.103557884693145752e-01 -1.599870324134826660e-01 -1.935457736253738403e-01 -6.495364010334014893e-02 -1.213867589831352234e-01 2.471538037061691284e-01 -3.594762682914733887e-01 3.041017055511474609e-01 -7.487352192401885986e-02 -6.233353540301322937e-02 -2.357508540153503418e-01 -1.940220743417739868e-01 2.312557697296142578e-01 6.427108496427536011e-02 -8.018059283494949341e-02 -7.935169339179992676e-02
3.148571774363517761e-02 -2.229044288396835327e-01 3.364364802837371826e-01 -5.298628471791744232e-03 -7.118654251098632812e-02 -2.001966089010238647e-01 8.599181473255157471e-02 -3.150729835033416748e-01 -6.034008413553237915e-02 9.530179202556610107e-02 3.866533562541007996e-02 1.515055261552333832e-02 -2.640351355075836182e-01 1.109472513198852539e-01 2.313093394041061401e-01 -8.282802999019622803e-02 -4.045057296752929688e-02 1.085909232497215271e-01 -3.603546619415283203e-01 -3.123025894165039062e-01 -1.441247314214706421e-01 -1.735127121210098267e-01 -2.293548732995986938e-01 5.131583288311958313e-02 1.607426069676876068e-02 -1.807136386632919312e-01 -9.301106445491313934e-03 -2.942799925804138184e-01 2.120444029569625854e-01 -3.992978855967521667e-02 -4.587609693408012390e-02 1.107234731316566467e-01
1.892934888601303101e-01 -8.947355672717094421e-03 1.796505153179168701e-01 -1.254831627011299133e-02 9.265894442796707153e-02 2.354264818131923676e-02 1.179741024971008301e-01 -4.217578098177909851e-02 1.387910544872283936e-01 -3.612123727798461914e-01 -1.679517775774002075e-01 -1.173084974288940430e-02 2.303618565201759338e-02 2.520292401313781738e-01 1.530852168798446655e-01 6.391634047031402588e-02 8.963511139154434204e-02 -2.940730154514312744e-01 -1.236534416675567627e-01 -4.223154485225677490e-01 -1.352701187133789062e-01 -7.472219318151473999e-02 -3.817936480045318604e-01 3.515664041042327881e-01 5.968490615487098694e-02 -6.817643344402313232e-02 -4.057037085294723511e-02 1.186021789908409119e-01 -1.580196171998977661e-01 4.410266131162643433e-02 -5.584954470396041870e-02 -4.253406077623367310e-02
5.292374491691589355e-01 1.711870543658733368e-02 -7.271129637956619263e-03 1.947930455207824707e-01 3.032238408923149109e-02 -1.880194097757339478e-01 -2.376419901847839355e-01 -9.547472000122070312e-02 1.804127097129821777e-01 -1.596669405698776245e-01 4.318643361330032349e-02 1.827599108219146729e-01 3.892537578940391541e-02 1.229023039340972900e-01 1.177564542740583420e-02 1.988429203629493713e-02 -3.244613111019134521e-02 2.039289847016334534e-02 2.626997828483581543e-01 -3.400553166866302490e-01 -4.276696220040321350e-02 -1.365282572805881500e-02 -1.692975461483001709e-01 2.085656821727752686e-01 1.688395887613296509e-01 -1.041706874966621399e-01 -2.967142499983310699e-02 -2.533535361289978027e-01 2.869825661182403564e-01 2.964135445654392242e-02 4.506440833210945129e-02 1.389446705579757690e-01
1.914060562849044800e-01 -2.898793481290340424e-02 3.172169029712677002e-01 -1.614821702241897583e-01 -1.234007552266120911e-01 -1.243634670972824097e-01 1.384459435939788818e-01 1.285124868154525757e-01 1.146675497293472290e-01 4.660565033555030823e-02 -1.555514782667160034e-01 -5.516446754336357117e-02 4.366118833422660828e-02 1.964776217937469482e-02 2.354220300912857056e-01 2.194442749023437500e-01 -8.757350966334342957e-03 -7.709138095378875732e-02 -8.903001248836517334e-02 -1.184428632259368896e-01 -1.693698018789291382e-01 3.177227452397346497e-02 -4.729731678962707520e-01 4.043209254741668701e-01 -2.504153847694396973e-01 -2.693130075931549072e-01 -4.449475556612014771e-02 -1.425665766000747681e-01 -9.932769834995269775e-02 8.154083043336868286e-02 -4.436023533344268799e-02 -1.171367708593606949e-02
4.579239785671234131e-01 -8.200708776712417603e-02 3.375184834003448486e-01 -2.334110811352729797e-02 -1.329044550657272339e-01 1.720533072948455811e-01 1.852251738309860229e-01 -2.216217219829559326e-01 -1.131337583065032959e-01 -1.368438359349966049e-02 2.856027185916900635e-01 -5.069420486688613892e-02 -2.031356096267700195e-01 1.880949139595031738e-01 2.876786701381206512e-02 6.553855538368225098e-02 2.150240987539291382e-01 4.037199541926383972e-02 -2.222799137234687805e-02 -1.150368247181177139e-03 -1.229343041777610779e-01 -1.942692138254642487e-02 -2.582368850708007812e-01 1.065742745995521545e-01 -6.029470264911651611e-02 -1.560926437377929688e-01 -2.351319789886474609e-01 -1.956928372383117676e-01 -2.539138309657573700e-02 2.125109545886516571e-02 -5.669974908232688904e-02 3.028944432735443115e-01
2.333405427634716034e-03 9.339100122451782227e-02 2.737543880939483643e-01 -1.036374084651470184e-02 -1.545949280261993408e-01 -5.757560580968856812e-02 -2.086389996111392975e-02 -1.704504936933517456e-01 -9.983950853347778320e-02 -1.635593920946121216e-01 9.086583554744720459e-02 1.969635784626007080e-01 -3.525743484497070312e-01 3.379129469394683838e-01 2.136517465114593506e-01 -2.722905576229095459e-02 -1.579608395695686340e-02 -1.179679110646247864e-01 5.864069610834121704e-02 -4.521583616733551025e-01 8.548510260879993439e-03 4.913036152720451355e-02 -1.097873523831367493e-01 1.831967979669570923e-01 -3.457030057907104492e-01 3.466231003403663635e-02 -1.390039622783660889e-01 -1.042173579335212708e-01 2.551177740097045898e-01 -3.031150810420513153e-02 -5.941104888916015625e-02 1.689982227981090546e-02
2.155956476926803589e-01 -1.371541023254394531e-01 1.692214310169219971e-01 1.236490607261657715e-01 7.694499194622039795e-02 -1.168061718344688416e-01 2.361547052860260010e-01 -7.248715311288833618e-02 4.081423208117485046e-02 -3.050470054149627686e-01 -1.568773537874221802e-01 -2.377265840768814087e-01 4.390435351524502039e-04 -3.695817291736602783e-02 -1.407158374786376953e-01 6.320217996835708618e-02 -1.235456671565771103e-02 2.316659390926361084e-01 -1.386161446571350098e-01 -3.867182433605194092e-01 -9.907239675521850586e-02 1.575983166694641113e-01 -2.258634753525257111e-02 -7.944400608539581299e-02 -6.391045451164245605e-02 -2.417642921209335327e-01 -9.341426193714141846e-02 -2.765470147132873535e-01 3.221206068992614746e-01 1.528078019618988037e-01 2.157336771488189697e-01 1.540653705596923828e-01
1.602983027696609497e-01 8.037868887186050415e-02 3.193050026893615723e-01 -2.080490440130233765e-01 -6.394381821155548096e-02 4.976017866283655167e-03 1.528702080249786377e-01 -4.715956151485443115e-01 3.011581115424633026e-02 -1.568997651338577271e-01 2.762794792652130127e-01 -3.366247192025184631e-02 -6.103259325027465820e-02 1.543809622526168823e-01 -7.362400647252798080e-03 1.277408301830291748e-01 1.648906320333480835e-01 3.310410380363464355e-01 1.459992229938507080e-01 -1.349929720163345337e-01 9.209555387496948242e-02 6.474945694208145142e-02 -2.902571260929107666e-01 8.889456093311309814e-02 4.550171643495559692e-02 -1.096113547682762146e-01 -1.070728003978729248e-01 5.147172510623931885e-02 2.072338014841079712e-01 -2.225203514099121094e-01 1.351127624511718750e-01 -7.578216493129730225e-02
3.339156508445739746e-01 2.354876510798931122e-02 2.565707564353942871e-01 -1.480728983879089355e-01 -5.965711176395416260e-02 -9.114428609609603882e-02 7.994437217712402344e-02 -1.066658720374107361e-01 -1.217549219727516174e-01 -2.380002662539482117e-02 1.682719588279724121e-01 2.117348015308380127e-01 -3.648041561245918274e-02 -6.509722210466861725e-03 -1.760803759098052979e-01 -1.809934386983513832e-03 1.997344791889190674e-01 1.646232903003692627e-01 2.524995431303977966e-02 -1.373598426580429077e-01 2.012592405080795288e-01 1.912662386894226074e-01 -1.966647505760192871e-01 4.094065129756927490e-01 7.263034582138061523e-02 -1.843185573816299438e-01 -3.582545518875122070e-01 7.952023297548294067e-03 2.239177376031875610e-01 2.012000530958175659e-01 -9.028996527194976807e-02 -1.154497936367988586e-01
4.016335308551788330e-01 -1.131467744708061218e-01 2.553240358829498291e-01 2.545822858810424805e-01 -1.156256794929504395e-01 -2.883826196193695068e-02 -1.523259282112121582e-01 -1.794117875397205353e-02 2.998593961820006371e-03 -4.803922399878501892e-02 -1.641755253076553345e-01 -4.461666196584701538e-02 5.574538931250572205e-02 2.526048719882965088e-01 1.167947873473167419e-01 2.023879289627075195e-01 -2.483062297105789185e-01 2.634339928627014160e-01 1.334917098283767700e-01 -2.501353025436401367e-01 1.277759522199630737e-01 8.961368352174758911e-02 -1.272685229778289795e-01 4.001708701252937317e-02 1.807050704956054688e-01 2.836397886276245117e-01 -1.071254983544349670e-01 -5.595446005463600159e-02 8.425579965114593506e-02 -1.506074983626604080e-02 -2.859628386795520782e-02 3.404800295829772949e-01
4.266773760318756104e-01 -5.164063349366188049e-02 2.055340409278869629e-01 1.536740064620971680e-01 -7.072489708662033081e-02 7.295539975166320801e-02 -8.803307265043258667e-02 -1.384232193231582642e-01 6.997209787368774414e-02 -8.704669773578643799e-02 6.592885404825210571e-02 3.336698561906814575e-02 -1.101313605904579163e-01 1.638802587985992432e-01 1.147373858839273453e-02 1.728604584932327271e-01 -1.141207739710807800e-01 3.807569146156311035e-01 2.316748648881912231e-01 -4.022746682167053223e-01 -8.818039670586585999e-03 1.336624026298522949e-01 -4.142060130834579468e-02 1.365949362516403198e-01 2.139168083667755127e-01 7.361121475696563721e-02 -7.508902251720428467e-02 -9.754661470651626587e-02 -1.383469551801681519e-01 9.678352624177932739e-02 2.746914885938167572e-02 3.432846069335937500e-01
2.921733856201171875e-01 -1.984746903181076050e-01 -9.104324132204055786e-02 -3.925580065697431564e-03 2.612865529954433441e-02 -4.960433021187782288e-02 -1.571791470050811768e-01 -7.483142614364624023e-02 4.743049666285514832e-02 -1.006157472729682922e-01 -6.514561921358108521e-02 -8.778990805149078369e-02 -2.013730406761169434e-01 7.980988174676895142e-02 2.666362822055816650e-01 3.218407556414604187e-02 7.597848773002624512e-02 3.231497108936309814e-02 6.882636249065399170e-02 -2.711060345172882080e-01 -1.324932575225830078e-01 2.772767245769500732e-01 -4.483191370964050293e-01 1.361477673053741455e-01 -2.996965646743774414e-01 2.565079629421234131e-01 2.132098227739334106e-01 -2.329887300729751587e-01 -1.526922360062599182e-02 3.643303737044334412e-02 1.665496230125427246e-01 -8.026719838380813599e-02
3.856530189514160156e-01 -2.222247123718261719e-01 2.458591610193252563e-01 -9.218879044055938721e-02 1.978968530893325806e-01 -1.792151331901550293e-01 -5.791075527667999268e-02 -9.075338393449783325e-02 -5.841536074876785278e-02 -3.077898919582366943e-02 -2.494768472388386726e-03 2.577868998050689697e-01 -1.661117970943450928e-01 8.025242015719413757e-03 8.389299362897872925e-02 2.438188046216964722e-01 -1.874368190765380859e-01 3.150759497657418251e-03 1.490842550992965698e-01 -3.477741181850433350e-01 2.528168857097625732e-01 2.176481038331985474e-01 -2.088653594255447388e-01 -1.078132241964340210e-01 -1.210706904530525208e-01 -1.315135359764099121e-01 -3.314766287803649902e-02 -1.727534681558609009e-01 1.533409655094146729e-01 1.886084377765655518e-01 4.230009391903877258e-02 1.283931136131286621e-01
2.012206017971038818e-01 1.527511328458786011e-01 2.736503481864929199e-01 1.714801043272018433e-01 -1.845919489860534668e-01 1.962506910786032677e-03 -9.691959619522094727e-02 -2.676135897636413574e-01 2.875597402453422546e-02 -1.080627366900444031e-01 1.885333359241485596e-01 8.679135888814926147e-02 -2.924729287624359131e-01 1.699158847332000732e-01 7.484692335128784180e-02 -4.359703138470649719e-02 3.656324744224548340e-01 3.046650439500808716e-03 -2.047657072544097900e-01 -2.092157751321792603e-01 -5.962625145912170410e-02 1.845606118440628052e-01 -2.901693582534790039e-01 3.270322084426879883e-02 -7.885889708995819092e-02 -4.628549516201019287e-02 -2.125652283430099487e-01 -3.081004321575164795e-01 1.357071995735168457e-01 8.513758331537246704e-02 -1.011128872632980347e-01 1.125195398926734924e-01
4.979444667696952820e-02 8.410868793725967407e-02 4.200923144817352295e-01 9.618825465440750122e-02 -3.149786293506622314e-01 -1.833130270242691040e-01 -1.604249626398086548e-01 -2.024099528789520264e-01 -5.954061821103096008e-02 4.017922619823366404e-04 1.205133181065320969e-02 1.459191441535949707e-01 -1.753299087285995483e-01 3.626419007778167725e-01 6.880199164152145386e-02 -1.594626158475875854e-01 2.462472021579742432e-01 -5.529807531274855137e-04 -1.101793274283409119e-01 -2.948146760463714600e-01 -1.216059327125549316e-01 3.311596065759658813e-02 -1.428388953208923340e-01 6.220394372940063477e-02 -1.780198216438293457e-01 3.670106455683708191e-02 -1.965363025665283203e-01 -1.468193829059600830e-01 2.971571087837219238e-01 5.573204532265663147e-02 1.625385507941246033e-02 5.529532209038734436e-02
5.098770558834075928e-02 -1.790449582040309906e-02 1.865552365779876709e-01 -2.083989381790161133e-01 -2.388775199651718140e-01 -1.473904680460691452e-02 2.463708519935607910e-01 -5.994572117924690247e-02 -1.426214575767517090e-01 -8.903817087411880493e-02 -5.594014003872871399e-02 1.081260964274406433e-01 5.532386153936386108e-02 1.864755302667617798e-01 1.566563844680786133e-01 2.069884538650512695e-01 2.307277917861938477e-01 -2.882950007915496826e-02 6.954497843980789185e-02 -1.272571086883544922e-01 1.184588819742202759e-01 6.166286766529083252e-02 -4.504215419292449951e-01 3.208577334880828857e-01 -3.237641453742980957e-01 -1.159661039710044861e-01 -8.085015416145324707e-02 -2.657567262649536133e-01 -8.638152480125427246e-02 1.926665455102920532e-01 -1.006129533052444458e-01 -8.077298291027545929e-03
1.762255132198333740e-01 -2.439314723014831543e-01 8.900394290685653687e-02 2.729258239269256592e-01 -4.156945645809173584e-01 2.197066396474838257e-01 -1.503506600856781006e-01 -6.605422496795654297e-02 2.288048155605792999e-02 -6.045186519622802734e-02 2.642455697059631348e-01 1.175358220934867859e-01 -1.911880820989608765e-01 3.338113129138946533e-01 7.854000478982925415e-02 5.517516285181045532e-02 1.320756822824478149e-01 1.387798786163330078e-01 -1.384416967630386353e-01 -1.783809959888458252e-01 -7.872328162193298340e-02 5.104651302099227905e-02 -1.420961320400238037e-01 2.499505579471588135e-01 -4.038411378860473633e-02 7.452697027474641800e-03 -1.894060671329498291e-01 -2.705706954002380371e-01 4.767564311623573303e-02 -1.869532912969589233e-01 -6.568110082298517227e-03 8.233898133039474487e-02
2.767776250839233398e-01 1.152796670794487000e-01 2.649237215518951416e-01 -1.061951667070388794e-01 5.245833098888397217e-02 1.069828271865844727e-01 -2.666885405778884888e-02 -8.520921319723129272e-02 -3.126937747001647949e-01 -2.666523456573486328e-01 4.203349724411964417e-02 -7.486272603273391724e-02 2.875655516982078552e-02 1.588366478681564331e-01 -3.299644961953163147e-02 -4.983508959412574768e-03 2.141155749559402466e-01 2.514048479497432709e-02 -3.548182174563407898e-02 -3.533711135387420654e-01 3.403872847557067871e-01 1.690756380558013916e-01 -2.903617918491363525e-01 -5.712317675352096558e-02 -8.399377577006816864e-03 -1.818833798170089722e-01 -2.026871591806411743e-01 -1.259661614894866943e-01 -5.568077787756919861e-02 5.656673386693000793e-02 -1.708802431821823120e-01 2.698506712913513184e-01
1.388326883316040039e-01 -1.098125427961349487e-01 1.970990598201751709e-01 6.634110957384109497e-02 -9.482680261135101318e-02 1.402019858360290527e-01 -2.650572955608367920e-01 -1.078260969370603561e-02 -1.644685417413711548e-01 -6.816802546381950378e-03 -2.894170880317687988e-01 4.997365176677703857e-02 3.738523125648498535e-01 -5.589925870299339294e-02 3.102722764015197754e-01 -9.422658331459388137e-05 3.245129436254501343e-02 5.579556152224540710e-02 1.955034956336021423e-02 -3.615652024745941162e-01 -1.618669368326663971e-02 -8.563529700040817261e-02 -4.735784828662872314e-01 5.014522746205329895e-02 -2.312744222581386566e-02 8.251667022705078125e-02 1.723203957080841064e-01 -1.849761605262756348e-01 -6.947457045316696167e-02 1.981611363589763641e-02 -1.114381924271583557e-01 1.237954571843147278e-01
3.174702227115631104e-01 2.110750377178192139e-01 2.177405059337615967e-01 1.175121515989303589e-01 -1.811860129237174988e-02 2.692517125979065895e-03 -4.953672587871551514e-01 -1.174432560801506042e-01 1.312941908836364746e-01 -5.248177796602249146e-02 -4.577453806996345520e-02 5.921733751893043518e-02 -2.435572817921638489e-02 3.874794840812683105e-01 8.551467210054397583e-02 1.548665314912796021e-01 -1.622740365564823151e-02 3.515329360961914062e-01 7.194768637418746948e-02 -2.075742781162261963e-01 7.613865286111831665e-02 6.878024339675903320e-02 -2.552392184734344482e-01 -1.248909998685121536e-02 1.148915104568004608e-02 -2.764589339494705200e-02 7.338580489158630371e-02 -1.529004275798797607e-01 -1.875896565616130829e-02 -2.008569538593292236e-01 6.581080704927444458e-02 6.065078824758529663e-02
1.993878632783889771e-01 -8.119493722915649414e-03 1.383751630783081055e-01 1.565965712070465088e-01 -1.628189831972122192e-01 1.534920558333396912e-02 -6.635002791881561279e-02 -3.291672561317682266e-03 1.851786971092224121e-01 -2.618775069713592529e-01 1.886996030807495117e-01 3.872368335723876953e-01 1.756157279014587402e-01 1.150387600064277649e-01 1.222022846341133118e-01 6.974206119775772095e-02 -2.015091627836227417e-01 -4.735442623496055603e-02 -9.742943942546844482e-02 -3.703168928623199463e-01 -5.560473073273897171e-03 1.519429534673690796e-01 -3.650036454200744629e-01 1.053924560546875000e-01 1.741586625576019287e-01 2.482027858495712280e-01 -1.870911717414855957e-01 5.960713326930999756e-02 6.631267070770263672e-02 1.930315047502517700e-01 -3.550915978848934174e-03 6.289009749889373779e-02
5.612064599990844727e-01 -1.923067029565572739e-03 2.352021187543869019e-01 -1.625020802021026611e-01 -1.148198768496513367e-01 5.234258621931076050e-02 8.224088698625564575e-02 -2.310438305139541626e-01 -1.171245351433753967e-01 -6.111980229616165161e-02 2.121108472347259521e-01 2.678974717855453491e-02 -2.787129580974578857e-01 2.171336859464645386e-01 1.894232034683227539e-01 5.013573169708251953e-02 -3.258075192570686340e-02 -6.982524693012237549e-02 4.229272715747356415e-03 -6.657008826732635498e-02 -7.916545495390892029e-03 -1.443951427936553955e-01 -2.519126534461975098e-01 -2.299741841852664948e-02 -2.140460312366485596e-01 1.092823967337608337e-01 -1.920681446790695190e-01 -2.543177902698516846e-01 7.377300411462783813e-02 -7.219021767377853394e-02 -1.055715680122375488e-01 1.563652008771896362e-01
3.719584941864013672e-01 -3.869576752185821533e-02 2.035292387008666992e-01 -1.879221946001052856e-01 -9.363891184329986572e-02 -1.532895714044570923e-01 -4.791264235973358154e-02 9.580650925636291504e-02 -7.379344105720520020e-02 -3.357035815715789795e-01 -2.411368936300277710e-01 -3.943852335214614868e-02 -1.447050571441650391e-01 9.704619646072387695e-02 1.552316918969154358e-02 -2.935535311698913574e-01 8.754931390285491943e-02 3.128149211406707764e-01 -1.684758067131042480e-01 -3.718086779117584229e-01 6.252440065145492554e-02 -1.311873644590377808e-01 -7.908361405134201050e-02 2.079728841781616211e-01 -5.775779485702514648e-02 -4.785306751728057861e-02 -1.373050063848495483e-01 7.442156970500946045e-02 -5.626257136464118958e-02 2.347804009914398193e-01 -1.055403798818588257e-01 5.329054966568946838e-02
1.387013942003250122e-01 -1.206735596060752869e-01 5.348411947488784790e-02 2.466135919094085693e-01 1.632163301110267639e-02 1.077222004532814026e-01 -1.367321461439132690e-01 -3.475825190544128418e-01 5.397194996476173401e-03 -1.626715958118438721e-01 -2.481949031352996826e-01 2.609474770724773407e-02 1.078638359904289246e-01 3.697076737880706787e-01 3.606308996677398682e-01 2.027857601642608643e-01 -1.098844408988952637e-01 6.306313723325729370e-02 -6.811182945966720581e-02 -2.185236662626266479e-01 6.170173734426498413e-02 3.042495250701904297e-01 -2.130972743034362793e-01 2.314943075180053711e-01 -3.248863667249679565e-02 -1.990502923727035522e-01 -3.000883944332599640e-02 -7.999885827302932739e-02 -8.640260249376296997e-02 4.606284201145172119e-02 6.986305862665176392e-02 1.288803815841674805e-01
2.304919660091400146e-01 -2.557737194001674652e-02 1.790152341127395630e-01 -3.833770006895065308e-02 -5.460761487483978271e-02 -1.045903190970420837e-02 -1.699833199381828308e-02 -1.103370413184165955e-01 -3.886972665786743164e-01 -5.722899734973907471e-02 2.691561123356223106e-03 -2.883628308773040771e-01 -1.769291609525680542e-01 2.786754071712493896e-01 2.911200821399688721e-01 1.617739051580429077e-01 -1.095118001103401184e-01 3.290959820151329041e-02 1.253685355186462402e-01 -4.417051672935485840e-01 5.841540545225143433e-02 1.417350322008132935e-01 -1.099053397774696350e-01 6.006391718983650208e-02 -8.243937045335769653e-02 -1.230092272162437439e-01 1.519833505153656006e-01 1.274681836366653442e-01 1.479156762361526489e-01 -1.814790219068527222e-01 2.452147454023361206e-01 -2.093720994889736176e-02
3.442013859748840332e-01 -7.884959876537322998e-02 1.852232962846755981e-01 -1.717447936534881592e-01 -2.210019528865814209e-01 -6.022491492331027985e-03 5.663887783885002136e-02 -1.533462572842836380e-02 -1.669474095106124878e-01 -1.856070160865783691e-01 2.563156001269817352e-02 3.045989573001861572e-01 -1.316897720098495483e-01 1.678892523050308228e-01 -1.063521355390548706e-01 -2.120593935251235962e-01 3.738062828779220581e-02 9.739226102828979492e-02 -6.869136542081832886e-02 -1.735925227403640747e-01 4.144560098648071289e-01 1.082740798592567444e-01 -1.707431524991989136e-01 3.267680108547210693e-01 1.136835813522338867e-01 1.704614795744419098e-02 -2.639453709125518799e-01 -6.703358143568038940e-02 1.488234251737594604e-01 1.266998797655105591e-01 1.035524606704711914e-01 1.235150359570980072e-02
1.855226159095764160e-01 9.953813999891281128e-02 -8.764895796775817871e-02 1.389587074518203735e-01 -1.058414876461029053e-01 1.803971081972122192e-01 1.368259340524673462e-01 -8.402182906866073608e-02 -1.339629739522933960e-01 1.433431506156921387e-01 3.156684339046478271e-02 -2.120286971330642700e-01 -1.264402270317077637e-01 9.935962408781051636e-02 2.394740432500839233e-01 -4.307490959763526917e-02 1.128176972270011902e-01 -6.129654124379158020e-02 -1.834021508693695068e-01 -4.881446361541748047e-01 1.711113192141056061e-02 1.182742938399314880e-01 -4.295599162578582764e-01 3.279378414154052734e-01 9.997186064720153809e-02 7.639364898204803467e-02 4.426872357726097107e-02 -2.046224474906921387e-01 -6.992639601230621338e-02 1.373737007379531860e-01 -4.114034399390220642e-02 9.888936579227447510e-02
3.011460304260253906e-01 -1.289181225001811981e-02 3.275289237499237061e-01 -2.443876489996910095e-02 -1.026076897978782654e-01 -1.114587411284446716e-01 -9.547950327396392822e-02 1.469820551574230194e-02 -1.094510853290557861e-01 -5.302274227142333984e-02 -2.481448352336883545e-01 6.879828870296478271e-02 -2.286346405744552612e-01 -8.457660675048828125e-02 -1.382352560758590698e-01 -1.677513867616653442e-01 -6.493913941085338593e-03 2.309202775359153748e-02 -1.744335442781448364e-01 -1.600547581911087036e-01 -7.534838467836380005e-02 -5.193081125617027283e-02 -3.723103106021881104e-01 5.231045559048652649e-02 1.294759213924407959e-01 -2.396773546934127808e-01 9.030266106128692627e-02 -3.875727355480194092e-01 2.842826843261718750e-01 -2.473706007003784180e-01 4.653685726225376129e-03 1.610957086086273193e-02
1.694188117980957031e-01 -1.075714081525802612e-01 2.917980551719665527e-01 -6.966441124677658081e-02 -2.292319387197494507e-01 -1.147272065281867981e-01 2.171575278043746948e-01 -1.957093924283981323e-01 1.011411007493734360e-02 -1.097273007035255432e-01 -1.424537450075149536e-01 2.925448678433895111e-02 -7.168682757765054703e-03 1.336332708597183228e-01 1.798094660043716431e-01 2.874703109264373779e-01 -4.755426570773124695e-02 1.514881476759910583e-02 -2.006274461746215820e-01 -1.959059238433837891e-01 -2.440918087959289551e-01 -7.191801071166992188e-02 -7.634750753641128540e-02 3.757626116275787354e-01 -8.655814081430435181e-02 -1.234591677784919739e-01 -1.007289290428161621e-01 -3.712708652019500732e-01 -2.088089287281036377e-01 1.387201547622680664e-01 7.943948358297348022e-02 1.400262117385864258e-01
5.576166883111000061e-02 -2.688153982162475586e-01 1.777384579181671143e-01 -1.498428434133529663e-01 -1.446555405855178833e-01 -2.130377888679504395e-01 2.214155718684196472e-02 -7.923141121864318848e-02 -1.589485108852386475e-01 1.562210619449615479e-01 3.611247614026069641e-02 3.285336792469024658e-01 -2.842574566602706909e-02 1.893922537565231323e-01 -1.232244670391082764e-01 -3.428487479686737061e-02 -1.369747817516326904e-01 1.720080971717834473e-01 -1.401550415903329849e-02 -6.130793690681457520e-02 1.789641678333282471e-01 -9.920547902584075928e-02 -4.596081376075744629e-01 1.660257279872894287e-01 -1.276492029428482056e-01 -2.906251251697540283e-01 -2.439360767602920532e-01 -8.730199187994003296e-02 2.711476087570190430e-01 6.205175071954727173e-02 -5.993943661451339722e-02 6.112011894583702087e-02
3.141972422599792480e-01 -1.467675864696502686e-01 1.510558370500802994e-02 2.909778356552124023e-01 -1.064361780881881714e-01 -1.505797356367111206e-01 -2.044439911842346191e-01 -1.223205104470252991e-01 5.107299610972404480e-02 -2.924774587154388428e-01 3.878682479262351990e-02 2.055473476648330688e-01 3.862406685948371887e-02 -5.595511943101882935e-02 4.804292228072881699e-03 1.453976780176162720e-01 -1.764212697744369507e-01 5.756235495209693909e-02 2.042124867439270020e-01 -1.380082219839096069e-01 3.937746398150920868e-03 1.414146274328231812e-01 -4.022160768508911133e-01 2.769580483436584473e-01 1.534155011177062988e-01 -1.153243109583854675e-01 -1.276043504476547241e-01 1.874212175607681274e-01 3.113426566123962402e-01 -4.990179557353258133e-03 -1.905603706836700439e-02 8.447739481925964355e-02
2.916918992996215820e-01 -1.346884220838546753e-01 4.518051072955131531e-02 8.179338276386260986e-02 -2.461160868406295776e-01 -6.419228017330169678e-02 -1.817030012607574463e-01 -1.020995825529098511e-01 -1.331895291805267334e-01 -1.923763304948806763e-01 -5.858449265360832214e-02 8.439385890960693359e-02 -5.627651885151863098e-02 1.626914739608764648e-01 -1.063538640737533569e-01 -9.209680557250976562e-02 2.910491824150085449e-01 3.627004027366638184e-01 -9.303283691406250000e-02 -2.246902734041213989e-01 9.975125640630722046e-02 5.477336701005697250e-03 -1.332872658967971802e-01 1.491557210683822632e-01 -3.351266682147979736e-01 5.629899725317955017e-02 -1.198766157031059265e-01 -4.233081042766571045e-01 -1.418865919113159180e-01 -7.116339355707168579e-02 -3.085719048976898193e-02 -6.778869032859802246e-02
2.748746573925018311e-01 -1.602265685796737671e-01 1.919984668493270874e-01 -1.042314097285270691e-01 1.505501568317413330e-01 -2.198837250471115112e-01 -2.483674585819244385e-01 -1.257151514291763306e-01 -1.522383652627468109e-02 7.355898618698120117e-02 1.585404723882675171e-01 1.769224554300308228e-01 1.984781771898269653e-01 1.235060170292854309e-01 -9.294160455465316772e-02 1.752289980649948120e-01 -8.720108121633529663e-02 -1.005752682685852051e-01 6.310261785984039307e-02 -2.812681496143341064e-01 -1.541181840002536774e-02 3.774572908878326416e-02 -3.141684830188751221e-01 1.274660080671310425e-01 -1.447688043117523193e-01 -2.244810163974761963e-01 -1.875784806907176971e-02 -2.515494525432586670e-01 3.504474163055419922e-01 1.701657027006149292e-01 8.527332544326782227e-02 1.871475875377655029e-01
2.014243304729461670e-01 -2.212284952402114868e-01 1.175354421138763428e-01 1.238396614789962769e-01 -4.257745146751403809e-01 1.750823408365249634e-01 -3.689651563763618469e-02 -2.598935365676879883e-01 -1.291727274656295776e-01 1.333294995129108429e-02 1.950205862522125244e-01 5.126243829727172852e-02 -2.742120921611785889e-01 3.257468044757843018e-01 1.581696607172489166e-02 -1.329592615365982056e-01 1.009738743305206299e-01 1.570112407207489014e-01 -7.031800597906112671e-02 -2.556067705154418945e-01 -1.402109395712614059e-02 -3.992147743701934814e-03 -2.815708518028259277e-01 1.243961695581674576e-02 -2.873233333230018616e-02 -1.389207132160663605e-02 -1.935036480426788330e-01 -1.970366239547729492e-01 3.930722549557685852e-02 -2.251296341419219971e-01 1.252228170633316040e-01 1.173198968172073364e-01
1.782896816730499268e-01 2.751836776733398438e-01 3.113424181938171387e-01 7.882923632860183716e-02 7.981487363576889038e-02 -1.337961256504058838e-01 1.595812588930130005e-01 1.058064103126525879e-01 -2.920328080654144287e-01 -2.426476404070854187e-02 -2.733397781848907471e-01 4.754954949021339417e-02 9.588135033845901489e-02 2.247568070888519287e-01 2.626365050673484802e-03 7.501672208309173584e-02 -1.075039729475975037e-01 -7.988346368074417114e-02 1.345743089914321899e-01 -1.645392328500747681e-01 -3.231615722179412842e-01 1.379517614841461182e-01 -2.972213923931121826e-01 1.796462982892990112e-01 -1.364687923341989517e-03 1.490207314491271973e-01 7.734656333923339844e-02 -2.069833576679229736e-01 1.540918648242950439e-01 7.434393465518951416e-02 -1.896829158067703247e-01 2.381825149059295654e-01
2.870585322380065918e-01 -1.114435270428657532e-01 3.675523102283477783e-01 1.535881161689758301e-01 1.778026483952999115e-02 -1.745193824172019958e-02 -1.310028135776519775e-01 3.440822660923004150e-01 -6.378520280122756958e-02 8.197135478258132935e-02 2.110789716243743896e-02 1.191918179392814636e-02 -2.932976745069026947e-02 1.557505875825881958e-01 -1.575282067060470581e-01 8.209054172039031982e-02 -2.175264656543731689e-01 2.343140989542007446e-01 3.867286723107099533e-03 -2.042815089225769043e-01 1.003316510468721390e-02 7.916517555713653564e-02 -3.026444017887115479e-01 2.134549617767333984e-01 -2.898663468658924103e-02 7.668115198612213135e-02 7.680544257164001465e-02 -4.363153874874114990e-01 -2.530425786972045898e-03 -1.884382367134094238e-01 2.673965133726596832e-02 1.247346103191375732e-01
-3.412603167816996574e-03 7.369172573089599609e-02 1.324902176856994629e-01 3.497616946697235107e-02 -1.756919920444488525e-02 1.108947768807411194e-02 -8.879569917917251587e-02 -2.215843796730041504e-01 2.257395833730697632e-01 -2.186415791511535645e-01 1.244975477457046509e-01 -2.719629704952239990e-01 -1.579508036375045776e-01 7.256930321455001831e-02 2.135930210351943970e-01 1.515474766492843628e-01 1.645600497722625732e-01 1.786042451858520508e-01 -2.562627792358398438e-01 -3.028666079044342041e-01 2.026909887790679932e-01 1.707642972469329834e-01 -2.965961992740631104e-01 6.849916279315948486e-02 -1.692065447568893433e-01 -1.502518802881240845e-01 -1.248261481523513794e-01 -2.642209827899932861e-01 2.535837292671203613e-01 -2.168423384428024292e-01 -1.899595372378826141e-03 -6.420337408781051636e-02
2.661456763744354248e-01 -4.788426682353019714e-02 2.397943735122680664e-01 6.778831034898757935e-02 7.265056949108839035e-03 1.714488267898559570e-01 -1.539607252925634384e-02 -7.101625949144363403e-02 2.770737111568450928e-01 -8.052112162113189697e-02 2.335332781076431274e-01 -4.829671978950500488e-02 -7.147777825593948364e-02 1.882996112108230591e-01 -1.589339599013328552e-02 -2.397209703922271729e-01 2.206342518329620361e-01 9.888886660337448120e-02 3.477812930941581726e-02 -3.880220353603363037e-01 3.707581460475921631e-01 -1.611742004752159119e-02 -2.346417158842086792e-01 9.389944374561309814e-02 -2.036434412002563477e-01 1.232050955295562744e-01 1.468045711517333984e-01 -1.166564077138900757e-01 1.568185985088348389e-01 1.479079425334930420e-01 -1.587278097867965698e-01 -1.278391033411026001e-01
1.513777375221252441e-01 1.518356204032897949e-01 2.649889886379241943e-01 2.049040943384170532e-01 -2.276356145739555359e-02 -6.498050689697265625e-02 -1.687436737120151520e-02 -2.125533483922481537e-02 -6.790745258331298828e-02 -7.428396493196487427e-02 8.585962653160095215e-02 1.734122931957244873e-01 3.503188118338584900e-02 2.504931986331939697e-01 -1.294751167297363281e-01 -1.556971371173858643e-01 -3.505558371543884277e-01 2.257749438285827637e-01 1.432499885559082031e-01 -1.682699024677276611e-01 -1.188746318221092224e-01 -6.363587826490402222e-02 -3.384517133235931396e-01 3.290975391864776611e-01 2.442592233419418335e-01 6.151318550109863281e-02 -2.030704468488693237e-01 -9.869430959224700928e-02 1.388860344886779785e-01 -3.663072362542152405e-02 -1.901277303695678711e-01 2.210369259119033813e-01
2.775550782680511475e-01 -2.514562606811523438e-01 1.273684054613113403e-01 -1.504254788160324097e-01 -7.564282417297363281e-02 2.064413428306579590e-01 -6.869811564683914185e-02 8.349220454692840576e-02 -2.926835417747497559e-01 -1.964289397001266479e-01 -1.240818873047828674e-01 -2.750082872807979584e-02 -6.600467860698699951e-02 1.079527437686920166e-01 -6.050302833318710327e-02 -4.067269712686538696e-02 1.536685526371002197e-01 -4.098822828382253647e-03 -1.683436185121536255e-01 -2.750287652015686035e-01 1.109064221382141113e-01 2.856967151165008545e-01 -4.057606458663940430e-01 -1.068133860826492310e-01 -4.390905797481536865e-02 -1.762412302196025848e-02 -1.199280023574829102e-01 -1.680671125650405884e-01 -1.741406023502349854e-01 1.249551102519035339e-01 -2.623268067836761475e-01 2.047423422336578369e-01
4.510796666145324707e-01 -1.106708347797393799e-01 1.788513511419296265e-01 2.256294190883636475e-01 3.845789702609181404e-03 -3.000107407569885254e-02 -1.115473080426454544e-02 -1.038617640733718872e-01 -1.148126926273107529e-02 -4.149928689002990723e-02 -5.359584838151931763e-02 -1.091422289609909058e-01 -3.738605976104736328e-02 2.101632952690124512e-01 1.492448598146438599e-01 2.225995510816574097e-01 -2.122228443622589111e-01 3.189776837825775146e-01 5.390696600079536438e-02 -2.073874473571777344e-01 7.737574726343154907e-02 6.698447465896606445e-02 -3.018220886588096619e-02 2.015607804059982300e-01 2.786968350410461426e-01 2.388550341129302979e-01 -4.767825827002525330e-02 -8.609914779663085938e-02 7.143264263868331909e-02 5.340781062841415405e-02 -1.151181459426879883e-01 3.810472190380096436e-01
-3.305448219180107117e-02 -2.154515534639358521e-01 2.387140393257141113e-01 -1.636622995138168335e-01 -1.310998797416687012e-01 -7.886570692062377930e-02 -1.663751453161239624e-01 -6.447192281484603882e-02 -6.067724898457527161e-02 -4.521754011511802673e-02 -1.800750643014907837e-01 -9.124708920717239380e-02 -1.140458434820175171e-01 6.388461589813232422e-02 2.103108763694763184e-01 -1.607152223587036133e-01 -2.445899248123168945e-01 3.762284759432077408e-03 -3.804291486740112305e-01 -2.735889256000518799e-01 -1.529189497232437134e-01 1.938039809465408325e-01 -1.880068629980087280e-01 2.944400310516357422e-01 -2.945403568446636200e-03 -3.981452807784080505e-02 -5.025678128004074097e-02 -2.546801865100860596e-01 2.123677879571914673e-01 -6.385836005210876465e-02 -2.962378263473510742e-01 1.073740720748901367e-01
1.416448652744293213e-01 -6.479978561401367188e-02 1.444679200649261475e-01 -7.604996860027313232e-02 -2.685655057430267334e-01 1.027365177869796753e-01 -3.839028999209403992e-02 1.802376657724380493e-02 7.243583351373672485e-02 -1.783670186996459961e-01 -3.271588683128356934e-01 -1.703373272903263569e-03 -2.852308750152587891e-01 -1.248837038874626160e-01 -2.226871103048324585e-01 -1.843340247869491577e-01 5.112285166978836060e-02 2.254755347967147827e-01 -1.648248173296451569e-02 -2.154281139373779297e-01 1.753299832344055176e-01 -2.547014951705932617e-01 -3.174078762531280518e-01 3.386698365211486816e-01 -1.131074279546737671e-01 -1.018812805414199829e-01 -1.351042538881301880e-01 -1.143987625837326050e-01 2.610180974006652832e-01 -1.807907596230506897e-02 5.195985734462738037e-02 -5.586417764425277710e-02
4.220964387059211731e-02 7.890263199806213379e-02 1.693898439407348633e-01 3.426990211009979248e-01 1.391942612826824188e-02 -3.560397326946258545e-01 8.991022408008575439e-02 -2.672346830368041992e-01 -1.163117736577987671e-01 -4.142602160573005676e-02 -8.040308952331542969e-02 -1.320063918828964233e-01 -1.301968395709991455e-01 -9.849966317415237427e-02 3.571165725588798523e-04 1.525045037269592285e-01 1.121701449155807495e-01 2.963656187057495117e-01 -2.077568694949150085e-02 -2.502110600471496582e-01 5.279702320694923401e-02 1.874336600303649902e-01 -1.031074896454811096e-01 2.236554920673370361e-01 -3.580772280693054199e-01 -1.039918661117553711e-01 -3.611022830009460449e-01 -2.925736270844936371e-02 6.918562203645706177e-02 -6.243000924587249756e-02 1.772384624928236008e-03 9.674432873725891113e-02
9.202989190816879272e-02 -1.746670603752136230e-01 3.360033035278320312e-01 -1.296163201332092285e-01 -1.150442287325859070e-01 -1.940262913703918457e-01 5.169484019279479980e-02 1.149531453847885132e-02 -2.540268301963806152e-01 -6.393402814865112305e-02 5.660176649689674377e-02 -1.099495664238929749e-01 -2.905496954917907715e-01 2.356459051370620728e-01 1.977572441101074219e-01 2.469854652881622314e-01 2.141022980213165283e-01 -1.481277942657470703e-01 9.195852279663085938e-02 -3.887322247028350830e-01 1.096068695187568665e-01 -5.510333552956581116e-02 -2.534857094287872314e-01 -1.099981218576431274e-01 -1.010869368910789490e-01 -7.613576948642730713e-02 -8.418713696300983429e-03 -8.574836701154708862e-02 1.705407798290252686e-01 -2.116559147834777832e-01 1.937039047479629517e-01 -8.477929979562759399e-03
4.549181759357452393e-01 -2.027441263198852539e-01 7.623244822025299072e-02 2.443181164562702179e-02 -1.647636443376541138e-01 1.018218547105789185e-01 1.102133318781852722e-01 -2.530858814716339111e-01 -6.438427418470382690e-02 -3.406184166669845581e-02 2.646621763706207275e-01 -7.173134479671716690e-03 -3.077356219291687012e-01 3.768485486507415771e-01 1.812795251607894897e-01 -1.053128167986869812e-01 -3.577474504709243774e-02 -6.622282089665532112e-04 -1.202090829610824585e-01 2.196032321080565453e-03 3.479723585769534111e-03 -6.125909276306629181e-03 -3.566010594367980957e-01 1.885946840047836304e-01 3.968699648976325989e-02 -6.691058725118637085e-02 -1.031169593334197998e-01 -1.910213679075241089e-01 -1.900879293680191040e-02 -9.342445433139801025e-02 3.877715021371841431e-02 1.829343140125274658e-01
9.017391502857208252e-02 4.833539947867393494e-02 3.822791278362274170e-01 -2.502566389739513397e-02 6.177689880132675171e-02 1.272893846035003662e-01 1.519953310489654541e-01 -6.800775229930877686e-02 -2.385069578886032104e-01 -8.082407712936401367e-02 1.998742669820785522e-02 4.563175514340400696e-02 1.734989881515502930e-02 4.878274202346801758e-01 -4.471510276198387146e-02 1.442670170217752457e-02 1.125634759664535522e-01 1.358010470867156982e-01 -9.851874411106109619e-02 -1.444004327058792114e-01 -2.203683704137802124e-01 1.411036700010299683e-01 -4.103375598788261414e-02 1.717117428779602051e-01 1.419911812990903854e-02 -1.353384107351303101e-01 1.178714334964752197e-01 -6.302656978368759155e-02 4.011806845664978027e-01 -2.823908627033233643e-01 2.702242322266101837e-02 2.225357145071029663e-01
1.886741816997528076e-01 -2.786764316260814667e-02 1.593160778284072876e-01 7.795410603284835815e-02 -2.011213637888431549e-02 -1.503660529851913452e-02 -2.439421368762850761e-03 1.573582887649536133e-01 -7.783349603414535522e-02 2.987509779632091522e-02 2.644321620464324951e-01 -4.694305360317230225e-02 7.979497313499450684e-02 1.162602528929710388e-01 -2.073211818933486938e-01 2.151785492897033691e-01 -3.049307763576507568e-01 1.829100102186203003e-01 -7.538786530494689941e-02 -3.132865726947784424e-01 5.980607494711875916e-02 1.532580256462097168e-01 -4.512144923210144043e-01 1.687706112861633301e-01 9.605243802070617676e-02 2.238270789384841919e-01 -7.278625667095184326e-02 -3.603907525539398193e-01 4.428164660930633545e-02 -1.118008196353912354e-01 2.359900437295436859e-02 1.399568766355514526e-01
7.754147052764892578e-02 1.551959011703729630e-02 1.211743950843811035e-01 1.863165944814682007e-01 -1.352987289428710938e-01 -8.801512420177459717e-03 -2.768488228321075439e-01 1.004687622189521790e-01 -1.768570691347122192e-01 1.887951046228408813e-02 -2.014003545045852661e-01 2.222191989421844482e-01 3.994044065475463867e-01 1.776367425918579102e-01 1.458894610404968262e-01 9.870659559965133667e-02 -5.342707410454750061e-02 2.120797485113143921e-01 4.698831588029861450e-03 -3.769347667694091797e-01 1.544397175312042236e-01 -1.736044138669967651e-01 -3.242766261100769043e-01 1.636462509632110596e-01 5.473791435360908508e-02 -1.078808754682540894e-01 1.699331551790237427e-01 -2.437193840742111206e-01 7.272247225046157837e-03 3.282486693933606148e-03 -7.968241721391677856e-02 -1.017827838659286499e-01
1.729883998632431030e-01 1.214732453227043152e-01 2.765280008316040039e-01 2.811693251132965088e-01 1.408585160970687866e-01 1.026488654315471649e-02 1.614242605865001678e-02 5.433333665132522583e-02 -3.321672379970550537e-01 7.917919196188449860e-03 -1.918711364269256592e-01 -2.039228528738021851e-01 -1.220157742500305176e-01 6.441840436309576035e-03 -1.361315101385116577e-01 3.334253728389739990e-01 -7.245271466672420502e-03 -1.373006701469421387e-01 -3.178544044494628906e-01 -2.134214490652084351e-01 -8.235093951225280762e-02 9.284564852714538574e-02 -1.395611315965652466e-01 2.564135193824768066e-01 -2.761667966842651367e-01 -1.665870845317840576e-01 -7.431057840585708618e-02 -8.116818219423294067e-02 1.780193001031875610e-01 -1.174615025520324707e-01 1.208749637007713318e-01 -2.942840196192264557e-02
8.476758748292922974e-02 -1.370148453861474991e-02 2.016354501247406006e-01 -3.823208808898925781e-02 -1.666314899921417236e-02 7.319669239223003387e-03 -1.877650916576385498e-01 -1.557056009769439697e-01 -3.370519280433654785e-01 -1.341367363929748535e-01 -2.698837518692016602e-01 -1.560897380113601685e-01 1.738927215337753296e-01 1.583282798528671265e-01 -5.060913413763046265e-02 1.707666181027889252e-02 5.473860725760459900e-02 2.145805805921554565e-01 -2.048105448484420776e-01 -1.569964587688446045e-01 3.017291426658630371e-01 2.409587800502777100e-02 -1.204305514693260193e-01 3.942560553550720215e-01 4.470470920205116272e-02 -2.224135100841522217e-01 -3.860651850700378418e-01 -2.820183755829930305e-03 9.379581362009048462e-02 -1.617782562971115112e-02 1.141223013401031494e-01 -6.258732825517654419e-02
4.230974987149238586e-02 -1.133556365966796875e-01 8.422487974166870117e-02 -2.663682401180267334e-01 -1.274072527885437012e-01 -2.011633068323135376e-01 2.624194622039794922e-01 -1.885470449924468994e-01 1.384780853986740112e-01 -3.236103355884552002e-01 1.386545896530151367e-01 6.746233254671096802e-02 -1.546461284160614014e-01 9.806292504072189331e-02 5.432445555925369263e-02 4.351072758436203003e-02 2.007085978984832764e-01 4.523919150233268738e-02 -7.725000381469726562e-03 -3.196595013141632080e-01 2.442639470100402832e-01 1.044512689113616943e-01 -1.724045723676681519e-01 2.688069045543670654e-01 3.229553252458572388e-02 -9.866367280483245850e-02 1.527856290340423584e-01 -2.248941063880920410e-01 2.064142376184463501e-01 1.773143559694290161e-01 -2.808369994163513184e-01 -7.352765649557113647e-02
8.469607681035995483e-02 -8.160340040922164917e-02 3.327729105949401855e-01 -1.770085468888282776e-02 1.878864876925945282e-02 -3.672140091657638550e-02 1.612727046012878418e-01 -9.991855174303054810e-02 2.323714941740036011e-01 -2.577744126319885254e-01 -5.679449439048767090e-02 -6.753992289304733276e-02 4.097195714712142944e-02 1.624935716390609741e-01 1.741272062063217163e-01 1.266669631004333496e-01 -2.563822269439697266e-02 -1.997349411249160767e-01 1.286521553993225098e-02 -3.645122647285461426e-01 -2.262635901570320129e-02 1.191489100456237793e-01 -5.312147736549377441e-01 2.010211348533630371e-01 3.579829633235931396e-02 -1.974435001611709595e-01 -1.018922328948974609e-01 1.110062003135681152e-01 -1.582076251506805420e-01 1.795785874128341675e-01 -5.005145072937011719e-02 -3.312078863382339478e-02
6.171684861183166504e-01 1.411088407039642334e-01 5.757030472159385681e-02 1.147072687745094299e-01 -2.124997600913047791e-02 -1.041888743638992310e-01 -1.422922462224960327e-01 -6.851797550916671753e-02 2.924068085849285126e-02 -3.519869744777679443e-01 -2.386619104072451591e-03 2.373008579015731812e-01 1.825066208839416504e-01 1.948282495141029358e-02 4.378891550004482269e-03 3.642296791076660156e-02 -4.181572049856185913e-02 2.800265848636627197e-01 1.607302576303482056e-01 -1.961203813552856445e-01 1.852202415466308594e-01 9.834010899066925049e-02 -1.766203045845031738e-01 3.311861772090196609e-03 3.479470685124397278e-02 5.694134533405303955e-02 -1.171990633010864258e-01 -2.159346640110015869e-01 -8.171022683382034302e-02 -9.952948242425918579e-02 1.505838781595230103e-01 8.155406266450881958e-02
3.057954013347625732e-01 -4.943876713514328003e-02 3.428319096565246582e-02 -9.784476831555366516e-03 -1.743624955415725708e-01 -1.382662355899810791e-01 2.470226138830184937e-01 7.308932393789291382e-02 2.065266110002994537e-02 5.394279956817626953e-02 -2.638641186058521271e-02 -9.083715081214904785e-02 1.181363016366958618e-01 -2.084559015929698944e-02 -2.092632502317428589e-01 9.940092265605926514e-02 1.271029263734817505e-01 -8.393752574920654297e-02 -1.564942151308059692e-01 -4.540008902549743652e-01 3.565264493227005005e-02 2.719272077083587646e-01 -2.501005232334136963e-01 1.244041137397289276e-02 -9.224427491426467896e-02 2.318345159292221069e-01 -6.313066184520721436e-02 -2.848089039325714111e-01 2.035538852214813232e-01 1.093669012188911438e-01 1.540137529373168945e-01 3.005726635456085205e-01
3.622780740261077881e-01 6.434177607297897339e-02 1.377170979976654053e-01 2.280833385884761810e-02 -8.336171507835388184e-02 -6.892329454421997070e-02 2.809503674507141113e-02 -2.142465114593505859e-01 -2.731651365756988525e-01 -2.107177376747131348e-01 -1.243542209267616272e-01 1.499751508235931396e-01 1.753681600093841553e-01 3.173690438270568848e-01 6.256419699639081955e-03 8.257812261581420898e-02 -8.972078561782836914e-02 3.187283277511596680e-01 1.124664582312107086e-02 -8.260288089513778687e-02 2.812690474092960358e-02 1.041584275662899017e-02 -2.283532321453094482e-01 2.018511146306991577e-01 3.149033291265368462e-03 5.610295385122299194e-02 -6.061672046780586243e-02 6.747303996235132217e-03 2.036226168274879456e-02 4.803901016712188721e-01 1.046734675765037537e-01 1.789577901363372803e-01
3.004925251007080078e-01 4.976195469498634338e-02 1.458292901515960693e-01 1.200090795755386353e-01 -2.567327618598937988e-01 -8.983317017555236816e-02 -1.144842356443405151e-01 -1.260519027709960938e-01 -1.087159290909767151e-01 -2.557130455970764160e-01 1.914794892072677612e-01 2.155300974845886230e-01 -1.413228642195463181e-02 2.743712067604064941e-01 1.250452250242233276e-01 2.860323488712310791e-01 -6.496606767177581787e-02 3.972795307636260986e-01 1.105731278657913208e-01 -3.749231249094009399e-02 3.887842595577239990e-02 -1.043906360864639282e-01 -2.159244716167449951e-01 2.019420117139816284e-01 1.972557455301284790e-01 1.541859805583953857e-01 -7.540441304445266724e-02 7.689339108765125275e-03 7.869513332843780518e-02 2.498176842927932739e-01 -1.467113196849822998e-01 3.571615368127822876e-02
2.392956614494323730e-01 6.510601378977298737e-03 3.731189668178558350e-01 -4.095007479190826416e-02 2.414391636848449707e-01 -1.197638735175132751e-01 1.709106415510177612e-01 -6.454555690288543701e-02 -1.726797074079513550e-01 -1.450100541114807129e-01 -1.413044184446334839e-01 2.288146913051605225e-01 3.750225901603698730e-02 -1.940124034881591797e-01 1.219058632850646973e-01 -5.928444489836692810e-02 2.384262718260288239e-02 1.398817449808120728e-01 -3.007847117260098457e-03 -3.061231970787048340e-01 -1.818409189581871033e-02 2.661206722259521484e-01 -2.479099631309509277e-01 5.439877882599830627e-02 1.917561888694763184e-01 1.129376664757728577e-01 1.251451224088668823e-01 -1.891661286354064941e-01 3.198082745075225830e-01 2.128410935401916504e-01 2.619125694036483765e-02 -1.285892724990844727e-01
2.041280418634414673e-01 -5.722171813249588013e-02 2.503533661365509033e-01 -1.917156875133514404e-01 -1.665951162576675415e-01 -4.234554246068000793e-02 -1.193736717104911804e-01 -3.033806337043642998e-03 -1.433189213275909424e-01 -2.978736162185668945e-01 -1.000393703579902649e-01 1.427136808633804321e-01 -1.418521404266357422e-01 3.180119693279266357e-01 -1.990165561437606812e-01 -2.606677711009979248e-01 1.974857747554779053e-01 3.990237414836883545e-01 -2.093947082757949829e-01 -1.805906891822814941e-01 6.789518147706985474e-02 -1.488371640443801880e-01 -1.406307965517044067e-01 1.851035058498382568e-01 -6.163321435451507568e-02 3.916130959987640381e-02 -7.754189893603324890e-03 6.347423046827316284e-02 -1.591493748128414154e-02 2.541895210742950439e-01 9.979212284088134766e-02 6.032321602106094360e-02
2.215590626001358032e-01 9.430731087923049927e-02 3.623313307762145996e-01 -5.769477784633636475e-02 -1.002400219440460205e-01 -7.117810845375061035e-02 -2.111878097057342529e-01 1.680148094892501831e-01 -1.580751836299896240e-01 1.888373866677284241e-02 1.188070792704820633e-02 -6.930185109376907349e-02 -2.346614599227905273e-01 1.730121970176696777e-01 1.919267177581787109e-01 3.051945269107818604e-01 9.161923080682754517e-03 1.728135943412780762e-01 6.749389576725661755e-04 -3.786628544330596924e-01 4.299714788794517517e-02 1.963001340627670288e-01 -9.963782876729965210e-02 -5.060099065303802490e-02 -2.617411613464355469e-01 -2.835485637187957764e-01 2.603320032358169556e-02 1.725324839353561401e-01 1.208685338497161865e-01 -1.390758319757878780e-03 2.317283004522323608e-01 -1.806929148733615875e-02
7.613012194633483887e-02 -5.276231467723846436e-02 3.734839558601379395e-01 2.228411585092544556e-01 -1.698612868785858154e-01 -1.522646993398666382e-01 2.022969909012317657e-02 -3.530741930007934570e-01 -1.510915458202362061e-01 1.379349231719970703e-01 -2.953905425965785980e-02 -2.572541683912277222e-02 -2.186905890703201294e-01 8.748585730791091919e-02 1.976079195737838745e-01 3.571943193674087524e-02 -4.003917053341865540e-02 -8.157570660114288330e-02 -2.829427719116210938e-01 -4.193313717842102051e-01 -1.305903047323226929e-01 -1.367480587214231491e-02 -1.367637515068054199e-01 1.276808530092239380e-01 -8.201295509934425354e-03 1.521727740764617920e-01 1.770481765270233154e-01 -2.418872565031051636e-01 4.794173315167427063e-02 -1.417413204908370972e-01 1.805370301008224487e-01 3.883242607116699219e-02
2.947327792644500732e-01 -1.301085054874420166e-01 1.831202507019042969e-01 -6.463286280632019043e-02 -1.195147708058357239e-01 -4.741657525300979614e-02 2.108569443225860596e-01 8.457538485527038574e-02 5.716040264815092087e-03 -2.579791247844696045e-01 -1.801303960382938385e-02 1.332241445779800415e-01 -2.927690371870994568e-02 3.425468206405639648e-01 -1.614637859165668488e-02 -1.552204489707946777e-01 -6.244330108165740967e-02 1.336153745651245117e-01 7.959251850843429565e-02 -2.939152764156460762e-03 -5.781089141964912415e-02 -6.949997693300247192e-02 -4.173226952552795410e-01 2.963070983241777867e-05 -1.898345649242401123e-01 3.459839522838592529e-02 4.300051927566528320e-02 1.151110604405403137e-02 4.452209472656250000e-01 -2.601149678230285645e-01 1.252168864011764526e-01 1.787081807851791382e-01
-5.374150723218917847e-02 1.291674971580505371e-01 1.699667572975158691e-01 -2.181323468685150146e-01 -4.669491201639175415e-02 2.509750425815582275e-02 2.538402378559112549e-01 -1.710208505392074585e-01 -1.071853414177894592e-01 -1.525661349296569824e-01 1.177065353840589523e-02 2.034235447645187378e-01 -4.460532590746879578e-02 2.272662967443466187e-01 1.720490306615829468e-01 3.073786199092864990e-01 -1.919957548379898071e-01 1.896629184484481812e-01 -9.794157743453979492e-02 -1.720535606145858765e-01 1.586367636919021606e-01 7.974357157945632935e-02 -3.242688477039337158e-01 3.941433727741241455e-01 -1.738953739404678345e-01 -8.692228049039840698e-02 6.133814528584480286e-02 -2.772125005722045898e-01 -1.574849635362625122e-01 -6.792400497943162918e-03 -5.499180406332015991e-02 -5.592398345470428467e-02
7.768332213163375854e-02 -9.104570001363754272e-02 1.412467509508132935e-01 1.207749247550964355e-01 -3.683483600616455078e-02 -2.444179952144622803e-01 1.313031930476427078e-02 -1.531980279833078384e-02 -2.056586444377899170e-01 -1.684218496084213257e-01 6.248140707612037659e-02 3.975309431552886963e-02 -3.688228726387023926e-01 2.718228995800018311e-01 6.802780926227569580e-02 -1.426234692335128784e-01 5.623788386583328247e-02 -5.226143449544906616e-02 2.573698163032531738e-01 -4.600649476051330566e-01 -1.612033993005752563e-01 -2.180344238877296448e-02 -6.403490155935287476e-02 2.115324437618255615e-01 -2.518486678600311279e-01 4.517224442679435015e-04 -1.120643317699432373e-01 -2.646005153656005859e-01 1.447785794734954834e-01 -1.233041360974311829e-01 -4.440464451909065247e-02 1.880536973476409912e-01
2.790563106536865234e-01 1.068428810685873032e-02 2.973857223987579346e-01 2.093345075845718384e-01 -7.102890405803918839e-03 9.733417071402072906e-03 -1.881367526948451996e-02 1.313775181770324707e-01 1.697270572185516357e-01 -3.856866806745529175e-02 2.529948353767395020e-01 2.186205051839351654e-02 2.665090560913085938e-01 1.670093089342117310e-01 -1.295042335987091064e-01 2.532479166984558105e-01 -4.759593307971954346e-02 1.323145031929016113e-01 7.046209275722503662e-02 -2.644597291946411133e-01 1.193566098809242249e-01 9.776855260133743286e-02 -3.461841940879821777e-01 2.071540504693984985e-01 -1.606427133083343506e-01 -6.531745195388793945e-03 1.777916997671127319e-01 -1.783338189125061035e-01 -2.392316609621047974e-02 -3.356158137321472168e-01 3.462282195687294006e-02 1.117267459630966187e-01
2.572420537471771240e-01 7.347471546381711960e-03 2.478555142879486084e-01 3.540237545967102051e-01 -1.813104748725891113e-01 3.723714500665664673e-02 -2.625929191708564758e-03 -9.308409690856933594e-02 2.315711602568626404e-02 -1.961826980113983154e-01 2.114800736308097839e-02 8.536757528781890869e-02 -3.927929401397705078e-01 1.818250715732574463e-01 -1.097801774740219116e-01 -6.174815073609352112e-02 2.744100689888000488e-01 1.389173418283462524e-01 -6.542308628559112549e-02 -3.578266799449920654e-01 -5.558994784951210022e-02 3.468204289674758911e-02 -1.629625558853149414e-01 -8.805467933416366577e-02 -2.091498076915740967e-01 -7.584156095981597900e-02 -2.135596424341201782e-01 -1.854307949542999268e-01 -5.309890955686569214e-02 1.338643431663513184e-01 -4.195258393883705139e-02 1.913012862205505371e-01
1.851813495159149170e-01 -3.764646127820014954e-02 3.882752954959869385e-01 3.520722091197967529e-01 -9.465456753969192505e-02 3.012024052441120148e-02 -2.839866653084754944e-02 1.903497129678726196e-01 -2.105878889560699463e-01 6.944284588098526001e-02 1.242271661758422852e-01 -1.705115661025047302e-02 -1.608968153595924377e-02 -9.589286148548126221e-02 1.475322544574737549e-01 4.166447743773460388e-02 5.469785630702972412e-02 -1.700888574123382568e-01 -4.862208291888237000e-02 -1.718849688768386841e-01 -1.447534561157226562e-02 2.818314731121063232e-02 -3.966089785099029541e-01 -3.328847512602806091e-02 5.697252228856086731e-02 1.795154660940170288e-01 -2.497092634439468384e-01 -2.755089402198791504e-01 3.032728433609008789e-01 1.994697749614715576e-01 8.756016194820404053e-02 9.176640212535858154e-02
6.826364994049072266e-02 -2.248611897230148315e-01 4.026635885238647461e-01 3.279010206460952759e-02 -1.980558633804321289e-01 -1.132224351167678833e-01 9.039884805679321289e-02 -2.088098675012588501e-01 -6.262598186731338501e-02 -7.855585962533950806e-02 -2.621203474700450897e-02 -7.269737869501113892e-02 -6.845934689044952393e-02 2.729837298393249512e-01 7.323962450027465820e-02 -7.603656500577926636e-02 -4.578489065170288086e-02 1.913510635495185852e-02 -3.202853202819824219e-01 -1.127385497093200684e-01 -1.596660465002059937e-01 -2.067869454622268677e-01 -2.557436227798461914e-01 1.077736914157867432e-01 4.728179797530174255e-02 -2.909680306911468506e-01 -3.091806471347808838e-01 -1.715698391199111938e-01 2.714279890060424805e-01 5.771635100245475769e-02 2.603791654109954834e-02 -1.367107033729553223e-01
6.740608066320419312e-02 -2.846852876245975494e-02 7.073803991079330444e-02 -2.703579068183898926e-01 3.083069063723087311e-02 -1.610790342092514038e-01 3.830741345882415771e-02 -2.453407943248748779e-01 1.512369490228593349e-03 5.743051320314407349e-02 1.147384569048881531e-01 -1.165160462260246277e-01 4.952299594879150391e-02 7.093365490436553955e-02 -2.669129371643066406e-01 5.990979075431823730e-02 -9.223125129938125610e-02 -1.904156059026718140e-02 -2.172997407615184784e-02 -4.489187896251678467e-01 -3.084408044815063477e-01 -1.614743918180465698e-01 -3.381516933441162109e-01 2.470887899398803711e-01 1.041117031127214432e-02 1.921842098236083984e-01 -2.205888368189334869e-02 -1.207261830568313599e-01 2.728457748889923096e-01 1.792350709438323975e-01 2.350079640746116638e-02 2.211995571851730347e-01
4.814908206462860107e-01 2.205613069236278534e-02 1.798394769430160522e-01 -7.153563201427459717e-02 -2.162115648388862610e-02 -1.076135486364364624e-01 1.867231912910938263e-02 -2.918061614036560059e-01 -2.783291637897491455e-01 -1.565610766410827637e-01 -1.172424703836441040e-01 7.341891527175903320e-02 1.441843062639236450e-01 1.088329106569290161e-01 -1.542683108709752560e-03 6.096603721380233765e-02 -1.874656826257705688e-01 3.249858915805816650e-01 -1.075915694236755371e-01 -1.193989738821983337e-01 4.159945622086524963e-02 -4.965878278017044067e-02 -2.323356717824935913e-01 1.146090701222419739e-01 8.092875778675079346e-02 -6.499045342206954956e-02 -1.801450550556182861e-01 5.451829731464385986e-02 -7.830210030078887939e-03 3.942347168922424316e-01 1.141442800872027874e-03 1.887362152338027954e-01
1.951251924037933350e-01 7.219798117876052856e-02 3.446132242679595947e-01 -2.448629401624202728e-02 -1.541121602058410645e-01 -1.328073740005493164e-01 -1.393718719482421875e-01 2.239501774311065674e-01 -1.069211661815643311e-01 -3.209851086139678955e-01 -1.685935854911804199e-01 -7.782205194234848022e-02 1.764453798532485962e-01 -1.847065091133117676e-01 1.496297493577003479e-02 2.241632714867591858e-02 3.329855576157569885e-02 8.800525963306427002e-02 5.234652012586593628e-02 -2.740671932697296143e-01 -1.577705740928649902e-01 9.240517765283584595e-02 -4.210460782051086426e-01 -3.990450128912925720e-02 2.264883816242218018e-01 7.282251492142677307e-03 -1.563999056816101074e-01 -2.635244429111480713e-01 8.227534592151641846e-02 1.852031946182250977e-01 1.593733429908752441e-01 2.711797133088111877e-02
1.257211863994598389e-01 -8.052963763475418091e-02 2.661527395248413086e-01 -1.989828608930110931e-02 -1.289654895663261414e-02 -5.455830320715904236e-02 -1.810748875141143799e-01 -2.675483524799346924e-01 -1.005630269646644592e-01 -1.001650989055633545e-01 1.453246921300888062e-01 -2.689731307327747345e-02 1.105515100061893463e-02 3.508384823799133301e-01 -4.128710180521011353e-02 -2.836984992027282715e-01 2.536565065383911133e-01 -4.332915320992469788e-02 -1.005706265568733215e-01 -1.928817629814147949e-01 -4.130189865827560425e-02 1.867193728685379028e-01 -2.485806196928024292e-01 1.062777340412139893e-01 -2.531175017356872559e-01 -1.359804160892963409e-02 -1.291259378194808960e-01 -3.917255401611328125e-01 2.933831810951232910e-01 1.978523842990398407e-02 -3.736029937863349915e-02 -7.838351279497146606e-02
1.733249872922897339e-01 2.323183566331863403e-01 1.228442043066024780e-01 1.301711499691009521e-01 -2.133339494466781616e-01 -9.057092666625976562e-02 1.459966748952865601e-01 -1.906609833240509033e-01 1.382567584514617920e-01 -2.553258240222930908e-01 -2.669206447899341583e-02 -1.545202825218439102e-02 -1.176216378808021545e-01 8.162384480237960815e-02 -1.025527417659759521e-01 1.170474514365196228e-01 2.848881781101226807e-01 -4.376574605703353882e-02 -2.474495619535446167e-01 -2.169401347637176514e-01 -2.760750986635684967e-02 -5.479622632265090942e-02 -3.221332132816314697e-01 1.941588222980499268e-01 5.294528231024742126e-02 -1.272252500057220459e-01 -3.464008867740631104e-02 -1.712410449981689453e-01 2.928735017776489258e-01 -4.130043983459472656e-01 -1.146192103624343872e-02 -1.863010693341493607e-03
3.573879227042198181e-02 -1.229899302124977112e-01 2.096684724092483521e-01 5.287297070026397705e-02 -3.360524307936429977e-03 -1.052467599511146545e-01 1.109473034739494324e-01 1.935294270515441895e-01 -3.903938531875610352e-01 -5.321558937430381775e-02 6.754805892705917358e-02 9.269838035106658936e-02 1.333456393331289291e-02 1.284914761781692505e-01 1.206242591142654419e-01 2.220225185155868530e-01 2.199363559484481812e-01 6.982249021530151367e-02 -6.029156502336263657e-03 -3.552682995796203613e-01 -2.385722398757934570e-01 2.464569211006164551e-01 -1.070700958371162415e-01 3.183590471744537354e-01 1.035706978291273117e-02 -4.523194208741188049e-02 1.587947160005569458e-01 1.417257040739059448e-01 3.699785172939300537e-01 5.250990390777587891e-03 7.378493994474411011e-02 1.651581823825836182e-01
1.461024880409240723e-01 -6.841818243265151978e-02 2.741750776767730713e-01 -1.143786162137985229e-01 -9.769164025783538818e-03 6.032653525471687317e-02 -4.882236942648887634e-02 -2.577959895133972168e-01 -3.595298156142234802e-02 -1.274170130491256714e-01 -1.633560471236705780e-02 3.309690356254577637e-01 -2.413066029548645020e-01 3.351125121116638184e-01 3.138173520565032959e-01 5.009711533784866333e-02 -1.599226146936416626e-01 -1.067263260483741760e-01 6.233163923025131226e-02 -3.480347394943237305e-01 5.917624011635780334e-02 -5.318469181656837463e-02 -1.566266864538192749e-01 1.100867465138435364e-01 -4.064000844955444336e-01 -1.205435097217559814e-01 -1.855445839464664459e-02 -4.435213655233383179e-02 6.084834784269332886e-02 -1.506566852331161499e-01 -9.653721004724502563e-03 -2.879701554775238037e-02
1.091400044970214367e-03 -1.576449871063232422e-01 1.581032574176788330e-01 -5.678554531186819077e-03 2.128162831068038940e-01 -9.450744837522506714e-02 1.506094634532928467e-01 -1.122004762291908264e-01 -1.143694445490837097e-01 -1.990047991275787354e-01 1.336379814893007278e-02 8.080074936151504517e-02 -1.271663606166839600e-01 1.619469225406646729e-01 -1.734958589076995850e-01 7.375948131084442139e-02 2.492290139198303223e-01 2.066340446472167969e-01 -1.207602173089981079e-01 -5.094506144523620605e-01 1.907363682985305786e-01 -1.546505689620971680e-01 -4.469233155250549316e-01 1.845105667598545551e-03 -6.616213917732238770e-02 -1.582017391920089722e-01 -3.770345076918601990e-02 1.051069945096969604e-01 -2.554992027580738068e-02 4.064491484314203262e-03 -1.465150713920593262e-01 1.425001174211502075e-01
2.370091229677200317e-01 -1.195676773786544800e-01 3.007070422172546387e-01 7.827899605035781860e-02 2.065732181072235107e-01 -1.600420325994491577e-01 6.814981997013092041e-02 -1.044682040810585022e-01 -5.902736634016036987e-02 7.575354538857936859e-03 2.536694705486297607e-01 2.285412102937698364e-01 -9.953296184539794922e-02 -4.415382072329521179e-02 -1.622790396213531494e-01 6.223979219794273376e-02 1.047944277524948120e-01 6.967225670814514160e-02 -2.832543253898620605e-01 -1.045351773500442505e-01 6.354373693466186523e-02 -9.085436165332794189e-02 -3.630382120609283447e-01 2.829765379428863525e-01 -1.568768471479415894e-01 -2.591173946857452393e-01 -2.175651639699935913e-01 1.289582252502441406e-01 2.453568428754806519e-01 1.850373595952987671e-01 -5.898448824882507324e-02 -4.639169946312904358e-02
2.874189317226409912e-01 8.300533518195152283e-03 1.275522708892822266e-01 1.151505634188652039e-01 -1.072823442518711090e-02 5.457267165184020996e-03 -1.067350134253501892e-01 -1.729333251714706421e-01 1.772665046155452728e-02 -9.563259035348892212e-02 2.119089365005493164e-01 -1.287413984537124634e-01 -2.649145126342773438e-01 4.075381532311439514e-02 1.658865213394165039e-01 -1.145535847172141075e-03 -1.598613113164901733e-01 8.229234069585800171e-02 -1.437977999448776245e-01 -2.968546450138092041e-01 3.614520430564880371e-01 -6.941146403551101685e-02 -2.411053180694580078e-01 -1.519337743520736694e-01 -3.701503872871398926e-01 2.964533399790525436e-03 -7.280323188751935959e-03 -2.173292636871337891e-01 2.697324752807617188e-01 -1.924307048320770264e-01 -1.131943017244338989e-01 -1.064736768603324890e-01
5.335680246353149414e-01 2.168285101652145386e-01 2.292998284101486206e-01 -2.190017886459827423e-02 -3.901393711566925049e-02 5.071918293833732605e-02 -6.716536730527877808e-02 -1.776087582111358643e-01 -2.406003475189208984e-01 -1.899426579475402832e-01 1.712757945060729980e-01 6.686698645353317261e-03 9.942238032817840576e-02 3.045153431594371796e-02 -2.628540620207786560e-02 2.205900661647319794e-02 -2.203366309404373169e-01 1.941742375493049622e-02 -7.032548636198043823e-02 -2.173815667629241943e-02 -1.878041923046112061e-01 -3.198844194412231445e-01 -3.053774833679199219e-01 1.863625496625900269e-01 1.936236023902893066e-01 1.590202450752258301e-01 -1.199747547507286072e-01 -1.775295287370681763e-01 -7.079219073057174683e-02 -1.264086086302995682e-02 -7.303839921951293945e-02 -2.500233240425586700e-02
1.237209662795066833e-01 -1.270639598369598389e-01 2.809499800205230713e-01 1.453785784542560577e-02 -1.205016449093818665e-01 -6.855459511280059814e-02 1.032068952918052673e-01 9.108763933181762695e-02 1.778863519430160522e-01 -2.059035189449787140e-02 -1.249213516712188721e-01 2.687223851680755615e-01 -1.436694115400314331e-01 1.677470505237579346e-01 2.194658964872360229e-01 2.563682794570922852e-01 -4.718059673905372620e-02 -1.277176886796951294e-01 -1.261150687932968140e-01 -2.871604859828948975e-01 -1.419942528009414673e-01 -8.534349501132965088e-02 -4.033976197242736816e-01 2.284648418426513672e-01 -6.755580008029937744e-02 -6.813618540763854980e-02 -2.110857218503952026e-01 -2.649619579315185547e-01 -1.952689588069915771e-01 1.407802850008010864e-01 7.470517605543136597e-02 1.480079144239425659e-01
2.547317445278167725e-01 1.223434954881668091e-01 7.548286020755767822e-02 -3.763841465115547180e-02 -6.895377486944198608e-02 -1.080520078539848328e-01 -1.956091634929180145e-02 -8.470967411994934082e-02 2.333748340606689453e-01 -1.189907863736152649e-01 -9.393385052680969238e-02 1.906835138797760010e-01 -1.193976476788520813e-01 3.449733257293701172e-01 6.330916285514831543e-02 -2.416203618049621582e-01 4.096616059541702271e-02 2.348923683166503906e-01 4.281925037503242493e-02 -4.756871759891510010e-01 6.837850064039230347e-02 1.946001201868057251e-01 -1.535938382148742676e-01 9.412053972482681274e-02 -4.228746145963668823e-02 1.570740155875682831e-02 -2.104098498821258545e-01 -1.142580509185791016e-01 2.547123432159423828e-01 6.229174137115478516e-02 -2.954830527305603027e-01 6.476026028394699097e-02
2.937822639942169189e-01 -2.110532373189926147e-01 2.306917756795883179e-01 9.194479137659072876e-02 -2.735687233507633209e-02 -4.077538475394248962e-02 6.483186781406402588e-02 -4.317313432693481445e-02 -2.202455699443817139e-01 6.078961119055747986e-02 -2.537267655134201050e-02 -1.531068701297044754e-02 1.946214400231838226e-02 8.608183264732360840e-02 -1.413347870111465454e-01 3.335987858008593321e-04 7.025428861379623413e-02 4.189584851264953613e-01 2.430374026298522949e-01 -2.880262732505798340e-01 1.616850197315216064e-01 -1.179627329111099243e-01 -1.474123746156692505e-01 8.866760134696960449e-02 -1.671447157859802246e-01 1.497747898101806641e-01 -1.799763441085815430e-01 -6.304492056369781494e-02 2.881397008895874023e-01 2.730645239353179932e-01 -5.293866246938705444e-02 -2.808680236339569092e-01
1.882484853267669678e-01 1.016825437545776367e-02 1.110813468694686890e-01 -3.191047534346580505e-02 -1.217210143804550171e-01 1.988020241260528564e-01 5.682145431637763977e-02 1.407311558723449707e-01 2.316481433808803558e-02 -4.250401258468627930e-02 1.870355308055877686e-01 -1.313969343900680542e-01 9.473108500242233276e-02 -4.016831517219543457e-02 1.404013037681579590e-01 -3.658998385071754456e-02 1.262151896953582764e-01 8.798412233591079712e-02 -3.676024377346038818e-01 -4.451984465122222900e-01 8.141160011291503906e-02 8.003961294889450073e-02 -2.712655961513519287e-01 6.197303906083106995e-02 -2.854067087173461914e-01 2.148680537939071655e-01 2.811041772365570068e-01 -3.135029077529907227e-01 3.986503928899765015e-02 1.158852279186248779e-01 9.114082157611846924e-02 -1.085415035486221313e-01
2.991923689842224121e-01 1.029693931341171265e-01 2.140825986862182617e-01 2.308842986822128296e-01 -8.083323389291763306e-02 5.045517683029174805e-01 -2.945594303309917450e-02 -2.300046086311340332e-01 -6.104298681020736694e-02 -2.848384380340576172e-01 -2.262525558471679688e-01 -2.133311778306961060e-01 -1.178524643182754517e-01 1.881222873926162720e-01 1.423287242650985718e-01 -4.348743706941604614e-02 1.598329842090606689e-01 7.535512745380401611e-02 -2.212943881750106812e-02 -2.777145802974700928e-01 4.350596666336059570e-02 7.574475556612014771e-02 -4.688911512494087219e-02 2.418183088302612305e-01 -2.517937123775482178e-02 1.102238055318593979e-02 -1.011146083474159241e-01 3.071036934852600098e-02 -1.225361879914999008e-02 1.478809863328933716e-01 1.120726913213729858e-01 9.608237445354461670e-02
1.387141793966293335e-01 -3.316697776317596436e-01 6.939478218555450439e-02 -1.038170009851455688e-01 -2.449399083852767944e-01 1.829405874013900757e-01 -1.888538710772991180e-02 -1.978072375059127808e-01 2.716019004583358765e-02 -1.279665827751159668e-01 1.961402893066406250e-01 5.956010427325963974e-03 -2.844218611717224121e-01 7.785430550575256348e-02 -2.875493168830871582e-01 3.214584290981292725e-01 8.460750430822372437e-02 -1.641918532550334930e-02 1.401089578866958618e-01 -3.077654838562011719e-01 -1.351083535701036453e-02 6.808839738368988037e-02 -2.665425240993499756e-01 9.289246797561645508e-02 1.034770905971527100e-01 -4.799766093492507935e-02 -5.119809880852699280e-02 4.932900890707969666e-02 2.999296486377716064e-01 -1.108300238847732544e-01 -8.362694084644317627e-02 2.450405806303024292e-01
1.472325474023818970e-01 -5.732975527644157410e-02 1.587024927139282227e-01 -7.134468108415603638e-02 4.072744250297546387e-01 7.668854296207427979e-02 -1.615541614592075348e-02 -5.999244283884763718e-03 6.238405033946037292e-02 -1.285761445760726929e-01 1.740846782922744751e-01 1.247783750295639038e-02 1.956748962402343750e-01 -9.878487139940261841e-02 1.151539310812950134e-01 1.070874705910682678e-01 1.889401301741600037e-02 2.286161184310913086e-01 -2.435746639966964722e-01 -4.678031802177429199e-01 3.448884934186935425e-02 -1.532492041587829590e-01 -3.184374272823333740e-01 2.285204082727432251e-01 -2.277234941720962524e-01 -2.333792671561241150e-02 -1.281580030918121338e-01 2.606571838259696960e-02 -5.984650179743766785e-02 1.712193340063095093e-01 1.937811374664306641e-01 -1.970346085727214813e-03
3.188664913177490234e-01 -2.622295618057250977e-01 -5.817253608256578445e-03 8.264980465173721313e-02 1.165588498115539551e-01 -2.158057875931262970e-03 2.658178508281707764e-01 1.626797318458557129e-01 -1.924550384283065796e-01 -1.855074167251586914e-01 -1.008171364665031433e-01 3.688340634107589722e-02 2.852087281644344330e-02 -4.567536339163780212e-02 -7.313885143958032131e-04 3.145604729652404785e-01 7.732155919075012207e-02 -3.119935095310211182e-01 -3.000575490295886993e-02 -3.112882077693939209e-01 -2.267703711986541748e-01 -1.710778921842575073e-01 -1.794927865266799927e-01 2.785094976425170898e-01 -8.590295165777206421e-02 6.239829212427139282e-02 -7.196585088968276978e-02 -2.251150161027908325e-01 2.134117931127548218e-01 9.825148433446884155e-02 6.438116729259490967e-02 9.532719105482101440e-02
2.523815333843231201e-01 4.155093431472778320e-02 1.978873163461685181e-01 3.430854678153991699e-01 2.950759790837764740e-02 -2.783389994874596596e-03 -5.675069056451320648e-03 -2.528333961963653564e-01 -1.737540513277053833e-01 -3.392281755805015564e-02 -2.474332451820373535e-01 1.563631743192672729e-01 -3.776955232024192810e-02 4.203458428382873535e-01 1.795144081115722656e-01 1.294187605381011963e-01 -5.328001454472541809e-02 1.141237393021583557e-01 -9.152255952358245850e-03 -7.156577706336975098e-02 7.165469229221343994e-02 3.789562731981277466e-02 -1.941489279270172119e-01 7.529495656490325928e-02 -5.005269646644592285e-01 1.081363484263420105e-01 9.119778126478195190e-02 -1.448136717081069946e-01 2.377194166183471680e-02 3.777680918574333191e-02 2.091635763645172119e-02 6.187477335333824158e-02
5.199562311172485352e-01 -1.053465157747268677e-01 1.655131727457046509e-01 1.981124132871627808e-01 -1.284657567739486694e-01 -7.513512670993804932e-02 -4.559065401554107666e-02 -1.503746062517166138e-01 -8.862617611885070801e-02 -3.653986379504203796e-02 -3.364692255854606628e-02 4.536623880267143250e-02 -1.146825179457664490e-01 1.830363720655441284e-01 1.450496166944503784e-01 2.024270966649055481e-02 -1.534762233495712280e-01 3.360014855861663818e-01 1.434290409088134766e-01 -6.649266928434371948e-02 1.616119407117366791e-02 -9.665089100599288940e-02 -1.426422894001007080e-01 3.433343768119812012e-01 3.012229502201080322e-01 1.238334327936172485e-01 -8.696388453245162964e-02 5.992649123072624207e-02 -2.748797088861465454e-02 1.672585755586624146e-01 4.128720238804817200e-02 2.600936889648437500e-01
1.246727332472801208e-01 -1.688843816518783569e-01 2.486844360828399658e-01 1.119035333395004272e-01 1.136234775185585022e-02 -8.610960096120834351e-02 -1.244898810982704163e-01 7.762806862592697144e-02 7.465379685163497925e-02 -5.732276663184165955e-02 1.935920417308807373e-01 6.585567444562911987e-02 2.372791767120361328e-01 2.482888996601104736e-01 -1.000893488526344299e-01 2.437204569578170776e-01 -2.016346901655197144e-01 2.405692487955093384e-01 1.103159859776496887e-01 -1.571318954229354858e-01 1.158187314867973328e-01 2.127694487571716309e-01 -4.920850694179534912e-01 2.083004862070083618e-01 -8.786132186651229858e-02 1.131958067417144775e-01 1.296679303050041199e-02 -1.052401438355445862e-01 9.538059681653976440e-02 -2.830950617790222168e-01 -2.873168140649795532e-02 1.140452995896339417e-01
1.319850981235504150e-01 2.561016194522380829e-02 3.452276289463043213e-01 7.704662531614303589e-02 -1.208313275128602982e-03 1.608374267816543579e-01 -1.742001324892044067e-01 6.976438313722610474e-02 1.096555367112159729e-01 -2.028490602970123291e-01 5.436978489160537720e-02 1.519344300031661987e-01 2.892388403415679932e-01 1.914643347263336182e-01 -1.995826661586761475e-01 2.608881592750549316e-01 -6.592056900262832642e-02 2.429129332304000854e-01 1.022688969969749451e-01 -1.637458801269531250e-01 -1.747639104723930359e-02 1.681888252496719360e-01 -4.540657997131347656e-01 2.118824869394302368e-01 5.064558982849121094e-02 8.924751728773117065e-02 4.099624976515769958e-02 -2.304246872663497925e-01 -4.690708965063095093e-02 -1.914940774440765381e-01 5.315833538770675659e-02 3.174824640154838562e-02
3.380333781242370605e-01 -8.294834196567535400e-02 3.636619746685028076e-01 -5.838891118764877319e-02 1.535528898239135742e-01 1.708275675773620605e-01 -2.007529735565185547e-01 2.575545608997344971e-01 -7.766150683164596558e-02 -1.654380410909652710e-01 -7.201059907674789429e-02 1.936996728181838989e-01 1.373058557510375977e-01 4.827940091490745544e-02 -1.880246847867965698e-01 2.767501771450042725e-01 1.166686415672302246e-01 1.824243366718292236e-01 3.671429678797721863e-02 -3.331339359283447266e-01 -1.101021245121955872e-01 -1.252872794866561890e-01 -2.623885571956634521e-01 2.251742593944072723e-02 8.416690677404403687e-02 1.526543200016021729e-01 -5.377378314733505249e-02 -1.625050455331802368e-01 -5.821061879396438599e-02 -4.196335375308990479e-02 1.276464015245437622e-01 -1.924651861190795898e-01
8.939090184867382050e-03 -3.868812322616577148e-01 1.672182977199554443e-01 -2.264795824885368347e-02 3.892923891544342041e-02 -2.642745375633239746e-01 1.975818537175655365e-03 -2.873313128948211670e-01 -4.033516719937324524e-02 -1.873525828123092651e-01 1.325592100620269775e-01 -2.062463015317916870e-01 -7.549415528774261475e-02 3.015823960304260254e-01 1.328586637973785400e-01 -4.673632234334945679e-02 1.608481556177139282e-01 9.508696198463439941e-02 -2.374067753553390503e-01 -2.682128846645355225e-01 1.150048896670341492e-01 -1.267070323228836060e-01 -3.818234801292419434e-01 -3.272816166281700134e-02 4.729962721467018127e-02 -2.535916268825531006e-01 -8.225502073764801025e-02 -1.031020507216453552e-01 -4.825251642614603043e-03 -1.139251291751861572e-01 1.322318315505981445e-01 -2.719885483384132385e-02
-6.178015843033790588e-02 -1.892780065536499023e-01 9.772112965583801270e-02 2.460705041885375977e-01 1.007566004991531372e-01 -1.216345652937889099e-01 2.078873068094253540e-01 1.435789465904235840e-01 -4.732523486018180847e-02 -2.759636640548706055e-01 -2.174185775220394135e-02 -3.328166157007217407e-02 -1.025733947753906250e-01 2.804109156131744385e-01 -2.560547888278961182e-01 2.103468924760818481e-01 2.211693441495299339e-03 1.162471175193786621e-01 -2.178910225629806519e-01 3.001273609697818756e-02 1.152293235063552856e-01 -7.239348441362380981e-02 -4.032505452632904053e-01 2.059038132429122925e-01 -8.399551361799240112e-02 4.824343323707580566e-02 -2.027321904897689819e-01 -4.640210419893264771e-02 3.425126671791076660e-01 -1.425496041774749756e-01 -3.455271199345588684e-02 -2.136671841144561768e-01
3.071036338806152344e-01 -1.430020481348037720e-01 4.124937355518341064e-01 2.123175747692584991e-02 1.123412549495697021e-01 -7.219503819942474365e-02 -1.649187952280044556e-01 -6.926857680082321167e-02 -1.674484089016914368e-02 -1.779413968324661255e-01 -4.207741618156433105e-01 -1.052991449832916260e-01 -6.808900088071823120e-02 4.054908826947212219e-02 -8.946838229894638062e-02 -1.290905773639678955e-01 2.640923261642456055e-01 2.231411337852478027e-01 2.846693620085716248e-02 -1.238928139209747314e-01 -6.430312991142272949e-02 -4.643744789063930511e-03 -1.498170644044876099e-01 2.508428692817687988e-02 1.545885205268859863e-02 -1.172512322664260864e-01 1.241220682859420776e-01 -1.339648067951202393e-01 3.767341375350952148e-01 -1.716224253177642822e-01 7.570672896690666676e-04 -1.792342215776443481e-01
2.552961409091949463e-01 8.058510720729827881e-02 2.182804644107818604e-01 -3.698743879795074463e-01 9.314681403338909149e-03 -6.605990231037139893e-02 5.747811868786811829e-02 -3.227550983428955078e-01 1.777657121419906616e-01 -2.008448094129562378e-01 8.414556831121444702e-02 -1.076444983482360840e-01 -8.290547132492065430e-02 1.778183579444885254e-01 -1.273679435253143311e-01 2.023654580116271973e-01 2.592217922210693359e-01 3.535376489162445068e-01 4.915174096822738647e-02 -2.502939999103546143e-01 -4.789752420037984848e-03 1.259966474026441574e-02 -1.707719713449478149e-01 7.994686812162399292e-02 -1.574983149766921997e-01 -3.077602386474609375e-02 -2.499842643737792969e-01 8.905236609280109406e-03 1.879747509956359863e-01 1.093280538916587830e-01 1.213162466883659363e-01 -4.861959069967269897e-02
5.484283342957496643e-02 -2.134089469909667969e-01 -5.634116008877754211e-02 5.117414519190788269e-02 1.548023223876953125e-01 -9.166091680526733398e-02 -9.164102375507354736e-02 -2.992835342884063721e-01 -1.999476999044418335e-01 -2.761461138725280762e-01 2.769295684993267059e-02 -2.314680963754653931e-01 -1.281727105379104614e-01 2.105296552181243896e-01 5.235191807150840759e-02 -7.999124936759471893e-03 -1.206080988049507141e-01 1.795805245637893677e-01 1.823261678218841553e-01 -2.620089352130889893e-01 -1.000441089272499084e-01 -1.079332008957862854e-01 -3.297305703163146973e-01 1.834714859724044800e-01 -9.948232769966125488e-02 -9.723430871963500977e-02 1.646907627582550049e-01 -8.633569628000259399e-02 3.364739418029785156e-01 -1.192166209220886230e-01 -1.325621604919433594e-01 -2.636818587779998779e-01
1.376358568668365479e-01 -1.456325650215148926e-01 2.880590558052062988e-01 -2.527428865432739258e-01 -1.612170971930027008e-02 -1.325722411274909973e-02 -1.569245308637619019e-01 -1.996934041380882263e-02 2.311658486723899841e-02 -2.298918366432189941e-02 -2.678413391113281250e-01 1.760174036026000977e-01 -3.061019182205200195e-01 -2.986469306051731110e-02 -2.134406566619873047e-01 -2.083089649677276611e-01 1.243592649698257446e-01 1.357530057430267334e-01 1.404492706060409546e-01 -1.322294771671295166e-01 4.252571612596511841e-03 -3.224990516901016235e-02 -3.841716945171356201e-01 3.420347273349761963e-01 1.339072436094284058e-01 -2.006107270717620850e-01 -1.588536202907562256e-01 -2.586113214492797852e-01 5.633351951837539673e-02 2.060587517917156219e-02 9.110096096992492676e-02 3.579243272542953491e-02
1.898258328437805176e-01 7.022546976804733276e-02 7.511365413665771484e-02 3.182106837630271912e-02 3.213256131857633591e-03 -1.159658432006835938e-01 2.002339512109756470e-01 4.908772185444831848e-02 -4.680573567748069763e-02 -1.047913357615470886e-01 1.340219974517822266e-01 -1.658050864934921265e-01 9.806922823190689087e-02 8.331402391195297241e-02 3.812980651855468750e-02 -7.383070886135101318e-02 1.473675966262817383e-01 2.553274631500244141e-01 -1.587234735488891602e-01 -4.846110641956329346e-01 8.096307516098022461e-03 4.050990045070648193e-01 -1.765105426311492920e-01 1.766642034053802490e-01 -1.540692746639251709e-01 2.888531684875488281e-01 6.117227673530578613e-02 -2.575239539146423340e-01 -7.499697804450988770e-02 2.212187051773071289e-01 9.272387623786926270e-02 2.116663381457328796e-02
2.113188505172729492e-01 -2.741055190563201904e-01 3.006262518465518951e-02 -2.676606923341751099e-02 -1.972328126430511475e-01 2.270929813385009766e-01 -3.561314567923545837e-02 -1.642104089260101318e-01 2.615447901189327240e-02 -1.249179393053054810e-01 -3.794081509113311768e-02 -9.290076047182083130e-02 -2.835222780704498291e-01 2.026665955781936646e-01 2.793360352516174316e-01 7.077042479068040848e-03 2.249380350112915039e-01 4.361406341195106506e-02 -1.992041319608688354e-01 -3.356972634792327881e-01 -2.780127897858619690e-02 5.766001343727111816e-02 -3.292390108108520508e-01 -3.133349865674972534e-02 -7.582511007785797119e-02 -1.698209717869758606e-02 -3.245992064476013184e-01 -2.608671486377716064e-01 3.467553853988647461e-02 -1.844587624073028564e-01 8.083648048341274261e-03 2.983679622411727905e-02
-7.133809477090835571e-02 -2.621746957302093506e-01 3.126549124717712402e-01 7.862279564142227173e-02 -4.840304702520370483e-02 -1.765065938234329224e-01 1.339229941368103027e-01 4.725601058453321457e-03 -6.872328929603099823e-03 -1.317603588104248047e-01 5.072988197207450867e-02 6.270485371351242065e-02 -2.074535042047500610e-01 2.426510453224182129e-01 -3.630714714527130127e-01 1.495176106691360474e-01 -7.003606855869293213e-02 1.547653973102569580e-01 -2.064166218042373657e-01 -7.534184306859970093e-02 4.600301757454872131e-02 -1.246848776936531067e-01 -4.033733606338500977e-01 8.327036350965499878e-02 -4.730954021215438843e-02 -3.161962330341339111e-01 -4.913381859660148621e-02 -5.254136025905609131e-02 3.177952170372009277e-01 -1.318664103746414185e-01 -1.909878849983215332e-02 1.381401810795068741e-02
4.626537263393402100e-01 -1.260538995265960693e-01 2.850966453552246094e-01 2.857805974781513214e-02 2.008948326110839844e-01 2.495495676994323730e-01 1.119384244084358215e-01 8.024931885302066803e-03 3.304388746619224548e-02 7.151004392653703690e-03 1.366300042718648911e-02 4.408874735236167908e-02 4.812139645218849182e-02 -3.343503177165985107e-02 1.166274398565292358e-01 3.661118149757385254e-01 -7.124754134565591812e-03 7.340790331363677979e-02 -4.015953093767166138e-02 -3.169496655464172363e-01 2.146854437887668610e-02 -1.528014987707138062e-01 -3.437943011522293091e-02 7.050161063671112061e-02 2.131291665136814117e-03 -4.206345230340957642e-02 -1.587466150522232056e-01 -4.531898722052574158e-02 4.021509885787963867e-01 2.573184967041015625e-01 9.195624850690364838e-03 1.544924229383468628e-01
1.261173635721206665e-01 8.008278161287307739e-02 -4.372153058648109436e-02 -2.882020361721515656e-02 3.061462938785552979e-02 6.944166123867034912e-02 -4.076315760612487793e-01 -1.986970752477645874e-01 -1.909254640340805054e-01 -3.352022171020507812e-01 -9.166134893894195557e-02 1.185879334807395935e-01 -1.359642446041107178e-01 -3.453762456774711609e-02 -1.002518162131309509e-01 1.870208233594894409e-01 4.357085749506950378e-02 2.989024519920349121e-01 2.050381712615489960e-02 -1.687628328800201416e-01 1.038504466414451599e-01 -1.483014076948165894e-01 -2.748590707778930664e-01 2.994623482227325439e-01 2.522023916244506836e-01 7.075952738523483276e-02 -6.817740201950073242e-02 -2.639082074165344238e-01 3.766785934567451477e-02 -1.721985340118408203e-01 -2.200643531978130341e-02 1.869265437126159668e-01
-8.550190925598144531e-02 8.617845922708511353e-02 2.321230620145797729e-01 -1.759383827447891235e-01 -1.633384078741073608e-01 -3.126081824302673340e-01 1.931233555078506470e-01 1.300154179334640503e-01 -3.615229949355125427e-02 -1.763867437839508057e-01 6.291016191244125366e-02 -8.623623289167881012e-03 1.603547716513276100e-03 2.479880899190902710e-01 2.102173864841461182e-01 2.451134622097015381e-01 -1.815692521631717682e-02 -2.967993542551994324e-02 -1.082090139389038086e-01 -2.682785093784332275e-01 -2.109135836362838745e-01 3.144965693354606628e-02 -2.102919965982437134e-01 5.109113454818725586e-01 -1.584301739931106567e-01 -1.142841652035713196e-01 -1.258353143930435181e-01 -1.553033143281936646e-01 -2.552259340882301331e-02 3.295839577913284302e-02 4.544033855199813843e-02 -4.541419073939323425e-02
4.541711509227752686e-01 -1.289760768413543701e-01 2.158373594284057617e-01 -2.696703374385833740e-01 -3.250783085823059082e-01 -8.608992397785186768e-02 -4.513262212276458740e-02 -1.280416548252105713e-01 -1.495261192321777344e-01 -2.424680739641189575e-01 -1.486288905143737793e-01 1.037812605500221252e-01 -1.419374197721481323e-01 2.227603942155838013e-01 -1.566180437803268433e-01 -7.056653499603271484e-02 -1.191611364483833313e-01 2.365289330482482910e-01 -1.261785328388214111e-01 -1.082369163632392883e-01 2.492135912179946899e-01 2.753112465143203735e-02 -6.818737834692001343e-03 2.044266760349273682e-01 1.342219207435846329e-02 -4.219732806086540222e-02 -2.830585241317749023e-01 1.371532976627349854e-01 -2.839525975286960602e-02 1.275252085179090500e-02 8.738151937723159790e-02 -3.158451244235038757e-02
5.168853998184204102e-01 2.329744398593902588e-01 1.093327477574348450e-01 9.985531866550445557e-02 -2.980634570121765137e-03 -9.393604099750518799e-02 -1.503009945154190063e-01 1.857165060937404633e-02 -1.210784446448087692e-02 -1.765630096197128296e-01 1.357447355985641479e-01 -1.133201643824577332e-01 8.987025171518325806e-02 2.341732382774353027e-01 1.871374249458312988e-02 -1.034556999802589417e-01 -1.953306049108505249e-02 3.224543631076812744e-01 1.815818697214126587e-01 -3.692819774150848389e-01 -6.082181632518768311e-02 1.778393536806106567e-01 -1.815978288650512695e-01 1.136370599269866943e-01 2.997698187828063965e-01 5.320451781153678894e-02 -1.202558577060699463e-01 3.336387127637863159e-02 6.313506513833999634e-02 -7.426744699478149414e-02 -8.213970065116882324e-02 9.418343007564544678e-02
-1.176062896847724915e-01 6.463985890150070190e-02 2.116526663303375244e-01 2.474997937679290771e-02 1.676789969205856323e-01 1.380347646772861481e-02 1.870946735143661499e-01 -7.913643866777420044e-02 -1.809769123792648315e-01 -2.987416982650756836e-01 -9.138432145118713379e-02 1.095255687832832336e-01 -3.341494500637054443e-02 -4.932500794529914856e-02 -4.457993060350418091e-02 -2.841436304152011871e-02 2.694427669048309326e-01 2.228691428899765015e-01 -1.027100384235382080e-01 -3.984800279140472412e-01 1.612337678670883179e-01 -1.897385120391845703e-01 -4.868904948234558105e-01 -2.207973506301641464e-03 -1.145493015646934509e-01 2.722121961414813995e-02 -2.118758708238601685e-01 3.244249150156974792e-02 2.286477088928222656e-01 5.709648504853248596e-02 1.104184612631797791e-01 1.042048539966344833e-02
2.172531187534332275e-01 -7.534989714622497559e-02 -6.005774810910224915e-02 8.464618772268295288e-02 -6.233062595129013062e-02 7.861573249101638794e-02 -2.439104467630386353e-01 -1.639031171798706055e-01 -3.153395652770996094e-02 -5.602197721600532532e-02 -1.201172247529029846e-01 1.479783561080694199e-02 -2.768671810626983643e-01 1.933887898921966553e-01 6.231972202658653259e-02 2.591756582260131836e-01 1.921782046556472778e-01 -8.681448549032211304e-02 3.735727816820144653e-02 -2.584166824817657471e-01 -1.661484986543655396e-01 1.103346198797225952e-01 -3.058191537857055664e-01 1.884049028158187866e-01 -3.565279245376586914e-01 -2.038764767348766327e-02 1.477045863866806030e-01 -2.573071122169494629e-01 1.122319698333740234e-01 -4.199425876140594482e-02 3.374453186988830566e-01 -1.039894819259643555e-01
4.870015755295753479e-02 -1.595288962125778198e-01 3.138891756534576416e-01 -1.013512834906578064e-01 1.494957506656646729e-01 -1.124670729041099548e-01 3.758931905031204224e-02 -7.810001820325851440e-02 -2.586712539196014404e-01 -2.422235012054443359e-01 -1.843021512031555176e-01 -2.254580855369567871e-01 -1.534799784421920776e-01 2.050019800662994385e-01 -9.951824694871902466e-02 -1.011097356677055359e-01 1.193865388631820679e-01 2.503652572631835938e-01 -2.984871864318847656e-01 -3.163042068481445312e-01 9.238082170486450195e-02 2.355104498565196991e-02 -1.656399369239807129e-01 1.768020987510681152e-01 -1.049255207180976868e-01 -2.280850335955619812e-02 -1.853014230728149414e-01 6.787900626659393311e-02 -7.767406851053237915e-02 2.997811734676361084e-01 2.102631032466888428e-01 -1.816144771873950958e-02
8.848453313112258911e-02 -2.120885998010635376e-01 1.225432157516479492e-01 -5.302644520998001099e-02 3.866654932498931885e-01 1.331243962049484253e-01 -7.687250524759292603e-02 -8.998890966176986694e-02 2.978190314024686813e-03 -2.080026566982269287e-01 2.721757292747497559e-01 -7.350587286055088043e-03 1.759381890296936035e-01 -1.322425305843353271e-01 1.304113268852233887e-01 7.952122390270233154e-02 6.480232626199722290e-02 2.245361506938934326e-01 -2.365724742412567139e-01 -4.739125967025756836e-01 2.893350832164287567e-02 -8.962517976760864258e-02 -2.693435847759246826e-01 1.861309558153152466e-01 -1.142964288592338562e-01 1.103457361459732056e-01 -8.359026908874511719e-02 3.872467949986457825e-02 2.280985191464424133e-02 2.305221110582351685e-01 1.425150185823440552e-01 -2.431546570733189583e-03
2.592297792434692383e-01 2.877165377140045166e-01 6.224435940384864807e-02 -7.768728304654359818e-03 1.632785797119140625e-02 3.046737238764762878e-02 8.538506180047988892e-02 -7.515690755099058151e-03 -1.901853829622268677e-01 -3.772336617112159729e-02 1.159834265708923340e-01 -1.811740249395370483e-01 3.881233930587768555e-02 2.673346102237701416e-01 2.796555869281291962e-02 -2.268807291984558105e-01 -4.500068724155426025e-02 5.015185475349426270e-02 -1.135063618421554565e-01 -3.704439103603363037e-01 1.374058723449707031e-01 3.538335561752319336e-01 -2.659707963466644287e-01 2.175285667181015015e-01 -2.291552908718585968e-02 2.353809028863906860e-01 1.534833461046218872e-01 -3.251714408397674561e-01 -8.104335516691207886e-02 1.394254863262176514e-01 -1.917846500873565674e-02 7.285349536687135696e-03
2.763098180294036865e-01 -1.751051694154739380e-01 1.412638425827026367e-01 4.460638016462326050e-02 -2.505552768707275391e-01 1.598221957683563232e-01 -3.162644803524017334e-01 -2.863500714302062988e-01 -1.245559975504875183e-01 -9.138509631156921387e-02 -5.946417222730815411e-04 4.883727058768272400e-02 -2.606593370437622070e-01 2.039887607097625732e-01 1.126178428530693054e-01 -1.242277547717094421e-01 1.112228408455848694e-01 1.140042170882225037e-01 -1.430918723344802856e-01 -1.770687401294708252e-01 -7.576692104339599609e-02 4.758159071207046509e-02 -3.414279222488403320e-01 -7.220230996608734131e-02 -1.270100772380828857e-01 2.623874545097351074e-01 -1.577579379081726074e-01 -2.614155411720275879e-01 6.303956359624862671e-02 -1.769209653139114380e-01 -9.934639930725097656e-02 -8.030140399932861328e-02
1.406034976243972778e-01 -2.599176764488220215e-01 2.119208872318267822e-01 -1.426202803850173950e-01 5.752902105450630188e-02 1.547778695821762085e-01 1.302973777055740356e-01 -2.068501114845275879e-01 1.732649207115173340e-01 -1.103718280792236328e-01 3.132965788245201111e-02 1.960393786430358887e-01 8.567590266466140747e-02 2.566592395305633545e-01 2.854132950305938721e-01 -5.402787774801254272e-02 -1.500841975212097168e-01 2.764336997643113136e-03 1.908150874078273773e-02 -2.990843057632446289e-01 -4.363740980625152588e-02 -1.191044077277183533e-01 -4.305797517299652100e-01 2.922287285327911377e-01 -7.886081933975219727e-02 7.666219025850296021e-02 2.503833966329693794e-04 -1.477253884077072144e-01 -1.092298701405525208e-01 2.496911436319351196e-01 1.054638847708702087e-01 5.127283185720443726e-02
3.654626309871673584e-01 1.371710151433944702e-01 1.852633804082870483e-01 9.069083631038665771e-02 -8.489510416984558105e-02 -1.089283823966979980e-01 1.123753339052200317e-01 -1.219143345952033997e-01 -4.270920157432556152e-02 -1.182422637939453125e-01 -1.009349972009658813e-01 2.337356209754943848e-01 2.597956061363220215e-01 1.617150157690048218e-01 2.019401788711547852e-01 7.253851741552352905e-02 -1.113836094737052917e-01 2.582928836345672607e-01 -3.578595444560050964e-02 -2.145629972219467163e-01 6.860561668872833252e-03 -1.640652865171432495e-01 -1.657839119434356689e-01 2.722237408161163330e-01 1.221777573227882385e-01 2.221241742372512817e-01 1.942142844200134277e-01 1.474976837635040283e-01 1.725179702043533325e-01 9.963720291852951050e-02 2.169391810894012451e-01 2.696464359760284424e-01
-6.702507287263870239e-02 -6.408568471670150757e-02 2.336905598640441895e-01 1.405845433473587036e-01 -1.353079974651336670e-01 -6.842087209224700928e-02 -5.794841796159744263e-02 2.259060591459274292e-01 -2.544682621955871582e-01 -2.586669921875000000e-01 1.446108818054199219e-01 -7.682055234909057617e-02 1.650037318468093872e-01 -1.839272379875183105e-01 -1.522521972656250000e-01 1.773761510848999023e-01 -1.640730649232864380e-01 2.548270523548126221e-01 -3.823384642601013184e-02 -2.514801323413848877e-01 -2.221292555332183838e-01 -5.377747491002082825e-02 -2.480916529893875122e-01 2.556941807270050049e-01 -2.471177093684673309e-02 2.071547135710716248e-02 -1.595495939254760742e-01 -3.313849866390228271e-01 1.910749971866607666e-01 -9.535654634237289429e-02 9.872809052467346191e-02 1.951520889997482300e-01
2.877447903156280518e-01 8.139412850141525269e-02 4.730572402477264404e-01 1.100349798798561096e-01 2.522932291030883789e-01 -3.137232363224029541e-02 -1.172036677598953247e-01 1.130061224102973938e-01 2.428334392607212067e-02 -1.173406541347503662e-01 -2.687465846538543701e-01 -2.578056603670120239e-02 -1.664495021104812622e-01 2.636115550994873047e-01 9.900252521038055420e-02 6.671444326639175415e-02 1.745892912149429321e-01 1.594215929508209229e-01 4.044170305132865906e-02 -5.296832695603370667e-02 -2.597809135913848877e-01 2.900822646915912628e-02 -2.938624620437622070e-01 4.756067320704460144e-02 2.569405138492584229e-01 1.658915430307388306e-01 -1.504046767950057983e-01 -1.318727135658264160e-01 1.903779990971088409e-02 1.194148231297731400e-02 -1.555540710687637329e-01 -9.649933129549026489e-02
4.328297078609466553e-01 1.525761336088180542e-01 3.127009570598602295e-01 4.538250342011451721e-02 -1.795744001865386963e-01 -1.063321530818939209e-01 -8.167061209678649902e-02 4.866522550582885742e-02 -2.891389429569244385e-01 -1.251592338085174561e-01 -4.323428869247436523e-02 -1.279141455888748169e-01 1.571509987115859985e-02 3.669897019863128662e-01 1.433308273553848267e-01 2.072854340076446533e-01 1.170025244355201721e-01 2.104526609182357788e-01 2.268523424863815308e-01 -1.740698069334030151e-01 5.534135177731513977e-02 2.416516095399856567e-01 -1.410530060529708862e-01 3.268276900053024292e-02 -1.126748323440551758e-02 -1.453840136528015137e-01 -5.876681581139564514e-02 9.590616077184677124e-02 -3.726698085665702820e-02 2.172833383083343506e-01 -1.137332767248153687e-01 5.825063586235046387e-02
1.751929521560668945e-01 -1.239579170942306519e-01 1.218713596463203430e-01 1.180327385663986206e-01 -7.228416949510574341e-02 5.176892876625061035e-02 -8.747145533561706543e-02 3.054396212100982666e-01 -5.309388786554336548e-02 -1.280085593461990356e-01 9.508616477251052856e-02 -1.925310939550399780e-01 -2.131058834493160248e-02 -4.003100097179412842e-02 -7.706829160451889038e-02 8.084014803171157837e-02 -2.564984560012817383e-01 1.942845880985260010e-01 -1.312145031988620758e-02 -2.144099771976470947e-01 2.213040888309478760e-01 1.846645213663578033e-02 -4.460708796977996826e-01 2.716706693172454834e-01 6.239436566829681396e-02 1.192459836602210999e-01 -1.205217763781547546e-01 -4.103307127952575684e-01 -1.002890523523092270e-02 7.881607860326766968e-02 2.367289215326309204e-01 3.628792613744735718e-02
1.084610223770141602e-01 -1.280339360237121582e-01 -1.983340270817279816e-02 2.785227894783020020e-01 -1.359874308109283447e-01 -2.766795642673969269e-02 9.161212295293807983e-02 -2.007875144481658936e-01 1.078625470399856567e-01 -1.476936787366867065e-02 8.940225839614868164e-02 1.072025597095489502e-01 8.945439755916595459e-02 3.348173797130584717e-01 -7.817815989255905151e-02 2.324824780225753784e-01 -8.542746305465698242e-03 1.460572332143783569e-01 -2.410414218902587891e-01 -3.692597448825836182e-01 -2.328407466411590576e-01 1.461310125887393951e-02 -1.959216892719268799e-01 1.703190654516220093e-01 -1.847037225961685181e-01 2.068980410695075989e-02 -5.130247026681900024e-02 -3.960824310779571533e-01 1.022476851940155029e-01 -1.441095471382141113e-01 -6.099614500999450684e-02 -2.182324975728988647e-01
6.250973790884017944e-02 -1.903582066297531128e-01 -2.041632868349552155e-02 8.572597056627273560e-02 -1.175297498703002930e-01 2.119315266609191895e-01 -1.601621508598327637e-01 -6.692244857549667358e-02 5.979894846677780151e-02 -1.979288309812545776e-01 9.650669526308774948e-04 -9.975926578044891357e-02 -1.367562711238861084e-01 1.672991961240768433e-01 3.219249844551086426e-01 1.661342685110867023e-03 3.982765972614288330e-02 5.486341565847396851e-02 -1.642368435859680176e-01 -2.681364715099334717e-01 -1.923264265060424805e-01 1.450390666723251343e-01 -2.785039544105529785e-01 4.765083640813827515e-02 -6.937851011753082275e-02 9.744495153427124023e-02 -2.085296809673309326e-01 -4.502985775470733643e-01 1.433668732643127441e-01 -1.557856649160385132e-01 3.101534545421600342e-01 1.314860135316848755e-01
1.392117142677307129e-01 -1.326093673706054688e-01 2.495940774679183960e-01 -4.588000848889350891e-02 -4.908646643161773682e-01 -6.876707822084426880e-02 6.898102909326553345e-02 -2.327147126197814941e-01 -9.177370369434356689e-02 -6.957223266363143921e-02 4.544684290885925293e-02 1.277028769254684448e-01 -1.292705237865447998e-01 1.146573200821876526e-01 1.819744855165481567e-01 1.110602393746376038e-01 -1.050376743078231812e-01 -1.218358799815177917e-01 -1.039206795394420624e-02 -1.839068382978439331e-01 -2.026766985654830933e-01 1.012880578637123108e-01 -3.197083771228790283e-01 2.426890730857849121e-01 1.023975238204002380e-01 7.963947951793670654e-02 -1.926981955766677856e-01 -3.625149428844451904e-01 -1.156524792313575745e-01 -8.162017911672592163e-04 1.351502351462841034e-02 -1.261250078678131104e-01
2.240425795316696167e-01 -4.834398999810218811e-02 1.383165419101715088e-01 1.178987696766853333e-02 -8.941944688558578491e-02 -9.706000238656997681e-02 -8.977507241070270538e-03 -7.338871061801910400e-02 -1.591871082782745361e-01 -2.323441356420516968e-01 4.879381507635116577e-02 1.813636273145675659e-01 1.723013265291228890e-04 -1.398998796939849854e-01 -1.126875504851341248e-01 1.750841438770294189e-01 -2.323098182678222656e-01 1.778111308813095093e-01 -2.751434743404388428e-01 -1.050266623497009277e-01 -1.068500876426696777e-01 7.439637929201126099e-02 -3.819472193717956543e-01 -4.301991686224937439e-02 9.818042069673538208e-02 2.437143474817276001e-01 -2.220434993505477905e-01 -2.729614078998565674e-01 2.824495732784271240e-01 1.890959739685058594e-01 -2.438413500785827637e-01 1.514762490987777710e-01
[truncated: 3,272,620 more chars]
