# Supplementary material for: The Language of Innovation
Source: PLoS One. 2020 Apr 30;15(4):e0230107. doi: 10.1371/journal.pone.0230107 (PMC7194493; doi:10.1371/journal.pone.0230107)
Supplement: S14 File — (GZ) [file pone.0230107.s014.tar.gz › 1992-1996/V2Run_10_VS_4500_embeddings1992-1996ED32.txt]

1.229939684271812439e-01 -1.390419304370880127e-01 -4.874991476535797119e-01 1.476850658655166626e-01 1.370127797126770020e-01 1.943547427654266357e-01 6.115429475903511047e-02 3.806332126259803772e-02 3.785257041454315186e-02 1.423756778240203857e-01 -2.315532714128494263e-01 1.126384828239679337e-03 -1.595368422567844391e-02 -6.028121709823608398e-02 1.912407390773296356e-02 -1.952338963747024536e-01 -3.205705881118774414e-01 -1.190927475690841675e-01 -4.778075381182134151e-04 9.953770786523818970e-02 3.169084787368774414e-01 -1.634105443954467773e-01 2.242138534784317017e-01 -1.377417892217636108e-01 -7.238088548183441162e-02 -5.709634162485599518e-03 -1.454726010560989380e-01 -9.337422251701354980e-02 -2.551054954528808594e-01 -1.446098089218139648e-01 -2.191463951021432877e-03 -2.868152856826782227e-01
1.225443631410598755e-01 -2.796198725700378418e-01 -3.424303233623504639e-01 -5.299097299575805664e-02 2.174006253480911255e-01 2.928908765316009521e-01 3.406999409198760986e-01 -2.355932258069515228e-02 -5.205627903342247009e-02 6.337469816207885742e-02 8.477474004030227661e-02 6.459081918001174927e-02 1.014385223388671875e-01 -1.782584786415100098e-01 -2.883139438927173615e-02 -1.357730478048324585e-01 -8.379387855529785156e-02 -5.101114138960838318e-02 8.740413002669811249e-03 2.941650450229644775e-01 2.678315937519073486e-01 -1.575472056865692139e-01 2.830271422863006592e-01 -4.198893159627914429e-02 2.124632149934768677e-01 -8.059701323509216309e-02 1.817101240158081055e-02 1.135656833648681641e-01 -1.863568089902400970e-02 -1.086079478263854980e-01 -3.254199028015136719e-01 -8.536079898476600647e-03
1.035177186131477356e-01 -3.230815529823303223e-01 -1.615675091743469238e-01 2.807861194014549255e-02 1.967829763889312744e-01 -1.298039853572845459e-01 -2.947044558823108673e-02 -3.889175876975059509e-02 -1.262689977884292603e-01 -1.057767029851675034e-02 -4.820501431822776794e-02 5.555182695388793945e-02 -9.685460478067398071e-02 4.733686894178390503e-02 1.294808536767959595e-01 2.541673183441162109e-01 2.764326632022857666e-01 -2.276976965367794037e-02 -7.140026241540908813e-02 4.426261782646179199e-01 2.078739851713180542e-01 2.163842134177684784e-02 1.215608119964599609e-01 1.268073767423629761e-01 -2.350386418402194977e-02 -1.333871036767959595e-01 -9.475737810134887695e-02 -1.725280433893203735e-01 -3.121618032455444336e-01 -2.851258814334869385e-01 -2.993675172328948975e-01 8.754649758338928223e-02
1.728167235851287842e-01 6.392960995435714722e-02 -3.319155275821685791e-01 1.128935664892196655e-01 7.954306900501251221e-02 1.470538973808288574e-01 1.450105607509613037e-01 2.134634703397750854e-01 3.106268495321273804e-02 9.740737080574035645e-02 -4.855795204639434814e-02 9.800761938095092773e-02 -2.887975983321666718e-02 -1.894622892141342163e-01 1.279709190130233765e-01 4.906785860657691956e-02 2.677518725395202637e-01 -6.297032535076141357e-02 -8.043868094682693481e-02 4.980151951313018799e-01 2.607871890068054199e-01 7.843674719333648682e-02 3.229522109031677246e-01 4.667836427688598633e-02 -1.508062779903411865e-01 -2.458070814609527588e-01 3.397754207253456116e-02 -6.397888064384460449e-02 -2.219106853008270264e-01 -1.103116571903228760e-01 9.877699613571166992e-02 -1.705018430948257446e-02
3.607827126979827881e-01 -1.103289574384689331e-01 -1.837822794914245605e-01 -2.236669659614562988e-01 1.455854326486587524e-01 -2.744130417704582214e-02 6.284333765506744385e-02 3.271602988243103027e-01 -1.289889663457870483e-01 -1.061808019876480103e-01 -1.416115742176771164e-02 2.211905121803283691e-01 -1.556412223726511002e-02 -1.962191909551620483e-01 -3.525062501430511475e-01 1.708813607692718506e-01 1.089536547660827637e-01 -1.178413443267345428e-02 -5.031755939126014709e-02 2.244711518287658691e-01 2.309295833110809326e-01 1.570791192352771759e-02 3.013472557067871094e-01 -5.592164397239685059e-02 -2.005363442003726959e-02 -2.401432693004608154e-01 -1.886219903826713562e-02 -2.081144750118255615e-01 -1.658247709274291992e-01 -1.413343995809555054e-01 5.974214873276650906e-04 1.001607850193977356e-01
4.111133888363838196e-02 -1.603820919990539551e-01 -7.722485810518264771e-02 -1.591279287822544575e-03 -2.147846966981887817e-01 -1.293941307812929153e-02 5.980894342064857483e-02 1.775985509157180786e-01 9.537781774997711182e-02 1.199797168374061584e-02 -1.218915283679962158e-01 1.067876145243644714e-01 -2.596410214900970459e-01 -1.445131301879882812e-01 2.993915975093841553e-01 -1.071127355098724365e-01 8.737102150917053223e-02 3.005439341068267822e-01 -2.692866027355194092e-01 -1.698139123618602753e-03 1.526101231575012207e-01 -1.539610922336578369e-01 3.426369428634643555e-01 5.127505585551261902e-02 -2.807178497314453125e-01 2.407874464988708496e-01 3.905623406171798706e-02 -7.592684030532836914e-02 -3.708755970001220703e-01 -4.523284733295440674e-02 -5.051937699317932129e-02 -1.912464052438735962e-01
7.894960045814514160e-02 -1.593426167964935303e-01 -3.181044757366180420e-01 -2.613274157047271729e-01 -8.109834045171737671e-02 2.521031200885772705e-01 9.635183960199356079e-02 -1.628569215536117554e-01 -5.186793580651283264e-02 2.297456003725528717e-02 -6.364856660366058350e-02 5.653048679232597351e-02 -2.260266244411468506e-01 -3.435612022876739502e-01 7.623639702796936035e-02 1.451213508844375610e-01 -7.837958633899688721e-02 -1.822894066572189331e-02 -2.940151095390319824e-01 1.173952370882034302e-01 2.121223360300064087e-01 4.373208433389663696e-02 -3.053512610495090485e-02 -4.672111244872212410e-04 -1.039414927363395691e-01 -9.985996782779693604e-02 -1.802046410739421844e-02 -8.453481644392013550e-02 -3.856102526187896729e-01 -1.581656038761138916e-01 -3.424692153930664062e-01 -1.127353906631469727e-01
3.086813166737556458e-02 -1.289294958114624023e-01 -3.686586916446685791e-01 -5.927773937582969666e-02 1.886572241783142090e-01 -5.851454101502895355e-03 -1.006616838276386261e-02 4.001912474632263184e-02 -1.531909555196762085e-01 4.942409321665763855e-02 -1.021184101700782776e-01 1.041372120380401611e-01 2.325895801186561584e-02 -8.350636065006256104e-02 1.721250116825103760e-01 2.148120552301406860e-01 -7.713007926940917969e-02 -1.204786747694015503e-01 5.553147569298744202e-02 4.834349751472473145e-01 2.976305484771728516e-01 -3.254704475402832031e-01 2.344156503677368164e-01 2.291647493839263916e-01 -1.527298092842102051e-01 3.539726510643959045e-02 6.366980820894241333e-02 -2.475650608539581299e-01 5.980944260954856873e-03 -5.118091031908988953e-02 4.223797842860221863e-02 1.469819843769073486e-01
1.692877113819122314e-01 -9.688899666070938110e-02 -2.268344312906265259e-01 5.113720521330833435e-02 -1.085551902651786804e-01 1.179129406809806824e-01 2.363189756870269775e-01 -6.367436796426773071e-02 3.721370548009872437e-02 2.671961784362792969e-01 -7.124059647321701050e-02 1.209634989500045776e-01 -8.003677427768707275e-02 -1.360218673944473267e-01 8.882209658622741699e-02 5.636550858616828918e-02 -2.726662904024124146e-02 -1.562202870845794678e-01 1.072021550498902798e-03 1.838791668415069580e-01 2.615628540515899658e-01 -3.057765364646911621e-01 -7.853467762470245361e-02 6.352850794792175293e-02 -1.446747779846191406e-01 3.562296926975250244e-02 -3.612914308905601501e-02 -1.341087669134140015e-01 -3.463594317436218262e-01 -4.368816614151000977e-01 -2.557319104671478271e-01 2.122204899787902832e-01
5.644368752837181091e-02 -3.463662564754486084e-01 -3.694028258323669434e-01 -1.086136698722839355e-01 2.502361536026000977e-01 2.864448726177215576e-01 1.689175665378570557e-01 1.732823550701141357e-01 1.478303521871566772e-01 7.483015954494476318e-02 -2.007446251809597015e-02 9.963517636060714722e-02 8.302675932645797729e-02 6.854645907878875732e-02 2.899772673845291138e-02 7.738970220088958740e-02 -1.720961555838584900e-02 -1.903855502605438232e-01 1.655354350805282593e-01 1.169672608375549316e-01 3.987002968788146973e-01 -1.999562680721282959e-01 -1.145868301391601562e-01 2.840223349630832672e-02 2.431558072566986084e-01 -4.237651079893112183e-02 -7.421416044235229492e-02 -1.389073729515075684e-01 -2.146361917257308960e-01 -1.453368812799453735e-01 -6.103318184614181519e-02 -1.483489573001861572e-01
1.331310868263244629e-01 -2.570400238037109375e-01 -1.487727910280227661e-01 -1.595326513051986694e-01 1.365752816200256348e-01 2.017219066619873047e-01 1.657390445470809937e-01 1.669140607118606567e-01 1.218321770429611206e-01 2.024530321359634399e-01 -3.788487911224365234e-01 -1.306746304035186768e-01 -1.102749779820442200e-01 7.027449551969766617e-03 2.952652983367443085e-02 -3.834947571158409119e-02 6.379569321870803833e-02 -1.346557736396789551e-01 1.557756066322326660e-01 1.923375427722930908e-01 2.253938317298889160e-01 -8.399613201618194580e-02 3.295802325010299683e-02 4.470699653029441833e-02 2.529025673866271973e-01 -8.695811778306961060e-02 9.620630741119384766e-02 -2.509101526811718941e-03 -4.019939899444580078e-01 -1.928946673870086670e-01 -3.141977787017822266e-01 -1.573340408504009247e-02
2.504737973213195801e-01 -2.704869210720062256e-01 -3.899568319320678711e-01 -6.960175931453704834e-02 -1.027036979794502258e-01 -8.440562523901462555e-03 3.075532019138336182e-01 -1.842556148767471313e-01 -1.036676093935966492e-01 1.579997129738330841e-02 -2.149124741554260254e-01 3.829500079154968262e-02 -1.202174276113510132e-01 -1.505426913499832153e-01 3.319964110851287842e-01 5.499496683478355408e-02 -1.910836994647979736e-02 -1.489149928092956543e-01 -7.332776486873626709e-02 1.387534439563751221e-01 1.027628853917121887e-01 -1.154808104038238525e-01 2.482290416955947876e-01 2.455146908760070801e-01 -1.246100291609764099e-01 -6.088902056217193604e-02 2.005940973758697510e-01 -1.368672251701354980e-01 -2.481461167335510254e-01 -1.576715856790542603e-01 2.780561149120330811e-02 -2.532801963388919830e-02
1.036617904901504517e-01 -1.503795832395553589e-01 -3.258861005306243896e-01 3.023135475814342499e-02 3.248537331819534302e-02 1.718233712017536163e-02 2.976000010967254639e-01 -1.836311817169189453e-01 1.955616772174835205e-01 -9.263787418603897095e-02 -1.194544807076454163e-01 1.696656346321105957e-01 -7.309050112962722778e-02 -5.483787041157484055e-03 -7.289463281631469727e-02 3.071469962596893311e-01 5.895080044865608215e-02 2.534992434084415436e-02 -1.753957867622375488e-01 2.753633856773376465e-01 2.680401206016540527e-01 1.038649901747703552e-01 1.043696776032447815e-01 1.736155748367309570e-01 -1.825212836265563965e-01 -3.758123517036437988e-02 -4.493262618780136108e-02 -3.995762467384338379e-01 -6.570208817720413208e-02 -2.920394241809844971e-01 -1.402405202388763428e-01 3.045770712196826935e-02
8.938295394182205200e-02 -2.505012154579162598e-01 -5.960999056696891785e-02 -8.529531955718994141e-02 -6.422016769647598267e-03 -2.910744585096836090e-02 2.984367124736309052e-02 -2.118165642023086548e-01 -9.813901036977767944e-02 1.078372895717620850e-01 -7.080239057540893555e-02 1.424497663974761963e-01 -7.880957424640655518e-02 -2.262703925371170044e-01 1.287980079650878906e-01 5.197951942682266235e-02 4.276683926582336426e-02 -6.972385942935943604e-02 3.859419375658035278e-02 2.056617140769958496e-01 3.887899518013000488e-01 -5.551869869232177734e-01 1.353039173409342766e-03 1.057437434792518616e-01 1.958399452269077301e-02 5.321101844310760498e-02 -6.733984500169754028e-02 1.828965693712234497e-01 -1.896887421607971191e-01 -3.426473438739776611e-01 -1.513741612434387207e-01 9.983216971158981323e-02
2.265905141830444336e-01 -2.259233146905899048e-01 -2.224334329366683960e-01 5.818137526512145996e-02 4.486130550503730774e-02 9.026729315519332886e-02 1.100755706429481506e-01 2.042454667389392853e-02 -1.411552727222442627e-01 -5.073060467839241028e-02 -7.782555371522903442e-02 -6.576728075742721558e-02 -2.053015679121017456e-01 -4.753613770008087158e-01 -5.710631608963012695e-03 -1.296790549531579018e-03 9.699815511703491211e-02 -3.611340001225471497e-02 -6.371326744556427002e-02 3.655163347721099854e-01 2.021495997905731201e-01 -2.253169864416122437e-01 1.787437684834003448e-02 -6.732371449470520020e-02 2.143003419041633606e-02 2.631402760744094849e-02 -4.352926090359687805e-02 -3.130920231342315674e-01 -2.460162639617919922e-01 -3.472970053553581238e-02 2.612157464027404785e-01 2.124420404434204102e-01
-4.668714478611946106e-03 -2.132599800825119019e-01 -9.769625961780548096e-02 1.886897720396518707e-02 8.019921183586120605e-02 -7.083559781312942505e-02 4.057904779911041260e-01 -1.913200914859771729e-01 1.008832901716232300e-01 2.453602850437164307e-02 -1.640183627605438232e-01 2.502723336219787598e-01 -6.418062001466751099e-02 1.140969470143318176e-01 1.559752225875854492e-01 -1.966873258352279663e-01 -2.936454713344573975e-01 2.166495174169540405e-01 -2.848240733146667480e-01 2.177896946668624878e-01 7.555909454822540283e-03 -7.128172367811203003e-02 2.957268953323364258e-01 -7.586571574211120605e-02 5.488177388906478882e-02 3.233281522989273071e-02 2.626604028046131134e-02 -8.444801717996597290e-02 -2.316170185804367065e-01 -2.752300500869750977e-01 -1.794617027044296265e-01 -1.336284875869750977e-01
3.278804719448089600e-01 -1.664895564317703247e-01 -3.542235493659973145e-01 1.641030758619308472e-01 -3.595750313252210617e-03 -6.904179602861404419e-02 9.166041016578674316e-02 -6.145789474248886108e-02 -9.048572927713394165e-02 -8.921852707862854004e-02 -1.835376918315887451e-01 -5.561339110136032104e-02 4.991384223103523254e-02 -3.995158709585666656e-03 3.995174914598464966e-02 2.599844634532928467e-01 4.516328498721122742e-02 -2.910928800702095032e-02 -4.212042316794395447e-02 2.150489389896392822e-01 4.154044389724731445e-01 -1.824441701173782349e-01 2.975419759750366211e-01 1.996318846940994263e-01 -1.369380056858062744e-01 3.512912616133689880e-02 2.132819592952728271e-01 -1.304962188005447388e-01 -2.107234001159667969e-01 -2.352094501256942749e-01 5.182178318500518799e-02 -2.711218968033790588e-02
7.026393711566925049e-02 -6.607867032289505005e-02 -2.137363851070404053e-01 -1.582058966159820557e-01 3.703220188617706299e-01 3.190279006958007812e-01 4.390002414584159851e-02 3.493404984474182129e-01 -1.080536320805549622e-01 1.431244760751724243e-01 1.142486836761236191e-02 -9.122876822948455811e-02 -9.254308044910430908e-02 6.123802065849304199e-02 7.766892015933990479e-02 -1.160278841853141785e-01 -1.782690435647964478e-01 1.230147406458854675e-01 -1.701168417930603027e-01 -5.815858393907546997e-02 1.961224824190139771e-01 -1.801682868972420692e-03 2.846714667975902557e-02 -2.486759051680564880e-02 -2.018147557973861694e-01 -2.417356371879577637e-01 -2.624920010566711426e-01 -2.210537791252136230e-01 -3.408450782299041748e-01 -2.648917026817798615e-02 -1.678538918495178223e-01 -5.969592556357383728e-02
1.490147411823272705e-01 -2.511667013168334961e-01 -4.189454913139343262e-01 1.458371281623840332e-01 1.686660945415496826e-01 -8.737871050834655762e-02 2.186021953821182251e-01 -3.277685493230819702e-02 -5.243961885571479797e-02 1.668183803558349609e-01 -4.226652681827545166e-01 2.584263980388641357e-01 -7.955451309680938721e-02 -1.303488314151763916e-01 1.481111347675323486e-01 7.970613241195678711e-02 -8.409242331981658936e-02 -1.566648483276367188e-03 -2.581584751605987549e-01 2.717660367488861084e-01 1.168020442128181458e-01 1.489604916423559189e-02 -1.521730981767177582e-02 8.202660828828811646e-02 -8.252953737974166870e-02 -1.379234492778778076e-01 4.735936876386404037e-03 -2.367854714393615723e-01 -8.837687224149703979e-02 -1.958452016115188599e-01 8.740043640136718750e-02 3.512833267450332642e-02
2.444847971200942993e-01 -4.200360178947448730e-01 1.689006015658378601e-02 -1.528321057558059692e-01 4.811930656433105469e-02 1.230260580778121948e-01 1.023674905300140381e-01 1.179446130990982056e-01 -5.623485147953033447e-02 1.126739084720611572e-01 -2.603200376033782959e-01 -1.968667507171630859e-01 9.949281811714172363e-02 -2.639270722866058350e-01 5.814963579177856445e-02 -5.519517511129379272e-02 -4.660068824887275696e-02 -2.632154822349548340e-01 -3.460260480642318726e-02 1.754544675350189209e-01 2.221838384866714478e-01 -1.994587332010269165e-01 3.429657593369483948e-02 1.274999231100082397e-01 5.356701090931892395e-02 -1.279476284980773926e-01 -2.097187340259552002e-01 -2.115393280982971191e-01 -2.184724658727645874e-01 -9.631796181201934814e-02 -3.338994681835174561e-01 -5.885170027613639832e-02
2.565360963344573975e-01 -6.697718799114227295e-02 -3.918136358261108398e-01 1.679861843585968018e-01 5.961499363183975220e-02 4.974526911973953247e-02 -9.292362257838249207e-03 -3.875181451439857483e-02 5.115758627653121948e-02 -1.194227188825607300e-01 -1.326831132173538208e-01 7.702521234750747681e-02 -7.720332592725753784e-02 -8.437600731849670410e-02 1.597574651241302490e-01 2.021507471799850464e-01 -1.895404011011123657e-01 -2.208901941776275635e-01 -4.563206806778907776e-02 1.094705425202846527e-02 2.624023258686065674e-01 7.614707201719284058e-02 4.265435934066772461e-01 5.417387187480926514e-02 -2.141127884387969971e-01 2.245640568435192108e-02 3.331423038616776466e-03 -2.547855377197265625e-01 -2.085475921630859375e-01 -2.393913418054580688e-01 -2.465889453887939453e-01 3.370844200253486633e-02
-2.956329286098480225e-01 -2.648319005966186523e-01 -2.147392332553863525e-01 6.191416759975254536e-04 -1.025433540344238281e-01 1.955721341073513031e-02 -6.766679883003234863e-02 -1.741691380739212036e-01 2.703052163124084473e-01 -7.727132737636566162e-02 -1.024250462651252747e-01 1.436828225851058960e-01 -3.110671341419219971e-01 1.158088892698287964e-01 1.227036789059638977e-01 -2.270364761352539062e-01 -1.889969557523727417e-01 1.074971482157707214e-01 -1.812320053577423096e-01 1.589988321065902710e-01 2.069409191608428955e-01 -1.958128809928894043e-01 2.970029711723327637e-01 5.539885163307189941e-02 -5.841008201241493225e-02 -3.061073645949363708e-02 -9.321580082178115845e-02 -1.050744056701660156e-01 -3.254002630710601807e-01 -1.055469587445259094e-01 3.666549921035766602e-02 -2.080780863761901855e-01
1.540546417236328125e-01 -3.281141221523284912e-01 8.827052265405654907e-02 1.101909391582012177e-02 1.572218537330627441e-01 1.804227828979492188e-01 9.602985344827175140e-03 2.830419242382049561e-01 1.025992408394813538e-01 -1.416937354952096939e-02 3.169086575508117676e-02 7.502621412277221680e-02 -3.420746028423309326e-01 -4.098584875464439392e-02 2.802948057651519775e-01 -4.617537930607795715e-02 -6.880674511194229126e-02 1.355264931917190552e-01 -2.394309788942337036e-01 1.018220260739326477e-01 5.614376440644264221e-02 -4.006734788417816162e-01 3.257607221603393555e-01 -1.337539032101631165e-02 3.000974468886852264e-02 -1.278237402439117432e-01 -1.876437664031982422e-01 9.657559543848037720e-02 1.987514793872833252e-01 -1.092137396335601807e-01 1.229373216629028320e-01 1.317549943923950195e-01
-1.544925272464752197e-01 -1.616860777139663696e-01 -1.326905637979507446e-01 -2.730302214622497559e-01 -1.367922574281692505e-01 -1.223534792661666870e-01 8.776092529296875000e-02 2.389374524354934692e-01 1.160301640629768372e-01 3.524705022573471069e-02 -1.302529424428939819e-01 -3.112164698541164398e-02 -2.753893733024597168e-01 -1.364731490612030029e-01 1.803860813379287720e-01 -1.793617382645606995e-02 1.823786646127700806e-02 -1.840423345565795898e-01 -8.891044557094573975e-02 2.465199679136276245e-01 2.066634148359298706e-01 -1.379746645689010620e-01 4.209684133529663086e-01 -1.120942160487174988e-01 -3.082369565963745117e-01 8.053792268037796021e-02 -1.164376512169837952e-01 8.976145088672637939e-02 -2.905022501945495605e-01 -1.369421631097793579e-01 -1.240532398223876953e-01 -5.782997980713844299e-02
1.877555102109909058e-01 -8.703738451004028320e-02 -3.118799328804016113e-01 -2.223871946334838867e-01 1.468533426523208618e-01 4.917541891336441040e-02 1.063078343868255615e-01 1.855854094028472900e-01 1.012568455189466476e-02 -4.751000925898551941e-02 -5.305502563714981079e-02 -4.101618751883506775e-02 -1.529890000820159912e-01 -1.696204692125320435e-01 -2.645096778869628906e-01 1.093104183673858643e-01 1.024962868541479111e-02 6.916254013776779175e-02 -6.584373116493225098e-02 2.696498930454254150e-01 1.002942249178886414e-01 1.978116929531097412e-01 1.768757700920104980e-01 7.322320342063903809e-02 -2.861019596457481384e-02 -8.546125888824462891e-02 1.085924059152603149e-01 -1.680901944637298584e-01 -4.599007070064544678e-01 -2.851519882678985596e-01 1.381361484527587891e-01 2.681999802589416504e-01
-2.714322321116924286e-02 -1.098975390195846558e-01 -3.028078749775886536e-02 1.529366988688707352e-02 2.807090282440185547e-01 7.981783896684646606e-02 -1.733292639255523682e-01 -4.753116518259048462e-03 7.255566120147705078e-02 1.924605369567871094e-01 4.156244173645973206e-02 -1.811176836490631104e-01 -1.709052622318267822e-01 -1.102182790637016296e-01 -2.171946465969085693e-01 -3.548089265823364258e-01 9.165838360786437988e-02 1.076880320906639099e-01 3.925444185733795166e-02 7.265602797269821167e-02 1.381263136863708496e-01 3.104542568325996399e-02 1.734922826290130615e-01 2.358938753604888916e-01 -3.790884464979171753e-02 6.306111812591552734e-02 -4.133639335632324219e-01 -2.463016062974929810e-01 -1.174149140715599060e-01 -4.240644276142120361e-01 -8.343373984098434448e-02 -9.702055156230926514e-02
1.534555554389953613e-01 -1.741052269935607910e-01 -1.907812058925628662e-01 -5.771913006901741028e-02 7.019147276878356934e-02 6.744244694709777832e-02 5.753499269485473633e-02 2.405747473239898682e-01 -6.068000942468643188e-02 8.331099897623062134e-02 -1.367550492286682129e-01 -1.150565892457962036e-01 1.036602705717086792e-01 -2.286731898784637451e-01 -2.112756483256816864e-02 -4.895700141787528992e-02 -1.140147149562835693e-01 1.157115772366523743e-01 -8.509155362844467163e-03 1.465667188167572021e-01 1.633152067661285400e-01 -8.122019469738006592e-03 7.963374257087707520e-02 -2.679512798786163330e-01 -4.306404888629913330e-01 1.862874068319797516e-02 -1.841964125633239746e-01 8.859555236995220184e-03 -4.626493752002716064e-01 -2.539348900318145752e-01 -2.316298633813858032e-01 -1.500011682510375977e-01
1.036986559629440308e-01 -3.201134502887725830e-01 -1.651166677474975586e-01 -6.384495645761489868e-02 1.647786647081375122e-01 2.227936312556266785e-02 3.212259709835052490e-01 2.092403173446655273e-01 -2.232806682586669922e-01 -2.640458010137081146e-02 -1.690159291028976440e-01 1.478646844625473022e-01 -2.261482626199722290e-01 -1.345207691192626953e-01 1.121112704277038574e-01 1.418624818325042725e-01 4.700381774455308914e-03 -2.003082074224948883e-03 -2.150411158800125122e-01 1.893458068370819092e-01 2.911125421524047852e-01 -5.986709892749786377e-02 -1.289271116256713867e-01 -2.833542972803115845e-02 1.347836405038833618e-01 1.366962790489196777e-01 -2.216425200458616018e-04 1.607164144515991211e-01 -4.371772408485412598e-01 -1.722166836261749268e-01 -6.406289339065551758e-02 -4.958326742053031921e-02
8.367761969566345215e-03 -5.177095532417297363e-02 -1.489722281694412231e-01 -5.184121802449226379e-02 -1.518280804157257080e-01 -1.196592003107070923e-01 1.008286848664283752e-01 -1.094564795494079590e-02 1.595036983489990234e-01 -1.797473244369029999e-02 -1.058341413736343384e-01 1.895877867937088013e-01 -2.180070281028747559e-01 6.386375427246093750e-02 -1.681611686944961548e-02 -2.690912485122680664e-01 -1.878054291009902954e-01 1.804993152618408203e-01 -1.999410688877105713e-01 -1.126606836915016174e-01 3.142908513545989990e-01 -1.058120056986808777e-01 3.661895990371704102e-01 -9.909074008464813232e-02 -1.304895132780075073e-01 4.453020170331001282e-03 -7.586370408535003662e-02 -2.409510612487792969e-01 -5.031105875968933105e-01 -3.395775705575942993e-02 2.463990263640880585e-02 -1.317447274923324585e-01
-1.980839073657989502e-01 -1.309088021516799927e-01 -1.535106897354125977e-01 5.663666501641273499e-02 3.501494228839874268e-02 -5.288629792630672455e-03 -9.019224345684051514e-02 1.149410381913185120e-01 1.526284664869308472e-01 -1.394000351428985596e-01 -2.925511300563812256e-01 1.407613903284072876e-01 -1.397216022014617920e-01 2.335104048252105713e-01 7.817325741052627563e-02 -3.161365538835525513e-02 -1.578072607517242432e-01 1.233831346035003662e-01 -3.141011893749237061e-01 5.798900872468948364e-02 1.060406938195228577e-01 -1.489908397197723389e-01 4.129264354705810547e-01 -1.269670128822326660e-01 -5.802899971604347229e-02 8.715288341045379639e-02 -7.067417353391647339e-02 -1.580148786306381226e-01 -4.276339411735534668e-01 -1.693070530891418457e-01 8.910479024052619934e-03 -2.240595519542694092e-01
-4.403081908822059631e-02 -3.230142891407012939e-01 -1.893961876630783081e-01 -1.593982130289077759e-01 8.534503169357776642e-03 1.784560829401016235e-01 1.666091680526733398e-01 -2.109107375144958496e-01 1.788968779146671295e-02 -1.266356259584426880e-01 -1.450488269329071045e-01 -2.696300446987152100e-01 -2.733474411070346832e-02 3.778639063239097595e-02 -2.450789511203765869e-01 -2.191242128610610962e-01 2.427241206169128418e-02 -1.095275953412055969e-01 -1.667949408292770386e-01 5.080108642578125000e-01 2.057443708181381226e-01 -7.253941148519515991e-02 -6.502836197614669800e-02 8.715207874774932861e-02 -6.518283486366271973e-02 -9.175219573080539703e-03 -2.428073734045028687e-01 -1.678108125925064087e-01 -1.015285626053810120e-01 -1.828015148639678955e-01 -3.498097136616706848e-02 1.167814359068870544e-01
9.257896244525909424e-02 -1.908795386552810669e-01 -1.209193542599678040e-01 -5.546099320054054260e-02 1.789317727088928223e-01 1.288023144006729126e-01 -1.416314244270324707e-01 -1.607002913951873779e-01 -1.549801826477050781e-01 8.534318953752517700e-02 -1.955319046974182129e-01 1.624807566404342651e-01 -2.442900091409683228e-02 -2.653615772724151611e-01 1.400279533118009567e-02 -1.234148070216178894e-01 1.445177495479583740e-01 2.045897990465164185e-01 -1.033116430044174194e-01 1.193944066762924194e-01 4.423561692237854004e-01 1.343500465154647827e-01 -4.018593207001686096e-02 -8.859879523515701294e-02 5.275019630789756775e-02 -2.538313902914524078e-02 5.510773509740829468e-02 -2.190549522638320923e-01 4.261791706085205078e-03 -4.627671837806701660e-01 -2.800199389457702637e-01 -5.034153908491134644e-02
2.472810298204421997e-01 -3.355787992477416992e-01 -1.932203918695449829e-01 -1.808209344744682312e-03 2.273514401167631149e-03 2.222511619329452515e-01 3.013420663774013519e-02 -9.354712069034576416e-02 3.526825457811355591e-02 5.048822611570358276e-02 -3.336762189865112305e-01 6.527522113174200058e-03 1.349100917577743530e-01 -2.205375730991363525e-01 2.761574387550354004e-01 1.072579622268676758e-01 -9.307868778705596924e-02 -5.208986252546310425e-02 -7.347923517227172852e-02 2.496012598276138306e-01 2.829546332359313965e-01 -1.283455342054367065e-01 2.880772054195404053e-01 1.472038328647613525e-01 -1.921854466199874878e-01 -7.045572996139526367e-02 1.607017815113067627e-01 -1.537093967199325562e-01 1.142798457294702530e-02 -2.364608943462371826e-01 1.334511637687683105e-01 1.207751780748367310e-01
1.875831037759780884e-01 -1.874962449073791504e-01 -2.765455543994903564e-01 -1.587088853120803833e-01 1.943909078836441040e-01 2.261016145348548889e-02 -7.032633572816848755e-02 -7.202444970607757568e-02 -7.919421792030334473e-02 1.523221284151077271e-01 -2.025170922279357910e-01 1.417581140995025635e-01 4.174163043498992920e-01 -7.120381109416484833e-03 1.514884084463119507e-01 -3.997673839330673218e-02 1.180626973509788513e-01 1.274751871824264526e-01 -1.865228265523910522e-01 1.493533551692962646e-01 1.379645168781280518e-01 -3.892475366592407227e-01 1.694624423980712891e-01 5.517755821347236633e-02 -9.259571135044097900e-02 -9.037651866674423218e-02 1.762209683656692505e-01 4.410000052303075790e-03 -1.262494772672653198e-01 -2.199399471282958984e-01 -2.907912433147430420e-01 6.213070452213287354e-02
-4.262623563408851624e-02 -2.173202782869338989e-01 -1.830868422985076904e-01 9.124717116355895996e-02 8.092724531888961792e-02 9.099303185939788818e-02 1.733131855726242065e-01 -2.058387547731399536e-02 -2.016553469002246857e-02 -9.440701454877853394e-02 -1.465879082679748535e-01 3.529525399208068848e-01 8.586260676383972168e-02 -1.573890596628189087e-01 1.976460963487625122e-01 -2.253806740045547485e-01 7.564391195774078369e-02 1.194101870059967041e-01 -3.983823657035827637e-01 2.002994120121002197e-01 1.932265758514404297e-01 -3.235706686973571777e-01 4.352654144167900085e-02 1.247482970356941223e-01 6.586627662181854248e-02 -2.021994292736053467e-01 1.189820915460586548e-01 -1.415710747241973877e-01 -2.747555673122406006e-01 -6.025934219360351562e-02 1.796655803918838501e-01 -1.315559148788452148e-01
2.846139073371887207e-01 -2.068694978952407837e-01 -3.934955000877380371e-01 4.332982003688812256e-02 1.160232722759246826e-01 -6.943320482969284058e-02 -7.521289587020874023e-02 -6.916332989931106567e-02 -1.450696215033531189e-02 5.887912958860397339e-02 -2.606371939182281494e-01 3.449805453419685364e-02 2.526020258665084839e-02 -1.501796394586563110e-02 2.299248278141021729e-01 1.691108196973800659e-02 -1.785483360290527344e-01 2.485241042450070381e-03 4.270222410559654236e-02 2.750905454158782959e-01 5.942257493734359741e-02 -6.383927166461944580e-02 3.476393222808837891e-01 9.639909118413925171e-02 -2.480755448341369629e-01 9.193076938390731812e-02 2.539173960685729980e-01 -1.250410526990890503e-01 -1.298880130052566528e-01 -3.811572790145874023e-01 6.740984320640563965e-02 -3.512759460136294365e-03
-7.584275305271148682e-02 -3.047274053096771240e-02 -1.894733607769012451e-01 1.687564402818679810e-01 1.023432761430740356e-01 -1.371792703866958618e-02 8.394604176282882690e-02 -2.351125329732894897e-01 2.407751232385635376e-01 -2.162949927151203156e-02 -8.844260126352310181e-02 -2.809023559093475342e-01 1.029205769300460815e-01 -4.934851080179214478e-03 1.518440842628479004e-01 5.796085670590400696e-02 1.120852082967758179e-01 -7.925225049257278442e-02 -7.872118800878524780e-02 2.228781580924987793e-01 4.089952111244201660e-01 -1.236101537942886353e-01 2.382591962814331055e-01 1.794337034225463867e-01 -2.224371433258056641e-01 -9.622096270322799683e-02 -4.403495043516159058e-02 -1.610033065080642700e-01 -3.977063894271850586e-01 -2.187795639038085938e-01 -1.851990073919296265e-01 2.416143193840980530e-02
3.391817212104797363e-01 -1.906787604093551636e-01 -2.152542918920516968e-01 3.421731293201446533e-02 1.926895603537559509e-02 1.050376221537590027e-01 2.042512446641921997e-01 -7.953383773565292358e-02 -1.137856394052505493e-01 1.372921764850616455e-01 -1.301131695508956909e-01 7.622142136096954346e-02 7.164683192968368530e-02 3.239974379539489746e-02 1.435573026537895203e-02 2.587374448776245117e-01 1.386780571192502975e-02 -2.167055755853652954e-01 1.093478724360466003e-01 3.392608761787414551e-01 1.985055059194564819e-01 -1.924704164266586304e-01 3.862190544605255127e-01 4.200715571641921997e-02 -1.444218456745147705e-01 9.578228741884231567e-02 -7.346175611019134521e-02 -2.186519354581832886e-01 -1.387636661529541016e-01 -3.300955593585968018e-01 1.956601254642009735e-02 1.865907013416290283e-02
5.534380301833152771e-02 -2.472139000892639160e-01 -2.674647420644760132e-02 -3.860791912302374840e-04 2.081565260887145996e-01 1.278902143239974976e-01 2.366172820329666138e-01 1.627492755651473999e-01 -4.116143882274627686e-01 9.055872261524200439e-02 -4.069876670837402344e-01 8.748184144496917725e-02 -1.315148323774337769e-01 8.399685844779014587e-03 -6.090249121189117432e-02 -1.102974414825439453e-01 -1.241858676075935364e-02 3.673586994409561157e-02 2.538618445396423340e-01 4.327101260423660278e-02 1.143010407686233521e-01 -1.910533905029296875e-01 -3.245938569307327271e-02 1.068531423807144165e-01 -2.345492839813232422e-01 -1.987782269716262817e-01 3.357344307005405426e-03 -1.298921555280685425e-01 -1.797138750553131104e-01 -3.383437693119049072e-01 -8.858407288789749146e-02 -1.135631278157234192e-01
1.550911217927932739e-01 -1.226009503006935120e-01 1.210414469242095947e-01 2.122847549617290497e-02 2.160138636827468872e-01 5.241664871573448181e-02 4.708685353398323059e-02 2.295409888029098511e-02 2.958073914051055908e-01 -2.921991646289825439e-01 -1.102735549211502075e-01 -5.982028692960739136e-02 7.606476545333862305e-03 -1.041740477085113525e-01 4.200087115168571472e-02 -2.623161673545837402e-01 -1.468607485294342041e-01 3.958007693290710449e-02 -2.670238912105560303e-01 1.632467806339263916e-01 1.283943355083465576e-01 -4.982823729515075684e-01 2.004245817661285400e-01 1.237258166074752808e-01 -2.753545045852661133e-01 -2.329557575285434723e-02 -1.721823215484619141e-01 1.741255819797515869e-01 -6.218292564153671265e-02 -1.925818324089050293e-01 -5.379057675600051880e-02 -4.520937427878379822e-02
-3.309237584471702576e-02 -1.618964672088623047e-01 -2.853789627552032471e-01 -1.144194975495338440e-01 2.553794980049133301e-01 1.448550075292587280e-01 1.344577819108963013e-01 -1.274864226579666138e-01 -4.454618692398071289e-02 7.071490585803985596e-02 -3.516004383563995361e-01 4.786741733551025391e-01 3.081446327269077301e-02 -2.864829637110233307e-02 1.260469555854797363e-01 -5.895416066050529480e-02 3.454374670982360840e-01 -1.404388993978500366e-01 -2.046406716108322144e-01 8.720797300338745117e-02 7.380689680576324463e-02 -4.829138144850730896e-02 1.780954748392105103e-01 5.090267211198806763e-02 6.655476987361907959e-02 -4.311993345618247986e-02 -5.857194215059280396e-02 -1.080436110496520996e-01 -2.000923156738281250e-01 -2.651750743389129639e-01 6.149879842996597290e-02 -1.029867008328437805e-01
-1.870124489068984985e-01 -2.409819364547729492e-01 -2.080466300249099731e-01 -7.090220600366592407e-02 -1.376704126596450806e-01 1.463850140571594238e-01 1.557976752519607544e-01 3.892402946949005127e-01 3.813271597027778625e-02 9.526413679122924805e-02 -4.416255652904510498e-02 -1.258105337619781494e-01 -9.796543419361114502e-02 1.080512031912803650e-01 9.466271102428436279e-02 -1.893704384565353394e-01 -1.490214616060256958e-01 1.303950399160385132e-01 6.684143841266632080e-02 2.315535545349121094e-01 2.155053913593292236e-01 -3.988509625196456909e-02 5.417647957801818848e-01 4.052148386836051941e-02 1.125352308154106140e-01 -1.362567991018295288e-01 3.937463462352752686e-02 7.036895491182804108e-03 -1.206091642379760742e-01 -1.152274981141090393e-01 7.145900279283523560e-02 -2.045448273420333862e-01
7.217842340469360352e-02 -1.042380183935165405e-01 -1.460041254758834839e-01 -9.193261712789535522e-02 2.080852687358856201e-01 1.597046107053756714e-01 2.640603184700012207e-01 -1.375088542699813843e-01 -1.551652848720550537e-01 -1.034758687019348145e-01 -1.434999108314514160e-01 -1.124863922595977783e-01 -2.309037148952484131e-01 1.243790015578269958e-01 -1.544010788202285767e-01 -6.339718401432037354e-02 6.800484657287597656e-02 -3.973883762955665588e-02 -8.850575238466262817e-02 5.834602117538452148e-01 3.162648677825927734e-01 -6.858494132757186890e-02 6.069872528314590454e-02 -1.967884153127670288e-01 -9.452392160892486572e-02 -6.805468350648880005e-02 3.976795077323913574e-02 -1.160524412989616394e-01 -2.880781292915344238e-01 -6.084503605961799622e-02 -1.227371543645858765e-01 -8.267396129667758942e-03
-1.079604700207710266e-01 -1.758547872304916382e-01 3.960803523659706116e-02 1.364876516163349152e-02 -1.579598784446716309e-01 -8.963408321142196655e-02 5.359597876667976379e-02 2.224211692810058594e-01 -1.415693014860153198e-01 1.472200304269790649e-01 -9.583943337202072144e-02 1.429487299174070358e-02 -2.905415296554565430e-01 1.412297189235687256e-01 -1.302607357501983643e-02 -2.506207227706909180e-01 -8.677893877029418945e-02 1.253325939178466797e-01 -1.145118251442909241e-01 2.322034686803817749e-01 2.736796736717224121e-01 -6.288716942071914673e-02 4.250023663043975830e-01 -2.036101818084716797e-01 -3.490841686725616455e-01 1.039844453334808350e-01 -2.546610869467258453e-02 -1.016415506601333618e-01 -2.524985969066619873e-01 -1.870198845863342285e-01 -1.008220985531806946e-01 9.017039835453033447e-02
-3.489516908302903175e-03 1.601203344762325287e-02 -1.957229524850845337e-01 2.264442294836044312e-01 -4.812651127576828003e-02 1.337870955467224121e-01 1.066293865442276001e-01 -1.490591913461685181e-01 8.056461811065673828e-02 4.904662072658538818e-02 -2.379947006702423096e-01 -9.659779071807861328e-02 4.193701967597007751e-02 -8.361096680164337158e-02 2.518487870693206787e-01 1.145390048623085022e-01 4.072548821568489075e-03 -2.081322297453880310e-02 -1.331254690885543823e-01 4.487495124340057373e-02 3.918937146663665771e-01 -8.495423197746276855e-02 2.805286943912506104e-01 3.696005642414093018e-01 -2.411157935857772827e-01 -1.193714514374732971e-01 -2.291393727064132690e-01 -1.625263690948486328e-01 -1.003760695457458496e-01 -1.959482729434967041e-01 -1.508054882287979126e-01 2.781614959239959717e-01
-1.507154256105422974e-01 -2.015776336193084717e-01 -1.105231866240501404e-01 -2.135874480009078979e-01 2.135840356349945068e-01 2.946038246154785156e-01 1.718026101589202881e-01 1.450214087963104248e-01 3.976504504680633545e-02 3.289130330085754395e-02 -2.864647209644317627e-01 7.779337465763092041e-02 1.945089399814605713e-01 -1.945415884256362915e-01 2.732150815427303314e-02 -1.135535240173339844e-01 -1.581698060035705566e-01 1.883900910615921021e-01 5.320856347680091858e-02 2.290172129869461060e-01 8.293858170509338379e-02 -1.397997587919235229e-01 1.043396741151809692e-01 -5.760841444134712219e-02 -3.496869504451751709e-01 -8.202936500310897827e-02 -2.776425182819366455e-01 -7.078937441110610962e-02 -2.887625694274902344e-01 -1.915212571620941162e-01 -1.562392115592956543e-01 -6.134791672229766846e-02
-9.881246089935302734e-02 -2.531278729438781738e-01 -5.315616354346275330e-02 9.471530467271804810e-02 -1.163304224610328674e-01 3.284541144967079163e-02 2.769003622233867645e-03 2.899776212871074677e-03 1.755175739526748657e-01 6.301517039537429810e-02 -1.527994275093078613e-01 -9.597644209861755371e-02 -2.902364432811737061e-01 1.256980001926422119e-01 1.053263098001480103e-01 -2.292434126138687134e-01 -1.155631914734840393e-01 3.403991460800170898e-02 -3.646890819072723389e-01 -9.675443917512893677e-02 1.417682021856307983e-01 -1.979504674673080444e-01 4.065525233745574951e-01 4.204283654689788818e-02 7.473086565732955933e-02 1.818401664495468140e-01 -2.489902079105377197e-01 -7.386396080255508423e-02 -3.183457255363464355e-01 -2.383036613464355469e-01 1.165066882967948914e-01 -8.775644004344940186e-02
1.141878813505172729e-01 -2.443190664052963257e-01 -2.618109285831451416e-01 3.608815744519233704e-02 -1.552039086818695068e-01 7.024485617876052856e-02 4.165335744619369507e-02 -2.099532335996627808e-01 -1.314758956432342529e-01 -1.063547953963279724e-01 -2.170185595750808716e-01 7.352340966463088989e-03 7.461167126893997192e-02 2.533897459506988525e-01 -1.089405082166194916e-02 6.973212212324142456e-02 -1.297262497246265411e-02 -4.594760015606880188e-02 -9.299598634243011475e-02 2.946635484695434570e-01 2.401414960622787476e-01 -1.376587450504302979e-01 1.375148147344589233e-01 -1.041531749069690704e-02 -4.443606138229370117e-01 -2.484625279903411865e-01 -1.583005338907241821e-01 -2.049409747123718262e-01 -1.864681541919708252e-01 -2.688674926757812500e-01 1.022199355065822601e-02 -7.263448834419250488e-02
4.447154328227043152e-02 -2.004157453775405884e-01 -3.870727866888046265e-02 5.617991555482149124e-03 4.089786112308502197e-01 7.612363994121551514e-02 2.721126973628997803e-01 1.121041327714920044e-01 -1.688718944787979126e-01 1.361247003078460693e-01 -1.032064780592918396e-01 -2.361349612474441528e-01 1.065831780433654785e-01 -1.865312829613685608e-02 -1.229806467890739441e-01 -1.558960676193237305e-01 1.148457378149032593e-01 8.658868074417114258e-02 6.531389057636260986e-02 -1.348661929368972778e-01 3.223827183246612549e-01 -1.966224759817123413e-01 1.209665089845657349e-01 -1.316255480051040649e-01 -1.667820215225219727e-01 -6.255949288606643677e-02 -2.777887582778930664e-01 -9.015388786792755127e-02 -2.432231903076171875e-01 -3.504780232906341553e-01 -3.505462408065795898e-02 1.188433468341827393e-01
4.160278141498565674e-01 -1.727132797241210938e-01 -4.073959290981292725e-01 1.130931675434112549e-01 -8.671220391988754272e-02 2.843619883060455322e-01 2.735621854662895203e-02 -7.756296545267105103e-02 -7.225516438484191895e-02 -4.490913357585668564e-03 -2.007245123386383057e-01 7.914847880601882935e-02 -3.790094330906867981e-02 3.988294303417205811e-02 2.960278466343879700e-02 1.448679715394973755e-01 -1.204686090350151062e-01 1.229013223201036453e-02 1.211175043135881424e-02 2.840466797351837158e-01 2.060200870037078857e-01 -3.987244889140129089e-02 2.801350057125091553e-01 2.863394320011138916e-01 4.550688341259956360e-02 -1.541485637426376343e-02 7.566227763891220093e-02 -1.434267014265060425e-01 -6.408610194921493530e-02 -3.213627934455871582e-01 -5.345572158694267273e-02 8.753540366888046265e-02
3.633978366851806641e-01 -7.576006650924682617e-02 -2.894946038722991943e-01 -1.918395422399044037e-02 1.431246846914291382e-01 4.348586872220039368e-02 -1.423386633396148682e-01 -1.089705452322959900e-01 1.807244420051574707e-01 9.101060777902603149e-02 -3.030373528599739075e-02 -1.234241276979446411e-01 1.750903874635696411e-01 3.889132523909211159e-03 -1.409278530627489090e-02 2.388063371181488037e-01 -3.747601062059402466e-02 -1.661745607852935791e-01 3.049531020224094391e-02 2.666294872760772705e-01 3.252292275428771973e-01 -1.351781040430068970e-01 1.412821710109710693e-01 1.867780685424804688e-01 -9.543841332197189331e-02 5.127708613872528076e-02 3.917197138071060181e-02 -8.819636702537536621e-02 -3.308753669261932373e-01 -4.020935297012329102e-01 6.723699159920215607e-03 -7.958932220935821533e-02
-1.259181648492813110e-01 -1.908708065748214722e-01 -1.571641266345977783e-01 -3.125553429126739502e-01 2.971117198467254639e-01 1.198161765933036804e-01 1.783164292573928833e-01 1.517263650894165039e-01 1.742660067975521088e-02 3.663452714681625366e-02 -1.808893680572509766e-01 -6.704027205705642700e-02 -2.524457126855850220e-02 -5.089031904935836792e-02 -9.465534240007400513e-02 1.314090341329574585e-01 -9.118924289941787720e-02 1.444138139486312866e-01 -1.851889938116073608e-01 -8.262179046869277954e-02 2.900617420673370361e-01 -1.188514847308397293e-02 -1.085436195135116577e-01 -7.809970527887344360e-02 -2.593529224395751953e-01 -4.099591448903083801e-02 -2.277697175741195679e-01 -3.326382488012313843e-02 -4.507142305374145508e-01 -2.667827308177947998e-01 -1.712014526128768921e-01 3.936492279171943665e-02
2.291599661111831665e-01 -2.263563573360443115e-01 -3.655410110950469971e-01 7.205358147621154785e-02 -6.339263170957565308e-03 -3.533880412578582764e-02 -3.025260195136070251e-02 -1.439123004674911499e-01 -1.620481014251708984e-01 1.417580693960189819e-01 1.607495695352554321e-01 2.025635987520217896e-01 -7.106478512287139893e-02 -4.919273406267166138e-02 7.772810012102127075e-02 2.132248282432556152e-01 -1.741112582385540009e-02 6.532987952232360840e-02 -8.889666944742202759e-02 1.973322480916976929e-01 3.807615339756011963e-01 -9.903990477323532104e-02 8.535520732402801514e-02 1.229185461997985840e-01 -2.913567125797271729e-01 -1.910007297992706299e-01 8.507365733385086060e-02 -2.268771976232528687e-01 -2.143907696008682251e-01 -2.723830640316009521e-01 1.682178378105163574e-01 -7.202227413654327393e-02
3.315369039773941040e-02 -1.926849633455276489e-01 -8.965614438056945801e-02 -1.846521198749542236e-01 1.961026787757873535e-01 -1.025644391775131226e-01 -5.057237669825553894e-02 -8.944147080183029175e-02 1.186053827404975891e-01 -3.738801181316375732e-02 -1.049610227346420288e-01 1.378967463970184326e-01 -2.856040745973587036e-02 -8.779745548963546753e-02 1.119679212570190430e-01 -3.657372593879699707e-01 -2.137508094310760498e-01 1.684764623641967773e-01 -8.320334553718566895e-02 -6.191007792949676514e-02 5.025948882102966309e-01 3.088826313614845276e-02 -1.074045971035957336e-01 1.097917109727859497e-01 -1.358085274696350098e-01 3.879961371421813965e-02 -8.501789718866348267e-02 1.212427243590354919e-01 -3.150867223739624023e-01 -2.766517400741577148e-01 -1.156248450279235840e-01 2.583530843257904053e-01
4.764517396688461304e-02 -9.944801032543182373e-02 -2.272257059812545776e-01 -1.709545999765396118e-01 9.244295209646224976e-02 3.258098661899566650e-01 1.655644923448562622e-02 4.445108771324157715e-02 -2.566510438919067383e-01 6.304686516523361206e-02 -1.327712833881378174e-01 2.014998793601989746e-01 -1.520910561084747314e-01 -1.486586779356002808e-01 1.261878907680511475e-01 8.446276187896728516e-02 1.271551400423049927e-01 5.967742577195167542e-02 -1.925304234027862549e-01 2.945536673069000244e-01 2.752774953842163086e-01 -1.702953577041625977e-01 -6.861035525798797607e-02 -1.140039563179016113e-01 6.831575185060501099e-02 -1.961568146944046021e-01 -3.200048506259918213e-01 -2.775245904922485352e-01 -7.528976351022720337e-02 -2.453318387269973755e-01 -1.634303033351898193e-01 -1.117866411805152893e-01
1.888190954923629761e-01 -7.769142091274261475e-02 -2.586918175220489502e-01 -3.341894969344139099e-02 1.180289983749389648e-01 1.349964290857315063e-01 -9.070150554180145264e-02 2.578001469373703003e-02 2.447941154241561890e-01 8.075821399688720703e-02 -3.453017175197601318e-01 -9.996074438095092773e-02 2.018777877092361450e-01 -1.075702458620071411e-01 6.378186494112014771e-02 -1.929572671651840210e-01 3.849113732576370239e-02 -2.258723676204681396e-01 8.465231955051422119e-02 2.156396768987178802e-02 9.372549504041671753e-02 -3.556002676486968994e-01 9.428894519805908203e-02 -4.189642891287803650e-02 -1.270732581615447998e-01 -5.000088736414909363e-02 -4.313243925571441650e-02 -4.764405190944671631e-01 -1.831237524747848511e-01 -1.449962109327316284e-01 -1.773578822612762451e-01 -1.428237110376358032e-01
2.102120965719223022e-01 -1.363584399223327637e-01 -4.043528437614440918e-01 5.281824618577957153e-02 1.537353545427322388e-01 -3.314452990889549255e-02 -2.352846413850784302e-02 5.763931199908256531e-02 8.155963150784373283e-04 -1.269360631704330444e-01 -2.440768480300903320e-01 -3.063449859619140625e-01 -3.493171650916337967e-03 -3.688247874379158020e-02 2.111800163984298706e-01 2.337015122175216675e-01 -4.044892266392707825e-02 1.649944633245468140e-01 -1.414057016372680664e-01 8.448905497789382935e-02 2.373092919588088989e-01 1.899110153317451477e-02 1.613972336053848267e-01 7.189048081636428833e-02 4.238109686411917210e-04 -1.466136723756790161e-01 -6.816045939922332764e-02 -4.023250639438629150e-01 -2.026514708995819092e-01 -8.413117378950119019e-02 -2.525293231010437012e-01 1.684835702180862427e-01
2.359588146209716797e-01 -8.993807435035705566e-02 -2.758689820766448975e-01 -5.464536324143409729e-02 1.129910573363304138e-01 -5.753302201628684998e-02 -5.227050185203552246e-02 6.177068501710891724e-02 -9.385030716657638550e-03 2.083673886954784393e-02 -2.248396426439285278e-01 -1.194329559803009033e-01 2.853801473975181580e-02 -1.093607097864151001e-01 2.220311015844345093e-01 2.542071044445037842e-01 1.129769086837768555e-01 -6.073554977774620056e-02 -2.686091959476470947e-01 -2.361236140131950378e-02 3.584256768226623535e-01 6.296829879283905029e-02 3.119809329509735107e-01 1.319821327924728394e-01 -3.550801575183868408e-01 -1.020572781562805176e-01 1.040852814912796021e-01 -1.124954447150230408e-01 -6.656342744827270508e-02 -3.187999129295349121e-01 -1.795146167278289795e-01 8.868413418531417847e-02
1.875465363264083862e-01 -2.567408978939056396e-02 -2.981168031692504883e-01 3.215895220637321472e-02 9.719564020633697510e-02 -2.703146934509277344e-01 5.714805424213409424e-02 -2.294078841805458069e-02 -8.090361021459102631e-03 -1.257033646106719971e-01 -1.892542392015457153e-01 4.019086807966232300e-02 2.211198955774307251e-02 -9.804373979568481445e-02 8.671652525663375854e-02 1.536209881305694580e-01 -2.177676185965538025e-02 -6.503517180681228638e-02 -5.776781588792800903e-02 1.137974672019481659e-03 1.690695732831954956e-01 -8.030244498513638973e-04 3.422974646091461182e-01 2.930910289287567139e-01 -3.350328505039215088e-01 -1.523062884807586670e-01 -2.906480804085731506e-02 -4.468207657337188721e-01 -1.717144548892974854e-01 -2.675468325614929199e-01 -4.687311872839927673e-02 1.205432564020156860e-01
5.515572428703308105e-02 -3.138068318367004395e-01 -7.191354781389236450e-02 -1.385734230279922485e-01 1.502820402383804321e-01 2.489985078573226929e-01 -6.127761676907539368e-03 3.199974298477172852e-01 1.176044642925262451e-01 -3.050452657043933868e-02 -5.064184218645095825e-02 8.659359067678451538e-02 3.224072232842445374e-02 1.597820036113262177e-02 2.440812736749649048e-01 -2.259393334388732910e-01 1.568663716316223145e-01 1.910404264926910400e-01 -1.737358272075653076e-01 1.961045265197753906e-01 3.407040834426879883e-01 1.790282577276229858e-01 3.869440406560897827e-03 -2.092590555548667908e-02 -2.509866356849670410e-01 -3.178147971630096436e-02 -2.823151350021362305e-01 -1.629871875047683716e-01 -2.300576567649841309e-01 -7.298284024000167847e-02 -1.526321023702621460e-01 -1.421129405498504639e-01
3.304975107312202454e-02 -3.066322803497314453e-01 -3.599570095539093018e-01 3.083693981170654297e-01 -3.211331740021705627e-02 1.123428270220756531e-01 1.081744432449340820e-01 6.514542549848556519e-02 -1.440641731023788452e-01 -1.347597688436508179e-01 -2.925408482551574707e-01 6.179219111800193787e-03 -1.169159170240163803e-02 -6.115798279643058777e-02 -6.995970755815505981e-02 1.759053766727447510e-02 -1.250850856304168701e-01 -2.798379361629486084e-01 -1.206254512071609497e-01 1.763380914926528931e-01 8.623091876506805420e-02 -3.478925824165344238e-01 3.437736630439758301e-01 2.136894166469573975e-01 5.914867669343948364e-02 3.196497913450002670e-03 2.040237188339233398e-01 -1.187221258878707886e-01 -5.840717256069183350e-02 -8.008860051631927490e-02 -1.245396509766578674e-01 -2.317744307219982147e-02
5.391903594136238098e-02 -9.742947667837142944e-02 -4.982697218656539917e-02 3.443649783730506897e-02 -2.894275188446044922e-01 -8.628120273351669312e-02 5.947222933173179626e-02 9.997527301311492920e-02 -2.942793257534503937e-02 7.238969951868057251e-02 -1.734827905893325806e-01 1.873428821563720703e-01 -4.718142151832580566e-01 -6.245389115065336227e-03 7.794791460037231445e-02 -6.168650835752487183e-02 -6.701097637414932251e-02 1.807308495044708252e-01 -1.810481548309326172e-01 9.238901734352111816e-02 2.364378571510314941e-01 -2.045347243547439575e-01 4.368080198764801025e-01 -2.229281701147556305e-02 -6.487035751342773438e-02 1.412725746631622314e-01 -1.290293931961059570e-01 -3.509918600320816040e-02 -3.612544834613800049e-01 -8.072275668382644653e-03 -4.073181003332138062e-02 -1.832451373338699341e-01
2.544749379158020020e-01 -3.236439526081085205e-01 -2.314918935298919678e-01 1.572698950767517090e-01 1.119374260306358337e-01 3.598636481910943985e-03 9.989856183528900146e-02 7.217774540185928345e-02 -1.841893605887889862e-02 3.627683818340301514e-01 -1.770531386137008667e-01 3.951992094516754150e-02 -4.156560823321342468e-02 1.170072257518768311e-01 1.999918371438980103e-01 4.808542132377624512e-02 1.320030540227890015e-01 -2.840540744364261627e-02 -2.828344702720642090e-01 2.003972679376602173e-01 -3.789797425270080566e-02 -2.256789989769458771e-02 2.098442167043685913e-01 3.439453542232513428e-01 -2.465412020683288574e-01 8.870697766542434692e-02 1.776256561279296875e-01 -1.651826053857803345e-01 -1.082714721560478210e-01 -2.066091299057006836e-01 2.124992199242115021e-02 1.298125833272933960e-01
-1.038567498326301575e-01 -3.340176343917846680e-01 -2.148488909006118774e-01 -3.975422307848930359e-02 5.686762183904647827e-02 1.570959389209747314e-01 5.722570419311523438e-02 3.744311928749084473e-01 -2.767224563285708427e-03 -4.354193434119224548e-02 -2.139176577329635620e-01 -2.007081359624862671e-02 1.610577851533889771e-01 -8.803422749042510986e-02 -7.797306030988693237e-02 1.104147061705589294e-01 -3.088321685791015625e-01 2.917959690093994141e-01 -9.039573371410369873e-03 -7.145475130528211594e-03 1.993275731801986694e-01 -1.604789197444915771e-01 5.016962066292762756e-02 -1.891875565052032471e-01 -2.158845365047454834e-01 -5.610566213726997375e-02 -1.582525819540023804e-01 -2.612570524215698242e-01 -2.981530129909515381e-01 -1.692191064357757568e-01 -6.774138659238815308e-02 -9.417918324470520020e-02
1.150619611144065857e-01 -2.712999284267425537e-01 -1.690256223082542419e-02 -1.919352710247039795e-01 -1.860992982983589172e-02 3.108315765857696533e-01 -7.678532972931861877e-03 1.653453856706619263e-01 -1.191441193222999573e-01 1.091904938220977783e-01 5.619826912879943848e-02 2.387389987707138062e-01 -2.350640892982482910e-01 1.979169063270092010e-02 6.901463121175765991e-02 -2.560015320777893066e-01 6.654290109872817993e-02 -1.059352979063987732e-02 -2.149154990911483765e-01 -3.363623050972819328e-03 4.334848225116729736e-01 -1.685439348220825195e-01 -8.409766107797622681e-02 1.844216138124465942e-01 -3.180342540144920349e-02 -1.688889265060424805e-01 -6.019830331206321716e-02 1.350156962871551514e-02 -2.428344041109085083e-01 -2.255246490240097046e-01 -2.424521148204803467e-01 1.713435500860214233e-01
1.638765931129455566e-01 -1.482283603399991989e-02 -3.289666771888732910e-01 -2.511332631111145020e-01 1.994240842759609222e-02 1.280608177185058594e-01 9.291759878396987915e-02 2.698068320751190186e-01 -1.031672209501266479e-01 1.347386240959167480e-01 -1.251139342784881592e-01 -2.284924983978271484e-01 2.640323154628276825e-02 2.195152193307876587e-01 1.645417511463165283e-01 -1.341659277677536011e-01 7.415138930082321167e-02 7.365500181913375854e-02 -1.509296000003814697e-01 6.325285136699676514e-02 -5.711852759122848511e-02 -3.013817071914672852e-01 1.376629061996936798e-02 2.265338599681854248e-01 -1.952235698699951172e-01 -7.087481021881103516e-02 -2.198308892548084259e-02 -1.518516093492507935e-01 -2.297885715961456299e-01 -2.759987711906433105e-01 -9.778444468975067139e-02 -3.525197207927703857e-01
2.940293252468109131e-01 -3.038659095764160156e-01 6.043412163853645325e-02 -7.217676937580108643e-02 -1.395765244960784912e-01 3.526247441768646240e-01 1.557939052581787109e-01 -1.084138602018356323e-01 8.794095367193222046e-02 -8.550836145877838135e-02 -9.686979465186595917e-03 -5.982623621821403503e-02 -8.685933053493499756e-02 -3.907614573836326599e-02 9.496761113405227661e-02 1.634901911020278931e-01 -2.319060079753398895e-02 1.612238287925720215e-01 -1.082855165004730225e-01 1.437643319368362427e-01 1.338925659656524658e-01 -3.229445815086364746e-01 2.462366819381713867e-01 6.074489653110504150e-02 -1.319031864404678345e-01 2.611440718173980713e-01 -2.833119332790374756e-01 1.077735573053359985e-01 -3.079224824905395508e-01 -1.873820871114730835e-01 1.162634044885635376e-01 -5.072351917624473572e-02
-1.964318901300430298e-01 -3.374863266944885254e-01 -6.634324043989181519e-02 -1.283842623233795166e-01 1.155913323163986206e-01 -6.602023541927337646e-02 1.003397181630134583e-01 -9.754630178213119507e-02 4.782786220312118530e-02 1.308035850524902344e-01 -9.279277920722961426e-02 1.132640540599822998e-01 -1.360981613397598267e-01 -6.126736104488372803e-02 1.143481135368347168e-01 -2.690362976863980293e-03 -3.053955174982547760e-02 -1.655305922031402588e-01 -2.069661319255828857e-01 2.054110616445541382e-01 6.041795387864112854e-02 -1.850995123386383057e-01 4.278427958488464355e-01 -1.435334235429763794e-01 -1.072259321808815002e-01 -1.510178148746490479e-01 1.947159469127655029e-01 -4.284278452396392822e-01 -1.633446514606475830e-01 -1.646868288516998291e-01 -4.821249470114707947e-02 2.152050137519836426e-01
2.491961866617202759e-01 -2.312006503343582153e-01 -9.236470609903335571e-02 -1.662367880344390869e-01 -6.331939250230789185e-02 1.266241371631622314e-01 1.091695353388786316e-01 2.610537707805633545e-01 -3.533570766448974609e-01 -5.371032655239105225e-02 1.045609172433614731e-02 9.711425751447677612e-02 -1.508781909942626953e-01 -1.850225478410720825e-01 1.254534572362899780e-01 -8.956344425678253174e-02 -2.101799547672271729e-01 -1.226776540279388428e-01 -1.725515276193618774e-01 2.162241935729980469e-01 4.941216111183166504e-02 -3.280165791511535645e-02 2.353941462934017181e-02 4.235155507922172546e-02 -1.311313658952713013e-01 8.672399446368217468e-03 -2.940219044685363770e-01 -2.377149164676666260e-01 -3.477997779846191406e-01 -2.893342375755310059e-01 1.176690831780433655e-01 -9.877549111843109131e-02
1.710752695798873901e-01 -2.726379930973052979e-01 -2.778985500335693359e-01 -1.677623391151428223e-01 2.191150784492492676e-01 4.443964734673500061e-02 1.379655897617340088e-01 2.035673260688781738e-01 -2.424548566341400146e-02 1.275127232074737549e-01 -1.945812404155731201e-01 1.034254133701324463e-01 2.677108645439147949e-01 1.863398551940917969e-01 -9.988464415073394775e-02 -8.028694242238998413e-02 7.201694697141647339e-02 2.145271189510822296e-02 -2.193866521120071411e-01 -3.652443364262580872e-02 1.149039864540100098e-01 -2.467156387865543365e-02 4.013895988464355469e-01 2.512669861316680908e-01 2.970328629016876221e-01 9.265848249197006226e-02 -4.587792977690696716e-02 7.843982428312301636e-02 -7.158663868904113770e-02 -2.267415970563888550e-01 -2.370209433138370514e-02 -1.923728734254837036e-01
3.146926164627075195e-01 4.110372439026832581e-02 -1.821498572826385498e-01 -1.907158941030502319e-01 9.544790536165237427e-02 3.371995389461517334e-01 8.577019721269607544e-02 4.216316342353820801e-02 4.051927328109741211e-01 2.328934371471405029e-01 -2.187907993793487549e-01 -1.141722947359085083e-01 8.976617828011512756e-03 -6.082121748477220535e-03 4.032155871391296387e-02 1.522850692272186279e-01 8.380724489688873291e-02 1.502879112958908081e-01 -5.617066472768783569e-02 5.187397077679634094e-02 2.641209065914154053e-01 -1.665746271610260010e-01 1.692895591259002686e-01 3.469473868608474731e-02 1.797501444816589355e-01 -2.851201593875885010e-01 -1.442524045705795288e-01 -5.629061535000801086e-02 -2.251868396997451782e-01 6.395871285349130630e-03 1.852319575846195221e-02 2.049889713525772095e-01
5.310770124197006226e-02 -2.065520137548446655e-01 -1.715006828308105469e-01 -5.228164419531822205e-02 -1.078316420316696167e-01 -4.813832044601440430e-02 -3.930313047021627426e-03 -8.298952877521514893e-02 3.540281355381011963e-01 1.433584094047546387e-01 -1.752279549837112427e-01 7.211796473711729050e-03 -2.988668680191040039e-01 2.935760915279388428e-01 1.490680724382400513e-01 -1.262603551149368286e-01 -1.745464056730270386e-01 7.113757729530334473e-02 -2.265672832727432251e-01 -1.144031137228012085e-01 8.342877030372619629e-02 -7.690438628196716309e-02 3.659068048000335693e-01 -1.657491363584995270e-02 -1.708429902791976929e-01 -2.759572304785251617e-02 -8.179949969053268433e-02 -1.018306165933609009e-01 -1.895990818738937378e-01 -3.200142681598663330e-01 3.216584399342536926e-02 -2.789632380008697510e-01
-7.725535333156585693e-02 -3.244897723197937012e-01 -8.312240242958068848e-03 -5.928767099976539612e-02 7.120522111654281616e-02 4.419587180018424988e-02 -1.186701729893684387e-01 1.133184805512428284e-01 1.637533456087112427e-01 -5.029549449682235718e-02 -9.894407540559768677e-02 3.258145451545715332e-01 -1.915994286537170410e-01 -8.292821235954761505e-03 -1.156952083110809326e-01 -1.769947707653045654e-01 -1.346504688262939453e-01 7.241375744342803955e-02 1.523621976375579834e-01 2.409762740135192871e-01 4.991259276866912842e-01 -2.752281725406646729e-02 3.343072906136512756e-02 2.984715104103088379e-01 -1.364779323339462280e-01 1.703126239590346813e-03 -9.086425602436065674e-02 -3.169121444225311279e-01 -4.910276830196380615e-02 5.937635153532028198e-02 -2.521958947181701660e-02 2.139825969934463501e-01
6.699443608522415161e-02 -1.720537245273590088e-01 -3.252151235938072205e-02 -2.343116998672485352e-01 1.490524858236312866e-01 8.455845713615417480e-02 6.551390979439020157e-03 -1.075517907738685608e-01 -5.816168710589408875e-02 -1.618478149175643921e-01 -3.122543692588806152e-01 2.055107653141021729e-01 -1.055687665939331055e-03 1.168893091380596161e-02 -1.000333428382873535e-01 4.313120618462562561e-02 -2.218914926052093506e-01 2.042321860790252686e-01 1.433768123388290405e-01 3.077414631843566895e-02 1.154407560825347900e-01 -1.411595940589904785e-01 5.779080390930175781e-01 1.714165359735488892e-01 -2.613998055458068848e-01 -9.869996458292007446e-02 6.420375406742095947e-02 -9.554506279528141022e-03 -1.173687726259231567e-01 -4.942312836647033691e-02 -3.815041482448577881e-02 2.804104685783386230e-01
1.978919953107833862e-01 -8.303332328796386719e-02 -1.962065547704696655e-01 1.288863271474838257e-01 -2.047450281679630280e-02 1.136972755193710327e-01 2.158771753311157227e-01 -3.162306267768144608e-03 3.660854324698448181e-02 -1.806705147027969360e-01 -1.152957603335380554e-01 1.314369030296802521e-02 6.750117987394332886e-02 -3.151814043521881104e-01 2.127497047185897827e-01 2.813750803470611572e-01 6.736344099044799805e-02 1.386361420154571533e-01 -7.807723432779312134e-02 4.818233475089073181e-02 3.812185525894165039e-01 -5.863350629806518555e-02 2.425168901681900024e-01 2.646363973617553711e-01 -2.941802144050598145e-01 1.747274249792098999e-01 2.996451035141944885e-02 -2.073638886213302612e-01 -1.509874463081359863e-01 -1.487380862236022949e-01 -1.961892098188400269e-01 9.450313448905944824e-02
3.590481877326965332e-01 -8.810188621282577515e-02 -3.764665722846984863e-01 7.538742572069168091e-02 7.649962604045867920e-02 1.339974552392959595e-01 4.322219640016555786e-03 8.200839161872863770e-02 -2.075522243976593018e-01 1.062332615256309509e-01 -4.368371330201625824e-03 4.159258306026458740e-02 3.535273671150207520e-02 -3.197975158691406250e-01 -1.485783159732818604e-01 -3.912447020411491394e-02 -9.978326410055160522e-02 -8.691704273223876953e-02 -1.662227138876914978e-02 2.507455945014953613e-01 2.377841323614120483e-01 -1.460653077811002731e-02 2.934808135032653809e-01 -1.429477334022521973e-02 -7.881234586238861084e-02 -1.590217947959899902e-01 -5.222666077315807343e-03 -3.270888924598693848e-01 -2.227026820182800293e-01 -1.607316285371780396e-01 2.504283487796783447e-01 -4.137054085731506348e-02
-1.315029412508010864e-01 -2.260159254074096680e-01 -3.720873296260833740e-01 8.812192082405090332e-02 1.715012080967426300e-02 -1.412883102893829346e-01 4.794176295399665833e-02 -6.752738356590270996e-02 -9.818494319915771484e-02 -4.785777069628238678e-03 1.438072472810745239e-01 5.585635453462600708e-02 -1.531838625669479370e-01 -5.190503969788551331e-02 1.580391451716423035e-02 8.301005512475967407e-02 1.336599737405776978e-01 -1.063299253582954407e-01 -2.940564416348934174e-02 4.750835001468658447e-01 5.175163149833679199e-01 -8.290118724107742310e-02 4.804992303252220154e-02 6.461545079946517944e-02 -4.868092387914657593e-02 -1.175752505660057068e-01 -1.702837496995925903e-01 -9.144301712512969971e-02 -2.554019093513488770e-01 -1.078139096498489380e-01 -1.535011380910873413e-01 -2.534767799079418182e-02
1.596754193305969238e-01 -4.083494469523429871e-02 -3.581596016883850098e-01 6.472832709550857544e-02 -1.312687546014785767e-01 4.826256260275840759e-02 -1.992278546094894409e-02 -6.482946872711181641e-02 -2.794045209884643555e-02 3.160309493541717529e-01 1.178766973316669464e-02 6.679526716470718384e-02 -8.046842366456985474e-02 -6.650629639625549316e-02 5.887398496270179749e-02 2.180974185466766357e-01 1.634578257799148560e-01 9.458108246326446533e-02 -2.456843666732311249e-02 4.643450379371643066e-01 2.540957927703857422e-01 -3.230187296867370605e-01 2.589541673660278320e-02 5.379470810294151306e-02 2.897569723427295685e-02 7.941465079784393311e-02 -5.964715406298637390e-02 -2.697607874870300293e-01 -2.048814892768859863e-01 -2.174595296382904053e-01 -1.851243376731872559e-01 -1.328713297843933105e-01
-2.879452519118785858e-02 -3.421935737133026123e-01 -3.458334878087043762e-02 8.261881023645401001e-02 -1.953406780958175659e-01 2.168503589928150177e-03 1.386175751686096191e-01 -7.744834572076797485e-02 5.801849067211151123e-02 6.208903342485427856e-02 -1.885819733142852783e-01 3.242147266864776611e-01 -2.299107164144515991e-01 1.913726031780242920e-01 -1.294029206037521362e-01 -1.358559131622314453e-01 -1.280274242162704468e-01 1.549275666475296021e-01 -3.160024583339691162e-01 1.384201496839523315e-01 -3.462937474250793457e-02 -2.399804294109344482e-01 2.590369284152984619e-01 8.300821296870708466e-03 -9.819942712783813477e-02 -8.574618399143218994e-02 -1.233439967036247253e-01 -1.139802113175392151e-01 -3.107394576072692871e-01 -3.038882911205291748e-01 1.912737451493740082e-02 -1.350896507501602173e-01
-2.956164181232452393e-01 -2.572745978832244873e-01 -3.540397584438323975e-01 9.630169719457626343e-03 1.054928675293922424e-01 -1.184203475713729858e-01 1.194577142596244812e-01 -1.092604082077741623e-02 3.549076616764068604e-02 1.672038137912750244e-01 -9.284709393978118896e-02 8.075574040412902832e-02 -3.380884230136871338e-01 7.694597542285919189e-02 3.267819806933403015e-02 -1.374136656522750854e-01 8.970018476247787476e-02 3.101444989442825317e-02 -2.029316723346710205e-01 -3.560790047049522400e-02 3.507254421710968018e-01 -5.497169867157936096e-02 1.832531094551086426e-01 -1.692563742399215698e-01 -2.392450720071792603e-01 -2.659524418413639069e-02 9.057900309562683105e-02 -2.894630730152130127e-01 1.180165037512779236e-01 -1.250544376671314240e-02 -3.021707832813262939e-01 -4.314307123422622681e-02
4.005597438663244247e-03 -2.680380940437316895e-01 -2.252992540597915649e-01 4.113359004259109497e-02 4.488067328929901123e-02 -1.481019407510757446e-01 3.533289432525634766e-01 -2.234834618866443634e-02 -5.589596927165985107e-02 1.592437475919723511e-01 -3.617466092109680176e-01 3.732712566852569580e-01 6.421238183975219727e-02 4.547791555523872375e-02 7.025199383497238159e-02 1.508572548627853394e-01 1.024148762226104736e-01 -5.072030052542686462e-02 -1.007938608527183533e-01 1.788236200809478760e-01 2.439426928758621216e-01 -7.965265959501266479e-02 7.504121959209442139e-02 1.350523531436920166e-01 1.123849954456090927e-02 -1.179406940937042236e-01 5.987916886806488037e-02 -2.918134033679962158e-01 -2.550909519195556641e-01 -2.641637623310089111e-01 8.239851891994476318e-02 -6.705937534570693970e-02
2.549078762531280518e-01 -9.676280617713928223e-02 -3.566428422927856445e-01 2.474417239427566528e-01 -4.179082810878753662e-02 8.018126338720321655e-02 -5.714250355958938599e-02 -4.317912086844444275e-02 -6.876055896282196045e-02 -2.091098576784133911e-02 -2.959121763706207275e-01 4.533406347036361694e-02 1.238291785120964050e-01 -6.423851102590560913e-02 1.169139984995126724e-02 1.968806087970733643e-01 1.053877547383308411e-02 -4.142033308744430542e-02 -1.102119386196136475e-01 1.807334423065185547e-01 2.249943614006042480e-01 2.813705615699291229e-02 3.280061483383178711e-01 2.591747939586639404e-01 -2.922147810459136963e-01 1.095903366804122925e-01 -5.764086171984672546e-02 -2.744613587856292725e-01 -1.074413284659385681e-01 -2.904503643512725830e-01 -1.488015055656433105e-01 6.228356063365936279e-02
-9.760708361864089966e-02 -7.686448842287063599e-02 -2.645677626132965088e-01 -2.287856638431549072e-01 1.491063386201858521e-01 1.518622636795043945e-01 1.087852120399475098e-01 1.998501271009445190e-01 2.065609209239482880e-02 -1.661276444792747498e-02 -1.011017486453056335e-01 -3.351062908768653870e-02 8.527489751577377319e-02 -1.034515425562858582e-01 1.158077567815780640e-01 -1.980808228254318237e-01 -3.148272931575775146e-01 2.453587800264358521e-01 -1.069114729762077332e-01 6.218710914254188538e-02 2.684448957443237305e-01 1.113805267959833145e-02 1.519302278757095337e-01 -2.118290662765502930e-01 -1.878093630075454712e-01 -6.056525558233261108e-02 -3.412577211856842041e-01 -9.071832895278930664e-02 -3.599121868610382080e-01 -1.884832531213760376e-01 -1.396270543336868286e-01 -1.398093998432159424e-01
-3.812488168478012085e-02 5.180586874485015869e-02 -3.465805053710937500e-01 2.809200435876846313e-03 2.585129439830780029e-01 1.215324923396110535e-01 -5.325628072023391724e-02 -2.899903953075408936e-01 -1.578736305236816406e-01 4.339332878589630127e-02 -1.443176418542861938e-01 1.479558646678924561e-01 -3.603273630142211914e-02 1.974234357476234436e-02 1.482156515121459961e-01 2.753633558750152588e-01 1.921591907739639282e-02 1.435394436120986938e-01 -2.978211045265197754e-01 1.123575270175933838e-01 2.899245321750640869e-01 -1.327756047248840332e-01 4.178528189659118652e-01 2.079853862524032593e-01 -4.099306091666221619e-02 -1.627188771963119507e-01 -7.771534472703933716e-02 -1.605090349912643433e-01 -1.282309740781784058e-01 5.343895778059959412e-02 1.085734292864799500e-01 -7.289398461580276489e-02
2.251964062452316284e-01 -1.191099211573600769e-01 -2.194463610649108887e-01 -1.281891018152236938e-01 1.240563839673995972e-01 1.076276078820228577e-01 5.888416990637779236e-02 -2.003381848335266113e-01 2.756216526031494141e-01 5.451937764883041382e-02 -2.507509887218475342e-01 1.553963124752044678e-01 1.358082983642816544e-02 4.594133049249649048e-02 1.778535358607769012e-02 -3.152526915073394775e-01 -1.290658414363861084e-01 1.412221789360046387e-01 -2.650514841079711914e-01 1.856836974620819092e-01 -5.137246102094650269e-03 -3.842364251613616943e-01 5.850883200764656067e-02 -1.121414080262184143e-01 8.839818090200424194e-02 -6.682524830102920532e-02 1.648236066102981567e-01 -2.690765559673309326e-01 -3.051241636276245117e-01 -1.155721023678779602e-01 4.850724712014198303e-02 7.949449867010116577e-02
-1.459533870220184326e-01 -2.826094925403594971e-01 -1.259998381137847900e-01 -2.518876194953918457e-01 -5.737773701548576355e-02 -2.479680627584457397e-01 8.035247772932052612e-02 8.308724313974380493e-02 2.478711074218153954e-03 1.285303086042404175e-01 -2.616720199584960938e-01 8.906254917383193970e-02 -1.712947636842727661e-01 2.728481777012348175e-02 6.514254957437515259e-02 -2.865607738494873047e-01 2.647012844681739807e-02 2.486717104911804199e-01 -2.119161933660507202e-01 2.150984667241573334e-02 3.052557110786437988e-01 -6.300821155309677124e-02 4.122051894664764404e-01 -2.399323582649230957e-01 -7.774879783391952515e-02 1.177159231156110764e-02 -5.023350939154624939e-02 6.089185178279876709e-02 -2.452653348445892334e-01 -4.955336079001426697e-02 -1.310905665159225464e-01 -8.507046848535537720e-02
2.039482146501541138e-01 -1.523181097581982613e-03 -5.610305443406105042e-02 -2.350526452064514160e-01 2.746972143650054932e-01 1.091495454311370850e-01 1.706093996763229370e-01 5.465146899223327637e-02 -2.250264436006546021e-01 2.053082436323165894e-01 -2.383962422609329224e-01 3.807605803012847900e-02 -7.898779213428497314e-02 1.267922818660736084e-01 -1.564052104949951172e-01 -1.066810414195060730e-01 1.679083853960037231e-01 2.781872451305389404e-02 8.136955648660659790e-02 -2.535891532897949219e-01 6.348168849945068359e-02 -3.014666140079498291e-01 -6.639655679464340210e-02 2.302134037017822266e-02 -2.599849104881286621e-01 -1.076469719409942627e-01 -1.915101259946823120e-01 -2.172569781541824341e-01 -2.985531091690063477e-01 -2.937112450599670410e-01 -1.817014962434768677e-01 9.524747729301452637e-03
-3.359828889369964600e-02 1.361053553409874439e-03 -2.741040289402008057e-01 8.055729418992996216e-02 2.506889589130878448e-02 3.297304809093475342e-01 2.742014266550540924e-02 -3.976409882307052612e-02 -1.335759162902832031e-01 -3.377865534275770187e-03 -1.491611748933792114e-01 2.977600991725921631e-01 -3.453907966613769531e-01 -9.119725227355957031e-02 4.058590903878211975e-02 2.450002729892730713e-01 4.048802331089973450e-02 -2.234629727900028229e-02 -1.520297378301620483e-01 3.282953798770904541e-01 3.125294148921966553e-01 -9.173762053251266479e-02 -9.510222077369689941e-02 6.078309193253517151e-02 4.433573782444000244e-02 -3.172175213694572449e-02 -9.156565368175506592e-02 -2.510997056961059570e-01 -1.763639152050018311e-01 -3.272636532783508301e-01 -6.611940264701843262e-02 -1.366426050662994385e-01
-1.636266410350799561e-01 -8.847950398921966553e-02 -1.884036958217620850e-01 9.176635183393955231e-03 -7.742335647344589233e-02 6.170460209250450134e-02 -3.799466043710708618e-02 -3.853831440210342407e-02 1.527019292116165161e-01 -3.645741567015647888e-02 -2.071725130081176758e-01 2.904942035675048828e-01 -1.977059841156005859e-01 2.692306935787200928e-01 1.113843619823455811e-01 -2.205822914838790894e-01 -1.163344234228134155e-01 2.764018476009368896e-01 -2.245385199785232544e-01 -7.323877513408660889e-02 2.398523241281509399e-01 -1.967579424381256104e-01 3.756800889968872070e-01 -1.004059910774230957e-01 -1.688033491373062134e-01 1.578891836106777191e-02 -1.527103185653686523e-01 -1.256510764360427856e-01 -2.780642509460449219e-01 -1.772418618202209473e-01 4.434855189174413681e-03 -1.507225483655929565e-01
-1.796765178442001343e-01 -8.478453010320663452e-02 -2.732218503952026367e-01 1.804046519100666046e-02 1.614993214607238770e-01 5.408764630556106567e-02 4.472445696592330933e-02 -6.126847490668296814e-02 -2.028279751539230347e-01 -1.273123081773519516e-02 -8.985771238803863525e-02 2.606714367866516113e-01 -2.386641949415206909e-01 -2.283387333154678345e-01 -2.168620824813842773e-01 9.325619786977767944e-02 1.872652620077133179e-01 -2.183731496334075928e-01 -1.320971548557281494e-01 2.609373331069946289e-01 1.451898962259292603e-01 -1.530366539955139160e-01 1.081740930676460266e-01 8.944346010684967041e-02 -1.456101834774017334e-01 -3.008312582969665527e-01 -2.268572449684143066e-01 -5.245935637503862381e-03 -2.085355520248413086e-01 -3.327936530113220215e-01 -1.211106330156326294e-01 -6.360382586717605591e-02
9.187550283968448639e-03 -1.269364207983016968e-01 -2.020131796598434448e-01 1.240058522671461105e-02 1.088198125362396240e-01 2.141980081796646118e-01 1.235948577523231506e-01 2.886488437652587891e-01 1.841878145933151245e-01 1.639643497765064240e-02 -1.719706505537033081e-01 4.745110124349594116e-02 -2.676031291484832764e-01 -1.656306087970733643e-01 8.302250504493713379e-02 -1.790946573019027710e-01 -7.507520169019699097e-02 1.806154288351535797e-02 -1.593391746282577515e-01 -1.748192356899380684e-03 4.379011318087577820e-02 -1.357400268316268921e-01 -3.273628652095794678e-02 -1.394359022378921509e-01 -3.152804076671600342e-01 3.656885400414466858e-02 -2.770678997039794922e-01 1.681903004646301270e-01 -4.195148944854736328e-01 -1.735819727182388306e-01 -2.818278372287750244e-01 -1.376069188117980957e-01
-9.717930108308792114e-02 -1.233123540878295898e-01 -2.026201635599136353e-01 -4.080944228917360306e-03 -8.068882673978805542e-02 1.187546402215957642e-01 3.050030954182147980e-02 -9.565067291259765625e-02 1.071357354521751404e-01 -6.072618812322616577e-02 -1.926391720771789551e-01 3.452810645103454590e-02 -1.313988119363784790e-01 1.267155706882476807e-01 2.076375931501388550e-01 -2.702278494834899902e-01 7.414779393002390862e-04 2.075859531760215759e-02 -1.890908181667327881e-01 -1.035247966647148132e-01 4.176980629563331604e-02 -3.287270665168762207e-01 4.936147332191467285e-01 -1.576215773820877075e-01 -1.268101930618286133e-01 5.789806321263313293e-02 -3.032293021678924561e-01 -8.797146379947662354e-02 -2.570069134235382080e-01 -1.283663511276245117e-01 5.074597150087356567e-02 -2.668769657611846924e-01
-3.551464295014739037e-03 -6.967762112617492676e-02 -1.599914729595184326e-01 6.020356714725494385e-02 2.452059388160705566e-01 2.063262313604354858e-01 4.269912838935852051e-01 1.063688248395919800e-01 -2.565144300460815430e-01 1.376772373914718628e-01 -8.941211551427841187e-02 2.419135421514511108e-01 -1.172668263316154480e-01 9.255223721265792847e-02 -1.394810527563095093e-01 -1.521233916282653809e-01 1.524506211280822754e-01 5.865862965583801270e-02 1.786207705736160278e-01 -1.661580055952072144e-01 2.155090868473052979e-01 -1.423291862010955811e-01 1.316726505756378174e-01 -2.242715470492839813e-02 -1.634451150894165039e-01 -1.310511380434036255e-01 -2.518326342105865479e-01 -7.037058472633361816e-02 -3.152467012405395508e-01 -1.778367310762405396e-01 -1.970901191234588623e-01 2.330913767218589783e-02
3.065263628959655762e-01 -5.494511500000953674e-02 -2.460498660802841187e-01 -5.830899626016616821e-02 3.350496590137481689e-01 1.502281874418258667e-01 9.057679213583469391e-03 -9.706038236618041992e-02 1.975487172603607178e-02 -1.981542408466339111e-01 2.241111546754837036e-02 -8.542172610759735107e-02 5.261006578803062439e-02 -2.578458786010742188e-01 -2.843667939305305481e-02 -1.090520918369293213e-01 1.169074908830225468e-03 -1.629318147897720337e-01 2.106997221708297729e-01 8.662907779216766357e-02 1.555466204881668091e-01 -2.686539590358734131e-01 9.658647328615188599e-02 2.456907033920288086e-01 -7.660962641239166260e-02 -1.015434265136718750e-01 -3.180477768182754517e-02 -3.538668751716613770e-01 -3.054538071155548096e-01 -1.050399765372276306e-01 -1.782205551862716675e-01 -2.057273834943771362e-01
-1.810482740402221680e-01 -2.220491915941238403e-01 4.927076771855354309e-02 -2.959438264369964600e-01 -1.192662864923477173e-01 3.896471112966537476e-02 5.697533860802650452e-02 1.292055398225784302e-01 2.589769102632999420e-02 1.591989099979400635e-01 -1.802824139595031738e-01 6.063853576779365540e-02 -3.902952671051025391e-01 -8.209509402513504028e-02 9.211708605289459229e-02 -1.640843003988265991e-01 3.953528776764869690e-02 5.931138992309570312e-02 1.754565685987472534e-01 1.270351558923721313e-01 1.160873547196388245e-01 -2.892704308032989502e-01 3.820377588272094727e-01 -1.047659963369369507e-01 -2.725556790828704834e-01 9.754888713359832764e-02 -1.425959914922714233e-01 6.371488422155380249e-02 -2.791902422904968262e-01 -1.602121442556381226e-01 -6.510659586638212204e-03 -1.327030211687088013e-01
2.730331718921661377e-01 -2.012669593095779419e-01 -1.206957623362541199e-01 -8.840190619230270386e-02 -7.332281768321990967e-02 2.971025705337524414e-01 -2.947314875200390816e-03 1.597523540258407593e-01 -8.950703591108322144e-02 1.562076956033706665e-01 -4.337660223245620728e-02 2.166414856910705566e-01 -3.088406324386596680e-01 -4.799303784966468811e-02 2.633899636566638947e-02 -3.080993890762329102e-01 -5.158710107207298279e-02 -1.333443634212017059e-02 -1.392142474651336670e-01 1.219596937298774719e-01 2.884779870510101318e-01 -2.020256519317626953e-01 -1.209014728665351868e-01 9.528631716966629028e-02 -1.270490437746047974e-01 -1.021957620978355408e-01 1.483013015240430832e-02 1.535816192626953125e-01 -2.595251798629760742e-01 -2.710992991924285889e-01 -2.883611619472503662e-01 9.816772490739822388e-02
7.244428247213363647e-02 -8.848610520362854004e-02 -2.457376122474670410e-01 1.337212473154067993e-01 1.231558918952941895e-01 8.423076570034027100e-02 -1.782174706459045410e-01 1.460752189159393311e-01 5.809254571795463562e-02 2.269453257322311401e-01 1.322730332612991333e-01 4.440291225910186768e-02 1.172315701842308044e-01 -6.349261850118637085e-02 8.472412824630737305e-02 -9.563003480434417725e-02 4.932871460914611816e-02 3.891626745462417603e-02 1.487112194299697876e-01 2.615111768245697021e-01 1.569792777299880981e-01 -3.037197887897491455e-01 3.555578291416168213e-01 1.639405190944671631e-01 -1.111062392592430115e-01 -9.017765522003173828e-02 7.239170372486114502e-02 1.886647660285234451e-03 -4.966285526752471924e-01 3.303827345371246338e-02 -2.520792186260223389e-01 1.523623168468475342e-01
1.209986880421638489e-01 -2.625289261341094971e-01 -3.722499310970306396e-01 1.110362708568572998e-01 1.277766469866037369e-02 -1.084843999706208706e-03 1.134181544184684753e-01 2.658676356077194214e-02 1.321824938058853149e-01 2.428718507289886475e-01 -1.205990388989448547e-01 3.744433075189590454e-02 -5.782051756978034973e-02 5.365318804979324341e-02 2.039464414119720459e-01 1.292610913515090942e-01 -4.352528974413871765e-02 -1.274884641170501709e-01 -2.203767895698547363e-01 1.434533745050430298e-01 2.002304494380950928e-01 -1.914749890565872192e-01 1.974751502275466919e-01 1.145726740360260010e-01 1.457180827856063843e-02 2.040440142154693604e-01 2.526897490024566650e-01 -4.017717540264129639e-01 -1.259796321392059326e-01 -2.204937934875488281e-01 1.673641949892044067e-01 1.381496340036392212e-01
3.981218039989471436e-01 -9.083485603332519531e-02 9.452069550752639771e-02 -1.775748729705810547e-01 -1.288989484310150146e-01 2.912163436412811279e-01 1.708977818489074707e-01 -7.612373679876327515e-02 2.375097274780273438e-01 -1.142279878258705139e-01 -1.530486345291137695e-01 -1.871812045574188232e-01 -4.529496133327484131e-01 -1.168807223439216614e-02 -3.117626532912254333e-02 -1.698723062872886658e-02 -1.509648561477661133e-01 1.405688673257827759e-01 -8.617712557315826416e-02 4.625529795885086060e-02 2.466671466827392578e-01 -9.083499759435653687e-02 1.875462979078292847e-01 9.019239991903305054e-02 -4.763071611523628235e-02 4.948401451110839844e-02 -2.074772119522094727e-01 -2.098902128636837006e-02 -2.915097773075103760e-01 -1.166110709309577942e-01 -1.023859605193138123e-01 9.737183339893817902e-03
9.334211796522140503e-02 -1.707640141248703003e-01 -2.499217838048934937e-01 -4.391033574938774109e-02 -1.744828522205352783e-01 -1.239865422248840332e-01 -1.455038436688482761e-03 1.508628111332654953e-02 5.900153145194053650e-02 1.485614180564880371e-01 -2.043385654687881470e-01 3.200490772724151611e-02 -3.550588786602020264e-01 8.806667476892471313e-02 1.477289348840713501e-01 -4.092596843838691711e-02 -2.317060083150863647e-01 2.450293302536010742e-01 -1.482400298118591309e-01 1.490208357572555542e-01 3.736842796206474304e-02 -2.641489505767822266e-01 3.469876646995544434e-01 -1.152905076742172241e-01 -9.479265660047531128e-02 4.563611000776290894e-02 -1.188423633575439453e-01 1.212365254759788513e-01 -4.617034792900085449e-01 -4.684821888804435730e-02 -1.414857897907495499e-02 -8.838438987731933594e-02
-1.081802994012832642e-01 -3.538789600133895874e-02 7.501581311225891113e-02 -1.210306212306022644e-01 4.632824957370758057e-01 8.663104474544525146e-02 1.136385872960090637e-01 2.429029047489166260e-01 -9.389801323413848877e-02 1.442409306764602661e-01 -5.330682545900344849e-02 -1.128574237227439880e-01 -1.319146305322647095e-01 -2.019511610269546509e-01 7.362277805805206299e-02 -3.698996827006340027e-02 -1.868382692337036133e-01 1.716698557138442993e-01 -1.300581246614456177e-01 -1.429960280656814575e-01 2.261820286512374878e-01 -2.535313367843627930e-01 6.191794946789741516e-02 1.838708668947219849e-01 -2.262815684080123901e-01 -9.553743153810501099e-02 -2.658312022686004639e-01 -1.955034434795379639e-01 -3.413377404212951660e-01 -1.364266425371170044e-01 3.560159821063280106e-04 5.813243240118026733e-02
1.403711438179016113e-01 -2.466511577367782593e-01 -4.042980074882507324e-01 -1.319062858819961548e-01 9.453313052654266357e-02 -6.921365857124328613e-02 7.416318356990814209e-02 -1.019377186894416809e-01 -1.088111177086830139e-01 3.412784934043884277e-01 -1.711320132017135620e-01 1.554165780544281006e-01 -3.566299751400947571e-02 -1.370869427919387817e-01 2.215968668460845947e-01 1.829947382211685181e-01 1.252856701612472534e-01 -7.443140447139739990e-02 -1.357291191816329956e-01 2.675816416740417480e-01 1.379514634609222412e-01 -9.895311295986175537e-02 2.069025188684463501e-01 3.493211418390274048e-02 -1.140134111046791077e-01 -2.965548820793628693e-02 -1.009590700268745422e-01 -1.591438800096511841e-01 -5.552227050065994263e-02 -3.220157623291015625e-01 2.900191545486450195e-01 1.343063544481992722e-02
-5.353371426463127136e-02 -4.346827045083045959e-02 -4.108797013759613037e-02 -2.369157224893569946e-01 -6.279654800891876221e-03 4.249091446399688721e-02 1.205191090703010559e-01 2.785634994506835938e-01 -1.654734909534454346e-01 -2.732055820524692535e-02 -1.027491167187690735e-01 -2.046569883823394775e-01 -2.987557277083396912e-02 1.154666244983673096e-01 -6.308663636445999146e-02 -2.893473207950592041e-01 -8.037044852972030640e-02 2.424205541610717773e-01 -3.312031328678131104e-01 6.256473064422607422e-02 2.342332899570465088e-01 -2.893757820129394531e-01 1.184501051902770996e-01 2.775843143463134766e-01 -1.860936880111694336e-01 -2.263861596584320068e-01 -9.718514978885650635e-03 -1.500094383955001831e-01 -1.788890063762664795e-01 -2.375839352607727051e-01 -6.580410152673721313e-02 -2.262363880872726440e-01
8.002034574747085571e-02 6.847651302814483643e-02 -3.114337921142578125e-01 -7.070256769657135010e-02 3.679866194725036621e-01 5.073322355747222900e-02 6.912661343812942505e-02 4.109553527086973190e-03 -9.143831580877304077e-02 -6.053319945931434631e-02 5.291786976158618927e-03 7.879133522510528564e-02 -2.344162017107009888e-01 1.680290997028350830e-01 7.396829128265380859e-02 2.229245454072952271e-01 2.023517638444900513e-01 6.150313466787338257e-02 -2.352946698665618896e-01 2.090895324945449829e-01 2.658214867115020752e-01 -1.470237374305725098e-01 2.090309374034404755e-02 2.311242222785949707e-01 -3.148768469691276550e-02 -3.772524595260620117e-01 -2.095313221216201782e-01 1.546883210539817810e-02 -1.687509119510650635e-01 -2.575747668743133545e-01 -1.236955374479293823e-01 1.655021449550986290e-03
1.496295332908630371e-01 -3.178286254405975342e-01 -1.155930683016777039e-01 4.649240523576736450e-03 -4.567020758986473083e-02 3.403363823890686035e-01 3.171485662460327148e-01 7.086567580699920654e-02 1.501433849334716797e-01 1.793994158506393433e-01 -1.696117371320724487e-01 7.773046940565109253e-02 1.246321015059947968e-02 -2.105171233415603638e-01 -6.215774267911911011e-02 -1.063423007726669312e-01 6.531373411417007446e-02 2.294513434171676636e-01 -2.136975973844528198e-01 1.161995381116867065e-01 2.425637394189834595e-01 -1.438299119472503662e-01 -4.832037538290023804e-02 -2.795627713203430176e-01 -2.082443088293075562e-01 -5.780065804719924927e-02 -8.889709413051605225e-02 -1.262062340974807739e-01 -2.895562648773193359e-01 -1.820131242275238037e-01 8.318204432725906372e-02 -1.413682401180267334e-01
1.109360903501510620e-01 -9.621334820985794067e-02 -1.399858891963958740e-01 2.792374417185783386e-02 -4.808192700147628784e-02 4.156697392463684082e-01 3.824505954980850220e-03 -3.771744435653090477e-03 -1.065577380359172821e-02 -2.608322910964488983e-02 -2.390372566878795624e-02 2.034509181976318359e-01 -1.126371845602989197e-01 -4.813445508480072021e-01 2.471431195735931396e-01 -4.769214615225791931e-02 1.412392854690551758e-01 4.478111490607261658e-02 -7.544994354248046875e-02 2.211760282516479492e-01 6.806087493896484375e-02 -2.796319127082824707e-01 -2.905323635786771774e-04 2.731344997882843018e-01 -1.165602356195449829e-01 -2.028678953647613525e-01 -8.898261934518814087e-02 9.419307112693786621e-03 -1.514245271682739258e-01 -2.806782126426696777e-01 -1.252935230731964111e-01 1.352626383304595947e-01
2.364722341299057007e-01 -2.586748898029327393e-01 -2.241797596216201782e-01 1.420901715755462646e-01 1.509729027748107910e-01 9.856438636779785156e-02 3.105063922703266144e-02 -2.941525578498840332e-01 -1.161235123872756958e-01 -6.639497727155685425e-02 -5.652058497071266174e-02 -1.234656386077404022e-02 -1.572554707527160645e-01 2.112215608358383179e-01 -5.030078440904617310e-02 2.492103129625320435e-01 2.494012005627155304e-02 -2.703621983528137207e-01 -1.458086967468261719e-01 3.001798391342163086e-01 2.370226234197616577e-01 -1.702500432729721069e-01 1.062830686569213867e-01 -7.490138988941907883e-03 -3.361372053623199463e-01 -6.668208539485931396e-02 -2.716445624828338623e-01 -8.877316862344741821e-02 -9.479101747274398804e-02 -2.024899125099182129e-01 2.839325182139873505e-02 1.377574284560978413e-03
2.715363502502441406e-01 1.742309331893920898e-01 -3.692314624786376953e-01 1.279691755771636963e-01 1.493022739887237549e-01 9.464304894208908081e-02 9.396801888942718506e-02 -1.149822622537612915e-01 8.659134805202484131e-02 9.143583476543426514e-02 -1.928991824388504028e-01 -1.069494262337684631e-01 1.002719067037105560e-02 -4.599043726921081543e-02 2.088661044836044312e-01 1.281700879335403442e-01 1.426890492439270020e-01 7.881148904561996460e-02 -5.094962567090988159e-02 8.702185004949569702e-02 2.384798377752304077e-01 5.699265748262405396e-02 3.688987791538238525e-01 1.203654333949089050e-01 -1.400949507951736450e-01 -3.866633772850036621e-02 -1.210302487015724182e-01 -3.241248130798339844e-01 -2.578850984573364258e-01 -2.843267023563385010e-01 -1.658671945333480835e-01 2.952710725367069244e-03
1.932008117437362671e-01 -1.587839722633361816e-01 -2.012662440538406372e-01 5.900005251169204712e-02 3.195046214386820793e-03 1.858604848384857178e-01 1.229453179985284805e-02 -1.912666484713554382e-02 -5.788109079003334045e-02 2.282991558313369751e-01 -2.234568633139133453e-02 -6.601081695407629013e-03 -1.034392789006233215e-01 -2.846017479896545410e-01 2.308246642351150513e-01 2.001962959766387939e-01 1.143339723348617554e-01 1.225147098302841187e-01 -1.102698296308517456e-01 3.686561584472656250e-01 3.096892237663269043e-01 -2.681496441364288330e-01 -1.107995584607124329e-01 7.648172974586486816e-02 1.803147792816162109e-02 -1.129356306046247482e-02 -3.181901201605796814e-02 -3.404691219329833984e-01 -2.901606559753417969e-01 -5.603586509823799133e-02 -1.807078570127487183e-01 -1.336832642555236816e-01
-2.409361749887466431e-01 -2.424866557121276855e-01 -1.840428858995437622e-01 -1.283148229122161865e-01 1.479047983884811401e-01 2.476691603660583496e-01 2.968335151672363281e-01 2.174715399742126465e-01 -1.510465145111083984e-01 4.753677640110254288e-03 -6.616982817649841309e-02 2.321726642549037933e-02 5.959790572524070740e-02 -4.434788599610328674e-02 -2.317589372396469116e-01 -6.918545067310333252e-02 4.213277623057365417e-02 1.558185815811157227e-01 2.492646872997283936e-02 -1.431457549333572388e-01 1.459488123655319214e-01 -2.394210249185562134e-01 7.586912065744400024e-02 5.662874132394790649e-02 -3.046060204505920410e-01 -2.991081774234771729e-01 -2.402950674295425415e-01 -2.058092951774597168e-01 -1.722607910633087158e-01 -2.643888592720031738e-01 2.977634407579898834e-02 6.968922913074493408e-02
1.481880992650985718e-01 -1.760477423667907715e-01 -2.397577613592147827e-01 1.037016883492469788e-02 -2.536271512508392334e-01 1.722099781036376953e-01 1.035824269056320190e-01 -5.630440264940261841e-02 -3.067576140165328979e-02 -2.959119901061058044e-02 -2.997050583362579346e-01 5.618074536323547363e-02 -4.723838716745376587e-02 -3.356105461716651917e-02 2.569535672664642334e-01 2.631326019763946533e-02 -4.763982817530632019e-02 -5.600298196077346802e-02 2.384523004293441772e-01 3.420256078243255615e-01 2.308722287416458130e-01 -3.186618089675903320e-01 1.741949170827865601e-01 7.532373815774917603e-02 -3.926433622837066650e-02 -7.096936553716659546e-02 -6.662017107009887695e-02 -1.865729689598083496e-02 -2.770349383354187012e-01 -2.719031572341918945e-01 -2.972289919853210449e-02 2.892453074455261230e-01
5.568965151906013489e-02 -2.574645280838012695e-01 -3.193360567092895508e-01 -2.237728564068675041e-03 2.877496927976608276e-02 1.965870261192321777e-01 -1.161779165267944336e-01 -1.020161285996437073e-01 -1.512455940246582031e-01 -1.811935007572174072e-01 -1.176947429776191711e-01 -1.041964441537857056e-01 -2.544586360454559326e-01 2.305760383605957031e-01 -6.074046343564987183e-02 -1.306114643812179565e-01 9.033769369125366211e-02 -2.992909252643585205e-01 1.012566387653350830e-01 3.954307734966278076e-01 9.043487161397933960e-02 -8.077921718358993530e-02 1.831520944833755493e-01 3.216108307242393494e-02 -1.460860073566436768e-01 -1.674483269453048706e-01 -1.140639036893844604e-01 -1.757519543170928955e-01 -1.623955070972442627e-01 -3.267681598663330078e-01 2.945026010274887085e-02 -7.238142192363739014e-02
1.739460229873657227e-02 -1.194411888718605042e-01 1.146487668156623840e-01 4.723895713686943054e-02 2.509968169033527374e-02 3.465667366981506348e-01 1.820769608020782471e-01 2.072065919637680054e-01 -7.809243351221084595e-02 -7.722271233797073364e-02 -1.587640494108200073e-01 1.332692354917526245e-01 8.752268552780151367e-02 -2.311374694108963013e-01 -7.143747806549072266e-02 -1.764084696769714355e-01 2.337097935378551483e-02 1.051276400685310364e-01 -3.116041719913482666e-01 -7.922393828630447388e-02 1.983731538057327271e-01 2.262788265943527222e-02 2.437740266323089600e-01 -3.899322077631950378e-02 -1.903702914714813232e-01 -9.192860871553421021e-02 -3.473920822143554688e-01 1.070409361273050308e-02 -4.760751426219940186e-01 -9.120714664459228516e-02 -3.386354073882102966e-02 -5.925642699003219604e-02
-6.899712234735488892e-02 -1.020218059420585632e-02 -8.895828388631343842e-03 4.995942115783691406e-02 -5.003000795841217041e-02 1.602250784635543823e-01 -3.006882034242153168e-02 -1.114003881812095642e-01 -1.285444498062133789e-01 9.866341203451156616e-02 -1.341770738363265991e-01 -9.329668246209621429e-03 9.421529620885848999e-02 -2.699377834796905518e-01 3.606697171926498413e-02 5.014310032129287720e-02 1.903760135173797607e-01 -9.166958183050155640e-02 -1.339006423950195312e-01 2.831131517887115479e-01 4.149422049522399902e-01 -5.598508939146995544e-02 4.493085443973541260e-01 -6.293771788477897644e-03 3.447861410677433014e-03 -1.046103537082672119e-01 -1.092145219445228577e-02 -2.700040936470031738e-01 -1.127115264534950256e-01 -2.624674737453460693e-01 -3.632278144359588623e-01 6.084517762064933777e-02
1.386754810810089111e-01 -2.055970281362533569e-01 -9.518703073263168335e-02 -1.315809320658445358e-02 2.718548774719238281e-01 2.332657575607299805e-01 1.433757245540618896e-01 1.848066002130508423e-01 -2.527415752410888672e-01 5.904304981231689453e-02 -1.290444936603307724e-02 1.669368520379066467e-02 1.272802203893661499e-01 3.010704554617404938e-02 2.205632776021957397e-01 5.494692549109458923e-02 -1.161541566252708435e-01 -1.991577893495559692e-01 -1.867095530033111572e-01 2.934417426586151123e-01 1.682625114917755127e-01 -2.134782969951629639e-01 9.383466094732284546e-02 1.590426266193389893e-01 -2.675939798355102539e-01 1.213310807943344116e-01 -1.515846699476242065e-01 -3.886216580867767334e-01 -2.313949614763259888e-01 1.134967580437660217e-01 1.540921069681644440e-02 -2.344692870974540710e-02
-7.377571612596511841e-02 -1.322515755891799927e-01 -2.015496939420700073e-01 1.181385442614555359e-01 -1.121825352311134338e-01 1.382712554186582565e-02 -6.423175334930419922e-02 -5.039397627115249634e-02 1.286091655492782593e-01 1.322351843118667603e-01 -2.691300511360168457e-01 2.889194488525390625e-01 -2.312019765377044678e-01 8.413371630012989044e-03 -3.867438808083534241e-02 -3.203271329402923584e-01 -2.675910294055938721e-01 1.201735511422157288e-01 -2.468914091587066650e-01 2.088209241628646851e-02 2.015914767980575562e-01 -1.562697589397430420e-01 3.583203852176666260e-01 -1.298081129789352417e-01 -7.925328612327575684e-02 1.465825438499450684e-01 -7.092389569152146578e-05 -1.065418794751167297e-01 -2.379331886768341064e-01 -1.401110589504241943e-01 -5.702253431081771851e-02 -2.812998294830322266e-01
1.856620311737060547e-01 -1.756742000579833984e-01 -1.893859654664993286e-01 3.414052352309226990e-02 1.414999961853027344e-01 8.991593495011329651e-03 2.817618548870086670e-01 1.630607247352600098e-01 -2.933250367641448975e-01 -7.379341125488281250e-02 1.757851243019104004e-01 -2.283047884702682495e-02 -1.303353458642959595e-01 -1.134961768984794617e-01 2.299589663743972778e-01 2.786403521895408630e-02 7.639870792627334595e-02 3.935319185256958008e-02 -3.344987630844116211e-01 2.193824797868728638e-01 1.518199890851974487e-01 -1.643109321594238281e-01 5.344988778233528137e-02 -5.177351087331771851e-02 -2.821816205978393555e-01 8.738136291503906250e-02 -3.403829038143157959e-01 1.144572198390960693e-01 -2.951189577579498291e-01 -1.328583061695098877e-01 -1.158491224050521851e-01 8.798925578594207764e-02
-1.201683655381202698e-01 -1.422835141420364380e-01 -1.143236607313156128e-01 1.348561495542526245e-01 3.031585738062858582e-02 -7.468877732753753662e-02 5.795119702816009521e-02 -4.162831977009773254e-02 7.977077364921569824e-02 -1.324957795441150665e-02 -1.527552306652069092e-01 2.206550985574722290e-01 -3.072596490383148193e-01 1.631561368703842163e-01 1.347114741802215576e-01 -2.798337042331695557e-01 -2.735298573970794678e-01 -6.334571540355682373e-02 -9.888373315334320068e-02 -9.804264642298221588e-03 1.286842487752437592e-02 -1.840450167655944824e-01 3.430120050907135010e-01 -5.287308618426322937e-02 -2.376614958047866821e-01 7.116013765335083008e-02 -2.277689278125762939e-01 -2.492479085922241211e-01 -3.954284191131591797e-01 -1.218698024749755859e-01 8.928760141134262085e-02 -1.687940210103988647e-01
3.205756247043609619e-01 -1.405135095119476318e-01 -1.421239972114562988e-01 1.324237734079360962e-01 2.757375240325927734e-01 2.560736835002899170e-01 1.884354352951049805e-01 -1.892203837633132935e-01 -9.359256178140640259e-02 -1.400989666581153870e-02 -7.885690778493881226e-02 -1.328673064708709717e-01 1.331422328948974609e-01 -5.380561109632253647e-03 1.723104864358901978e-01 -1.680063903331756592e-01 -1.332062780857086182e-01 -1.107960417866706848e-01 -2.622601091861724854e-01 1.878770738840103149e-01 3.709593117237091064e-01 -3.498962149024009705e-02 -2.113627083599567413e-02 1.287798881530761719e-01 -2.297658026218414307e-01 9.474887512624263763e-03 3.534208284690976143e-03 -2.454235255718231201e-01 -3.109335601329803467e-01 -1.242830529808998108e-01 4.392652213573455811e-02 -3.446023166179656982e-02
-1.630426198244094849e-01 -1.394500732421875000e-01 -3.451852593570947647e-03 -2.469288557767868042e-01 3.638892173767089844e-01 2.525409758090972900e-01 8.051725476980209351e-02 2.282143980264663696e-01 -1.361090317368507385e-02 2.288943156599998474e-02 -1.091486960649490356e-01 -6.313680112361907959e-02 -1.230230182409286499e-01 -7.732193917036056519e-02 -7.488843053579330444e-02 -2.193402051925659180e-01 -6.026722863316535950e-02 1.717904210090637207e-01 -9.965261816978454590e-02 9.248889237642288208e-02 2.808210551738739014e-01 -1.590706855058670044e-01 -1.356343030929565430e-01 3.347594738006591797e-01 -1.073774695396423340e-01 -4.238872230052947998e-02 -1.785168200731277466e-01 -1.787793785333633423e-01 -3.534901738166809082e-01 1.673723757266998291e-02 -2.405690848827362061e-01 1.637066714465618134e-02
-1.486613750457763672e-01 -1.440879851579666138e-01 2.422567456960678101e-02 -1.650558039546012878e-02 3.456267118453979492e-01 -8.932982385158538818e-02 1.912282109260559082e-01 -2.904591560363769531e-01 -1.550433598458766937e-02 1.630065143108367920e-01 -3.158223927021026611e-01 3.866270929574966431e-02 1.990421414375305176e-01 -1.299772411584854126e-01 -2.067857235670089722e-01 2.905067205429077148e-01 1.576103419065475464e-01 2.782494388520717621e-02 -1.374179869890213013e-01 1.288143172860145569e-02 3.323386311531066895e-01 -3.062524497509002686e-01 2.205346375703811646e-01 5.590492859482765198e-02 -1.031449884176254272e-01 -1.086958348751068115e-01 -1.768856346607208252e-01 -4.528478160500526428e-02 -1.186051815748214722e-01 -9.560209512710571289e-02 -1.033743694424629211e-01 7.641253620386123657e-02
2.462139353156089783e-02 -9.497373551130294800e-02 6.576831452548503876e-03 -3.033427596092224121e-01 -1.042883726768195629e-03 6.179117411375045776e-02 1.651619561016559601e-02 -6.632664799690246582e-02 1.687341779470443726e-01 -6.888741254806518555e-02 -4.186087101697921753e-02 -5.876965075731277466e-02 4.050011932849884033e-02 -1.753800213336944580e-01 -6.490942090749740601e-02 -1.267310697585344315e-02 1.016643121838569641e-01 2.231387048959732056e-01 -2.258597314357757568e-01 1.751892864704132080e-01 5.737287998199462891e-01 -2.448831200599670410e-01 1.654759645462036133e-01 1.791794002056121826e-01 -7.396434247493743896e-02 -2.599007189273834229e-01 -2.360333800315856934e-01 1.041104793548583984e-01 -1.095611155033111572e-01 1.415981799364089966e-01 3.060179203748703003e-02 2.271937876939773560e-01
-4.453002940863370895e-03 -3.131421804428100586e-01 -1.651774048805236816e-01 1.251424998044967651e-01 -2.358183264732360840e-01 -5.589048936963081360e-02 8.687277138233184814e-02 -8.731433749198913574e-02 -5.181425716727972031e-03 -2.383372001349925995e-02 -1.442831605672836304e-01 1.029979735612869263e-01 -2.911601066589355469e-01 2.047879621386528015e-02 7.433354854583740234e-02 -8.168017119169235229e-02 -3.590285032987594604e-02 1.733388453722000122e-01 -2.111869454383850098e-01 4.641262069344520569e-02 1.788644641637802124e-01 -2.601595222949981689e-01 4.156940281391143799e-01 -1.725012660026550293e-01 -7.227983325719833374e-02 5.164164304733276367e-02 -8.212801069021224976e-02 6.244819983839988708e-02 -4.443090856075286865e-01 -8.476049453020095825e-02 -6.493240594863891602e-02 -2.190686017274856567e-01
-6.164906080812215805e-03 -1.433155983686447144e-01 -2.592436671257019043e-01 -3.202519146725535393e-03 3.809099197387695312e-01 2.091764807701110840e-01 1.400815248489379883e-01 4.380456209182739258e-01 -3.932864964008331299e-01 4.706880822777748108e-02 -8.527994155883789062e-02 5.085320770740509033e-02 -4.314991645514965057e-03 -4.563067574054002762e-03 -3.447472304105758667e-02 -2.102023363113403320e-02 1.427385676652193069e-02 5.711348727345466614e-02 -3.819099068641662598e-02 -2.201253622770309448e-01 1.676619946956634521e-01 -1.651812642812728882e-01 1.432991474866867065e-01 6.587559729814529419e-02 -6.316488236188888550e-02 -4.834616184234619141e-02 -9.564289450645446777e-02 -2.243258804082870483e-01 -2.233845442533493042e-01 -2.403866201639175415e-01 -1.884399950504302979e-01 2.812257036566734314e-02
2.136479131877422333e-02 -2.036194950342178345e-01 1.636250317096710205e-02 5.028495565056800842e-02 2.820641994476318359e-01 4.668512195348739624e-02 -1.448478400707244873e-01 -6.594673544168472290e-02 -3.443369641900062561e-02 -1.218924075365066528e-01 2.505218610167503357e-02 1.861474215984344482e-01 -1.812126189470291138e-01 -2.683247327804565430e-01 -1.743535846471786499e-01 -1.185203790664672852e-01 -9.993895143270492554e-02 1.597020328044891357e-01 1.412674486637115479e-01 -2.984883449971675873e-02 2.919491827487945557e-01 -1.877314299345016479e-01 3.116055130958557129e-01 1.165437623858451843e-01 -1.979903280735015869e-01 -2.180247381329536438e-02 3.341500163078308105e-01 -6.629846990108489990e-02 -2.810195088386535645e-01 -2.095018625259399414e-01 2.803557813167572021e-01 5.408270284533500671e-02
3.513381630182266235e-02 -3.796338438987731934e-01 -1.150648519396781921e-01 -8.447319269180297852e-02 2.419863939285278320e-01 1.573439538478851318e-01 6.215143203735351562e-02 3.078252375125885010e-01 -8.543850481510162354e-02 -2.650238573551177979e-01 1.554287225008010864e-02 -2.791966684162616730e-02 -1.947465389966964722e-01 -1.732974648475646973e-01 5.332732573151588440e-02 -2.199374139308929443e-01 1.025875061750411987e-01 2.463131994009017944e-01 -8.405410498380661011e-02 1.019477248191833496e-01 3.437257409095764160e-01 -5.936444923281669617e-02 -1.790240705013275146e-01 1.032795161008834839e-01 -3.197678551077842712e-02 1.324342787265777588e-01 -3.145947158336639404e-01 -1.746102571487426758e-01 -2.205196321010589600e-01 -4.995286464691162109e-02 -4.887345060706138611e-02 5.292574409395456314e-03
6.031885743141174316e-02 -2.951378822326660156e-01 -3.611895814538002014e-02 -2.775733731687068939e-02 4.863511770963668823e-02 -7.638027518987655640e-02 3.295956850051879883e-01 1.595553755760192871e-01 2.466179281473159790e-01 -2.053162157535552979e-01 -1.730536669492721558e-01 3.149772807955741882e-02 -1.832262575626373291e-01 2.172576449811458588e-02 4.899504035711288452e-02 6.777574867010116577e-02 -2.635660171508789062e-01 2.781202644109725952e-02 -3.274537250399589539e-02 -9.873592294752597809e-03 1.014636233448982239e-01 -1.574496179819107056e-01 1.103949397802352905e-01 2.061915546655654907e-01 -1.189251095056533813e-01 -2.839825488626956940e-02 -4.319981932640075684e-01 -6.505483388900756836e-02 -4.187306389212608337e-02 -3.775993883609771729e-01 2.234365195035934448e-01 1.693419367074966431e-01
1.000422537326812744e-01 -2.296121865510940552e-01 -1.140077412128448486e-01 8.823756128549575806e-03 -2.426345199346542358e-01 -1.255461126565933228e-01 1.213919669389724731e-01 4.177490249276161194e-02 -7.590141892433166504e-02 -7.435461878776550293e-02 -1.089742854237556458e-01 8.068854361772537231e-02 -3.434631526470184326e-01 4.493290930986404419e-02 6.118240207433700562e-02 -2.870449796319007874e-02 2.382962219417095184e-02 2.210136353969573975e-01 -1.361276209354400635e-01 4.671093821525573730e-02 2.793276906013488770e-01 -3.185625970363616943e-01 4.130674302577972412e-01 -9.481225907802581787e-02 -6.595633924007415771e-02 5.876974016427993774e-02 -1.354630440473556519e-01 -1.055526956915855408e-01 -4.034678041934967041e-01 6.459397077560424805e-02 -8.007127791643142700e-02 -1.973255425691604614e-01
7.702329009771347046e-02 -1.024339795112609863e-01 -2.588191032409667969e-01 1.140384599566459656e-01 3.628525733947753906e-01 1.891243904829025269e-01 4.893843084573745728e-03 -1.943041197955608368e-02 6.410590559244155884e-02 1.869943141937255859e-01 -2.536047697067260742e-01 -8.392886072397232056e-02 -3.555649518966674805e-01 -1.018297672271728516e-01 -1.363078057765960693e-01 -1.479080468416213989e-01 -1.598856002092361450e-01 -1.815055380575358868e-03 2.306647002696990967e-01 1.745054274797439575e-01 -4.392626509070396423e-02 -3.472345694899559021e-02 -3.765438124537467957e-02 2.458851933479309082e-01 -3.858805596828460693e-01 1.056434772908687592e-02 -8.306743204593658447e-02 -1.623092144727706909e-01 -2.863796353340148926e-01 6.859691441059112549e-02 -6.961009651422500610e-02 9.802690474316477776e-04
-1.025856435298919678e-01 -5.528393015265464783e-02 -4.475657269358634949e-02 -4.048084467649459839e-02 3.327425718307495117e-01 2.094414830207824707e-02 -7.496085762977600098e-02 -8.194581419229507446e-02 2.101978212594985962e-01 8.590912073850631714e-02 4.375585913658142090e-02 -1.516861375421285629e-02 -2.451693564653396606e-01 -1.169770359992980957e-01 -2.151939272880554199e-01 -8.500406984239816666e-04 -1.041796207427978516e-01 2.336805462837219238e-01 2.223393321037292480e-02 6.142722442746162415e-02 2.949576377868652344e-01 -6.266701966524124146e-02 8.066137880086898804e-02 4.208959639072418213e-01 7.643547654151916504e-02 -1.222148314118385315e-01 -3.451541066169738770e-01 -1.485449671745300293e-01 -1.212037503719329834e-01 -2.537585496902465820e-01 -1.150051504373550415e-02 -3.161843717098236084e-01
-8.742304146289825439e-02 -1.814885288476943970e-01 -8.664993196725845337e-02 -8.624115027487277985e-03 2.349544167518615723e-01 2.603856325149536133e-01 7.183611858636140823e-03 2.605331242084503174e-01 -2.375522553920745850e-01 2.294433861970901489e-01 8.559462614357471466e-03 -2.011783868074417114e-01 -1.076382696628570557e-01 -1.528937220573425293e-01 1.040246188640594482e-01 -1.250472813844680786e-01 -1.819242388010025024e-01 1.877511292695999146e-01 -1.705571711063385010e-01 8.331282436847686768e-02 3.502348959445953369e-01 -1.703949421644210815e-01 -1.217714101076126099e-01 9.515000134706497192e-02 -1.756543219089508057e-01 -8.004640042781829834e-02 -1.266337484121322632e-01 -1.807151734828948975e-01 -3.663676679134368896e-01 -1.428976207971572876e-01 -1.650464236736297607e-01 -4.540644958615303040e-02
4.665214568376541138e-02 7.448810501955449581e-04 -2.687118351459503174e-01 -1.788811758160591125e-02 4.463247582316398621e-02 2.799932658672332764e-01 -9.723439067602157593e-02 3.597642853856086731e-02 -1.928666085004806519e-01 -3.169048950076103210e-02 -9.639096260070800781e-02 3.004447221755981445e-01 -2.061671316623687744e-01 -1.876872032880783081e-01 3.358979821205139160e-01 -1.566497385501861572e-01 2.153960242867469788e-02 -1.534546315670013428e-01 8.307377249002456665e-02 1.759001463651657104e-01 2.675395607948303223e-01 -1.129002198576927185e-01 1.594518572092056274e-01 9.613662958145141602e-03 3.999305889010429382e-02 1.902583055198192596e-02 -2.797334920614957809e-03 -1.486024260520935059e-01 -2.573927640914916992e-01 -3.868904709815979004e-01 -2.529183924198150635e-01 7.517541944980621338e-02
2.120574116706848145e-01 -3.218822181224822998e-01 -9.295437484979629517e-02 4.050775989890098572e-02 -2.751865386962890625e-01 -1.062148809432983398e-01 1.083788648247718811e-01 1.545981317758560181e-02 -1.150336489081382751e-01 2.954606339335441589e-02 -1.414402425289154053e-01 1.826281398534774780e-01 -3.101477622985839844e-01 -6.336569786071777344e-02 6.127150729298591614e-02 -3.981424123048782349e-02 -1.494451612234115601e-02 1.926253736019134521e-01 -1.451253443956375122e-01 2.566708438098430634e-02 1.875825524330139160e-01 -2.131947875022888184e-01 4.818182885646820068e-01 -1.579220890998840332e-01 -6.035736948251724243e-02 -2.373614162206649780e-02 -1.910051703453063965e-02 -6.693612039089202881e-02 -3.383212089538574219e-01 -2.701953239738941193e-02 -8.408737927675247192e-02 -2.026039212942123413e-01
4.949679598212242126e-03 -4.616002738475799561e-02 -6.902246177196502686e-02 -3.975552320480346680e-01 -5.635000765323638916e-02 9.498274326324462891e-02 2.677228152751922607e-01 2.088026404380798340e-01 2.020449489355087280e-01 7.006383687257766724e-02 -1.531931310892105103e-01 1.675349622964859009e-01 -3.607087731361389160e-01 -1.198677122592926025e-01 6.740819662809371948e-02 3.104766458272933960e-02 1.459085792303085327e-01 7.619312964379787445e-03 -2.322931438684463501e-01 6.464795023202896118e-02 -8.907420933246612549e-02 -2.322634309530258179e-01 2.649163305759429932e-01 -1.186127401888370514e-02 -4.108895733952522278e-02 -9.777511656284332275e-02 -4.084672927856445312e-01 -1.606814190745353699e-02 -2.120090574026107788e-01 -1.030802354216575623e-01 -5.965976044535636902e-02 -1.055077016353607178e-01
1.174140423536300659e-01 -1.636778414249420166e-01 -1.149908155202865601e-01 -1.344340741634368896e-01 2.036962509155273438e-01 1.948579400777816772e-01 -1.538453102111816406e-01 -1.186245754361152649e-01 8.869344741106033325e-02 -5.652397125959396362e-02 -4.170754551887512207e-01 -1.032797098159790039e-01 1.361609995365142822e-01 -2.621839940547943115e-01 -1.189097464084625244e-01 2.575362920761108398e-01 1.616246402263641357e-01 -6.513169035315513611e-03 -4.094990715384483337e-02 -7.261878997087478638e-02 1.391186416149139404e-01 -3.069406151771545410e-01 1.559013575315475464e-01 2.018661797046661377e-01 -1.367723941802978516e-01 -1.485629975795745850e-01 7.937038689851760864e-02 -3.198212087154388428e-01 -1.390425711870193481e-01 -2.080756723880767822e-01 1.188696175813674927e-02 1.537259668111801147e-01
1.660713106393814087e-01 -2.272294163703918457e-01 -3.961305916309356689e-01 3.719030693173408508e-02 -1.821422576904296875e-02 -1.863146424293518066e-01 1.338896751403808594e-01 -1.076100915670394897e-01 -1.344077140092849731e-01 1.363825332373380661e-02 -2.837554216384887695e-01 1.242181956768035889e-01 -8.568171411752700806e-02 4.293655604124069214e-02 4.968677461147308350e-02 1.255734115839004517e-01 2.058487832546234131e-01 -7.866618782281875610e-02 3.248141705989837646e-02 1.395723670721054077e-01 4.756341278553009033e-01 8.533567935228347778e-02 2.153562158346176147e-01 3.833820298314094543e-02 -3.126015067100524902e-01 -2.076516747474670410e-01 -8.486253023147583008e-02 -2.782454527914524078e-02 -1.331126131117343903e-02 -1.449768841266632080e-01 -1.097206771373748779e-01 1.542972624301910400e-01
6.497050076723098755e-02 -3.493340909481048584e-01 -1.298043727874755859e-01 8.714482188224792480e-02 2.006493359804153442e-01 -1.101815700531005859e-02 1.155384853482246399e-01 9.052688628435134888e-02 5.201988387852907181e-03 1.098681986331939697e-01 -7.153758406639099121e-02 3.939864933490753174e-01 -6.365167349576950073e-02 1.719865798950195312e-01 8.837918937206268311e-02 -3.097279667854309082e-01 -1.610341966152191162e-01 1.511502563953399658e-01 -2.804394364356994629e-01 7.798929512500762939e-02 -1.598282530903816223e-02 -3.960745930671691895e-01 9.606616199016571045e-02 -2.929669618606567383e-02 -1.707782596349716187e-02 -1.400170773267745972e-01 1.330331414937973022e-01 -5.701640248298645020e-02 -1.285882145166397095e-01 -3.414699137210845947e-01 5.072693899273872375e-02 1.677693985402584076e-02
1.961012929677963257e-01 -5.482830852270126343e-02 -3.395428359508514404e-01 2.037599086761474609e-01 -2.266078256070613861e-03 1.124738007783889771e-01 -1.533667296171188354e-01 -1.827514469623565674e-01 1.036018058657646179e-01 -1.928500533103942871e-01 -9.039588272571563721e-02 5.110399797558784485e-02 -1.546629071235656738e-01 2.610860578715801239e-02 1.975543238222599030e-02 2.122951894998550415e-01 5.376562848687171936e-02 2.414152398705482483e-02 -7.026932388544082642e-02 5.557427927851676941e-02 1.009895652532577515e-01 -2.901172935962677002e-01 1.585261076688766479e-01 4.032327830791473389e-01 -2.568387985229492188e-01 -9.873028099536895752e-02 1.179322823882102966e-01 -3.771736621856689453e-01 -2.204078733921051025e-01 -1.357300728559494019e-01 -7.661554217338562012e-02 -7.098188996315002441e-02
2.431512027978897095e-01 -2.649775147438049316e-01 -6.915604323148727417e-02 -4.367058724164962769e-02 1.500692367553710938e-01 1.945544034242630005e-01 -3.395677730441093445e-02 -3.168545365333557129e-01 -8.088804036378860474e-02 -1.117000281810760498e-01 -3.691493570804595947e-01 4.416929185390472412e-02 5.975002888590097427e-03 -6.536633521318435669e-02 1.321778297424316406e-01 -6.994002312421798706e-02 -1.021200045943260193e-01 1.550728529691696167e-01 1.791145838797092438e-02 -1.449719257652759552e-02 1.355500370264053345e-01 -2.410006523132324219e-01 4.275847971439361572e-01 1.424550414085388184e-01 -2.527877986431121826e-01 6.657802313566207886e-02 6.951307505369186401e-02 1.373396161943674088e-02 -1.490187197923660278e-01 -9.507237374782562256e-02 -1.303634047508239746e-01 2.862873971462249756e-01
-2.469429187476634979e-02 -8.829665184020996094e-02 -1.313730180263519287e-01 7.385978102684020996e-02 -1.648143976926803589e-01 -1.197043657302856445e-01 -1.318216770887374878e-01 -2.672480791807174683e-02 2.332804501056671143e-01 5.003126710653305054e-02 -1.691433191299438477e-01 2.350625395774841309e-01 -1.472815871238708496e-01 9.177893400192260742e-02 7.551782578229904175e-02 -1.560311466455459595e-01 -1.267150938510894775e-01 2.430491894483566284e-01 -3.220863044261932373e-01 1.737994104623794556e-01 2.004926651716232300e-01 -2.539815008640289307e-01 4.659189879894256592e-01 -7.797676324844360352e-02 -1.462188959121704102e-01 -2.403180301189422607e-02 -1.533779948949813843e-01 -6.725912541151046753e-02 -2.681299746036529541e-01 -2.081234753131866455e-01 1.487125549465417862e-02 -7.725692540407180786e-02
2.189149409532546997e-01 -1.505348831415176392e-01 -1.479523777961730957e-01 -3.790590167045593262e-02 -2.398851700127124786e-02 2.663942053914070129e-02 2.841907925903797150e-02 -1.359381973743438721e-01 -1.539703644812107086e-02 1.741080433130264282e-01 -2.068713158369064331e-01 5.277893692255020142e-02 -9.089300781488418579e-02 -8.130599558353424072e-02 4.765184223651885986e-02 8.910104632377624512e-02 1.030701026320457458e-01 1.316112130880355835e-01 2.920145988464355469e-01 2.533464133739471436e-01 2.500404715538024902e-01 -1.371599435806274414e-01 5.331847816705703735e-02 1.513331681489944458e-01 -1.550035178661346436e-01 -1.932275146245956421e-01 2.236236631870269775e-01 -1.896040290594100952e-01 -4.554533660411834717e-01 -2.436871826648712158e-01 -2.648368179798126221e-01 1.246723905205726624e-01
4.106456637382507324e-01 6.048575043678283691e-02 -3.583141565322875977e-01 -1.154360473155975342e-01 1.831523627042770386e-01 1.152754202485084534e-01 -1.075666546821594238e-01 -1.815926283597946167e-01 1.759232021868228912e-02 7.069841027259826660e-02 6.279782950878143311e-02 -1.514634490013122559e-01 -1.257059574127197266e-01 -2.281014025211334229e-01 6.253994256258010864e-02 1.053754822351038456e-03 2.259084209799766541e-02 -3.482830943539738655e-03 -8.563374727964401245e-02 -1.381506118923425674e-02 2.339276671409606934e-01 -2.097347825765609741e-01 3.458438515663146973e-01 1.499070972204208374e-01 -9.249626100063323975e-02 -3.218578994274139404e-01 4.759421199560165405e-02 -6.117882207036018372e-02 -2.476118952035903931e-01 1.328144669532775879e-01 -1.554606407880783081e-01 1.434136480093002319e-01
1.968434303998947144e-01 -1.913987845182418823e-01 -1.132666096091270447e-01 -2.582457661628723145e-02 1.730969101190567017e-01 -1.317760050296783447e-01 -1.332654505968093872e-01 2.514054775238037109e-01 -2.528443001210689545e-03 7.194498926401138306e-02 -2.126313894987106323e-01 2.434901595115661621e-01 -9.647204726934432983e-02 1.487620770931243896e-01 -2.999192848801612854e-02 -2.661474645137786865e-01 -1.643358170986175537e-01 -2.733845496550202370e-03 -9.804989211261272430e-03 2.368350028991699219e-01 2.682294547557830811e-01 -2.541938126087188721e-01 7.171679288148880005e-02 2.665676474571228027e-01 5.543836951255798340e-02 2.347372770309448242e-01 -2.489035725593566895e-01 -2.613129317760467529e-01 9.815252386033535004e-03 2.715254947543144226e-02 -2.355017662048339844e-01 1.711934804916381836e-01
2.263741940259933472e-01 -2.782767713069915771e-01 -1.302216947078704834e-02 -1.066219881176948547e-01 1.697361469268798828e-01 1.345801055431365967e-01 1.317092478275299072e-01 1.535439789295196533e-01 -4.898093640804290771e-02 -2.883649058640003204e-02 -9.257669001817703247e-02 1.027939319610595703e-01 1.942887157201766968e-01 -1.481170505285263062e-01 -6.309264898300170898e-02 -1.670295298099517822e-01 -1.520941704511642456e-01 5.356217175722122192e-02 6.577390246093273163e-03 -2.523124031722545624e-02 3.660942018032073975e-01 -1.156252622604370117e-02 6.903681904077529907e-02 -1.945676356554031372e-01 -2.442405186593532562e-02 2.000648528337478638e-01 -1.595643907785415649e-01 -1.002981662750244141e-01 -5.167591571807861328e-01 -1.753469258546829224e-01 -1.394396126270294189e-01 -2.473138123750686646e-01
-1.199438795447349548e-01 -2.160764783620834351e-01 -1.898836195468902588e-01 -3.228453993797302246e-01 1.984320431947708130e-01 1.120420470833778381e-01 1.429659277200698853e-01 2.284495681524276733e-01 -1.408226042985916138e-01 -1.439513564109802246e-01 -1.308540999889373779e-01 4.075517505407333374e-02 5.919052287936210632e-02 2.552818879485130310e-02 3.636543825268745422e-02 5.956840515136718750e-02 -3.892451152205467224e-02 2.136871963739395142e-01 -9.578461199998855591e-02 1.828235387802124023e-02 4.130679666996002197e-01 1.290431618690490723e-01 1.088401675224304199e-01 -1.500725746154785156e-01 -2.528014183044433594e-01 -1.137321963906288147e-01 -3.072797954082489014e-01 -1.687370687723159790e-01 -2.704415619373321533e-01 -2.030519992113113403e-01 -5.373930931091308594e-02 -1.019541993737220764e-01
2.136030197143554688e-01 3.732592985033988953e-02 2.437342191115021706e-03 2.405587136745452881e-01 3.536760210990905762e-01 -2.177494950592517853e-02 -2.504713833332061768e-01 9.978132322430610657e-03 -1.845559105277061462e-02 -8.514625579118728638e-02 1.366085112094879150e-01 4.844474047422409058e-02 -1.975080519914627075e-01 -2.270947694778442383e-01 -2.716470956802368164e-01 -6.579156219959259033e-02 -5.546072870492935181e-02 1.899018436670303345e-01 -1.048139408230781555e-01 1.359521895647048950e-01 7.380542904138565063e-02 -2.925786077976226807e-01 1.350109428167343140e-01 1.809488981962203979e-01 -1.489133536815643311e-01 1.668001338839530945e-02 -1.427544951438903809e-01 -2.482638508081436157e-01 -1.590447425842285156e-01 -3.705189228057861328e-01 -1.755064278841018677e-01 3.052026405930519104e-02
-1.598589271306991577e-01 -1.578968018293380737e-01 -3.714387118816375732e-01 8.399944007396697998e-02 4.016729891300201416e-01 2.743083797395229340e-02 2.859295159578323364e-02 5.752152949571609497e-02 1.339768022298812866e-01 1.314153373241424561e-01 1.180624812841415405e-01 2.051797509193420410e-01 -3.883345797657966614e-02 -2.596690356731414795e-01 4.372531548142433167e-02 -1.612063199281692505e-01 1.403600275516510010e-01 1.260781288146972656e-01 -1.611506789922714233e-01 -5.249729007482528687e-02 2.015868872404098511e-01 1.158439964056015015e-01 2.420618236064910889e-01 4.095069169998168945e-01 -1.538151949644088745e-01 -5.793316662311553955e-02 -2.109687179327011108e-01 -3.677225438877940178e-03 -2.300332067534327507e-03 -1.383847892284393311e-01 4.364933818578720093e-02 -1.136305555701255798e-01
1.116789802908897400e-01 -2.389531135559082031e-01 -4.716812968254089355e-01 -1.244398579001426697e-02 -4.149744287133216858e-02 5.220628902316093445e-02 1.116967424750328064e-01 -9.109612554311752319e-02 3.061876632273197174e-02 -4.437272995710372925e-02 -5.781886354088783264e-02 2.125292271375656128e-01 -1.826173216104507446e-01 5.250128731131553650e-02 -2.048707604408264160e-01 -2.006556093692779541e-01 5.454711616039276123e-02 1.431529503315687180e-02 -2.422202527523040771e-01 1.826346814632415771e-01 2.551874220371246338e-01 -3.880142569541931152e-01 -1.017370447516441345e-01 -1.021109893918037415e-01 -6.828311830759048462e-02 3.907242417335510254e-02 1.191325336694717407e-01 4.867594689130783081e-02 -1.739608496427536011e-01 -1.343919634819030762e-01 -1.531204730272293091e-01 2.943311631679534912e-01
1.364335715770721436e-01 -4.328428804874420166e-01 -3.379090428352355957e-01 -8.164292573928833008e-02 2.512748539447784424e-01 4.097020253539085388e-02 8.087791502475738525e-02 5.774440616369247437e-02 -3.619774803519248962e-02 -7.011291105300188065e-03 -2.484720572829246521e-02 8.843858540058135986e-02 2.264913022518157959e-01 -2.942266315221786499e-02 -2.331988662481307983e-01 4.453101754188537598e-02 7.322865724563598633e-02 -6.152866035699844360e-02 -2.896129488945007324e-01 -1.837914250791072845e-02 3.899750411510467529e-01 -1.472222954034805298e-01 6.214119866490364075e-02 2.110323160886764526e-01 6.632750481367111206e-02 -2.088224887847900391e-01 2.160610556602478027e-01 4.456023126840591431e-02 -1.511875689029693604e-01 -4.830240830779075623e-02 -1.321831941604614258e-01 -1.591059267520904541e-01
4.491191804409027100e-01 -2.071456462144851685e-01 1.137377545237541199e-01 -3.779904916882514954e-02 3.368277549743652344e-01 3.546966314315795898e-01 3.857607766985893250e-02 3.930964693427085876e-02 1.090907156467437744e-01 -2.254958450794219971e-01 -1.267049461603164673e-01 1.131132915616035461e-01 -1.471909731626510620e-01 -9.213015437126159668e-02 -5.715174973011016846e-02 4.835354164242744446e-03 -1.198328286409378052e-01 2.197254896163940430e-01 3.993942961096763611e-02 1.536094099283218384e-01 1.417780946940183640e-02 -1.794008910655975342e-01 3.128691315650939941e-01 1.397528499364852905e-01 3.155952692031860352e-02 -1.706968396902084351e-01 -2.278689891099929810e-01 6.839665770530700684e-02 -9.410819411277770996e-02 -1.352690160274505615e-02 -1.624645590782165527e-01 1.178016886115074158e-01
2.130529433488845825e-01 -2.869599163532257080e-01 -1.854156851768493652e-01 -3.377065658569335938e-01 1.405850350856781006e-01 6.075815483927726746e-02 -1.629143655300140381e-01 -5.683254823088645935e-02 1.566929817199707031e-01 -1.337130833417177200e-02 -2.966298162937164307e-01 -5.610910803079605103e-02 9.053276851773262024e-03 -2.220148891210556030e-01 -1.372664887458086014e-02 -1.246687695384025574e-01 1.978883892297744751e-02 -2.463982440531253815e-02 6.037154048681259155e-02 -1.174181625247001648e-01 2.710994780063629150e-01 -2.035633474588394165e-01 1.844152808189392090e-02 1.204515546560287476e-01 3.429869562387466431e-02 2.456696331501007080e-02 1.110122576355934143e-01 -4.746781587600708008e-01 -1.215551421046257019e-01 -1.562769263982772827e-01 -2.397663295269012451e-01 -7.292234152555465698e-02
-9.115506708621978760e-02 9.104821830987930298e-02 -4.312849640846252441e-01 -2.392834983766078949e-02 2.204927951097488403e-01 1.400331705808639526e-01 -1.874592602252960205e-01 2.014308795332908630e-02 -1.868132054805755615e-01 -1.131630539894104004e-01 -1.736865639686584473e-01 2.056911736726760864e-01 -2.404551506042480469e-01 -1.346996724605560303e-01 -3.923395648598670959e-02 -4.410273209214210510e-02 -8.392739295959472656e-02 -9.348749369382858276e-02 2.293349709361791611e-03 3.614066541194915771e-01 2.912602722644805908e-01 -1.157322749495506287e-01 1.144177862443029881e-03 -3.936589136719703674e-02 6.403113901615142822e-02 -1.984234303236007690e-01 -4.175864532589912415e-02 -2.357429862022399902e-01 -1.678363680839538574e-01 -3.425717353820800781e-01 1.465828064829111099e-02 -2.664041332900524139e-02
1.679400801658630371e-01 -1.618477404117584229e-01 -1.051318868994712830e-01 1.513873785734176636e-01 3.460379838943481445e-01 2.231105417013168335e-02 -5.511709954589605331e-03 1.856283247470855713e-01 3.315000236034393311e-02 2.008384168148040771e-01 2.031595855951309204e-01 -5.326493084430694580e-02 -1.646302938461303711e-01 -2.593240141868591309e-01 1.283746808767318726e-01 -1.395609080791473389e-01 3.785192593932151794e-02 5.338010191917419434e-02 -1.684587216004729271e-03 -4.521701857447624207e-02 3.347506523132324219e-01 -1.490741670131683350e-01 -3.813363984227180481e-02 2.445155382156372070e-01 -1.816795021295547485e-01 -1.080025336705148220e-03 -4.952246546745300293e-01 -2.540617622435092926e-02 -1.058879420161247253e-01 -1.767832487821578979e-01 -5.747796595096588135e-02 -1.205179244279861450e-01
9.276438504457473755e-02 9.076874703168869019e-02 -5.373582616448402405e-02 -2.020409405231475830e-01 1.468729525804519653e-01 -2.427458204329013824e-02 -1.078698113560676575e-01 2.664520442485809326e-01 4.008119460195302963e-03 1.776571758091449738e-02 -2.772839069366455078e-01 3.191537037491798401e-02 -4.255056008696556091e-02 2.713270718231797218e-03 7.588003575801849365e-02 -2.807566523551940918e-01 -1.366848945617675781e-01 1.119229719042778015e-01 1.377067267894744873e-01 9.792093932628631592e-02 6.495441496372222900e-02 -4.502539932727813721e-01 -4.331164434552192688e-02 7.085767388343811035e-02 8.842778205871582031e-02 2.584955655038356781e-02 -9.814007580280303955e-02 -3.586541712284088135e-01 -3.053148388862609863e-01 -3.669207096099853516e-01 -1.285060588270425797e-02 1.471289694309234619e-01
-4.421218484640121460e-02 -1.407760381698608398e-01 -3.543979546520859003e-04 -2.150108367204666138e-01 3.982061520218849182e-02 -1.004773080348968506e-01 1.502329558134078979e-01 -3.644589800387620926e-03 -4.199123755097389221e-02 6.835414469242095947e-02 -3.865101933479309082e-02 1.873114705085754395e-02 -4.305395483970642090e-01 -1.330046653747558594e-01 1.476290076971054077e-01 -1.841539293527603149e-01 1.500040143728256226e-01 -8.766437880694866180e-03 1.510822772979736328e-01 1.361796259880065918e-01 1.793967485427856445e-01 -1.172410417348146439e-02 3.583531379699707031e-01 -1.583619862794876099e-01 -1.943641453981399536e-01 1.101251468062400818e-01 -2.521176934242248535e-01 1.308926288038492203e-02 -4.195677340030670166e-01 -2.088662832975387573e-01 1.113967299461364746e-01 -1.876571029424667358e-01
-1.361020654439926147e-01 -5.270335078239440918e-02 -2.253526002168655396e-01 -1.169305294752120972e-02 -8.892250806093215942e-02 -2.077366113662719727e-01 2.577301859855651855e-02 7.101228833198547363e-02 1.693392395973205566e-01 1.515580862760543823e-01 -1.061311513185501099e-01 7.503354549407958984e-02 -3.392934799194335938e-01 1.923829615116119385e-01 8.924248814582824707e-02 -2.175228148698806763e-01 -3.613362088799476624e-02 1.760849058628082275e-01 -1.289433240890502930e-01 -3.026470355689525604e-02 3.846178650856018066e-01 -3.167639970779418945e-01 3.204975724220275879e-01 -1.821873188018798828e-01 -2.003624737262725830e-01 1.735187917947769165e-01 8.401812985539436340e-03 -3.195302188396453857e-02 -2.571965157985687256e-01 -1.071877554059028625e-01 1.451610680669546127e-02 -1.087558940052986145e-01
1.835137009620666504e-01 8.483935892581939697e-02 -4.977447688579559326e-01 -8.335404098033905029e-02 1.761239022016525269e-01 -4.178166016936302185e-02 5.886980518698692322e-02 5.175788328051567078e-02 -1.567355841398239136e-01 -3.060530312359333038e-02 -9.668109938502311707e-03 1.758987158536911011e-01 -4.130322486162185669e-02 -6.193961016833782196e-03 1.896499656140804291e-02 -4.074616730213165283e-02 3.674999475479125977e-01 -7.791156321763992310e-02 -2.592656016349792480e-01 1.944525092840194702e-01 1.547479629516601562e-01 -2.549986839294433594e-01 -1.997867785394191742e-02 8.715224452316761017e-03 8.843053132295608521e-03 -3.468547016382217407e-02 -2.092293202877044678e-01 -1.651332676410675049e-01 -3.551436960697174072e-01 -2.101596891880035400e-01 1.510912328958511353e-01 -6.452579796314239502e-02
1.186369433999061584e-01 -2.124219238758087158e-01 -2.626807391643524170e-01 -5.787922441959381104e-02 8.076814562082290649e-02 1.176631227135658264e-01 2.312684431672096252e-03 -5.522152408957481384e-02 -3.056379780173301697e-02 6.217847019433975220e-02 -1.320264786481857300e-01 -3.807023912668228149e-02 -1.914759725332260132e-01 2.553708553314208984e-01 -1.065025329589843750e-01 -4.028166458010673523e-02 1.132595986127853394e-01 -2.679044902324676514e-01 -2.210946194827556610e-02 4.350782930850982666e-01 9.953140467405319214e-02 -1.262478828430175781e-01 1.301042884588241577e-01 3.103755116462707520e-01 -3.630589842796325684e-01 -3.089316487312316895e-01 -5.556917935609817505e-02 -6.665420718491077423e-03 -1.955166757106781006e-01 -1.384050119668245316e-02 -5.334699898958206177e-02 -1.461845636367797852e-01
2.001158744096755981e-01 -3.322233557701110840e-01 -2.691608965396881104e-01 -7.746791839599609375e-02 -1.936462372541427612e-01 -5.281478911638259888e-02 -1.052353382110595703e-01 4.417511448264122009e-02 -7.397208362817764282e-02 1.463860459625720978e-02 1.808539219200611115e-02 -2.684542350471019745e-02 -3.333404362201690674e-01 -9.051016718149185181e-02 1.376434117555618286e-01 -1.059414669871330261e-01 -1.860483586788177490e-01 1.394095271825790405e-01 -2.644733786582946777e-01 -1.134648993611335754e-01 1.412433292716741562e-02 -4.786408320069313049e-02 6.710483878850936890e-02 5.878156423568725586e-02 -3.633297085762023926e-01 7.843341678380966187e-02 -3.140526711940765381e-01 3.347156196832656860e-02 -4.143953025341033936e-01 -6.809813529253005981e-02 -1.944003743119537830e-03 -3.810437628999352455e-03
-1.450524479150772095e-01 -1.206110343337059021e-01 -2.321440279483795166e-01 1.152244061231613159e-01 1.345295906066894531e-01 2.367360740900039673e-01 2.522506117820739746e-01 -2.600780427455902100e-01 -1.711972653865814209e-01 2.621935009956359863e-01 -5.972868204116821289e-02 1.307847946882247925e-01 -1.903718113899230957e-01 -4.825294017791748047e-02 4.463247954845428467e-02 3.234269022941589355e-01 -3.399239620193839073e-03 -2.479468658566474915e-02 5.879629403352737427e-03 1.069562137126922607e-01 1.842029243707656860e-01 2.159936539828777313e-02 4.539399445056915283e-01 2.812593281269073486e-01 -1.575544029474258423e-01 -2.875247970223426819e-02 -1.566042751073837280e-01 -1.495886147022247314e-01 -1.358166635036468506e-01 -6.463750265538692474e-03 -4.780379310250282288e-02 5.429825931787490845e-02
6.683616340160369873e-02 -3.856616318225860596e-01 3.819520771503448486e-02 -4.712953045964241028e-02 -2.020540833473205566e-01 1.684549450874328613e-01 3.275327757000923157e-02 -2.803321694955229759e-03 1.363411992788314819e-01 9.098383039236068726e-02 9.382263757288455963e-03 -2.156950086355209351e-01 -2.175990641117095947e-01 6.646658480167388916e-02 1.411454286426305771e-03 -6.950688362121582031e-02 2.790877819061279297e-01 2.016345560550689697e-01 -4.583729431033134460e-02 2.513740956783294678e-01 2.348618358373641968e-01 -1.829498708248138428e-01 1.697143763303756714e-01 -2.125727236270904541e-01 -2.339755445718765259e-01 7.469207979738712311e-03 -1.870951503515243530e-01 5.006191320717334747e-03 -2.938807606697082520e-01 -2.354397773742675781e-01 -1.362392902374267578e-01 -2.147287726402282715e-01
-2.858201786875724792e-02 -2.477621734142303467e-01 -5.278838872909545898e-01 2.107467502355575562e-01 9.244213998317718506e-02 -1.466391980648040771e-01 1.216557919979095459e-01 3.591035306453704834e-02 4.732356220483779907e-02 -6.047775223851203918e-02 -2.430887222290039062e-01 2.159435003995895386e-01 -5.851375684142112732e-02 1.403495669364929199e-02 1.595025360584259033e-01 6.576336920261383057e-02 1.752084195613861084e-01 -1.368196457624435425e-01 6.632702052593231201e-02 2.543976604938507080e-01 2.811710238456726074e-01 7.766995579004287720e-02 1.550310999155044556e-01 -2.170125255361199379e-03 -1.862341165542602539e-01 -8.522990345954895020e-02 -1.086966991424560547e-01 -1.740230470895767212e-01 -1.789372414350509644e-01 -2.629673779010772705e-01 8.994686603546142578e-02 -5.103321373462677002e-02
2.238053381443023682e-01 -3.295314908027648926e-01 -2.799604237079620361e-01 2.188592851161956787e-01 6.128949671983718872e-02 -1.596681773662567139e-02 8.158056437969207764e-02 1.381500624120235443e-03 1.926508359611034393e-02 2.282434105873107910e-01 -1.129806935787200928e-01 -6.105069071054458618e-03 2.961599454283714294e-02 -4.620257392525672913e-02 2.458606213331222534e-01 6.151252426207065582e-03 -1.207364797592163086e-01 -2.439819276332855225e-02 -2.076445072889328003e-01 1.954049915075302124e-01 1.930896788835525513e-01 6.244773045182228088e-02 3.432588875293731689e-01 3.079823255538940430e-01 -2.005400359630584717e-01 6.947016716003417969e-02 1.740634888410568237e-01 -2.079792320728302002e-01 -1.317578107118606567e-01 -2.436911761760711670e-01 1.682515144348144531e-01 4.030130803585052490e-02
-1.047061607241630554e-01 -1.635423600673675537e-01 -4.159108921885490417e-02 -4.358743503689765930e-02 1.184514090418815613e-01 -2.659288980066776276e-02 3.727615997195243835e-02 1.205797791481018066e-01 3.370061814785003662e-01 2.248338013887405396e-01 -1.644382998347282410e-02 1.382526904344558716e-01 -1.506132334470748901e-01 -5.943940952420234680e-03 6.976019591093063354e-02 -9.246802888810634613e-03 6.493595242500305176e-02 2.738778591156005859e-01 2.995568327605724335e-02 2.353348135948181152e-01 2.015781998634338379e-01 -2.949982322752475739e-02 -1.069409549236297607e-01 1.782893240451812744e-01 -2.542442679405212402e-01 -1.227979660034179688e-01 -3.546144962310791016e-01 6.097334995865821838e-02 -2.387519776821136475e-01 -4.500252008438110352e-01 -6.111462786793708801e-02 1.553471386432647705e-01
1.549656502902507782e-02 -9.219238907098770142e-02 -1.756402701139450073e-01 1.995356976985931396e-01 -5.139416828751564026e-02 2.022639364004135132e-01 1.297645829617977142e-02 -7.463092356920242310e-02 -7.433789223432540894e-02 -9.433390945196151733e-02 -1.735167056322097778e-01 2.348233163356781006e-01 -2.109632343053817749e-01 -2.027380317449569702e-01 1.025649383664131165e-01 -2.153954654932022095e-01 1.072975769639015198e-01 5.365527793765068054e-02 -4.481101036071777344e-02 2.473917156457901001e-01 5.377191305160522461e-01 -1.521029174327850342e-01 -1.102431304752826691e-02 -1.098739877343177795e-01 6.862525641918182373e-02 -3.117221966385841370e-02 2.072980701923370361e-01 -1.830573827028274536e-01 -1.581817120313644409e-01 -2.482032775878906250e-01 -1.681747883558273315e-01 -1.730955243110656738e-01
-2.709954679012298584e-01 -8.121747523546218872e-02 -1.021842882037162781e-01 4.134029150009155273e-02 1.896312683820724487e-01 -1.327484250068664551e-01 2.548446059226989746e-01 -7.441145367920398712e-03 -5.697259679436683655e-03 1.917475759983062744e-01 -2.030609995126724243e-01 9.978941082954406738e-02 -4.392310082912445068e-01 -1.707178540527820587e-02 -3.733303630724549294e-03 -1.175246164202690125e-01 -2.144569009542465210e-01 1.784502714872360229e-02 -1.790223121643066406e-01 4.204336181282997131e-02 2.120415717363357544e-01 -2.417975366115570068e-01 4.465689416974782944e-03 -6.899949163198471069e-02 -3.765012323856353760e-01 3.746047243475914001e-02 3.972674161195755005e-02 -1.120634526014328003e-01 -2.388078421354293823e-01 2.005090750753879547e-02 -2.949016690254211426e-01 6.459204852581024170e-02
3.119047172367572784e-02 -2.157854735851287842e-01 -1.302760243415832520e-01 2.633619122207164764e-02 -2.895144522190093994e-01 -4.542854055762290955e-02 -2.360083721578121185e-02 -7.257454562932252884e-03 -5.730363540351390839e-03 -2.300718612968921661e-02 -1.821275204420089722e-01 1.389448344707489014e-01 -2.661047279834747314e-01 1.027931272983551025e-02 1.398929804563522339e-01 -3.890436515212059021e-02 -5.677940323948860168e-02 2.693429887294769287e-01 -1.361207216978073120e-01 -3.812438994646072388e-02 2.107353061437606812e-01 -1.876423358917236328e-01 5.138059258460998535e-01 -1.228438466787338257e-01 -1.734461933374404907e-01 6.186965852975845337e-02 -1.052284240722656250e-01 -4.066170379519462585e-02 -4.390505254268646240e-01 -6.784264743328094482e-02 5.603224784135818481e-02 -4.078886657953262329e-02
2.498977035284042358e-01 -2.758490443229675293e-01 7.396201044321060181e-02 1.985345929861068726e-01 1.774755418300628662e-01 1.282654404640197754e-01 -3.192968666553497314e-02 -7.276473939418792725e-02 -2.251534909009933472e-01 9.056787006556987762e-03 -5.062236264348030090e-02 -5.603151768445968628e-02 -2.090711742639541626e-01 -1.955940276384353638e-01 -9.199686348438262939e-02 -8.990715444087982178e-02 -3.509613126516342163e-02 1.008970588445663452e-01 -1.752172708511352539e-01 -2.047509402036666870e-01 1.899549067020416260e-01 -1.342684924602508545e-01 9.102102369070053101e-02 3.013894855976104736e-01 1.625855565071105957e-01 -3.085120953619480133e-02 -4.098932147026062012e-01 -1.488053500652313232e-01 4.839394614100456238e-02 -2.704039812088012695e-01 -8.504667133092880249e-02 -2.642226815223693848e-01
-1.182731464505195618e-01 -1.198997721076011658e-01 -2.650882899761199951e-01 2.119206935167312622e-01 1.358928978443145752e-01 -7.883001118898391724e-02 1.824163198471069336e-01 -3.781768381595611572e-01 -7.567867636680603027e-02 3.825252503156661987e-02 -1.890532076358795166e-01 8.245705813169479370e-02 2.869851700961589813e-02 -8.843991160392761230e-02 1.515098363161087036e-01 -1.009838059544563293e-01 1.290742158889770508e-01 2.251962125301361084e-01 -1.303459703922271729e-01 1.582240462303161621e-01 2.505849897861480713e-01 -7.340617477893829346e-02 2.886027395725250244e-01 1.402767095714807510e-02 2.227559387683868408e-01 -1.771468073129653931e-01 -3.057459890842437744e-01 -2.407876551151275635e-01 -2.506632506847381592e-01 1.227408996783196926e-03 -6.910859048366546631e-02 5.302433297038078308e-02
1.860594302415847778e-01 -2.188565284013748169e-01 -2.294300645589828491e-01 3.006961755454540253e-02 1.839113086462020874e-01 9.586082398891448975e-02 -4.905780777335166931e-02 -2.457726746797561646e-02 2.333203554153442383e-01 1.234672665596008301e-01 3.831417858600616455e-02 -1.971060484647750854e-01 -6.056047230958938599e-02 -3.202760815620422363e-01 -1.482546478509902954e-01 2.028805315494537354e-01 -9.592470712959766388e-03 -7.403666526079177856e-02 1.394792497158050537e-01 -3.225843310356140137e-01 2.685535252094268799e-01 -1.135086342692375183e-01 6.947354227304458618e-02 -1.380082801915705204e-03 -4.448717460036277771e-02 8.332346379756927490e-02 -3.673834726214408875e-02 -3.776584267616271973e-01 -1.436590701341629028e-01 -2.504449188709259033e-01 -2.716526687145233154e-01 -9.775901585817337036e-02
8.281435072422027588e-02 -3.316896855831146240e-01 -1.854155957698822021e-01 7.631143927574157715e-02 1.963252574205398560e-01 2.528217621147632599e-02 1.017735078930854797e-01 -1.802158653736114502e-01 -1.765400730073451996e-02 -9.166880697011947632e-02 -3.774124979972839355e-01 -1.121538281440734863e-01 -1.501785665750503540e-01 5.395890027284622192e-02 8.560062199831008911e-02 2.662952244281768799e-01 1.149466782808303833e-01 2.832583487033843994e-01 3.011095523834228516e-01 9.489071089774370193e-04 8.672243356704711914e-02 -2.190533280372619629e-01 2.730743288993835449e-01 4.363319277763366699e-02 -1.137930434197187424e-02 3.992796316742897034e-02 1.315372157841920853e-02 1.426022201776504517e-01 -3.592194318771362305e-01 -9.895663708448410034e-02 1.252132803201675415e-01 -2.505002170801162720e-02
2.561814785003662109e-01 9.439613670110702515e-02 -2.220022529363632202e-01 -1.967546790838241577e-01 5.144442245364189148e-02 1.151764541864395142e-01 -4.896008223295211792e-02 -1.793089695274829865e-02 -8.104876428842544556e-02 1.056948676705360413e-01 -2.414320856332778931e-01 2.159879356622695923e-01 -1.633048355579376221e-01 -4.561046361923217773e-01 6.878284271806478500e-03 5.617092177271842957e-02 -1.831139177083969116e-01 -3.025283291935920715e-02 -7.661768049001693726e-02 1.810328066349029541e-01 3.379764854907989502e-01 -2.048627287149429321e-01 -4.591291770339012146e-02 6.302178651094436646e-02 -3.880247473716735840e-02 -6.865867972373962402e-02 4.845041409134864807e-02 -5.477701313793659210e-03 -1.886216551065444946e-01 -3.051125407218933105e-01 -2.923170626163482666e-01 -1.286189630627632141e-02
5.800937488675117493e-02 -8.349137753248214722e-02 -2.831125557422637939e-01 5.398467928171157837e-02 -5.783732235431671143e-02 6.904628127813339233e-02 1.634827442467212677e-02 -3.637102991342544556e-02 -1.945589482784271240e-02 -1.477885693311691284e-01 -2.903323471546173096e-01 4.823995381593704224e-02 1.620053648948669434e-01 -2.594162337481975555e-02 9.274858236312866211e-02 9.869066625833511353e-02 6.527613103389739990e-02 8.634324185550212860e-03 4.570590704679489136e-02 1.574166268110275269e-01 4.666199088096618652e-01 1.935394406318664551e-01 4.165573716163635254e-01 1.821866482496261597e-01 -2.519782185554504395e-01 -1.084087640047073364e-01 -1.375755667686462402e-02 -1.535857170820236206e-01 -1.461831182241439819e-01 -2.616356313228607178e-01 -2.147682160139083862e-01 -1.213011667132377625e-01
4.322865605354309082e-02 -2.067856788635253906e-01 -9.119221568107604980e-02 -1.848291419446468353e-02 2.799187600612640381e-01 3.001099526882171631e-01 -8.123644441366195679e-02 -9.729251265525817871e-02 -1.420233547687530518e-01 -1.391028314828872681e-01 -1.395356506109237671e-01 -2.368844598531723022e-01 -2.183263562619686127e-02 7.210458815097808838e-02 -2.198912948369979858e-01 5.634875968098640442e-02 -3.869356587529182434e-02 -1.571902036666870117e-01 -3.734004870057106018e-02 3.990302979946136475e-01 3.343449234962463379e-01 -2.000038325786590576e-01 1.396621614694595337e-01 1.843913942575454712e-01 -2.253574579954147339e-01 -2.914357185363769531e-01 -2.321336790919303894e-02 -1.019004583358764648e-01 6.326850038021802902e-03 3.221543878316879272e-02 -1.059153825044631958e-01 -1.971330344676971436e-01
2.584840953350067139e-01 -2.945790290832519531e-01 -3.781841397285461426e-01 1.489502340555191040e-01 2.211196720600128174e-01 1.282877661287784576e-02 2.157512009143829346e-01 -1.352777332067489624e-01 -7.032079249620437622e-02 1.602711379528045654e-01 -2.390675991773605347e-01 8.733884245157241821e-02 3.225073963403701782e-02 1.743239723145961761e-02 1.637814044952392578e-01 7.030773162841796875e-02 1.395868957042694092e-01 -3.270402550697326660e-02 -2.759572267532348633e-01 1.447078883647918701e-01 2.302705943584442139e-01 -2.952274680137634277e-02 9.780881553888320923e-02 -9.474316239356994629e-02 -3.397164121270179749e-02 -1.399206221103668213e-01 -9.690483100712299347e-03 -2.919552326202392578e-01 -1.739095449447631836e-01 -2.260870188474655151e-01 2.284317165613174438e-01 9.527662396430969238e-02
5.478921160101890564e-02 -1.397733241319656372e-01 -1.594950705766677856e-01 9.570650756359100342e-02 4.005459249019622803e-01 2.950245738029479980e-01 -1.393937971442937851e-02 1.747602820396423340e-01 -1.207876801490783691e-01 7.818901538848876953e-02 -1.290932446718215942e-01 4.123340845108032227e-01 -1.645376980304718018e-01 -2.215994894504547119e-01 3.877342492341995239e-02 -2.810237407684326172e-01 3.911633044481277466e-02 -2.004957199096679688e-01 -1.448854357004165649e-01 2.128402739763259888e-01 2.254159152507781982e-01 -1.336353123188018799e-01 5.990460515022277832e-03 1.228151544928550720e-01 -1.037473455071449280e-01 3.882865235209465027e-02 6.930143386125564575e-02 -1.810704916715621948e-01 -7.174193859100341797e-02 4.267721995711326599e-02 -2.215582877397537231e-01 5.365121364593505859e-02
-5.650904029607772827e-02 -2.320006191730499268e-01 -4.083099961280822754e-02 -1.564588099718093872e-01 -9.702321141958236694e-02 3.553394079208374023e-01 9.076412767171859741e-02 -2.618339657783508301e-01 4.975497350096702576e-02 1.845324635505676270e-01 9.438706189393997192e-02 3.136897981166839600e-01 -1.252918690443038940e-01 1.516930460929870605e-01 1.736510545015335083e-01 -1.460024267435073853e-01 8.468949794769287109e-02 9.795474261045455933e-02 -2.514935471117496490e-02 1.375952064990997314e-01 2.665034532546997070e-01 -2.789190113544464111e-01 9.434631466865539551e-02 2.090304195880889893e-01 -2.081396579742431641e-01 2.428769320249557495e-02 1.177874580025672913e-01 -3.683916330337524414e-01 -1.130562573671340942e-01 -9.673468768596649170e-02 -4.070243984460830688e-02 1.236989647150039673e-01
-5.284313485026359558e-02 -1.320769637823104858e-01 -1.176798269152641296e-01 -4.783309251070022583e-02 2.178531289100646973e-01 2.419177293777465820e-01 2.010742276906967163e-01 1.427091360092163086e-01 3.288597166538238525e-01 7.134377211332321167e-02 4.604938626289367676e-02 4.590113833546638489e-02 -2.945084869861602783e-01 9.769961237907409668e-02 -1.094366684556007385e-01 -7.845800369977951050e-02 -2.311782091856002808e-01 1.484199762344360352e-01 -7.955059409141540527e-02 2.435566186904907227e-01 4.755195230245590210e-02 -2.622928917407989502e-01 3.632981181144714355e-01 -6.394918262958526611e-02 -2.013739049434661865e-01 -1.452814489603042603e-01 -1.064259335398674011e-01 6.185496225953102112e-02 1.482988521456718445e-02 -1.339197307825088501e-01 3.421021401882171631e-01 -6.866376101970672607e-02
-9.571887552738189697e-02 -9.811753779649734497e-02 -1.104772463440895081e-01 -2.395615577697753906e-01 -1.721245236694812775e-02 1.468392312526702881e-01 5.511161684989929199e-02 3.758076429367065430e-01 -3.685694187879562378e-02 1.053524482995271683e-02 -2.502502202987670898e-01 4.263557121157646179e-02 -5.451885610818862915e-02 -3.345774114131927490e-01 1.267558038234710693e-01 -2.865691781044006348e-01 5.158162862062454224e-02 8.713208884000778198e-02 1.390079259872436523e-01 1.490900367498397827e-01 1.340847611427307129e-01 -1.821493357419967651e-01 1.917032152414321899e-01 -1.816033869981765747e-01 -1.261379718780517578e-01 2.086957097053527832e-01 -2.625319063663482666e-01 -1.723940223455429077e-01 -2.937700152397155762e-01 -1.768796145915985107e-01 -1.069056019186973572e-01 -8.160542696714401245e-02
3.426259756088256836e-01 4.722891747951507568e-02 -1.819614320993423462e-01 -1.982409954071044922e-01 2.267202883958816528e-01 1.494355499744415283e-01 6.838745623826980591e-02 -6.513999402523040771e-02 -1.414793450385332108e-02 1.726236194372177124e-01 -2.381216362118721008e-02 -3.229500949382781982e-01 1.652828305959701538e-01 -1.853297501802444458e-01 2.792767807841300964e-02 -5.874514207243919373e-02 -4.748164117336273193e-02 1.588652431964874268e-01 -9.988854825496673584e-02 5.547158070839941502e-04 4.608487784862518311e-01 -2.827123999595642090e-01 2.304578870534896851e-01 5.847774446010589600e-02 3.772006556391716003e-02 -1.955078393220901489e-01 -7.667230814695358276e-02 -8.870267122983932495e-02 -1.671639680862426758e-01 8.785627037286758423e-02 -1.967437565326690674e-01 1.023840159177780151e-01
1.709404140710830688e-01 -2.761555314064025879e-01 -2.149341851472854614e-01 -1.868234761059284210e-02 1.518452316522598267e-01 1.332504898309707642e-01 -9.826682507991790771e-02 -2.143961787223815918e-01 -2.933537364006042480e-01 -9.257474541664123535e-02 -1.977808624505996704e-01 5.542302504181861877e-02 -1.390685290098190308e-01 2.199577689170837402e-01 -1.482154130935668945e-01 -2.854878306388854980e-01 3.794061765074729919e-02 -2.240925729274749756e-01 -1.527681350708007812e-01 3.285678327083587646e-01 9.207916259765625000e-02 4.368438571691513062e-02 2.359852343797683716e-01 5.700665712356567383e-02 -2.973488569259643555e-01 -4.927214235067367554e-02 -1.364902853965759277e-01 -1.839611679315567017e-02 -2.190397083759307861e-01 -1.375246942043304443e-01 -1.141141504049301147e-01 -3.906250372529029846e-02
2.322933822870254517e-01 -9.634848684072494507e-02 -2.244593650102615356e-01 -4.775129631161689758e-02 1.819745004177093506e-01 5.561490077525377274e-03 -6.183989718556404114e-02 -1.206431835889816284e-01 5.212718620896339417e-02 2.768394649028778076e-01 8.038359135389328003e-02 4.926758259534835815e-02 5.060676112771034241e-02 -9.763929992914199829e-02 3.673471510410308838e-02 -4.911370575428009033e-02 8.996571600437164307e-02 1.032161414623260498e-01 1.342528313398361206e-01 3.416145443916320801e-01 1.065941900014877319e-01 -3.458312153816223145e-01 5.093796923756599426e-02 2.444383502006530762e-01 -3.510998785495758057e-01 -1.316509246826171875e-01 -2.022368460893630981e-02 -2.125480584800243378e-02 -4.009575545787811279e-01 -1.048882231116294861e-01 -1.715274453163146973e-01 1.975748240947723389e-01
-1.174884811043739319e-01 -2.746089100837707520e-01 -8.671553432941436768e-02 -1.540005207061767578e-01 9.638707339763641357e-02 2.545301914215087891e-01 2.056384384632110596e-01 3.036718666553497314e-01 -8.604179322719573975e-02 -3.940273448824882507e-02 -1.493369601666927338e-02 -8.336945623159408569e-02 -1.324767917394638062e-01 -1.294856667518615723e-01 8.378022164106369019e-02 -1.998348981142044067e-01 -2.484960667788982391e-02 1.576633751392364502e-01 -2.877029776573181152e-01 1.615548729896545410e-01 1.965961903333663940e-01 -2.296173721551895142e-01 -9.888219088315963745e-02 -4.474752768874168396e-02 -1.493781507015228271e-01 -1.617072075605392456e-01 -2.606254518032073975e-01 -2.032029181718826294e-01 -3.629285991191864014e-01 -1.693875938653945923e-01 -1.310132145881652832e-01 2.855672873556613922e-02
1.379679590463638306e-01 -1.149480640888214111e-01 -3.481972217559814453e-01 1.227089948952198029e-02 2.267203927040100098e-01 8.195703476667404175e-02 -4.797033369541168213e-01 -1.049420423805713654e-02 6.621741689741611481e-03 -1.026142910122871399e-01 -3.513018190860748291e-01 -8.701530098915100098e-02 -3.999362140893936157e-02 -9.979357011616230011e-03 -2.819763123989105225e-01 -2.448249608278274536e-01 1.121332570910453796e-01 5.995105952024459839e-02 1.523694396018981934e-02 2.321504503488540649e-01 1.457972824573516846e-01 -2.465724349021911621e-01 1.443324685096740723e-01 -1.052742153406143188e-01 -9.236557036638259888e-02 -1.573400199413299561e-01 -1.311151236295700073e-01 -1.719823479652404785e-01 -5.392450466752052307e-02 -6.185432150959968567e-02 -4.303568229079246521e-02 -4.901880398392677307e-02
1.657406091690063477e-01 9.149397909641265869e-02 -2.562388479709625244e-01 1.723697781562805176e-01 2.602468989789485931e-02 4.589447751641273499e-02 9.668952226638793945e-02 1.035137400031089783e-01 -9.617336839437484741e-02 -1.939288526773452759e-01 -1.970732212066650391e-01 8.886021375656127930e-02 6.659428775310516357e-02 -2.809331193566322327e-02 1.103171482682228088e-01 2.010127902030944824e-01 9.913148730993270874e-02 1.905139535665512085e-02 -1.260948032140731812e-01 1.723946630954742432e-01 3.168131113052368164e-01 -1.511954367160797119e-01 3.463541865348815918e-01 2.129944711923599243e-01 -1.989481598138809204e-01 5.491541698575019836e-02 1.117699779570102692e-02 -1.523253321647644043e-01 -3.577620536088943481e-02 -3.185211420059204102e-01 -4.232963323593139648e-01 -4.839660227298736572e-02
-1.907025575637817383e-01 -2.284345179796218872e-01 -2.515867352485656738e-01 -1.942704468965530396e-01 3.117037005722522736e-02 5.600540339946746826e-02 -1.084577888250350952e-01 -2.668519616127014160e-01 -2.667643129825592041e-01 7.141556590795516968e-02 -2.424138188362121582e-01 2.587003707885742188e-01 -1.038506031036376953e-01 -2.824483253061771393e-02 -2.639371454715728760e-01 -1.120506227016448975e-02 -6.692514568567276001e-02 1.173732727766036987e-01 1.074007526040077209e-01 2.308848202228546143e-01 1.504075974225997925e-01 -1.428296864032745361e-01 1.983006447553634644e-01 7.580684870481491089e-02 6.249937415122985840e-02 -7.849872112274169922e-02 1.161300167441368103e-01 -2.675847709178924561e-01 -2.307678163051605225e-01 -2.869774997234344482e-01 -1.072951108217239380e-01 1.629060655832290649e-01
6.387642025947570801e-02 -2.481577098369598389e-01 -4.080948233604431152e-01 -1.242767795920372009e-01 6.079173833131790161e-02 -6.216600537300109863e-02 3.804848296567797661e-03 -2.875719964504241943e-02 1.842493414878845215e-01 4.022829979658126831e-02 1.504806578159332275e-01 1.169892996549606323e-01 -1.784425377845764160e-01 -1.971068046987056732e-02 -2.084970772266387939e-01 -8.336741477251052856e-02 5.643136799335479736e-02 -3.105647303164005280e-02 -2.260387688875198364e-01 2.483441680669784546e-01 5.055412054061889648e-01 -1.292807310819625854e-01 -1.720713973045349121e-01 -4.927818477153778076e-02 2.024816274642944336e-01 -6.002939119935035706e-02 -5.548666417598724365e-02 -1.089435741305351257e-01 -2.562912106513977051e-01 -6.574532389640808105e-02 -1.772077828645706177e-01 -8.486187458038330078e-02
2.498901635408401489e-01 -5.062023550271987915e-02 -3.821512162685394287e-01 -3.501174598932266235e-02 1.367159634828567505e-01 -9.094752371311187744e-02 9.907683730125427246e-02 2.785394787788391113e-01 -1.665750741958618164e-01 -2.060443162918090820e-02 -2.321362048387527466e-01 8.487751334905624390e-02 1.139903813600540161e-02 -1.438456773757934570e-01 -1.865245252847671509e-01 -2.137849330902099609e-01 -4.084231331944465637e-02 -1.751445829868316650e-01 -2.044324427843093872e-01 1.405019760131835938e-01 9.644824266433715820e-02 -3.572545247152447701e-03 2.611279189586639404e-01 3.354788199067115784e-02 1.273041516542434692e-01 1.233214884996414185e-01 -1.417547911405563354e-01 -1.611735522747039795e-01 -4.149064719676971436e-01 -1.609777063131332397e-01 1.770826280117034912e-01 5.807884410023689270e-02
1.450818628072738647e-01 7.691833376884460449e-02 -3.585459291934967041e-01 5.749324709177017212e-02 -1.216578930616378784e-01 6.068617478013038635e-02 -5.479992926120758057e-02 -7.459781318902969360e-02 1.065059471875429153e-02 -4.651324823498725891e-02 -2.164815366268157959e-01 4.120128974318504333e-02 -6.686200201511383057e-02 4.781367629766464233e-02 2.722964622080326080e-02 -1.054778546094894409e-01 4.349616914987564087e-02 -1.585671678185462952e-02 7.748486846685409546e-02 2.781699299812316895e-01 4.025090336799621582e-01 6.229498609900474548e-02 3.872496485710144043e-01 2.237293422222137451e-01 -2.639009058475494385e-01 -5.415906757116317749e-02 8.222582750022411346e-03 -2.632673084735870361e-01 -9.012044221162796021e-02 -1.993980109691619873e-01 -3.119237720966339111e-01 7.804902642965316772e-02
2.909313142299652100e-01 -1.695673614740371704e-01 -6.590624898672103882e-02 -6.577546894550323486e-02 -3.302574530243873596e-02 1.713292747735977173e-01 2.422482371330261230e-01 2.379935085773468018e-01 1.501078903675079346e-01 -1.568703353404998779e-01 -1.822380870580673218e-01 6.524064391851425171e-02 -1.748134791851043701e-01 2.975164540112018585e-02 -3.635618463158607483e-02 -2.069510519504547119e-01 -1.659385114908218384e-01 6.757324934005737305e-02 -2.987312972545623779e-01 1.251071393489837646e-01 2.109945863485336304e-01 -2.601261436939239502e-01 5.380414426326751709e-02 -1.225001960992813110e-01 -3.451686725020408630e-02 6.588967144489288330e-02 -5.158379673957824707e-02 6.027115508913993835e-03 -1.085357069969177246e-01 -5.057060122489929199e-01 -5.607749894261360168e-02 1.612152308225631714e-01
2.760303905233740807e-04 -3.304182291030883789e-01 -5.315152555704116821e-02 3.927681967616081238e-02 4.446779936552047729e-02 2.976374030113220215e-01 -8.041581511497497559e-02 -3.194842860102653503e-02 2.029792964458465576e-02 1.891429871320724487e-01 -1.641673147678375244e-01 1.107904016971588135e-01 -1.609184443950653076e-01 -1.545532494783401489e-01 3.093624114990234375e-01 -1.075722649693489075e-01 -7.187286764383316040e-02 -9.650580585002899170e-02 -2.055682390928268433e-01 5.106268450617790222e-02 4.587251543998718262e-01 -2.562457621097564697e-01 5.235698446631431580e-02 -5.769153684377670288e-02 -2.907903306186199188e-02 -4.895427078008651733e-02 7.531095296144485474e-02 2.302736043930053711e-01 -9.788539260625839233e-02 -1.828460246324539185e-01 -2.095655053853988647e-01 2.560384869575500488e-01
1.100891828536987305e-01 -3.560683429241180420e-01 3.435863927006721497e-02 1.575559750199317932e-02 1.164328232407569885e-01 8.863716572523117065e-02 -1.877027601003646851e-01 2.378180176019668579e-01 2.144147008657455444e-01 2.430369406938552856e-01 -2.210272997617721558e-01 1.672831922769546509e-01 -2.270781993865966797e-01 1.991348117589950562e-01 1.166842058300971985e-01 -9.980091452598571777e-02 7.479991763830184937e-02 9.541997313499450684e-02 2.159039257094264030e-03 9.996017068624496460e-02 3.765460252761840820e-01 -2.455953741446137428e-03 1.732001453638076782e-02 2.553090453147888184e-01 5.409356579184532166e-02 2.819651663303375244e-01 -1.417978703975677490e-01 -2.734140753746032715e-01 -7.803033292293548584e-02 4.631400853395462036e-02 -1.122982352972030640e-01 1.402955651283264160e-01
2.838113009929656982e-01 -1.410913169384002686e-01 -2.173595875501632690e-01 1.629464030265808105e-01 1.192687824368476868e-01 -3.973989561200141907e-02 9.039581567049026489e-02 -1.448347270488739014e-01 -4.861142486333847046e-02 -1.767523884773254395e-01 -2.123536616563796997e-01 4.115558043122291565e-02 -7.430192828178405762e-02 -2.108497768640518188e-01 -1.492695361375808716e-01 -4.242065921425819397e-02 -5.549714341759681702e-02 1.342796683311462402e-01 1.480048894882202148e-01 1.770690083503723145e-01 2.468571364879608154e-01 -2.451308369636535645e-01 3.522925078868865967e-01 2.695970423519611359e-02 -2.547216415405273438e-01 3.237039446830749512e-01 -2.419282793998718262e-01 -3.184975590556859970e-03 5.379861965775489807e-02 1.461338400840759277e-01 -1.143844947218894958e-01 2.014171779155731201e-01
-7.467869669198989868e-02 -7.611869275569915771e-02 -4.892623052000999451e-02 -2.154556103050708771e-02 -8.351419121026992798e-02 -1.159908547997474670e-01 8.912339061498641968e-02 2.256742715835571289e-01 9.702496230602264404e-02 4.537188261747360229e-02 -3.892081603407859802e-02 4.838209599256515503e-02 -3.147535026073455811e-01 1.451966119930148125e-03 1.229269951581954956e-01 -1.860524415969848633e-01 -6.764715909957885742e-02 5.606811121106147766e-02 9.361677803099155426e-03 -2.573896199464797974e-02 3.914594948291778564e-01 -1.119171231985092163e-01 5.781040787696838379e-01 9.629845619201660156e-03 -2.252814918756484985e-01 1.646595001220703125e-01 -9.445372968912124634e-02 8.363721519708633423e-02 -1.567286103963851929e-01 -1.295520216226577759e-01 -1.386904269456863403e-01 -2.818638980388641357e-01
3.643780946731567383e-01 -3.491454720497131348e-01 -6.161073222756385803e-03 -1.438639909029006958e-01 -2.575389146804809570e-01 3.763184547424316406e-01 1.748712062835693359e-01 6.082450971007347107e-02 1.746214628219604492e-01 -6.007550749927759171e-03 -2.773047387599945068e-01 -1.359799355268478394e-01 -2.455238550901412964e-01 -1.013570949435234070e-01 9.347730316221714020e-03 -1.953270472586154938e-02 -1.971703767776489258e-02 2.769250869750976562e-01 -2.084780335426330566e-01 7.033525407314300537e-02 1.572270989418029785e-01 -6.190585717558860779e-02 1.342103183269500732e-01 3.985712677240371704e-02 -9.015571326017379761e-02 9.547557681798934937e-03 -1.828833073377609253e-01 5.113181471824645996e-02 -1.698110550642013550e-01 -1.150684431195259094e-01 -4.640500620007514954e-02 -1.525732278823852539e-01
1.386260837316513062e-01 7.027378678321838379e-02 -1.042064577341079712e-01 8.925390988588333130e-02 1.545918583869934082e-01 -8.148469030857086182e-02 -1.433452814817428589e-01 1.640953868627548218e-01 2.199759483337402344e-01 -1.890811137855052948e-02 2.022172659635543823e-01 -1.739099770784378052e-01 -2.629195153713226318e-01 -3.877495974302291870e-02 -2.250938117504119873e-01 5.770639330148696899e-02 -5.223037675023078918e-02 -1.505940314382314682e-02 -1.408885866403579712e-01 -6.096978485584259033e-02 2.498139627277851105e-02 -3.399907350540161133e-01 3.251618444919586182e-01 2.043207287788391113e-01 -1.058148369193077087e-01 -1.788753867149353027e-01 -1.088811159133911133e-01 1.389411650598049164e-02 -3.338493108749389648e-01 -3.317401409149169922e-01 -2.566045820713043213e-01 4.103706404566764832e-02
4.282539710402488708e-03 -1.428621113300323486e-01 -1.473441272974014282e-01 -1.419232934713363647e-01 2.296518981456756592e-01 1.557833552360534668e-01 -1.999309472739696503e-02 4.016824811697006226e-02 1.197411492466926575e-01 3.277619555592536926e-02 -1.003665104508399963e-01 1.377500742673873901e-01 -1.819239258766174316e-01 -1.970331519842147827e-01 1.709195524454116821e-01 -4.364248216152191162e-01 -1.012747958302497864e-01 7.939728349447250366e-02 -1.520845852792263031e-02 7.009209692478179932e-02 2.857816517353057861e-01 -1.121245846152305603e-01 -1.754982769489288330e-01 1.761204004287719727e-01 -1.092106699943542480e-01 -8.321963250637054443e-02 -3.544398248195648193e-01 7.093909382820129395e-02 -3.452009856700897217e-01 -2.600031197071075439e-01 -6.896267831325531006e-02 6.196314841508865356e-02
8.447841554880142212e-02 -1.393888592720031738e-01 -1.054833531379699707e-01 -6.546665728092193604e-02 4.446844458580017090e-01 2.259196639060974121e-01 2.918148636817932129e-01 1.807771325111389160e-01 -2.489206492900848389e-01 4.144034907221794128e-02 -6.973145157098770142e-02 -2.515713870525360107e-02 -1.081154644489288330e-01 2.224256657063961029e-02 -2.035872936248779297e-01 3.652699291706085205e-02 -6.128846853971481323e-02 1.422926038503646851e-01 -1.648850440979003906e-01 -1.068261191248893738e-01 3.091027736663818359e-01 -7.113303989171981812e-02 -7.767504453659057617e-02 6.233464926481246948e-02 -2.795799076557159424e-01 -1.151743754744529724e-01 -1.878675669431686401e-01 -2.443071305751800537e-01 -1.962969005107879639e-01 -2.171988785266876221e-01 -1.326429843902587891e-01 6.650861352682113647e-02
2.076806277036666870e-01 -3.784591555595397949e-01 9.635193645954132080e-02 -2.025592178106307983e-01 -1.319395005702972412e-01 1.892907321453094482e-01 3.505481183528900146e-01 5.902569368481636047e-02 9.266769140958786011e-02 1.854884177446365356e-01 -1.857039928436279297e-01 5.139339342713356018e-02 1.094765290617942810e-01 -1.555526107549667358e-01 -5.060220509767532349e-02 1.296385079622268677e-01 1.079843658953905106e-02 2.059839516878128052e-01 -2.998441755771636963e-01 2.168541252613067627e-01 1.341831088066101074e-01 -1.019173264503479004e-01 1.702394038438796997e-01 -7.688715308904647827e-02 -3.121914267539978027e-01 8.024793118238449097e-02 -1.880437284708023071e-01 -1.305126398801803589e-01 -3.976075723767280579e-02 -1.041977703571319580e-01 -1.596057564020156860e-01 1.052358373999595642e-01
1.293982267379760742e-01 -3.102546930313110352e-01 -2.647811770439147949e-01 -2.970024645328521729e-01 3.481096625328063965e-01 -2.940315986052155495e-03 1.860220581293106079e-01 1.346317380666732788e-01 9.173212200403213501e-02 -8.234137296676635742e-02 -1.050776541233062744e-01 1.827392578125000000e-01 -2.919760942459106445e-01 -5.019101500511169434e-02 2.602293193340301514e-01 -8.284134417772293091e-02 1.578466594219207764e-01 -4.583413526415824890e-02 2.197855152189731598e-02 7.099366188049316406e-02 -9.642022848129272461e-02 -4.575813114643096924e-01 2.530473098158836365e-02 4.764111712574958801e-02 -7.650382816791534424e-02 9.297078102827072144e-02 -7.330972701311111450e-02 6.198929995298385620e-02 3.279344737529754639e-02 -1.702631413936614990e-01 -5.589358136057853699e-02 -1.474766135215759277e-01
9.327405691146850586e-02 -6.953071057796478271e-02 7.615893334150314331e-02 -1.186369806528091431e-01 1.326983869075775146e-01 1.284201741218566895e-01 6.891001015901565552e-02 1.129270046949386597e-01 2.093456685543060303e-01 1.248561963438987732e-01 1.838357187807559967e-02 -1.023105531930923462e-01 -2.222123295068740845e-01 4.793551191687583923e-02 4.747076705098152161e-02 -1.363412290811538696e-01 -4.801314771175384521e-01 2.361278980970382690e-01 -2.587684392929077148e-01 1.738172620534896851e-01 2.122382074594497681e-01 -3.043365180492401123e-01 1.581854373216629028e-01 -1.033441349864006042e-01 -1.438413560390472412e-01 3.296917537227272987e-03 -4.070537164807319641e-02 9.119917452335357666e-02 -2.895986437797546387e-01 -2.881338298320770264e-01 1.127393469214439392e-01 7.177423685789108276e-02
9.577675908803939819e-02 -2.527705430984497070e-01 -1.277332603931427002e-01 -4.211615771055221558e-02 1.069001704454421997e-01 1.255409568548202515e-01 -1.458375602960586548e-01 9.747271239757537842e-02 2.204052731394767761e-02 1.850433051586151123e-01 -3.580721616744995117e-01 4.271152615547180176e-02 -3.234463036060333252e-01 7.446620613336563110e-02 -4.129019081592559814e-01 8.595227450132369995e-02 1.751223355531692505e-01 -3.345895931124687195e-02 1.663976609706878662e-01 3.354764878749847412e-01 1.607970893383026123e-01 -1.933893263339996338e-01 -6.276280432939529419e-02 -1.557966414839029312e-02 -1.924135982990264893e-01 1.563929766416549683e-02 -2.202751040458679199e-01 1.012622639536857605e-01 3.459808882325887680e-03 -1.065976694226264954e-01 -1.664254814386367798e-01 1.533265113830566406e-01
-4.801480099558830261e-04 -3.794346749782562256e-01 1.169144138693809509e-01 -3.387848436832427979e-01 1.341561526060104370e-01 1.856877356767654419e-01 -2.093566656112670898e-01 -4.757541418075561523e-02 1.017675995826721191e-01 1.444855034351348877e-01 -5.015437677502632141e-02 1.286735236644744873e-01 -4.114239290356636047e-02 1.339130848646163940e-01 -1.492776572704315186e-01 -2.409048229455947876e-01 1.205777563154697418e-02 -2.919801697134971619e-02 6.818446516990661621e-02 3.892287611961364746e-01 3.094455003738403320e-01 -2.407097071409225464e-01 9.046632796525955200e-02 1.571478098630905151e-01 -3.942558169364929199e-02 -1.288910955190658569e-01 -2.846615016460418701e-01 -9.916422516107559204e-02 -1.211831495165824890e-01 9.818246215581893921e-02 3.707141429185867310e-02 1.756059750914573669e-02
2.892993092536926270e-01 -1.396931409835815430e-01 -5.620231032371520996e-01 5.812904797494411469e-03 7.387807220220565796e-02 -7.939631119370460510e-03 6.529333442449569702e-02 3.728595674037933350e-01 7.778646796941757202e-02 1.200976967811584473e-01 -7.405896484851837158e-02 2.748678624629974365e-02 -2.007671631872653961e-02 -5.848913267254829407e-02 -1.830763965845108032e-01 -1.684239059686660767e-01 1.931972503662109375e-01 -6.833218783140182495e-02 -1.792705208063125610e-01 1.313700526952743530e-01 1.027371659874916077e-01 8.071273565292358398e-02 1.356361955404281616e-01 4.595043882727622986e-02 -3.398069739341735840e-02 1.161835640668869019e-01 -3.627617657184600830e-02 -3.262290954589843750e-01 -2.473623156547546387e-01 -9.454486519098281860e-02 7.235119491815567017e-02 1.137218326330184937e-01
2.379032373428344727e-01 1.874560862779617310e-02 -4.048570990562438965e-01 -8.447278290987014771e-02 2.325134128332138062e-01 7.253105938434600830e-02 1.056352257728576660e-01 1.146424114704132080e-01 4.706863686442375183e-02 5.623754486441612244e-02 -2.718428149819374084e-02 2.224974520504474640e-02 -4.298334568738937378e-02 -2.515529692173004150e-01 -1.833776682615280151e-01 -7.637175917625427246e-02 -4.500056430697441101e-02 -1.739538460969924927e-01 -2.150467932224273682e-01 2.061844617128372192e-01 2.897168993949890137e-01 4.567449912428855896e-02 3.284431099891662598e-01 1.221177503466606140e-01 -4.021976515650749207e-02 8.629614487290382385e-03 -1.156593337655067444e-01 -9.687702357769012451e-02 -2.292069643735885620e-01 -7.937703281641006470e-02 3.941873610019683838e-01 9.303700923919677734e-02
-1.907096058130264282e-02 3.703080117702484131e-02 -2.538585960865020752e-01 -2.545233257114887238e-02 1.306685209274291992e-01 -1.177417635917663574e-01 -3.460269570350646973e-01 -1.471677571535110474e-01 -2.272261083126068115e-01 6.024852022528648376e-02 -1.395655721426010132e-01 1.676090061664581299e-01 -1.612291336059570312e-01 -1.721030175685882568e-01 -6.434734910726547241e-03 -1.939848065376281738e-02 -1.346796751022338867e-01 3.567906841635704041e-02 8.901641704142093658e-03 1.840373314917087555e-02 4.011800289154052734e-01 -2.489854544401168823e-01 -5.189828108996152878e-03 4.165549203753471375e-02 -6.010234728455543518e-02 -1.639429479837417603e-01 -2.518156170845031738e-01 -2.169617414474487305e-01 -3.117656111717224121e-01 -6.879393011331558228e-02 -1.912000775337219238e-01 -2.792597115039825439e-01
5.206460505723953247e-02 -2.506386041641235352e-01 -5.616323091089725494e-03 4.248339310288429260e-02 -2.270942777395248413e-01 -1.002342849969863892e-01 2.049662470817565918e-01 7.766780257225036621e-02 -5.973882228136062622e-02 2.802970446646213531e-02 -1.683434844017028809e-01 1.121210679411888123e-01 -3.143829107284545898e-01 5.246343836188316345e-02 1.551079899072647095e-01 -7.776980847120285034e-02 2.973205223679542542e-02 2.661201059818267822e-01 -9.544252604246139526e-02 -1.198529638350009918e-02 2.531766295433044434e-01 -3.387989699840545654e-01 4.150041937828063965e-01 -1.344959735870361328e-01 -1.070121154189109802e-01 2.210854552686214447e-02 -1.694672703742980957e-01 -2.106716483831405640e-02 -3.407149612903594971e-01 5.151481181383132935e-02 -7.030584383755922318e-03 -1.896304339170455933e-01
1.145433336496353149e-01 -2.688472867012023926e-01 -2.893932461738586426e-01 8.404161781072616577e-02 -1.871644258499145508e-01 1.513736546039581299e-01 -1.194723024964332581e-01 -1.917458176612854004e-01 -2.010091580450534821e-02 2.145638912916183472e-01 -1.569625288248062134e-01 7.149074971675872803e-02 2.079507522284984589e-02 -1.328308284282684326e-01 1.281350255012512207e-01 -8.497366309165954590e-02 -3.527760133147239685e-02 -1.645215302705764771e-01 2.636274099349975586e-01 1.257386207580566406e-01 2.286263853311538696e-01 -1.543491482734680176e-01 2.167735546827316284e-01 7.388143986463546753e-02 -1.852894723415374756e-01 -1.285249888896942139e-01 3.550155833363533020e-02 6.884533166885375977e-02 -2.080290913581848145e-01 -4.839278161525726318e-01 -1.220970824360847473e-01 7.425712049007415771e-02
-1.469829529523849487e-01 -2.598428428173065186e-01 6.848718971014022827e-02 -1.367504149675369263e-01 4.196014106273651123e-01 1.416731327772140503e-01 1.700057834386825562e-01 1.422294974327087402e-01 -1.581102311611175537e-01 2.190997451543807983e-01 -2.515935301780700684e-01 -8.581271767616271973e-02 -1.731336861848831177e-01 -9.551800787448883057e-02 -1.439360529184341431e-01 -6.579087674617767334e-02 6.049035117030143738e-02 1.859646290540695190e-03 -3.712462633848190308e-02 -2.039176225662231445e-01 2.111648321151733398e-01 -1.038741320371627808e-01 1.998928934335708618e-01 1.677934266626834869e-02 -1.031647846102714539e-01 -7.723225653171539307e-02 -3.418444097042083740e-01 -1.379553824663162231e-01 -1.080754548311233521e-01 -2.810209691524505615e-01 -1.946045607328414917e-01 1.055645197629928589e-01
3.196227177977561951e-02 -1.260846257209777832e-01 -1.024379730224609375e-01 -3.200654638931155205e-03 2.720454474911093712e-03 2.075792551040649414e-01 2.929434180259704590e-02 -2.196168452501296997e-01 -4.126653447747230530e-02 1.094740405678749084e-01 -2.750992178916931152e-01 -2.554265260696411133e-01 -6.713806092739105225e-02 -1.856604367494583130e-01 1.483268290758132935e-01 -8.595106005668640137e-02 3.232076168060302734e-01 6.676913052797317505e-02 -9.458755701780319214e-02 7.694120984524488449e-03 2.368588149547576904e-01 3.013166226446628571e-02 1.415612250566482544e-01 4.176200032234191895e-01 -8.989425003528594971e-02 -1.962713301181793213e-01 -2.315099239349365234e-01 -2.352281510829925537e-01 -3.113878667354583740e-01 -1.245544254779815674e-01 -1.399659514427185059e-01 2.080753073096275330e-02
2.892441153526306152e-01 -2.346962988376617432e-01 -3.774403035640716553e-01 -1.580636799335479736e-01 5.954398959875106812e-02 4.446048289537429810e-02 1.597170531749725342e-02 5.465672817081212997e-03 -3.726336732506752014e-02 1.973963081836700439e-01 -6.845079362392425537e-02 -1.314943935722112656e-02 -1.396879851818084717e-01 -1.479510068893432617e-01 -6.203280016779899597e-02 1.625755131244659424e-01 -6.114331632852554321e-02 -4.938190057873725891e-02 -1.022894307971000671e-01 3.321523070335388184e-01 2.264858633279800415e-01 1.599662820808589458e-03 1.462466567754745483e-01 1.196959614753723145e-01 -1.769006550312042236e-01 -9.713542461395263672e-02 -2.045464515686035156e-02 -2.022920548915863037e-01 -9.787302464246749878e-02 -2.786731421947479248e-01 4.249919056892395020e-01 8.488309383392333984e-02
2.422313839197158813e-01 -3.725774288177490234e-01 1.671617925167083740e-01 2.393673211336135864e-01 1.968266516923904419e-01 3.909130021929740906e-02 -2.101708762347698212e-02 -5.809871852397918701e-02 5.568500608205795288e-02 1.176902726292610168e-01 -2.516620159149169922e-01 -4.649183154106140137e-02 -9.907740354537963867e-02 9.441499412059783936e-02 -9.670350700616836548e-03 2.908900380134582520e-01 -2.149695158004760742e-02 2.759267091751098633e-01 -5.278506502509117126e-02 8.903000503778457642e-02 1.102380305528640747e-01 -1.700693666934967041e-01 9.734598547220230103e-02 4.209124743938446045e-01 -8.361404389142990112e-02 1.466994523070752621e-03 -2.224620059132575989e-02 -2.738647460937500000e-01 -1.883621364831924438e-01 -3.213154897093772888e-02 -1.417208909988403320e-01 -1.821494400501251221e-01
-2.787757664918899536e-02 -4.065826237201690674e-01 -1.861806809902191162e-01 -7.103683054447174072e-02 2.287504225969314575e-01 1.004287824034690857e-01 -8.181207813322544098e-03 2.275277674198150635e-01 -7.856635004281997681e-02 -1.078751832246780396e-01 7.925383746623992920e-02 6.860473752021789551e-02 -2.128179520368576050e-01 -1.540582925081253052e-01 -6.019334495067596436e-02 -3.245245218276977539e-01 1.709270775318145752e-01 1.763233244419097900e-01 -9.807155281305313110e-02 7.911964505910873413e-02 1.934520602226257324e-01 -2.775010168552398682e-01 -2.236216366291046143e-01 3.793521597981452942e-02 -1.778528988361358643e-01 -1.609290093183517456e-01 -8.574556559324264526e-02 -5.799348652362823486e-02 -3.325442075729370117e-01 -1.002635285258293152e-01 4.792058095335960388e-02 -1.998822987079620361e-01
-3.029452078044414520e-02 -9.529333561658859253e-02 -9.903942048549652100e-02 -2.299277484416961670e-01 1.986278593540191650e-01 -1.855224668979644775e-01 1.656142473220825195e-01 2.388624697923660278e-01 -2.420799247920513153e-02 3.727234303951263428e-01 1.873487234115600586e-02 2.563034929335117340e-02 -1.710606068372726440e-01 -1.955993324518203735e-01 -1.255962401628494263e-01 3.845398779958486557e-03 -2.670322358608245850e-01 5.480410158634185791e-02 -3.895249664783477783e-01 -1.448378562927246094e-01 2.908239960670471191e-01 -6.167608499526977539e-02 1.935569196939468384e-01 -6.541097909212112427e-02 -2.314369082450866699e-01 -5.439958069473505020e-03 1.989512890577316284e-02 -5.644929036498069763e-02 -2.061623334884643555e-01 -1.490294933319091797e-01 -2.112043052911758423e-01 -3.881177306175231934e-02
-5.731952190399169922e-02 -2.506102621555328369e-01 -3.540507256984710693e-01 -8.957026898860931396e-02 9.646275639533996582e-02 1.417091637849807739e-01 1.145207509398460388e-01 -2.455824911594390869e-01 -1.722660809755325317e-01 2.081787586212158203e-01 -2.114821374416351318e-01 3.995972573757171631e-01 -9.714361280202865601e-02 6.387836486101150513e-02 -1.301164627075195312e-01 -3.843076154589653015e-02 2.487683743238449097e-01 1.611820608377456665e-01 -1.778517663478851318e-01 1.378507465124130249e-01 2.171828746795654297e-01 -1.552870720624923706e-01 1.372976601123809814e-01 1.830900460481643677e-01 1.023892834782600403e-01 1.367103457450866699e-01 1.247271299362182617e-01 -1.030839756131172180e-01 -2.082473039627075195e-01 -1.636320948600769043e-01 1.854311209172010422e-03 2.690766565501689911e-02
5.043293535709381104e-02 -1.355865448713302612e-01 -1.520059555768966675e-01 -4.018361121416091919e-02 -1.693778634071350098e-01 -1.213513016700744629e-01 4.994001612067222595e-02 3.984441608190536499e-02 -1.084995549172163010e-02 -6.722163408994674683e-02 -2.769693173468112946e-02 1.914051324129104614e-01 -3.523154556751251221e-01 -4.666392877697944641e-02 -4.014318808913230896e-03 -6.279840320348739624e-02 1.416913233697414398e-02 2.334831804037094116e-01 -1.212422847747802734e-01 7.834100723266601562e-02 2.529942989349365234e-01 -2.866790592670440674e-01 4.676038026809692383e-01 -1.048874482512474060e-01 -1.997149549424648285e-02 2.751823365688323975e-01 -1.134284734725952148e-01 -5.693082138895988464e-02 -4.031333625316619873e-01 -1.244680117815732956e-02 2.387993503361940384e-03 -1.680670827627182007e-01
-2.957806922495365143e-02 -2.670680880546569824e-01 -4.403563141822814941e-01 -1.303114145994186401e-01 1.097374260425567627e-01 -1.349965333938598633e-01 1.381631791591644287e-01 2.469133026897907257e-02 1.723679946735501289e-03 5.313405394554138184e-02 -1.914038509130477905e-01 2.216415554285049438e-01 -1.338825374841690063e-01 -1.474011838436126709e-01 2.011809647083282471e-01 9.406308084726333618e-02 8.375844359397888184e-02 -5.716749280691146851e-02 -1.242818757891654968e-01 3.154641091823577881e-01 2.215268909931182861e-01 -6.233038846403360367e-03 1.232479661703109741e-01 1.053703129291534424e-01 -1.036108285188674927e-01 -2.441561818122863770e-01 -6.265983730554580688e-02 -1.996240466833114624e-01 -1.111530289053916931e-01 -3.091765940189361572e-01 2.062422633171081543e-01 1.553139388561248779e-01
-4.883372783660888672e-02 -4.202474057674407959e-01 3.738136589527130127e-02 -4.312200099229812622e-02 1.014678105711936951e-01 2.375632226467132568e-01 1.774002313613891602e-01 1.296862214803695679e-01 1.046213414520025253e-02 -5.194960627704858780e-03 -1.366870850324630737e-01 5.509534478187561035e-02 4.212222248315811157e-02 -3.092720210552215576e-01 -6.612657755613327026e-02 -1.006080955266952515e-02 -1.336951553821563721e-01 -2.244699513539671898e-03 2.531938254833221436e-01 9.967162460088729858e-02 3.948147892951965332e-01 -5.529698450118303299e-03 5.320518463850021362e-02 -2.528558298945426941e-02 -2.244819402694702148e-01 -7.391448318958282471e-02 -1.402053385972976685e-01 -2.025736868381500244e-02 -4.157252609729766846e-01 -9.848938137292861938e-02 -1.852009445428848267e-01 -1.868835240602493286e-01
4.850961640477180481e-02 -2.194310724735260010e-01 -9.913565218448638916e-02 -2.770030498504638672e-01 1.019971519708633423e-01 2.866199016571044922e-01 3.252526000142097473e-02 3.116863071918487549e-01 -7.767027616500854492e-02 3.577755689620971680e-01 -1.778849065303802490e-01 -4.200111329555511475e-02 -1.503280103206634521e-01 -2.710704505443572998e-01 1.761325448751449585e-02 -4.444806277751922607e-02 -1.168301180005073547e-01 -4.834597557783126831e-02 -1.639962792396545410e-01 4.602644219994544983e-02 3.384170830249786377e-01 -1.578108966350555420e-01 -1.144216284155845642e-01 3.379409760236740112e-02 -2.614718377590179443e-01 8.576203137636184692e-02 5.354332551360130310e-02 -1.306809037923812866e-01 -1.560863107442855835e-01 -1.169867441058158875e-01 5.084699392318725586e-02 -2.672172188758850098e-01
1.081132218241691589e-01 -4.238815605640411377e-01 -2.102152556180953979e-01 1.169293224811553955e-01 -9.042269736528396606e-02 1.798101887106895447e-02 -9.453063830733299255e-03 1.210800781846046448e-01 -1.222649812698364258e-01 -1.249828711152076721e-01 1.142091825604438782e-01 7.171946763992309570e-02 -2.426626831293106079e-01 7.350084930658340454e-02 1.101970002055168152e-01 -2.566263638436794281e-02 -7.469829916954040527e-02 3.507561981678009033e-01 -5.741948634386062622e-02 1.365772932767868042e-01 2.073271721601486206e-01 -4.194204881787300110e-02 2.876249253749847412e-01 -5.693008005619049072e-02 -1.784021705389022827e-01 1.468267887830734253e-01 -1.824805587530136108e-01 -1.634271740913391113e-01 -3.791624903678894043e-01 1.305511742830276489e-01 -2.073230743408203125e-01 -5.675022676587104797e-02
1.162350401282310486e-01 -9.377695620059967041e-02 -4.386055469512939453e-01 -1.508004814386367798e-01 -7.920867204666137695e-02 8.796642720699310303e-02 4.664132371544837952e-02 -9.377070516347885132e-02 3.654650412499904633e-03 -2.615851759910583496e-01 -2.899469137191772461e-01 -1.888012699782848358e-02 1.090046484023332596e-02 4.326066374778747559e-02 3.189107403159141541e-02 1.008276417851448059e-01 1.320740580558776855e-01 -1.086287125945091248e-01 2.039055339992046356e-02 1.175960078835487366e-01 2.473187297582626343e-01 3.907874599099159241e-02 4.711928069591522217e-01 1.224037408828735352e-01 -2.478752583265304565e-01 -1.455142498016357422e-01 -8.006002753973007202e-02 -1.630605906248092651e-01 -6.739528477191925049e-02 -2.090947031974792480e-01 -2.411982864141464233e-01 7.948651164770126343e-02
4.121483117341995239e-02 -2.157508432865142822e-01 -1.652490645647048950e-01 -1.868726015090942383e-01 6.183067709207534790e-02 2.062302678823471069e-01 -1.755583100020885468e-02 -3.036904335021972656e-01 -1.503224372863769531e-01 2.297560125589370728e-01 -2.924754619598388672e-01 3.239131569862365723e-01 -1.761037707328796387e-01 4.411539807915687561e-02 -1.562997847795486450e-01 -2.480308413505554199e-01 1.853392422199249268e-01 2.707511000335216522e-02 -7.498901337385177612e-02 1.257139891386032104e-01 9.915722906589508057e-02 -2.104245722293853760e-01 2.167058885097503662e-01 1.807252764701843262e-01 1.751925945281982422e-01 -1.939798146486282349e-02 8.211001008749008179e-02 -1.119105145335197449e-01 -1.616004854440689087e-01 -2.687654197216033936e-01 3.726255148649215698e-02 1.598843187093734741e-01
1.871559023857116699e-01 -5.096165537834167480e-01 -3.476041555404663086e-02 -1.877744495868682861e-01 1.895661950111389160e-01 6.582105159759521484e-02 -1.711298376321792603e-01 -3.145676478743553162e-02 1.905022561550140381e-01 2.618115842342376709e-01 3.101402707397937775e-02 -2.955563552677631378e-02 7.646942138671875000e-02 2.949830144643783569e-02 -3.489980846643447876e-02 -7.712084800004959106e-02 1.062894091010093689e-01 -1.444910764694213867e-01 9.119435399770736694e-02 -2.116796560585498810e-02 2.456434071063995361e-01 -1.516352891921997070e-01 9.649440646171569824e-02 3.424770385026931763e-02 -7.661721855401992798e-02 4.880647733807563782e-02 -1.056914031505584717e-01 -2.921312749385833740e-01 -3.465816974639892578e-01 -1.526922285556793213e-01 -1.651727855205535889e-01 2.597329020500183105e-01
8.027151226997375488e-02 3.923168405890464783e-02 -3.233876824378967285e-01 -9.143503010272979736e-02 6.052483618259429932e-02 1.722194850444793701e-01 2.168037891387939453e-01 2.345063090324401855e-01 -2.793627083301544189e-01 -2.065327204763889313e-02 -7.015694677829742432e-02 -2.806454896926879883e-01 -1.571937948465347290e-01 1.976022683084011078e-02 -5.316799134016036987e-02 -1.696506440639495850e-01 -1.159525886178016663e-01 1.004876270890235901e-01 -2.758198380470275879e-01 5.143147706985473633e-02 1.382505297660827637e-01 -2.575938105583190918e-01 1.940497756004333496e-01 3.522793054580688477e-01 -2.682050168514251709e-01 -9.351315349340438843e-02 -1.157090514898300171e-01 -7.001993060111999512e-02 -1.072034612298011780e-01 -1.637223735451698303e-02 -8.534190058708190918e-02 -2.395680099725723267e-01
8.439449965953826904e-02 -6.574276834726333618e-02 -1.704164780676364899e-02 -5.657712370157241821e-02 2.641441822052001953e-01 1.258887201547622681e-01 2.295145690441131592e-01 3.216813206672668457e-01 1.141259446740150452e-01 1.023451536893844604e-01 -3.452997803688049316e-01 -1.751386076211929321e-01 -6.495476514101028442e-02 1.099288370460271835e-02 8.489669859409332275e-02 -5.469901487231254578e-02 -1.980655454099178314e-02 2.634541392326354980e-01 -2.352981418371200562e-01 2.012026263400912285e-03 1.926467567682266235e-01 -1.150134056806564331e-01 8.390234410762786865e-02 -2.165291309356689453e-01 -2.594974040985107422e-01 -1.737379580736160278e-01 -2.905227243900299072e-01 -2.053963765501976013e-02 -2.339984625577926636e-01 -1.885881721973419189e-01 -2.246283888816833496e-01 -5.273747444152832031e-02
4.293275251984596252e-02 -2.355384379625320435e-01 -3.300851210951805115e-02 1.368474811315536499e-01 2.742375731468200684e-01 6.984260678291320801e-02 -9.122059494256973267e-02 2.553356289863586426e-01 -2.515399456024169922e-02 2.012989372014999390e-01 4.436374083161354065e-02 -9.059715084731578827e-03 -7.772881537675857544e-02 -1.433361321687698364e-01 -3.691125195473432541e-03 -1.538414359092712402e-01 -5.879753828048706055e-02 2.609778344631195068e-01 -1.201715040951967239e-02 -1.313638538122177124e-01 2.691347599029541016e-01 -1.135249137878417969e-01 7.824389636516571045e-02 3.710876107215881348e-01 -8.173948526382446289e-02 -1.122172996401786804e-01 -4.979713857173919678e-01 -6.622216105461120605e-02 -2.967523410916328430e-02 -2.576826512813568115e-01 -1.133528500795364380e-01 -7.684952765703201294e-02
-9.718224406242370605e-03 -1.252367347478866577e-01 -9.970133006572723389e-02 -4.916431754827499390e-02 -1.220456883311271667e-01 -1.369431912899017334e-01 4.260790720582008362e-02 2.023674100637435913e-01 3.729844838380813599e-02 1.000629290938377380e-01 -1.598299294710159302e-01 1.087735444307327271e-01 -3.380745649337768555e-01 -1.622576862573623657e-01 2.171611785888671875e-01 -1.702695339918136597e-01 -6.213298812508583069e-02 1.695146858692169189e-01 -8.596226572990417480e-03 -1.298095751553773880e-02 1.773515343666076660e-01 -1.265813261270523071e-01 5.125527977943420410e-01 -1.753170490264892578e-01 -3.446357697248458862e-02 1.713377982378005981e-01 -1.850627362728118896e-01 -5.506227537989616394e-02 -3.876670002937316895e-01 -1.786578297615051270e-01 -6.378874182701110840e-02 -4.510726407170295715e-02
-1.127749308943748474e-01 -2.941740751266479492e-01 -1.259119361639022827e-01 -5.086734518408775330e-02 1.755690574645996094e-01 7.373074442148208618e-02 7.104213535785675049e-02 1.840844005346298218e-01 6.391805410385131836e-02 1.648477464914321899e-01 -1.438519209623336792e-01 1.132780835032463074e-01 7.376927416771650314e-03 -2.366765886545181274e-01 -7.114171981811523438e-02 -1.828474402427673340e-01 -6.651495397090911865e-02 2.140620350837707520e-01 -1.778117008507251740e-02 2.690051198005676270e-01 2.498475313186645508e-01 -2.959651313722133636e-02 5.340634286403656006e-02 -3.011735975742340088e-01 -2.645422220230102539e-01 -9.214343130588531494e-02 -2.958180308341979980e-01 -1.329935193061828613e-01 -2.863247990608215332e-01 -1.877666711807250977e-01 -1.002625450491905212e-01 -2.387750595808029175e-01
-6.353019922971725464e-02 -3.072836399078369141e-01 -1.066213771700859070e-01 -1.328511089086532593e-01 1.268232315778732300e-01 1.587808579206466675e-01 2.671492695808410645e-01 2.787719368934631348e-01 1.805865019559860229e-02 4.269829764962196350e-02 -2.422471791505813599e-01 3.604952245950698853e-02 2.792492136359214783e-02 -1.584549844264984131e-01 -5.349918827414512634e-02 -1.982564479112625122e-01 -8.261550962924957275e-02 1.427211463451385498e-01 -7.093595713376998901e-02 6.701119989156723022e-02 1.985980868339538574e-01 -1.254451274871826172e-01 9.763940423727035522e-02 -3.091231286525726318e-01 -3.937984108924865723e-01 -4.955007880926132202e-02 -2.075901627540588379e-01 -3.327591717243194580e-02 -3.082851171493530273e-01 -2.390140593051910400e-01 -7.753586862236261368e-03 -3.179392963647842407e-02
9.149462729692459106e-02 -1.751891076564788818e-01 -3.461852073669433594e-01 7.127482444047927856e-02 2.126409858465194702e-01 3.515165746212005615e-01 7.771378755569458008e-02 1.546026170253753662e-01 2.398338615894317627e-01 -2.006636746227741241e-02 -1.711534708738327026e-01 2.976410984992980957e-01 -8.120825141668319702e-02 -2.255285903811454773e-02 -2.385147511959075928e-01 -1.422614306211471558e-01 1.932295039296150208e-02 1.270405501127243042e-01 1.850534696131944656e-03 1.449024826288223267e-01 1.976797878742218018e-01 -1.018332317471504211e-01 2.002570405602455139e-02 4.184819757938385010e-01 -9.881861507892608643e-02 -1.086454316973686218e-01 7.969807088375091553e-02 -1.921543031930923462e-01 3.561647608876228333e-02 8.028336614370346069e-02 -2.032526731491088867e-01 2.993555739521980286e-02
6.702350825071334839e-02 -2.454774975776672363e-01 -3.692385256290435791e-01 -1.297278553247451782e-01 2.998583316802978516e-01 -1.423230916261672974e-01 -9.763419628143310547e-02 -1.907937042415142059e-02 -3.043186385184526443e-03 1.008705422282218933e-01 -1.222932431846857071e-02 -1.720523387193679810e-01 1.199987977743148804e-01 7.704667747020721436e-02 6.199201568961143494e-02 -4.150458052754402161e-02 2.591292187571525574e-02 -5.966684222221374512e-02 -4.043839573860168457e-01 6.899904459714889526e-02 8.926306664943695068e-02 -1.971965134143829346e-01 1.829470843076705933e-01 5.005303621292114258e-01 5.662906169891357422e-02 -3.210396319627761841e-02 1.167492642998695374e-01 8.686871151439845562e-04 -1.515651345252990723e-01 -1.696714311838150024e-01 -5.211815983057022095e-02 -1.430344283580780029e-01
-4.766303673386573792e-02 -1.439113467931747437e-01 -1.745415031909942627e-01 6.568189710378646851e-02 8.396306633949279785e-02 1.792319267988204956e-01 3.995093703269958496e-02 -2.390951514244079590e-01 -2.999474704265594482e-01 -8.703450113534927368e-02 -5.212700739502906799e-02 -6.944692134857177734e-02 -1.769720017910003662e-01 2.065574228763580322e-01 -2.354936860501766205e-02 -2.288675457239151001e-01 -1.167844459414482117e-01 -1.564361751079559326e-01 -9.612962603569030762e-02 5.128132700920104980e-01 3.397756516933441162e-01 -1.536939144134521484e-01 9.206520020961761475e-02 -9.453847073018550873e-03 -1.392245143651962280e-01 4.131733626127243042e-02 -1.587808877229690552e-01 -6.762704998254776001e-02 -2.112200111150741577e-01 -2.275393754243850708e-01 -4.695381224155426025e-02 6.976307183504104614e-02
3.207390308380126953e-01 -2.058347128331661224e-02 -1.942610889673233032e-01 -2.467370405793190002e-02 3.178809583187103271e-01 3.617226332426071167e-02 5.073404684662818909e-02 -7.058126479387283325e-02 4.433170333504676819e-02 -6.558587402105331421e-02 -2.456459999084472656e-01 -2.413313984870910645e-01 2.121176337823271751e-03 -1.054393798112869263e-01 -3.281006962060928345e-02 -6.016435101628303528e-03 1.820598915219306946e-02 -6.082852184772491455e-02 1.520099788904190063e-01 2.085067629814147949e-01 2.890174984931945801e-01 -2.518653869628906250e-01 -4.705159738659858704e-02 3.305394351482391357e-01 2.458296529948711395e-02 -2.010588049888610840e-01 -1.868191175162792206e-02 -3.290093243122100830e-01 -2.234944552183151245e-01 -1.139908134937286377e-01 -1.356500089168548584e-01 -2.265811562538146973e-01
-3.323106095194816589e-02 -3.211980462074279785e-01 -5.868353694677352905e-02 5.342183262109756470e-02 -2.117872685194015503e-01 -1.352352797985076904e-01 1.530044227838516235e-01 1.054384037852287292e-01 -1.455492228269577026e-01 8.701287209987640381e-02 -1.474260538816452026e-01 1.413041353225708008e-01 -3.549021184444427490e-01 2.084368141368031502e-03 1.653072834014892578e-01 -7.399176061153411865e-02 4.313937574625015259e-02 2.345475554466247559e-01 -8.920731395483016968e-02 4.756592214107513428e-02 2.479370087385177612e-01 -1.986775696277618408e-01 4.472669064998626709e-01 -8.703830838203430176e-02 -1.079073324799537659e-01 7.620339840650558472e-02 -8.979323506355285645e-02 -4.311512410640716553e-02 -3.316712081432342529e-01 7.206267118453979492e-02 6.441531004384160042e-04 -2.104917317628860474e-01
1.309508681297302246e-01 -2.575481534004211426e-01 -8.113657124340534210e-03 -3.340170979499816895e-01 -9.355451911687850952e-02 1.239969432353973389e-01 7.816293090581893921e-02 2.204316258430480957e-01 2.303067147731781006e-01 -7.849406450986862183e-02 -1.597804427146911621e-01 8.196328580379486084e-02 -4.004947841167449951e-01 -1.259282231330871582e-01 1.928174123167991638e-02 -1.116761043667793274e-01 1.475455760955810547e-01 -2.492966949939727783e-01 -9.269525855779647827e-02 -1.243980508297681808e-02 -1.625168370082974434e-03 -6.978558003902435303e-02 3.183237612247467041e-01 -9.245851635932922363e-02 -1.082691550254821777e-01 -1.242155954241752625e-02 -2.652332484722137451e-01 -2.143364548683166504e-01 -1.418297886848449707e-01 -2.107309699058532715e-01 -4.415058717131614685e-02 -2.084657400846481323e-01
3.949438780546188354e-02 -5.416538715362548828e-01 -1.231243386864662170e-01 -2.753998637199401855e-01 2.345075011253356934e-01 2.044648081064224243e-01 -9.636297821998596191e-02 4.331142827868461609e-02 -1.108168438076972961e-01 2.927724123001098633e-01 -5.140324681997299194e-02 2.994278445839881897e-02 1.200924366712570190e-01 1.728973239660263062e-01 4.888924583792686462e-02 -2.378565520048141479e-01 4.142287746071815491e-02 6.361578404903411865e-02 7.539026439189910889e-02 2.389831244945526123e-01 3.222896754741668701e-01 -1.564010381698608398e-01 1.310624629259109497e-01 5.623785406351089478e-02 -5.560806393623352051e-02 -8.741810172796249390e-02 -2.158869430422782898e-02 -3.470716252923011780e-02 5.911779589951038361e-03 7.100475579500198364e-02 -1.151332333683967590e-01 2.308686375617980957e-01
1.302836388349533081e-01 -1.709716469049453735e-01 -3.392478451132774353e-02 -8.706198632717132568e-02 3.505039215087890625e-01 1.435434669256210327e-01 -1.567260026931762695e-01 4.648822918534278870e-02 9.259849786758422852e-02 6.771966814994812012e-02 -2.102646082639694214e-01 2.545256018638610840e-01 -2.795839905738830566e-01 -5.768836289644241333e-02 -3.098542094230651855e-01 -6.214549392461776733e-02 2.737959623336791992e-01 2.764992415904998779e-01 2.258066684007644653e-01 -1.059843748807907104e-01 1.057922244071960449e-01 -3.100853264331817627e-01 1.424320414662361145e-02 -1.734065413475036621e-01 -1.441237777471542358e-01 -1.345482841134071350e-02 -9.917954355478286743e-02 3.448522835969924927e-02 -2.104420810937881470e-01 -1.976536065340042114e-01 -4.315749183297157288e-02 -5.396129935979843140e-02
2.593033909797668457e-01 -8.780951797962188721e-02 -2.883788347244262695e-01 1.129642203450202942e-01 7.870955020189285278e-02 5.560317635536193848e-02 -1.205979883670806885e-01 -1.994303241372108459e-02 -8.628778904676437378e-02 2.580072283744812012e-01 -3.183211956638842821e-04 9.213870018720626831e-02 9.605699777603149414e-02 -1.103231757879257202e-01 8.895335346460342407e-02 -7.245205342769622803e-02 -2.510856464505195618e-02 8.325760066509246826e-02 1.632219254970550537e-01 2.086016833782196045e-01 2.564040422439575195e-01 -3.472644686698913574e-01 1.864806115627288818e-01 2.403500378131866455e-01 -1.866847127676010132e-01 -1.897516399621963501e-01 7.263492792844772339e-02 -5.146043375134468079e-02 -3.571104407310485840e-01 -1.091400682926177979e-01 -1.789065897464752197e-01 2.846250832080841064e-01
3.545419871807098389e-01 -1.650956869125366211e-01 -1.909808814525604248e-01 -6.719051301479339600e-02 2.768652439117431641e-01 2.626921236515045166e-01 3.102015331387519836e-02 -1.484856307506561279e-01 -7.364781945943832397e-02 -1.552438549697399139e-02 -1.775453388690948486e-01 -1.461570858955383301e-01 -3.850097709801048040e-04 1.325738281011581421e-01 1.613978594541549683e-01 -1.506073027849197388e-02 -8.226497471332550049e-02 -2.369536757469177246e-01 -2.293265908956527710e-01 1.766634881496429443e-01 3.207556307315826416e-01 -8.759354054927825928e-02 2.146500647068023682e-01 1.398494690656661987e-01 -1.041960120201110840e-01 2.040180936455726624e-02 4.681723564863204956e-02 -3.598004281520843506e-01 -2.285795062780380249e-01 -2.268988639116287231e-02 4.473570734262466431e-02 1.199639737606048584e-01
-1.959607750177383423e-01 -2.511829137802124023e-01 -1.575391143560409546e-01 7.787918299436569214e-02 8.058841526508331299e-02 -1.505579948425292969e-01 1.190617829561233521e-01 -7.809064537286758423e-02 -8.141236007213592529e-02 -9.940721839666366577e-02 -8.106176555156707764e-02 2.423620522022247314e-01 -3.861910402774810791e-01 -2.803503163158893585e-02 1.536075770854949951e-01 3.720053657889366150e-02 1.850924789905548096e-01 1.432217285037040710e-02 -1.485428214073181152e-01 1.648868173360824585e-01 1.240159422159194946e-01 -3.793010115623474121e-01 -3.091339208185672760e-02 1.045994088053703308e-01 -3.177208006381988525e-01 -8.506043255329132080e-02 7.297402620315551758e-02 -3.303436338901519775e-01 -1.523435860872268677e-01 1.885446906089782715e-02 -2.455010116100311279e-01 -1.124451123178005219e-02
1.277732849121093750e-01 -2.572164237499237061e-01 -1.992118656635284424e-01 -2.364215850830078125e-01 -6.965129822492599487e-02 1.046516224741935730e-01 -7.042628526687622070e-02 2.933541126549243927e-02 2.577378153800964355e-01 1.932145804166793823e-01 -6.016971915960311890e-02 1.952642202377319336e-01 -1.473540961742401123e-01 -9.364289790391921997e-02 -1.965399682521820068e-01 3.499075025320053101e-02 7.468152791261672974e-02 7.861039787530899048e-02 -2.844066321849822998e-01 4.201834499835968018e-01 2.599687576293945312e-01 1.122935581952333450e-02 -1.682783961296081543e-01 1.623929440975189209e-01 -6.225055456161499023e-02 -3.676604479551315308e-02 -9.506301581859588623e-02 -2.651282846927642822e-01 -5.279067903757095337e-02 -5.246541649103164673e-02 -3.198999464511871338e-01 -2.089043706655502319e-02
-3.594911098480224609e-02 -2.383009046316146851e-01 -1.119080036878585815e-01 2.631517313420772552e-02 4.534340500831604004e-01 -8.782441914081573486e-02 1.007536277174949646e-01 1.389167606830596924e-01 1.637972444295883179e-01 -2.065264880657196045e-01 2.630721330642700195e-01 -6.925611197948455811e-02 -2.515780031681060791e-01 9.172605350613594055e-03 9.930666536092758179e-03 6.772758811712265015e-02 1.296181678771972656e-01 2.613433003425598145e-01 2.044442445039749146e-01 -1.254837401211261749e-02 2.731441259384155273e-01 -9.828729182481765747e-02 2.935357689857482910e-01 7.248903065919876099e-02 -5.945443361997604370e-02 -1.475402712821960449e-01 6.035663560032844543e-02 -2.251102775335311890e-01 -8.365420997142791748e-02 -2.484526485204696655e-01 1.431158483028411865e-01 -5.311212688684463501e-02
1.393117159605026245e-01 -1.292728930711746216e-01 -2.762558460235595703e-01 3.199191987514495850e-01 2.807985544204711914e-01 -6.765913218259811401e-02 -2.526143789291381836e-01 2.146736383438110352e-01 3.655425459146499634e-02 -1.954278200864791870e-01 -1.705141365528106689e-01 9.006396867334842682e-03 -2.417444251477718353e-02 1.619977056980133057e-01 -2.594759166240692139e-01 -1.555296778678894043e-01 3.473697602748870850e-02 2.552682161331176758e-01 -1.172545030713081360e-01 1.737854070961475372e-02 2.215246297419071198e-02 -4.033944606781005859e-01 9.569818526506423950e-02 -1.194331888109445572e-02 -2.665996849536895752e-01 -1.524699106812477112e-02 -1.574351638555526733e-01 -2.988210134208202362e-02 -1.024752408266067505e-01 -1.978025287389755249e-01 -7.282833755016326904e-02 -2.474465873092412949e-03
-2.871080860495567322e-02 -4.451649636030197144e-02 -7.274013757705688477e-02 -3.145725429058074951e-01 1.945729404687881470e-01 6.886943429708480835e-02 -1.338118165731430054e-01 -5.587235558778047562e-03 -1.902783215045928955e-01 1.419734507799148560e-01 -2.411234676837921143e-01 -1.363414973020553589e-01 -1.487007439136505127e-01 -1.124314144253730774e-01 1.209385134279727936e-02 1.729778349399566650e-01 -1.679534614086151123e-01 1.462772339582443237e-01 -2.730752229690551758e-01 5.911564826965332031e-02 2.849301397800445557e-01 -2.165205478668212891e-01 2.173407077789306641e-01 -2.971837520599365234e-01 -1.069441810250282288e-01 -4.485581442713737488e-02 -3.733107447624206543e-01 7.748046517372131348e-02 -9.691925346851348877e-02 -2.320289611816406250e-01 -1.433689030818641186e-03 1.454605013132095337e-01
1.668820679187774658e-01 -4.550782442092895508e-01 -2.629666328430175781e-01 -2.922881394624710083e-02 -7.947751879692077637e-02 2.610588669776916504e-01 1.005758717656135559e-02 1.340897530317306519e-01 3.227969398722052574e-03 6.918139010667800903e-02 -2.593052983283996582e-01 7.341769337654113770e-02 -2.003059908747673035e-02 -2.657056748867034912e-01 -2.791510149836540222e-02 -2.168253213167190552e-01 -7.855874300003051758e-02 -4.259150475263595581e-02 -5.927677452564239502e-02 -1.193284764885902405e-01 3.693431615829467773e-01 -8.567066490650177002e-02 -9.309607744216918945e-02 -2.825505845248699188e-02 -2.602822519838809967e-02 -2.592689990997314453e-01 2.464722841978073120e-03 -2.835579812526702881e-01 1.893873363733291626e-01 -1.134441643953323364e-01 -1.635261774063110352e-01 5.945628136396408081e-02
-3.047721460461616516e-02 -1.813717782497406006e-01 -3.293840289115905762e-01 1.607825905084609985e-01 -3.140098648145794868e-03 2.280660271644592285e-01 5.030728131532669067e-02 -4.346746951341629028e-02 7.582573592662811279e-02 -8.817790448665618896e-02 -1.153755560517311096e-01 -5.636323709040880203e-03 3.196730464696884155e-02 1.265503019094467163e-01 1.128504797816276550e-01 4.315909743309020996e-02 1.772614270448684692e-01 -3.568628057837486267e-02 7.374238222837448120e-02 1.194540485739707947e-01 3.154680728912353516e-01 5.947960540652275085e-02 4.109063148498535156e-01 1.133787855505943298e-01 -1.830982714891433716e-01 -1.911692619323730469e-01 -1.976287364959716797e-01 -1.539135575294494629e-01 -1.030204445123672485e-01 -3.042587041854858398e-01 -3.625878691673278809e-01 1.106836721301078796e-01
9.688609093427658081e-02 -1.421749740839004517e-01 -2.904919087886810303e-01 -1.244699656963348389e-01 2.656900286674499512e-01 1.965536326169967651e-01 9.038778394460678101e-02 -1.273107528686523438e-01 -3.398713171482086182e-01 -1.538000404834747314e-01 -9.272320568561553955e-02 -9.388381242752075195e-02 2.180492505431175232e-02 2.128673046827316284e-01 -2.258390486240386963e-01 -3.532410040497779846e-02 -1.905379146337509155e-01 -1.015757396817207336e-01 -1.826603114604949951e-01 3.717115521430969238e-01 2.983223199844360352e-01 -5.688158795237541199e-02 1.191856488585472107e-01 1.937724649906158447e-01 -1.394651979207992554e-01 -1.481061726808547974e-01 -2.070980668067932129e-01 -3.564009442925453186e-02 -5.100678186863660812e-03 -1.016099527478218079e-01 -7.346429675817489624e-02 -1.373534947633743286e-01
-9.299370460212230682e-03 -1.822886057198047638e-02 -3.470404446125030518e-02 3.270158916711807251e-02 3.136522173881530762e-01 6.781364977359771729e-02 9.210832417011260986e-02 9.499328583478927612e-02 2.007639408111572266e-01 -4.372970759868621826e-02 -1.318397074937820435e-01 1.039987150579690933e-02 -5.204259157180786133e-01 -1.083338782191276550e-01 -8.718600124120712280e-02 -6.868670135736465454e-02 -1.443166583776473999e-01 6.585992127656936646e-02 1.047630086541175842e-01 1.045601665973663330e-01 2.772506475448608398e-01 -4.239775240421295166e-01 1.537973880767822266e-01 -4.162235185503959656e-02 -1.746633052825927734e-01 -1.012000292539596558e-01 6.080965697765350342e-02 -6.144315376877784729e-02 6.877484917640686035e-02 -1.576180607080459595e-01 2.908718585968017578e-01 1.753029823303222656e-01
3.156984150409698486e-01 -1.366157531738281250e-01 -2.208235673606395721e-03 1.123793702572584152e-02 2.821084260940551758e-01 4.031204804778099060e-02 8.469974249601364136e-02 6.176196411252021790e-02 5.358441174030303955e-02 -6.622189283370971680e-02 -8.886837959289550781e-02 -1.679663658142089844e-01 -1.964609324932098389e-02 1.192418634891510010e-01 2.424511164426803589e-01 3.680985420942306519e-02 3.778802976012229919e-02 -7.165925204753875732e-02 -3.353123962879180908e-01 3.098888695240020752e-01 1.542266905307769775e-01 -9.840365499258041382e-02 2.630305886268615723e-01 3.547555506229400635e-01 -5.382417514920234680e-02 1.022230386734008789e-01 -1.889188028872013092e-02 -2.946904897689819336e-01 -2.361187487840652466e-01 -1.938676387071609497e-01 1.453200429677963257e-01 1.126806885004043579e-01
1.115266606211662292e-01 -2.598671615123748779e-01 9.377794712781906128e-02 2.332476675510406494e-01 2.228389680385589600e-01 2.272571176290512085e-01 -4.066198319196701050e-02 6.429493427276611328e-02 -1.599723845720291138e-01 1.168140247464179993e-01 -3.384027779102325439e-01 -1.119018644094467163e-01 2.774328924715518951e-02 -8.949211239814758301e-02 -2.807874679565429688e-01 5.322029814124107361e-02 3.812183439731597900e-02 1.413628458976745605e-02 -1.639900654554367065e-01 -1.419670581817626953e-01 1.420957148075103760e-01 -3.627712428569793701e-01 1.400969326496124268e-01 2.052932828664779663e-01 -8.800434321165084839e-02 -2.555945813655853271e-01 -1.478272974491119385e-01 -1.966995745897293091e-01 -1.844810843467712402e-01 -2.009559981524944305e-02 5.227438360452651978e-02 -2.448680400848388672e-01
3.392093777656555176e-01 -1.490914821624755859e-01 -9.823767840862274170e-02 -1.449603885412216187e-01 3.282255828380584717e-01 5.693284422159194946e-02 -6.792260706424713135e-02 -1.966126561164855957e-01 1.887234449386596680e-01 -7.635956257581710815e-02 -1.593168228864669800e-01 1.030684188008308411e-01 -3.893965110182762146e-02 7.247903943061828613e-02 -1.670391708612442017e-01 -1.292621791362762451e-01 -1.230491995811462402e-01 1.421778351068496704e-01 1.621913611888885498e-01 1.829622983932495117e-01 3.003099560737609863e-01 -2.168399840593338013e-01 4.463471174240112305e-01 -1.325247250497341156e-02 -1.746317595243453979e-01 2.407570332288742065e-01 -9.350638091564178467e-02 5.818909779191017151e-02 3.765870351344347000e-03 2.639725571498274803e-03 -1.133750453591346741e-01 6.131801009178161621e-02
-4.280458390712738037e-02 -8.801994472742080688e-02 -3.399941027164459229e-01 -2.694919109344482422e-01 1.894683577120304108e-02 -6.960059702396392822e-02 6.578609347343444824e-02 1.217969283461570740e-01 -2.430823296308517456e-01 -1.360856592655181885e-01 5.756969004869461060e-02 -1.391418278217315674e-01 -1.990277767181396484e-01 -8.798214048147201538e-02 -8.469859510660171509e-02 -1.650491803884506226e-01 -4.480757191777229309e-02 3.239511251449584961e-01 -4.230511933565139771e-02 1.197197660803794861e-01 2.666545212268829346e-01 -1.914619654417037964e-01 6.456330418586730957e-02 2.242576926946640015e-01 -2.499106675386428833e-01 1.900717914104461670e-01 1.747126430273056030e-01 -2.318518459796905518e-01 -8.778255432844161987e-02 -1.855292767286300659e-01 2.533353567123413086e-01 -1.460037082433700562e-01
9.164169430732727051e-02 -1.241936832666397095e-01 -4.826331511139869690e-02 1.241051554679870605e-01 3.731458187103271484e-01 2.116705030202865601e-01 1.254141982644796371e-02 7.600877434015274048e-02 -2.368868589401245117e-01 3.532219231128692627e-01 -2.261976748704910278e-01 -3.886626288294792175e-02 -4.254232719540596008e-02 -1.738876551389694214e-01 -1.316313147544860840e-01 1.299061775207519531e-01 -3.126041963696479797e-02 4.879759252071380615e-02 -1.098603606224060059e-01 -2.724386937916278839e-02 1.722127199172973633e-02 -3.171190619468688965e-01 4.161290824413299561e-02 1.060390397906303406e-01 -2.070683836936950684e-01 -4.924257099628448486e-02 -3.985792398452758789e-01 -2.591227591037750244e-01 -9.612479805946350098e-02 1.800764165818691254e-02 -2.261260151863098145e-01 -8.152702450752258301e-02
2.697397768497467041e-01 -3.690393269062042236e-02 -4.605327546596527100e-01 -1.278573721647262573e-01 1.605960875749588013e-01 -2.326563000679016113e-02 1.692068576812744141e-01 2.279914170503616333e-01 -1.968560665845870972e-01 1.077247411012649536e-01 -1.082423999905586243e-01 -6.139872595667839050e-02 3.451343625783920288e-02 -4.885740578174591064e-02 -3.521348349750041962e-03 -3.300450444221496582e-01 1.688705831766128540e-01 -8.074759691953659058e-02 -1.453921198844909668e-01 1.380285918712615967e-01 9.373817592859268188e-02 -1.569070853292942047e-02 3.276099562644958496e-01 1.258874386548995972e-01 1.200918406248092651e-01 5.707565322518348694e-02 -2.166268974542617798e-01 -2.175088971853256226e-01 -1.531855165958404541e-01 -1.134569942951202393e-01 1.569788604974746704e-01 1.783221960067749023e-01
-3.855868056416511536e-02 -2.129244208335876465e-01 -1.553581058979034424e-01 -6.777343899011611938e-02 -2.996633015573024750e-02 5.209580063819885254e-02 -4.797934740781784058e-02 -2.443171441555023193e-01 -1.264947801828384399e-01 1.248772144317626953e-01 -6.250748783349990845e-02 -1.029015034437179565e-01 -8.056055754423141479e-02 -1.984267309308052063e-02 2.032130807638168335e-01 -1.356954276561737061e-01 4.699141904711723328e-02 9.271071851253509521e-02 1.806741505861282349e-01 2.363088130950927734e-01 2.660650014877319336e-01 -8.517073094844818115e-02 1.016872376203536987e-01 2.967266440391540527e-01 -3.037309348583221436e-01 -1.289585977792739868e-01 5.081775039434432983e-02 1.255426462739706039e-02 -3.799501061439514160e-01 -3.177147805690765381e-01 -3.122899532318115234e-01 1.264353245496749878e-01
-2.115658298134803772e-02 -2.831983193755149841e-02 -6.767043960280716419e-04 1.371745169162750244e-01 2.303552478551864624e-01 -1.180938705801963806e-01 1.903057913295924664e-03 1.609224379062652588e-01 -1.393593847751617432e-01 2.716203033924102783e-01 -5.510412454605102539e-01 -9.971476346254348755e-02 8.335898630321025848e-03 -1.453486531972885132e-01 6.238811835646629333e-02 -2.677444554865360260e-02 2.739107906818389893e-01 1.516315340995788574e-01 -2.599675394594669342e-02 -8.147198706865310669e-03 1.868080943822860718e-01 -2.956185042858123779e-01 3.017143309116363525e-01 1.322001367807388306e-01 -6.118266284465789795e-02 -2.597716748714447021e-01 -1.933187991380691528e-02 -1.144784092903137207e-01 -1.354271769523620605e-01 -1.794585213065147400e-02 3.100403212010860443e-02 -1.433382630348205566e-01
1.495139747858047485e-01 -2.386315912008285522e-01 -4.577936232089996338e-02 -4.944330081343650818e-02 6.123699620366096497e-02 2.661319375038146973e-01 2.896113097667694092e-01 1.213150620460510254e-01 1.781724542379379272e-01 1.262744367122650146e-01 -5.736356601119041443e-02 1.041717082262039185e-01 1.040137335658073425e-01 -1.575525254011154175e-01 -6.738145649433135986e-02 -2.283934876322746277e-02 -9.312705695629119873e-02 2.386768609285354614e-01 -1.775552183389663696e-01 1.645557284355163574e-01 2.605602443218231201e-01 -1.408848315477371216e-01 5.162549018859863281e-02 -3.166084289550781250e-01 -3.735618293285369873e-01 4.771463572978973389e-03 -2.709071040153503418e-01 -1.970587521791458130e-01 -1.933381259441375732e-01 -1.473038643598556519e-01 2.196794934570789337e-02 -1.192086115479469299e-01
-1.438458561897277832e-01 -1.298212558031082153e-01 -1.897205263376235962e-01 2.444061823189258575e-02 8.911611884832382202e-02 2.233274281024932861e-01 1.997502297163009644e-01 -3.662637472152709961e-01 4.840905219316482544e-02 8.146643638610839844e-03 -3.693466484546661377e-01 5.129022896289825439e-02 5.066398531198501587e-02 1.210815533995628357e-01 1.582554429769515991e-01 1.014647632837295532e-01 4.480988532304763794e-02 1.073326170444488525e-01 -5.631659552454948425e-02 -3.804389387369155884e-02 3.040319979190826416e-01 -2.366504631936550140e-02 1.811586469411849976e-01 2.475567311048507690e-01 -3.239939361810684204e-02 -1.611816436052322388e-01 -1.305499225854873657e-01 -3.171322345733642578e-01 -3.274659812450408936e-01 -1.447302997112274170e-01 1.463912278413772583e-01 2.168992906808853149e-02
-7.792651653289794922e-02 -2.580050528049468994e-01 -4.665059223771095276e-02 -2.500800229609012604e-02 3.371222019195556641e-01 -6.456804694607853889e-04 3.238932490348815918e-01 1.669209003448486328e-01 -3.374379277229309082e-01 1.092115640640258789e-01 -1.491787284612655640e-01 5.263315513730049133e-02 -1.427756845951080322e-01 -2.478602714836597443e-02 -2.131094038486480713e-01 -5.629525706171989441e-02 -6.628383696079254150e-02 -6.763749569654464722e-02 5.363398231565952301e-04 -1.594425290822982788e-01 2.225945889949798584e-01 -2.050756514072418213e-01 5.220843479037284851e-02 6.149505451321601868e-02 -1.448555588722229004e-01 -1.907130628824234009e-01 -2.808997929096221924e-01 -1.108415648341178894e-01 -3.322273194789886475e-01 -2.064346075057983398e-01 -1.305758953094482422e-01 8.154817670583724976e-02
-2.550784945487976074e-01 -1.357756555080413818e-01 -2.378889322280883789e-01 9.579980373382568359e-02 1.431020647287368774e-01 -2.225217223167419434e-01 1.799561083316802979e-01 1.520783156156539917e-01 -1.837648749351501465e-01 2.074685543775558472e-01 -4.509861767292022705e-02 -4.091630876064300537e-02 -4.123526215553283691e-01 -2.614167891442775726e-02 1.394768953323364258e-01 -1.261632591485977173e-01 -1.247653970494866371e-03 2.097840793430805206e-02 -3.772296011447906494e-01 1.009207442402839661e-01 4.778669029474258423e-02 -3.164417445659637451e-01 1.597074717283248901e-01 6.499817222356796265e-02 -1.597557216882705688e-01 -1.791636496782302856e-01 -2.968211425468325615e-03 -2.347970753908157349e-01 -7.498424500226974487e-02 -8.435560017824172974e-02 -1.640170812606811523e-01 3.370486944913864136e-02
1.802859306335449219e-01 -4.316753447055816650e-01 -4.111146926879882812e-01 1.901261322200298309e-02 6.981915980577468872e-02 6.350221484899520874e-02 3.498257696628570557e-02 7.652990520000457764e-02 -2.119287475943565369e-02 1.863031983375549316e-01 -1.282601654529571533e-01 5.622028186917304993e-02 1.007914915680885315e-01 3.940981626510620117e-02 1.685118526220321655e-01 7.664176076650619507e-02 -3.972138836979866028e-02 -4.144313931465148926e-02 -3.452197909355163574e-01 4.698962345719337463e-02 -8.547037094831466675e-02 7.632476743310689926e-03 2.428517341613769531e-01 4.115335047245025635e-01 -1.469147354364395142e-01 1.025585085153579712e-01 8.481434732675552368e-02 -1.921025365591049194e-01 -2.324812114238739014e-01 -3.082203678786754608e-02 -2.387679554522037506e-02 -5.376031622290611267e-02
1.341379582881927490e-01 -2.171562910079956055e-01 -1.748652160167694092e-01 2.944467402994632721e-02 3.180712759494781494e-01 2.115860879421234131e-01 1.368851810693740845e-01 -1.532443016767501831e-01 -1.498540639877319336e-01 7.296217605471611023e-03 -5.472731962800025940e-02 1.711397990584373474e-02 7.561355084180831909e-02 -3.850510576739907265e-03 1.083677187561988831e-01 -3.549991920590400696e-02 1.087325066328048706e-01 -2.298809438943862915e-01 -2.191912829875946045e-01 3.332729041576385498e-01 2.393934726715087891e-01 -7.402421534061431885e-02 1.974068731069564819e-01 1.358115375041961670e-01 -3.847502171993255615e-02 -3.878002986311912537e-02 -5.988197773694992065e-02 -4.693374037742614746e-01 -2.694222629070281982e-01 -1.081885918974876404e-01 1.432290300726890564e-02 1.240148395299911499e-01
-2.336380332708358765e-01 -3.066709637641906738e-01 -7.084597018547356129e-04 -2.138780951499938965e-01 5.209806561470031738e-02 2.146674394607543945e-01 2.098397165536880493e-01 1.130095720291137695e-01 -1.013504043221473694e-01 -1.809090524911880493e-01 -4.821312054991722107e-02 -2.607762217521667480e-01 -2.460066601634025574e-02 2.184601267799735069e-03 -3.174924105405807495e-02 -1.229091733694076538e-02 5.198498070240020752e-02 1.224273890256881714e-01 -1.563892662525177002e-01 8.407771587371826172e-02 3.066748380661010742e-01 -1.620335280895233154e-01 2.031644880771636963e-01 -2.300216108560562134e-01 -2.114169597625732422e-01 -7.556970417499542236e-02 -1.003184169530868530e-01 2.473898231983184814e-02 -4.622723162174224854e-01 -1.520065516233444214e-01 7.444515079259872437e-02 -1.333749592304229736e-01
1.491051316261291504e-01 -4.921717941761016846e-02 -2.909646630287170410e-01 -1.587576717138290405e-01 2.094287723302841187e-01 1.005549058318138123e-01 2.675774991512298584e-01 2.366611063480377197e-01 -1.953048557043075562e-01 5.220144521445035934e-04 -1.731561273336410522e-01 -2.463014721870422363e-01 -1.491453200578689575e-01 1.111703217029571533e-01 1.150593347847461700e-02 -2.292406260967254639e-01 1.388190500438213348e-02 3.605207204818725586e-01 -1.567952185869216919e-01 1.515668481588363647e-01 1.557395756244659424e-01 -1.683045625686645508e-01 1.175601407885551453e-01 2.857642769813537598e-01 -9.712497889995574951e-02 -5.941389244981110096e-04 6.113646179437637329e-02 -2.048278450965881348e-01 2.487170975655317307e-03 -1.535250246524810791e-01 -5.119744688272476196e-02 -2.464009374380111694e-01
6.004765629768371582e-03 -9.161775559186935425e-02 -2.890124619007110596e-01 1.067797616124153137e-01 3.721400499343872070e-01 -7.344756275415420532e-02 2.687395922839641571e-02 1.826285943388938904e-02 2.191406488418579102e-01 2.004491239786148071e-01 -5.100588798522949219e-01 1.290641427040100098e-01 -1.750257313251495361e-01 -7.178205996751785278e-02 -2.777498774230480194e-02 1.209922730922698975e-01 1.167252734303474426e-01 1.137715503573417664e-01 1.283412426710128784e-01 -5.264843255281448364e-02 -1.617629975080490112e-01 -9.561397880315780640e-02 2.780760526657104492e-01 6.686583161354064941e-02 -1.850250065326690674e-01 -6.477544456720352173e-02 1.122627779841423035e-01 1.017561852931976318e-01 -1.524654328823089600e-01 -2.742121219635009766e-01 -7.969348132610321045e-02 -7.993099838495254517e-02
1.655492186546325684e-01 -2.632172107696533203e-01 -4.536153674125671387e-01 -2.276611626148223877e-01 1.588335186243057251e-01 9.493288397789001465e-02 -6.727577745914459229e-02 -2.140645310282707214e-02 -2.367729321122169495e-02 3.645671531558036804e-02 -2.091340422630310059e-01 -1.138672828674316406e-01 -1.134672667831182480e-02 -1.237903535366058350e-01 -1.405107676982879639e-01 -2.638464272022247314e-01 7.966448366641998291e-02 -1.155567094683647156e-01 1.094658300280570984e-01 -2.418538630008697510e-01 3.167282342910766602e-01 -2.138234525918960571e-01 7.532414048910140991e-02 1.215738477185368538e-03 1.766746789216995239e-01 -3.395454958081245422e-02 1.740751205943524837e-03 -2.909437417984008789e-01 -5.052603408694267273e-02 -4.352102428674697876e-02 -2.743584811687469482e-01 -6.678096204996109009e-02
2.025313526391983032e-01 -1.405773907899856567e-01 -1.339996606111526489e-02 1.476209908723831177e-01 3.913026452064514160e-01 -1.075606942176818848e-01 3.621636703610420227e-02 -9.304203093051910400e-02 6.082972139120101929e-02 1.856252998113632202e-01 1.968470513820648193e-01 1.923478245735168457e-01 -2.504701018333435059e-01 -1.421876549720764160e-01 2.061271108686923981e-02 8.440239727497100830e-02 -6.914373487234115601e-02 1.276834607124328613e-01 2.185431122779846191e-02 1.361593604087829590e-02 3.235368430614471436e-01 -2.084583230316638947e-02 2.105971872806549072e-01 2.985415458679199219e-01 -1.387227475643157959e-01 -1.422007232904434204e-01 -1.979420185089111328e-01 -2.131069451570510864e-01 1.952486038208007812e-01 -3.024484217166900635e-01 7.816557586193084717e-02 -1.344767957925796509e-01
-9.489130228757858276e-02 -1.500311642885208130e-01 -1.784576177597045898e-01 2.380398511886596680e-01 3.631957471370697021e-01 -1.751168370246887207e-01 2.158619277179241180e-02 -2.304181158542633057e-01 -7.752263545989990234e-02 -1.634931564331054688e-01 -1.052863001823425293e-01 -1.083365827798843384e-01 -1.283972263336181641e-01 -2.225631028413772583e-01 3.284515067934989929e-02 -1.036887615919113159e-01 -1.739212125539779663e-01 1.652384400367736816e-01 2.893691323697566986e-02 -6.643428932875394821e-03 1.257623583078384399e-01 -2.184997648000717163e-01 -1.236621942371129990e-02 1.579979360103607178e-01 -4.145610630512237549e-01 -2.188868820667266846e-01 -2.325787842273712158e-01 -1.853338181972503662e-01 -8.181681483983993530e-02 -8.984137326478958130e-02 -1.593475192785263062e-01 1.869467794895172119e-01
1.913127005100250244e-01 -3.629907369613647461e-01 -4.165474474430084229e-01 -1.421567797660827637e-01 2.070298492908477783e-01 1.625956892967224121e-01 2.982681691646575928e-01 1.370765566825866699e-01 -1.248828470706939697e-01 1.574977636337280273e-01 -1.359717547893524170e-01 2.271474599838256836e-01 -2.306423932313919067e-01 -4.396540299057960510e-02 9.255300462245941162e-02 1.192217022180557251e-01 5.464150756597518921e-02 -1.032092943787574768e-01 -1.676167845726013184e-01 1.937550455331802368e-01 1.899961978197097778e-01 -2.402550280094146729e-01 -1.264944970607757568e-01 -1.415754854679107666e-01 4.211153462529182434e-02 6.382773816585540771e-02 6.160834059119224548e-02 -7.678020000457763672e-02 -1.569990366697311401e-01 -1.378448009490966797e-01 3.382765874266624451e-02 5.475022271275520325e-02
2.669496089220046997e-02 -2.905037701129913330e-01 -3.674328923225402832e-01 -3.076054453849792480e-01 -1.211484298110008240e-01 -5.004636570811271667e-02 -1.459047943353652954e-01 2.808969616889953613e-01 1.004906743764877319e-01 1.330568939447402954e-01 6.445481441915035248e-03 -2.041758224368095398e-02 -2.618767321109771729e-01 2.961537055671215057e-02 8.249264955520629883e-02 -1.846414506435394287e-01 -1.730301976203918457e-01 1.920192837715148926e-01 -2.325951606035232544e-01 -9.106460213661193848e-02 -6.793882232159376144e-03 -3.309744969010353088e-02 6.258083879947662354e-02 -1.044613346457481384e-01 -2.802712917327880859e-01 1.467243768274784088e-02 -2.900021076202392578e-01 -1.363737732172012329e-01 -1.740620881319046021e-01 -2.373174726963043213e-01 -1.099783331155776978e-01 -6.265810877084732056e-02
2.384091019630432129e-01 -1.308736652135848999e-01 -4.621197655797004700e-02 6.522385776042938232e-02 4.745973348617553711e-01 -8.438882976770401001e-02 -6.250852346420288086e-02 8.226675540208816528e-02 8.332535624504089355e-02 -7.279491517692804337e-03 -1.631575375795364380e-01 -6.698736548423767090e-02 -9.185200184583663940e-02 9.158044308423995972e-02 -1.503445208072662354e-01 -2.144704759120941162e-01 -3.515743315219879150e-01 2.186775766313076019e-02 -1.389166265726089478e-01 1.653801202774047852e-01 7.139878813177347183e-03 -3.509427607059478760e-01 1.120704188942909241e-01 8.491551131010055542e-02 -2.533177137374877930e-01 -1.536821871995925903e-01 -2.658195793628692627e-02 6.870268285274505615e-02 -5.067357048392295837e-02 -2.964080274105072021e-01 -1.835677921772003174e-01 1.484074443578720093e-01
7.554785907268524170e-02 -2.671059072017669678e-01 -1.118458881974220276e-01 -1.282919496297836304e-01 3.012538254261016846e-01 9.679750353097915649e-02 1.322325970977544785e-02 -2.829920966178178787e-03 2.213904112577438354e-01 2.056363224983215332e-01 -2.649870142340660095e-02 -1.693343222141265869e-01 -4.332058131694793701e-02 -1.693356037139892578e-01 1.036650151945650578e-03 -1.905367672443389893e-01 -1.130357906222343445e-01 -4.853971302509307861e-02 -4.117896314710378647e-03 1.792490780353546143e-01 3.673749864101409912e-01 6.843843031674623489e-03 -9.931606799364089966e-02 2.853824198246002197e-01 -1.471038460731506348e-01 -2.390384674072265625e-01 3.492609038949012756e-02 -3.220457732677459717e-01 -1.319985240697860718e-01 -1.127226427197456360e-01 -3.442299664020538330e-01 1.429532282054424286e-02
1.397156566381454468e-01 -2.168941199779510498e-01 -3.290599286556243896e-01 4.998690262436866760e-02 2.115107923746109009e-01 1.543320715427398682e-01 -5.131436586380004883e-01 -1.417329418472945690e-03 -1.411041915416717529e-01 -5.819549784064292908e-02 -3.659418523311614990e-01 -9.269405156373977661e-02 -2.720350921154022217e-01 -2.115415222942829132e-02 -2.581833116710186005e-02 1.962153241038322449e-02 2.159911096096038818e-01 7.853758335113525391e-02 1.606863364577293396e-02 1.964915096759796143e-01 -1.908052898943424225e-02 -2.205279022455215454e-01 1.445863395929336548e-01 3.677372634410858154e-02 -7.959939539432525635e-02 -1.085249185562133789e-01 -1.710087507963180542e-01 -8.474255353212356567e-02 -1.682945340871810913e-01 4.885439295321702957e-03 -9.408753365278244019e-03 5.969002097845077515e-02
1.099360063672065735e-01 -2.673782110214233398e-01 -2.115286141633987427e-01 -1.246689446270465851e-02 1.742542833089828491e-01 1.216362118721008301e-01 -1.271010488271713257e-01 8.959546685218811035e-03 4.584940150380134583e-02 1.201657205820083618e-01 -4.241481125354766846e-01 -1.498098075389862061e-01 -1.899653375148773193e-01 -1.630612313747406006e-01 -2.166170328855514526e-01 1.950023323297500610e-01 -2.581237815320491791e-02 3.112212419509887695e-01 7.886231690645217896e-02 3.742695972323417664e-02 2.847203016281127930e-01 2.173623815178871155e-02 2.411564886569976807e-01 2.030951082706451416e-01 -1.216402128338813782e-01 -1.819251850247383118e-02 6.001430004835128784e-02 1.980980038642883301e-01 -2.314763814210891724e-01 1.136909499764442444e-01 1.588694453239440918e-01 8.838374167680740356e-02
3.206166252493858337e-02 -2.582874298095703125e-01 -1.679118722677230835e-01 -1.031950637698173523e-01 1.849966347217559814e-01 2.657551765441894531e-01 2.252415418624877930e-01 1.219276860356330872e-01 -2.072159945964813232e-01 1.151243671774864197e-01 -9.451636672019958496e-02 -1.710913330316543579e-01 -1.563486158847808838e-01 9.331461042165756226e-02 -1.733904033899307251e-01 8.431031554937362671e-02 -1.158068329095840454e-01 1.220613718032836914e-02 -1.855285167694091797e-01 -7.046997547149658203e-02 2.787681221961975098e-01 8.815692365169525146e-02 -1.373340748250484467e-02 -9.818021953105926514e-02 -3.085452318191528320e-01 -1.933124214410781860e-01 -1.927215009927749634e-01 -5.757062509655952454e-02 -2.671436071395874023e-01 -3.199987709522247314e-01 -1.272946894168853760e-01 2.167735546827316284e-01
7.722987979650497437e-02 5.096971988677978516e-02 -1.431288383901119232e-02 5.260778218507766724e-02 1.586881428956985474e-01 1.010101512074470520e-01 6.712969392538070679e-02 -1.394877135753631592e-01 1.725467443466186523e-01 1.876424401998519897e-01 -1.600465625524520874e-01 3.871183693408966064e-01 -4.299332574009895325e-02 -2.090455293655395508e-01 -2.975757978856563568e-02 -4.987964034080505371e-02 4.676226899027824402e-02 1.641386561095714569e-02 -1.670906245708465576e-01 2.965947985649108887e-01 2.256547212600708008e-01 -1.395045220851898193e-01 9.200902283191680908e-02 7.453218102455139160e-02 -3.655894473195075989e-02 -4.079225361347198486e-01 8.900979906320571899e-02 -1.258146464824676514e-01 -3.336948752403259277e-01 -3.565817475318908691e-01 -5.595563352108001709e-02 -6.219384074211120605e-02
2.074890583753585815e-01 -2.654174268245697021e-01 -1.806980371475219727e-01 2.517024055123329163e-02 9.148484468460083008e-02 -3.959381487220525742e-03 1.454844921827316284e-01 -6.864137202501296997e-02 7.427679002285003662e-02 1.752544790506362915e-01 -2.239090800285339355e-01 2.381818741559982300e-01 -2.752117216587066650e-01 3.220607638359069824e-01 -2.166515737771987915e-01 -2.304768711328506470e-01 -5.096369609236717224e-02 1.047272235155105591e-01 -5.995508283376693726e-02 7.332123816013336182e-02 2.901654243469238281e-01 -6.204472482204437256e-02 1.671482995152473450e-02 2.210502475500106812e-01 1.415718942880630493e-01 -2.620167732238769531e-01 -2.945207655429840088e-01 -8.553525060415267944e-02 8.870082348585128784e-02 -9.874148294329643250e-03 -1.860511898994445801e-01 1.061911955475807190e-01
1.932854503393173218e-01 -2.480357326567173004e-02 4.524489492177963257e-02 1.909795105457305908e-01 1.437775194644927979e-01 -1.512893289327621460e-01 -3.592306748032569885e-02 1.456554681062698364e-01 -7.463091611862182617e-02 -1.025104746222496033e-01 -1.533632427453994751e-01 5.054312059655785561e-04 -4.557227715849876404e-02 -1.766082793474197388e-01 -1.321658343076705933e-01 1.488268226385116577e-01 9.750300087034702301e-03 -3.105369955301284790e-02 6.448065489530563354e-02 -1.352225989103317261e-01 -3.280567750334739685e-02 -5.747549533843994141e-01 3.219289183616638184e-01 1.934384703636169434e-01 -1.883439719676971436e-01 -1.663214713335037231e-01 -3.763872385025024414e-02 1.550176064483821392e-03 -3.269149661064147949e-01 -1.811044812202453613e-01 -2.103309184312820435e-01 2.259195223450660706e-02
-1.625466346740722656e-01 7.442876696586608887e-02 -1.715133488178253174e-01 1.777864247560501099e-02 2.596644461154937744e-01 -5.454564839601516724e-02 1.866708099842071533e-01 3.489645197987556458e-02 -6.218447536230087280e-02 -8.387293666601181030e-02 -7.260666042566299438e-02 2.671985626220703125e-01 -3.233043253421783447e-01 -4.246159642934799194e-02 3.323607519268989563e-02 1.040878370404243469e-01 2.078577131032943726e-01 1.050501242280006409e-01 -4.387200996279716492e-02 3.991609215736389160e-01 6.307039409875869751e-02 -3.134232461452484131e-01 9.442407637834548950e-02 1.957581639289855957e-01 -3.026113379746675491e-03 -2.365823388099670410e-01 -3.329311609268188477e-01 -1.467458605766296387e-01 -1.859161406755447388e-01 -1.676465719938278198e-01 -9.995348006486892700e-02 6.560216657817363739e-03
8.300407975912094116e-02 -6.388978660106658936e-02 -5.140601843595504761e-02 2.346913069486618042e-01 3.145217299461364746e-01 1.519721299409866333e-01 -7.288430631160736084e-02 6.430859863758087158e-02 -6.517258286476135254e-02 1.440148334950208664e-02 -4.324629902839660645e-01 -1.444317549467086792e-01 1.653895527124404907e-01 -1.942606568336486816e-01 -1.732799857854843140e-01 1.022725030779838562e-01 -1.286919927224516869e-03 1.072513535618782043e-01 -2.394598275423049927e-01 -1.993636339902877808e-01 1.426137685775756836e-01 -3.382118344306945801e-01 1.658926159143447876e-01 1.857111901044845581e-01 -2.621959149837493896e-01 6.839494407176971436e-02 -8.609714359045028687e-02 -3.472104668617248535e-02 -2.176776677370071411e-01 -8.215861767530441284e-02 7.024351973086595535e-03 -2.009242177009582520e-01
-6.028537824749946594e-02 -2.644555568695068359e-01 4.708827286958694458e-02 -3.075535893440246582e-01 1.911712884902954102e-01 1.269848495721817017e-01 -1.928264647722244263e-01 1.851638704538345337e-01 5.583030637353658676e-03 9.122078120708465576e-02 1.042720116674900055e-02 -1.055118348449468613e-02 -1.110960096120834351e-01 -2.426860183477401733e-01 -2.740225940942764282e-02 2.113508991897106171e-02 -1.791720278561115265e-02 -3.043888136744499207e-02 -1.917339265346527100e-01 -1.031905785202980042e-01 2.712654173374176025e-01 -1.301491260528564453e-01 3.936117291450500488e-01 -1.709135323762893677e-01 9.090904146432876587e-02 -1.308814436197280884e-01 -4.444667994976043701e-01 -1.260056942701339722e-01 -1.550645530223846436e-01 -1.708633303642272949e-01 9.503316134214401245e-02 7.609027437865734100e-03
-6.448665261268615723e-02 -1.870506107807159424e-01 -1.213193312287330627e-01 -2.030330896377563477e-02 -5.188467726111412048e-02 4.789204150438308716e-02 2.260117232799530029e-02 -1.913800537586212158e-01 1.549046188592910767e-01 2.506597898900508881e-02 -5.986034870147705078e-02 1.134191155433654785e-01 -6.532310694456100464e-02 1.273709982633590698e-01 1.770795136690139771e-02 -8.252631127834320068e-02 -1.985283643007278442e-01 4.051835089921951294e-02 -3.199940025806427002e-01 5.394814163446426392e-02 1.418250948190689087e-01 -3.979128301143646240e-01 4.148254990577697754e-01 -4.487641155719757080e-02 -1.923963129520416260e-01 1.871170252561569214e-01 -7.343278080224990845e-02 4.465397447347640991e-02 -4.289497137069702148e-01 -1.457642465829849243e-01 3.756457939743995667e-02 -2.234683632850646973e-01
1.031226590275764465e-01 -5.757147669792175293e-01 -1.233863681554794312e-01 -1.951344162225723267e-01 1.343465745449066162e-01 1.060352008789777756e-02 5.778529122471809387e-02 3.699219226837158203e-02 7.679887115955352783e-02 7.046921551227569580e-02 -6.285576522350311279e-02 -1.369482874870300293e-01 4.919042065739631653e-02 -1.502173840999603271e-01 2.406324595212936401e-01 -1.992007046937942505e-01 2.446527592837810516e-02 -2.414656803011894226e-02 1.750185042619705200e-01 8.073428273200988770e-02 2.698085308074951172e-01 -2.856761813163757324e-01 -1.479188073426485062e-02 1.541562471538782120e-02 4.770757257938385010e-02 -1.842973232269287109e-01 -2.308089584112167358e-01 -1.202722415328025818e-01 -2.414388358592987061e-01 -6.741815805435180664e-02 -1.753066629171371460e-01 1.867164820432662964e-01
2.040142714977264404e-01 -1.174472719430923462e-01 -1.617959886789321899e-01 1.849578320980072021e-01 1.059546396136283875e-01 -1.159459725022315979e-01 -1.273126006126403809e-01 7.463371753692626953e-02 -1.387576106935739517e-02 -1.728173345327377319e-02 1.953684687614440918e-01 1.187852323055267334e-01 6.576227396726608276e-02 -3.357563912868499756e-02 -1.401528865098953247e-01 6.665306538343429565e-02 -2.668270170688629150e-01 9.278687834739685059e-02 -3.689151024445891380e-03 6.751126796007156372e-02 -1.057989299297332764e-01 -2.250869423151016235e-01 3.509489595890045166e-01 3.760445117950439453e-02 -1.691199690103530884e-01 -2.630591988563537598e-01 -1.293469779193401337e-02 -1.851034760475158691e-01 -3.575854301452636719e-01 -4.551812112331390381e-01 -1.285986751317977905e-01 -2.827696129679679871e-02
1.034723035991191864e-02 -2.938966751098632812e-01 -4.716967344284057617e-01 -7.501231878995895386e-02 9.445525705814361572e-02 -1.854162663221359253e-01 1.391844898462295532e-01 -3.230189532041549683e-02 -6.013688445091247559e-02 1.431941837072372437e-01 -1.331159323453903198e-01 1.747079640626907349e-01 -2.640135288238525391e-01 -1.160803288221359253e-01 7.823646813631057739e-02 1.227281838655471802e-01 1.734965741634368896e-01 -6.888853758573532104e-02 2.755925059318542480e-03 3.323753178119659424e-01 1.789443641901016235e-01 -5.454109609127044678e-02 1.613556593656539917e-01 7.116919755935668945e-02 -1.412536054849624634e-01 -1.659493148326873779e-01 2.138803154230117798e-02 -2.587223649024963379e-01 -1.623068153858184814e-01 -2.140464633703231812e-01 2.037197351455688477e-01 7.056826353073120117e-02
2.264259606599807739e-01 -4.120199084281921387e-01 -1.927054524421691895e-01 -2.287030071020126343e-01 -3.282488137483596802e-02 1.991581022739410400e-01 -5.649232119321823120e-02 -1.540063619613647461e-01 7.940125465393066406e-02 9.794098883867263794e-02 -3.139223456382751465e-01 -1.262538135051727295e-01 7.867157459259033203e-02 -2.543003857135772705e-01 -5.531759932637214661e-02 -1.862870454788208008e-01 -2.733693923801183701e-03 1.120134443044662476e-01 -2.470474876463413239e-02 4.808538034558296204e-02 1.910349726676940918e-01 -6.314015481621026993e-04 -1.722590327262878418e-01 -4.504282027482986450e-02 -1.692106425762176514e-01 -1.657353341579437256e-01 -3.008126616477966309e-01 -7.553994655609130859e-02 -1.528488099575042725e-01 -2.354252040386199951e-01 -2.590437233448028564e-01 3.184865415096282959e-02
-1.442901492118835449e-01 -2.665722966194152832e-01 -1.820263564586639404e-01 5.752327293157577515e-02 1.440113484859466553e-01 1.518607139587402344e-01 -1.237175539135932922e-01 -4.119340181350708008e-01 -1.373923942446708679e-02 8.131875097751617432e-02 -1.975050717592239380e-01 5.110735818743705750e-02 -2.027354836463928223e-01 5.553141608834266663e-02 -2.514656782150268555e-01 2.847823202610015869e-01 4.595908522605895996e-02 1.740507930517196655e-01 3.669426962733268738e-02 -4.941715672612190247e-02 8.594092726707458496e-02 -2.064319998025894165e-01 3.809698820114135742e-01 -7.756581157445907593e-02 -2.395447790622711182e-01 -2.411244064569473267e-02 8.777748048305511475e-02 2.778727933764457703e-02 -2.555032074451446533e-01 -1.428600698709487915e-01 -1.145209223031997681e-01 5.781314894556999207e-02
-2.852573394775390625e-01 -2.588851749897003174e-01 -3.175114691257476807e-01 1.155611276626586914e-01 2.577844262123107910e-01 1.488883495330810547e-01 1.341317594051361084e-01 -2.678411900997161865e-01 2.850948832929134369e-02 -9.700372815132141113e-03 -1.625565290451049805e-01 2.463847026228904724e-02 1.281198710203170776e-01 -2.832552492618560791e-01 -4.851927235722541809e-02 8.840652555227279663e-02 5.557948607020080090e-04 3.622138127684593201e-02 -1.766469329595565796e-01 2.035247683525085449e-01 8.533994108438491821e-02 -3.653123602271080017e-02 4.256284832954406738e-01 2.720946669578552246e-01 -1.487624943256378174e-01 -6.976234912872314453e-02 1.060293149203062057e-02 -1.429924182593822479e-02 -1.682929396629333496e-01 1.131319440901279449e-02 6.753080338239669800e-02 -1.620343625545501709e-01
-2.430072575807571411e-01 -3.966489434242248535e-02 -2.307622432708740234e-01 1.556707620620727539e-01 2.130662798881530762e-01 9.553219377994537354e-02 9.900095313787460327e-02 -1.029889881610870361e-01 -1.196894124150276184e-01 3.764851391315460205e-01 -6.042690016329288483e-03 -2.938996814191341400e-02 -7.105301320552825928e-02 1.647474057972431183e-02 1.286562383174896240e-01 3.650709688663482666e-01 -3.892876952886581421e-02 7.686476409435272217e-02 -3.633048012852668762e-02 2.557983398437500000e-01 2.513453662395477295e-01 -5.933209881186485291e-02 2.741094529628753662e-01 1.947691589593887329e-01 -2.595523893833160400e-01 1.433262322098016739e-02 1.054496504366397858e-02 -8.037419617176055908e-02 -3.325858414173126221e-01 -1.048293933272361755e-01 1.478876322507858276e-01 -5.729093775153160095e-02
-2.125205397605895996e-01 -3.006734140217304230e-02 -4.560773447155952454e-02 -2.297139167785644531e-01 1.274607628583908081e-01 -1.507195383310317993e-01 5.587859079241752625e-02 2.143076360225677490e-01 -1.910739392042160034e-01 3.209901973605155945e-02 -1.393320560455322266e-01 8.275230973958969116e-02 -1.871395856142044067e-01 -9.497504681348800659e-02 -2.481014095246791840e-02 -1.287331525236368179e-02 -2.081505656242370605e-01 -6.657565385103225708e-02 -2.068431675434112549e-01 -7.239735126495361328e-02 2.741658091545104980e-01 -2.676524817943572998e-01 3.586090505123138428e-01 -6.437483429908752441e-02 -2.667180895805358887e-01 -2.158761583268642426e-02 -5.041563883423805237e-02 -4.206196665763854980e-01 -1.385381072759628296e-01 -1.179733872413635254e-02 1.108704507350921631e-01 2.107623815536499023e-01
1.201453059911727905e-02 -1.134856864809989929e-01 -2.575355470180511475e-01 4.894615337252616882e-02 1.319173872470855713e-01 2.330195344984531403e-02 -6.410297006368637085e-02 -1.604106873273849487e-01 -4.713412001729011536e-02 -8.109553903341293335e-02 -1.330973207950592041e-01 -4.868566989898681641e-02 -1.369050294160842896e-01 1.535332854837179184e-02 2.580531537532806396e-01 2.148218005895614624e-01 -1.457570642232894897e-01 4.533965513110160828e-02 -1.141339465975761414e-01 5.219994187355041504e-01 1.182238310575485229e-01 -1.648662537336349487e-01 3.245485424995422363e-01 5.276839807629585266e-02 -3.096430003643035889e-01 -1.148339882493019104e-01 -1.314586848020553589e-01 -3.096791505813598633e-01 8.166638016700744629e-02 -3.062296472489833832e-02 -7.929894328117370605e-02 -1.250600218772888184e-01
5.401746928691864014e-02 -2.636219263076782227e-01 -3.289260864257812500e-01 2.091212719678878784e-01 7.707484066486358643e-02 -4.626870900392532349e-02 -7.335115224123001099e-04 -1.428417116403579712e-01 4.487113282084465027e-02 -1.357981413602828979e-01 -8.770987391471862793e-02 -1.092189252376556396e-01 5.488595739006996155e-02 -2.005429714918136597e-01 1.378251910209655762e-01 3.229618072509765625e-02 1.308570206165313721e-01 9.773910045623779297e-02 3.433214873075485229e-02 1.614508032798767090e-01 1.568423658609390259e-01 -6.696160882711410522e-02 3.042716085910797119e-01 1.033767238259315491e-01 -2.812589108943939209e-01 -1.934729218482971191e-01 -4.642520565539598465e-03 -2.944353520870208740e-01 -6.269679963588714600e-02 -2.759236097335815430e-01 -4.013147354125976562e-01 1.148362085223197937e-01
-2.147331833839416504e-01 -1.431346535682678223e-01 -2.476793378591537476e-01 7.899235188961029053e-02 5.067774653434753418e-02 -9.809205308556556702e-03 8.230040967464447021e-02 5.377057567238807678e-02 -4.062923789024353027e-02 -3.422390203922986984e-03 -2.359986454248428345e-01 9.350121021270751953e-02 -5.288594365119934082e-01 -4.992677643895149231e-02 1.499300599098205566e-01 1.047102361917495728e-01 4.481156915426254272e-02 -7.672454416751861572e-02 -1.602214425802230835e-01 1.914288699626922607e-01 1.965398937463760376e-01 -9.360566735267639160e-03 1.404512971639633179e-01 5.480906367301940918e-02 1.182639077305793762e-01 -4.079110324382781982e-01 -3.998225927352905273e-02 -1.862881183624267578e-01 -9.624435752630233765e-02 -2.087471336126327515e-01 -2.653842270374298096e-01 -1.249391399323940277e-02
-1.467238813638687134e-01 -3.875686600804328918e-02 -1.547935009002685547e-01 -1.984620094299316406e-01 1.232984066009521484e-01 1.642707884311676025e-01 3.604577779769897461e-01 1.082676798105239868e-01 -2.707844376564025879e-01 -2.109389305114746094e-01 -2.112784888595342636e-03 -2.527216076850891113e-01 -4.924609884619712830e-02 5.210971925407648087e-03 -1.008682847023010254e-01 -1.468626856803894043e-01 -4.626401886343955994e-02 3.726592361927032471e-01 -5.630251020193099976e-02 5.283456668257713318e-02 2.904529571533203125e-01 -2.025671303272247314e-01 1.998835355043411255e-01 2.462570369243621826e-01 -1.522106677293777466e-01 8.944354951381683350e-02 -9.464442729949951172e-02 -2.099609524011611938e-01 -1.630770415067672729e-01 -9.633126109838485718e-02 -8.284984529018402100e-02 -1.182326376438140869e-01
-1.458244472742080688e-01 -3.125915527343750000e-01 -1.807547062635421753e-01 -3.701429069042205811e-02 -2.458000928163528442e-02 2.365939021110534668e-01 1.171041131019592285e-01 2.938832640647888184e-01 -2.207357808947563171e-02 -8.813191950321197510e-02 -2.748126387596130371e-01 3.110438212752342224e-02 5.347003042697906494e-02 -3.237895667552947998e-01 -1.036372184753417969e-01 -1.024924367666244507e-01 -2.399285584688186646e-01 2.019276320934295654e-01 -2.009260840713977814e-02 1.460954248905181885e-01 2.814060747623443604e-01 5.018991231918334961e-02 1.634141802787780762e-01 -1.756770461797714233e-01 -2.279035598039627075e-01 -5.475224182009696960e-02 -2.865359485149383545e-01 -2.071179896593093872e-01 -1.432992219924926758e-01 -1.048927307128906250e-01 -7.546067982912063599e-02 9.826294146478176117e-03
2.931579351425170898e-01 -7.861915230751037598e-02 -8.982080221176147461e-02 -1.422129338607192039e-03 3.076117038726806641e-01 -2.204671036452054977e-03 -2.090341001749038696e-01 1.126144081354141235e-01 1.263064295053482056e-01 -3.860622644424438477e-02 8.829208463430404663e-02 -3.028144361451268196e-03 -3.013946115970611572e-01 -4.034000635147094727e-02 4.126822948455810547e-02 7.468872517347335815e-02 -2.019568383693695068e-01 3.100289404392242432e-02 -2.012578845024108887e-01 1.702205464243888855e-02 -5.869458615779876709e-02 -3.261888027191162109e-01 9.552945941686630249e-02 5.068933963775634766e-01 -8.497129380702972412e-02 -1.348581165075302124e-01 -9.889386594295501709e-02 7.096665352582931519e-02 -1.506774127483367920e-01 -2.703910470008850098e-01 -1.691176295280456543e-01 2.669506520032882690e-02
-1.134880930185317993e-01 -1.899559199810028076e-01 -1.191102862358093262e-01 3.800667822360992432e-02 2.994194328784942627e-01 -1.150591019541025162e-02 -2.861642539501190186e-01 1.743516921997070312e-01 2.830057591199874878e-02 2.008911669254302979e-01 -4.726696759462356567e-02 -2.368640303611755371e-01 -2.228251397609710693e-01 -1.868946105241775513e-01 4.835332185029983521e-02 -1.792067289352416992e-01 -6.859018653631210327e-02 1.785901337862014771e-01 1.232494562864303589e-01 -1.309964060783386230e-01 3.796726167201995850e-01 -1.890224814414978027e-01 -4.251282289624214172e-02 1.755071282386779785e-01 -9.519579261541366577e-02 -1.295229494571685791e-01 -2.310027480125427246e-01 -1.886595934629440308e-01 -1.978999003767967224e-02 -2.756318449974060059e-01 1.689014583826065063e-01 -1.169450730085372925e-01
4.562455117702484131e-01 -1.350683122873306274e-01 -1.671799421310424805e-01 1.726404130458831787e-01 1.374076008796691895e-01 7.429223507642745972e-02 1.111499816179275513e-01 -1.090552136301994324e-01 1.365846116095781326e-02 -1.598201543092727661e-01 -2.491806000471115112e-01 -1.999251358211040497e-02 -5.357328802347183228e-02 1.069848388433456421e-01 2.523969411849975586e-01 7.347178459167480469e-02 7.271020207554101944e-03 -1.433474868535995483e-01 -2.230913750827312469e-02 3.261316716670989990e-01 2.848127484321594238e-01 -2.621395289897918701e-01 2.608827650547027588e-01 1.536104530096054077e-01 -6.455115228891372681e-02 6.678810808807611465e-03 3.708145394921302795e-02 -2.599721252918243408e-01 -1.317786723375320435e-01 -1.654148697853088379e-01 9.252206236124038696e-02 1.204360648989677429e-02
1.480202097445726395e-02 -2.208078503608703613e-01 7.548671960830688477e-02 2.605819888412952423e-02 -1.685249805450439453e-01 5.229495093226432800e-02 2.407025173306465149e-02 -1.202687919139862061e-01 1.067172512412071228e-01 -2.413462288677692413e-02 -1.583403646945953369e-01 2.064722776412963867e-01 -1.305890232324600220e-01 6.657743453979492188e-02 1.398888379335403442e-01 -1.708634942770004272e-01 -2.493184357881546021e-01 2.828818261623382568e-01 -2.650132477283477783e-01 1.227245405316352844e-01 3.036907911300659180e-01 -1.611698865890502930e-01 3.793007731437683105e-01 -1.422860622406005859e-01 -8.004944771528244019e-02 -6.398627907037734985e-02 -9.876002371311187744e-02 -1.693088710308074951e-01 -2.834705710411071777e-01 -2.521510124206542969e-01 3.447291254997253418e-02 -2.114399820566177368e-01
1.362307071685791016e-01 -4.954294562339782715e-01 -1.468195319175720215e-01 -6.096741929650306702e-02 -1.216940507292747498e-01 1.293837875127792358e-01 -8.425420150160789490e-03 1.613293029367923737e-02 -1.557157486677169800e-01 -1.234364882111549377e-02 7.046896219253540039e-02 1.420873552560806274e-01 -3.345853388309478760e-01 9.257379919290542603e-02 1.587957143783569336e-01 -1.041799858212471008e-01 1.122718490660190582e-02 2.741538286209106445e-01 -3.166660666465759277e-02 8.443731069564819336e-02 1.443384438753128052e-01 -1.320873498916625977e-01 2.626615166664123535e-01 -6.040366366505622864e-03 -8.498343639075756073e-03 2.821995615959167480e-01 -2.404219508171081543e-01 -1.435578912496566772e-01 -2.941980659961700439e-01 5.627012625336647034e-02 -1.321775764226913452e-01 -1.290677040815353394e-01
2.970729768276214600e-02 2.975597418844699860e-02 -9.446281939744949341e-02 8.757849037647247314e-02 2.655388116836547852e-01 -3.768919035792350769e-02 -1.584216803312301636e-01 -1.697501540184020996e-01 -1.260532587766647339e-01 1.732162535190582275e-01 -2.568452656269073486e-01 2.690593898296356201e-01 1.440286636352539062e-01 -2.701381444931030273e-01 -3.509305045008659363e-02 2.458625435829162598e-01 -4.077496007084846497e-02 6.393706053495407104e-02 3.517040982842445374e-03 1.252251714468002319e-01 2.082615643739700317e-01 -3.160917162895202637e-01 2.056381106376647949e-01 6.177576631307601929e-02 -4.402782395482063293e-02 -1.023637652397155762e-01 -2.410000413656234741e-01 -2.203318178653717041e-01 -3.492715656757354736e-01 2.670694515109062195e-02 -1.176970154047012329e-01 -2.229479253292083740e-01
-1.273847669363021851e-01 -7.497135549783706665e-02 6.159187853336334229e-02 -2.683540880680084229e-01 1.981644183397293091e-01 1.250372081995010376e-01 -5.411534104496240616e-03 9.085794538259506226e-02 2.504623495042324066e-02 1.683650165796279907e-01 -5.500953271985054016e-02 -1.062643006443977356e-01 -9.387782961130142212e-02 -2.300629317760467529e-01 1.116465777158737183e-02 -9.465682506561279297e-02 2.618554607033729553e-02 -6.870623677968978882e-02 -2.059191316366195679e-01 5.506872758269309998e-02 2.938649952411651611e-01 -2.352312058210372925e-01 2.802582383155822754e-01 -1.717137247323989868e-01 -1.626472175121307373e-01 6.899549067020416260e-02 -5.542150735855102539e-01 -1.221710294485092163e-01 -1.994010955095291138e-01 -1.413459181785583496e-01 6.032731756567955017e-02 -8.833439648151397705e-02
1.430934667587280273e-01 -4.677156805992126465e-01 -3.050762116909027100e-01 -1.497964002192020416e-02 1.804125010967254639e-01 -8.704568445682525635e-02 3.864116594195365906e-02 1.295494586229324341e-01 -9.145728498697280884e-02 1.193010360002517700e-01 -2.018293738365173340e-01 2.401576489210128784e-01 4.641766846179962158e-02 -3.039249964058399200e-02 -2.051707357168197632e-01 -1.586689352989196777e-01 2.011076360940933228e-01 -1.197616383433341980e-01 7.220706343650817871e-02 -1.147181838750839233e-01 8.744592964649200439e-02 -4.541685432195663452e-02 1.671133488416671753e-01 3.697134554386138916e-01 -9.092311561107635498e-02 5.309506133198738098e-02 1.804278977215290070e-02 -8.721490949392318726e-02 1.908251643180847168e-02 -1.827768385410308838e-01 -1.965296864509582520e-01 -2.807351052761077881e-01
1.800591200590133667e-01 -2.016153335571289062e-01 -1.686061620712280273e-01 -1.809619367122650146e-01 2.235696613788604736e-01 5.885843187570571899e-02 -4.389702528715133667e-02 -1.483414173126220703e-01 1.066270992159843445e-01 1.362226009368896484e-01 -2.027959823608398438e-01 -1.619011163711547852e-01 6.844399124383926392e-02 -1.283897459506988525e-01 6.396675482392311096e-03 -1.135745197534561157e-01 8.423112332820892334e-02 -2.320448756217956543e-01 3.196854516863822937e-02 2.877040021121501923e-02 4.077389240264892578e-01 -2.705200910568237305e-01 5.224251747131347656e-02 4.285538196563720703e-02 -4.925367608666419983e-02 1.396901756525039673e-01 1.145574897527694702e-01 -4.375188350677490234e-01 -2.689615786075592041e-01 -1.037276312708854675e-01 -1.406017094850540161e-01 -1.444327980279922485e-01
6.450483202934265137e-02 -2.079377472400665283e-01 -1.004118695855140686e-01 1.704170107841491699e-01 2.026953399181365967e-01 -4.059660434722900391e-02 1.168885603547096252e-01 8.898644894361495972e-02 -1.053563132882118225e-01 1.114227250218391418e-01 -6.573349237442016602e-02 2.689862390980124474e-03 -4.333206713199615479e-01 1.228631883859634399e-01 1.499979346990585327e-01 -2.171808332204818726e-01 -1.679438352584838867e-01 4.493001475930213928e-02 -2.894723117351531982e-01 -1.647031009197235107e-01 2.481475286185741425e-02 -2.779744565486907959e-01 2.093534171581268311e-01 -2.307171374559402466e-01 -2.848484218120574951e-01 -1.523580551147460938e-01 1.193705424666404724e-01 -1.023335605859756470e-01 -5.287161469459533691e-02 -1.413644552230834961e-01 -2.596368789672851562e-01 1.159121170639991760e-01
-1.032664030790328979e-01 -2.959412932395935059e-01 -3.769547045230865479e-01 -9.922550816554576159e-05 1.353246271610260010e-01 1.070278137922286987e-01 -9.828650206327438354e-02 2.970466390252113342e-02 1.753906160593032837e-01 5.103749781847000122e-02 -3.739055693149566650e-01 -2.004452347755432129e-01 1.482537537813186646e-01 -2.542513012886047363e-01 -2.547972090542316437e-02 -1.989018768072128296e-01 -9.937819093465805054e-02 4.365702345967292786e-02 -1.172125563025474548e-01 -4.756715148687362671e-02 2.717792689800262451e-01 -9.896080940961837769e-02 -3.016337379813194275e-02 -1.753495037555694580e-01 -9.644051641225814819e-02 -2.105436623096466064e-01 -3.389418870210647583e-02 -2.839342057704925537e-01 -1.504559516906738281e-01 -9.623546898365020752e-02 -2.604108154773712158e-01 -3.095551766455173492e-02
-1.030132025480270386e-01 -2.511798739433288574e-01 -3.973577544093132019e-02 -1.380023211240768433e-01 -2.188320755958557129e-01 1.602544449269771576e-02 2.768131718039512634e-02 4.176433384418487549e-01 6.658486276865005493e-02 9.977782517671585083e-02 -1.000057253986597061e-02 -2.236237376928329468e-02 -9.159957617521286011e-02 1.333303749561309814e-01 6.288248300552368164e-02 -8.876729756593704224e-02 -1.547398567199707031e-01 2.768861055374145508e-01 -6.165246292948722839e-02 4.084692150354385376e-02 1.934292018413543701e-01 -3.913375139236450195e-01 2.499443888664245605e-01 1.700584143400192261e-01 -1.581422239542007446e-01 -2.273177355527877808e-01 -6.703840196132659912e-02 -2.384358644485473633e-02 -4.493325576186180115e-02 -2.867110073566436768e-01 -1.897632181644439697e-01 -1.983360797166824341e-01
9.332330524921417236e-02 -1.684769093990325928e-01 -1.125190332531929016e-01 6.699120253324508667e-02 2.950426340103149414e-01 2.027780562639236450e-01 -2.527965418994426727e-02 -1.109727919101715088e-01 5.631315708160400391e-02 3.306240439414978027e-01 2.846636474132537842e-01 4.796060919761657715e-02 -3.493670821189880371e-01 -3.444101214408874512e-01 -2.180517315864562988e-01 -9.542909264564514160e-02 2.411808120086789131e-03 2.494897879660129547e-02 9.074604511260986328e-02 -9.997139684855937958e-03 1.649588048458099365e-01 -1.022404581308364868e-01 1.366028934717178345e-01 1.167247742414474487e-01 -3.091665171086788177e-02 -2.203302234411239624e-01 -2.289763689041137695e-01 -1.381369084119796753e-01 2.435454353690147400e-02 -2.969947159290313721e-01 -1.499082595109939575e-01 -1.707361824810504913e-02
2.238438129425048828e-01 -1.592922955751419067e-01 -1.454409807920455933e-01 3.795474022626876831e-02 2.333656251430511475e-01 5.102178826928138733e-02 -2.352438308298587799e-02 -1.137019097805023193e-01 -1.421543955802917480e-01 -1.549741774797439575e-01 -1.460958272218704224e-01 -4.359489679336547852e-02 -3.159299492835998535e-02 3.491515517234802246e-01 -3.367400467395782471e-01 -2.909059450030326843e-02 7.901324331760406494e-02 -2.149254083633422852e-01 -1.195849254727363586e-01 3.899002075195312500e-01 1.427622437477111816e-01 -1.432923823595046997e-01 1.469947844743728638e-01 6.137557327747344971e-02 -2.112217396497726440e-01 -2.922559902071952820e-02 -8.830547332763671875e-02 -1.385684460401535034e-01 -2.781289815902709961e-01 -2.257480770349502563e-01 5.452572181820869446e-02 -1.948384195566177368e-01
-1.351478323340415955e-02 -2.522957921028137207e-01 -2.187740206718444824e-01 -2.563727274537086487e-02 1.687614768743515015e-01 9.427348524332046509e-02 1.342854052782058716e-01 1.623822301626205444e-01 -6.967080384492874146e-02 3.149821609258651733e-02 -2.665748000144958496e-01 9.991424530744552612e-02 4.110980033874511719e-02 -1.643878817558288574e-01 -2.390818297863006592e-02 9.366283565759658813e-02 -2.139342874288558960e-01 3.430626690387725830e-01 1.928850263357162476e-02 1.906865835189819336e-01 3.041124641895294189e-01 -6.359569728374481201e-02 4.449968226253986359e-03 -2.991406023502349854e-01 -3.924068510532379150e-01 -2.051040381193161011e-01 -1.855805516242980957e-01 -1.471414137631654739e-02 -2.196864485740661621e-01 -9.602842479944229126e-02 2.851525694131851196e-02 -7.547461241483688354e-02
3.139125555753707886e-02 -2.599987983703613281e-01 -1.608920842409133911e-01 -2.624131552875041962e-02 1.966512650251388550e-01 8.916243165731430054e-02 1.842860579490661621e-01 1.449941843748092651e-01 -3.850471973419189453e-02 9.026873856782913208e-02 -1.964271366596221924e-01 -4.011585190892219543e-02 1.878298372030258179e-01 -1.518550515174865723e-01 -4.936079308390617371e-02 -1.353205554187297821e-02 -7.221638411283493042e-02 3.463950753211975098e-01 -4.427444189786911011e-03 3.103899657726287842e-01 3.123937547206878662e-01 7.912181317806243896e-02 1.863288134336471558e-01 -2.347022444009780884e-01 -2.247745990753173828e-01 -1.394671946763992310e-01 -2.571718692779541016e-01 -1.030860617756843567e-01 -1.431766003370285034e-01 -1.632600128650665283e-01 -3.383329510688781738e-02 -2.866943180561065674e-01
-1.217428445816040039e-01 -3.802601099014282227e-01 -4.894023537635803223e-01 -2.152199298143386841e-02 1.692085415124893188e-01 3.632269799709320068e-02 4.479495808482170105e-03 6.422705203294754028e-02 -5.719196051359176636e-02 -1.124591100960969925e-02 -2.444076985120773315e-01 2.205751985311508179e-01 -1.163020804524421692e-01 -3.615537658333778381e-02 -7.641761749982833862e-02 -1.046917438507080078e-01 7.086678873747587204e-03 -5.563584715127944946e-02 -6.612345576286315918e-02 1.876569390296936035e-01 -2.839401923120021820e-02 -4.817685484886169434e-02 2.189743965864181519e-01 4.259186983108520508e-01 -1.054013743996620178e-01 2.874528756365180016e-03 2.372572273015975952e-01 3.396785259246826172e-02 -2.082440406084060669e-01 -6.756715942174196243e-03 -1.614837795495986938e-01 -9.909643232822418213e-02
-1.004364863038063049e-01 -2.459904551506042480e-01 -2.080910503864288330e-01 -1.085936501622200012e-01 -1.429072115570306778e-02 9.338274598121643066e-02 -6.079746410250663757e-02 1.279648840427398682e-01 1.351950764656066895e-01 1.431603450328111649e-02 -2.898341603577136993e-02 -2.466404139995574951e-01 -4.922816902399063110e-02 -2.852964699268341064e-01 -3.033234179019927979e-01 -4.334417730569839478e-02 -2.226321399211883545e-01 1.466664820909500122e-01 -2.903200685977935791e-01 1.927428543567657471e-01 -6.706594675779342651e-02 3.428735956549644470e-02 1.071316078305244446e-01 2.671386003494262695e-01 -1.436307579278945923e-01 -2.059364877641201019e-02 -2.667947709560394287e-01 -1.537766456604003906e-01 1.279501616954803467e-02 -3.747776448726654053e-01 -1.807305067777633667e-01 -1.313915252685546875e-01
1.648744218982756138e-03 -1.890431791543960571e-01 -3.511873483657836914e-01 8.651744574308395386e-03 -3.119864873588085175e-02 1.379360854625701904e-01 9.915031492710113525e-03 -1.910564899444580078e-01 -7.148679811507463455e-03 -2.327252179384231567e-01 -1.257422566413879395e-02 3.808052511885762215e-03 6.927418708801269531e-02 -4.672345891594886780e-02 8.087296970188617706e-03 2.023268258199095726e-03 7.142458856105804443e-02 4.904477670788764954e-02 1.815057396888732910e-01 2.626918256282806396e-01 4.133527576923370361e-01 2.150792255997657776e-02 3.864541351795196533e-01 1.822703182697296143e-01 -2.039339989423751831e-01 -1.385863870382308960e-01 2.536294795572757721e-02 -2.111876755952835083e-01 -1.104562208056449890e-01 -3.185560107231140137e-01 -1.488509327173233032e-01 1.326322853565216064e-01
2.366890907287597656e-01 -2.612524628639221191e-01 -1.747420430183410645e-01 4.715803265571594238e-02 -9.993064403533935547e-02 1.842017471790313721e-01 -1.146027892827987671e-01 -1.353175146505236626e-03 -1.217656396329402924e-02 1.452883929014205933e-01 -5.718039721250534058e-02 -7.502174004912376404e-03 9.415192902088165283e-02 -2.897530496120452881e-01 -3.886197879910469055e-02 7.002954953350126743e-04 8.015502989292144775e-02 3.155474737286567688e-02 6.543609313666820526e-03 1.424256805330514908e-02 -7.025025039911270142e-02 -3.927340507507324219e-01 2.707250118255615234e-01 2.749109566211700439e-01 -1.565179377794265747e-01 -3.893958032131195068e-01 -5.382859334349632263e-02 -6.075407192111015320e-02 -3.617355525493621826e-01 -1.400975510478019714e-02 -1.492946594953536987e-01 1.234375983476638794e-01
-2.469438361003994942e-03 -8.817362785339355469e-02 -2.989308834075927734e-01 1.025747060775756836e-01 2.963645160198211670e-01 1.603835374116897583e-01 -1.798943430185317993e-02 3.213895112276077271e-02 2.307844609022140503e-01 2.125424593687057495e-01 1.241469904780387878e-01 5.923877656459808350e-02 -1.083903536200523376e-01 5.838047340512275696e-02 4.859516397118568420e-02 1.338385343551635742e-01 -9.919729828834533691e-02 4.669269323348999023e-01 -6.188411265611648560e-03 -1.338337212800979614e-01 2.541348934173583984e-01 -6.633148342370986938e-02 6.717272847890853882e-02 1.651210784912109375e-01 4.220281541347503662e-02 2.125584334135055542e-01 -2.695600092411041260e-01 -2.116342037916183472e-01 1.116567291319370270e-02 -3.259304761886596680e-01 8.476855605840682983e-02 -1.054839976131916046e-02
9.835355728864669800e-02 -6.865338981151580811e-02 -7.447545975446701050e-02 2.108561433851718903e-02 1.316230893135070801e-01 6.228011101484298706e-02 -6.933759897947311401e-02 2.426804155111312866e-01 2.480134740471839905e-02 -2.471031695604324341e-01 -6.741816550493240356e-02 2.664863690733909607e-02 -2.958739399909973145e-01 2.399988099932670593e-02 -1.412380952388048172e-03 1.020785421133041382e-01 -7.242862880229949951e-02 -1.236260011792182922e-01 1.330471187829971313e-01 -1.596845500171184540e-02 2.295733392238616943e-01 -2.056370526552200317e-01 4.767699539661407471e-01 3.627024590969085693e-02 1.549857854843139648e-01 -2.860219776630401611e-01 1.261380463838577271e-01 -1.996644139289855957e-01 -2.286791056394577026e-02 -4.289133548736572266e-01 -1.358435004949569702e-01 -5.096051841974258423e-02
2.097992002964019775e-01 -2.622658014297485352e-01 -2.918045520782470703e-01 -4.197582229971885681e-02 3.544300794601440430e-01 -1.129048988223075867e-01 2.833702974021434784e-02 -5.333948880434036255e-02 1.691684126853942871e-01 4.025810360908508301e-01 -2.656260430812835693e-01 -1.355062574148178101e-01 -1.244279518723487854e-01 -1.100491806864738464e-01 -2.296078801155090332e-01 1.689177304506301880e-01 5.355245992541313171e-02 1.824334263801574707e-01 -1.546890437602996826e-01 4.796537384390830994e-02 -7.122917473316192627e-02 -6.583386659622192383e-02 2.959993481636047363e-01 2.489854097366333008e-01 -4.541953280568122864e-02 -7.025326043367385864e-02 1.152215003967285156e-01 1.188480108976364136e-01 -5.925013124942779541e-02 -5.643763393163681030e-02 -7.637763768434524536e-02 -3.864511474967002869e-02
-1.206883490085601807e-01 -5.252938717603683472e-02 7.296518236398696899e-02 -2.551259100437164307e-01 4.494862854480743408e-01 2.060598507523536682e-02 -7.497193664312362671e-02 1.674779802560806274e-01 -9.461221285164356232e-03 1.538269221782684326e-01 3.438393771648406982e-02 -1.974421739578247070e-02 -3.989037871360778809e-02 -1.898531913757324219e-01 -1.166393756866455078e-01 -3.985303267836570740e-02 -2.472691982984542847e-01 8.303403854370117188e-02 -3.621340692043304443e-01 -4.653034359216690063e-02 3.357134461402893066e-01 -1.802275329828262329e-01 2.469005882740020752e-01 -4.469709470868110657e-02 -1.794821172952651978e-01 -1.238151267170906067e-01 -2.631152868270874023e-01 -7.490286231040954590e-02 -2.073986530303955078e-01 -1.226115599274635315e-01 2.382132224738597870e-02 8.655305206775665283e-02
2.795773148536682129e-01 -1.687078922986984253e-01 -3.306254446506500244e-01 1.164403483271598816e-01 2.545546367764472961e-02 1.335809528827667236e-01 1.793752312660217285e-01 -1.461456120014190674e-01 -1.167426109313964844e-01 6.730663776397705078e-02 -2.162047922611236572e-01 -6.686974316835403442e-02 -9.124345332384109497e-02 -5.556020140647888184e-02 3.020285665988922119e-01 2.712247334420681000e-02 -1.238546073436737061e-01 -6.154773384332656860e-02 1.363102048635482788e-01 2.051086723804473877e-01 1.802525222301483154e-01 -2.911666333675384521e-01 1.885738223791122437e-01 2.520153485238552094e-02 -2.620274573564529419e-02 1.437712460756301880e-02 -6.611906737089157104e-02 1.152279302477836609e-01 -3.056007325649261475e-01 -3.223444819450378418e-01 -6.503941118717193604e-02 2.691095769405364990e-01
2.066684514284133911e-01 -3.000855445861816406e-01 -1.858891248703002930e-01 -1.791864335536956787e-01 -1.914606988430023193e-01 1.335477232933044434e-01 -1.859829574823379517e-01 7.727218419313430786e-02 1.084176450967788696e-01 -5.531609430909156799e-02 2.376062795519828796e-02 3.839514777064323425e-02 -2.683461606502532959e-01 5.944805964827537537e-02 -7.600166834890842438e-03 7.267712056636810303e-02 5.782751739025115967e-02 3.270315527915954590e-01 -1.620017141103744507e-01 9.795971214771270752e-02 1.459175795316696167e-01 -1.838832348585128784e-01 2.913534641265869141e-01 -1.764202713966369629e-01 -1.186936274170875549e-01 1.079824343323707581e-01 -2.155093252658843994e-01 -9.742143005132675171e-02 -3.625364303588867188e-01 2.690448611974716187e-02 -2.177877575159072876e-01 -1.710646748542785645e-01
-4.402393475174903870e-03 -2.725792229175567627e-01 -2.469796240329742432e-01 -2.812973596155643463e-02 1.736100018024444580e-01 -1.638239808380603790e-02 -8.859629929065704346e-02 3.150490522384643555e-01 8.926920592784881592e-02 -1.109258532524108887e-01 -1.263207942247390747e-01 3.121510446071624756e-01 -2.579697072505950928e-01 2.968966066837310791e-01 4.397698119282722473e-02 -9.139606356620788574e-02 -2.038043141365051270e-01 -1.190368086099624634e-02 1.175428703427314758e-01 1.787618249654769897e-01 2.537414431571960449e-01 -1.712084859609603882e-01 1.486660987138748169e-01 1.919298619031906128e-01 1.932057142257690430e-01 6.977915018796920776e-02 -1.696678400039672852e-01 -8.540179580450057983e-02 -1.430440992116928101e-01 6.412797421216964722e-02 -2.103087157011032104e-01 2.013881504535675049e-01
-6.205188482999801636e-02 8.967625908553600311e-03 -2.219121605157852173e-01 -1.794487088918685913e-01 -1.661548390984535217e-02 1.550115346908569336e-01 1.325595974922180176e-01 2.552805840969085693e-01 -2.373812645673751831e-01 8.629997819662094116e-02 -4.636849462985992432e-02 -2.382882684469223022e-01 -5.076878145337104797e-02 5.768321454524993896e-02 3.807848319411277771e-02 -1.536735743284225464e-01 3.368544206023216248e-02 3.426622748374938965e-01 -2.686974704265594482e-01 4.403709247708320618e-02 2.697696089744567871e-01 -1.781342327594757080e-01 1.362207680940628052e-01 3.507395684719085693e-01 -3.044125139713287354e-01 2.125083701685070992e-03 4.798911139369010925e-02 -8.297427743673324585e-02 -6.118531897664070129e-02 -2.739863097667694092e-01 -3.366139158606529236e-02 -1.824885606765747070e-01
1.909361034631729126e-01 -1.321067363023757935e-01 2.738145552575588226e-02 -1.146593969315290451e-02 3.780483007431030273e-01 -4.017974436283111572e-02 8.970648795366287231e-02 6.729308515787124634e-02 -8.528814651072025299e-04 -1.595398634672164917e-01 -4.385139793157577515e-02 -8.562525361776351929e-02 -3.789218366146087646e-01 -2.148492485284805298e-01 1.619734428822994232e-02 -1.384070068597793579e-01 -5.112485960125923157e-02 7.202079147100448608e-02 3.098788298666477203e-02 -1.626379415392875671e-02 2.902870178222656250e-01 -1.120639443397521973e-01 1.867548376321792603e-01 -1.230696588754653931e-01 5.193337053060531616e-02 -1.928774863481521606e-01 -5.723384022712707520e-02 -4.212680160999298096e-01 1.271368861198425293e-01 -2.502620816230773926e-01 1.628140211105346680e-01 -2.498236149549484253e-01
-6.637965794652700424e-03 -4.344250261783599854e-01 -2.191293835639953613e-01 -1.304980814456939697e-01 -2.060749232769012451e-01 4.484217986464500427e-02 9.767176210880279541e-02 1.438409984111785889e-01 2.006755769252777100e-01 -5.121240019798278809e-02 -6.899549812078475952e-02 5.403137952089309692e-02 -8.586433529853820801e-02 -3.297259658575057983e-02 -2.428735047578811646e-02 -1.217522323131561279e-01 -4.409784078598022461e-02 2.999077439308166504e-01 -1.141911819577217102e-01 1.228741034865379333e-01 1.490744203329086304e-01 -1.433536112308502197e-01 2.584623992443084717e-01 -2.074733525514602661e-01 -1.104040741920471191e-01 1.833871603012084961e-01 -2.582938969135284424e-01 -9.065766632556915283e-02 -3.845498263835906982e-01 -6.768305599689483643e-02 -2.181969285011291504e-01 -5.963998287916183472e-02
5.338975042104721069e-02 -2.187967449426651001e-01 -1.963132172822952271e-01 -5.622747167944908142e-02 1.766172498464584351e-01 1.725892536342144012e-02 6.005499511957168579e-02 -2.125293761491775513e-01 -1.425019651651382446e-02 -1.095868870615959167e-01 1.399885583668947220e-02 2.434373199939727783e-01 -1.815671175718307495e-01 1.988058350980281830e-02 2.417089194059371948e-01 -5.116907879710197449e-02 -8.358173072338104248e-02 3.899178206920623779e-01 8.425337821245193481e-02 1.280072778463363647e-01 1.247509196400642395e-01 -2.653325498104095459e-01 2.329580783843994141e-01 9.521046280860900879e-02 9.362962841987609863e-02 2.425722032785415649e-02 1.042122915387153625e-01 -3.402387201786041260e-01 -2.253424823284149170e-01 -1.752206683158874512e-01 9.522296488285064697e-02 3.207889497280120850e-01
-7.661651819944381714e-02 -3.223067224025726318e-01 -1.250037550926208496e-01 -1.734316647052764893e-01 1.180655434727668762e-01 2.635768651962280273e-01 1.533847749233245850e-01 2.454165220260620117e-01 -1.853628605604171753e-01 -1.487699057906866074e-02 -2.247919328510761261e-02 -2.053490728139877319e-01 -1.004150062799453735e-01 3.481680527329444885e-02 -4.715623334050178528e-02 1.416453570127487183e-01 -5.912173166871070862e-02 8.656360208988189697e-02 -1.095734536647796631e-01 -5.504070222377777100e-02 2.405088543891906738e-01 -1.135511323809623718e-01 1.760134287178516388e-02 -8.842927217483520508e-02 -3.648498356342315674e-01 -2.920134961605072021e-01 -1.688063740730285645e-01 -1.327612549066543579e-01 -3.036075234413146973e-01 -2.653640806674957275e-01 -1.874994859099388123e-02 1.849076598882675171e-01
9.785793721675872803e-02 -2.991793751716613770e-01 -1.536425650119781494e-01 -1.107941046357154846e-01 -2.164229601621627808e-01 2.354506254196166992e-01 3.299779817461967468e-02 1.324260979890823364e-01 1.416286826133728027e-01 1.108177080750465393e-01 -8.218502253293991089e-02 -6.737235933542251587e-02 -9.405887126922607422e-02 -1.664358675479888916e-01 4.663866013288497925e-03 -2.493271827697753906e-01 -1.006279326975345612e-02 2.567133009433746338e-01 -1.535990387201309204e-01 1.607736200094223022e-01 1.462354511022567749e-01 -1.533431112766265869e-01 1.642560213804244995e-01 -1.914952546358108521e-01 -7.653238251805305481e-03 2.723722457885742188e-01 -1.805301457643508911e-01 -3.213220462203025818e-02 -3.542930185794830322e-01 -1.865246295928955078e-01 -3.308442234992980957e-01 1.145901158452033997e-02
4.164438843727111816e-01 -2.839917242527008057e-01 -1.833674125373363495e-02 -8.840916305780410767e-02 -1.561543196439743042e-01 2.432642728090286255e-01 1.385796815156936646e-01 -5.576828122138977051e-02 2.138313353061676025e-01 -5.406355112791061401e-02 -1.375568211078643799e-01 -2.228178381919860840e-01 -3.176206052303314209e-01 -1.000228822231292725e-01 1.883120625279843807e-03 5.037853494286537170e-02 -1.838606446981430054e-01 1.981486678123474121e-01 -7.186945527791976929e-02 3.756938502192497253e-02 2.343817055225372314e-01 -9.016762673854827881e-02 1.953266561031341553e-01 4.282704368233680725e-02 -9.440729767084121704e-02 1.437838822603225708e-01 -1.789211034774780273e-01 1.220465376973152161e-01 -2.273854315280914307e-01 -2.424050420522689819e-01 -1.502146273851394653e-01 -9.502618014812469482e-02
-1.338280737400054932e-01 -2.540643513202667236e-01 -1.323052793741226196e-01 -3.056131303310394287e-01 6.093959137797355652e-02 -1.463173925876617432e-01 1.125051081180572510e-01 1.892539113759994507e-01 8.316829055547714233e-02 6.847444921731948853e-02 1.324464678764343262e-01 -5.086986348032951355e-02 -4.108538627624511719e-01 9.674231708049774170e-02 6.426917016506195068e-02 -1.618279665708541870e-01 -3.340367972850799561e-01 4.939224570989608765e-02 -1.627270132303237915e-01 1.785333603620529175e-01 5.430475994944572449e-02 -3.519623577594757080e-01 9.000690281391143799e-02 4.641662351787090302e-03 -3.264087066054344177e-02 -4.882788751274347305e-03 -9.223748743534088135e-02 -1.692162454128265381e-01 -5.241397023200988770e-02 -2.305270731449127197e-01 -2.564345598220825195e-01 -1.600706875324249268e-01
8.815836906433105469e-02 -3.997931778430938721e-01 -1.686546355485916138e-01 1.434469968080520630e-02 -6.546143442392349243e-02 -3.081663046032190323e-03 6.558796018362045288e-02 -1.049685180187225342e-01 -2.083820402622222900e-01 4.437593743205070496e-04 -1.626904308795928955e-01 -6.090179830789566040e-02 -2.355086505413055420e-01 8.121208101511001587e-02 1.071530506014823914e-01 2.747686505317687988e-01 -1.874279826879501343e-01 1.389169692993164062e-01 2.327969521284103394e-01 3.356089293956756592e-01 2.077995389699935913e-01 -1.358552556484937668e-02 1.664087474346160889e-01 -6.894725374877452850e-03 -2.625845074653625488e-01 -9.265147894620895386e-02 -1.412206050008535385e-02 -4.012282192707061768e-01 -3.435515984892845154e-02 -1.271491199731826782e-01 -1.142247393727302551e-01 -4.038717597723007202e-03
5.771351046860218048e-03 2.187957242131233215e-02 3.283608332276344299e-02 -7.077831029891967773e-02 3.429609537124633789e-01 3.353638350963592529e-01 8.047861605882644653e-02 1.817784309387207031e-01 -1.502240449190139771e-01 5.353955551981925964e-02 -6.098200380802154541e-02 -1.510905176401138306e-01 -1.708288490772247314e-01 -2.602926827967166901e-02 1.256175804883241653e-02 -1.740115284919738770e-01 -3.059729039669036865e-01 2.735131047666072845e-02 -1.294955611228942871e-01 -1.714620739221572876e-01 2.180914431810379028e-01 -1.625634282827377319e-01 -1.863006129860877991e-02 3.266344666481018066e-01 -2.091386318206787109e-01 4.315458354540169239e-04 -2.855634987354278564e-01 -2.243083417415618896e-01 -2.809513509273529053e-01 -1.712169945240020752e-01 -4.402778670191764832e-02 -6.449266523122787476e-02
-2.961356006562709808e-02 -1.410063356161117554e-01 -7.129312306642532349e-02 -1.116679143160581589e-02 4.651024006307125092e-03 2.023227512836456299e-01 9.658905863761901855e-02 -3.345255181193351746e-02 -9.288977086544036865e-02 3.625801950693130493e-02 -1.063784360885620117e-01 3.095370903611183167e-02 -3.647845685482025146e-01 -1.875715106725692749e-01 -3.862165659666061401e-02 -5.444992706179618835e-02 -3.056883066892623901e-02 8.698789030313491821e-02 -3.076052069664001465e-01 1.880249083042144775e-01 4.145708978176116943e-01 -1.294237375259399414e-01 -1.732385456562042236e-01 -2.372623383998870850e-01 -2.495118975639343262e-02 -1.326428502798080444e-01 -2.381405681371688843e-01 -1.658488810062408447e-01 -2.970134913921356201e-01 -2.468221187591552734e-01 -2.480292171239852905e-01 -3.483066335320472717e-02
-5.067781731486320496e-02 -3.675308823585510254e-01 -1.953889131546020508e-01 -2.858018502593040466e-02 1.228338554501533508e-01 3.847885504364967346e-02 2.500686049461364746e-01 -3.081057965755462646e-01 1.566143184900283813e-01 -3.021955862641334534e-02 -2.231542915105819702e-01 2.013666927814483643e-01 -3.404724001884460449e-01 2.684774063527584076e-02 5.428117513656616211e-02 -2.287188172340393066e-01 1.169683039188385010e-01 1.793712675571441650e-01 -1.127706617116928101e-01 -9.060277603566646576e-03 -6.149544566869735718e-02 -5.910849571228027344e-02 1.204473599791526794e-01 1.850378699600696564e-02 2.264716848731040955e-02 -2.955949306488037109e-01 -9.599380195140838623e-02 -3.172692656517028809e-01 -2.087323814630508423e-01 -9.424268454313278198e-02 -3.957429528236389160e-02 1.705206036567687988e-01
1.726696342229843140e-01 -1.203242316842079163e-01 -1.987244784832000732e-01 -2.480550855398178101e-02 2.099115103483200073e-01 3.336648643016815186e-01 1.534992009401321411e-01 7.395148277282714844e-02 -2.411708384752273560e-01 1.895169019699096680e-01 -2.649234607815742493e-02 -9.866511076688766479e-02 -8.341604843735694885e-03 -1.259789019823074341e-01 9.728862345218658447e-02 -1.411603018641471863e-02 -2.412397712469100952e-01 6.059505790472030640e-02 -2.794560790061950684e-01 1.347457617521286011e-01 1.972936391830444336e-01 -2.331746965646743774e-01 -1.369690056890249252e-02 1.684314161539077759e-01 -2.130001038312911987e-01 -8.184461295604705811e-02 3.114452399313449860e-02 -4.735393524169921875e-01 -1.396376937627792358e-01 -5.132173653692007065e-03 1.046135351061820984e-01 -1.154764369130134583e-01
2.836070396006107330e-02 -1.128367856144905090e-01 -4.978474974632263184e-02 1.672984659671783447e-01 1.520145833492279053e-01 -2.306337840855121613e-02 -1.617409437894821167e-01 3.386792242527008057e-01 -3.603977337479591370e-02 -8.777702599763870239e-02 -1.346279382705688477e-01 3.497988358139991760e-02 5.926840379834175110e-02 -2.153939306735992432e-01 1.380165964365005493e-01 -2.322349846363067627e-01 -1.460157334804534912e-01 5.374016612768173218e-02 1.065850257873535156e-02 2.467661499977111816e-01 3.237100690603256226e-02 -3.767208158969879150e-01 2.999905943870544434e-01 1.440546065568923950e-01 8.508023805916309357e-03 -1.459677070379257202e-01 2.804551720619201660e-01 -1.273097395896911621e-01 -2.437440901994705200e-01 -3.200595676898956299e-01 3.397689759731292725e-02 1.485846787691116333e-01
2.744724452495574951e-01 -2.060277462005615234e-01 9.521607309579849243e-02 -2.256496250629425049e-01 2.376057654619216919e-01 2.713255286216735840e-01 -3.623629361391067505e-02 4.064531624317169189e-02 2.716142237186431885e-01 -1.777328848838806152e-01 -1.182573940604925156e-02 -2.421076297760009766e-01 -1.771718859672546387e-01 2.142459154129028320e-02 -3.772406280040740967e-02 -1.577710956335067749e-01 -2.159070819616317749e-01 1.173875108361244202e-01 -1.798288375139236450e-01 5.087238177657127380e-02 2.661769688129425049e-01 -1.478335708379745483e-01 1.429685801267623901e-01 1.255649924278259277e-01 -9.312798082828521729e-02 2.419496923685073853e-01 -1.644469499588012695e-01 -1.771868206560611725e-02 -1.803206652402877808e-01 -2.149500548839569092e-01 -2.320458143949508667e-01 1.246778666973114014e-01
3.350772429257631302e-03 -1.244239360094070435e-01 -2.081138044595718384e-01 -1.297792643308639526e-01 8.394527435302734375e-02 -6.841921061277389526e-02 -7.277610152959823608e-02 2.593023180961608887e-01 -8.590032905340194702e-02 3.665312752127647400e-02 -1.044332534074783325e-01 1.141805760562419891e-02 -1.022832393646240234e-01 2.530740797519683838e-01 1.502119302749633789e-01 -3.162671029567718506e-01 -9.304094314575195312e-02 6.783340126276016235e-02 1.883297860622406006e-01 6.635653972625732422e-02 1.702792048454284668e-01 -3.990814387798309326e-01 9.779761545360088348e-03 2.870207130908966064e-01 1.245420500636100769e-01 -7.861124724149703979e-02 -1.157675385475158691e-01 -2.527688145637512207e-01 -2.830474376678466797e-01 -2.339775115251541138e-01 -8.980502188205718994e-02 2.397032529115676880e-01
-1.558518707752227783e-01 -3.259319961071014404e-01 -3.355273976922035217e-02 2.431281842291355133e-02 1.111621484160423279e-01 -2.651519700884819031e-02 2.474882006645202637e-01 1.550280209630727768e-02 3.303205594420433044e-04 2.149433046579360962e-01 -1.712481081485748291e-01 -1.592299044132232666e-01 -3.716006577014923096e-01 6.282588839530944824e-02 6.058409810066223145e-02 4.615605808794498444e-03 6.992024928331375122e-02 1.452359557151794434e-01 -2.762244343757629395e-01 5.448387190699577332e-02 1.479289531707763672e-01 -2.792882323265075684e-01 8.714073896408081055e-02 -1.628589779138565063e-01 -2.474519908428192139e-01 4.900346323847770691e-02 1.580417156219482422e-01 -2.930967807769775391e-01 -4.609455936588346958e-04 -5.421438813209533691e-02 -2.446152716875076294e-01 2.646873295307159424e-01
8.377911895513534546e-02 -1.432812660932540894e-01 -1.518270671367645264e-01 4.381741583347320557e-02 2.053528279066085815e-01 1.801134198904037476e-01 3.993473052978515625e-01 2.217002958059310913e-01 -2.684380412101745605e-01 1.165153235197067261e-01 -2.101366966962814331e-01 1.004869863390922546e-01 -2.295956462621688843e-01 -8.515889942646026611e-02 -1.969458162784576416e-01 -1.173783764243125916e-01 4.188527353107929230e-03 -4.040749743580818176e-02 -8.826539851725101471e-03 -8.870507776737213135e-02 7.232900708913803101e-02 -2.319110333919525146e-01 4.271952062845230103e-02 -1.844041496515274048e-01 -8.870907872915267944e-02 3.172880411148071289e-02 -1.820334643125534058e-01 -1.735650599002838135e-01 -2.331243306398391724e-01 -3.511413633823394775e-01 -1.026522740721702576e-01 2.169242054224014282e-01
5.449954420328140259e-03 -2.014859914779663086e-01 -1.075893864035606384e-01 -1.319001019001007080e-01 3.426161408424377441e-01 1.116037182509899139e-02 2.476829737424850464e-01 9.781364351511001587e-02 -3.584912419319152832e-01 1.154560223221778870e-01 -1.510238349437713623e-01 -1.638488471508026123e-01 -9.385799616575241089e-02 9.451394528150558472e-02 -2.209728807210922241e-01 -5.787948518991470337e-02 5.284671112895011902e-02 3.340914845466613770e-01 -3.609253093600273132e-02 5.557657033205032349e-02 5.533112958073616028e-02 -7.021479308605194092e-02 1.715444028377532959e-01 -2.382292971014976501e-02 -2.619869112968444824e-01 -5.754685774445533752e-02 -4.651258885860443115e-02 -1.894179731607437134e-02 -1.718736290931701660e-01 -3.751212060451507568e-01 -2.771749496459960938e-01 -4.703671857714653015e-02
-1.491632312536239624e-01 -2.702689357101917267e-02 -4.164884984493255615e-02 7.778310030698776245e-02 2.939941883087158203e-01 1.381753534078598022e-01 7.562824338674545288e-02 -1.505114436149597168e-01 1.640212908387184143e-02 1.613069623708724976e-01 -2.714791297912597656e-01 -1.013455688953399658e-01 -3.048177361488342285e-01 2.837634272873401642e-02 -4.011008739471435547e-01 -3.974208235740661621e-02 1.212655529379844666e-01 1.388846039772033691e-01 9.782557934522628784e-02 2.569568455219268799e-01 5.984366312623023987e-02 -1.917293816804885864e-01 1.165536269545555115e-01 2.195382267236709595e-01 -2.055564373731613159e-01 2.114903330802917480e-01 -3.339461237192153931e-02 -1.584402322769165039e-01 -3.230911493301391602e-01 -9.396621584892272949e-02 4.740126430988311768e-02 -1.688685417175292969e-01
6.789365410804748535e-02 -4.445577561855316162e-01 -1.692303270101547241e-01 2.414564602077007294e-02 1.052564680576324463e-01 -1.042547225952148438e-01 8.994990587234497070e-02 1.683637797832489014e-01 3.505288660526275635e-01 -1.129058748483657837e-02 -1.386860460042953491e-01 9.832041338086128235e-03 -2.605278491973876953e-01 -2.918157726526260376e-02 -8.502237498760223389e-02 -1.461174339056015015e-02 -3.183084130287170410e-01 1.205262243747711182e-01 -8.078955858945846558e-02 8.342406153678894043e-02 1.403472870588302612e-01 -2.691414356231689453e-01 8.387737721204757690e-02 -9.885082254186272621e-04 -1.291667222976684570e-01 -9.578250348567962646e-02 -1.365009248256683350e-01 5.988756194710731506e-02 6.718070805072784424e-02 -3.450452089309692383e-01 2.901708483695983887e-01 -8.546634018421173096e-02
1.392755210399627686e-01 -9.967916458845138550e-02 -7.681765407323837280e-02 2.709226310253143311e-01 -1.271614134311676025e-01 1.395874023437500000e-01 -2.155231386423110962e-01 -6.467855721712112427e-02 -1.077195778489112854e-01 -1.070101559162139893e-02 -2.702844142913818359e-01 9.128313511610031128e-02 -1.184488907456398010e-01 -4.645948763936758041e-03 -1.334361732006072998e-01 -3.434270024299621582e-01 2.385940868407487869e-03 3.397267758846282959e-01 -3.680431470274925232e-02 2.458400577306747437e-01 1.298782378435134888e-01 -2.407091408967971802e-01 1.260934323072433472e-01 3.287814557552337646e-01 -3.065896332263946533e-01 -1.321719437837600708e-01 -2.063849568367004395e-01 1.052007302641868591e-01 -8.431313931941986084e-02 -6.559094414114952087e-03 -4.907316341996192932e-02 -1.070900931954383850e-01
3.890886902809143066e-01 -1.201581433415412903e-01 -1.361687481403350830e-01 -1.136630550026893616e-01 -3.066100366413593292e-02 4.288778454065322876e-02 4.246770590543746948e-02 3.384156897664070129e-02 1.538648903369903564e-01 7.716611027717590332e-02 3.632416576147079468e-02 -4.528787359595298767e-02 1.292648073285818100e-02 -7.083293795585632324e-02 1.036411896347999573e-01 -3.433466851711273193e-01 -2.388467639684677124e-01 5.445388704538345337e-02 -1.892775297164916992e-01 -2.289123833179473877e-02 3.970977067947387695e-01 -2.784071266651153564e-01 1.245673000812530518e-01 -1.581970155239105225e-01 -1.447274088859558105e-01 -1.644497811794281006e-01 -2.415871769189834595e-01 1.234529763460159302e-01 -1.888615489006042480e-01 -2.121658027172088623e-01 -1.456506401300430298e-01 1.859435737133026123e-01
5.371084809303283691e-02 -2.814005613327026367e-01 -1.919219195842742920e-01 -4.130282700061798096e-01 -3.179113194346427917e-02 1.385826915502548218e-01 -4.322909563779830933e-02 7.154989242553710938e-02 1.744976341724395752e-01 2.475020848214626312e-02 -1.262760758399963379e-01 -1.042125672101974487e-01 2.964306622743606567e-02 -3.154286742210388184e-01 2.473562490195035934e-03 -1.359834223985671997e-01 -8.169571310281753540e-02 1.341145206242799759e-02 -4.993077740073204041e-02 1.391171216964721680e-01 4.552283585071563721e-01 -1.288891285657882690e-01 -1.039495095610618591e-01 -1.096021267585456371e-03 -8.945912122726440430e-02 -6.760883331298828125e-02 -1.060283258557319641e-01 -5.204655975103378296e-02 -4.442486464977264404e-01 -2.511271974071860313e-03 -1.337433457374572754e-01 3.783077374100685120e-02
-2.537797763943672180e-02 -1.859350502490997314e-01 -7.847501337528228760e-02 -2.337109595537185669e-01 2.410230040550231934e-01 1.337298005819320679e-01 9.005729854106903076e-02 1.241067871451377869e-01 -7.927733659744262695e-02 -5.828222632408142090e-02 -2.711153924465179443e-01 -3.854725137352943420e-02 5.974325537681579590e-02 -1.602794528007507324e-01 -1.016084924340248108e-01 -9.073448181152343750e-02 -2.443372309207916260e-01 1.366811841726303101e-01 1.196271330118179321e-01 1.156394407153129578e-01 2.912652492523193359e-01 -7.668957859277725220e-02 1.072317659854888916e-01 -1.417425274848937988e-01 -2.795561850070953369e-01 -1.287643611431121826e-01 -3.268993794918060303e-01 -2.013425156474113464e-02 -3.661254942417144775e-01 -2.505781352519989014e-01 -1.775612980127334595e-01 -1.152900233864784241e-01
1.074271351099014282e-01 -1.291919201612472534e-01 -2.279198616743087769e-01 -1.030940338969230652e-01 1.768012493848800659e-01 -8.481874316930770874e-02 -9.234481491148471832e-03 -1.919552683830261230e-01 6.675070151686668396e-03 -1.865322142839431763e-02 -3.604190945625305176e-01 6.142842024564743042e-02 -2.386619895696640015e-01 -6.512213498353958130e-02 1.241410970687866211e-01 1.994049996137619019e-01 4.787738621234893799e-02 1.446487307548522949e-01 2.134804278612136841e-01 -6.473440676927566528e-02 2.920529842376708984e-01 -3.559591472148895264e-01 1.940613985061645508e-01 1.323141455650329590e-01 -9.852465242147445679e-02 8.310459554195404053e-02 1.106201112270355225e-01 -5.304534360766410828e-02 -3.732510805130004883e-01 1.619352102279663086e-01 2.060932815074920654e-01 -5.949539691209793091e-02
2.313324213027954102e-01 -2.438566684722900391e-01 -4.135904088616371155e-02 -2.001124471426010132e-01 -2.002457827329635620e-01 9.551603347063064575e-02 3.459957540035247803e-01 3.498687967658042908e-02 2.191547770053148270e-03 2.750598192214965820e-01 -5.228162556886672974e-02 -1.835808306932449341e-01 4.591525066643953323e-03 2.787054888904094696e-02 -2.339017540216445923e-01 5.965030752122402191e-03 -7.985536754131317139e-02 3.643731176853179932e-01 -4.742998257279396057e-02 1.863558292388916016e-01 1.635153144598007202e-01 -2.131153643131256104e-01 6.710770726203918457e-02 -9.055367857217788696e-02 -4.642964806407690048e-03 8.716110885143280029e-02 -2.904172837734222412e-01 -1.680560410022735596e-01 -1.590765565633773804e-01 -3.053193688392639160e-01 -5.335285142064094543e-02 7.004371285438537598e-02
2.848231494426727295e-01 -1.018323376774787903e-01 -4.189005196094512939e-01 -3.415242955088615417e-02 -7.511124014854431152e-02 8.208001963794231415e-03 1.079311445355415344e-01 1.360126435756683350e-01 -1.296748816967010498e-01 1.179867535829544067e-01 5.025970749557018280e-03 -1.499813515692949295e-02 -2.067514657974243164e-01 -2.004392147064208984e-01 -1.392535418272018433e-01 -1.988685280084609985e-01 9.475285187363624573e-03 -2.593970298767089844e-01 -5.431210249662399292e-02 2.900518774986267090e-01 2.798500359058380127e-01 3.688659518957138062e-02 2.514596581459045410e-01 1.211724951863288879e-01 -2.005985528230667114e-01 5.923388898372650146e-02 -1.446085870265960693e-01 -5.834951624274253845e-02 -1.308644562959671021e-01 -1.103463396430015564e-01 2.999341487884521484e-01 1.542085856199264526e-01
2.957712113857269287e-01 -1.552734971046447754e-01 -2.697735726833343506e-01 -1.866778917610645294e-02 1.257888134568929672e-02 -1.471635103225708008e-01 -1.635193526744842529e-01 -6.088971719145774841e-02 -6.804695725440979004e-02 2.150284051895141602e-01 6.623937934637069702e-02 2.701124846935272217e-01 -5.174314975738525391e-02 -2.002887129783630371e-01 -4.593175277113914490e-02 1.493842005729675293e-01 1.188316419720649719e-01 1.094809845089912415e-01 -3.907528892159461975e-02 1.142981275916099548e-02 1.810146421194076538e-01 -3.540068864822387695e-01 -3.261275961995124817e-02 -2.039219066500663757e-02 -1.066369488835334778e-01 -2.328352034091949463e-01 -1.969644576311111450e-01 -2.375616282224655151e-01 -3.667114377021789551e-01 -2.753509674221277237e-03 -2.284125685691833496e-01 1.810657978057861328e-01
1.574331074953079224e-01 -1.824344843626022339e-01 -2.146889567375183105e-01 9.487412753514945507e-04 2.313359975814819336e-01 1.689602285623550415e-01 -8.716180920600891113e-02 -2.754973173141479492e-01 -1.464625820517539978e-02 -1.292153596878051758e-01 -3.147510588169097900e-01 1.055290177464485168e-01 -1.785304583609104156e-02 -1.839589029550552368e-01 5.935236439108848572e-02 1.453463733196258545e-01 -2.267956286668777466e-01 1.904199421405792236e-01 6.298629194498062134e-02 1.380234118551015854e-02 4.633298516273498535e-02 -2.571770548820495605e-01 4.342752099037170410e-01 1.124345287680625916e-01 -1.782632470130920410e-01 -5.843844264745712280e-02 -1.033523306250572205e-01 -3.741033002734184265e-02 -2.915201187133789062e-01 1.128770038485527039e-01 1.807229816913604736e-01 7.293518632650375366e-02
9.457901120185852051e-02 -1.453831195831298828e-01 -3.882435336709022522e-02 -1.234312951564788818e-01 -6.115210428833961487e-02 -2.120308429002761841e-01 -1.697967294603586197e-03 4.428706169128417969e-01 4.961176216602325439e-02 -1.518914252519607544e-01 -1.166184544563293457e-01 -8.592688292264938354e-02 -8.165054768323898315e-02 4.790023714303970337e-02 1.860815882682800293e-01 -1.653916537761688232e-01 3.426478058099746704e-02 2.042886167764663696e-01 -3.053880482912063599e-02 2.188480831682682037e-02 4.815681576728820801e-01 -1.583842635154724121e-01 2.079601436853408813e-01 2.709699273109436035e-01 2.624611370265483856e-02 -1.664315462112426758e-01 1.834729760885238647e-01 -1.017148569226264954e-01 -1.443560272455215454e-01 -2.417045682668685913e-01 -1.451320946216583252e-01 -1.340941339731216431e-02
7.367999851703643799e-02 -2.626068890094757080e-01 -4.833319410681724548e-02 1.835676468908786774e-02 3.156581819057464600e-01 -9.210804477334022522e-03 3.151415288448333740e-02 1.621345132589340210e-01 1.740064173936843872e-01 -4.718350991606712341e-02 -2.118181437253952026e-01 -1.501247882843017578e-01 -4.216280579566955566e-01 -1.966395080089569092e-01 -1.897408515214920044e-01 -8.479723334312438965e-02 -1.134946197271347046e-01 -5.605588667094707489e-03 -1.649495065212249756e-01 4.491730779409408569e-02 6.846161931753158569e-02 -3.950060904026031494e-01 1.763133108615875244e-01 -6.611185520887374878e-02 -1.837608069181442261e-01 -1.352776437997817993e-01 4.853552952408790588e-02 2.322744205594062805e-02 6.210367381572723389e-02 -2.312519699335098267e-01 2.141296565532684326e-01 1.998257189989089966e-01
2.130386978387832642e-01 -2.890163064002990723e-01 -8.482551574707031250e-02 -1.745413392782211304e-01 1.079661771655082703e-02 1.704432666301727295e-01 3.388097882270812988e-02 2.314569652080535889e-01 -6.277598440647125244e-02 -2.355843223631381989e-02 -1.329406648874282837e-01 1.218253597617149353e-01 -1.718790680170059204e-01 -2.661585509777069092e-01 1.595322489738464355e-01 -1.846483647823333740e-01 -1.433726847171783447e-01 -7.017613947391510010e-02 -8.194418996572494507e-02 3.996225297451019287e-01 2.653074264526367188e-01 1.309215277433395386e-01 9.982539713382720947e-02 -1.322691235691308975e-02 -1.202647611498832703e-01 -1.681171059608459473e-01 -2.415704280138015747e-01 -1.053109392523765564e-01 -2.880738973617553711e-01 6.262394040822982788e-02 9.100022166967391968e-02 -2.359502911567687988e-01
2.233748733997344971e-01 -2.397593408823013306e-01 -1.005655527114868164e-01 2.578267129138112068e-03 -4.322526231408119202e-02 1.736612617969512939e-01 8.663710951805114746e-02 1.238189190626144409e-01 1.439707577228546143e-01 -1.154782846570014954e-01 -2.604875527322292328e-02 2.990863919258117676e-01 -5.642189830541610718e-02 9.627947211265563965e-02 -2.314762622117996216e-01 -1.194886863231658936e-01 -6.474608182907104492e-02 -1.004408150911331177e-01 1.177581846714019775e-01 1.656298935413360596e-01 2.548433542251586914e-01 -1.432788372039794922e-02 5.873852968215942383e-02 5.194433778524398804e-02 -5.015778541564941406e-01 1.988472938537597656e-01 -2.908087372779846191e-01 -2.119478583335876465e-01 -1.433336883783340454e-01 -2.097782678902149200e-02 -9.159900248050689697e-02 -2.150871455669403076e-01
1.868833154439926147e-01 -3.953433036804199219e-01 -4.343573749065399170e-01 5.566081032156944275e-02 2.621610462665557861e-01 7.305701076984405518e-02 1.236453875899314880e-01 1.469592750072479248e-01 -4.669971764087677002e-02 1.833663582801818848e-01 -1.675808578729629517e-01 2.068982422351837158e-01 1.206828374415636063e-02 2.002612315118312836e-02 2.959193475544452667e-02 -8.751711249351501465e-02 6.227758154273033142e-02 -9.673587977886199951e-02 -1.034684851765632629e-01 -2.129620313644409180e-01 7.881939411163330078e-02 7.970738410949707031e-02 1.182074993848800659e-01 3.704592883586883545e-01 -4.784946143627166748e-02 -6.704945862293243408e-02 5.338080599904060364e-02 -4.489700496196746826e-02 -1.177894100546836853e-01 -3.560302546247839928e-03 -2.284934818744659424e-01 -2.818980813026428223e-01
3.868129104375839233e-02 -2.862981855869293213e-01 4.416764900088310242e-02 8.932248502969741821e-02 1.406649500131607056e-01 2.737887501716613770e-01 -6.322635710239410400e-02 3.183314800262451172e-01 -1.234412193298339844e-02 -8.409342914819717407e-02 -2.434483617544174194e-01 -4.493569023907184601e-03 2.333646261831745505e-04 9.707706049084663391e-03 9.035253524780273438e-02 -1.929420679807662964e-01 1.909208595752716064e-01 3.417777270078659058e-02 -3.073970973491668701e-01 7.151153683662414551e-02 4.262768924236297607e-01 6.212110817432403564e-02 2.318821661174297333e-02 -4.801451787352561951e-02 -2.369046360254287720e-01 -9.388295561075210571e-02 -3.429215848445892334e-01 -2.955976314842700958e-02 -2.482981830835342407e-01 -3.282259404659271240e-02 2.721108309924602509e-02 -1.483784466981887817e-01
1.513367891311645508e-01 -1.635872125625610352e-01 -1.650828272104263306e-01 8.823176473379135132e-02 2.183470427989959717e-01 -8.814134448766708374e-02 1.246122419834136963e-01 3.476773947477340698e-02 2.141490131616592407e-01 -3.707048594951629639e-01 -1.714697033166885376e-01 5.584777146577835083e-02 -2.846522442996501923e-02 2.417196631431579590e-01 1.621623523533344269e-02 1.389571279287338257e-02 -1.243722289800643921e-01 -2.476851688697934151e-03 8.681410551071166992e-02 -7.337877899408340454e-02 3.182676136493682861e-01 -1.442529112100601196e-01 3.989746272563934326e-01 7.410388439893722534e-02 7.678683102130889893e-02 -1.157829612493515015e-01 -2.797140777111053467e-01 1.204342097043991089e-01 4.412084817886352539e-03 -3.706282973289489746e-01 4.951239377260208130e-02 2.380708977580070496e-02
-1.015502735972404480e-01 -2.161184102296829224e-01 -9.428562596440315247e-03 -3.159846365451812744e-01 1.303530484437942505e-01 5.701294168829917908e-02 -1.221587285399436951e-01 7.550305873155593872e-02 6.803024560213088989e-02 1.748224645853042603e-01 9.339053183794021606e-02 -2.449800260365009308e-02 -1.378485709428787231e-01 -2.457209527492523193e-01 -5.427685752511024475e-02 -6.566077470779418945e-02 1.616401523351669312e-01 -2.692805416882038116e-02 -2.561066150665283203e-01 -4.170003533363342285e-02 1.608117818832397461e-01 -2.365628033876419067e-01 3.105136156082153320e-01 -1.386521905660629272e-01 -2.215306013822555542e-01 -3.130097314715385437e-02 -5.112730860710144043e-01 -2.329837344586849213e-02 -2.182641476392745972e-01 -9.892707318067550659e-02 -6.168820336461067200e-02 -7.842706143856048584e-02
-5.906961858272552490e-02 -1.131160184741020203e-01 -5.659699067473411560e-02 1.307262182235717773e-01 2.719267308712005615e-01 5.361987277865409851e-02 1.765176057815551758e-01 -3.316917121410369873e-01 -5.686281993985176086e-02 -8.107892423868179321e-02 -3.737639486789703369e-01 2.063630521297454834e-01 -4.547121748328208923e-02 -2.650670111179351807e-01 6.028462201356887817e-02 1.961517482995986938e-01 -9.886456653475761414e-03 -2.343218401074409485e-02 -3.880850970745086670e-02 -1.374463178217411041e-02 8.625321090221405029e-02 -1.886217296123504639e-01 4.203329682350158691e-01 1.002300903201103210e-01 -1.212275326251983643e-01 -1.683241575956344604e-01 -7.245360314846038818e-02 -7.917232811450958252e-03 -3.801238238811492920e-01 8.288323134183883667e-02 8.298779278993606567e-02 -1.477834209799766541e-02
-6.427560001611709595e-02 -1.869729012250900269e-01 -1.951797604560852051e-01 -2.342875450849533081e-01 -4.955452680587768555e-02 6.134777516126632690e-02 1.920472532510757446e-01 3.318951725959777832e-01 -2.533568739891052246e-01 6.073166802525520325e-02 -9.557641297578811646e-02 -3.020659387111663818e-01 -3.397776558995246887e-02 2.803192473948001862e-02 9.557712078094482422e-02 -1.036208495497703552e-01 -1.320095807313919067e-01 1.791354566812515259e-01 -2.700560688972473145e-01 -3.519125282764434814e-02 2.805096209049224854e-01 -1.176132857799530029e-01 8.008152991533279419e-02 2.315412014722824097e-01 -2.747603654861450195e-01 -1.275348216295242310e-01 -2.601933777332305908e-01 -1.529252529144287109e-01 -1.045100241899490356e-01 -1.391096264123916626e-01 -1.054548993706703186e-01 -1.553431898355484009e-01
7.978780567646026611e-02 1.665072441101074219e-01 -1.046964712440967560e-02 9.955247491598129272e-02 2.975373864173889160e-01 -1.729872077703475952e-01 1.641601622104644775e-01 2.144272625446319580e-01 -8.508809655904769897e-02 1.778043061494827271e-01 -2.927342355251312256e-01 -6.239610910415649414e-02 -1.703049540519714355e-01 6.188767403364181519e-02 -1.829587072134017944e-01 1.201065480709075928e-01 -1.907389424741268158e-02 1.732376515865325928e-01 -2.023909799754619598e-02 4.533148929476737976e-02 2.955301702022552490e-01 -2.836035490036010742e-01 3.258295357227325439e-01 -6.411022692918777466e-02 1.136497035622596741e-01 -2.293168753385543823e-01 -1.032618954777717590e-01 -3.685019016265869141e-01 -8.383813500404357910e-02 4.814034700393676758e-02 -8.311431109905242920e-02 -1.274242848157882690e-01
1.735087037086486816e-01 -7.452235370874404907e-02 -2.012364268302917480e-01 -1.886263042688369751e-01 -4.894234240055084229e-02 1.461810767650604248e-01 1.239992901682853699e-01 2.340721189975738525e-01 -2.098535299301147461e-01 -3.633155226707458496e-01 -7.664782553911209106e-02 3.164387047290802002e-01 -8.149138651788234711e-03 -3.134225606918334961e-01 -2.822416089475154877e-02 -5.931678414344787598e-02 1.438187211751937866e-01 2.450010776519775391e-01 -6.968040019273757935e-02 1.956977844238281250e-01 2.092794477939605713e-01 -1.263615190982818604e-01 3.606494143605232239e-02 -1.005153879523277283e-01 -6.245190277695655823e-02 1.515744775533676147e-01 -1.419302672147750854e-01 -5.570803210139274597e-02 -3.353262245655059814e-01 -1.515408456325531006e-01 5.085654929280281067e-02 1.628694683313369751e-01
-6.245498731732368469e-02 -2.410582005977630615e-01 -7.060073316097259521e-02 -3.009232282638549805e-01 1.192676126956939697e-01 7.707336544990539551e-02 1.279076188802719116e-01 1.496601104736328125e-01 9.646774269640445709e-03 -8.079475723206996918e-03 -3.251948058605194092e-01 1.416467875242233276e-02 7.765755802392959595e-02 -1.733321845531463623e-01 -3.189752995967864990e-02 -8.364816009998321533e-02 -3.936363756656646729e-02 1.710651069879531860e-01 6.582885235548019409e-02 1.491242796182632446e-01 3.208436071872711182e-01 -1.484726965427398682e-01 1.047282814979553223e-01 -2.187104970216751099e-01 -2.646512985229492188e-01 -1.685625910758972168e-01 -2.818391025066375732e-01 -3.605453670024871826e-02 -3.309367299079895020e-01 -9.470489621162414551e-02 -1.301366686820983887e-01 -2.784706056118011475e-01
1.709249764680862427e-01 -1.177675649523735046e-01 -6.072583794593811035e-02 -1.064715161919593811e-01 -1.664485633373260498e-01 2.937067747116088867e-01 2.071455121040344238e-01 7.014293968677520752e-02 1.747746765613555908e-01 4.799574986100196838e-02 -9.063690900802612305e-02 -1.389945298433303833e-01 -1.472420692443847656e-01 6.342259049415588379e-02 1.359149515628814697e-01 9.849077463150024414e-02 -3.117642365396022797e-02 1.494153589010238647e-01 -2.241510897874832153e-01 1.611449569463729858e-01 2.990254163742065430e-01 -7.216047495603561401e-02 3.577706813812255859e-01 -3.109280578792095184e-02 -9.648536331951618195e-03 2.588660120964050293e-01 -4.017273783683776855e-01 9.655394405126571655e-02 -1.450029611587524414e-01 -1.766946613788604736e-01 -1.989624947309494019e-01 -1.144106686115264893e-01
1.199320480227470398e-01 -1.887710839509963989e-01 6.098203733563423157e-02 6.254102289676666260e-02 2.263579964637756348e-01 2.076899632811546326e-02 7.192102074623107910e-02 -1.404502391815185547e-01 7.545711100101470947e-02 7.273317873477935791e-02 -1.223698854446411133e-01 1.585739254951477051e-01 7.566481828689575195e-02 9.665591642260551453e-04 4.551449418067932129e-02 5.340381711721420288e-02 6.357850879430770874e-02 5.473304912447929382e-02 -2.886669933795928955e-01 2.492283284664154053e-01 2.924240529537200928e-01 -6.975323706865310669e-02 1.642330288887023926e-01 3.837869167327880859e-01 -1.463484466075897217e-01 -3.947414755821228027e-01 3.038264112547039986e-03 -3.477611839771270752e-01 -2.684028744697570801e-01 5.202911794185638428e-02 -9.720660746097564697e-02 -6.726176291704177856e-02
3.978703618049621582e-01 -2.906962633132934570e-01 -2.690502405166625977e-01 1.230851411819458008e-01 2.163916267454624176e-02 -5.526213441044092178e-03 -1.318764090538024902e-01 4.293340444564819336e-02 2.605068087577819824e-01 2.017257660627365112e-01 3.031007573008537292e-02 2.359113097190856934e-02 -7.019142620265483856e-03 -1.697786450386047363e-01 7.273595035076141357e-02 9.964533895254135132e-02 7.437002658843994141e-02 1.844611018896102905e-02 -4.619092121720314026e-02 1.691194176673889160e-01 -2.675931900739669800e-02 -2.866131067276000977e-01 2.618872523307800293e-01 5.501294136047363281e-02 -2.410992681980133057e-01 -2.274891138076782227e-01 3.955113515257835388e-02 -1.458142101764678955e-01 -2.324819266796112061e-01 -6.629924476146697998e-02 -1.987248510122299194e-01 2.721678316593170166e-01
1.859602481126785278e-01 -3.624252676963806152e-01 -3.241419196128845215e-01 7.817235589027404785e-02 2.560995332896709442e-02 1.468497812747955322e-01 -7.489822804927825928e-02 -1.120413616299629211e-01 1.025501415133476257e-01 1.422107219696044922e-02 -1.750208735466003418e-01 1.607589870691299438e-01 -8.384881168603897095e-02 -8.249144256114959717e-02 5.646590143442153931e-03 1.830028444528579712e-01 -1.604196727275848389e-01 3.904930129647254944e-02 -8.026085048913955688e-02 2.022884190082550049e-01 -1.327325850725173950e-01 -2.026223391294479370e-01 2.813293039798736572e-01 2.422022223472595215e-01 -1.451438516378402710e-01 -9.213969111442565918e-02 3.726703226566314697e-01 -1.625222265720367432e-01 -1.623378992080688477e-01 -2.729729413986206055e-01 1.059445645660161972e-02 -3.186696767807006836e-02
2.821658849716186523e-01 1.188826709985733032e-01 -4.989308416843414307e-01 2.853229828178882599e-02 7.591264694929122925e-02 -9.254871308803558350e-02 1.452543586492538452e-01 1.016635224223136902e-01 -9.765069931745529175e-02 -3.083835914731025696e-02 -1.738183498382568359e-01 -2.241363376379013062e-02 1.948835328221321106e-02 -1.488296240568161011e-01 -1.175354123115539551e-01 -2.845139205455780029e-01 1.828785836696624756e-01 -1.288232207298278809e-02 -3.058789372444152832e-01 2.301103621721267700e-01 1.227059438824653625e-01 2.462425641715526581e-02 3.295586407184600830e-01 6.952192634344100952e-02 -5.973702645860612392e-04 1.784537881612777710e-01 -1.385075300931930542e-01 -1.593234390020370483e-01 -2.034005671739578247e-01 -9.675199538469314575e-02 1.240095421671867371e-01 -2.218702994287014008e-02
-2.918096445500850677e-02 -2.699854373931884766e-01 -1.640115380287170410e-01 -3.119813799858093262e-01 1.670561581850051880e-01 -9.195297956466674805e-03 6.552086770534515381e-02 1.369670331478118896e-01 -1.983762234449386597e-01 -7.275616377592086792e-02 -2.624438703060150146e-01 -5.668360739946365356e-02 5.188741534948348999e-02 -1.818388104438781738e-01 -3.911422938108444214e-02 2.861293032765388489e-02 -2.071815431118011475e-01 2.423620969057083130e-01 -2.937200851738452911e-02 1.072914227843284607e-01 2.698078453540802002e-01 -7.868839800357818604e-02 1.502714753150939941e-01 -2.398089319467544556e-01 -1.876515001058578491e-01 -1.827395707368850708e-01 -2.768965065479278564e-01 -3.598651289939880371e-02 -3.510876595973968506e-01 -1.410331577062606812e-01 -1.748396158218383789e-01 -5.220415070652961731e-02
4.833618998527526855e-01 -2.133657634258270264e-01 -4.006959870457649231e-02 5.231446027755737305e-02 1.332111954689025879e-01 -1.788826584815979004e-01 1.763983219861984253e-01 2.840451337397098541e-02 -1.097868680953979492e-01 8.794691413640975952e-02 -6.597857922315597534e-02 -2.328359149396419525e-02 -9.602388739585876465e-02 -3.518303390592336655e-03 -4.682159796357154846e-02 -1.075380854308605194e-02 1.077831611037254333e-01 9.696350246667861938e-02 -4.219893813133239746e-01 1.431878507137298584e-01 2.711029052734375000e-01 8.770690113306045532e-02 3.414237797260284424e-01 2.083997726440429688e-01 2.500812709331512451e-02 5.393907800316810608e-02 7.348780333995819092e-02 -2.803252935409545898e-01 -1.783951669931411743e-01 -1.728324778378009796e-02 8.428200334310531616e-02 1.052193269133567810e-01
4.146872162818908691e-01 -9.630344063043594360e-02 -3.420712649822235107e-01 -3.790795058012008667e-02 -9.715513139963150024e-02 1.613219231367111206e-01 1.134983301162719727e-01 -3.426498174667358398e-01 -6.977074593305587769e-02 -3.471845760941505432e-02 -1.429237127304077148e-01 5.117110908031463623e-02 -9.783772751688957214e-03 -4.449323192238807678e-02 5.531894788146018982e-02 -1.101367827504873276e-02 -1.449288427829742432e-01 -9.324288368225097656e-02 3.498032316565513611e-02 1.719727963209152222e-01 2.090267986059188843e-01 -3.196531236171722412e-01 2.314752191305160522e-01 1.793543808162212372e-02 -1.332563906908035278e-01 5.216629710048437119e-03 -2.728812396526336670e-02 1.622722446918487549e-01 -3.025880753993988037e-01 -2.996693849563598633e-01 -5.703757703304290771e-02 1.021483018994331360e-01
-3.915054351091384888e-02 -1.437141150236129761e-01 -2.251601368188858032e-01 -1.893910020589828491e-01 -2.479841001331806183e-02 -5.225616320967674255e-02 -1.643702089786529541e-01 -9.723474085330963135e-02 1.204501166939735413e-01 9.892752766609191895e-02 -3.058927506208419800e-02 -8.528997004032135010e-02 1.745024509727954865e-02 -2.196464091539382935e-01 -1.544104963541030884e-01 1.621329337358474731e-01 -1.093330327421426773e-02 1.735247299075126648e-02 2.167705148458480835e-01 1.295904517173767090e-01 2.360548526048660278e-01 -4.451842606067657471e-01 1.990295052528381348e-01 2.662016153335571289e-01 -8.477085828781127930e-02 -1.450292468070983887e-01 1.143135726451873779e-01 -3.934784531593322754e-01 -2.513633668422698975e-01 -1.069838255643844604e-01 -1.715242862701416016e-02 -1.435939967632293701e-01
-6.375075876712799072e-02 -1.905422359704971313e-01 -1.828960627317428589e-01 2.942283749580383301e-01 5.271821618080139160e-01 9.387142211198806763e-02 1.814709156751632690e-01 3.588523948565125465e-03 1.472595497034490108e-03 -2.263921350240707397e-01 -5.794157087802886963e-02 -3.074332326650619507e-02 -2.138371616601943970e-01 -1.271402388811111450e-01 4.506039991974830627e-02 -1.354110091924667358e-01 1.673564761877059937e-01 2.684968113899230957e-01 -1.206216514110565186e-01 -1.407231688499450684e-01 8.609956502914428711e-02 -2.149791121482849121e-01 5.871004238724708557e-02 6.557974964380264282e-02 -1.101154983043670654e-01 -1.388084958307445049e-03 1.421233639121055603e-02 -1.613789349794387817e-01 -1.158071905374526978e-01 -2.797424793243408203e-01 -1.355963647365570068e-01 1.945792734622955322e-01
1.071384400129318237e-01 -2.620172798633575439e-01 -3.601803183555603027e-01 -9.641133248805999756e-02 6.600042432546615601e-02 1.759433150291442871e-01 -3.848721683025360107e-01 7.730551809072494507e-02 -8.153573609888553619e-03 1.188115552067756653e-01 -2.951058149337768555e-01 -3.875113278627395630e-02 -4.537136107683181763e-02 1.180503964424133301e-01 -1.479038149118423462e-01 -2.789048850536346436e-01 1.701565384864807129e-01 5.199252068996429443e-02 -4.742921143770217896e-02 2.542039453983306885e-01 -4.971182346343994141e-02 -2.086403518915176392e-01 2.278487384319305420e-01 -1.472041010856628418e-01 -9.104207903146743774e-02 -1.719636470079421997e-01 -2.183952480554580688e-01 -2.489085793495178223e-01 5.536232143640518188e-02 1.657215133309364319e-02 -6.036872044205665588e-02 1.976985298097133636e-02
-1.943872682750225067e-02 -2.301945388317108154e-01 -2.456045523285865784e-02 -1.766947805881500244e-01 1.086771413683891296e-01 9.458376467227935791e-02 1.160735934972763062e-01 1.326063722372055054e-01 1.768093705177307129e-01 3.000359833240509033e-01 -7.489851117134094238e-02 8.368568867444992065e-02 -1.344270557165145874e-01 1.002355441451072693e-01 -1.857615262269973755e-01 -3.656068444252014160e-01 -1.814929544925689697e-01 -4.009468108415603638e-02 7.548948377370834351e-02 1.036037281155586243e-01 3.393540680408477783e-01 -1.709784716367721558e-01 1.542019546031951904e-01 2.135809212923049927e-01 -9.318429976701736450e-02 -5.957811698317527771e-02 -2.118837237358093262e-01 5.478735640645027161e-02 -2.600878477096557617e-01 2.683973312377929688e-02 -1.094121262431144714e-01 3.571673333644866943e-01
7.892149686813354492e-02 -2.711539566516876221e-01 -4.355266690254211426e-02 1.913664862513542175e-02 -1.110684052109718323e-01 2.385103702545166016e-01 2.326170355081558228e-01 9.155263006687164307e-02 4.395239055156707764e-02 2.569891214370727539e-01 -7.770539075136184692e-02 2.035505920648574829e-01 -1.805818080902099609e-01 -1.751568317413330078e-01 6.763581931591033936e-02 -7.926155626773834229e-02 4.017308726906776428e-02 1.135430037975311279e-01 -2.779595553874969482e-01 1.304691433906555176e-01 3.726380169391632080e-01 -5.285668000578880310e-02 4.468545690178871155e-02 -3.165473639965057373e-01 -1.881959736347198486e-01 -6.758698076009750366e-02 -2.719246745109558105e-01 -1.599451899528503418e-01 -1.795947700738906860e-01 -2.401877790689468384e-01 -4.240320995450019836e-02 -1.130475327372550964e-01
1.129591912031173706e-01 -1.843804717063903809e-01 -2.708256617188453674e-02 -1.200856417417526245e-01 -1.399817317724227905e-02 1.913338452577590942e-01 2.561852335929870605e-01 1.183330267667770386e-01 9.944172576069831848e-03 1.614732146263122559e-01 -2.758732736110687256e-01 1.488186419010162354e-01 1.758931390941143036e-02 -1.956526488065719604e-01 3.572711255401372910e-03 -1.448780298233032227e-01 2.263368815183639526e-01 7.296632230281829834e-02 -1.889670491218566895e-01 4.790295287966728210e-02 4.371866285800933838e-01 -2.862198837101459503e-02 -6.541793048381805420e-02 -2.027802616357803345e-01 -1.254152804613113403e-01 -3.635583445429801941e-02 -2.687865793704986572e-01 -1.328295767307281494e-01 -3.420523107051849365e-01 -1.802357286214828491e-01 2.639317885041236877e-02 -2.204680442810058594e-01
4.609443247318267822e-02 -2.063270844519138336e-02 -1.645587980747222900e-01 -1.674979031085968018e-01 2.305253595113754272e-01 -6.086955219507217407e-02 7.521151006221771240e-02 -3.197373449802398682e-01 -6.702142953872680664e-02 -7.615219801664352417e-02 -2.316866964101791382e-01 -1.647766977548599243e-01 -2.235558480024337769e-01 -1.628014445304870605e-01 1.895084530115127563e-01 -7.892566174268722534e-02 2.632920816540718079e-02 -7.480446365661919117e-04 6.091616302728652954e-02 6.653373688459396362e-02 5.842746794223785400e-02 -2.274332195520401001e-01 6.295246630907058716e-02 4.913854971528053284e-02 -3.182761967182159424e-01 -2.519474923610687256e-01 -2.686852514743804932e-01 -4.227892458438873291e-01 -1.803766936063766479e-02 -2.433079332113265991e-01 -1.465318351984024048e-01 -2.773463353514671326e-02
-5.210653692483901978e-02 -8.834704756736755371e-02 1.048916429281234741e-01 7.887881249189376831e-02 2.225479930639266968e-01 9.867703914642333984e-02 2.460548132658004761e-01 2.537183165550231934e-01 -2.059009969234466553e-01 1.578993052244186401e-01 -2.673686146736145020e-01 1.390616297721862793e-01 -1.295813769102096558e-01 -6.150227040052413940e-02 -8.250264078378677368e-02 -3.810531273484230042e-02 1.365221738815307617e-01 7.192495465278625488e-02 1.295074075460433960e-01 -2.013456448912620544e-02 2.025851309299468994e-01 -2.566118836402893066e-01 8.741826564073562622e-02 -5.363705381751060486e-02 -2.212584251537919044e-03 -2.668459713459014893e-01 -3.642222285270690918e-01 -2.910270392894744873e-01 -2.831064164638519287e-01 -2.635867893695831299e-01 -6.378187984228134155e-02 2.075552009046077728e-02
1.899981796741485596e-01 -1.022857204079627991e-01 -3.471859395503997803e-01 -2.151955962181091309e-01 -9.028802067041397095e-02 1.600467562675476074e-01 -6.170390546321868896e-02 -2.607066631317138672e-01 -7.799598574638366699e-02 1.520153880119323730e-01 -4.995646327733993530e-02 1.111797764897346497e-01 9.250373393297195435e-02 -1.035656500607728958e-02 -8.182443678379058838e-03 -7.417353987693786621e-02 5.644465982913970947e-02 9.372549131512641907e-03 1.205993164330720901e-02 1.100559458136558533e-01 1.523533165454864502e-01 -2.681964337825775146e-01 3.232147097587585449e-01 1.803870201110839844e-01 -1.841809302568435669e-01 -2.858639061450958252e-01 9.511074423789978027e-02 -1.444562375545501709e-01 -2.453409880399703979e-01 -2.208372205495834351e-01 -2.820030450820922852e-01 2.025984376668930054e-01
2.535653710365295410e-01 -2.249141931533813477e-01 -2.638484537601470947e-01 5.894421786069869995e-02 -1.571357697248458862e-01 5.061551183462142944e-02 -5.043851211667060852e-02 -7.344825565814971924e-02 1.683083921670913696e-01 1.194097176194190979e-01 -3.015314415097236633e-02 2.271165698766708374e-02 1.208781078457832336e-01 -2.396262139081954956e-01 -1.757869124412536621e-01 6.902728974819183350e-02 1.375482529401779175e-01 9.079864621162414551e-02 -1.350380759686231613e-02 5.118787288665771484e-02 2.124022692441940308e-01 -3.063836991786956787e-01 2.708007097244262695e-01 1.811754405498504639e-01 -1.253328025341033936e-01 -2.093510925769805908e-01 1.867673248052597046e-01 -1.394881904125213623e-01 -3.653732538223266602e-01 -8.523483574390411377e-02 -2.703406810760498047e-01 1.493140906095504761e-01
1.892016530036926270e-01 -2.403179705142974854e-01 2.415015920996665955e-02 -1.436904668807983398e-01 1.730704605579376221e-01 4.494930058717727661e-02 1.354748755693435669e-01 5.417243391275405884e-02 1.142543740570545197e-02 -1.591146364808082581e-02 5.396454408764839172e-02 5.348782986402511597e-02 3.593122959136962891e-02 -1.241314634680747986e-01 7.184876501560211182e-02 1.672164164483547211e-02 1.553697139024734497e-01 -2.579924166202545166e-01 -8.855825290083885193e-03 2.542424499988555908e-01 9.438192844390869141e-02 -2.239260450005531311e-02 3.139739930629730225e-01 2.978142499923706055e-01 -3.808606788516044617e-02 1.427869200706481934e-01 -4.311747848987579346e-02 -5.076766610145568848e-01 -1.633667498826980591e-01 -3.483924567699432373e-01 4.155093804001808167e-03 -1.484704762697219849e-01
1.496421396732330322e-01 -2.503720298409461975e-02 -2.238652557134628296e-01 -3.724161908030509949e-02 -3.543255850672721863e-02 8.635704219341278076e-02 -2.513496577739715576e-02 -2.610701024532318115e-01 -9.270956739783287048e-03 -8.068627119064331055e-02 -1.147180497646331787e-01 1.730316132307052612e-01 2.707828208804130554e-02 5.410243570804595947e-02 1.923839002847671509e-02 -2.829257957637310028e-02 2.527788579463958740e-01 -1.457718014717102051e-01 2.559180259704589844e-01 2.382111400365829468e-01 4.036851525306701660e-01 -1.952466070652008057e-01 2.462919056415557861e-01 2.904402613639831543e-01 -2.132766991853713989e-01 -9.929876029491424561e-02 -1.659672260284423828e-01 -1.505105644464492798e-01 -3.263613209128379822e-02 -3.385405242443084717e-01 -1.137082129716873169e-01 7.625374943017959595e-02
1.215527057647705078e-01 -1.475384235382080078e-01 -3.521468639373779297e-01 -3.073954582214355469e-02 3.926243260502815247e-02 2.954140603542327881e-01 1.785357594490051270e-01 2.226720601320266724e-01 -2.722005359828472137e-02 3.386108577251434326e-02 -1.605084985494613647e-01 2.281670719385147095e-01 -9.080834686756134033e-02 1.452793776988983154e-01 1.947796493768692017e-01 -2.027645856142044067e-01 -9.493938833475112915e-02 -7.074298337101936340e-03 -2.070977240800857544e-01 1.699081361293792725e-01 3.203296065330505371e-01 -3.482424020767211914e-01 -3.520391415804624557e-03 8.386477828025817871e-02 1.467471420764923096e-01 -1.868940144777297974e-02 2.782043593470007181e-04 1.048020049929618835e-01 -1.579320728778839111e-01 -1.540575921535491943e-01 -2.751209139823913574e-01 1.055174916982650757e-01
2.708683013916015625e-01 -5.433388799428939819e-02 -3.368576765060424805e-01 -7.719248533248901367e-03 2.419273555278778076e-01 5.820623040199279785e-02 3.678348958492279053e-01 2.549556195735931396e-01 2.479059249162673950e-02 -1.567869931459426880e-01 1.247788034379482269e-02 9.760449826717376709e-02 -2.246848940849304199e-01 1.460063904523849487e-01 1.490049213171005249e-01 1.242708340287208557e-01 -8.719528466463088989e-02 1.220282167196273804e-01 -3.586357235908508301e-01 3.209888339042663574e-01 -1.616137661039829254e-02 -2.468145638704299927e-02 -1.634929445572197437e-03 -9.556471370160579681e-03 -7.582304626703262329e-02 -3.231855481863021851e-02 -1.654985249042510986e-01 -1.506938971579074860e-02 -2.938536703586578369e-01 -1.328843981027603149e-01 -6.929192692041397095e-02 -7.256790995597839355e-02
1.797729171812534332e-03 -2.019954323768615723e-01 -1.181831657886505127e-01 -1.475435048341751099e-01 -6.752867251634597778e-02 2.408573329448699951e-01 -1.380430608987808228e-01 -1.085269177565351129e-04 -2.383290082216262817e-01 -2.473127469420433044e-02 1.875973492860794067e-02 -1.755806989967823029e-02 -1.260789781808853149e-01 -5.507259443402290344e-02 1.062391996383666992e-01 1.835561841726303101e-01 4.756496101617813110e-02 2.710844576358795166e-01 -1.095761284232139587e-01 1.620135456323623657e-01 4.294788539409637451e-01 -1.831911355257034302e-01 1.786666736006736755e-02 -1.559966355562210083e-01 -2.602814510464668274e-02 3.617229759693145752e-01 -2.118569165468215942e-01 1.702270819805562496e-03 -3.105360567569732666e-01 -2.777627408504486084e-01 -5.570074543356895447e-02 -1.004211753606796265e-01
1.010616496205329895e-01 -4.422150552272796631e-02 -5.558254942297935486e-02 -1.363228112459182739e-01 -1.221983600407838821e-02 1.386280655860900879e-01 1.141053512692451477e-01 3.193741738796234131e-01 8.848130702972412109e-03 4.122910648584365845e-02 -9.718818962574005127e-02 2.283264696598052979e-01 6.444890052080154419e-02 9.994739294052124023e-02 -8.925346285104751587e-02 -1.171345487236976624e-01 -9.179316461086273193e-02 1.993720531463623047e-01 -1.110461279749870300e-01 3.733865916728973389e-01 2.155605703592300415e-01 4.922728240489959717e-02 2.275680303573608398e-01 -8.555225282907485962e-02 -2.820401452481746674e-02 7.310487329959869385e-02 -2.305884063243865967e-01 -3.151502087712287903e-02 -4.579413533210754395e-01 -2.369551509618759155e-01 2.645189464092254639e-01 1.689135134220123291e-01
2.933543920516967773e-01 -1.680913418531417847e-01 -1.165471896529197693e-01 -4.808505624532699585e-02 -6.915254890918731689e-02 2.711608707904815674e-01 1.901127099990844727e-01 -5.330082401633262634e-02 -1.185261532664299011e-01 8.358371444046497345e-03 -3.400513827800750732e-01 2.511657541617751122e-03 -6.275709718465805054e-02 -4.036523774266242981e-02 1.502470225095748901e-01 1.588766425848007202e-01 -1.711412966251373291e-01 2.508967369794845581e-02 1.805462688207626343e-01 3.115276098251342773e-01 7.552830129861831665e-02 -1.670786589384078979e-01 1.883682608604431152e-01 1.694222986698150635e-01 -4.580606892704963684e-02 -6.980300694704055786e-02 -2.868188731372356415e-02 7.695809751749038696e-02 -3.392082154750823975e-01 -3.582477271556854248e-01 -9.986647218465805054e-02 2.118757367134094238e-01
1.261671930551528931e-01 -1.520254313945770264e-01 -5.113838613033294678e-02 -2.058387547731399536e-01 2.715690732002258301e-01 5.094494298100471497e-02 1.501883417367935181e-01 1.901969760656356812e-01 2.165147811174392700e-01 -2.320670187473297119e-01 -3.323902189731597900e-01 1.235667839646339417e-01 -1.305770426988601685e-01 -9.778489917516708374e-02 -7.110588997602462769e-02 -3.452785015106201172e-01 -1.044000126421451569e-02 -9.001141786575317383e-02 3.163401037454605103e-02 5.164002627134323120e-02 1.563959121704101562e-01 -1.607472002506256104e-01 6.727460771799087524e-02 2.240873426198959351e-01 2.939110621809959412e-02 -1.373644731938838959e-02 7.426328957080841064e-02 -1.616463512182235718e-01 -2.028514295816421509e-01 -5.931530892848968506e-02 -4.456333816051483154e-01 -1.032735854387283325e-01
9.266896545886993408e-02 1.184817310422658920e-02 -2.619549632072448730e-01 4.045608639717102051e-02 1.660643070936203003e-01 -2.810109779238700867e-02 -3.966407105326652527e-02 1.377095095813274384e-02 -1.175735145807266235e-01 8.908840268850326538e-02 3.369737416505813599e-02 2.221190184354782104e-02 -2.018269449472427368e-01 -1.028853282332420349e-01 -2.487687021493911743e-02 2.035016417503356934e-01 1.904430985450744629e-01 7.533239200711250305e-03 -2.052098363637924194e-01 4.290698170661926270e-01 4.285188913345336914e-01 -2.321473211050033569e-01 -1.012777090072631836e-01 -7.355824112892150879e-02 -3.289987519383430481e-02 -1.345320791006088257e-01 -2.035310715436935425e-01 -1.670666337013244629e-01 -9.208564460277557373e-02 -3.178212642669677734e-01 1.417136663803830743e-04 -2.457863390445709229e-01
2.049817591905593872e-01 -1.464263796806335449e-01 4.931459575891494751e-02 4.218028485774993896e-02 1.037339121103286743e-01 2.769605517387390137e-01 -2.272120863199234009e-01 -2.510655298829078674e-02 2.946792729198932648e-02 1.543722748756408691e-01 -7.434681802988052368e-02 -3.126401081681251526e-02 -2.230063527822494507e-01 -1.824154406785964966e-01 -1.636904478073120117e-01 5.725591629743576050e-02 7.690962404012680054e-02 1.407297607511281967e-02 -1.975529342889785767e-01 1.171631515026092529e-01 -2.894264459609985352e-02 -1.017179042100906372e-01 2.432292886078357697e-02 2.937309741973876953e-01 2.763689681887626648e-02 -2.289495170116424561e-01 -3.713051378726959229e-01 -2.574142515659332275e-01 -1.584340482950210571e-01 -3.787593841552734375e-01 -6.057803705334663391e-02 -2.487184554338455200e-01
9.399401396512985229e-02 -1.470944285392761230e-01 -1.799200624227523804e-01 -2.638791501522064209e-01 6.005281582474708557e-03 -5.097792670130729675e-02 1.118069514632225037e-01 5.249084904789924622e-02 1.685561537742614746e-01 2.081534862518310547e-01 -1.821215003728866577e-01 9.245338290929794312e-02 -1.794235706329345703e-01 3.982343152165412903e-02 -1.019752994179725647e-01 -2.854411303997039795e-01 -5.048784986138343811e-02 6.347445398569107056e-02 5.030153691768646240e-02 6.079522147774696350e-02 6.025022864341735840e-01 -8.737408369779586792e-02 8.849040418863296509e-02 1.707543879747390747e-01 -1.342847943305969238e-01 -1.103878840804100037e-01 -6.580889970064163208e-02 6.412185728549957275e-02 -1.428499072790145874e-01 1.481922119855880737e-01 -2.512664496898651123e-01 2.143071144819259644e-01
8.811578154563903809e-02 -1.904449760913848877e-01 -1.961351335048675537e-01 9.658512473106384277e-02 6.296056509017944336e-02 -2.366852015256881714e-01 2.797883450984954834e-01 -4.732612892985343933e-02 1.172368079423904419e-01 1.511097699403762817e-01 1.025611236691474915e-01 2.034597098827362061e-01 -2.731230258941650391e-01 -4.533354938030242920e-02 7.669460028409957886e-02 3.458411246538162231e-02 2.874035835266113281e-01 -2.031191885471343994e-01 -2.202801108360290527e-01 1.029322743415832520e-01 2.935093343257904053e-01 -3.337368667125701904e-01 1.472236961126327515e-01 -6.717713177204132080e-02 -1.085951328277587891e-01 -1.726264208555221558e-01 1.305091679096221924e-01 -2.952028214931488037e-01 -1.193471178412437439e-01 -1.137537136673927307e-01 7.142125815153121948e-02 1.034105196595191956e-01
3.905775845050811768e-01 -9.812688827514648438e-02 7.868333160877227783e-02 -7.083836942911148071e-02 3.533076047897338867e-01 1.512484252452850342e-01 -8.719451725482940674e-02 -1.171472072601318359e-01 -4.012263566255569458e-02 -8.279568701982498169e-02 -1.723608225584030151e-01 7.935272157192230225e-02 -7.713627815246582031e-02 -1.599283330142498016e-02 -1.135956421494483948e-01 -1.831061840057373047e-01 -9.948755800724029541e-02 3.179953098297119141e-01 -3.067887760698795319e-02 1.389066576957702637e-01 5.825471878051757812e-02 -2.771570682525634766e-01 5.104693770408630371e-01 -1.109107807278633118e-01 -1.608085781335830688e-01 1.165661886334419250e-01 1.178326830267906189e-02 -7.620180398225784302e-02 -1.384228467941284180e-01 -6.661663949489593506e-02 -2.287567220628261566e-02 8.133549243211746216e-02
2.058538347482681274e-01 -1.867558211088180542e-01 -2.847436368465423584e-01 1.507654041051864624e-01 1.314309388399124146e-01 3.151379525661468506e-02 -2.511288039386272430e-02 -1.507589034736156464e-02 -1.071878001093864441e-01 8.250482380390167236e-02 -1.877517253160476685e-01 -1.383483111858367920e-01 -1.873146183788776398e-02 4.864622652530670166e-02 1.884386092424392700e-01 1.272189468145370483e-01 -9.982403367757797241e-02 -4.839570447802543640e-02 -4.197134375572204590e-01 2.448794990777969360e-01 1.810357719659805298e-01 -1.026346608996391296e-01 3.537890911102294922e-01 2.997692525386810303e-01 -8.559018373489379883e-02 1.288410425186157227e-01 2.180516906082630157e-02 -3.373924195766448975e-01 -3.453973308205604553e-02 -1.255022734403610229e-01 4.118238762021064758e-02 9.524109214544296265e-02
1.315500494092702866e-02 -7.930263131856918335e-02 -2.160349637269973755e-01 -2.001278474926948547e-02 2.680526375770568848e-01 -8.948308974504470825e-02 2.889595031738281250e-01 -6.459867954254150391e-02 -5.961306393146514893e-02 8.569437265396118164e-02 -8.402226120233535767e-02 2.210211306810379028e-01 -1.237014979124069214e-01 1.956880241632461548e-01 -3.336088061332702637e-01 -2.882227003574371338e-01 2.040348500013351440e-01 -1.846959628164768219e-02 1.493191570043563843e-01 6.296080350875854492e-02 1.853240877389907837e-01 -2.660837471485137939e-01 2.256165295839309692e-01 2.999239042401313782e-02 -1.612913608551025391e-01 -2.439171820878982544e-01 -2.067732661962509155e-01 1.106911748647689819e-01 1.424937788397073746e-02 1.895521581172943115e-02 -3.073874413967132568e-01 -5.846941843628883362e-02
-9.223283082246780396e-02 -1.580319106578826904e-01 -2.075583785772323608e-01 -3.676513582468032837e-02 2.115124762058258057e-01 1.787078380584716797e-01 2.114011943340301514e-01 2.886956334114074707e-01 6.918123364448547363e-02 3.991356119513511658e-02 -3.209357559680938721e-01 -4.954164475202560425e-02 7.318237423896789551e-02 -3.454543054103851318e-01 -4.854265600442886353e-02 1.027802452445030212e-01 -1.389937400817871094e-01 1.581021994352340698e-01 1.717869937419891357e-01 2.791656553745269775e-01 1.077361479401588440e-01 -1.213559210300445557e-01 1.934167593717575073e-01 -1.622735559940338135e-01 -2.227717638015747070e-01 6.111916527152061462e-02 -3.189541399478912354e-01 -1.283110827207565308e-01 -1.939498782157897949e-01 -1.225271224975585938e-01 -3.542551025748252869e-02 2.549442276358604431e-02
2.088006399571895599e-02 -3.876364529132843018e-01 -1.943515539169311523e-01 -5.625623837113380432e-02 -1.038452535867691040e-01 9.893933311104774475e-03 1.085502328351140022e-03 -2.133322656154632568e-01 9.744113683700561523e-02 1.718416213989257812e-01 -1.304969042539596558e-01 -1.377161443233489990e-01 1.697931811213493347e-02 -6.940280646085739136e-02 1.348513662815093994e-01 -1.406804472208023071e-01 9.412798285484313965e-02 -2.683893777430057526e-02 8.697514981031417847e-02 5.602271482348442078e-02 4.571179449558258057e-01 3.274569660425186157e-02 3.653410449624061584e-02 3.552026748657226562e-01 9.071207791566848755e-02 -1.309557706117630005e-01 -1.280692368745803833e-01 -1.475554406642913818e-01 -2.732873260974884033e-01 -2.214548885822296143e-01 -2.908957600593566895e-01 -6.444714218378067017e-02
6.678286194801330566e-02 -1.561779081821441650e-01 -2.403719723224639893e-02 -1.164278537034988403e-01 1.751274615526199341e-01 2.208079695701599121e-01 4.560866355895996094e-01 6.162481755018234253e-02 -2.273590266704559326e-01 -4.420033097267150879e-02 -1.315871328115463257e-01 -1.768285036087036133e-01 -8.498843014240264893e-02 8.880594372749328613e-02 -3.244002461433410645e-01 -1.064093410968780518e-01 1.148809492588043213e-01 2.144963890314102173e-01 -1.839562691748142242e-02 -7.109860330820083618e-02 9.461284428834915161e-02 -1.270271092653274536e-01 2.248481661081314087e-01 4.197368770837783813e-02 -2.823628187179565430e-01 -2.149844542145729065e-02 -1.580036580562591553e-01 -2.900324463844299316e-01 -1.510848551988601685e-01 -2.003003507852554321e-01 -1.909170448780059814e-01 3.468266129493713379e-02
1.764021515846252441e-01 -1.517378836870193481e-01 -2.035395354032516479e-01 8.120356500148773193e-02 -1.382918655872344971e-01 8.526793867349624634e-02 -5.016293749213218689e-02 -2.282842695713043213e-01 -5.802178755402565002e-02 1.167931035161018372e-01 -2.589409351348876953e-01 1.143279969692230225e-01 5.590377375483512878e-02 -3.620311990380287170e-02 -4.426433145999908447e-02 -1.200227811932563782e-01 2.704948559403419495e-02 -3.110406175255775452e-02 1.770450621843338013e-01 3.115499317646026611e-01 3.945524692535400391e-01 -1.792327165603637695e-01 2.246500551700592041e-01 1.584794372320175171e-01 -2.315272539854049683e-01 -2.263280898332595825e-01 3.658510372042655945e-02 -9.879525750875473022e-02 -1.016697958111763000e-01 -3.434938192367553711e-01 -2.083256244659423828e-01 1.331976205110549927e-01
1.324132382869720459e-01 -7.422824855893850327e-03 4.983422532677650452e-02 -3.487226665019989014e-01 7.566238194704055786e-02 -4.335295781493186951e-02 -5.710952356457710266e-02 2.016005814075469971e-01 5.623199790716171265e-02 5.188206955790519714e-02 1.379086673259735107e-01 -7.501128315925598145e-02 -2.435665279626846313e-01 8.043280243873596191e-02 -1.016489565372467041e-01 -1.030035912990570068e-01 -2.336904257535934448e-01 1.043178588151931763e-01 -1.470407843589782715e-01 2.617271840572357178e-01 -6.263159215450286865e-02 -3.487130999565124512e-01 2.861251533031463623e-01 -1.708721555769443512e-02 -1.498815715312957764e-01 -1.967254728078842163e-01 -2.707068324089050293e-01 -8.799496293067932129e-02 -7.367587834596633911e-02 -3.177574872970581055e-01 -2.376681119203567505e-01 -1.456121504306793213e-01
1.329937279224395752e-01 -1.938946098089218140e-01 -5.683299154043197632e-02 -6.105852499604225159e-02 -2.097684144973754883e-01 3.462776541709899902e-02 -5.131042562425136566e-03 1.049042027443647385e-02 -3.707141056656837463e-02 2.023348212242126465e-02 -1.723772287368774414e-01 1.488856375217437744e-01 -3.602658808231353760e-01 6.683543324470520020e-02 7.857363671064376831e-02 -4.944865033030509949e-02 -1.297985017299652100e-01 3.058377206325531006e-01 -3.246776163578033447e-01 -5.093755200505256653e-03 1.861802935600280762e-01 -2.094002515077590942e-01 4.953666031360626221e-01 -1.040203124284744263e-01 -7.390058785676956177e-02 -8.289892971515655518e-02 -4.983872547745704651e-02 -6.840355694293975830e-02 -2.877300679683685303e-01 3.755421936511993408e-02 -6.513455510139465332e-02 -1.933791637420654297e-01
-1.624417006969451904e-01 -1.873279660940170288e-01 -1.243953555822372437e-01 -8.892135322093963623e-02 9.519175440073013306e-02 9.658402204513549805e-02 -2.631119489669799805e-01 -2.623419165611267090e-01 -2.253112792968750000e-01 1.512460410594940186e-01 -3.951281309127807617e-01 2.147764265537261963e-01 -6.055893748998641968e-02 3.932529687881469727e-02 -1.054793074727058411e-01 5.356305092573165894e-02 1.492567062377929688e-01 1.705649495124816895e-01 6.303416192531585693e-02 2.435635477304458618e-01 1.976345181465148926e-01 -7.188020646572113037e-02 2.614382207393646240e-01 1.164227947592735291e-01 1.773258298635482788e-02 -1.011089831590652466e-01 8.894278854131698608e-02 -2.253202199935913086e-01 -2.601039707660675049e-01 -2.353698909282684326e-01 8.267108350992202759e-02 1.539233922958374023e-01
-4.041109234094619751e-03 -2.329712808132171631e-01 -2.888793349266052246e-01 -1.075353696942329407e-01 1.928701251745223999e-01 1.487386319786310196e-02 -3.517130389809608459e-02 -2.549238801002502441e-01 -1.508083939552307129e-01 6.685040425509214401e-03 -1.545726060867309570e-01 2.422807663679122925e-01 -2.260193824768066406e-01 -2.651768028736114502e-01 9.731864184141159058e-02 -2.493866980075836182e-01 -1.806927621364593506e-01 -2.457451522350311279e-01 7.723096013069152832e-02 1.727397292852401733e-01 4.807074554264545441e-03 -1.947692334651947021e-01 8.752378821372985840e-02 5.875381082296371460e-02 -6.658055633306503296e-02 -1.444701850414276123e-01 -2.461864799261093140e-01 5.806170031428337097e-02 -2.452632039785385132e-01 -5.076415464282035828e-02 -1.825075745582580566e-01 2.921688854694366455e-01
-7.259423285722732544e-02 -8.628768473863601685e-02 1.827092655003070831e-02 -1.320024430751800537e-01 -1.898599602282047272e-02 -3.117940947413444519e-02 1.558691542595624924e-02 1.960951983928680420e-01 2.033419348299503326e-02 1.100216209888458252e-01 -9.474593400955200195e-02 7.304392009973526001e-02 -3.266440927982330322e-01 -1.649631559848785400e-01 1.960906386375427246e-01 -2.588061094284057617e-01 5.658467486500740051e-02 1.519288867712020874e-03 1.188345551490783691e-01 2.494405657052993774e-01 2.580136656761169434e-01 -1.061955466866493225e-01 3.795002996921539307e-01 -9.762272238731384277e-02 -2.730414271354675293e-01 2.331393398344516754e-02 -2.222862690687179565e-01 1.934680342674255371e-01 -3.811282217502593994e-01 -1.841335594654083252e-01 2.660858631134033203e-02 -1.028190031647682190e-01
3.009325265884399414e-01 -3.538220226764678955e-01 -1.086404547095298767e-01 7.492356002330780029e-02 -1.206601411104202271e-01 2.645388245582580566e-01 1.466055512428283691e-01 1.522261351346969604e-01 -4.554193466901779175e-02 -8.460395783185958862e-02 -1.144420802593231201e-01 2.074408531188964844e-01 -2.619734108448028564e-01 2.158399485051631927e-02 -3.600500896573066711e-02 -1.962506175041198730e-01 1.844045519828796387e-01 -5.182522535324096680e-02 -1.834487468004226685e-01 -9.884349070489406586e-03 2.277525812387466431e-01 -3.188900649547576904e-01 5.852460861206054688e-02 9.630776941776275635e-02 1.386572420597076416e-01 -1.956798285245895386e-01 6.950449198484420776e-02 2.625903673470020294e-02 -1.354522258043289185e-01 -1.456406414508819580e-01 -1.781646609306335449e-01 3.038388788700103760e-01
5.186023190617561340e-03 -2.537552416324615479e-01 5.597435403615236282e-03 -7.371209096163511276e-03 -1.446321886032819748e-02 2.291513383388519287e-01 2.091013193130493164e-01 1.049265637993812561e-01 1.070348322391510010e-01 2.427832633256912231e-01 -1.965928263962268829e-02 3.236643970012664795e-01 -1.332605779170989990e-01 -2.027226835489273071e-01 7.913573831319808960e-02 -9.070478379726409912e-02 2.673637680709362030e-02 2.075210064649581909e-01 -2.866408824920654297e-01 1.527356207370758057e-01 3.542920649051666260e-01 -8.174727112054824829e-02 2.774887951090931892e-03 -2.384492903947830200e-01 -2.687396109104156494e-01 2.180323936045169830e-02 -2.692796587944030762e-01 -9.646749496459960938e-02 -1.569925844669342041e-01 -2.048573046922683716e-01 8.466659486293792725e-02 -1.118737384676933289e-01
5.839736387133598328e-02 -2.031196504831314087e-01 -1.432516705244779587e-02 1.365215778350830078e-01 -1.965938694775104523e-02 5.954659427516162395e-04 -2.406789958477020264e-01 -2.819551387801766396e-03 8.731648325920104980e-02 -3.636475801467895508e-01 -2.602910995483398438e-01 3.884382545948028564e-02 -1.904635280370712280e-01 2.405058220028877258e-02 6.737560778856277466e-02 -6.291847676038742065e-02 -1.017615869641304016e-01 -1.804006658494472504e-02 1.629765331745147705e-01 1.092076376080513000e-01 1.206356137990951538e-01 -2.836497128009796143e-01 2.774932384490966797e-01 1.149076968431472778e-01 2.722577191889286041e-02 -2.075434476137161255e-01 4.964191094040870667e-02 -2.207783013582229614e-01 -2.395879626274108887e-01 -4.705883264541625977e-01 3.502200171351432800e-02 1.191658750176429749e-01
2.624196410179138184e-01 -8.869308233261108398e-02 -5.958661809563636780e-02 -6.926097720861434937e-02 1.023310273885726929e-01 -1.228394135832786560e-01 -9.823282808065414429e-02 -8.242363482713699341e-02 -1.115852817893028259e-01 6.907816976308822632e-02 -3.979629278182983398e-01 2.527576982975006104e-01 -1.145566254854202271e-01 -2.668291628360748291e-01 -2.082720547914505005e-01 -2.788940668106079102e-01 3.132651746273040771e-02 2.226023375988006592e-01 8.750112354755401611e-02 4.856909438967704773e-02 1.458455026149749756e-01 -2.126758545637130737e-01 2.339442372322082520e-01 1.848997473716735840e-01 -1.139768809080123901e-01 2.176482081413269043e-01 -2.322635948657989502e-01 6.023805122822523117e-03 -1.561403870582580566e-01 6.585614383220672607e-02 -1.721942275762557983e-01 1.981744319200515747e-01
-1.909410357475280762e-01 -2.469297647476196289e-01 -3.512176871299743652e-01 1.547948922961950302e-03 1.232431605458259583e-01 1.985945552587509155e-01 -1.387855559587478638e-01 -4.488010704517364502e-02 1.799456328153610229e-01 3.391591459512710571e-02 -1.344948559999465942e-01 4.456150159239768982e-02 1.428350359201431274e-01 -3.548088073730468750e-01 -3.432296589016914368e-02 -1.156736239790916443e-01 2.467256784439086914e-01 -3.530836105346679688e-02 -2.122397422790527344e-01 -7.191984355449676514e-02 2.357562035322189331e-01 -2.151192128658294678e-01 1.534979045391082764e-01 9.877325594425201416e-02 -8.060374297201633453e-03 1.024939417839050293e-01 -1.461152173578739166e-02 -3.696933388710021973e-01 1.489770412445068359e-01 -2.473440021276473999e-01 -1.020887568593025208e-01 -9.293514303863048553e-03
1.575336903333663940e-01 -2.522404789924621582e-01 -6.215905770659446716e-02 1.333262920379638672e-01 4.541702568531036377e-02 1.454972624778747559e-01 -1.286500990390777588e-01 -1.074870452284812927e-01 3.077903389930725098e-02 1.736837625503540039e-01 -2.532628476619720459e-01 4.380752146244049072e-02 -1.133575960993766785e-01 2.890108153223991394e-02 -1.101132407784461975e-01 1.377947032451629639e-01 1.955432444810867310e-01 4.742544889450073242e-02 9.656435251235961914e-02 -2.686833264306187630e-03 -1.562385857105255127e-01 -2.693630456924438477e-01 1.266743838787078857e-01 4.175054728984832764e-01 -2.590760402381420135e-02 -3.122501075267791748e-01 -2.437531948089599609e-01 -1.706361025571823120e-02 -2.552760541439056396e-01 -2.969936430454254150e-01 3.777936473488807678e-02 -2.163117527961730957e-01
2.387542426586151123e-01 -1.267586946487426758e-01 -2.767169177532196045e-01 -8.389204740524291992e-03 -1.934586279094219208e-02 5.084168538451194763e-02 1.003660559654235840e-01 -1.914354413747787476e-01 -1.156689152121543884e-01 1.731919497251510620e-01 -3.524370789527893066e-01 7.333553582429885864e-02 8.903825283050537109e-02 -4.680352658033370972e-02 2.080375701189041138e-01 4.513901192694902420e-03 -1.677085608243942261e-01 4.043767694383859634e-03 1.944770067930221558e-01 4.131958186626434326e-01 2.288344055414199829e-01 -1.489216089248657227e-01 7.920312881469726562e-02 1.024267747998237610e-01 -2.378825694322586060e-01 -2.273600362241268158e-02 -9.922292083501815796e-02 7.943964749574661255e-02 -1.468324065208435059e-01 -3.813454508781433105e-01 -7.688432931900024414e-02 8.041466586291790009e-03
3.567864000797271729e-01 -4.414578899741172791e-02 -6.817499548196792603e-02 5.015937089920043945e-01 -1.981981545686721802e-01 -5.955472588539123535e-02 8.668290078639984131e-02 1.649480760097503662e-01 2.826144360005855560e-02 7.673730701208114624e-02 8.522710204124450684e-02 -8.109801262617111206e-02 -1.452321857213973999e-01 -9.015393257141113281e-02 -1.708259135484695435e-01 1.009998749941587448e-02 -4.146071150898933411e-03 1.239776909351348877e-01 -7.882057689130306244e-03 1.915371716022491455e-01 1.934194117784500122e-01 -3.976703882217407227e-01 1.447337716817855835e-01 1.019181609153747559e-01 -2.329423278570175171e-01 -6.478915363550186157e-02 -2.939506061375141144e-02 3.083855845034122467e-02 -2.135714739561080933e-01 -2.302361577749252319e-01 -9.877050668001174927e-02 -1.012505888938903809e-01
-7.808600366115570068e-02 -2.039893269538879395e-01 -1.133845746517181396e-01 5.971182510256767273e-02 -8.157400041818618774e-02 -2.029810398817062378e-01 9.002138674259185791e-02 1.958663016557693481e-01 4.460610821843147278e-02 7.635682076215744019e-02 -1.275932043790817261e-01 2.082666307687759399e-01 -2.509690225124359131e-01 -3.775678575038909912e-02 1.525322645902633667e-01 -1.659755259752273560e-01 -1.240210235118865967e-01 2.217496484518051147e-01 -2.326509058475494385e-01 2.242192812263965607e-02 1.663258820772171021e-01 -2.511523067951202393e-01 4.839786589145660400e-01 -1.338960677385330200e-01 -7.725245505571365356e-02 1.200753152370452881e-01 -1.401519179344177246e-01 -2.389630489051342010e-02 -3.548423945903778076e-01 -3.258078917860984802e-02 -1.706275939941406250e-01 8.340274915099143982e-03
1.679491996765136719e-01 -1.347442716360092163e-01 -2.100097984075546265e-01 -7.511121034622192383e-02 2.055717706680297852e-01 -9.111312776803970337e-02 2.801626026630401611e-01 1.831894814968109131e-01 -9.549031406641006470e-02 -2.604311704635620117e-01 -2.800618484616279602e-02 4.368951916694641113e-02 -2.735338509082794189e-01 -1.478489581495523453e-02 2.010840177536010742e-01 1.102591007947921753e-01 7.229212671518325806e-02 9.118324518203735352e-02 -2.933659255504608154e-01 2.318111062049865723e-01 4.712940007448196411e-02 3.340845927596092224e-02 9.032817929983139038e-02 9.069324471056461334e-03 -1.965269744396209717e-01 -5.009974166750907898e-02 -1.863935440778732300e-01 1.935005038976669312e-01 -3.916412591934204102e-01 -1.750730872154235840e-01 -7.576958276331424713e-03 -2.677414417266845703e-01
1.535795480012893677e-01 -4.189122840762138367e-02 -1.366295963525772095e-01 -1.784814521670341492e-02 1.817637085914611816e-01 -6.269403267651796341e-03 8.603049814701080322e-02 -1.160763669759035110e-02 2.085917741060256958e-01 2.312883138656616211e-01 -2.189708501100540161e-01 -1.586840301752090454e-02 3.276762366294860840e-02 -3.131325840950012207e-01 -8.163046091794967651e-02 7.791885733604431152e-02 1.643850952386856079e-01 3.443664312362670898e-01 -2.208025306463241577e-01 1.822351478040218353e-02 -6.650898605585098267e-02 -3.949692249298095703e-01 2.885035574436187744e-01 2.350314557552337646e-01 -2.590773403644561768e-01 1.467088004574179649e-03 -9.867801517248153687e-02 -5.853472277522087097e-02 1.394616365432739258e-01 -1.846477389335632324e-01 8.702177554368972778e-02 -1.516391336917877197e-01
6.138856709003448486e-02 -4.439316689968109131e-01 -1.583276987075805664e-01 -8.778573572635650635e-02 4.379185661673545837e-02 1.695939451456069946e-01 -4.670882970094680786e-02 1.745912134647369385e-01 -2.919679321348667145e-02 7.016363739967346191e-02 -1.280709654092788696e-01 4.273949563503265381e-01 -9.796035289764404297e-02 5.801636725664138794e-02 -5.225834995508193970e-02 -7.089212536811828613e-03 -2.210914157330989838e-02 9.967949986457824707e-02 5.162872746586799622e-02 5.360977724194526672e-02 2.564930915832519531e-01 -7.552072871476411819e-03 1.032107174396514893e-01 3.982649743556976318e-01 1.174985095858573914e-01 2.109149247407913208e-01 -2.796934545040130615e-01 -2.091814577579498291e-01 7.910347729921340942e-02 2.579861693084239960e-02 -1.343155950307846069e-01 1.616591513156890869e-01
-1.870057359337806702e-02 -2.899768650531768799e-01 -1.074742674827575684e-01 -5.872049927711486816e-02 2.314137369394302368e-01 1.152738556265830994e-01 -3.224799335002899170e-01 -5.064817517995834351e-02 -1.725085638463497162e-02 2.418148219585418701e-01 -4.451559484004974365e-02 -9.527932852506637573e-02 -9.921532869338989258e-02 -7.467688620090484619e-02 -8.610287308692932129e-02 -3.956638574600219727e-01 -1.147758588194847107e-01 1.053757518529891968e-01 1.089522987604141235e-01 3.603221774101257324e-01 2.623684704303741455e-01 -1.226042434573173523e-01 2.112575769424438477e-01 8.379255421459674835e-03 -1.959763700142502785e-03 6.599753163754940033e-03 2.618567645549774170e-01 -2.625888586044311523e-01 -1.380226016044616699e-01 1.804598607122898102e-02 8.780065178871154785e-02 1.369187831878662109e-01
1.428041011095046997e-01 5.899948999285697937e-02 -4.362186491489410400e-01 -6.823644787073135376e-02 1.943289339542388916e-01 -8.258151262998580933e-02 3.716693818569183350e-02 9.972323477268218994e-02 1.805358752608299255e-02 1.368914544582366943e-01 -2.037053406238555908e-01 1.329894363880157471e-01 6.530542671680450439e-02 -1.041403263807296753e-01 -9.644719213247299194e-02 -1.082658767700195312e-01 1.110465452075004578e-01 -1.574879288673400879e-01 -2.974580526351928711e-01 2.629067897796630859e-01 2.700628340244293213e-01 -1.599343866109848022e-01 2.789942920207977295e-01 1.047760769724845886e-01 5.724459141492843628e-02 7.060591131448745728e-02 -1.090781986713409424e-01 -1.972543150186538696e-01 -2.435543835163116455e-01 1.603353209793567657e-02 2.839971780776977539e-01 1.718411147594451904e-01
1.152753680944442749e-01 -3.879179656505584717e-01 4.806171730160713196e-02 -2.596180438995361328e-01 1.378413736820220947e-01 1.817082911729812622e-01 -9.144035167992115021e-03 1.577051877975463867e-01 -1.220054253935813904e-01 -9.001681208610534668e-02 -2.845699666067957878e-03 8.655881881713867188e-02 3.219178318977355957e-02 -2.397591024637222290e-01 1.782082170248031616e-01 -5.238749086856842041e-03 -9.437888115644454956e-02 6.232266128063201904e-02 -7.539273053407669067e-02 1.533050742000341415e-02 4.100126624107360840e-01 -2.439136952161788940e-01 9.305262565612792969e-02 -3.055460155010223389e-01 -1.068623438477516174e-01 3.097710199654102325e-02 -6.387288123369216919e-02 -2.770888060331344604e-02 -3.866396844387054443e-01 -1.319011896848678589e-01 -1.252363324165344238e-01 -1.435998082160949707e-01
-6.477547436952590942e-02 -2.408930510282516479e-01 -2.512131333351135254e-01 2.423638664186000824e-02 1.066538244485855103e-01 -2.410294115543365479e-01 2.486368417739868164e-01 6.110699847340583801e-02 -9.727505594491958618e-02 8.192528039216995239e-02 -9.745972603559494019e-02 -5.407965183258056641e-02 -2.565706372261047363e-01 2.226032912731170654e-01 8.728288114070892334e-02 -2.126825749874114990e-01 -6.568282097578048706e-02 6.848389655351638794e-02 -1.163256913423538208e-01 -1.066737845540046692e-01 9.380038082599639893e-02 -3.654793500900268555e-01 1.764509677886962891e-01 -4.137592017650604248e-02 -3.547362983226776123e-01 3.135245665907859802e-02 1.730893254280090332e-01 -2.721059620380401611e-01 -1.377963088452816010e-02 -1.991034001111984253e-01 -1.798333078622817993e-01 1.734770685434341431e-01
-9.057712741196155548e-03 -2.658193409442901611e-01 -8.240670710802078247e-02 -7.764161378145217896e-02 2.512167394161224365e-01 1.936810612678527832e-01 1.574079878628253937e-02 2.409441173076629639e-01 -1.306502223014831543e-01 -1.459836661815643311e-01 1.372774392366409302e-01 1.003529131412506104e-01 -2.251044958829879761e-01 -2.374999970197677612e-01 -5.907639279030263424e-04 -3.526490628719329834e-01 -2.547842077910900116e-02 1.681445091962814331e-01 -2.170961499214172363e-01 1.766340583562850952e-01 2.800066471099853516e-01 -1.595781892538070679e-01 -8.720939606428146362e-02 1.228195726871490479e-01 -1.545389443635940552e-01 -2.299628965556621552e-02 -3.356137871742248535e-01 -1.907480955123901367e-01 -2.258617281913757324e-01 -7.459342945367097855e-03 -2.095770323649048805e-03 -2.147546038031578064e-02
-7.369621656835079193e-03 -3.442744314670562744e-01 3.561611101031303406e-02 -3.433554619550704956e-02 1.408053785562515259e-01 2.693191468715667725e-01 -4.384784400463104248e-02 2.558391094207763672e-01 6.371071189641952515e-02 -1.938135363161563873e-02 -6.304038316011428833e-02 1.969036459922790527e-02 -3.452117741107940674e-02 3.704152256250381470e-02 1.867507845163345337e-01 -2.838409543037414551e-01 -4.937014728784561157e-02 -1.333079040050506592e-01 -1.316168606281280518e-01 3.648274242877960205e-01 2.099165469408035278e-01 -6.543089170008897781e-03 7.175428327172994614e-03 4.823625087738037109e-02 -2.201666533946990967e-01 1.180711388587951660e-01 -3.110662102699279785e-01 -1.116051673889160156e-01 -3.620318770408630371e-01 -2.237196564674377441e-01 7.703731954097747803e-02 -1.289789229631423950e-01
1.172076724469661713e-02 -8.311014622449874878e-02 8.749117702245712280e-02 -9.897824376821517944e-02 3.611839711666107178e-01 -5.444550886750221252e-02 -5.301856435835361481e-03 6.547538936138153076e-02 1.512197703123092651e-01 6.518150120973587036e-02 -7.179094851016998291e-02 -1.264396309852600098e-01 -3.694598376750946045e-01 -1.463817209005355835e-01 -2.311736792325973511e-01 -2.238569706678390503e-01 -3.224653899669647217e-01 -1.553892996162176132e-02 -2.191798090934753418e-01 1.023944243788719177e-01 2.329760342836380005e-01 -2.844528555870056152e-01 2.105092257261276245e-01 -7.209816575050354004e-02 -1.850693821907043457e-01 -1.599189192056655884e-01 -1.294087469577789307e-01 7.897932827472686768e-02 -9.995430707931518555e-02 -1.687454283237457275e-01 2.034966310020536184e-04 2.435238361358642578e-01
8.169786632061004639e-02 -8.469479531049728394e-02 -6.903050094842910767e-02 -1.543048173189163208e-01 1.890755742788314819e-01 7.721042633056640625e-02 2.298277057707309723e-02 1.761764883995056152e-01 2.444513291120529175e-01 -8.588006347417831421e-02 -3.047575950622558594e-01 2.169746309518814087e-01 1.919130608439445496e-02 -8.788217790424823761e-03 9.952069818973541260e-02 -3.901286125183105469e-01 -6.712979637086391449e-03 -2.937463298439979553e-02 -1.627712994813919067e-01 -7.179470360279083252e-02 4.334003031253814697e-01 -1.928638815879821777e-01 5.198951810598373413e-02 2.487014085054397583e-01 -7.004230469465255737e-02 2.473942637443542480e-01 3.179666027426719666e-02 -7.859527319669723511e-02 -1.484424322843551636e-01 1.247069165110588074e-01 -2.779967486858367920e-01 -6.595948338508605957e-02
1.833506226539611816e-01 -2.714961171150207520e-01 -6.485985964536666870e-02 1.915404200553894043e-01 2.356689721345901489e-01 3.894691765308380127e-01 -6.362768262624740601e-02 1.995139755308628082e-02 -6.477847695350646973e-02 2.594401836395263672e-01 -2.612442970275878906e-01 -5.817366018891334534e-02 -7.268236577510833740e-02 -2.070363610982894897e-01 -2.327562272548675537e-01 4.758636653423309326e-02 4.585938155651092529e-02 7.413000613451004028e-02 -1.789614856243133545e-01 -2.773767709732055664e-02 -5.853260308504104614e-02 -2.604646086692810059e-01 -1.122574061155319214e-01 7.245212048292160034e-02 5.228288099169731140e-02 -2.504914999008178711e-01 -2.232057750225067139e-01 -5.875475704669952393e-02 -2.624735832214355469e-01 -2.149435579776763916e-01 -8.702631294727325439e-02 -1.464489847421646118e-01
1.173669099807739258e-01 -4.743424057960510254e-02 -1.606866866350173950e-01 2.043705731630325317e-01 8.815623819828033447e-02 3.100721351802349091e-02 6.827706098556518555e-02 1.842776499688625336e-02 6.119424849748611450e-02 1.110625043511390686e-01 -1.049921289086341858e-01 2.542207539081573486e-01 6.749242544174194336e-02 1.583510488271713257e-01 1.386747807264328003e-01 2.682237029075622559e-01 -2.530961111187934875e-02 1.712372303009033203e-01 -2.384272366762161255e-01 -2.168689481914043427e-02 1.502607464790344238e-01 -6.281098723411560059e-02 2.634368538856506348e-01 2.844504714012145996e-01 -1.621467620134353638e-01 -3.780016303062438965e-01 1.135924682021141052e-01 -2.789686024188995361e-01 -3.227762579917907715e-01 -2.044631540775299072e-01 -1.237100511789321899e-01 -6.931503117084503174e-02
1.202056631445884705e-01 -1.385813355445861816e-01 -3.945477306842803955e-02 3.382119536399841309e-01 -5.379427969455718994e-02 1.800784170627593994e-01 -1.157446578145027161e-01 4.998449236154556274e-03 7.915078103542327881e-02 -4.064784944057464600e-02 -2.172412723302841187e-01 8.908497542142868042e-02 -2.950867116451263428e-01 3.321007639169692993e-02 -1.979400366544723511e-01 -2.226201146841049194e-01 1.705799996852874756e-01 3.864967525005340576e-01 8.762212842702865601e-02 1.301552802324295044e-01 2.570723593235015869e-01 -1.020430698990821838e-01 2.527791559696197510e-01 1.270632296800613403e-01 -2.111909687519073486e-01 -3.184026479721069336e-01 -1.511862128973007202e-01 -1.393268555402755737e-01 3.121948242187500000e-02 -2.492144890129566193e-02 -6.564318668097257614e-03 -1.102967783808708191e-01
2.800237946212291718e-02 -3.425913155078887939e-01 -9.782433509826660156e-02 5.665450170636177063e-02 1.781834214925765991e-01 -3.230257332324981689e-02 -9.829401224851608276e-02 1.439834535121917725e-01 -1.817023009061813354e-01 -6.666619330644607544e-02 -6.776180118322372437e-02 6.524822860956192017e-02 -1.069804951548576355e-01 -3.153540566563606262e-02 2.904175221920013428e-01 1.909906864166259766e-01 -3.916579112410545349e-02 -6.504888087511062622e-02 -1.305508166551589966e-01 1.936105638742446899e-01 3.343739509582519531e-01 1.331170946359634399e-01 3.160076141357421875e-01 2.067438662052154541e-01 1.042673438787460327e-01 1.162287145853042603e-01 -7.675116509199142456e-02 -2.973159551620483398e-01 -2.746940217912197113e-02 -2.608968913555145264e-01 1.372877359390258789e-01 -2.958917319774627686e-01
1.189056038856506348e-01 -2.332089692354202271e-01 -1.494194567203521729e-01 -7.484034448862075806e-02 1.669648289680480957e-01 4.760995879769325256e-02 -1.851514279842376709e-01 5.172247439622879028e-02 3.990470468997955322e-01 1.188609227538108826e-01 2.532117255032062531e-02 -4.246731102466583252e-02 1.470337063074111938e-01 1.046783011406660080e-02 -1.702976226806640625e-01 2.531079649925231934e-01 3.976623713970184326e-02 -5.545874685049057007e-02 9.660923480987548828e-02 -6.641012430191040039e-02 2.427643090486526489e-01 -3.134902417659759521e-01 1.528654992580413818e-01 1.904037743806838989e-01 -1.654894649982452393e-02 -7.610022276639938354e-02 7.028882205486297607e-02 -3.385260105133056641e-01 -1.670845299959182739e-01 -2.611158788204193115e-01 -2.024991512298583984e-01 -2.188611030578613281e-01
1.569974273443222046e-01 -2.787521779537200928e-01 -9.720361232757568359e-02 -8.191386610269546509e-02 -1.289630830287933350e-01 6.803706288337707520e-02 -7.401716709136962891e-02 1.604399085044860840e-01 -1.042135506868362427e-01 5.809518322348594666e-02 1.232534050941467285e-01 2.824479043483734131e-01 -2.809207439422607422e-01 6.876569241285324097e-02 7.104494422674179077e-02 7.552980631589889526e-02 -1.115162000060081482e-01 2.402133941650390625e-01 -1.757303327322006226e-01 1.049414351582527161e-01 1.216515675187110901e-01 -2.614673376083374023e-01 3.459754884243011475e-01 1.003609132021665573e-02 -2.068728506565093994e-01 4.598337411880493164e-02 -2.388088703155517578e-01 -8.010920882225036621e-02 -3.068599700927734375e-01 1.214348524808883667e-01 -2.628690004348754883e-01 -1.550669968128204346e-01
2.657011449337005615e-01 -1.568521708250045776e-01 -2.689329683780670166e-01 -3.103348314762115479e-01 -2.972530387341976166e-02 1.962593346834182739e-01 -8.004146069288253784e-02 -2.073946893215179443e-01 -1.241325363516807556e-01 5.200556665658950806e-02 -1.666207015514373779e-01 4.186781495809555054e-02 5.475591495633125305e-02 5.997673794627189636e-02 -6.267189979553222656e-02 -8.782415091991424561e-02 3.777582431212067604e-03 -1.978647336363792419e-02 -1.136620789766311646e-01 -2.741851285099983215e-02 2.424474358558654785e-01 -3.366645872592926025e-01 1.042492911219596863e-01 1.999876499176025391e-01 1.770094186067581177e-01 -1.219483166933059692e-01 1.617303341627120972e-01 -1.606210023164749146e-01 -3.324069976806640625e-01 -1.867437660694122314e-01 -3.052882254123687744e-01 -8.769627660512924194e-02
-2.052003890275955200e-01 -1.195542737841606140e-01 -1.589165329933166504e-01 6.225100904703140259e-02 8.873328566551208496e-02 -2.701024757698178291e-03 2.098730951547622681e-01 -3.142348304390907288e-02 2.862917184829711914e-01 -6.121148471720516682e-04 6.386528164148330688e-02 1.340900659561157227e-01 -5.954907462000846863e-02 2.076293677091598511e-01 4.253022838383913040e-03 -2.102674096822738647e-01 -2.625509500503540039e-01 -6.346702575683593750e-02 -3.106783628463745117e-01 1.643339842557907104e-01 1.279643326997756958e-01 -4.270110130310058594e-01 2.987745404243469238e-01 -8.143027126789093018e-02 -2.684919722378253937e-02 -8.765673264861106873e-03 -1.258251219987869263e-01 -9.130242466926574707e-02 -1.482647359371185303e-01 -3.472180962562561035e-01 6.561879068613052368e-02 -6.110196188092231750e-02
1.648911386728286743e-01 -3.499956727027893066e-01 -3.094015419483184814e-01 4.012851417064666748e-01 1.126707345247268677e-01 -1.045174151659011841e-02 2.343913353979587555e-02 -8.577388525009155273e-02 -2.174073457717895508e-02 -1.390661597251892090e-01 -1.682969629764556885e-01 1.699075549840927124e-01 1.174188554286956787e-01 -3.802152723073959351e-02 4.117541015148162842e-02 4.034482687711715698e-02 -1.641810089349746704e-01 4.779384657740592957e-02 4.967169463634490967e-02 2.072295993566513062e-01 3.707026317715644836e-02 -3.586146235466003418e-01 2.756634950637817383e-01 2.944412231445312500e-01 1.805654913187026978e-02 2.812662720680236816e-02 -2.084827236831188202e-02 -1.891616033390164375e-03 -1.884448975324630737e-01 -1.616352349519729614e-01 1.829460561275482178e-01 1.153521165251731873e-01
1.034860536456108093e-01 1.444703806191682816e-02 -4.051665961742401123e-01 -2.134549915790557861e-01 7.739923894405364990e-02 8.390313386917114258e-02 8.576324582099914551e-02 1.122909262776374817e-01 -2.256051152944564819e-01 -1.121958419680595398e-01 -2.036424726247787476e-02 -1.354157030582427979e-01 -2.544752359390258789e-01 -2.374945441260933876e-03 1.405753288418054581e-02 -1.114397197961807251e-01 7.604785263538360596e-02 5.014547705650329590e-01 -7.424545008689165115e-03 -9.492455422878265381e-02 3.553032279014587402e-01 -2.486450225114822388e-01 1.049561798572540283e-01 7.507319748401641846e-02 -1.066864207386970520e-01 1.668149046599864960e-02 1.379955559968948364e-01 -2.240253835916519165e-01 -1.723064482212066650e-02 -5.894481018185615540e-02 5.736653134226799011e-02 -1.666477620601654053e-01
-2.316246554255485535e-02 -4.609459638595581055e-01 -1.803309768438339233e-01 1.607557758688926697e-02 2.554738819599151611e-01 9.516868740320205688e-02 1.092466488480567932e-01 4.153249859809875488e-01 -1.178571060299873352e-01 -2.493120431900024414e-01 4.602628201246261597e-02 9.763316065073013306e-02 -1.824268102645874023e-01 -1.182284429669380188e-01 -7.124416064471006393e-03 -2.056974768638610840e-01 4.658092930912971497e-02 1.547104567289352417e-01 -1.326394081115722656e-01 1.580368727445602417e-01 2.109619081020355225e-01 -2.326546609401702881e-01 -1.597776114940643311e-01 6.249068677425384521e-02 -2.980300039052963257e-02 -9.945338964462280273e-02 -2.086421847343444824e-01 -4.036177322268486023e-02 -1.912721097469329834e-01 -9.596733748912811279e-02 -4.831848293542861938e-02 -1.316570937633514404e-01
1.717570871114730835e-01 -2.566856741905212402e-01 -5.110060423612594604e-02 4.383669048547744751e-02 1.522136777639389038e-01 1.838274598121643066e-01 2.548548281192779541e-01 9.872565418481826782e-02 2.772186994552612305e-01 -4.665601998567581177e-02 -2.264419011771678925e-02 4.006489366292953491e-02 -4.183649718761444092e-01 -4.978922381997108459e-02 8.881480246782302856e-02 -7.352370023727416992e-02 -1.660445183515548706e-01 6.122558563947677612e-02 -1.985031962394714355e-01 -1.354526635259389877e-02 1.455746144056320190e-01 -4.720040559768676758e-01 1.515044420957565308e-01 -1.926208883523941040e-01 -1.939373612403869629e-01 -1.759480386972427368e-01 7.550594210624694824e-02 1.958586461842060089e-02 -1.384909600019454956e-01 -5.620441213250160217e-02 7.100252062082290649e-02 -1.396286934614181519e-01
1.140161231160163879e-01 -2.149986177682876587e-01 -3.159178793430328369e-01 1.280437409877777100e-01 5.939040333032608032e-02 -3.754554316401481628e-02 -1.291291713714599609e-01 -8.171908557415008545e-03 -7.748255971819162369e-03 2.869274318218231201e-01 5.333442240953445435e-02 1.091383248567581177e-01 9.810573607683181763e-02 -1.938296705484390259e-01 -7.096258550882339478e-02 -4.638686031103134155e-02 -3.526872768998146057e-02 5.414028465747833252e-02 1.740434169769287109e-01 1.338555067777633667e-01 1.813870519399642944e-01 -2.843697071075439453e-01 1.983900964260101318e-01 1.631162166595458984e-01 -2.813403010368347168e-01 -2.139706164598464966e-01 -1.272849272936582565e-02 1.437723636627197266e-02 -4.142880439758300781e-01 -1.126742884516716003e-01 -2.313006073236465454e-01 2.369014918804168701e-01
1.109193265438079834e-01 -3.069982230663299561e-01 -2.758609354496002197e-01 -3.877241164445877075e-02 2.220707535743713379e-01 1.444582045078277588e-01 3.629070520401000977e-02 -1.746471375226974487e-01 -2.481723902747035027e-03 -4.196057468652725220e-02 -3.030371665954589844e-01 -1.852817833423614502e-02 -1.187862381339073181e-01 -1.016583889722824097e-01 9.275830537080764771e-02 2.376391142606735229e-01 -2.009037509560585022e-02 2.584359645843505859e-01 6.779082119464874268e-02 -8.690374344587326050e-02 5.591972544789314270e-02 -1.781130880117416382e-01 4.048303365707397461e-01 6.615344434976577759e-02 -1.181262955069541931e-01 2.428299980238080025e-03 -3.419772535562515259e-02 -7.696218043565750122e-02 -3.800733089447021484e-01 1.915069520473480225e-01 1.179138794541358948e-01 1.784352362155914307e-01
6.609644740819931030e-02 -1.132141500711441040e-01 1.048700958490371704e-01 3.126396238803863525e-01 9.577360749244689941e-02 1.195607557892799377e-01 2.240287065505981445e-01 2.976830005645751953e-01 9.250021539628505707e-03 1.466403156518936157e-02 -8.729875832796096802e-02 -2.111818343400955200e-01 -1.138208899646997452e-02 -1.603493094444274902e-01 -4.397799074649810791e-02 1.059163361787796021e-01 -2.602851986885070801e-01 2.429396361112594604e-01 -9.541858732700347900e-02 9.795528650283813477e-02 2.014136016368865967e-01 -3.536430597305297852e-01 2.463324368000030518e-01 1.970304995775222778e-01 1.700691282749176025e-01 -1.396874785423278809e-01 -2.091042101383209229e-01 -1.502474248409271240e-01 2.118228003382682800e-03 -2.101045548915863037e-01 -1.734801083803176880e-01 -1.439083814620971680e-01
9.002351015806198120e-02 -1.124733015894889832e-01 -1.602344959974288940e-01 -1.288019120693206787e-01 5.569410044699907303e-03 -9.583307057619094849e-02 9.991386532783508301e-02 -8.067871630191802979e-02 -7.323987782001495361e-02 2.944191098213195801e-01 -9.721484035253524780e-02 -1.991231441497802734e-01 8.003853261470794678e-03 -2.144728899002075195e-01 -1.804906874895095825e-01 2.509839236736297607e-01 -5.435772985219955444e-02 -8.397182077169418335e-02 2.208845466375350952e-01 1.267907917499542236e-01 2.853913605213165283e-01 -3.930657804012298584e-01 5.277416482567787170e-02 1.043796464800834656e-01 -1.902532950043678284e-02 -1.715396046638488770e-01 -9.511235170066356659e-03 -3.498997688293457031e-01 -3.165517151355743408e-01 -1.344102025032043457e-01 1.261852234601974487e-01 -1.322524994611740112e-01
5.139546841382980347e-02 -2.193700075149536133e-01 -3.853779137134552002e-01 6.973212212324142456e-02 1.864293217658996582e-01 8.481767773628234863e-02 -1.120319589972496033e-01 1.400538831949234009e-01 -4.277321696281433105e-02 1.257651597261428833e-01 -1.907301694154739380e-01 1.521770935505628586e-02 -2.274286895990371704e-01 2.206207811832427979e-02 -8.915074169635772705e-02 -2.753356695175170898e-01 8.281564712524414062e-02 -2.500564455986022949e-01 -1.824486255645751953e-01 1.433282047510147095e-01 1.506426334381103516e-01 -1.671411246061325073e-01 1.132428944110870361e-01 2.370093613862991333e-01 7.156053930521011353e-02 2.240209467709064484e-02 9.422433376312255859e-02 2.692248821258544922e-01 -1.957027018070220947e-01 -1.793132871389389038e-01 -3.262434303760528564e-01 -1.574858725070953369e-01
-4.703880473971366882e-02 -4.466112256050109863e-01 4.205902665853500366e-02 6.784981489181518555e-02 2.043619602918624878e-01 -1.097189448773860931e-02 4.649133235216140747e-02 -2.756204456090927124e-03 -1.955335289239883423e-01 1.615168899297714233e-01 -5.273908376693725586e-02 -1.821045577526092529e-02 -8.169121295213699341e-02 1.636416465044021606e-02 -4.483173489570617676e-01 -3.501018285751342773e-01 1.815882138907909393e-02 -6.695633381605148315e-02 8.442783355712890625e-02 -3.717376291751861572e-02 2.402620762586593628e-01 -9.293974190950393677e-02 2.599971294403076172e-01 1.807428747415542603e-01 4.140421748161315918e-02 -5.354141443967819214e-02 -7.809416949748992920e-02 1.154842674732208252e-01 -2.958858013153076172e-01 -2.181468456983566284e-01 5.298954248428344727e-02 8.972895145416259766e-02
1.486930344253778458e-02 4.715614020824432373e-02 -1.047496423125267029e-01 -1.332264095544815063e-01 6.193067878484725952e-02 1.233507320284843445e-01 1.786973923444747925e-01 -3.194366097450256348e-01 -2.067552357912063599e-01 4.118948578834533691e-01 -3.932554125785827637e-01 5.259187519550323486e-02 -1.644600331783294678e-01 -1.673628687858581543e-01 6.399304419755935669e-02 -3.181431069970130920e-02 -3.515282273292541504e-02 1.741674244403839111e-01 3.765126690268516541e-02 3.386459872126579285e-02 4.921717569231987000e-02 -2.346896380186080933e-01 1.983571499586105347e-01 5.566940829157829285e-02 1.142057031393051147e-01 2.090526279062032700e-03 3.339800611138343811e-02 -4.330718517303466797e-02 -4.202958345413208008e-01 -1.579632908105850220e-01 -1.752533465623855591e-01 5.823054909706115723e-02
6.633111834526062012e-02 -6.842803210020065308e-02 -7.609352469444274902e-02 -4.563309252262115479e-01 1.293325424194335938e-01 1.147994920611381531e-01 1.633525639772415161e-01 1.840922981500625610e-01 1.976647973060607910e-01 -1.111825108528137207e-01 -6.344528496265411377e-02 6.062254309654235840e-02 -2.598167061805725098e-01 4.407090693712234497e-02 1.658105105161666870e-01 -1.710092648863792419e-02 9.244373440742492676e-02 -1.617107093334197998e-01 1.259159389883279800e-02 -7.010346744209527969e-03 -7.069475203752517700e-02 -2.743065357208251953e-01 3.211606740951538086e-01 -4.848586395382881165e-02 -1.566174775362014771e-01 -5.755498260259628296e-02 -3.090378344058990479e-01 -1.923535317182540894e-01 -2.335367053747177124e-01 -1.740981787443161011e-01 -1.407123506069183350e-01 -2.107313722372055054e-01
3.273405432701110840e-01 -1.587534993886947632e-01 -1.086591407656669617e-01 6.265019625425338745e-02 -3.238996863365173340e-02 -1.157292127609252930e-01 1.928942054510116577e-01 3.992427140474319458e-02 -8.903383463621139526e-02 2.262054830789566040e-01 -2.161794006824493408e-01 -1.073363497853279114e-01 -4.167704656720161438e-02 4.088259115815162659e-02 1.940289437770843506e-01 5.780352652072906494e-02 -1.073659956455230713e-02 -1.010181531310081482e-01 -2.746362686157226562e-01 2.403801977634429932e-01 2.740643620491027832e-01 -8.860394358634948730e-03 4.752213060855865479e-01 2.011182606220245361e-01 -1.593883894383907318e-02 7.089427113533020020e-02 5.041958298534154892e-03 -2.431556433439254761e-01 -2.321271896362304688e-01 -5.833980441093444824e-02 1.474265158176422119e-01 9.202855080366134644e-02
1.421376019716262817e-01 -4.212955236434936523e-01 -1.463071405887603760e-01 -3.273577690124511719e-01 1.125779375433921814e-02 -8.540406078100204468e-02 1.577655039727687836e-02 9.528808295726776123e-02 1.552681997418403625e-02 4.109076410531997681e-02 -1.328418850898742676e-01 1.464260518550872803e-01 1.535638272762298584e-01 -2.064493298530578613e-01 4.161131009459495544e-02 -1.257374137639999390e-01 4.417451098561286926e-02 5.529759451746940613e-02 1.050521656870841980e-01 9.111509472131729126e-02 1.375680118799209595e-01 -2.489145994186401367e-01 8.332283049821853638e-02 1.013528183102607727e-01 -9.350623190402984619e-02 -5.104878544807434082e-01 -1.564860343933105469e-01 -1.073658019304275513e-01 -1.794714033603668213e-01 -1.882113516330718994e-01 -1.692236065864562988e-01 9.030476212501525879e-02
-9.167441725730895996e-02 -7.733258605003356934e-02 -1.748171001672744751e-01 -1.552410274744033813e-01 2.411209493875503540e-01 4.534707963466644287e-02 1.172715201973915100e-01 7.510833907872438431e-03 7.605946063995361328e-02 2.120531648397445679e-01 1.095071900635957718e-02 4.788193851709365845e-02 -1.354628205299377441e-01 1.007815171033143997e-02 9.664884954690933228e-02 -3.451989591121673584e-01 -9.676710516214370728e-02 2.324538826942443848e-01 1.389875113964080811e-01 -3.887956589460372925e-02 2.559323310852050781e-01 -2.124112397432327271e-01 -3.537851572036743164e-02 2.502304315567016602e-01 -7.926806807518005371e-02 -4.845789819955825806e-02 -4.342396259307861328e-01 2.093629166483879089e-02 -2.341475337743759155e-01 -3.047520816326141357e-01 5.119867250323295593e-02 2.239684611558914185e-01
-2.041078358888626099e-01 -3.017405271530151367e-01 -2.012740522623062134e-01 -4.191035777330398560e-02 5.832295492291450500e-02 -1.195037364959716797e-01 2.355920523405075073e-01 -2.556098103523254395e-01 -3.795716911554336548e-02 -3.238985314965248108e-02 -5.855839699506759644e-03 5.049541592597961426e-02 -3.416422307491302490e-01 -2.778800129890441895e-01 1.794628202915191650e-01 -1.582682877779006958e-01 1.547430455684661865e-01 1.724490672349929810e-01 -1.339997798204421997e-01 5.301431939005851746e-02 3.805771097540855408e-02 -6.024836376309394836e-02 2.213189303874969482e-01 -2.406538929790258408e-03 -1.577096730470657349e-01 -2.415344417095184326e-01 6.479690317064523697e-03 -3.805041313171386719e-01 -1.982630342245101929e-01 -5.359474569559097290e-02 4.542170837521553040e-02 1.715773046016693115e-01
4.116689413785934448e-02 -2.500683367252349854e-01 -3.900956213474273682e-01 -1.082885079085826874e-03 1.116821840405464172e-01 -1.602993607521057129e-01 -7.404076308012008667e-02 1.486919075250625610e-01 2.571585774421691895e-01 -5.276232492178678513e-03 6.267362833023071289e-02 3.596030175685882568e-02 -1.067891195416450500e-01 -1.491968184709548950e-01 -3.244943916797637939e-02 5.370092391967773438e-02 -1.052134707570075989e-01 6.053213030099868774e-02 -3.198359608650207520e-01 4.569451808929443359e-01 3.306168615818023682e-01 -8.973946422338485718e-02 -8.244515955448150635e-02 3.716602514032274485e-04 -3.490570187568664551e-02 -1.815164834260940552e-02 2.800139412283897400e-02 -9.019053727388381958e-02 -1.451907157897949219e-01 -1.298417150974273682e-01 -3.314375579357147217e-01 -2.475794591009616852e-02
-9.332703799009323120e-02 -4.144963920116424561e-01 -2.907527610659599304e-02 5.795771628618240356e-02 2.248923331499099731e-01 1.321761012077331543e-01 -1.589916050434112549e-01 3.773977980017662048e-02 2.221474982798099518e-02 -1.032519638538360596e-01 -1.729363799095153809e-01 2.147217690944671631e-01 -2.952191829681396484e-01 -3.392693027853965759e-02 -2.441008985042572021e-01 2.282081991434097290e-01 -4.787448421120643616e-02 -8.339160680770874023e-02 -4.284505173563957214e-02 -1.945347934961318970e-01 3.359391093254089355e-01 7.215016335248947144e-02 2.766065895557403564e-01 1.028989925980567932e-01 -1.884052306413650513e-01 -2.211543321609497070e-01 -1.380005627870559692e-01 2.509210631251335144e-02 -1.359178572893142700e-01 1.331547796726226807e-01 -1.470509171485900879e-01 1.319056004285812378e-01
4.514832794666290283e-02 -2.248527109622955322e-01 -2.098204195499420166e-01 -2.468306757509708405e-02 8.940172195434570312e-02 2.126850001513957977e-02 1.533248722553253174e-01 1.826950013637542725e-01 -2.718467712402343750e-01 1.889239698648452759e-01 -1.134779378771781921e-01 -8.345336467027664185e-02 -7.122707366943359375e-02 -1.350518763065338135e-01 2.627182053402066231e-03 -2.375613152980804443e-01 3.508182764053344727e-01 -2.985501885414123535e-01 -9.933007508516311646e-02 -1.892420835793018341e-02 3.728821277618408203e-01 -6.676189601421356201e-02 2.278921306133270264e-01 2.327771037817001343e-01 -2.060476839542388916e-01 1.262451708316802979e-01 -7.988291233777999878e-02 1.352580040693283081e-01 -1.337687484920024872e-02 -2.623310983180999756e-01 5.843901261687278748e-02 2.681746333837509155e-02
8.604418486356735229e-02 -2.119993418455123901e-01 -1.324772536754608154e-01 -2.202282994985580444e-01 2.135008424520492554e-01 -1.317006945610046387e-01 1.281845569610595703e-01 1.916083842515945435e-01 2.107127755880355835e-01 3.149417415261268616e-02 -1.587746292352676392e-01 -3.077708184719085693e-01 -6.013006344437599182e-02 3.185046911239624023e-01 -2.045287489891052246e-01 4.632953181862831116e-02 3.471063449978828430e-02 1.578112095594406128e-01 -1.264628618955612183e-01 3.734516352415084839e-02 7.707761228084564209e-02 -2.514542937278747559e-01 1.409519463777542114e-01 3.025794923305511475e-01 -2.136873602867126465e-01 -4.807238280773162842e-02 -9.932824224233627319e-02 -2.555335462093353271e-01 6.532062590122222900e-02 -2.145748287439346313e-01 2.261133939027786255e-01 -5.004123598337173462e-02
3.108981810510158539e-02 8.780853450298309326e-02 -1.516830027103424072e-01 -7.391658425331115723e-02 1.421723663806915283e-01 1.730642616748809814e-01 -2.931515276432037354e-01 2.392530441284179688e-02 -1.170856580138206482e-01 1.230265125632286072e-01 -3.217987343668937683e-02 2.794652245938777924e-02 -1.345154494047164917e-01 -3.209005892276763916e-01 1.614115983247756958e-01 2.120220363140106201e-01 -1.702349931001663208e-01 9.024592489004135132e-02 -4.249940440058708191e-02 2.094586193561553955e-01 2.384133338928222656e-01 -2.418678700923919678e-01 -1.271086744964122772e-02 1.622514277696609497e-01 1.744172303006052971e-03 1.008184999227523804e-01 -1.541448682546615601e-01 -4.612215757369995117e-01 -2.699217498302459717e-01 -1.480055451393127441e-01 -1.125296801328659058e-01 -1.572463363409042358e-01
1.300015766173601151e-02 -3.656462430953979492e-01 -7.183594256639480591e-02 9.703785926103591919e-02 1.155691444873809814e-01 2.067477852106094360e-01 1.384084578603506088e-02 3.529000580310821533e-01 8.878926187753677368e-02 5.793393403291702271e-02 -1.977160722017288208e-01 6.703902035951614380e-02 -4.405658319592475891e-02 -1.240678504109382629e-01 2.361488714814186096e-02 -1.814884692430496216e-01 6.925767660140991211e-02 7.679988443851470947e-02 -2.943023741245269775e-01 2.107855826616287231e-01 2.941976785659790039e-01 1.436255276203155518e-01 -5.117814242839813232e-02 -6.552783399820327759e-02 -2.109803408384323120e-01 1.074189543724060059e-01 -2.566901445388793945e-01 -1.534757316112518311e-01 -3.062261343002319336e-01 -1.779624372720718384e-01 -2.120179496705532074e-02 -1.945434659719467163e-01
1.518635004758834839e-01 -3.776466548442840576e-01 -2.873903214931488037e-01 -2.507550455629825592e-02 -8.913666009902954102e-02 -1.331976335495710373e-02 -1.612183302640914917e-01 9.069762378931045532e-02 -4.099819809198379517e-02 -8.209133148193359375e-02 2.925520017743110657e-02 7.883581519126892090e-02 -1.879107058048248291e-01 1.382067613303661346e-02 1.203045547008514404e-01 -3.734951093792915344e-02 1.498510409146547318e-02 1.938630938529968262e-01 -1.163428127765655518e-01 2.094617336988449097e-01 2.238457351922988892e-01 -1.638980358839035034e-01 3.442062139511108398e-01 -4.252047836780548096e-02 -9.052910655736923218e-02 2.485798448324203491e-01 -2.068628817796707153e-01 -3.804840892553329468e-02 -3.502702713012695312e-01 2.714630067348480225e-01 -9.233326464891433716e-02 -1.740427613258361816e-01
1.730048358440399170e-01 -2.475635856389999390e-01 -1.784985512495040894e-01 -4.618141800165176392e-02 -2.706772983074188232e-01 2.022962570190429688e-01 4.843202605843544006e-02 7.091064751148223877e-02 4.492084681987762451e-02 -8.195584267377853394e-02 -7.546938024461269379e-03 -1.111421585083007812e-01 -3.504965901374816895e-01 -5.308355018496513367e-02 7.856026291847229004e-03 -5.150610208511352539e-02 2.474568039178848267e-02 1.979782879352569580e-01 -1.120236292481422424e-01 4.254897683858871460e-02 4.664906859397888184e-02 -2.557348012924194336e-01 3.011107444763183594e-01 -7.060548663139343262e-02 -7.049563527107238770e-02 1.661636680364608765e-01 -2.687212228775024414e-01 -4.569478705525398254e-02 -3.703840374946594238e-01 -6.594426929950714111e-02 -2.829090058803558350e-01 -2.405255436897277832e-01
3.257212936878204346e-01 -2.936080396175384521e-01 8.385375887155532837e-02 1.181159019470214844e-01 -2.190621942281723022e-01 6.479918211698532104e-02 1.607558727264404297e-01 -4.764152690768241882e-03 1.961503177881240845e-01 9.841473400592803955e-02 -6.311264634132385254e-02 -2.418216168880462646e-01 -2.646371126174926758e-01 -7.661046087741851807e-02 1.576220691204071045e-01 8.799353241920471191e-02 1.184567436575889587e-01 7.495048642158508301e-02 -1.831828355789184570e-01 1.048092320561408997e-01 1.532563716173171997e-01 -2.571707665920257568e-01 2.971267104148864746e-01 -1.352147758007049561e-01 -3.987301141023635864e-02 1.043784916400909424e-01 -3.561953008174896240e-01 -2.106850221753120422e-02 -7.103978842496871948e-02 -2.668973207473754883e-01 -1.143091544508934021e-01 4.549743607640266418e-03
-3.040607087314128876e-02 -3.743366897106170654e-01 -4.756657779216766357e-01 1.549367755651473999e-01 1.460410207509994507e-01 1.997768878936767578e-01 -1.976688019931316376e-02 -1.588945090770721436e-01 -1.827389895915985107e-01 -1.309734284877777100e-01 -1.383958458900451660e-01 1.270184069871902466e-01 -8.784057945013046265e-02 -1.013356745243072510e-01 -6.197661161422729492e-02 -8.329660445451736450e-02 1.608928292989730835e-01 -3.976973146200180054e-02 -3.630743548274040222e-02 2.417112439870834351e-01 -1.201065033674240112e-01 -1.882861554622650146e-01 1.523581892251968384e-01 2.107470482587814331e-01 -1.226940564811229706e-02 -1.176134496927261353e-01 1.181044727563858032e-01 1.144854351878166199e-02 -3.948642611503601074e-01 -1.215861439704895020e-01 -2.961882203817367554e-02 -5.340034514665603638e-02
-1.039979681372642517e-01 -1.137072965502738953e-01 -3.728071153163909912e-01 1.464412957429885864e-01 4.515696465969085693e-01 -3.116163425147533417e-02 -1.978491060435771942e-02 8.211703598499298096e-02 1.449808031320571899e-01 7.618918269872665405e-02 -2.641676366329193115e-01 3.136836886405944824e-01 -1.631916016340255737e-01 -1.889513581991195679e-01 -2.251917682588100433e-02 4.972458630800247192e-02 -6.685271114110946655e-02 1.900126785039901733e-01 -2.105849534273147583e-01 3.591461479663848877e-02 4.568395018577575684e-02 -1.085443347692489624e-01 1.920141726732254028e-01 1.585419923067092896e-01 -4.174685105681419373e-02 2.234125882387161255e-01 -1.661008149385452271e-01 1.787342727184295654e-01 -1.910866424441337585e-02 -1.322048306465148926e-01 2.287909388542175293e-01 -4.472642671316862106e-03
2.456743270158767700e-01 -4.927111417055130005e-02 4.287080094218254089e-02 -8.820640295743942261e-02 4.775317013263702393e-01 2.785212695598602295e-01 -7.103965431451797485e-02 9.073612838983535767e-02 1.406745761632919312e-01 -2.771642506122589111e-01 -2.825881242752075195e-01 -1.110326126217842102e-01 -1.234676837921142578e-01 -8.013873361051082611e-03 -2.014355510473251343e-01 -9.593616239726543427e-03 2.821266464889049530e-02 2.273087650537490845e-01 -1.197681501507759094e-01 1.877750605344772339e-01 9.256011247634887695e-02 -9.296301007270812988e-02 3.368090689182281494e-01 1.205023303627967834e-01 -1.162281632423400879e-02 7.461836189031600952e-02 -8.776098489761352539e-02 -6.598079204559326172e-02 -5.163209885358810425e-02 -3.569773212075233459e-02 -2.973915040493011475e-01 8.097733557224273682e-02
3.495274111628532410e-02 -3.468575477600097656e-01 -3.234727978706359863e-01 -2.187726199626922607e-01 1.719560921192169189e-01 2.973581254482269287e-01 -2.429865002632141113e-01 1.110900938510894775e-01 -2.970715053379535675e-02 1.004218086600303650e-01 -1.962991505861282349e-01 -6.489459425210952759e-02 -1.023785173892974854e-01 2.195063233375549316e-01 -2.305528521537780762e-01 -2.355174869298934937e-01 2.141044586896896362e-01 5.322544276714324951e-02 1.248207390308380127e-01 1.725258082151412964e-01 5.345971882343292236e-02 -2.871869690716266632e-02 1.627846807241439819e-01 -4.889390990138053894e-02 1.490916311740875244e-01 -1.138357371091842651e-01 -1.288280189037322998e-01 -2.408108264207839966e-01 -9.342332929372787476e-02 -1.424629092216491699e-01 -2.041836380958557129e-01 9.230114519596099854e-02
-8.293708413839340210e-02 -7.516064494848251343e-02 -1.136563345789909363e-01 1.749912500381469727e-01 3.808663487434387207e-01 2.380570620298385620e-01 -5.530007928609848022e-02 -8.803648501634597778e-02 2.249372899532318115e-01 -3.124459646642208099e-02 -1.846904754638671875e-01 -2.476617693901062012e-01 -2.404452115297317505e-01 -1.535501182079315186e-01 -9.419475495815277100e-02 -1.857877224683761597e-01 5.349138379096984863e-02 1.523954141885042191e-02 5.433932319283485413e-02 -2.774881897494196892e-03 3.220980167388916016e-01 1.357543468475341797e-01 1.905827820301055908e-01 4.223449826240539551e-01 -1.808936595916748047e-01 1.726425020024180412e-03 -2.368608415126800537e-01 -5.150137841701507568e-02 -3.719307109713554382e-02 -1.190711781382560730e-01 9.091538190841674805e-02 -3.684002161026000977e-02
4.185845553874969482e-01 -1.760252565145492554e-02 -7.019382715225219727e-02 -1.083395183086395264e-01 2.406437098979949951e-01 -2.840504981577396393e-02 1.781197339296340942e-01 4.804859310388565063e-02 -1.072011329233646393e-02 -4.902622196823358536e-03 -3.388183414936065674e-01 2.499338984489440918e-01 -1.766737848520278931e-01 -1.905673444271087646e-01 -1.380095034837722778e-01 -1.730243414640426636e-01 6.777443736791610718e-02 2.331579774618148804e-01 1.998928934335708618e-01 6.610091030597686768e-02 2.535547316074371338e-01 -6.805425137281417847e-02 2.533721327781677246e-01 5.728063359856605530e-02 -1.328075230121612549e-01 2.401574105024337769e-01 -5.430549010634422302e-02 -5.525251850485801697e-02 -5.684776231646537781e-02 -5.090521881356835365e-04 -2.741790413856506348e-01 1.474443078041076660e-01
-3.090498745441436768e-01 7.136506587266921997e-02 -1.397783905267715454e-01 8.213487453758716583e-03 9.291157871484756470e-02 -1.569924643263220787e-03 1.351462304592132568e-01 -1.003489196300506592e-01 9.652309119701385498e-02 7.452374696731567383e-02 -1.659643799066543579e-01 2.095453627407550812e-02 -5.017321705818176270e-01 -4.047728702425956726e-02 2.006028443574905396e-01 -1.087794899940490723e-01 5.942660942673683167e-02 -2.107757888734340668e-02 -1.151270344853401184e-01 1.102938279509544373e-01 3.116231262683868408e-01 -2.860651612281799316e-01 1.466729640960693359e-01 2.945418655872344971e-02 -1.517439186573028564e-01 -6.977567914873361588e-03 1.781913340091705322e-01 -2.130179852247238159e-01 -1.591738462448120117e-01 -1.138159707188606262e-01 -2.847771644592285156e-01 2.102584242820739746e-01
9.909456968307495117e-02 -1.881495565176010132e-01 -4.000117778778076172e-01 -3.580777719616889954e-02 -5.284450948238372803e-02 -8.077683299779891968e-02 -8.052651584148406982e-02 -3.455000221729278564e-01 -4.469006136059761047e-02 1.611445248126983643e-01 -2.573342323303222656e-01 3.014582395553588867e-02 -5.428285151720046997e-02 5.378757044672966003e-02 8.600898087024688721e-02 -7.132948935031890869e-02 2.890165746212005615e-01 6.002294272184371948e-02 1.573698818683624268e-01 2.711045444011688232e-01 2.124841809272766113e-01 -1.591829806566238403e-01 1.831902563571929932e-01 -1.265999395400285721e-02 -1.589037179946899414e-01 -2.120378017425537109e-01 1.279652714729309082e-01 -1.076308786869049072e-01 -1.314144581556320190e-01 -3.536199033260345459e-01 -1.154268980026245117e-01 3.850119560956954956e-02
3.134014829993247986e-02 -1.176722347736358643e-01 -3.871205747127532959e-01 1.015677675604820251e-01 4.360877275466918945e-01 1.361734122037887573e-01 -3.090143762528896332e-02 -1.142755597829818726e-01 -1.344291958957910538e-03 2.342201322317123413e-01 -5.584783107042312622e-02 1.963196992874145508e-01 -1.984185129404067993e-01 -1.632713079452514648e-01 -2.071015089750289917e-01 -1.305537819862365723e-01 4.957192763686180115e-02 5.254446715116500854e-02 4.221492633223533630e-02 -2.034862637519836426e-01 4.576443880796432495e-02 -1.932266056537628174e-01 4.155125021934509277e-01 1.799670606851577759e-02 -3.605428710579872131e-02 5.293754488229751587e-02 1.073924750089645386e-01 1.478516608476638794e-01 -2.255046665668487549e-01 -8.580640703439712524e-02 1.490426510572433472e-01 -3.228355571627616882e-02
1.449337005615234375e-01 -1.842702925205230713e-01 -1.951566040515899658e-01 -9.217184036970138550e-02 2.472551465034484863e-01 -6.113512441515922546e-02 5.285173654556274414e-01 2.075807154178619385e-01 1.112473905086517334e-01 4.923762381076812744e-02 -1.884933859109878540e-01 -1.737071424722671509e-01 -9.293749928474426270e-02 1.211471483111381531e-02 -1.608818322420120239e-01 6.184386089444160461e-02 1.890350878238677979e-02 -1.159240771085023880e-02 -1.206350699067115784e-02 -1.518770456314086914e-01 1.855797767639160156e-01 -1.474868804216384888e-01 9.058415144681930542e-02 -8.379833772778511047e-03 -2.019480764865875244e-01 -3.386272490024566650e-02 -3.665693104267120361e-01 1.089274697005748749e-02 -6.036026403307914734e-02 -3.056140244007110596e-01 8.038369566202163696e-02 1.551441550254821777e-01
2.751500308513641357e-01 -2.003292441368103027e-01 -4.390259832143783569e-02 -1.340182963758707047e-02 -5.206431820988655090e-02 3.233476728200912476e-02 1.565138548612594604e-01 6.648708879947662354e-02 1.881674081087112427e-01 -8.783640712499618530e-02 -1.425475180149078369e-01 2.034214138984680176e-01 -8.831243030726909637e-03 5.906710028648376465e-02 -2.128727883100509644e-01 -1.162858009338378906e-01 5.971622839570045471e-02 6.428278237581253052e-02 -6.009586527943611145e-02 1.536905467510223389e-01 2.198619991540908813e-01 -1.039863824844360352e-01 4.109529778361320496e-02 -5.882415920495986938e-03 -5.046792030334472656e-01 2.038049101829528809e-01 -3.321780264377593994e-01 -2.746576666831970215e-01 -1.834079772233963013e-01 -3.504382446408271790e-02 -1.909846365451812744e-01 -1.816286444664001465e-01
2.376155406236648560e-01 -2.666524425148963928e-02 4.969267174601554871e-02 -1.123971678316593170e-02 4.738908726722002029e-03 -1.077587455511093140e-01 6.793005019426345825e-02 9.678819030523300171e-02 7.065223902463912964e-02 1.030619740486145020e-01 1.724199205636978149e-01 -1.012460812926292419e-01 -2.535029686987400055e-02 -3.906472027301788330e-02 1.002201884984970093e-01 5.767627432942390442e-02 4.137226939201354980e-02 5.219655856490135193e-02 -2.191807776689529419e-01 2.174314260482788086e-01 2.412721216678619385e-01 -1.899428665637969971e-01 3.775802850723266602e-01 4.187115430831909180e-01 6.948613375425338745e-02 1.836389154195785522e-01 3.103750571608543396e-02 -4.095354378223419189e-01 -3.101641833782196045e-01 -1.654434502124786377e-01 -2.702874317765235901e-02 3.933715634047985077e-03
7.863128557801246643e-03 -2.322230041027069092e-01 -1.286309510469436646e-01 -2.559508979320526123e-01 -4.022424668073654175e-02 -6.366095691919326782e-02 -5.089342221617698669e-02 1.627986878156661987e-01 1.323602795600891113e-01 -4.934988170862197876e-02 -2.321028858423233032e-01 2.489496022462844849e-01 -1.616333127021789551e-01 -1.321545429527759552e-02 3.791524842381477356e-02 -1.694576591253280640e-01 8.087511360645294189e-02 -3.770042955875396729e-02 -7.546640187501907349e-02 -1.653569191694259644e-01 5.544272065162658691e-01 -1.561431437730789185e-01 7.668901234865188599e-02 2.462723702192306519e-01 -6.702926009893417358e-02 -1.231669448316097260e-02 -6.194472685456275940e-02 -1.819715648889541626e-01 -8.685972541570663452e-02 2.332145869731903076e-01 -1.954645365476608276e-01 2.364245653152465820e-01
8.436092175543308258e-03 -1.007781624794006348e-01 8.049537427723407745e-03 -2.278850525617599487e-01 -5.581682175397872925e-02 2.587954103946685791e-01 1.166352331638336182e-01 7.151830941438674927e-02 7.392901927232742310e-02 5.668842419981956482e-02 -2.389417886734008789e-01 4.789350181818008423e-02 -3.355763852596282959e-02 -2.106677293777465820e-01 1.344650089740753174e-01 -2.149193435907363892e-01 1.534000933170318604e-01 9.263791888952255249e-02 2.087294496595859528e-02 1.342213302850723267e-01 2.410709410905838013e-01 -1.802808344364166260e-01 3.748423606157302856e-02 -2.476409077644348145e-01 -1.385312080383300781e-01 8.587930351495742798e-02 -3.083009719848632812e-01 -7.682967185974121094e-02 -5.031175613403320312e-01 -2.580544948577880859e-01 -1.161664202809333801e-01 8.048931509256362915e-02
6.593973841518163681e-03 -2.698713839054107666e-01 -3.373824059963226318e-01 9.229172766208648682e-02 2.727804183959960938e-01 -1.697156578302383423e-02 -1.528632361441850662e-02 5.059032514691352844e-02 8.975104242563247681e-02 -1.297269910573959351e-01 -1.518465429544448853e-01 -1.194172054529190063e-01 -4.429270923137664795e-01 4.708784166723489761e-03 -2.813577651977539062e-01 -2.025175243616104126e-01 -1.511973980814218521e-02 -3.138420879840850830e-01 -1.568032205104827881e-01 1.665374934673309326e-01 1.168255656957626343e-01 -2.169255465269088745e-01 1.061853244900703430e-01 1.432588398456573486e-01 2.500243671238422394e-02 1.879689991474151611e-01 -2.686159219592809677e-03 1.761505603790283203e-01 -3.512294963002204895e-02 -1.538570374250411987e-01 -1.139532625675201416e-01 -1.647038199007511139e-02
-1.745625212788581848e-02 -1.377398427575826645e-02 -2.143778651952743530e-01 1.692439466714859009e-01 3.231484293937683105e-01 -1.077751442790031433e-02 6.878485146444290876e-05 -2.615334987640380859e-01 -1.066462621092796326e-01 -1.776086911559104919e-02 -2.014082819223403931e-01 -2.731406390666961670e-01 -5.941325053572654724e-02 -2.425698749721050262e-02 5.967429280281066895e-02 2.021755576133728027e-01 1.294203549623489380e-01 6.415934115648269653e-02 -1.494518481194972992e-02 1.831348389387130737e-01 1.350923180580139160e-01 -4.139558970928192139e-01 8.455260843038558960e-02 1.676066666841506958e-01 -2.827437222003936768e-01 -1.935840845108032227e-01 -2.174125313758850098e-01 -2.240218073129653931e-01 -1.122843027114868164e-01 -6.399406492710113525e-02 -2.483281642198562622e-01 -6.187219545245170593e-02
-1.483940929174423218e-01 -2.348692417144775391e-01 -3.035365641117095947e-01 2.115229703485965729e-02 2.255890667438507080e-01 1.460553407669067383e-01 -3.530701622366905212e-02 8.387485146522521973e-02 3.135111927986145020e-02 -1.875441223382949829e-01 -2.789334058761596680e-01 2.090261131525039673e-01 -7.705388218164443970e-02 -1.317128092050552368e-01 -7.238081842660903931e-02 -2.698321044445037842e-01 -1.266884207725524902e-01 1.865018717944622040e-02 -1.572363525629043579e-01 -8.811929821968078613e-02 3.792049884796142578e-01 -4.738529771566390991e-02 1.685960590839385986e-01 4.017710685729980469e-01 1.236825212836265564e-01 2.051182240247726440e-01 5.970167741179466248e-02 -1.095540076494216919e-01 7.197845727205276489e-02 -6.591860204935073853e-02 -1.200484260916709900e-01 -9.537646919488906860e-02
-2.915333583950996399e-02 -1.481662988662719727e-01 -2.540279328823089600e-01 1.706398092210292816e-02 1.527598407119512558e-02 -2.148347347974777222e-02 1.168732270598411560e-01 2.380042672157287598e-01 -2.124738097190856934e-01 2.380741983652114868e-01 -4.735389724373817444e-02 -5.071244388818740845e-02 -1.150822639465332031e-01 -1.888570785522460938e-01 2.389729022979736328e-02 -1.865023225545883179e-01 3.323828577995300293e-01 -2.819029986858367920e-01 -1.254456639289855957e-01 -6.188760697841644287e-02 3.755514323711395264e-01 -1.754171997308731079e-01 1.196725592017173767e-01 2.526033222675323486e-01 -2.239985167980194092e-01 1.026118397712707520e-01 -1.157699152827262878e-01 4.770051315426826477e-02 -8.117952197790145874e-02 -2.698016166687011719e-01 1.755859106779098511e-01 6.649150699377059937e-02
-8.002331107854843140e-02 2.568335086107254028e-02 -1.693992316722869873e-01 -1.698703765869140625e-01 1.746816635131835938e-01 -2.139322310686111450e-01 -2.466437965631484985e-02 1.629361212253570557e-01 1.073556840419769287e-01 9.986182302236557007e-02 1.779015548527240753e-02 2.395453304052352905e-01 -2.635499238967895508e-01 -2.221845649182796478e-02 3.375962972640991211e-01 -4.101068526506423950e-02 4.409378394484519958e-02 4.302005097270011902e-02 -2.514907419681549072e-01 1.429686844348907471e-01 2.658834159374237061e-01 -1.914792507886886597e-01 2.716444730758666992e-01 -1.589680314064025879e-01 -9.965031594038009644e-02 -7.023784518241882324e-02 8.440503478050231934e-02 -3.040192127227783203e-01 -2.100415974855422974e-01 -5.849454179406166077e-02 -3.048619627952575684e-01 1.354559957981109619e-01
4.048633202910423279e-02 -1.272237151861190796e-01 -2.627068161964416504e-01 1.513112057000398636e-02 4.452109709382057190e-02 3.953598812222480774e-02 2.469634264707565308e-02 -2.602920830249786377e-01 -7.984437048435211182e-02 8.279502391815185547e-02 -1.952385716140270233e-02 -5.930838361382484436e-02 -9.579098224639892578e-02 5.636973679065704346e-02 1.744158565998077393e-01 -1.522475332021713257e-01 1.730085909366607666e-02 7.555873692035675049e-02 2.659780979156494141e-01 2.632519304752349854e-01 3.429008126258850098e-01 -2.114027887582778931e-01 2.412002533674240112e-01 1.301965266466140747e-01 -8.569954335689544678e-02 -3.294171690940856934e-01 -1.262553036212921143e-01 -1.687316298484802246e-01 -2.362279742956161499e-01 -2.041328847408294678e-01 -3.212336301803588867e-01 1.164075359702110291e-01
2.948042452335357666e-01 -1.578934192657470703e-01 -3.368975818157196045e-01 -8.379185572266578674e-03 1.297843754291534424e-01 -8.567569404840469360e-02 1.366539895534515381e-01 -2.125093014910817146e-03 -2.448462843894958496e-01 1.904720366001129150e-01 6.715994328260421753e-02 -2.352574840188026428e-02 -1.325925290584564209e-01 -1.471602171659469604e-01 -4.707505181431770325e-02 -8.712672442197799683e-02 -1.269381493330001831e-01 -2.273957133293151855e-01 -3.414676710963249207e-02 2.762993872165679932e-01 3.131135404109954834e-01 -4.476360231637954712e-02 1.453393995761871338e-01 3.376615792512893677e-02 -2.438577562570571899e-01 5.868534371256828308e-02 -7.681529223918914795e-02 -1.794316172599792480e-01 -2.194868624210357666e-01 -1.463472247123718262e-01 3.779915869235992432e-01 1.661445014178752899e-02
8.510915935039520264e-02 -3.568891286849975586e-01 2.363480627536773682e-02 -1.870582997798919678e-01 2.519127130508422852e-01 -2.604176104068756104e-02 -6.263715680688619614e-03 3.334088623523712158e-01 -8.798637986183166504e-02 1.424968242645263672e-01 -4.521797969937324524e-02 -1.364324986934661865e-01 -2.032632380723953247e-01 -1.128901764750480652e-01 9.830538928508758545e-02 -1.458095461130142212e-01 -9.075995534658432007e-02 2.009972631931304932e-01 -3.088151514530181885e-01 3.429887592792510986e-01 1.562091857194900513e-01 4.149094596505165100e-02 4.716835170984268188e-02 1.551329391077160835e-03 -8.456202596426010132e-02 -1.446623802185058594e-01 -2.693772315979003906e-01 -5.484153702855110168e-02 -3.050700128078460693e-01 -5.265350639820098877e-02 1.622733175754547119e-01 -7.064206153154373169e-02
1.158743649721145630e-01 -1.132711470127105713e-01 -1.666907072067260742e-01 2.249109372496604919e-02 -1.305921673774719238e-01 -8.914196863770484924e-03 2.713824212551116943e-01 2.206551581621170044e-01 -1.210452755913138390e-03 5.540053173899650574e-02 6.061263382434844971e-03 -2.865673415362834930e-02 -1.635513603687286377e-01 3.025456890463829041e-02 1.584271788597106934e-01 -2.001948505640029907e-01 -1.829457283020019531e-01 6.299120187759399414e-02 7.341044396162033081e-02 -8.217288553714752197e-02 4.817446470260620117e-01 -3.260377645492553711e-01 3.635137677192687988e-01 -1.448272317647933960e-01 -5.697637796401977539e-02 1.140200793743133545e-01 5.913899466395378113e-02 -5.483347922563552856e-02 -8.576849102973937988e-02 -1.915462613105773926e-01 1.728166490793228149e-01 -2.673443555831909180e-01
3.502392470836639404e-01 -8.280658721923828125e-02 8.723331242799758911e-02 -7.001905888319015503e-02 -7.330484688282012939e-02 3.215496838092803955e-01 2.994330227375030518e-02 -1.981894299387931824e-02 9.040009975433349609e-02 -2.397793903946876526e-02 -1.060116440057754517e-01 -2.605209946632385254e-01 -3.857089579105377197e-01 -4.882623627781867981e-02 -1.581830680370330811e-01 3.681303188204765320e-02 -2.726393640041351318e-01 7.697889208793640137e-02 -1.983510702848434448e-01 9.078102558851242065e-02 1.954325735569000244e-01 -5.430911108851432800e-02 2.430873215198516846e-01 4.905078187584877014e-02 -1.494015455245971680e-01 1.327439695596694946e-01 -1.955636590719223022e-01 7.818295061588287354e-02 -2.119193971157073975e-01 -3.227038979530334473e-01 3.016147948801517487e-02 1.333298236131668091e-01
-3.535950183868408203e-02 -2.464549690485000610e-01 -1.131650358438491821e-01 2.905963687226176262e-03 4.448159039020538330e-02 2.698937952518463135e-01 -8.822349458932876587e-02 1.300987601280212402e-01 3.161014523357152939e-03 -3.220346570014953613e-02 7.554412819445133209e-03 1.441244035959243774e-02 -1.963151991367340088e-01 -8.235334604978561401e-02 9.046119451522827148e-02 -2.021459788084030151e-01 -4.308977723121643066e-02 4.211312904953956604e-02 -3.159916698932647705e-01 9.200966358184814453e-02 2.073020339012145996e-01 -2.870659828186035156e-01 -1.947249919176101685e-01 1.213232725858688354e-01 1.695716530084609985e-01 -1.990174800157546997e-01 -3.886210918426513672e-01 -8.164709061384201050e-02 -2.126817703247070312e-01 -2.732260227203369141e-01 -2.911019325256347656e-01 -9.663596749305725098e-02
-9.132304787635803223e-02 -1.783944219350814819e-01 -9.788552671670913696e-02 9.168367832899093628e-02 -1.479380130767822266e-01 -1.030716970562934875e-01 1.112228631973266602e-01 -4.902549460530281067e-02 1.861101537942886353e-01 -6.368320435285568237e-02 -2.080475091934204102e-01 1.853277683258056641e-01 -2.616117000579833984e-01 1.194231584668159485e-02 -4.086886346340179443e-02 -1.151646971702575684e-01 -1.680004298686981201e-01 1.493574380874633789e-01 -1.525343358516693115e-01 -6.689320504665374756e-02 7.324130833148956299e-02 -3.476534187793731689e-01 5.267289876937866211e-01 -7.314331829547882080e-02 -1.444519609212875366e-01 9.609112888574600220e-02 -6.976199895143508911e-02 -1.825639307498931885e-01 -2.767080068588256836e-01 -1.713115870952606201e-01 -1.568848788738250732e-01 -9.277699142694473267e-02
-1.242315471172332764e-01 3.295698389410972595e-02 -3.061361014842987061e-01 1.739130914211273193e-01 8.054894208908081055e-02 6.370215862989425659e-02 8.656452596187591553e-02 -3.073053956031799316e-01 -6.758103519678115845e-02 2.889801263809204102e-01 -1.619338244199752808e-01 4.977894574403762817e-02 -2.108084261417388916e-01 5.494675785303115845e-02 1.262881606817245483e-01 1.890403330326080322e-01 4.027556627988815308e-02 1.104777008295059204e-01 -1.272128075361251831e-01 5.917020514607429504e-02 2.078378349542617798e-01 5.209885537624359131e-02 3.178514540195465088e-01 3.925714492797851562e-01 -1.286428868770599365e-01 -1.057177111506462097e-01 -1.261289119720458984e-01 -7.970903068780899048e-02 -2.986874878406524658e-01 -2.385716438293457031e-01 1.878071203827857971e-02 -9.084027260541915894e-03
6.778883188962936401e-02 -2.380381673574447632e-01 -3.444737792015075684e-01 1.597122550010681152e-01 1.292792856693267822e-01 -7.036832720041275024e-02 1.943945884704589844e-02 -3.205334842205047607e-01 -6.983917951583862305e-02 5.636339192278683186e-04 4.234992340207099915e-02 3.690655529499053955e-02 8.975850045680999756e-02 -3.848946653306484222e-03 1.362415850162506104e-01 7.767762243747711182e-02 1.763028204441070557e-01 1.662855595350265503e-01 5.729235336184501648e-02 2.597317397594451904e-01 1.391014456748962402e-01 -1.823933124542236328e-01 2.725006639957427979e-01 -3.356945887207984924e-02 -3.469056189060211182e-01 -1.369777172803878784e-01 -2.535782158374786377e-01 -2.743409872055053711e-01 -7.569487024738918990e-06 -2.282041758298873901e-01 -1.310531497001647949e-01 1.539071351289749146e-01
2.079319357872009277e-01 -1.277300566434860229e-01 -4.345255717635154724e-02 1.676377207040786743e-01 1.062942743301391602e-01 8.681648224592208862e-02 9.698165953159332275e-02 -1.073589920997619629e-01 -4.284403473138809204e-02 -1.542874425649642944e-01 -3.295164704322814941e-01 -8.179580420255661011e-02 -1.302286684513092041e-01 1.161470338702201843e-01 1.272925436496734619e-01 1.182147860527038574e-01 1.416589468717575073e-01 -1.663672029972076416e-01 -5.362287536263465881e-02 8.100935071706771851e-02 3.653050959110260010e-01 2.972914651036262512e-02 2.784431278705596924e-01 1.865745633840560913e-01 -2.041851133108139038e-01 -6.850819569081068039e-03 7.407197356224060059e-02 -3.369165360927581787e-01 -1.314712613821029663e-01 -3.731934428215026855e-01 1.353308409452438354e-01 1.722971946001052856e-01
[truncated: 3,279,072 more chars]
