# Supplementary material for: The Language of Innovation
Source: PLoS One. 2020 Apr 30;15(4):e0230107. doi: 10.1371/journal.pone.0230107 (PMC7194493; doi:10.1371/journal.pone.0230107)
Supplement: S14 File — (GZ) [file pone.0230107.s014.tar.gz › 1992-1996/V2Run_24_VS_4500_embeddings1992-1996ED32.txt]

1.580526679754257202e-01 1.551328897476196289e-01 -1.776314526796340942e-01 -2.630369737744331360e-02 1.971903890371322632e-01 -6.933358311653137207e-02 6.217702478170394897e-02 2.032220214605331421e-01 -7.699818909168243408e-02 2.431121021509170532e-01 -3.360734879970550537e-01 7.185542490333318710e-03 -1.429637968540191650e-01 -4.525847360491752625e-02 9.549207240343093872e-02 -8.901816606521606445e-02 3.905815482139587402e-01 2.825044691562652588e-01 -1.301143020391464233e-01 -3.100276924669742584e-02 1.680276393890380859e-01 8.885407447814941406e-02 2.399495569989085197e-03 2.315157949924468994e-01 -1.089661344885826111e-01 3.416761755943298340e-01 1.074019446969032288e-01 -1.873706877231597900e-01 -4.067061841487884521e-02 2.813925743103027344e-01 -1.132130175828933716e-01 -5.825029313564300537e-02
1.832669675350189209e-01 1.542506515979766846e-01 -2.835517525672912598e-01 -1.540310680866241455e-01 7.740328460931777954e-02 2.277787923812866211e-01 5.683160945773124695e-02 2.913381755352020264e-01 -1.235770359635353088e-01 2.196147441864013672e-01 -1.721770018339157104e-01 -1.399589478969573975e-01 -1.457071602344512939e-01 -2.878440022468566895e-01 -3.231419622898101807e-02 -3.241298496723175049e-01 8.858335018157958984e-02 -8.846227824687957764e-02 1.081341505050659180e-01 -1.767499893903732300e-01 8.080838620662689209e-02 -9.989483654499053955e-02 -2.972121909260749817e-02 2.859724760055541992e-01 -2.121049314737319946e-01 1.698575168848037720e-02 2.934275865554809570e-01 9.419660270214080811e-02 -6.315138936042785645e-02 1.868111826479434967e-02 -2.095977365970611572e-01 -1.526090353727340698e-01
2.104686796665191650e-01 1.432588249444961548e-01 -1.037733480334281921e-01 -2.681431770324707031e-01 1.525682210922241211e-01 -2.988008968532085419e-02 2.106923907995223999e-01 2.503844797611236572e-01 -8.066614717245101929e-02 2.057169377803802490e-01 1.706946641206741333e-01 -2.857071161270141602e-01 -1.092515047639608383e-02 3.877321258187294006e-02 -5.996580049395561218e-02 8.148880302906036377e-02 2.958950698375701904e-01 -1.663651466369628906e-01 1.990751624107360840e-01 -1.788086295127868652e-01 3.995140641927719116e-02 -1.062668338418006897e-01 -2.803445234894752502e-02 3.750271201133728027e-01 3.860307112336158752e-02 9.232419729232788086e-02 1.376582682132720947e-01 -1.531494855880737305e-01 3.402789533138275146e-01 1.324468851089477539e-01 1.354179531335830688e-01 -6.754753738641738892e-02
2.335564643144607544e-01 -3.608222678303718567e-02 -3.730618059635162354e-01 -3.138276040554046631e-01 1.938531547784805298e-01 -1.346280872821807861e-01 1.165560409426689148e-01 3.308970630168914795e-01 8.873583376407623291e-02 3.800265491008758545e-01 -2.584139816462993622e-02 1.942249387502670288e-02 1.361438632011413574e-01 3.863537684082984924e-02 -1.489067077636718750e-01 -1.124515980482101440e-01 7.943993806838989258e-02 6.646445393562316895e-02 1.110920496284961700e-02 -2.629800140857696533e-01 1.379388272762298584e-01 6.900704931467771530e-03 6.188166141510009766e-02 3.563418388366699219e-01 -5.400338023900985718e-02 1.567088365554809570e-01 1.698609292507171631e-01 8.034588396549224854e-02 8.377765864133834839e-02 -1.044036820530891418e-01 4.240828752517700195e-02 -8.441404998302459717e-02
3.184417784214019775e-01 -1.230768710374832153e-01 -3.717676997184753418e-01 -3.847789391875267029e-02 6.869962066411972046e-02 3.889760375022888184e-02 1.999333947896957397e-01 3.152953982353210449e-01 1.570393890142440796e-01 1.207680851221084595e-01 1.145561337471008301e-01 -1.281389743089675903e-01 7.999459654092788696e-02 -2.163178920745849609e-01 9.440260380506515503e-02 -4.807238653302192688e-02 2.116905599832534790e-01 8.956181257963180542e-02 -2.299222722649574280e-02 -5.650402233004570007e-02 -5.172186717391014099e-02 -6.429664790630340576e-02 1.866993904113769531e-01 1.372164636850357056e-01 -1.348026543855667114e-01 2.085012346506118774e-01 2.599195539951324463e-01 1.359127908945083618e-01 1.375787258148193359e-01 2.866158820688724518e-02 4.242997765541076660e-01 2.071653306484222412e-02
-1.510910391807556152e-01 1.346124559640884399e-01 -3.896948993206024170e-01 -2.565988600254058838e-01 2.038756012916564941e-01 -2.476830631494522095e-01 1.919410675764083862e-01 1.312869191169738770e-01 9.110908210277557373e-02 -1.309518665075302124e-01 -8.110728859901428223e-02 1.585682034492492676e-01 -1.576155126094818115e-01 2.318457700312137604e-02 -1.264645345509052277e-02 -4.770069941878318787e-02 5.019347667694091797e-01 4.216687288135290146e-03 1.067196112126111984e-02 -6.293234229087829590e-02 -3.088604286313056946e-02 9.138540178537368774e-02 8.508757501840591431e-02 3.480830043554306030e-02 4.035198688507080078e-02 1.835780888795852661e-01 8.434446156024932861e-02 -1.831405013799667358e-01 -7.560632191598415375e-03 3.433887064456939697e-01 3.945548832416534424e-02 1.734023988246917725e-01
1.776077901013195515e-03 2.865662872791290283e-01 -4.529948234558105469e-01 -2.517576813697814941e-01 2.398059815168380737e-01 1.951656490564346313e-02 1.435943841934204102e-01 3.093345463275909424e-01 -9.905809909105300903e-02 -1.253326516598463058e-02 6.657814234495162964e-02 -2.287517935037612915e-01 1.609275788068771362e-01 4.907537251710891724e-02 1.307440996170043945e-01 -1.102232709527015686e-01 9.614656865596771240e-02 2.136166244745254517e-01 2.542892992496490479e-01 3.922171890735626221e-02 8.152077347040176392e-02 -2.525479346513748169e-02 -1.006635800004005432e-01 -1.146299391984939575e-02 1.027118414640426636e-01 2.131724804639816284e-01 3.128282129764556885e-01 3.746201843023300171e-02 2.182909101247787476e-01 -1.266408339142799377e-02 -9.476874768733978271e-02 -1.188828423619270325e-02
3.591987863183021545e-02 -2.786647677421569824e-01 -1.727583259344100952e-01 -1.318395882844924927e-01 6.014946848154067993e-02 -7.507047802209854126e-02 1.762613654136657715e-02 3.608845770359039307e-01 -1.474875956773757935e-02 2.529314160346984863e-01 5.581116303801536560e-02 -9.841249883174896240e-02 -5.836581811308860779e-03 -1.664112508296966553e-01 1.878444403409957886e-01 -2.604328654706478119e-02 1.669764518737792969e-01 5.489587038755416870e-02 -6.180410459637641907e-02 -3.079986572265625000e-01 1.732993572950363159e-01 3.935005143284797668e-02 -2.579255215823650360e-02 3.991032540798187256e-01 -8.040293306112289429e-02 1.633688509464263916e-01 -1.010714769363403320e-01 1.345110684633255005e-01 2.340414673089981079e-01 3.636953830718994141e-01 9.724064171314239502e-02 -1.194528415799140930e-01
3.192282095551490784e-02 2.023741304874420166e-01 -2.429968565702438354e-01 -1.327985823154449463e-01 3.358044624328613281e-01 6.488513201475143433e-02 -5.754097923636436462e-02 5.719280838966369629e-01 -2.035427391529083252e-01 5.098927766084671021e-02 1.472135782241821289e-01 -1.853855401277542114e-01 -1.376223377883434296e-02 -2.718088626861572266e-01 8.174492418766021729e-02 -1.066663116216659546e-01 5.859567224979400635e-02 2.541239745914936066e-02 -2.397271431982517242e-02 -1.059342175722122192e-01 -1.625063270330429077e-01 -5.521915107965469360e-02 -2.078236490488052368e-01 5.726773664355278015e-02 1.089981943368911743e-01 1.161692067980766296e-01 -3.637172654271125793e-02 -1.320386230945587158e-01 5.846925824880599976e-02 1.265624910593032837e-01 -2.823002934455871582e-01 -8.179272711277008057e-02
3.030998706817626953e-01 3.200902789831161499e-02 -3.109499514102935791e-01 -7.600670307874679565e-02 -8.157785981893539429e-02 1.501283049583435059e-01 -8.882733993232250214e-03 1.289051026105880737e-01 -4.284003004431724548e-02 6.795183569192886353e-02 1.326374858617782593e-01 -2.217455953359603882e-01 -8.301646262407302856e-02 -4.496186375617980957e-01 -8.930893242359161377e-02 -1.043711081147193909e-01 6.784185022115707397e-02 2.233483344316482544e-01 -8.703203056938946247e-04 -1.515228152275085449e-01 1.873499341309070587e-02 2.028355188667774200e-02 -2.160784006118774414e-01 2.719782292842864990e-01 -7.906293123960494995e-02 -1.038637477904558182e-02 -1.075878180563449860e-02 3.423961400985717773e-01 2.302360832691192627e-01 2.470761239528656006e-01 9.485698305070400238e-03 -1.445305049419403076e-01
6.700240820646286011e-02 7.257355004549026489e-02 -1.909822076559066772e-01 -1.060077827423810959e-02 -1.330105662345886230e-01 -2.325884252786636353e-02 7.640405744314193726e-02 3.727162182331085205e-01 1.755209756083786488e-03 8.914754539728164673e-02 -5.056947469711303711e-03 -3.938818275928497314e-01 -1.570471674203872681e-01 -2.892651855945587158e-01 2.114925980567932129e-01 -2.725586295127868652e-01 2.583434581756591797e-01 3.083791434764862061e-01 2.013121545314788818e-02 4.532794654369354248e-02 -2.547419071197509766e-02 3.789472207427024841e-02 -2.104494422674179077e-01 1.429542899131774902e-01 4.511763527989387512e-02 -2.002373151481151581e-02 5.526300147175788879e-02 5.269786342978477478e-02 1.302301287651062012e-01 1.628486067056655884e-01 -4.271287471055984497e-02 -3.398748338222503662e-01
-2.099854312837123871e-02 1.258581131696701050e-01 -1.123544201254844666e-01 -5.185919255018234253e-02 3.975610807538032532e-02 -1.098499149084091187e-01 2.458603978157043457e-01 4.729284048080444336e-01 -1.129547227174043655e-02 1.748406291007995605e-01 -7.494591176509857178e-02 -9.444053471088409424e-02 9.395473450422286987e-02 -1.941078752279281616e-01 5.551954731345176697e-02 1.117795519530773163e-02 8.692494034767150879e-02 1.631656289100646973e-01 -2.393724918365478516e-01 -1.345380488783121109e-02 3.716094195842742920e-01 -4.369282722473144531e-02 -2.289231121540069580e-01 3.281559646129608154e-01 7.718453183770179749e-03 2.897148132324218750e-01 7.992935925722122192e-02 3.774633258581161499e-02 2.512990832328796387e-01 7.468810677528381348e-02 -1.473381817340850830e-01 4.128796607255935669e-02
3.181802928447723389e-01 1.182614564895629883e-01 -2.076777964830398560e-01 -3.119140565395355225e-01 2.848991453647613525e-01 1.026825532317161560e-01 1.949496269226074219e-01 1.929114460945129395e-01 1.175824776291847229e-01 3.347911834716796875e-01 2.504240870475769043e-01 -7.443533837795257568e-02 7.113593816757202148e-02 5.091330036520957947e-02 1.713091731071472168e-01 -5.349883809685707092e-02 6.172228977084159851e-02 -6.041544675827026367e-02 -1.171920225024223328e-01 -5.686111748218536377e-02 4.011180996894836426e-02 2.072812058031558990e-02 -2.145490795373916626e-01 8.822697401046752930e-02 4.802683740854263306e-02 2.256414145231246948e-01 -8.579180389642715454e-02 -2.497321180999279022e-02 3.737499415874481201e-01 1.454533189535140991e-01 -1.912629753351211548e-01 -6.697938591241836548e-02
-5.689204484224319458e-02 2.215828597545623779e-01 -1.525104939937591553e-01 -2.446413636207580566e-01 2.066927403211593628e-01 -1.621365100145339966e-01 -1.893567293882369995e-01 4.686532616615295410e-01 -2.467384040355682373e-01 1.197967603802680969e-01 1.198031380772590637e-01 -1.919471770524978638e-01 -2.088670879602432251e-01 -2.788211703300476074e-01 -2.597183585166931152e-01 -4.391735047101974487e-02 5.704071745276451111e-02 8.656392991542816162e-02 -5.289515480399131775e-02 -1.853076219558715820e-01 1.159291416406631470e-01 2.140758000314235687e-02 -3.711700439453125000e-02 2.040688693523406982e-01 7.333829253911972046e-02 -5.472278222441673279e-03 -1.438763830810785294e-02 -4.076715186238288879e-02 -1.043956819921731949e-02 2.927797436714172363e-01 -1.564007401466369629e-01 2.249144017696380615e-02
1.586273610591888428e-01 2.975621446967124939e-02 -3.622539043426513672e-01 1.501480676233768463e-02 9.233754128217697144e-02 -1.591709069907665253e-02 2.415278553962707520e-01 4.040158092975616455e-01 8.254464715719223022e-02 4.703410342335700989e-02 9.826454520225524902e-02 9.054803848266601562e-02 3.046915233135223389e-01 -3.085194528102874756e-01 1.505262255668640137e-01 -8.999758958816528320e-02 2.412844896316528320e-01 1.463512983173131943e-02 -1.125809773802757263e-01 -2.863982319831848145e-01 1.592064499855041504e-01 -1.823497861623764038e-01 -5.006438121199607849e-02 2.611041665077209473e-01 1.220532357692718506e-01 -5.099729076027870178e-02 6.815143674612045288e-02 -1.072705611586570740e-01 1.226885523647069931e-02 4.684923216700553894e-02 6.178757920861244202e-02 -2.104088962078094482e-01
1.969995051622390747e-01 5.913510918617248535e-02 -3.992705345153808594e-01 -1.059749647974967957e-01 4.346078634262084961e-02 2.446281956508755684e-03 1.973213255405426025e-01 3.197913765907287598e-01 1.418917328119277954e-01 -1.022685021162033081e-01 5.990305542945861816e-02 -9.161457419395446777e-02 -1.543337702751159668e-01 -1.064540892839431763e-01 4.486209899187088013e-02 1.679923012852668762e-02 5.491232499480247498e-02 6.646904349327087402e-02 -9.716080129146575928e-02 -9.703297913074493408e-02 1.392962634563446045e-01 3.673336803913116455e-01 -2.993028843775391579e-03 1.339164096862077713e-02 -2.747155725955963135e-01 4.209731519222259521e-01 -4.218282178044319153e-02 1.228703837841749191e-02 2.571577578783035278e-02 1.696083694696426392e-01 -1.883813291788101196e-01 2.521535456180572510e-01
5.501719936728477478e-02 -2.010015584528446198e-02 -2.939517982304096222e-02 1.923149102367460728e-03 2.928532958030700684e-01 -1.128455973230302334e-03 8.350057154893875122e-02 4.097166061401367188e-01 -2.907408215105533600e-02 3.678334057331085205e-01 -4.462050739675760269e-03 -2.848980762064456940e-02 1.957996785640716553e-01 -2.485426515340805054e-02 9.555961936712265015e-03 1.152567937970161438e-01 2.649089395999908447e-01 5.532862618565559387e-02 1.052779480814933777e-01 -1.492256671190261841e-01 2.116310000419616699e-01 -4.473177343606948853e-02 -1.320965439081192017e-01 2.368123680353164673e-01 -9.215600788593292236e-02 4.168035089969635010e-01 -1.102737709879875183e-02 7.710435986518859863e-02 1.940468400716781616e-01 2.787890136241912842e-01 -1.136830002069473267e-01 -4.789666458964347839e-02
4.425576627254486084e-01 -6.477152556180953979e-02 -2.406803220510482788e-01 1.018000245094299316e-01 1.490074247121810913e-01 2.241909801959991455e-01 3.904122114181518555e-02 4.834078997373580933e-02 2.899290248751640320e-02 -1.618639938533306122e-02 -2.870184555649757385e-02 4.996688291430473328e-02 4.112927243113517761e-02 -2.008820325136184692e-01 -1.049508526921272278e-01 -5.817415658384561539e-03 3.380639255046844482e-01 6.760650873184204102e-02 3.248414099216461182e-01 -1.262509543448686600e-02 1.371264606714248657e-01 1.956526637077331543e-01 -2.385708689689636230e-01 1.702440828084945679e-01 2.408697158098220825e-01 -2.480797655880451202e-02 1.548427641391754150e-01 -1.033152565360069275e-01 2.680031955242156982e-01 2.518890500068664551e-01 -2.648954652249813080e-02 -3.214048221707344055e-02
1.803329735994338989e-01 1.628518700599670410e-01 -2.807938456535339355e-01 -3.287162184715270996e-01 7.352673262357711792e-02 8.858838677406311035e-02 5.991332232952117920e-02 3.500947952270507812e-01 1.301427092403173447e-02 2.663301527500152588e-01 -2.713701687753200531e-02 -7.630545645952224731e-02 7.586532086133956909e-02 -1.521598398685455322e-01 1.599901914596557617e-01 1.803753376007080078e-01 3.981645405292510986e-02 2.348025143146514893e-02 -2.943414449691772461e-01 -1.061194762587547302e-01 8.279488235712051392e-02 8.180049061775207520e-02 -8.465494960546493530e-02 2.146189361810684204e-01 8.503831923007965088e-03 2.292779386043548584e-01 6.257247179746627808e-02 -2.823540270328521729e-01 2.918922007083892822e-01 1.791918128728866577e-01 -1.712513118982315063e-01 -1.492806430906057358e-02
1.340669840574264526e-01 1.917681992053985596e-01 -1.273171603679656982e-01 -7.509031146764755249e-02 1.613261103630065918e-01 1.123535539954900742e-02 3.650938719511032104e-02 1.803242564201354980e-01 -2.973434031009674072e-01 1.695835441350936890e-01 -4.774291440844535828e-02 -1.194024756550788879e-01 7.283647358417510986e-02 -1.733786165714263916e-01 2.811751514673233032e-02 -6.015939265489578247e-02 2.944682240486145020e-01 4.054006338119506836e-01 2.385937981307506561e-02 3.261375427246093750e-02 -4.335870966315269470e-02 -8.060514181852340698e-02 -1.778749376535415649e-01 3.088085949420928955e-01 2.364692986011505127e-01 3.024245426058769226e-02 1.905893534421920776e-01 1.840170621871948242e-01 -3.829366341233253479e-02 2.606939375400543213e-01 9.166445583105087280e-02 -3.114405870437622070e-01
-3.914137184619903564e-02 9.817950427532196045e-02 1.498443167656660080e-02 -2.053995579481124878e-01 3.020584881305694580e-01 -2.109392732381820679e-01 8.385974168777465820e-02 2.832008600234985352e-01 9.104424715042114258e-02 3.850836157798767090e-01 2.216884046792984009e-01 -5.627483129501342773e-02 4.222232475876808167e-02 2.482479438185691833e-02 1.615246944129467010e-02 4.844931513071060181e-02 2.794278860092163086e-01 3.583051860332489014e-01 -6.217220798134803772e-02 -1.688753813505172729e-01 -4.867176711559295654e-02 -1.410959810018539429e-01 1.748021319508552551e-02 1.010320484638214111e-01 -7.659394294023513794e-02 2.987224161624908447e-01 1.437548547983169556e-01 1.238789781928062439e-02 1.603036373853683472e-01 2.660828530788421631e-01 -5.985335260629653931e-02 -1.480188816785812378e-01
5.051350593566894531e-02 1.249247640371322632e-01 -1.186095997691154480e-01 -1.316552758216857910e-01 2.401695847511291504e-01 3.733947500586509705e-02 1.798426806926727295e-01 3.181941509246826172e-01 -2.935881959274411201e-03 1.682897657155990601e-02 1.015513986349105835e-01 7.020715624094009399e-02 -1.137837097048759460e-01 -5.023469030857086182e-02 -3.275158628821372986e-02 -2.670886516571044922e-01 2.872161865234375000e-01 4.120893031358718872e-02 5.771937221288681030e-02 -2.140844017267227173e-01 -9.475848078727722168e-02 2.341875135898590088e-01 1.556046045152470469e-04 -8.161668665707111359e-03 -3.657239675521850586e-01 2.174861580133438110e-01 -1.242606341838836670e-01 -2.614178657531738281e-01 1.483355183154344559e-03 3.315316736698150635e-01 -2.241663485765457153e-01 1.792111247777938843e-01
1.031173989176750183e-01 6.129659712314605713e-02 -2.415421009063720703e-01 1.356252282857894897e-01 2.693953216075897217e-01 2.241913974285125732e-02 9.861630201339721680e-02 7.855812460184097290e-02 1.193943545222282410e-01 3.656322360038757324e-01 1.794835478067398071e-01 -8.127706497907638550e-02 -1.559825390577316284e-01 -1.682667732238769531e-01 -2.571183145046234131e-01 -3.305544853210449219e-01 3.903497010469436646e-02 -6.091263890266418457e-02 1.401926279067993164e-01 -5.447535961866378784e-02 -7.449067384004592896e-02 7.237532734870910645e-02 -2.381472438573837280e-01 2.074155360460281372e-01 -8.086884766817092896e-02 -1.704789698123931885e-01 1.426746696233749390e-01 8.386461064219474792e-03 -1.648941040039062500e-01 3.322626948356628418e-01 -1.352584511041641235e-01 2.341504693031311035e-01
7.125521451234817505e-02 3.083375841379165649e-02 -4.364632368087768555e-01 -1.549025774002075195e-01 2.672866582870483398e-01 2.822385542094707489e-02 1.432964801788330078e-01 -2.872536517679691315e-02 -7.631656480953097343e-04 9.468803182244300842e-03 -5.285986699163913727e-03 5.526662804186344147e-03 1.133213713765144348e-01 -1.459195278584957123e-02 1.941052079200744629e-01 -2.770142816007137299e-02 3.548045456409454346e-01 -9.198436886072158813e-02 -1.186921894550323486e-01 -2.590998709201812744e-01 -1.534195542335510254e-01 2.810106575489044189e-01 -2.065725475549697876e-01 2.709352970123291016e-02 -1.001040861010551453e-01 -6.435292214155197144e-02 2.099307626485824585e-01 3.187512233853340149e-02 -1.785762012004852295e-01 4.261013567447662354e-01 1.585788791999220848e-03 7.037901319563388824e-03
4.065330028533935547e-01 -8.388380706310272217e-02 -3.571195900440216064e-01 -6.626854091882705688e-02 1.227623075246810913e-01 1.805252879858016968e-01 -5.618094652891159058e-02 3.560597598552703857e-01 3.440246880054473877e-01 2.007936835289001465e-01 -3.095206245779991150e-02 -5.174076929688453674e-02 1.354497969150543213e-01 -2.402310073375701904e-01 -1.430319994688034058e-02 3.438743762671947479e-03 1.231637895107269287e-01 1.786328554153442383e-01 -1.553586125373840332e-02 -2.569797039031982422e-01 5.029079318046569824e-02 -1.645133793354034424e-01 6.794095784425735474e-02 3.855046629905700684e-02 1.954553462564945221e-02 2.499175667762756348e-01 -2.042028866708278656e-02 -2.005332894623279572e-02 2.114807814359664917e-01 4.648209363222122192e-02 1.227817758917808533e-01 7.013294845819473267e-02
9.752221405506134033e-02 -1.025045514106750488e-01 -1.787314713001251221e-01 1.922518908977508545e-01 4.545553028583526611e-01 1.115739271044731140e-01 3.607320785522460938e-02 6.950868666172027588e-02 4.846872389316558838e-02 3.662339597940444946e-02 6.102611869573593140e-02 -2.502314150333404541e-01 3.217599540948867798e-02 -2.156506478786468506e-01 -4.862737283110618591e-02 8.392815943807363510e-04 2.547603547573089600e-01 2.193786948919296265e-01 1.194453388452529907e-01 -1.451577097177505493e-01 -1.734319031238555908e-01 1.266859620809555054e-01 -4.135252237319946289e-01 1.150358244776725769e-01 -1.329855918884277344e-01 4.470574483275413513e-02 1.215131953358650208e-01 -1.920875608921051025e-01 -6.426605582237243652e-02 -2.379437908530235291e-02 3.135184943675994873e-01 -1.134422272443771362e-01
1.590824872255325317e-01 1.169607564806938171e-01 -4.561659097671508789e-01 5.749485269188880920e-02 3.254865705966949463e-01 1.640973240137100220e-01 -2.516650967299938202e-02 2.020881772041320801e-01 -6.976120173931121826e-02 -1.302698254585266113e-01 6.010759994387626648e-02 9.545874595642089844e-02 4.848081246018409729e-02 2.489414252340793610e-02 -1.825289279222488403e-01 -1.905039995908737183e-01 4.096553325653076172e-01 2.566769719123840332e-01 5.970535799860954285e-02 -6.364352256059646606e-02 2.334384620189666748e-01 3.516027703881263733e-02 -1.682397872209548950e-01 -6.792797893285751343e-02 7.463327795267105103e-02 7.442893832921981812e-02 -3.266690298914909363e-02 1.474639028310775757e-01 2.057702541351318359e-01 2.465006709098815918e-01 6.102566141635179520e-03 3.329629078507423401e-02
1.167168095707893372e-01 1.454093605279922485e-01 -2.528856396675109863e-01 -2.247269898653030396e-01 1.697079837322235107e-01 -2.709453552961349487e-02 1.288436055183410645e-01 3.605575561523437500e-01 4.295551031827926636e-02 -1.280034631490707397e-01 -5.122405663132667542e-02 -1.979402154684066772e-01 8.239248394966125488e-02 -2.416925579309463501e-01 8.014611899852752686e-02 -8.946359157562255859e-02 2.665300071239471436e-01 9.029451757669448853e-02 -9.343492239713668823e-02 -2.554125711321830750e-02 5.368341878056526184e-02 -3.108458407223224640e-02 1.481039822101593018e-02 1.916696727275848389e-01 2.428953200578689575e-01 -3.074324131011962891e-01 3.033211529254913330e-01 7.734047621488571167e-02 3.295104205608367920e-01 1.597410738468170166e-01 -5.992628261446952820e-02 1.281224489212036133e-01
-1.351709961891174316e-01 1.481690555810928345e-01 -2.673189043998718262e-01 -3.112119436264038086e-01 3.327508270740509033e-01 -4.362165182828903198e-02 2.861414551734924316e-01 1.166205778717994690e-01 1.034319922327995300e-01 3.995697200298309326e-02 4.468791186809539795e-02 1.000350341200828552e-01 -1.497475951910018921e-01 -2.906678803265094757e-02 2.805700339376926422e-02 -1.179974824190139771e-01 3.314315974712371826e-01 1.929212212562561035e-01 -9.266389906406402588e-02 1.228386163711547852e-02 6.148583441972732544e-02 1.425690352916717529e-01 -5.234579369425773621e-02 -1.191125214099884033e-01 -2.946963906288146973e-01 1.121684461832046509e-01 1.851543411612510681e-02 1.071722656488418579e-01 -1.109355539083480835e-01 3.934584558010101318e-01 -1.082115173339843750e-01 1.848265826702117920e-01
-6.563825905323028564e-02 7.058561593294143677e-02 -2.017650157213211060e-01 -2.958769202232360840e-01 3.074789345264434814e-01 -8.045822381973266602e-02 2.660137712955474854e-01 2.872507870197296143e-01 4.545792937278747559e-02 -2.276724949479103088e-02 -4.503301158547401428e-02 1.710763126611709595e-01 -1.276037693023681641e-01 -1.171780079603195190e-01 -6.509999930858612061e-02 -9.481192380189895630e-02 1.242741569876670837e-01 1.660994589328765869e-01 2.641671337187290192e-02 -2.147721201181411743e-01 8.970230072736740112e-02 1.357599645853042603e-01 -1.022479161620140076e-01 -2.479397803544998169e-01 -2.250650823116302490e-01 1.812195479869842529e-01 1.402493119239807129e-01 -3.132379651069641113e-01 -6.732740998268127441e-02 3.423624336719512939e-01 -9.862544387578964233e-02 1.001228615641593933e-01
4.283656775951385498e-01 -7.095006853342056274e-02 -2.501006424427032471e-01 -4.489628672599792480e-01 7.684122771024703979e-02 -8.493512868881225586e-02 3.856785595417022705e-02 1.382577568292617798e-01 -3.309271037578582764e-01 -2.794448472559452057e-02 -6.060054525732994080e-02 -1.368845552206039429e-01 1.314442753791809082e-01 -2.073995023965835571e-01 -1.033713370561599731e-01 -1.376273185014724731e-01 -1.451977156102657318e-02 8.990485221147537231e-02 -3.066679276525974274e-02 2.951623685657978058e-02 2.439839094877243042e-01 -9.011673182249069214e-02 -1.126766875386238098e-01 -1.523578912019729614e-01 -6.830295175313949585e-02 2.291051745414733887e-01 1.127988100051879883e-01 -1.238129474222660065e-02 1.533385515213012695e-01 2.239067554473876953e-01 -1.607404276728630066e-02 -1.827760040760040283e-01
1.250555664300918579e-01 5.463911890983581543e-01 -2.339398115873336792e-01 -2.330634146928787231e-01 2.581928968429565430e-01 -1.804866641759872437e-02 -9.517847746610641479e-02 9.415738284587860107e-02 1.555760651826858521e-01 1.967202425003051758e-01 -5.491673201322555542e-02 -4.643268475774675608e-04 -1.426969468593597412e-01 -2.332445383071899414e-01 8.213403075933456421e-02 1.899852044880390167e-02 1.651985496282577515e-01 1.947033852338790894e-01 2.597861588001251221e-01 -7.229862362146377563e-02 -1.439435686916112900e-02 1.642823964357376099e-01 7.895480841398239136e-02 2.027996480464935303e-01 4.839304462075233459e-02 1.337146852165460587e-03 6.162557750940322876e-02 -2.097438648343086243e-02 3.210198879241943359e-02 1.980771869421005249e-01 6.246287748217582703e-02 -2.843324542045593262e-01
-2.902451343834400177e-02 -2.795139886438846588e-02 -1.311363577842712402e-01 -1.352785527706146240e-01 1.452372521162033081e-01 8.308235555887222290e-02 2.691014111042022705e-01 4.841410815715789795e-01 -7.503524422645568848e-02 4.182751178741455078e-01 -1.000281348824501038e-01 -1.020322144031524658e-01 8.809351857053115964e-05 -1.363593786954879761e-01 5.271480884402990341e-03 -4.609490185976028442e-02 1.155641898512840271e-01 2.686295099556446075e-02 -1.239016130566596985e-01 -7.529742270708084106e-02 -6.085182726383209229e-02 -7.483848184347152710e-02 -2.397434264421463013e-01 1.875602900981903076e-01 -1.989478021860122681e-01 3.203205764293670654e-01 4.963329806923866272e-02 1.648039668798446655e-01 1.181884780526161194e-01 1.142045632004737854e-01 1.918673068284988403e-01 -1.834027320146560669e-01
2.617343962192535400e-01 1.789619624614715576e-01 -3.634685650467872620e-02 -1.928821057081222534e-01 4.756190255284309387e-02 1.425875276327133179e-01 -7.466773688793182373e-02 2.226419150829315186e-01 -9.263467043638229370e-02 4.776966571807861328e-01 8.317825198173522949e-02 -2.413236945867538452e-01 -1.860192269086837769e-01 -3.279976248741149902e-01 2.221151739358901978e-01 7.236202806234359741e-02 4.763515293598175049e-02 2.085722088813781738e-01 4.561237245798110962e-02 -2.358807995915412903e-02 2.452043257653713226e-02 -2.728071808815002441e-02 -1.432485133409500122e-01 1.763758510351181030e-01 1.734754070639610291e-03 1.181906685233116150e-01 3.645574301481246948e-02 7.317177206277847290e-02 9.361331164836883545e-02 3.758232891559600830e-01 -8.380449563264846802e-02 7.382331043481826782e-02
2.228138893842697144e-01 3.192573785781860352e-01 -3.647310137748718262e-01 -1.961167454719543457e-01 6.484249234199523926e-02 3.877643868327140808e-02 3.687014281749725342e-01 3.396447896957397461e-01 -6.894702464342117310e-02 2.142719179391860962e-01 -8.170964568853378296e-02 1.766356453299522400e-02 2.254913002252578735e-02 -5.669615045189857483e-02 1.033295020461082458e-01 1.371024847030639648e-01 1.684185415506362915e-01 3.173194453120231628e-02 -1.676144823431968689e-02 -1.471208501607179642e-02 2.654443383216857910e-01 2.448666244745254517e-01 1.185352653264999390e-01 2.189480364322662354e-01 1.082178577780723572e-02 3.193390322849154472e-03 -1.790170520544052124e-01 -7.513584023399744183e-06 2.558880858123302460e-02 -4.506049305200576782e-02 -1.650875508785247803e-01 2.113935351371765137e-01
-1.373638361692428589e-01 -1.589484214782714844e-01 -1.270895898342132568e-01 -8.816680312156677246e-02 2.561129331588745117e-01 -4.683969169855117798e-02 1.271637082099914551e-01 4.479722380638122559e-01 -1.280652284622192383e-01 4.342780709266662598e-01 2.664216794073581696e-02 -1.185561418533325195e-01 1.303861439228057861e-01 -1.255728602409362793e-01 7.785543054342269897e-02 9.738072007894515991e-02 1.671039760112762451e-01 1.506740748882293701e-01 -2.604134380817413330e-01 -1.303092688322067261e-01 1.186901405453681946e-01 -4.965149983763694763e-02 -1.804583519697189331e-01 8.282314240932464600e-02 -1.906447112560272217e-01 1.827900111675262451e-01 -7.358235772699117661e-03 1.890065670013427734e-01 1.049729287624359131e-01 1.874102056026458740e-01 -1.879944354295730591e-01 -2.842747047543525696e-02
8.139435946941375732e-02 -6.617109291255474091e-03 2.717646397650241852e-02 -3.209701478481292725e-01 3.753239810466766357e-01 -1.974949091672897339e-01 7.947599887847900391e-02 2.639361619949340820e-01 -4.928383603692054749e-02 1.453692615032196045e-01 8.225820213556289673e-02 -1.756883561611175537e-01 -1.475287228822708130e-01 -3.734980523586273193e-02 5.716586951166391373e-03 8.241736143827438354e-02 2.783981561660766602e-01 6.086996197700500488e-02 5.089708045125007629e-02 -5.271248519420623779e-02 -1.075705736875534058e-01 -9.426902979612350464e-02 -2.111888378858566284e-01 3.024944663047790527e-01 2.564059793949127197e-01 3.002837896347045898e-01 -8.825075626373291016e-02 1.772052496671676636e-01 2.981540560722351074e-01 -3.887883573770523071e-02 -8.430166542530059814e-02 8.234597742557525635e-02
1.532653812319040298e-02 -7.342009991407394409e-02 -2.998713403940200806e-02 -1.364587806165218353e-02 2.927972376346588135e-01 -4.814024269580841064e-02 1.717359572649002075e-01 4.066777229309082031e-01 -3.842404484748840332e-02 2.966696023941040039e-01 -4.610765352845191956e-02 -1.551712304353713989e-01 2.265193164348602295e-01 -1.304411292076110840e-01 5.285487323999404907e-02 1.234297547489404678e-02 1.769847124814987183e-01 -2.362477593123912811e-02 -2.671371400356292725e-02 6.026846822351217270e-03 1.664206683635711670e-01 4.313351586461067200e-02 -2.348088622093200684e-01 3.647001385688781738e-01 -1.224993541836738586e-01 2.226927876472473145e-01 1.603778451681137085e-01 -6.242759525775909424e-02 4.277793318033218384e-02 2.263614535331726074e-01 -1.936776787042617798e-01 -2.971027493476867676e-01
-4.919977113604545593e-02 -2.608872577548027039e-02 1.532864104956388474e-02 -1.321812868118286133e-01 2.591801881790161133e-01 7.886703312397003174e-02 1.254110038280487061e-01 2.300986647605895996e-01 -2.118356712162494659e-02 6.802956014871597290e-02 -2.342446893453598022e-01 -2.198323905467987061e-01 -1.758979856967926025e-01 -3.958170711994171143e-01 -1.559760868549346924e-01 -1.625466197729110718e-01 3.154047429561614990e-01 1.595853269100189209e-01 1.168323010206222534e-01 8.821322023868560791e-02 3.565427660942077637e-01 -5.997560801915824413e-04 -8.910592645406723022e-02 -2.162327058613300323e-02 2.652194797992706299e-01 9.860453009605407715e-02 5.863503366708755493e-02 2.283644825220108032e-01 2.292338460683822632e-01 7.485932856798171997e-02 5.343371070921421051e-03 -1.214349567890167236e-01
2.623181641101837158e-01 -6.080456823110580444e-02 -3.112529814243316650e-01 2.998268008232116699e-01 2.707056999206542969e-01 -2.816836535930633545e-01 2.894414663314819336e-01 1.993744224309921265e-01 2.377346456050872803e-01 1.537826210260391235e-01 3.121897578239440918e-01 7.029108703136444092e-02 -6.524814665317535400e-02 -3.410312235355377197e-01 1.532933861017227173e-02 -6.427638232707977295e-02 1.020137891173362732e-01 -2.161748521029949188e-02 -1.089282035827636719e-01 -5.603002011775970459e-02 7.496667653322219849e-02 1.420274376869201660e-01 -8.943549543619155884e-02 2.832329273223876953e-02 8.788748085498809814e-02 -1.699371784925460815e-01 1.914773322641849518e-02 8.258668705821037292e-03 -8.585907518863677979e-02 1.954589933156967163e-01 -1.166752576828002930e-01 -1.921727135777473450e-02
1.975473612546920776e-01 2.650054395198822021e-01 -2.004224509000778198e-01 -2.231227606534957886e-01 3.002075254917144775e-01 1.299832761287689209e-01 2.397613376379013062e-01 1.225383356213569641e-01 -2.454100102186203003e-01 2.189508676528930664e-01 6.878630071878433228e-02 5.046185478568077087e-02 1.219223588705062866e-01 -2.185587882995605469e-01 4.562133923172950745e-02 3.293950855731964111e-01 -8.952942676842212677e-03 1.872930377721786499e-01 -6.963772326707839966e-02 -1.511167734861373901e-01 2.403187751770019531e-01 2.175936102867126465e-01 -1.330070793628692627e-01 1.529672294855117798e-01 -1.977947056293487549e-01 -4.073596745729446411e-02 9.324908256530761719e-02 -1.345148831605911255e-01 1.469285041093826294e-01 8.065771311521530151e-02 -9.506443142890930176e-02 -1.373930126428604126e-01
1.087690442800521851e-01 2.848284542560577393e-01 -1.766484826803207397e-01 -1.586998701095581055e-01 -9.238848090171813965e-02 1.574248373508453369e-01 9.056547284126281738e-02 6.016444787383079529e-02 1.411399543285369873e-01 1.771403998136520386e-01 2.333260625600814819e-01 -8.828074485063552856e-02 5.650168284773826599e-02 -1.631107181310653687e-01 -1.853028386831283569e-01 -4.972995817661285400e-02 4.726490676403045654e-01 -6.341399997472763062e-02 -1.517593674361705780e-02 -1.255725771188735962e-01 -8.623997867107391357e-02 1.557367295026779175e-01 1.454043667763471603e-03 -1.839524507522583008e-01 -1.280374377965927124e-01 2.533022165298461914e-01 1.894534826278686523e-01 -1.717539727687835693e-01 -1.357108056545257568e-01 3.817501366138458252e-01 7.777129858732223511e-02 1.656248793005943298e-02
2.618663907051086426e-01 -1.766118966042995453e-02 -2.744796872138977051e-01 -3.459627926349639893e-01 1.415845900774002075e-01 -7.838323712348937988e-02 2.191801220178604126e-01 3.474571406841278076e-01 -5.334282293915748596e-03 7.747452706098556519e-03 -1.939155012369155884e-01 -2.563719749450683594e-01 1.513889729976654053e-01 -2.435387969017028809e-01 6.677553057670593262e-02 -4.681408405303955078e-02 2.023488581180572510e-01 -2.668113112449645996e-01 6.916375458240509033e-02 1.319797243922948837e-02 2.126719057559967041e-01 -9.206256270408630371e-02 -1.115845516324043274e-01 -6.852688640356063843e-02 6.213579326868057251e-02 3.179115243256092072e-03 2.072671949863433838e-01 1.166668087244033813e-01 1.465960443019866943e-01 5.581809207797050476e-02 1.030074432492256165e-02 -2.751953303813934326e-01
-7.454980164766311646e-02 -7.960237562656402588e-02 -3.050868213176727295e-01 -2.362014055252075195e-01 9.789171814918518066e-02 -1.108029335737228394e-01 6.399278342723846436e-02 1.479650139808654785e-01 -7.395848631858825684e-02 9.515345096588134766e-03 1.201834902167320251e-01 -1.011041551828384399e-01 -1.782303750514984131e-01 -1.110781505703926086e-01 -1.808438152074813843e-01 -5.292111262679100037e-02 2.784030139446258545e-01 -1.145248934626579285e-01 -3.552379459142684937e-02 -1.094267591834068298e-01 2.135250158607959747e-02 3.186521232128143311e-01 -2.534507811069488525e-01 -1.427976414561271667e-02 -1.402572840452194214e-01 4.800593107938766479e-02 1.805531978607177734e-01 6.104864552617073059e-02 -6.731368601322174072e-02 5.054997205734252930e-01 1.828463226556777954e-01 2.438407838344573975e-01
1.217216700315475464e-01 2.431334555149078369e-01 1.062425076961517334e-01 -2.959751784801483154e-01 2.851813733577728271e-01 -1.958539783954620361e-01 4.988857358694076538e-02 2.276586294174194336e-01 1.807779818773269653e-02 2.498977184295654297e-01 8.047582954168319702e-02 -1.459890697151422501e-02 -1.065961644053459167e-01 1.828799583017826080e-02 -4.840818047523498535e-02 -5.265198275446891785e-02 2.765937447547912598e-01 2.454374730587005615e-02 -1.116473302245140076e-01 8.372537791728973389e-02 -1.260765790939331055e-01 -4.619571939110755920e-02 -1.788134425878524780e-01 2.991820275783538818e-01 2.463357001543045044e-01 4.450141191482543945e-01 5.069756880402565002e-03 -7.592076901346445084e-03 4.014148935675621033e-02 2.390921860933303833e-01 -6.692864745855331421e-02 -9.351821243762969971e-02
2.246405929327011108e-01 4.399989172816276550e-02 -3.369221091270446777e-01 1.664360910654067993e-01 3.646536171436309814e-01 6.780819594860076904e-02 -9.558186680078506470e-02 2.140811085700988770e-01 -6.611520051956176758e-02 1.095921248197555542e-01 6.928913295269012451e-03 -4.870511591434478760e-03 5.988959223031997681e-02 1.075297780334949493e-02 -7.424491643905639648e-02 -1.061058938503265381e-01 5.065131187438964844e-01 -1.646598055958747864e-02 1.399563401937484741e-01 -1.917061805725097656e-01 1.542459875345230103e-01 -3.231565654277801514e-02 -2.735539376735687256e-01 -4.206292331218719482e-02 9.386088699102401733e-02 8.011286705732345581e-02 1.598338335752487183e-01 2.450676262378692627e-01 -7.555937767028808594e-02 1.236628592014312744e-01 -2.563578635454177856e-02 -1.995622366666793823e-01
-1.424287110567092896e-01 9.376570582389831543e-02 -1.434832066297531128e-01 -1.882472634315490723e-01 8.255226910114288330e-02 -5.043592303991317749e-02 3.515125513076782227e-01 3.426723480224609375e-01 -1.036003595800139010e-04 2.365529164671897888e-02 5.924204736948013306e-02 -3.397082164883613586e-02 -1.796983629465103149e-01 -1.286716908216476440e-01 5.198623985052108765e-02 -1.799959838390350342e-01 4.056766927242279053e-01 1.110611483454704285e-02 -1.132039833464659750e-04 -2.432249039411544800e-01 -8.415266871452331543e-02 1.916935443878173828e-01 -2.131163775920867920e-01 -2.796750664710998535e-01 -4.337534308433532715e-02 1.473792642354965210e-01 -1.418407708406448364e-01 -8.450894802808761597e-02 -8.201531320810317993e-02 2.234781831502914429e-01 -2.340395301580429077e-01 1.474957019090652466e-01
1.629430651664733887e-01 -1.129289567470550537e-01 -2.458792366087436676e-02 -3.046066164970397949e-01 2.716881930828094482e-01 -2.199781984090805054e-01 3.845918774604797363e-01 3.945119976997375488e-01 -1.653850227594375610e-01 1.930456310510635376e-01 -1.877924352884292603e-01 -6.828082352876663208e-02 1.444477736949920654e-01 1.158500649034976959e-02 -1.078907325863838196e-01 -5.559854581952095032e-02 2.099504768848419189e-01 -8.292701095342636108e-02 1.203023642301559448e-01 -1.355647761374711990e-02 -3.977319598197937012e-02 -1.827861666679382324e-01 -3.163737058639526367e-02 1.274239867925643921e-01 -1.106235012412071228e-01 7.908028364181518555e-02 -1.694960594177246094e-01 -4.771669581532478333e-02 2.686630785465240479e-01 1.801806986331939697e-01 -1.283742189407348633e-01 -1.131743863224983215e-01
9.424797445535659790e-02 -1.240099500864744186e-02 -9.935792535543441772e-02 -1.287569701671600342e-01 3.426921367645263672e-01 1.696276012808084488e-03 1.094674617052078247e-01 1.321028172969818115e-02 1.561681777238845825e-01 5.797035619616508484e-02 -6.784381717443466187e-02 -6.856177002191543579e-02 1.529464721679687500e-01 -2.018864601850509644e-01 -1.573677211999893188e-01 -2.418995648622512817e-01 4.234740734100341797e-01 2.657173573970794678e-01 2.701320052146911621e-01 1.554402709007263184e-01 2.678905725479125977e-01 2.087514698505401611e-01 -2.435940951108932495e-01 1.242920905351638794e-01 -3.389114141464233398e-02 6.624662131071090698e-02 1.988463401794433594e-01 2.087596356868743896e-01 1.298075020313262939e-01 -6.781367212533950806e-02 1.502521522343158722e-02 -5.386441946029663086e-02
1.116352304816246033e-01 -1.081659495830535889e-01 1.114583946764469147e-02 -5.574221163988113403e-02 2.284593880176544189e-01 7.534766197204589844e-02 6.535999476909637451e-02 4.334529340267181396e-01 5.435708537697792053e-02 2.583933770656585693e-01 2.028691917657852173e-01 -1.860765367746353149e-01 6.900965422391891479e-02 -2.259110212326049805e-01 2.357862330973148346e-02 1.469530761241912842e-01 2.145201414823532104e-01 4.264601692557334900e-02 -8.726454526185989380e-02 -8.216091245412826538e-02 7.163188606500625610e-02 -1.576618254184722900e-01 -6.782783567905426025e-02 2.392450273036956787e-01 1.181910187005996704e-02 4.435910582542419434e-01 2.214361876249313354e-01 1.200079694390296936e-01 9.865896403789520264e-02 2.077629603445529938e-02 -2.672660946846008301e-01 -5.616940185427665710e-02
-4.089073743671178818e-03 -7.346311211585998535e-02 -7.622126489877700806e-02 -4.813612252473831177e-02 1.529289335012435913e-01 -1.219039931893348694e-01 -3.367090597748756409e-02 3.472980260848999023e-01 -9.142325818538665771e-02 4.275096058845520020e-01 4.479158669710159302e-02 -1.164586655795574188e-02 1.605892181396484375e-01 -2.061948478221893311e-01 -1.199696063995361328e-01 1.017667874693870544e-01 1.707876622676849365e-01 1.628519445657730103e-01 2.221174240112304688e-01 -3.079465217888355255e-02 3.246411308646202087e-02 -2.295617014169692993e-01 -3.234474956989288330e-01 3.479890227317810059e-01 3.899327665567398071e-02 1.489095389842987061e-01 1.317202001810073853e-01 7.327991724014282227e-02 2.419875860214233398e-01 1.728283017873764038e-01 -4.986131563782691956e-02 -1.318104863166809082e-01
3.722530305385589600e-01 7.633726298809051514e-02 -2.955234944820404053e-01 7.816804945468902588e-02 2.141492664813995361e-01 1.332877278327941895e-01 1.007115542888641357e-01 2.443981319665908813e-01 -9.621469676494598389e-02 -4.093951359391212463e-02 2.582472003996372223e-02 1.671317666769027710e-01 -9.879011660814285278e-02 -2.182004004716873169e-01 -3.242268040776252747e-02 -1.528575867414474487e-01 4.383965730667114258e-01 7.949923723936080933e-02 2.233101874589920044e-01 3.980327025055885315e-02 1.227015852928161621e-01 1.776648610830307007e-01 -2.448231428861618042e-01 -5.422048270702362061e-02 1.007809713482856750e-01 -8.296836167573928833e-02 8.129060268402099609e-02 2.693062126636505127e-01 1.864435523748397827e-01 1.265877336263656616e-01 3.014130145311355591e-02 2.302409615367650986e-03
3.358677029609680176e-02 -4.576681926846504211e-02 -2.913951277732849121e-01 -1.854648739099502563e-01 3.183898329734802246e-01 6.050864234566688538e-03 9.162577986717224121e-02 3.058404624462127686e-01 -2.853254377841949463e-01 3.506608307361602783e-01 8.650717884302139282e-02 8.223116397857666016e-03 1.582731455564498901e-01 5.587840452790260315e-02 1.443947255611419678e-01 1.444833874702453613e-01 1.375207304954528809e-01 -5.036542564630508423e-02 -1.029062345623970032e-01 -2.661185339093208313e-02 1.828786432743072510e-01 -1.699962317943572998e-01 4.440963268280029297e-03 3.408023416996002197e-01 -7.769402116537094116e-02 1.468318849802017212e-01 1.016445457935333252e-01 -1.811544224619865417e-02 1.660460978746414185e-01 3.236366808414459229e-01 -2.818100154399871826e-02 9.841810911893844604e-02
2.998609542846679688e-01 5.608536303043365479e-02 -1.915196180343627930e-01 1.912348270416259766e-01 2.883439660072326660e-01 -1.555859893560409546e-01 -1.582666039466857910e-01 1.336617916822433472e-01 -2.451912909746170044e-01 -9.044210612773895264e-02 2.586979269981384277e-01 -1.829251348972320557e-01 -6.557192653417587280e-02 -3.873267173767089844e-01 1.833556294441223145e-01 3.225474851205945015e-03 4.121101796627044678e-01 -2.776894532144069672e-02 -7.032796274870634079e-03 -1.709249764680862427e-01 2.377942204475402832e-01 1.084143891930580139e-01 -2.088630571961402893e-02 1.018832549452781677e-01 -4.747016727924346924e-02 4.930888861417770386e-02 -6.039728596806526184e-02 4.563200101256370544e-02 -2.277807146310806274e-02 1.072169244289398193e-01 -1.586471796035766602e-01 1.425008475780487061e-02
1.345630884170532227e-01 3.463409543037414551e-01 -3.822203874588012695e-01 -1.542173624038696289e-01 2.970304489135742188e-01 2.369608357548713684e-02 1.552291214466094971e-01 2.947509288787841797e-01 -1.695486903190612793e-01 2.170608565211296082e-02 -1.211246103048324585e-01 2.608844265341758728e-02 -4.387247900012880564e-04 -1.890479028224945068e-02 1.516330987215042114e-01 -1.299662142992019653e-01 1.390700489282608032e-01 3.073038067668676376e-03 1.761659979820251465e-01 -9.169290959835052490e-02 4.208870232105255127e-02 2.567733824253082275e-01 3.163941949605941772e-02 2.645274996757507324e-01 7.062183320522308350e-02 2.171009778976440430e-02 -2.365276589989662170e-02 -4.996680095791816711e-02 1.939826756715774536e-01 2.705811858177185059e-01 1.984239965677261353e-01 -2.264709621667861938e-01
5.727702751755714417e-02 -7.976000010967254639e-02 -3.273129463195800781e-01 -2.005031406879425049e-01 8.182951062917709351e-02 5.751932039856910706e-02 3.902701660990715027e-02 5.180571600794792175e-02 4.399857297539710999e-02 1.162376478314399719e-01 2.640433311462402344e-01 -3.326936364173889160e-01 -8.265647292137145996e-02 -2.096619158983230591e-01 4.052910208702087402e-02 -1.323984712362289429e-01 1.053400710225105286e-01 2.872623801231384277e-01 2.886922284960746765e-02 1.029402017593383789e-01 3.100619651377201080e-02 -1.341839432716369629e-01 -1.439322531223297119e-01 2.916942834854125977e-01 3.283592760562896729e-01 4.293975532054901123e-01 1.727619208395481110e-02 1.428837031126022339e-01 6.449846923351287842e-02 9.058525413274765015e-02 -2.851128019392490387e-02 -8.418862521648406982e-02
1.937254220247268677e-01 6.652009487152099609e-02 -8.958429843187332153e-02 -2.654277086257934570e-01 1.118026226758956909e-01 -5.518030747771263123e-02 1.955100893974304199e-01 1.078303754329681396e-01 -6.197025626897811890e-02 2.989869713783264160e-01 1.451450139284133911e-01 -1.431806385517120361e-01 9.709639102220535278e-02 1.023264229297637939e-01 -1.181980781257152557e-02 -1.877680979669094086e-02 2.360558211803436279e-01 3.414774239063262939e-01 -2.093811199301853776e-04 4.612384364008903503e-02 -2.302349172532558441e-02 -1.715546995401382446e-01 -3.005305528640747070e-01 1.293813586235046387e-01 9.357239305973052979e-02 3.468500375747680664e-01 3.647742047905921936e-02 9.066360443830490112e-02 2.475435286760330200e-01 1.444423645734786987e-01 3.519680798053741455e-01 5.357271805405616760e-02
1.115757822990417480e-01 7.766229659318923950e-02 3.814973682165145874e-02 -6.883190572261810303e-02 2.080014199018478394e-01 -1.723805069923400879e-01 1.758375167846679688e-01 4.681531786918640137e-01 6.302113831043243408e-02 3.101971745491027832e-01 1.124016046524047852e-01 -1.442433446645736694e-01 -7.114195823669433594e-02 9.308219701051712036e-02 -2.274975031614303589e-01 3.602905943989753723e-02 1.488666236400604248e-01 3.731237053871154785e-01 -5.858270451426506042e-02 -4.032548516988754272e-02 8.285377919673919678e-02 5.569103360176086426e-02 -1.483004540205001831e-01 2.226115614175796509e-01 4.198995605111122131e-02 3.574410080909729004e-01 6.396205723285675049e-02 4.468485713005065918e-02 4.218026250600814819e-02 2.108335644006729126e-01 1.474847048521041870e-01 -1.717300340533256531e-02
4.776357859373092651e-02 3.503788262605667114e-03 -2.302102558314800262e-02 -1.774085164070129395e-01 3.429968357086181641e-01 -1.733077168464660645e-01 1.131222695112228394e-01 4.098158776760101318e-01 2.720099985599517822e-01 3.034418821334838867e-01 7.609140127897262573e-02 -1.221314966678619385e-01 6.246193125844001770e-02 2.683588303625583649e-02 1.193499416112899780e-01 1.508568823337554932e-01 2.765295207500457764e-01 1.728852093219757080e-01 -8.476566523313522339e-02 1.173817068338394165e-01 2.755023352801799774e-02 5.426755547523498535e-02 -2.577266469597816467e-02 1.957456916570663452e-01 2.534357830882072449e-03 3.297961652278900146e-01 -1.740835905075073242e-01 -3.357775881886482239e-02 1.476848870515823364e-01 2.601602971553802490e-01 8.633203059434890747e-02 -4.147547483444213867e-02
3.832291364669799805e-01 -1.531254872679710388e-02 -1.728008091449737549e-01 -2.798984944820404053e-02 2.285960763692855835e-01 1.035509258508682251e-01 1.356584131717681885e-01 1.290378123521804810e-01 -4.201484471559524536e-02 -3.131762892007827759e-02 -1.084827929735183716e-01 -9.781219065189361572e-02 2.646093368530273438e-01 -4.122522845864295959e-02 1.124480664730072021e-01 -1.779396384954452515e-01 3.657052218914031982e-01 4.641000181436538696e-02 1.883632242679595947e-01 -1.747006475925445557e-01 -1.882669515907764435e-02 -6.112253293395042419e-03 -8.991136401891708374e-02 1.652563661336898804e-01 1.005494743585586548e-01 -1.057414039969444275e-01 -1.090022623538970947e-01 3.829322382807731628e-02 -4.006480425596237183e-02 5.307030081748962402e-01 -1.524529159069061279e-01 -7.283705472946166992e-02
2.423943206667900085e-02 1.414063572883605957e-01 2.380227483808994293e-02 -6.990353763103485107e-02 5.281225219368934631e-02 1.870115399360656738e-01 1.658346503973007202e-01 1.070354357361793518e-01 -5.817463621497154236e-02 3.259204626083374023e-01 1.872776448726654053e-02 -6.638576742261648178e-04 2.360988408327102661e-02 -4.797775447368621826e-01 2.563311532139778137e-02 -4.429033026099205017e-02 2.144280374050140381e-01 7.478724420070648193e-02 4.919769614934921265e-02 -4.344999417662620544e-02 1.424352675676345825e-01 -1.890979111194610596e-01 3.231737017631530762e-02 2.007458955049514771e-01 -2.397951334714889526e-01 2.703996002674102783e-01 -1.382103801006451249e-04 -5.233028903603553772e-02 4.001544415950775146e-01 2.438673526048660278e-01 -1.605800837278366089e-01 -1.480348110198974609e-01
-1.853735297918319702e-01 4.270195495337247849e-03 -4.399921894073486328e-01 -3.270510733127593994e-01 -7.838767953217029572e-03 -1.246604919433593750e-01 1.694874614477157593e-01 1.824995130300521851e-01 1.028199866414070129e-01 -9.979088604450225830e-02 -3.729798272252082825e-02 1.247800607234239578e-02 -9.152409434318542480e-02 -1.403771806508302689e-03 -5.631817877292633057e-02 -1.848314404487609863e-01 4.730316996574401855e-01 1.326294541358947754e-01 -8.546986430883407593e-02 -3.538528457283973694e-02 -2.268482744693756104e-02 2.134630531072616577e-01 -1.124725714325904846e-01 4.501211270689964294e-02 -1.279394030570983887e-01 1.801080256700515747e-01 5.246968008577823639e-03 -7.793983817100524902e-02 -8.353214710950851440e-02 3.746777772903442383e-01 -8.152465522289276123e-02 7.629725616425275803e-03
-2.025953084230422974e-01 -5.815592035651206970e-02 6.020721048116683960e-02 -2.405299842357635498e-01 2.229086458683013916e-01 2.570767998695373535e-01 2.460724562406539917e-01 3.427790701389312744e-01 1.406163908541202545e-03 1.857798993587493896e-01 9.253701567649841309e-02 -7.234494388103485107e-02 1.179519519209861755e-01 -7.523980736732482910e-02 7.098718732595443726e-02 -6.063768267631530762e-02 2.205247133970260620e-01 2.065866142511367798e-01 -1.549898087978363037e-01 3.723575174808502197e-02 1.856966912746429443e-01 1.633670181035995483e-01 3.879437223076820374e-02 3.184733688831329346e-01 -8.589538931846618652e-02 3.321263194084167480e-01 -5.890302360057830811e-02 -9.363783150911331177e-02 9.451625496149063110e-02 2.543106675148010254e-01 -1.919324696063995361e-01 -4.975947365164756775e-02
2.450780570507049561e-01 3.411493450403213501e-02 -2.477714270353317261e-01 1.020143106579780579e-01 2.876436710357666016e-01 2.019545137882232666e-01 2.652337960898876190e-02 1.213201433420181274e-01 -1.946327388286590576e-01 1.202798858284950256e-01 -1.746610701084136963e-01 2.151815220713615417e-02 -6.270249187946319580e-02 1.651887297630310059e-01 -1.378249283879995346e-02 -5.907436460256576538e-02 6.794060468673706055e-01 1.543842442333698273e-02 1.347267478704452515e-01 9.853356331586837769e-02 1.793818920850753784e-01 2.184835076332092285e-02 -8.216994255781173706e-02 6.755962967872619629e-02 3.102486394345760345e-02 -2.170883351936936378e-03 4.996408149600028992e-02 8.816231787204742432e-02 1.498502679169178009e-02 1.601135432720184326e-01 1.395543664693832397e-01 1.399156153202056885e-01
1.510003358125686646e-01 6.894394755363464355e-02 -2.721905708312988281e-01 -8.430995792150497437e-02 2.230635881423950195e-01 -7.927138358354568481e-02 1.067216098308563232e-01 3.357625901699066162e-01 -3.386085927486419678e-01 -9.808202087879180908e-02 -3.209286183118820190e-02 -2.146651893854141235e-01 -1.074617579579353333e-01 -3.989626765251159668e-01 -2.952805347740650177e-02 -1.966459304094314575e-01 2.959217131137847900e-01 -3.735036356374621391e-03 2.982223927974700928e-01 2.384420298039913177e-02 1.113656386733055115e-01 1.346840709447860718e-01 -5.237808451056480408e-02 6.376708298921585083e-02 1.855391114950180054e-01 -2.163652777671813965e-01 -1.112461686134338379e-01 -9.108958393335342407e-02 4.071957990527153015e-02 8.098152466118335724e-03 -9.738288819789886475e-02 4.330646246671676636e-02
1.171490550041198730e-01 3.054735064506530762e-02 -7.559678703546524048e-02 3.164225444197654724e-02 5.761771649122238159e-02 2.953760623931884766e-01 3.071066737174987793e-01 3.149909973144531250e-01 -7.078681886196136475e-02 1.545848399400711060e-01 9.332656115293502808e-02 -1.336685866117477417e-01 8.301810175180435181e-02 -4.421247169375419617e-03 -2.838926017284393311e-01 2.417014539241790771e-01 3.140400350093841553e-01 6.378423422574996948e-02 1.080395951867103577e-01 8.865953981876373291e-02 2.346067428588867188e-01 1.277308762073516846e-01 -1.044612154364585876e-01 4.175635054707527161e-02 2.861806750297546387e-01 -4.538337886333465576e-02 3.262548744678497314e-01 -2.148566246032714844e-01 8.416699618101119995e-02 1.262829452753067017e-01 -1.539250314235687256e-01 5.993853881955146790e-02
1.564146429300308228e-01 1.108366698026657104e-01 -5.068655014038085938e-01 2.666346356272697449e-02 1.065654605627059937e-01 -2.040963470935821533e-01 1.143039464950561523e-01 1.283677965402603149e-01 2.707921564579010010e-01 -1.476315408945083618e-01 1.680339872837066650e-01 -8.560314029455184937e-02 5.715588480234146118e-02 1.142246797680854797e-01 -2.169967442750930786e-02 -1.276270449161529541e-01 4.099758565425872803e-01 -3.467311710119247437e-02 -1.026846021413803101e-01 1.633086651563644409e-01 1.544179394841194153e-02 -2.917341701686382294e-02 -1.303883790969848633e-01 6.137336418032646179e-02 7.674199994653463364e-03 4.477963224053382874e-02 6.509532034397125244e-02 -2.633300125598907471e-01 1.535691022872924805e-01 3.020277023315429688e-01 -2.009546160697937012e-01 -1.121259480714797974e-02
-3.118963167071342468e-02 -3.287587687373161316e-02 -2.067656666040420532e-01 -3.186224699020385742e-01 -7.015438284724950790e-03 -5.380027368664741516e-02 2.955598533153533936e-01 2.376133948564529419e-01 1.469041127711534500e-02 1.067649051547050476e-01 1.567702591419219971e-01 -5.399667099118232727e-02 -1.120417341589927673e-01 -3.469161689281463623e-01 8.643050491809844971e-02 -2.742864936590194702e-02 2.350407093763351440e-02 -1.438565254211425781e-01 9.685636311769485474e-02 1.788107678294181824e-02 1.982176303863525391e-01 6.263600289821624756e-02 -2.838433682918548584e-01 3.769307136535644531e-01 -2.847743630409240723e-01 9.810352325439453125e-02 6.245706230401992798e-02 -4.642171785235404968e-02 -4.753575474023818970e-02 2.563466131687164307e-01 2.003110051155090332e-01 1.581173539161682129e-01
1.046669483184814453e-01 3.096727654337882996e-02 -3.127860128879547119e-01 -2.020996809005737305e-01 -1.514247991144657135e-02 1.697066240012645721e-02 4.045687243342399597e-02 2.084587067365646362e-01 -2.072551995515823364e-01 1.173435151576995850e-01 -1.541171967983245850e-01 2.510998547077178955e-01 3.646196126937866211e-01 -1.166601255536079407e-01 -6.000429019331932068e-02 -2.307374328374862671e-01 2.053548693656921387e-01 1.496205627918243408e-01 3.962551057338714600e-02 -1.571779139339923859e-02 1.372856199741363525e-01 6.569972634315490723e-02 1.170402690768241882e-01 2.036115974187850952e-01 1.791039258241653442e-01 1.157575920224189758e-01 -1.420680582523345947e-01 -5.214400961995124817e-02 1.592422723770141602e-01 4.289695024490356445e-01 1.090832874178886414e-01 1.500870287418365479e-01
-6.963768601417541504e-02 1.302150636911392212e-01 -1.098369285464286804e-01 -1.708367466926574707e-01 1.989530175924301147e-01 3.448508381843566895e-01 1.298238933086395264e-01 -1.107498537749052048e-02 -2.236418798565864563e-02 2.493278533220291138e-01 1.145824976265430450e-02 -2.999026775360107422e-01 1.232467740774154663e-01 -1.636270731687545776e-01 -1.220413446426391602e-01 2.716635763645172119e-01 3.117484450340270996e-01 2.737624943256378174e-01 -1.970518007874488831e-02 -3.119516670703887939e-01 -2.500518411397933960e-02 1.419139951467514038e-01 1.355998963117599487e-01 3.952335938811302185e-02 -6.577593833208084106e-02 5.679422989487648010e-02 2.411874383687973022e-01 -3.176262229681015015e-02 2.295182645320892334e-01 1.952316961251199245e-03 -1.945940852165222168e-01 1.011772155761718750e-01
1.654414832592010498e-01 1.464472115039825439e-01 -2.379278987646102905e-01 -1.166655588895082474e-02 -7.230546325445175171e-02 -1.435650587081909180e-01 -1.146647930145263672e-01 4.077172651886940002e-02 -3.437782078981399536e-02 3.926880061626434326e-01 -1.135117858648300171e-01 -3.713630884885787964e-02 -3.269221261143684387e-02 -3.238096460700035095e-02 3.812282532453536987e-02 2.612601518630981445e-01 4.025153219699859619e-01 8.193531632423400879e-02 3.253892660140991211e-01 2.837954089045524597e-02 3.337988257408142090e-02 -3.649897873401641846e-02 -3.240265846252441406e-01 3.152228891849517822e-02 2.233477830886840820e-01 1.718316376209259033e-01 2.398382723331451416e-01 2.523224800825119019e-02 -1.123075857758522034e-01 6.846801191568374634e-02 -2.695501148700714111e-01 -3.055809997022151947e-02
-9.403708577156066895e-02 2.945005893707275391e-02 -1.940510421991348267e-01 -1.167894229292869568e-01 2.117930799722671509e-01 -7.838696986436843872e-02 2.385334670543670654e-01 3.326816856861114502e-01 -9.177552908658981323e-02 8.528231084346771240e-02 2.217523604631423950e-01 6.237241625785827637e-02 2.330768108367919922e-02 -1.464305371046066284e-01 -7.106835395097732544e-02 -2.479450851678848267e-01 3.638625741004943848e-01 -5.874027498066425323e-03 -1.347368806600570679e-01 -2.867998778820037842e-01 6.716216914355754852e-03 1.556014716625213623e-01 -2.707993425428867340e-02 -2.070511877536773682e-01 -1.838325858116149902e-01 2.313945144414901733e-01 6.039377301931381226e-02 -3.861477226018905640e-02 -1.748887747526168823e-01 -1.528934109956026077e-02 -2.310286313295364380e-01 2.928747236728668213e-01
1.254759281873703003e-01 -2.545316517353057861e-01 -3.060279190540313721e-01 -2.720328792929649353e-02 2.334842532873153687e-01 -2.284890711307525635e-01 1.142314001917839050e-01 -1.587847322225570679e-01 -4.364019036293029785e-01 1.782207638025283813e-01 4.560554772615432739e-02 -2.484156042337417603e-01 1.840765923261642456e-01 -1.256012171506881714e-01 -4.518568888306617737e-02 -1.577969193458557129e-01 2.907531559467315674e-01 -2.300190366804599762e-02 -1.475247833877801895e-02 7.805982232093811035e-02 5.834452342242002487e-03 2.190696895122528076e-01 2.710403688251972198e-02 2.954948246479034424e-01 5.619398131966590881e-02 1.111580356955528259e-01 -1.832432299852371216e-01 -3.245005011558532715e-02 -1.812540180981159210e-02 1.571754366159439087e-01 -1.187071949243545532e-01 -2.771439962089061737e-02
2.187276445329189301e-02 -9.609051793813705444e-02 -2.421273440122604370e-01 -1.355165839195251465e-01 2.861939370632171631e-01 2.512059733271598816e-02 -5.629376322031021118e-02 1.925039589405059814e-01 1.226990595459938049e-01 1.772032678127288818e-01 2.808804512023925781e-01 1.393448095768690109e-02 -1.252552270889282227e-01 -3.384804725646972656e-01 -2.945559844374656677e-02 3.769875466823577881e-01 1.570357084274291992e-01 1.630098558962345123e-02 -2.160655409097671509e-01 6.257387250661849976e-02 -2.100818604230880737e-01 1.231292728334665298e-02 6.595134735107421875e-02 -6.747512519359588623e-02 4.706481471657752991e-02 3.830574750900268555e-01 1.732973009347915649e-01 2.064355649054050446e-02 -3.119816631078720093e-02 1.906360387802124023e-01 -1.978827267885208130e-01 -8.455881476402282715e-02
2.393265068531036377e-01 1.484657675027847290e-01 -9.913124889135360718e-02 -2.297053486108779907e-01 3.352185785770416260e-01 -1.666110754013061523e-01 5.650896579027175903e-02 3.726212978363037109e-01 1.700483709573745728e-01 3.098124563694000244e-01 1.889521628618240356e-01 1.490715891122817993e-02 2.286465466022491455e-02 -1.234862580895423889e-01 1.022250484675168991e-02 -1.460119187831878662e-01 1.371703594923019409e-01 6.538791954517364502e-02 8.025036752223968506e-02 -3.760100109502673149e-03 -2.326850593090057373e-02 8.721076697111129761e-02 -1.856374740600585938e-01 8.801991492509841919e-02 -9.273885190486907959e-02 4.289323389530181885e-01 5.201959237456321716e-02 2.160113602876663208e-01 -4.691129922866821289e-02 1.560386568307876587e-01 1.672075539827346802e-01 -3.922832012176513672e-02
1.571803838014602661e-01 -1.396073400974273682e-01 -4.436582326889038086e-01 -1.530446577817201614e-02 9.003572911024093628e-02 1.483253203332424164e-02 1.290234327316284180e-01 2.889002859592437744e-01 -1.650646142661571503e-02 3.387955725193023682e-01 -8.086506277322769165e-02 -1.034959405660629272e-02 3.734341263771057129e-01 -1.267454773187637329e-01 -6.564361974596977234e-03 -1.044144853949546814e-02 9.935144335031509399e-02 2.152775973081588745e-01 -7.974342256784439087e-02 -2.203307580202817917e-03 4.771189391613006592e-02 -1.730860173702239990e-01 -6.715428084135055542e-02 3.208951354026794434e-01 -1.080181971192359924e-01 3.197499811649322510e-01 1.001411527395248413e-01 -5.992190912365913391e-02 7.320959120988845825e-02 -7.713466882705688477e-03 1.242400929331779480e-01 -1.491663306951522827e-01
1.969664096832275391e-01 -4.232363775372505188e-02 -2.701644003391265869e-01 -1.809911727905273438e-01 3.556711375713348389e-01 -1.200370267033576965e-01 1.306188106536865234e-01 3.122293949127197266e-01 -1.526935249567031860e-01 2.097850888967514038e-01 5.091335624456405640e-02 -2.609223127365112305e-01 -5.018075555562973022e-02 -1.380363292992115021e-02 3.157728537917137146e-02 1.619829423725605011e-02 1.331824660301208496e-01 -2.468987852334976196e-01 7.841061800718307495e-02 -2.562606930732727051e-01 1.052932590246200562e-01 -1.567923426628112793e-01 -7.383003830909729004e-02 1.994470506906509399e-01 7.202088087797164917e-02 -1.863341219723224640e-02 -8.155608177185058594e-02 -1.639676839113235474e-02 3.875143527984619141e-01 9.026926755905151367e-02 1.685262471437454224e-01 1.601718813180923462e-01
-8.410788141191005707e-03 1.141567900776863098e-01 -4.036155641078948975e-01 -6.053837761282920837e-02 1.698579192161560059e-01 -5.855193827301263809e-03 1.254472434520721436e-01 4.171504676342010498e-01 -8.274266868829727173e-02 2.605673670768737793e-01 4.146159067749977112e-02 -2.282745204865932465e-02 -8.236217498779296875e-02 -3.893474489450454712e-02 6.045519188046455383e-02 1.553937047719955444e-01 3.461980819702148438e-02 -4.201423004269599915e-02 1.623024195432662964e-01 -3.513602316379547119e-01 -1.115918010473251343e-01 -5.419141426682472229e-02 -2.726438343524932861e-01 3.322342038154602051e-01 1.894378960132598877e-01 6.682904064655303955e-02 -4.359776526689529419e-02 -2.321564964950084686e-02 1.428416073322296143e-01 2.535031139850616455e-01 -9.032086282968521118e-02 -1.117201335728168488e-02
5.111829563975334167e-02 1.631480753421783447e-01 -3.746620416641235352e-01 -2.379734516143798828e-01 1.244237422943115234e-01 2.532193809747695923e-02 2.933482825756072998e-01 4.662472009658813477e-01 1.518184691667556763e-01 -1.946043223142623901e-02 7.042155414819717407e-02 3.514834120869636536e-02 -1.660933159291744232e-02 -3.968672081828117371e-02 -8.143988251686096191e-02 -1.302443742752075195e-01 2.079993188381195068e-01 1.280283648520708084e-02 7.970156520605087280e-02 9.095053374767303467e-02 -3.849996626377105713e-02 3.127006590366363525e-01 -1.947815865278244019e-01 -1.639944687485694885e-02 -2.536371052265167236e-01 1.539335846900939941e-01 6.320865452289581299e-02 -1.244457513093948364e-01 -1.974722146987915039e-01 3.940586745738983154e-02 -2.149547189474105835e-01 9.668366611003875732e-02
-2.362757474184036255e-01 2.250688895583152771e-02 -1.985267847776412964e-01 -2.991439402103424072e-01 8.161716163158416748e-02 2.222880721092224121e-02 2.033300995826721191e-01 1.205606460571289062e-01 -2.081954479217529297e-02 7.985778898000717163e-02 1.485664546489715576e-01 4.756777733564376831e-02 -9.979389607906341553e-02 -3.797751665115356445e-01 -4.333622381091117859e-02 -1.226819306612014771e-01 1.577300727367401123e-01 8.237716741859912872e-03 1.194036528468132019e-01 3.710951209068298340e-01 -1.462823003530502319e-01 2.350198924541473389e-01 -2.137146741151809692e-01 8.466425538063049316e-02 -6.436908245086669922e-02 2.065474987030029297e-01 3.118810951709747314e-01 -1.010341420769691467e-01 2.090044915676116943e-01 6.725491583347320557e-02 9.051537513732910156e-02 1.799977272748947144e-01
2.547987736761569977e-02 1.474979966878890991e-01 -2.142759710550308228e-01 -3.026363849639892578e-01 2.161163538694381714e-01 1.376361250877380371e-01 1.516512930393218994e-01 2.987316250801086426e-01 5.987007543444633484e-02 3.119167387485504150e-01 -1.202006563544273376e-01 -1.090347319841384888e-01 6.693677604198455811e-02 2.525997348129749298e-02 3.094136416912078857e-01 2.376487702131271362e-01 1.968590170145034790e-01 8.737873286008834839e-02 -1.861131638288497925e-01 2.461518906056880951e-02 2.054084986448287964e-01 9.021672606468200684e-02 -2.505449354648590088e-01 1.245413124561309814e-01 -7.825815677642822266e-02 1.318969950079917908e-02 1.839863061904907227e-01 -2.208191454410552979e-01 2.597264647483825684e-01 2.893591299653053284e-02 -1.006611660122871399e-01 8.490495383739471436e-03
1.484487652778625488e-01 -2.198348194360733032e-02 5.432670935988426208e-02 -4.995500668883323669e-02 3.752256333827972412e-01 -1.688782572746276855e-01 1.833720207214355469e-01 2.971962988376617432e-01 -7.405222952365875244e-02 3.849456012248992920e-01 2.682364583015441895e-01 -8.634288609027862549e-02 1.719445884227752686e-01 -2.086430974304676056e-02 -5.958659946918487549e-02 -2.832266967743635178e-03 1.807233691215515137e-01 1.455350071191787720e-01 -2.904040552675724030e-02 -1.158370673656463623e-01 -5.935825407505035400e-02 8.327518403530120850e-02 -1.097075939178466797e-01 2.943533360958099365e-01 -8.769080042839050293e-02 4.178098440170288086e-01 -5.172416195273399353e-02 -7.798094768077135086e-03 5.440197139978408813e-02 2.050748616456985474e-01 -3.172931075096130371e-02 -7.669799774885177612e-02
2.789261043071746826e-01 9.482996165752410889e-02 -2.262938767671585083e-01 9.400388225913047791e-03 2.320253551006317139e-01 8.112997561693191528e-02 1.050781086087226868e-01 3.609029948711395264e-01 -2.595864934846758842e-03 -4.514336958527565002e-02 1.377463806420564651e-02 -3.418586775660514832e-02 -3.025381639599800110e-02 -3.736324375495314598e-03 -8.633167296648025513e-02 -1.947004348039627075e-01 4.913905858993530273e-01 1.567602902650833130e-01 2.073394507169723511e-01 -1.601529270410537720e-01 1.672249287366867065e-01 1.296357959508895874e-01 -2.739426791667938232e-01 -9.104570746421813965e-02 2.129140198230743408e-01 -1.537531986832618713e-02 9.486487507820129395e-02 1.411881148815155029e-01 -1.239644363522529602e-02 2.649284899234771729e-01 -1.369857112877070904e-03 5.367198586463928223e-02
8.447424322366714478e-02 4.083997104316949844e-03 -6.039109826087951660e-02 -4.245157241821289062e-01 1.727202087640762329e-01 1.155608743429183960e-01 -5.896017700433731079e-02 1.355974674224853516e-01 1.177102327346801758e-01 1.602274775505065918e-01 1.043133959174156189e-01 3.016760051250457764e-01 -1.863264590501785278e-01 -1.035460457205772400e-01 5.869128182530403137e-02 7.930223643779754639e-02 3.174510002136230469e-01 3.365102037787437439e-02 -4.628397151827812195e-02 -4.053602516651153564e-01 1.784858703613281250e-01 2.565066888928413391e-02 -2.555351555347442627e-01 2.852554321289062500e-01 -3.162851557135581970e-03 2.112717181444168091e-01 -5.279315635561943054e-02 -1.073900535702705383e-01 1.100949645042419434e-01 1.573570966720581055e-01 6.280428916215896606e-02 -1.812913222238421440e-03
3.268735706806182861e-01 2.078959643840789795e-01 -2.529672682285308838e-01 -2.992680296301841736e-02 7.120202481746673584e-02 7.768390327692031860e-02 2.558059096336364746e-01 3.263119757175445557e-01 -1.372629702091217041e-01 1.383730471134185791e-01 -1.112888157367706299e-01 5.098561942577362061e-02 -4.339169710874557495e-02 -2.175628244876861572e-01 1.808662861585617065e-01 1.813396215438842773e-01 -2.665436826646327972e-02 1.306572109460830688e-01 2.459044195711612701e-02 7.534798979759216309e-02 2.174184471368789673e-01 6.275735050439834595e-02 -1.875449786894023418e-03 1.507761031389236450e-01 -1.383163779973983765e-01 1.638025492429733276e-01 -1.062234267592430115e-01 -1.698019802570343018e-01 -2.143544107675552368e-01 3.197029232978820801e-01 -2.583289146423339844e-01 1.877701282501220703e-01
-5.947860190644860268e-04 -1.290371865034103394e-01 -3.000134527683258057e-01 -2.965286672115325928e-01 1.637168079614639282e-01 7.778253406286239624e-03 4.784128069877624512e-02 2.086833417415618896e-01 -8.179806172847747803e-02 -9.442500770092010498e-02 -2.880748547613620758e-02 6.646278500556945801e-02 4.067513719201087952e-02 -1.827344670891761780e-02 -6.087926775217056274e-02 -5.985487718135118484e-03 3.852790594100952148e-01 6.706143170595169067e-02 7.950934767723083496e-02 -5.300807580351829529e-02 -2.965378575026988983e-02 2.496854662895202637e-01 -2.992509398609399796e-03 -4.135495051741600037e-02 -3.068437874317169189e-01 1.859205961227416992e-01 3.467258810997009277e-01 9.009773284196853638e-02 -1.830600649118423462e-01 3.754501342773437500e-01 -1.080056875944137573e-01 1.895277053117752075e-01
2.639819979667663574e-01 -2.991958521306514740e-02 3.753246273845434189e-03 -6.270787119865417480e-02 4.144861102104187012e-01 1.109821498394012451e-01 1.421673297882080078e-01 2.114816755056381226e-01 1.503708362579345703e-01 -1.788073405623435974e-02 -5.374731868505477905e-02 -8.302837610244750977e-02 -1.833938360214233398e-01 -2.077182531356811523e-01 -4.532133415341377258e-02 -3.815155103802680969e-02 2.500401437282562256e-01 3.214517533779144287e-01 1.057983040809631348e-01 2.157602757215499878e-01 3.335611820220947266e-01 2.025024294853210449e-01 -9.300877898931503296e-02 8.309077471494674683e-02 2.318888753652572632e-01 5.521555989980697632e-02 9.246897697448730469e-02 1.071871519088745117e-01 2.345138788223266602e-01 -5.018459167331457138e-03 -1.728722006082534790e-01 -1.011300757527351379e-01
-5.861805379390716553e-02 2.824056446552276611e-01 -3.854567110538482666e-01 -3.050485551357269287e-01 4.392445981502532959e-01 2.328633144497871399e-02 -1.366693153977394104e-02 1.764726042747497559e-01 -1.591133028268814087e-01 2.423443943262100220e-01 8.616934530436992645e-03 -7.458709180355072021e-02 1.182089596986770630e-01 -8.774674683809280396e-02 1.458522230386734009e-01 -2.206270024180412292e-02 7.322709262371063232e-02 -1.272140443325042725e-01 2.437248639762401581e-02 -1.977247297763824463e-01 1.061611995100975037e-01 1.949335783720016479e-01 -5.560044199228286743e-02 1.199299097061157227e-01 2.659150399267673492e-02 -1.291290484368801117e-02 -6.947907805442810059e-02 -1.105685681104660034e-01 2.720082104206085205e-01 2.175913602113723755e-01 3.806818276643753052e-02 -2.203752249479293823e-01
-1.664024442434310913e-01 1.475296169519424438e-01 -2.939734160900115967e-01 -2.602874636650085449e-01 3.257651329040527344e-01 3.997452929615974426e-02 2.256240248680114746e-01 3.847715258598327637e-01 9.875167161226272583e-02 1.379837542772293091e-01 4.820002987980842590e-02 2.057459205389022827e-02 -6.776705384254455566e-02 7.249615620821714401e-03 -1.539552956819534302e-02 -8.078332990407943726e-02 1.781058162450790405e-01 2.467832565307617188e-01 -5.018102936446666718e-03 -1.485964208841323853e-01 -7.678631693124771118e-02 1.798304170370101929e-01 1.158678997308015823e-02 -1.230695247650146484e-01 -1.557652503252029419e-01 1.648897528648376465e-01 1.125555858016014099e-01 -1.709544211626052856e-01 -1.345282346010208130e-01 2.973362207412719727e-01 -1.547275334596633911e-01 2.339125573635101318e-01
6.509003043174743652e-02 2.340404838323593140e-01 -4.845324456691741943e-01 -3.267815709114074707e-01 3.559747040271759033e-01 -3.158076480031013489e-02 2.749950811266899109e-02 1.113595888018608093e-01 -1.693886220455169678e-01 1.028000414371490479e-01 4.872646555304527283e-02 9.829722344875335693e-02 1.009855493903160095e-01 -1.849033683538436890e-01 3.627353534102439880e-02 5.259371548891067505e-02 1.951078474521636963e-01 -4.509972408413887024e-02 1.152173578739166260e-01 1.165954098105430603e-01 1.127958297729492188e-01 1.785895042121410370e-02 9.204559028148651123e-02 1.158536896109580994e-01 -1.837819963693618774e-01 6.656576693058013916e-02 -1.539188474416732788e-01 -2.033761888742446899e-01 2.952707409858703613e-01 2.601343207061290741e-02 1.707130670547485352e-01 -1.913657635450363159e-01
1.898945868015289307e-01 2.447357401251792908e-02 -3.258475959300994873e-01 6.202098727226257324e-02 1.922484636306762695e-01 2.264600479975342751e-03 -5.995911359786987305e-02 2.596118748188018799e-01 -6.815991550683975220e-02 -1.716037630103528500e-03 -3.696175217628479004e-01 1.773716658353805542e-01 -9.953513741493225098e-02 -2.610141038894653320e-01 -1.521705277264118195e-02 -3.704682886600494385e-01 2.709201872348785400e-01 1.780623346567153931e-01 7.159256190061569214e-02 -4.826234281063079834e-02 1.242678239941596985e-01 1.038446370512247086e-02 -2.364084720611572266e-01 -1.015481203794479370e-01 1.237430647015571594e-01 -1.374246627092361450e-01 -4.485233500599861145e-02 -7.883106917142868042e-02 -7.367120683193206787e-02 2.905050814151763916e-01 -1.454516798257827759e-01 9.699804335832595825e-02
-2.326336316764354706e-02 7.698511332273483276e-02 -2.803359627723693848e-01 -1.611481457948684692e-01 1.080598011612892151e-01 4.881001077592372894e-04 2.372675538063049316e-01 4.565615653991699219e-01 6.686979532241821289e-02 1.802309900522232056e-01 9.898705035448074341e-02 1.670517027378082275e-01 -1.225920766592025757e-01 -1.783822923898696899e-01 9.368503838777542114e-02 -2.046315222978591919e-01 2.128354161977767944e-01 1.121422499418258667e-01 -2.133362442255020142e-01 -1.582531481981277466e-01 -1.113419830799102783e-01 2.826524674892425537e-01 -7.623843103647232056e-02 -2.173933982849121094e-01 -1.414115726947784424e-02 9.001192450523376465e-02 -6.558012962341308594e-02 -1.241764873266220093e-01 -2.955927513539791107e-02 2.779492437839508057e-01 -1.293907966464757919e-02 2.455237358808517456e-01
4.990144073963165283e-02 -5.105193238705396652e-03 5.150331649929285049e-03 -6.468034535646438599e-02 3.966056108474731445e-01 -4.833233077079057693e-03 1.955943852663040161e-01 1.876620948314666748e-01 8.971825987100601196e-02 -6.085645779967308044e-02 -6.242456287145614624e-02 -1.743475645780563354e-01 2.577484818175435066e-03 -3.073302507400512695e-01 -2.104161866009235382e-02 -1.050818488001823425e-01 3.163295984268188477e-01 1.539099812507629395e-01 8.733476698398590088e-02 -3.152253106236457825e-02 3.074925541877746582e-01 2.677265405654907227e-01 6.164239253848791122e-03 5.796021223068237305e-02 -3.106258437037467957e-02 7.457014918327331543e-02 2.479534447193145752e-01 2.012755721807479858e-01 2.031675726175308228e-01 3.520391881465911865e-02 -1.492903083562850952e-01 -3.676509261131286621e-01
1.350271850824356079e-01 -1.184497997164726257e-01 -3.336299359798431396e-01 -4.796292632818222046e-02 2.355247139930725098e-01 1.539425402879714966e-01 -8.188842795789241791e-03 1.668254882097244263e-01 3.016336634755134583e-02 4.017272889614105225e-01 1.852074414491653442e-01 -2.847418189048767090e-01 -7.694481313228607178e-02 -2.253374010324478149e-01 1.230356916785240173e-01 3.900585323572158813e-02 2.547069191932678223e-01 1.179779991507530212e-01 2.118236199021339417e-02 1.930474489927291870e-02 3.655427694320678711e-02 -1.308487057685852051e-01 -2.533471882343292236e-01 1.754160821437835693e-01 2.898793518543243408e-01 2.693348564207553864e-03 -4.052642360329627991e-02 1.996661424636840820e-01 3.555038571357727051e-02 -1.153527200222015381e-01 1.039210781455039978e-01 -2.282192558050155640e-01
2.107078209519386292e-02 -3.405249910429120064e-03 -4.688557088375091553e-01 -1.602602601051330566e-01 1.693994551897048950e-01 2.123485654592514038e-01 1.418374627828598022e-01 -4.161364585161209106e-02 -9.187865257263183594e-02 -8.892083168029785156e-02 -3.421967476606369019e-02 1.151106283068656921e-01 6.447363644838333130e-03 -2.143901884555816650e-01 -1.419830024242401123e-01 -1.338123679161071777e-01 4.040739834308624268e-01 -1.167318522930145264e-01 -2.645459175109863281e-01 -1.586434543132781982e-01 -1.102406606078147888e-01 1.426156908273696899e-01 -2.064602822065353394e-01 -4.299975931644439697e-02 -2.038417197763919830e-02 8.361377567052841187e-02 1.037115529179573059e-01 1.636482775211334229e-02 -1.593444645404815674e-01 3.156103193759918213e-01 -1.843870617449283600e-02 2.253121882677078247e-01
3.339603245258331299e-01 2.169152945280075073e-01 -2.197359204292297363e-01 3.767800331115722656e-02 2.848708033561706543e-01 -1.709331572055816650e-01 1.146113201975822449e-01 3.353325724601745605e-01 -2.582263350486755371e-01 9.215396828949451447e-03 -3.835490439087152481e-03 -2.611658573150634766e-01 -2.043401747941970825e-01 -3.821539282798767090e-01 -5.683958902955055237e-02 -2.078863233327865601e-01 1.281660795211791992e-01 4.870876669883728027e-02 8.071642369031906128e-02 -1.606178730726242065e-01 3.322351723909378052e-02 5.227207392454147339e-02 -2.812072634696960449e-02 3.296120557934045792e-03 7.679724693298339844e-02 -1.539251208305358887e-01 -1.348925940692424774e-02 -1.528067737817764282e-01 1.590503156185150146e-01 1.042407900094985962e-01 -2.033238708972930908e-01 -1.237017009407281876e-02
1.988873332738876343e-01 -6.972579658031463623e-02 -3.481673598289489746e-01 -2.381702959537506104e-01 3.723196219652891159e-03 -4.174392297863960266e-02 -1.110419481992721558e-01 2.425561994314193726e-01 -2.130231261253356934e-01 4.812131226062774658e-01 7.364584505558013916e-02 -1.445394940674304962e-02 -1.303371787071228027e-01 -3.159448802471160889e-01 -8.413278311491012573e-02 -9.133549034595489502e-02 7.962066680192947388e-02 1.821039915084838867e-01 2.192901968955993652e-01 -9.244342148303985596e-02 -2.324596941471099854e-01 -2.354743778705596924e-01 -9.834846854209899902e-02 -1.830323226749897003e-02 -3.081454336643218994e-02 2.292524725198745728e-01 7.627183198928833008e-02 -9.571718424558639526e-02 6.893361918628215790e-03 3.726765513420104980e-02 4.246004298329353333e-02 5.055767297744750977e-02
-1.953965425491333008e-01 -5.074359849095344543e-02 1.402374822646379471e-02 -2.967452406883239746e-01 1.343226879835128784e-01 9.750615805387496948e-02 3.402825891971588135e-01 3.834686279296875000e-01 1.283816695213317871e-01 2.906247973442077637e-01 1.732565313577651978e-01 4.980096220970153809e-02 2.405732870101928711e-01 -1.871309727430343628e-01 1.646078564226627350e-02 5.676236469298601151e-03 1.700437068939208984e-01 7.949231564998626709e-02 -8.563001453876495361e-02 -7.565728574991226196e-02 -2.605313993990421295e-02 8.518543839454650879e-02 -9.555178135633468628e-02 3.681936562061309814e-01 -1.203542053699493408e-01 9.427343308925628662e-02 1.366342753171920776e-01 1.521523110568523407e-02 9.807694703340530396e-02 2.739773988723754883e-01 -1.608372926712036133e-01 -1.463939156383275986e-02
1.782661378383636475e-01 8.823068439960479736e-02 -3.955701291561126709e-01 2.724547386169433594e-01 1.342078670859336853e-02 -2.256389111280441284e-01 2.743772566318511963e-01 1.167278587818145752e-01 -3.834629803895950317e-02 8.694835752248764038e-02 -2.269366569817066193e-02 -2.692925333976745605e-01 9.288549423217773438e-02 -6.518875062465667725e-02 -5.009822547435760498e-02 8.149200119078159332e-03 3.455536961555480957e-01 -2.055681049823760986e-01 -1.268650293350219727e-01 3.758540004491806030e-02 -2.427757084369659424e-01 -1.031391248106956482e-01 -1.837215721607208252e-01 2.690760605037212372e-02 1.414331942796707153e-01 1.888274960219860077e-02 -1.895363628864288330e-02 -1.802004575729370117e-01 -2.477296441793441772e-02 3.098550736904144287e-01 -1.969126909971237183e-01 1.428015232086181641e-01
-9.712170809507369995e-02 -1.949068903923034668e-02 -4.894329905509948730e-01 -1.498138457536697388e-01 1.425637118518352509e-02 5.709068384021520615e-03 2.710484564304351807e-01 2.070907354354858398e-01 5.021468549966812134e-02 3.643895313143730164e-02 6.146033853292465210e-02 3.203400373458862305e-01 -1.925541609525680542e-01 6.386248022317886353e-02 2.540210261940956116e-02 -1.911082565784454346e-01 3.893620371818542480e-01 2.963715977966785431e-02 3.804507479071617126e-02 -1.674017757177352905e-01 1.248476095497608185e-02 1.611415445804595947e-01 -1.563841104507446289e-01 -7.207831367850303650e-03 -1.126688420772552490e-01 2.100565135478973389e-01 1.495440155267715454e-01 -4.228627309203147888e-02 -1.420384040102362633e-03 2.577355206012725830e-01 -1.794925034046173096e-01 1.041272953152656555e-01
4.040026664733886719e-01 -8.376787602901458740e-02 -1.719393879175186157e-01 1.200353130698204041e-01 2.525087296962738037e-01 2.593077160418033600e-02 1.631394177675247192e-01 6.371078640222549438e-02 -6.811981648206710815e-02 2.985797263681888580e-02 -1.857843548059463501e-01 1.126227006316184998e-01 1.774554513394832611e-02 -2.584035992622375488e-01 8.132860064506530762e-03 -8.581718057394027710e-02 2.988635897636413574e-01 8.249238878488540649e-02 2.424393147230148315e-01 7.774259895086288452e-02 8.884014189243316650e-02 2.756152749061584473e-01 -4.377675652503967285e-01 1.978259980678558350e-01 1.850955039262771606e-01 1.665493547916412354e-01 9.928268194198608398e-02 -3.016039542853832245e-02 -5.782691016793251038e-02 2.886909246444702148e-02 1.034448370337486267e-01 1.469843927770853043e-02
7.694528996944427490e-02 1.397559046745300293e-01 -2.919121086597442627e-01 -1.444281935691833496e-01 1.157310232520103455e-01 6.200309470295906067e-02 9.491826593875885010e-02 2.412565946578979492e-01 7.034170441329479218e-03 6.330019235610961914e-02 -5.173655599355697632e-02 -7.168246898800134659e-03 2.153263986110687256e-01 2.301217615604400635e-02 2.247539609670639038e-01 -7.670393586158752441e-02 1.699654906988143921e-01 3.103602491319179535e-02 -1.713087111711502075e-01 -1.442385762929916382e-01 2.444486021995544434e-01 -1.019492149353027344e-01 -1.326351165771484375e-01 4.493544995784759521e-01 -1.949435621500015259e-01 2.851522266864776611e-01 1.156437546014785767e-01 -2.088205069303512573e-01 1.771796643733978271e-01 2.737545967102050781e-01 -1.469994336366653442e-01 6.727994885295629501e-03
1.596587598323822021e-01 -8.648147433996200562e-02 -2.545582950115203857e-01 1.804983429610729218e-02 8.817916363477706909e-02 2.111110240221023560e-01 1.022062227129936218e-01 1.636867821216583252e-01 -1.462864577770233154e-01 3.681169152259826660e-01 -4.504153132438659668e-02 -4.719735682010650635e-02 6.838913075625896454e-03 -1.614669412374496460e-01 -2.525403201580047607e-01 -3.931849449872970581e-02 2.897219955921173096e-01 -5.806437879800796509e-02 1.502730995416641235e-01 5.623153969645500183e-02 2.838249206542968750e-01 3.544436395168304443e-01 -1.395259052515029907e-01 -3.472699597477912903e-02 -5.479375831782817841e-03 4.807846993207931519e-02 2.000621259212493896e-01 -2.150234729051589966e-01 -1.228319257497787476e-01 2.684043347835540771e-01 2.014654576778411865e-01 -5.900465697050094604e-02
1.945288032293319702e-01 -2.974856086075305939e-02 -3.267805874347686768e-01 -2.145981788635253906e-01 1.501820236444473267e-01 -5.027547851204872131e-02 1.584831774234771729e-01 2.295579016208648682e-01 -9.681317210197448730e-02 2.725577354431152344e-01 3.666021525859832764e-01 2.331585288047790527e-01 5.198416113853454590e-02 -1.028138771653175354e-01 -1.736744046211242676e-01 2.032817900180816650e-01 3.177041411399841309e-01 -1.047137156128883362e-01 9.933302551507949829e-02 5.573925375938415527e-02 -2.145140431821346283e-02 5.446763709187507629e-02 -5.353882908821105957e-02 1.575370579957962036e-01 1.379475444555282593e-01 -9.958748519420623779e-02 -4.162389412522315979e-02 7.385540753602981567e-02 3.859015107154846191e-01 -5.239502713084220886e-02 3.816819936037063599e-02 -5.583329498767852783e-02
8.778777718544006348e-02 1.179361417889595032e-01 -3.877653181552886963e-01 1.392992138862609863e-01 3.280409574508666992e-01 8.834197372198104858e-02 1.613587439060211182e-01 3.822376430034637451e-01 -2.006659209728240967e-01 -4.500513523817062378e-02 -1.930637210607528687e-01 -1.167769283056259155e-01 1.112933307886123657e-01 -1.700112968683242798e-01 -9.548573940992355347e-02 -2.710014767944812775e-02 2.115873992443084717e-01 -7.899842411279678345e-02 9.028681367635726929e-02 1.202505677938461304e-01 1.089945212006568909e-01 -8.707567304372787476e-02 -1.644565016031265259e-01 -5.551416054368019104e-02 -1.311042606830596924e-01 -2.113751694560050964e-02 1.877917349338531494e-01 1.822271347045898438e-01 1.623547673225402832e-01 3.439288735389709473e-01 3.696691989898681641e-02 1.462330073118209839e-01
1.819136589765548706e-01 2.889795899391174316e-01 -2.980806827545166016e-01 -1.708494275808334351e-01 1.110340878367424011e-01 -1.992212235927581787e-02 -1.291249543428421021e-01 3.643231987953186035e-01 -1.377635300159454346e-01 1.675153970718383789e-01 1.079378649592399597e-01 -2.333110272884368896e-01 3.295069932937622070e-02 -3.105917274951934814e-01 2.907020784914493561e-02 -2.303890138864517212e-01 3.729576244950294495e-02 2.315524592995643616e-02 1.140835881233215332e-01 -1.600865870714187622e-01 1.327414363622665405e-01 9.304869920015335083e-02 -2.555328905582427979e-01 5.116825923323631287e-02 1.733088195323944092e-01 3.047143518924713135e-01 -1.190993860363960266e-01 -2.122972160577774048e-01 1.004321798682212830e-01 -1.049844175577163696e-01 -1.931547001004219055e-02 -1.543087512254714966e-02
1.098929420113563538e-01 -2.124432921409606934e-01 -8.868717402219772339e-02 -3.696032166481018066e-01 3.110004961490631104e-01 -1.004872098565101624e-01 1.654259413480758667e-01 3.940784931182861328e-01 -1.031669601798057556e-01 9.101257473230361938e-02 5.615049228072166443e-02 5.145597830414772034e-02 1.388502866029739380e-01 2.771716937422752380e-02 -1.169193983078002930e-01 9.202230721712112427e-02 2.861052155494689941e-01 -5.881430953741073608e-02 1.127068623900413513e-01 -1.834161430597305298e-01 2.135890573263168335e-01 -1.094021648168563843e-01 -8.350216597318649292e-02 7.393094152212142944e-02 -1.986437290906906128e-01 1.055732602253556252e-03 -9.044766426086425781e-02 -9.088153392076492310e-02 1.602990627288818359e-01 3.093537986278533936e-01 -6.921749562025070190e-02 -2.411412894725799561e-01
7.446221262216567993e-02 -3.979625552892684937e-02 -7.291285693645477295e-02 -2.287858128547668457e-01 2.135871648788452148e-01 -2.274650037288665771e-01 2.200336605310440063e-01 3.476627767086029053e-01 7.476308941841125488e-02 2.243327796459197998e-01 1.997453719377517700e-01 4.699027538299560547e-02 3.906182199716567993e-02 -4.554987419396638870e-03 3.734630718827247620e-02 2.612585574388504028e-02 3.383263945579528809e-01 2.280314117670059204e-01 -5.404856987297534943e-03 -9.051176905632019043e-02 -7.644000649452209473e-02 -9.917736053466796875e-03 -1.755112409591674805e-01 2.878208458423614502e-01 1.321420967578887939e-01 4.175387322902679443e-01 -2.236249446868896484e-01 1.636839210987091064e-01 3.607497364282608032e-02 5.129455402493476868e-02 -1.934556406922638416e-03 -1.074845064431428909e-02
-1.155071854591369629e-01 1.242986395955085754e-01 -4.293994307518005371e-01 -9.373380243778228760e-02 1.950809508562088013e-01 9.447896480560302734e-02 1.929084658622741699e-01 4.811459779739379883e-01 -1.529387235641479492e-01 2.577244341373443604e-01 3.728580847382545471e-02 -3.637473657727241516e-02 -4.451793804764747620e-02 8.026680350303649902e-02 9.439845383167266846e-02 -4.110712185502052307e-02 1.053727641701698303e-01 4.764562100172042847e-02 1.848996132612228394e-01 -2.210190892219543457e-01 2.956628240644931793e-02 6.734374910593032837e-02 -1.574232280254364014e-01 2.560640871524810791e-01 3.221052587032318115e-01 2.190966717898845673e-02 5.082075949758291245e-03 1.027661710977554321e-01 1.038118898868560791e-01 1.493459641933441162e-01 1.190952025353908539e-02 -1.028423234820365906e-01
1.857769340276718140e-01 7.143781334161758423e-02 -1.039510369300842285e-01 -1.149384751915931702e-01 3.456235229969024658e-01 1.387138515710830688e-01 1.049846634268760681e-01 4.376709833741188049e-02 -6.641098111867904663e-02 -9.095238894224166870e-02 -5.726864561438560486e-02 1.216551288962364197e-02 -2.240277640521526337e-02 -3.334145247936248779e-01 -1.617779582738876343e-01 -1.071911081671714783e-01 5.075070858001708984e-01 9.621762484312057495e-02 3.133332133293151855e-01 3.200259804725646973e-02 4.417418539524078369e-01 6.076589599251747131e-02 8.815670385956764221e-03 3.751938696950674057e-03 1.489336485974490643e-03 1.392428725957870483e-01 1.153076663613319397e-01 9.136568754911422729e-02 -2.221677824854850769e-02 6.269995588809251785e-03 1.106442213058471680e-01 2.324074693024158478e-02
3.141342848539352417e-02 -1.306912396103143692e-02 -5.209589004516601562e-02 -6.788437813520431519e-02 1.099848970770835876e-01 -9.272615611553192139e-02 1.375947594642639160e-01 5.333711504936218262e-01 -3.032164871692657471e-01 2.194011509418487549e-01 -1.621582917869091034e-02 -2.660344541072845459e-01 8.194490522146224976e-02 -2.999833226203918457e-01 -7.214768230915069580e-02 -1.600161790847778320e-01 8.322979509830474854e-02 -1.357388645410537720e-01 -1.845669560134410858e-02 -1.716861277818679810e-01 3.027302958071231842e-02 -6.866333633661270142e-02 -2.611921727657318115e-01 2.348309904336929321e-01 1.250225156545639038e-01 2.474649548530578613e-01 -4.883465170860290527e-02 -1.909544877707958221e-02 2.568045258522033691e-02 2.615013346076011658e-02 -2.039224803447723389e-01 1.485422551631927490e-01
1.817062795162200928e-01 -2.180141359567642212e-01 -1.547330766916275024e-01 -2.658426761627197266e-01 2.420037239789962769e-02 -1.438630819320678711e-01 3.790521621704101562e-01 2.129902541637420654e-01 -1.321868300437927246e-01 1.446926146745681763e-01 -1.136222705245018005e-01 -3.657040745019912720e-02 1.710364967584609985e-01 -1.572903841733932495e-01 8.472579717636108398e-02 2.404494732618331909e-01 2.058895826339721680e-01 1.847165822982788086e-01 1.233592033386230469e-01 -9.403302520513534546e-02 2.013374119997024536e-01 -1.216868534684181213e-01 -1.073510199785232544e-01 -1.883231401443481445e-01 2.582260966300964355e-02 1.652150005102157593e-01 -1.272187829017639160e-01 2.805263921618461609e-02 2.779255509376525879e-01 2.268057614564895630e-01 -1.131787225604057312e-01 -2.313735783100128174e-01
1.629341989755630493e-01 1.743665784597396851e-01 -2.214800566434860229e-01 -7.534920424222946167e-02 2.171675711870193481e-01 1.596985459327697754e-01 1.277783215045928955e-01 1.875195652246475220e-01 5.870092660188674927e-02 -1.615827977657318115e-01 -1.971019208431243896e-01 9.300065040588378906e-02 1.458060294389724731e-01 -9.787736088037490845e-02 -1.613453961908817291e-02 3.275549411773681641e-02 3.828126490116119385e-01 3.408838212490081787e-01 3.043496310710906982e-01 1.399950981140136719e-01 -5.766910500824451447e-03 4.962754435837268829e-03 -3.469283580780029297e-01 -1.171192973852157593e-01 -7.416399568319320679e-02 5.504859238862991333e-02 9.514027833938598633e-02 8.774112910032272339e-02 2.336904592812061310e-02 3.041172027587890625e-01 -1.566099673509597778e-01 -5.464521795511245728e-02
6.912314146757125854e-02 3.175977766513824463e-01 -1.861173361539840698e-01 -3.663732409477233887e-01 3.651113808155059814e-01 -7.191949337720870972e-02 2.347665876150131226e-01 2.416609376668930054e-01 4.432565346360206604e-02 3.050402104854583740e-01 1.355191459879279137e-03 -2.694219946861267090e-01 -8.849584497511386871e-03 -1.033325791358947754e-01 -3.907865285873413086e-02 6.126710027456283569e-02 8.503936231136322021e-02 -7.055395096540451050e-02 1.184745132923126221e-01 -2.644714415073394775e-01 -1.353566646575927734e-01 -5.512898415327072144e-02 -8.765499107539653778e-03 9.099933505058288574e-02 6.496567279100418091e-02 1.972485482692718506e-01 -1.710370033979415894e-01 2.106856554746627808e-01 -9.470020979642868042e-02 4.380591958761215210e-02 8.762516826391220093e-02 -1.691309809684753418e-01
7.009784132242202759e-02 -1.524813026189804077e-01 -8.931402117013931274e-02 -3.887216448783874512e-01 1.330515146255493164e-01 1.490259915590286255e-01 3.525491105392575264e-03 2.124863564968109131e-01 -9.285388141870498657e-02 1.642621308565139771e-01 3.838027268648147583e-02 -5.904538556933403015e-02 4.189045131206512451e-01 -2.142487466335296631e-01 7.302545756101608276e-02 -5.890942364931106567e-02 3.599695861339569092e-01 -5.554983392357826233e-02 1.548999994993209839e-01 7.110676169395446777e-02 1.849053353071212769e-01 2.806879056151956320e-04 -2.597365081310272217e-01 2.841000258922576904e-01 2.044960111379623413e-01 -3.085024282336235046e-02 1.124546900391578674e-01 4.987775534391403198e-02 4.988657683134078979e-02 1.929125338792800903e-01 9.464125335216522217e-02 7.927735894918441772e-02
-2.465345151722431183e-02 1.073762401938438416e-01 -3.433674573898315430e-01 -2.311852425336837769e-01 3.141157031059265137e-01 1.405409872531890869e-01 4.101852476596832275e-01 2.149652689695358276e-01 1.348302960395812988e-01 3.268803283572196960e-02 -1.698290184140205383e-02 1.154387891292572021e-01 -1.778016090393066406e-01 2.005322650074958801e-02 -1.528204232454299927e-01 -3.000496700406074524e-02 2.420184314250946045e-01 -1.015196088701486588e-02 -2.157419361174106598e-02 -3.571996837854385376e-02 -1.065065152943134308e-02 1.568651199340820312e-01 3.478062897920608521e-02 -1.379823237657546997e-01 -2.053448855876922607e-01 2.470567673444747925e-01 2.974614314734935760e-02 -1.140105798840522766e-01 -4.828999564051628113e-02 3.215363919734954834e-01 -1.347411423921585083e-01 2.194405049085617065e-01
2.717150151729583740e-01 1.504144370555877686e-01 -1.795485764741897583e-01 -3.003223538398742676e-01 1.427368670701980591e-01 -2.034766972064971924e-01 8.712745457887649536e-02 2.903341352939605713e-01 -6.644606590270996094e-02 1.199475601315498352e-01 -5.347419995814561844e-03 1.368148624897003174e-01 2.594742476940155029e-01 -8.367215842008590698e-02 -2.473886758089065552e-01 -2.146204411983489990e-01 1.722404807806015015e-01 1.353999823331832886e-01 1.511970460414886475e-01 -3.070123121142387390e-02 2.393312007188796997e-02 1.803578883409500122e-01 -1.270229518413543701e-01 5.335185304284095764e-02 -1.239664200693368912e-02 -1.665005981922149658e-01 2.634981572628021240e-01 -1.663846671581268311e-01 1.922428160905838013e-01 3.350837528705596924e-01 1.002391800284385681e-01 -1.222880743443965912e-02
-2.849995531141757965e-02 2.429555915296077728e-02 -1.623104363679885864e-01 -3.010333180427551270e-01 2.384023368358612061e-01 1.994636841118335724e-02 2.441738694906234741e-01 3.219318389892578125e-01 2.369879931211471558e-02 8.648899197578430176e-02 1.679299324750900269e-01 1.937099099159240723e-01 -9.268908202648162842e-02 -2.010436356067657471e-01 -8.698071539402008057e-02 -2.712054550647735596e-01 3.019550740718841553e-01 7.217463105916976929e-02 1.792774498462677002e-01 -2.258778177201747894e-02 4.326682537794113159e-02 1.364864856004714966e-01 -8.377175033092498779e-02 -2.199541479349136353e-01 -3.224713206291198730e-01 1.732705086469650269e-01 3.863090649247169495e-02 -1.760444492101669312e-01 -4.633428901433944702e-02 1.737619787454605103e-01 7.949156314134597778e-02 2.171528488397598267e-01
1.274248510599136353e-01 -3.261823579668998718e-02 -1.041460260748863220e-01 -3.641706109046936035e-01 8.093613386154174805e-02 1.997828781604766846e-01 1.777025610208511353e-01 2.960093021392822266e-01 2.476066350936889648e-02 1.631236672401428223e-01 -1.652604155242443085e-02 -1.382666975259780884e-01 3.480966389179229736e-01 -2.237714529037475586e-01 5.649907048791646957e-03 -4.272953420877456665e-02 1.948821544647216797e-01 3.459678962826728821e-02 1.631129533052444458e-01 -6.712479144334793091e-02 5.366031080484390259e-02 7.845396548509597778e-02 -2.919832468032836914e-01 2.109874784946441650e-01 2.588573098182678223e-01 2.366800755262374878e-01 -1.446219831705093384e-01 2.341721951961517334e-01 6.676371395587921143e-02 1.203974932432174683e-01 -1.085963770747184753e-01 -1.234437227249145508e-01
4.273656308650970459e-01 -6.901655346155166626e-02 -3.120234608650207520e-01 9.762956202030181885e-02 1.886955350637435913e-01 2.347025573253631592e-01 1.151873171329498291e-01 6.648072600364685059e-02 -1.750654131174087524e-01 -4.535542335361242294e-03 -7.580833882093429565e-02 -1.256645023822784424e-01 2.265335470438003540e-01 -2.181599289178848267e-01 -3.612371534109115601e-02 -1.542012542486190796e-01 2.844542562961578369e-01 2.329439818859100342e-01 2.286410927772521973e-01 7.186143845319747925e-02 2.402412891387939453e-02 2.825946211814880371e-01 -2.011362463235855103e-01 8.770316839218139648e-02 1.744246184825897217e-01 1.449332833290100098e-01 1.494509726762771606e-02 2.856408990919589996e-02 7.640895992517471313e-02 4.075695574283599854e-02 -1.185645610094070435e-01 -1.609244346618652344e-01
7.760887593030929565e-02 2.429451346397399902e-01 -1.692535430192947388e-01 -7.040052860975265503e-02 3.335245847702026367e-01 2.590681612491607666e-02 2.431467920541763306e-01 4.678459092974662781e-02 -3.770657256245613098e-02 1.061768084764480591e-02 -1.388361304998397827e-01 4.272227287292480469e-01 -1.654447764158248901e-01 -1.891431212425231934e-01 -1.118656918406486511e-01 2.038855850696563721e-01 1.498318016529083252e-01 2.057117074728012085e-01 8.275856077671051025e-02 -1.996223628520965576e-01 2.886951565742492676e-01 -1.194325387477874756e-01 -1.443380564451217651e-01 1.884701699018478394e-01 -3.466612100601196289e-02 2.999801635742187500e-01 5.281523242592811584e-02 8.253256231546401978e-02 1.814462989568710327e-02 8.361675590276718140e-02 8.280733227729797363e-02 -1.648505628108978271e-01
3.530331552028656006e-01 1.163820773363113403e-01 -4.659502506256103516e-01 1.747815310955047607e-02 -5.058173090219497681e-02 -1.316275000572204590e-01 9.356746077537536621e-02 -5.334571003913879395e-02 -2.217928171157836914e-01 1.143704727292060852e-01 1.145948618650436401e-01 -6.249609962105751038e-02 -7.588965445756912231e-02 -1.554304063320159912e-01 -2.107667475938796997e-01 6.087657436728477478e-02 2.698566615581512451e-01 1.118485722690820694e-02 -6.131033878773450851e-03 4.786005616188049316e-02 9.618617594242095947e-02 5.241321027278900146e-02 -1.917473524808883667e-01 -9.738053381443023682e-02 3.482927978038787842e-01 3.212067782878875732e-01 -9.771201014518737793e-02 1.542643904685974121e-01 5.711688846349716187e-02 1.986546628177165985e-02 -1.756148189306259155e-01 1.723853647708892822e-01
-9.617967158555984497e-02 2.857295610010623932e-02 -4.474043250083923340e-01 -2.137841880321502686e-01 5.399631708860397339e-02 -3.834354132413864136e-02 2.830473482608795166e-01 1.799431443214416504e-01 1.216069385409355164e-01 -5.951557308435440063e-02 8.560021221637725830e-02 2.502309381961822510e-01 -8.571895211935043335e-02 -6.111098080873489380e-02 -1.874257028102874756e-01 -9.060302376747131348e-02 3.638372421264648438e-01 4.760678112506866455e-02 -2.328653819859027863e-02 -1.802058517932891846e-01 -1.612045569345355034e-03 2.240175157785415649e-01 -1.033619493246078491e-01 -3.121324814856052399e-02 -1.292210668325424194e-01 1.850496083498001099e-01 9.000190347433090210e-02 -6.769478321075439453e-02 9.593687951564788818e-02 3.584265708923339844e-01 -2.105989605188369751e-01 9.659234434366226196e-02
2.275031507015228271e-01 1.382961310446262360e-02 -1.062361747026443481e-01 -4.346961900591850281e-02 1.810809224843978882e-01 1.920132935047149658e-01 -4.000528156757354736e-02 1.935068070888519287e-01 8.793392777442932129e-02 5.489413440227508545e-02 -2.528902590274810791e-01 3.410327434539794922e-02 -5.198898911476135254e-02 -4.549767673015594482e-01 -1.004318594932556152e-01 -2.751111425459384918e-02 4.316600859165191650e-01 5.339127033948898315e-02 3.389797806739807129e-01 1.185056194663047791e-01 5.434002727270126343e-02 2.121069729328155518e-01 7.325774431228637695e-02 2.333788573741912842e-01 8.975663781166076660e-02 1.277349740266799927e-01 1.202173903584480286e-01 1.091752201318740845e-02 1.600084602832794189e-01 -2.442011423408985138e-02 1.164898574352264404e-01 -1.585515737533569336e-01
-3.901491581927984953e-04 -3.118499219417572021e-01 -3.351958096027374268e-01 -1.091341152787208557e-01 4.055402576923370361e-01 -1.725152879953384399e-01 -1.156774461269378662e-01 1.724600344896316528e-01 6.025122106075286865e-02 1.322500705718994141e-01 -1.205121073871850967e-02 -5.580980703234672546e-02 -1.112467870116233826e-01 -4.436953365802764893e-01 -2.490241825580596924e-01 4.884041100740432739e-02 1.745634675025939941e-01 -2.105581760406494141e-01 -7.272046990692615509e-03 6.095962971448898315e-02 5.179359018802642822e-02 -4.501317068934440613e-02 1.162851229310035706e-01 2.963395416736602783e-02 -6.103369221091270447e-02 2.733525633811950684e-01 2.697247453033924103e-02 -9.650750458240509033e-02 -8.401423692703247070e-03 -2.027248889207839966e-01 -1.157914623618125916e-01 -4.864304140210151672e-02
3.524970710277557373e-01 -1.178124621510505676e-01 -2.721491754055023193e-01 -3.764122724533081055e-02 3.121316432952880859e-01 4.919193312525749207e-02 2.490232139825820923e-01 8.459925651550292969e-02 -6.331361085176467896e-02 -2.412934228777885437e-02 -1.239168643951416016e-01 -2.924089878797531128e-02 1.470743566751480103e-01 -3.614878356456756592e-01 -6.780301034450531006e-02 -2.572986781597137451e-01 1.909172236919403076e-01 2.325180917978286743e-01 4.745009168982505798e-02 7.942601107060909271e-03 -6.913975626230239868e-02 1.817141771316528320e-01 8.559939265251159668e-02 1.774975359439849854e-01 8.981179445981979370e-02 -1.956754326820373535e-01 -8.040755242109298706e-02 1.028900220990180969e-01 -5.155041813850402832e-02 3.181809782981872559e-01 1.404191702604293823e-01 -1.303085982799530029e-01
1.184005215764045715e-01 1.548918485641479492e-01 -2.063361555337905884e-01 1.556252390146255493e-01 2.044077515602111816e-01 -3.796217497438192368e-03 2.231086790561676025e-01 7.172299921512603760e-02 2.881893217563629150e-01 8.777849376201629639e-02 5.555109307169914246e-02 -7.487796247005462646e-02 1.610226347111165524e-03 -2.759678065776824951e-01 -2.918780148029327393e-01 -8.163990825414657593e-02 2.417294383049011230e-01 1.349339932203292847e-01 -2.047859281301498413e-01 -2.195372134447097778e-01 3.367436826229095459e-01 -1.083034947514533997e-01 -2.589654326438903809e-01 -1.705977916717529297e-01 -5.069071054458618164e-02 8.641386032104492188e-02 2.370097488164901733e-01 9.655205160379409790e-02 -1.294092535972595215e-01 -4.382973071187734604e-03 -2.250218838453292847e-01 2.734176814556121826e-03
-1.707686483860015869e-01 1.053562760353088379e-01 -3.877086341381072998e-01 -2.749087512493133545e-01 -6.272377818822860718e-02 -2.208343893289566040e-01 2.818419635295867920e-01 1.740638762712478638e-01 8.312857151031494141e-02 -3.166599199175834656e-02 3.146776184439659119e-02 1.904161721467971802e-01 -4.644798114895820618e-02 -7.975710183382034302e-02 -1.457006633281707764e-01 -8.431689441204071045e-02 4.059713184833526611e-01 1.453883498907089233e-01 -1.132756769657135010e-01 -1.754697412252426147e-01 -1.097094491124153137e-01 1.490136384963989258e-01 -5.166371539235115051e-02 4.483339190483093262e-02 -4.139360412955284119e-02 1.783854067325592041e-01 1.200001686811447144e-01 4.324188828468322754e-02 9.874510020017623901e-02 3.767846226692199707e-01 -1.028706729412078857e-01 9.378477185964584351e-02
4.138701260089874268e-01 -2.235529422760009766e-01 -8.721817284822463989e-02 3.455414995551109314e-02 3.744235932826995850e-01 4.791983217000961304e-02 1.850477047264575958e-02 2.324992716312408447e-01 5.906786769628524780e-02 -1.001607533544301987e-02 -7.590262591838836670e-02 2.815835177898406982e-01 -2.280213832855224609e-01 -1.484183669090270996e-01 7.452924549579620361e-02 -3.567238524556159973e-02 3.421939611434936523e-01 9.887993335723876953e-02 -1.728015579283237457e-02 1.279917508363723755e-01 -1.027245819568634033e-01 -1.111965328454971313e-01 -1.055091395974159241e-01 2.096393853425979614e-01 -1.359622925519943237e-01 -7.863478362560272217e-02 7.080443669110536575e-03 -2.136305123567581177e-01 1.744003146886825562e-01 4.326666891574859619e-02 -3.252588212490081787e-02 -2.798275053501129150e-01
-5.249882489442825317e-02 -1.764268428087234497e-01 -9.543416649103164673e-02 5.569222941994667053e-02 4.307141602039337158e-01 -6.006724014878273010e-02 -1.825889945030212402e-02 1.842433363199234009e-01 -7.845862954854965210e-02 1.989170443266630173e-03 -1.574088782072067261e-01 -2.362193316221237183e-01 -4.260408133268356323e-02 -2.775120139122009277e-01 -1.661943793296813965e-01 -7.229484617710113525e-02 2.760754525661468506e-01 1.231131777167320251e-01 1.043129861354827881e-01 2.830145321786403656e-02 -4.318496957421302795e-02 5.821292474865913391e-02 -4.050263166427612305e-01 1.831243038177490234e-01 1.231206431984901428e-01 -1.053933203220367432e-01 -2.319855391979217529e-01 -3.514125943183898926e-01 -2.828790806233882904e-02 7.365725189447402954e-02 1.280737072229385376e-01 -4.778493894264101982e-04
4.537444710731506348e-01 4.292298480868339539e-02 -2.977081537246704102e-01 1.150932349264621735e-02 2.149848192930221558e-01 2.248578369617462158e-01 8.257743716239929199e-02 1.920088082551956177e-01 -9.842384606599807739e-02 3.631492704153060913e-02 -1.659101992845535278e-02 7.080361992120742798e-02 9.678047895431518555e-02 -2.429012507200241089e-01 -8.788062632083892822e-02 -1.496124118566513062e-01 1.878180652856826782e-01 2.935104444622993469e-02 2.999455928802490234e-01 -5.553669482469558716e-02 5.266894772648811340e-02 3.036813139915466309e-01 -2.731860578060150146e-01 2.301978468894958496e-01 1.900772601366043091e-01 1.347531676292419434e-01 1.207248046994209290e-01 -5.606469139456748962e-02 1.387032121419906616e-02 1.054423674941062927e-01 1.045452654361724854e-01 -4.715709388256072998e-02
6.325990706682205200e-02 3.502564132213592529e-01 -1.961115896701812744e-01 -2.648289203643798828e-01 2.453065514564514160e-01 -1.297949254512786865e-01 9.841888397932052612e-02 3.113302886486053467e-01 -2.368272393941879272e-01 2.026423066854476929e-01 -6.252579391002655029e-03 5.103482864797115326e-03 1.623368412256240845e-01 -3.686665594577789307e-01 4.681405797600746155e-02 -9.748001396656036377e-02 3.236348927021026611e-02 1.971865892410278320e-01 1.435513794422149658e-01 -3.342896699905395508e-01 -1.584495902061462402e-01 2.086359411478042603e-01 -6.508121639490127563e-02 1.271191537380218506e-01 3.555092215538024902e-02 1.263448894023895264e-01 1.767446845769882202e-02 1.224451232701539993e-03 8.280317485332489014e-02 -8.039129525423049927e-02 4.540544748306274414e-02 -1.251919567584991455e-01
-6.652444601058959961e-02 1.198720782995223999e-01 -5.007334351539611816e-01 -2.191977500915527344e-01 -4.780181124806404114e-02 -5.278021469712257385e-02 1.768055260181427002e-01 5.854609981179237366e-02 9.990615397691726685e-02 -8.478864282369613647e-02 -3.412022441625595093e-02 2.247148156166076660e-01 -1.802295595407485962e-01 -3.679072111845016479e-02 -2.422178089618682861e-01 -4.647746682167053223e-02 3.847669363021850586e-01 1.748909801244735718e-01 -3.779606521129608154e-02 -1.217872500419616699e-01 -3.497521579265594482e-02 1.969807296991348267e-01 -9.396608173847198486e-02 1.150846406817436218e-01 -1.318611502647399902e-01 1.912014782428741455e-01 7.288499921560287476e-02 -4.178206995129585266e-02 1.159183159470558167e-01 3.476524651050567627e-01 -1.332917660474777222e-01 9.542908519506454468e-02
2.371350973844528198e-01 2.521640360355377197e-01 -1.987366527318954468e-01 -3.144727349281311035e-01 2.912457287311553955e-01 8.329271338880062103e-03 2.740800380706787109e-01 1.403815019875764847e-02 8.978004008531570435e-02 -4.152354598045349121e-02 -1.478519141674041748e-01 -1.510686427354812622e-01 -1.266507711261510849e-02 -8.800756931304931641e-02 -1.132813692092895508e-01 -2.620413601398468018e-01 1.688660532236099243e-01 1.630222611129283905e-02 -2.266314327716827393e-01 -2.386561781167984009e-01 -9.800042212009429932e-02 2.152210026979446411e-01 -2.195643633604049683e-01 -1.364516764879226685e-01 1.472303122282028198e-01 -2.060218248516321182e-03 2.486476749181747437e-01 5.779607594013214111e-02 1.864274591207504272e-02 2.321788370609283447e-01 -1.480978429317474365e-01 1.217518746852874756e-01
1.579393893480300903e-01 3.466159850358963013e-02 -1.691056489944458008e-01 -8.608020097017288208e-02 2.284416258335113525e-01 1.829055696725845337e-01 3.323145210742950439e-02 -4.418132826685905457e-02 -3.672562167048454285e-02 1.921731829643249512e-01 9.195483289659023285e-03 -4.386052116751670837e-02 -3.380171954631805420e-01 -2.317624986171722412e-01 -2.708070166409015656e-02 -8.837018162012100220e-03 1.522890776395797729e-01 -1.921773888170719147e-02 1.740740537643432617e-01 -9.264481067657470703e-02 1.904018819332122803e-01 -2.611256241798400879e-01 -1.039702519774436951e-01 2.932102680206298828e-01 1.897234618663787842e-01 4.583103954792022705e-01 -2.079102098941802979e-01 1.078901365399360657e-01 1.439135372638702393e-01 1.882015168666839600e-01 -8.368753641843795776e-02 -1.112207174301147461e-01
2.903433442115783691e-01 7.666758447885513306e-02 -1.032981872558593750e-01 -2.291245013475418091e-01 2.537037730216979980e-01 -2.362909764051437378e-01 8.965183794498443604e-02 2.623476684093475342e-01 -8.079396188259124756e-02 2.482197880744934082e-01 -2.176189124584197998e-01 -2.726548016071319580e-01 1.315477192401885986e-01 1.603552848100662231e-01 1.583970934152603149e-01 1.629791557788848877e-01 1.936002969741821289e-01 -1.406349241733551025e-02 -1.614990383386611938e-01 -1.582328230142593384e-01 1.018034145236015320e-01 1.427664235234260559e-02 -1.401470452547073364e-01 6.373416632413864136e-02 -2.121667265892028809e-01 2.890630066394805908e-01 -3.545181453227996826e-02 -2.433261275291442871e-01 1.119759380817413330e-01 1.970703452825546265e-01 -3.987354412674903870e-02 3.249227302148938179e-03
9.173760563135147095e-02 9.484513103961944580e-02 -3.214294612407684326e-01 -8.846511691808700562e-02 1.270416527986526489e-01 9.589213132858276367e-02 2.899742722511291504e-01 2.983762323856353760e-01 8.403928577899932861e-02 3.577728569507598877e-02 -1.138220056891441345e-01 -1.399034559726715088e-01 -2.746725454926490784e-02 -3.667046725749969482e-01 -4.730717465281486511e-02 1.501627415418624878e-01 1.118663176894187927e-01 -5.817140638828277588e-02 1.241526454687118530e-01 7.057797908782958984e-02 1.692236810922622681e-01 2.093205004930496216e-01 -8.576014637947082520e-02 1.478279978036880493e-01 -2.314146459102630615e-01 -1.274638921022415161e-01 -1.629212796688079834e-01 -1.815995573997497559e-01 -4.485975950956344604e-02 1.334892362356185913e-01 -3.623013198375701904e-01 2.318280339241027832e-01
1.779925264418125153e-02 2.518417872488498688e-02 -1.044144760817289352e-02 -1.561707854270935059e-01 3.331533968448638916e-01 -2.261983044445514679e-02 1.447051316499710083e-01 3.168354034423828125e-01 1.623211242258548737e-02 3.623571693897247314e-01 2.391789555549621582e-01 1.200569719076156616e-01 -1.441097259521484375e-01 -2.777938358485698700e-02 -4.570941627025604248e-02 -6.257617473602294922e-02 1.520116627216339111e-01 1.153400018811225891e-01 1.826735138893127441e-01 -6.155690923333168030e-02 2.080913186073303223e-01 -1.091532409191131592e-01 -1.113359443843364716e-02 1.687666922807693481e-01 -1.019485965371131897e-01 3.794014453887939453e-01 -2.401274591684341431e-01 -2.393140941858291626e-01 6.729400157928466797e-02 1.253823190927505493e-01 -1.610668301582336426e-01 -1.952881067991256714e-01
1.863527148962020874e-01 -1.714860945940017700e-01 -1.758559942245483398e-01 -1.219715178012847900e-01 1.598423570394515991e-01 -4.032731056213378906e-02 -2.625880949199199677e-02 3.160725831985473633e-01 2.053610794246196747e-02 2.596080005168914795e-01 8.883771300315856934e-02 1.817689090967178345e-01 -2.677950263023376465e-01 -4.100019931793212891e-01 5.240486189723014832e-02 2.097410410642623901e-01 1.499283015727996826e-01 -6.047280132770538330e-02 -1.439780294895172119e-01 -5.299790203571319580e-02 -1.277961283922195435e-01 5.560598522424697876e-02 -7.024364173412322998e-02 1.344316452741622925e-01 1.563401073217391968e-01 2.844294309616088867e-01 1.939583756029605865e-02 6.943960487842559814e-02 -2.020847946405410767e-01 2.438436895608901978e-01 -1.736866831779479980e-01 -1.840728819370269775e-01
-1.091268733143806458e-01 5.759022012352943420e-02 -3.773161470890045166e-01 -1.462815254926681519e-01 3.747645020484924316e-01 3.208100795745849609e-02 2.195282429456710815e-01 3.293368220329284668e-01 -1.021247357130050659e-01 -4.269594326615333557e-02 -1.122306846082210541e-02 2.589624524116516113e-01 -2.147863060235977173e-01 -8.071236312389373779e-02 -3.688832744956016541e-02 -3.598170354962348938e-02 2.012111395597457886e-01 1.231161281466484070e-01 2.263012342154979706e-02 -1.153387576341629028e-01 1.274097943678498268e-03 2.489937245845794678e-01 -9.284658730030059814e-02 -9.486643224954605103e-02 -1.986489444971084595e-01 1.418624520301818848e-01 -1.123791858553886414e-01 -1.547617018222808838e-01 -1.511324793100357056e-01 2.433739006519317627e-01 -1.883338391780853271e-01 1.592062562704086304e-01
4.628270119428634644e-02 1.079404577612876892e-01 -9.637552499771118164e-02 -1.931664496660232544e-01 1.937671601772308350e-01 -1.137402653694152832e-01 6.607967615127563477e-02 4.776390492916107178e-01 -2.481386661529541016e-01 2.535850703716278076e-01 -1.209769174456596375e-01 -1.142896786332130432e-01 -1.565547287464141846e-01 -3.189607560634613037e-01 1.055749356746673584e-01 -9.843747131526470184e-03 9.660421311855316162e-02 1.192666068673133850e-01 2.200287431478500366e-01 -1.863915622234344482e-01 -1.155901327729225159e-01 -1.841725707054138184e-01 -1.360383182764053345e-01 2.433647364377975464e-01 -2.429392375051975250e-02 2.423325926065444946e-01 -2.206404656171798706e-01 -8.490789681673049927e-02 1.991888880729675293e-02 1.117443218827247620e-01 1.793785579502582550e-02 -7.359512895345687866e-02
1.345275640487670898e-01 4.067983850836753845e-02 -3.248614966869354248e-01 3.527391329407691956e-02 -1.692049391567707062e-02 -9.714014828205108643e-03 3.960015252232551575e-02 2.837896645069122314e-01 -1.623496562242507935e-01 4.869008362293243408e-01 -3.772287443280220032e-02 8.919070661067962646e-02 -3.088198900222778320e-01 4.929383285343647003e-03 1.059843897819519043e-01 5.266255885362625122e-02 2.674733400344848633e-01 3.108124062418937683e-02 -2.696286514401435852e-02 -5.025586858391761780e-02 -2.679489739239215851e-02 -1.361833065748214722e-01 -1.059822291135787964e-01 1.697611957788467407e-01 3.197056651115417480e-01 3.439576029777526855e-01 -1.120597645640373230e-01 -4.734840989112854004e-02 -1.294848471879959106e-01 -1.092933192849159241e-01 5.127631593495607376e-03 9.820379316806793213e-02
1.632029116153717041e-01 -2.099883407354354858e-01 -3.618905842304229736e-01 -5.632732808589935303e-02 4.179088771343231201e-02 -1.392593085765838623e-01 -8.799021691083908081e-02 -1.821477115154266357e-01 -1.887077391147613525e-01 1.276359111070632935e-01 -2.160707674920558929e-02 -2.061166018247604370e-01 -8.216719329357147217e-02 -3.182816505432128906e-01 -1.093431655317544937e-02 -1.262952536344528198e-01 3.287471830844879150e-01 9.925561398267745972e-02 2.974205464124679565e-02 -2.696696221828460693e-01 -7.878793030977249146e-02 2.950984835624694824e-01 2.106088399887084961e-01 8.625975809991359711e-03 -5.486110970377922058e-02 8.935669064521789551e-02 -2.805126011371612549e-01 -1.129676550626754761e-01 2.406067997217178345e-01 1.140835061669349670e-01 -8.772008121013641357e-02 -6.161968782544136047e-02
1.402075029909610748e-02 -3.378432244062423706e-02 -3.105185329914093018e-01 -7.376284152269363403e-02 3.814637959003448486e-01 1.165585964918136597e-01 2.076294831931591034e-02 2.654249966144561768e-01 -2.061421573162078857e-01 -1.069846823811531067e-01 8.825820870697498322e-03 -3.228182345628738403e-02 1.003540530800819397e-01 -1.112319808453321457e-02 -1.550068706274032593e-01 -3.103638887405395508e-01 3.247266709804534912e-01 1.423129439353942871e-01 6.982534378767013550e-02 1.115460470318794250e-01 -8.241359144449234009e-03 -1.263144798576831818e-02 -2.674359977245330811e-01 1.736978888511657715e-01 -3.401781991124153137e-02 -2.194190025329589844e-01 1.164498552680015564e-01 2.896808981895446777e-01 4.376004263758659363e-02 1.772087514400482178e-01 -2.321592569351196289e-01 -4.771926999092102051e-02
1.445039957761764526e-01 8.117477595806121826e-02 -1.912119537591934204e-01 -5.803610663861036301e-03 1.802618950605392456e-01 8.263274282217025757e-02 2.293108999729156494e-01 2.612370252609252930e-01 -1.317202695645391941e-04 1.581778936088085175e-02 3.507498651742935181e-02 1.298457682132720947e-01 6.679463386535644531e-02 -3.949358314275741577e-02 -3.861108422279357910e-02 -1.564315110445022583e-01 5.757942795753479004e-01 1.966344863176345825e-01 2.164896726608276367e-01 8.158089965581893921e-02 1.482995897531509399e-01 1.356336474418640137e-02 -1.413962990045547485e-01 -5.550787225365638733e-02 1.761539280414581299e-01 -8.866696059703826904e-02 6.296298652887344360e-02 2.022615522146224976e-01 9.936662763357162476e-02 3.554207980632781982e-01 1.771712452173233032e-01 -7.160757482051849365e-02
1.279771924018859863e-01 -1.158465743064880371e-01 -1.677076667547225952e-01 -1.451946794986724854e-01 5.125635266304016113e-01 8.879632689058780670e-03 2.677220106124877930e-01 -1.488637775182723999e-01 1.290301531553268433e-01 1.635517925024032593e-01 2.486756891012191772e-01 -2.544286549091339111e-01 1.099366620182991028e-01 -2.931179404258728027e-01 -1.046339236199855804e-02 5.564099550247192383e-02 1.687543839216232300e-01 2.180067598819732666e-01 1.032666787505149841e-01 2.271906584501266479e-01 8.641825616359710693e-02 -1.142601072788238525e-01 -1.878534704446792603e-01 -4.159399494528770447e-02 1.975255087018013000e-02 7.623577117919921875e-02 9.343318641185760498e-02 -2.301765233278274536e-01 -1.535416245460510254e-01 9.133893996477127075e-03 7.578966766595840454e-02 -5.898097530007362366e-03
6.156506761908531189e-02 -7.517478615045547485e-02 -3.857633471488952637e-02 8.602420985698699951e-02 3.579427003860473633e-01 2.528982758522033691e-01 3.798162639141082764e-01 4.637029021978378296e-02 -1.460191309452056885e-01 -5.558314546942710876e-02 -1.919854804873466492e-02 -3.165271133184432983e-02 1.331309974193572998e-01 -2.110160887241363525e-01 -1.343474090099334717e-01 8.558542281389236450e-02 3.332231342792510986e-01 2.022241503000259399e-01 -8.319297432899475098e-02 -7.478575408458709717e-02 -3.256669733673334122e-03 1.407506912946701050e-01 -1.466157287359237671e-01 3.720196187496185303e-01 -2.075644135475158691e-01 5.832814425230026245e-02 -2.856523692607879639e-01 -1.667914390563964844e-01 -1.127060502767562866e-01 -3.180985525250434875e-02 9.709773957729339600e-02 8.102519810199737549e-02
2.971173226833343506e-01 1.292319446802139282e-01 -1.837581992149353027e-01 -2.220780849456787109e-01 -7.982899248600006104e-02 6.079907179810106754e-04 3.052075803279876709e-01 1.808025836944580078e-01 -2.218999713659286499e-01 1.696944534778594971e-01 2.389871142804622650e-02 -7.782083749771118164e-02 -1.701291948556900024e-01 -2.830622494220733643e-01 -9.071014821529388428e-02 -9.851536899805068970e-02 -9.923516213893890381e-02 1.496323198080062866e-01 1.300784200429916382e-02 -1.303906291723251343e-01 2.804609835147857666e-01 -6.443488411605358124e-03 4.679182171821594238e-02 1.097150593996047974e-01 1.473165005445480347e-01 4.411945119500160217e-02 9.674450010061264038e-02 -2.645110785961151123e-01 1.207147240638732910e-01 3.030650615692138672e-01 -3.378475606441497803e-01 4.674009233713150024e-02
7.194122672080993652e-02 1.038399040699005127e-01 -2.770182192325592041e-01 -1.744580268859863281e-01 -3.876882791519165039e-02 3.744663596153259277e-01 2.613916099071502686e-01 8.160650730133056641e-02 -1.226105093955993652e-01 2.108338922262191772e-01 2.985717654228210449e-01 -2.721843123435974121e-01 -7.077515870332717896e-02 -2.020375132560729980e-01 -6.011926755309104919e-02 -1.218755319714546204e-01 2.390533536672592163e-01 2.970741689205169678e-01 -4.408749938011169434e-02 -8.485651761293411255e-02 1.301549971103668213e-01 3.687658905982971191e-02 -2.132598310708999634e-01 1.833790987730026245e-01 -1.646524220705032349e-01 8.154935203492641449e-04 1.591844409704208374e-01 7.341597229242324829e-02 1.364133358001708984e-01 -1.445578932762145996e-01 2.078100852668285370e-02 -1.530160754919052124e-01
2.132606506347656250e-01 9.826392680406570435e-02 -2.458942979574203491e-01 2.784157991409301758e-01 2.107995152473449707e-01 -3.463583439588546753e-02 1.267352551221847534e-01 -5.317448452115058899e-02 -2.474725060164928436e-02 7.492557913064956665e-02 1.044648811221122742e-01 -1.189305335283279419e-01 -5.138796940445899963e-02 -4.891923367977142334e-01 1.019530817866325378e-01 1.075357273221015930e-01 1.822887063026428223e-01 -3.057442009449005127e-01 -7.198498398065567017e-02 -2.571190008893609047e-03 -2.591456174850463867e-01 -2.844506315886974335e-02 -8.107365667819976807e-02 5.731735751032829285e-02 -1.391410231590270996e-01 2.895182669162750244e-01 1.626575738191604614e-01 -5.960009247064590454e-02 6.235765665769577026e-02 2.712777853012084961e-01 1.593780703842639923e-02 -1.628542840480804443e-01
1.511027216911315918e-01 2.082295715808868408e-02 -3.082842230796813965e-01 -1.468107551336288452e-01 6.966039538383483887e-02 1.217843741178512573e-01 1.190416216850280762e-01 4.845098406076431274e-02 3.236563131213188171e-02 2.037762850522994995e-01 2.226809263229370117e-01 -3.275935947895050049e-01 -1.871147602796554565e-01 -1.225078105926513672e-01 1.436526514589786530e-02 -1.558222714811563492e-02 2.405825704336166382e-01 4.185248911380767822e-01 4.102065786719322205e-02 1.905336678028106689e-01 -1.012006774544715881e-01 4.413464665412902832e-02 -7.115557789802551270e-02 3.806288540363311768e-01 2.080885171890258789e-01 6.867202371358871460e-02 -1.095331385731697083e-01 1.542518883943557739e-01 -9.063803404569625854e-02 2.009128183126449585e-01 1.331233978271484375e-02 -9.092621505260467529e-02
2.462433576583862305e-01 8.913577347993850708e-02 -4.342244863510131836e-01 -1.853059679269790649e-01 3.815456032752990723e-01 -2.155701816082000732e-02 9.532929211854934692e-02 2.616197764873504639e-01 -6.722247600555419922e-02 3.543103858828544617e-02 -1.857785740867257118e-03 -1.867902092635631561e-02 1.783692985773086548e-01 -2.226137518882751465e-01 2.383938878774642944e-01 1.644173115491867065e-01 5.715040862560272217e-02 4.283949732780456543e-02 7.873163372278213501e-02 -4.941816255450248718e-02 -5.177414789795875549e-02 2.115250080823898315e-01 2.637853622436523438e-01 1.575828194618225098e-01 8.327113837003707886e-02 2.015659809112548828e-01 -6.543646752834320068e-02 -4.404692910611629486e-03 2.759198844432830811e-01 6.410243455320596695e-03 1.523592136800289154e-02 -1.724576354026794434e-01
3.820723891258239746e-01 -5.121685937047004700e-02 -1.015450060367584229e-01 1.114864572882652283e-01 4.219481348991394043e-01 3.705959394574165344e-02 6.002409011125564575e-02 -2.859185077250003815e-02 -6.631454825401306152e-02 -1.035711467266082764e-01 -2.294545769691467285e-01 -2.181140184402465820e-01 5.542124435305595398e-02 -2.121172994375228882e-01 -2.869791164994239807e-02 -2.534158825874328613e-01 1.553084552288055420e-01 2.126872539520263672e-01 -9.527098387479782104e-02 -1.403359770774841309e-01 -8.096028119325637817e-02 6.120195984840393066e-02 -1.571589559316635132e-01 3.639882504940032959e-01 2.491446956992149353e-02 1.137273386120796204e-01 4.000057280063629150e-02 -2.071496546268463135e-01 -3.748750314116477966e-02 1.817296743392944336e-01 2.413528114557266235e-01 2.221955219283699989e-03
1.754564195871353149e-01 -3.225560486316680908e-02 -3.189878761768341064e-01 1.396860927343368530e-01 2.208252251148223877e-01 -1.237691938877105713e-01 -1.375235468149185181e-01 1.779133528470993042e-01 2.046330571174621582e-01 9.576990455389022827e-02 1.061337292194366455e-01 -1.043083844706416130e-03 -2.520096488296985626e-02 -2.296039462089538574e-01 7.306046783924102783e-02 2.142538316547870636e-02 3.774074018001556396e-01 2.075970470905303955e-01 2.888041138648986816e-01 1.063054427504539490e-01 1.482447385787963867e-01 1.575270593166351318e-01 2.411505877971649170e-01 2.303766310214996338e-01 2.365807592868804932e-01 9.835129603743553162e-03 2.418555319309234619e-03 -2.598964869976043701e-01 -1.669686734676361084e-01 -1.393457595258951187e-02 -1.164978444576263428e-01 -8.529461920261383057e-02
-6.723218248225748539e-04 1.902317069470882416e-02 -4.397421181201934814e-01 -1.722846478223800659e-01 1.694121211767196655e-01 1.235384643077850342e-01 2.019845182076096535e-03 -1.747410558164119720e-02 1.886070705950260162e-02 -1.141819059848785400e-01 -7.877231389284133911e-02 -8.366400003433227539e-02 9.957029670476913452e-02 -1.335924305021762848e-02 3.539179265499114990e-02 -1.053720042109489441e-01 2.930021584033966064e-01 2.005959488451480865e-02 -3.211621642112731934e-01 -2.134332060813903809e-01 -5.203336849808692932e-02 1.263659447431564331e-01 -2.364558577537536621e-01 4.263435024768114090e-03 7.178286463022232056e-02 2.998281419277191162e-01 2.483028322458267212e-01 -5.274321511387825012e-02 -7.557805627584457397e-02 4.108767211437225342e-01 -7.656396180391311646e-02 1.839237064123153687e-01
-2.174258232116699219e-01 -1.194280460476875305e-01 -2.743912339210510254e-01 -1.065662056207656860e-01 2.130742222070693970e-01 -1.834205538034439087e-01 9.351561963558197021e-02 1.093364581465721130e-01 1.586353778839111328e-01 8.692396432161331177e-02 3.165911883115768433e-02 8.536060154438018799e-02 -1.012722328305244446e-01 -1.562633067369461060e-01 6.788679957389831543e-02 -1.336871087551116943e-02 3.497067689895629883e-01 9.295009821653366089e-02 3.180859610438346863e-02 -1.969386041164398193e-01 -4.245822876691818237e-02 4.542860686779022217e-01 -1.040470506995916367e-02 -3.622979670763015747e-02 -1.449811607599258423e-01 1.868684291839599609e-01 1.187444180250167847e-01 -7.498274743556976318e-02 -1.655001640319824219e-01 3.618882000446319580e-01 -3.813970088958740234e-02 2.362218946218490601e-01
1.546317934989929199e-01 1.054687574505805969e-01 -3.638582825660705566e-01 8.063868619501590729e-03 2.172129750251770020e-01 -1.556062046438455582e-02 1.584208011627197266e-01 4.532043635845184326e-01 -9.695892781019210815e-02 1.599130332469940186e-01 1.978948861360549927e-01 9.645342826843261719e-02 2.147401869297027588e-01 -7.860218733549118042e-02 -1.676199585199356079e-01 1.136699467897415161e-01 1.374292522668838501e-01 2.447907626628875732e-01 -1.628908514976501465e-02 -1.243061944842338562e-01 6.901288032531738281e-02 6.809847801923751831e-02 1.355074197053909302e-01 2.142308205366134644e-01 2.962541207671165466e-02 -9.518760442733764648e-02 1.981896013021469116e-01 -2.495497465133666992e-01 2.494796663522720337e-01 6.870722770690917969e-02 5.681745707988739014e-02 -1.672696471214294434e-01
2.656975090503692627e-01 -2.483301162719726562e-01 -2.066017091274261475e-01 -8.075996488332748413e-02 1.175716519355773926e-01 -4.885045811533927917e-02 3.756811022758483887e-01 1.893892735242843628e-01 -1.923311203718185425e-01 3.103052675724029541e-01 1.501586884260177612e-01 -7.824186235666275024e-03 7.206428796052932739e-02 -8.392537012696266174e-03 4.261771962046623230e-02 1.677193790674209595e-01 3.285196125507354736e-01 -8.277567476034164429e-02 2.514795958995819092e-01 -1.070097088813781738e-01 1.827237755060195923e-01 -1.785357892513275146e-01 -5.436080694198608398e-02 2.368596196174621582e-02 -4.710730910301208496e-02 7.580228149890899658e-02 -7.665236294269561768e-02 -1.506952010095119476e-02 3.730735480785369873e-01 -4.490633960813283920e-03 -1.039002463221549988e-01 -1.090932041406631470e-01
6.744492053985595703e-02 -8.948399871587753296e-02 -4.154920876026153564e-01 -2.193741947412490845e-01 5.363434553146362305e-02 -1.831368207931518555e-01 3.466160297393798828e-01 6.377102434635162354e-02 1.884719170629978180e-02 -3.587615862488746643e-02 -9.698476642370223999e-02 6.862868904136121273e-04 8.999720960855484009e-02 2.655216157436370850e-01 -1.545982956886291504e-01 -1.544492691755294800e-01 3.920038342475891113e-01 2.268407493829727173e-01 1.319707930088043213e-01 -7.852497696876525879e-02 -8.828108012676239014e-02 1.683240681886672974e-01 -1.983727514743804932e-01 -3.972786664962768555e-02 1.355772018432617188e-01 1.730479747056961060e-01 -1.044556498527526855e-01 -1.066775340586900711e-02 -1.171915754675865173e-01 1.345340162515640259e-01 -4.754037410020828247e-02 2.635277509689331055e-01
-1.228754073381423950e-01 1.542836278676986694e-01 -2.143963873386383057e-01 -2.639290094375610352e-01 3.515563905239105225e-01 -5.846231803297996521e-02 -4.145953804254531860e-02 8.879204839468002319e-02 1.249887607991695404e-02 2.168732434511184692e-01 1.230849772691726685e-01 9.733023494482040405e-02 -6.061434000730514526e-02 3.382273763418197632e-02 7.003127783536911011e-02 1.043422669172286987e-01 2.867304384708404541e-01 -4.575778543949127197e-02 -3.461317718029022217e-01 -1.328382343053817749e-01 2.649971544742584229e-01 -5.192939564585685730e-02 -2.479689568281173706e-01 4.299027025699615479e-01 9.092019498348236084e-02 1.817974001169204712e-01 6.101044267416000366e-02 -4.112868756055831909e-02 -1.079372614622116089e-01 7.310811430215835571e-02 -1.042560711503028870e-01 2.926526032388210297e-02
9.699571877717971802e-03 1.354393661022186279e-01 -5.787191390991210938e-01 7.039947807788848877e-02 9.238434582948684692e-02 4.587622825056314468e-03 -3.119565360248088837e-02 1.554498672485351562e-01 1.001132279634475708e-02 7.682975381612777710e-02 1.290025413036346436e-01 -1.766842976212501526e-02 7.799305766820907593e-02 -5.618566647171974182e-02 -5.682937055826187134e-02 -6.781709939241409302e-02 3.848897218704223633e-01 -4.754016920924186707e-02 1.005573570728302002e-01 -1.335421651601791382e-01 -2.970509529113769531e-01 1.909674406051635742e-01 -1.404781341552734375e-01 -1.839836388826370239e-01 -1.663572899997234344e-02 -3.557518124580383301e-02 6.268657743930816650e-03 -1.144765168428421021e-01 2.797694504261016846e-01 3.023330271244049072e-01 -1.233100071549415588e-01 1.084698662161827087e-01
2.759718596935272217e-01 4.192201048135757446e-02 -6.403703242540359497e-02 -1.190932616591453552e-01 3.259624838829040527e-01 -3.335378691554069519e-02 2.357173413038253784e-01 4.022767543792724609e-01 -2.418260835111141205e-02 2.836874723434448242e-01 -1.614529937505722046e-01 -5.759721621870994568e-02 -1.785368286073207855e-02 9.266670048236846924e-02 -5.255937948822975159e-02 1.917702555656433105e-01 4.350442066788673401e-02 3.988864645361900330e-02 -1.802890747785568237e-01 -2.482707202434539795e-01 7.374339271336793900e-03 5.254618823528289795e-02 -1.102123260498046875e-01 2.724271118640899658e-01 1.609978824853897095e-02 7.008217275142669678e-02 9.174828231334686279e-02 -2.732354104518890381e-01 3.210834264755249023e-01 1.970819234848022461e-01 -5.584956705570220947e-02 -6.827801931649446487e-03
-1.710626929998397827e-01 -5.608144775032997131e-02 -2.994184754788875580e-02 -2.354063689708709717e-01 1.151371300220489502e-01 1.188625246286392212e-01 1.268055438995361328e-01 3.084422051906585693e-01 -3.809910640120506287e-02 3.347277641296386719e-01 3.761058673262596130e-02 -2.478682808578014374e-02 2.245161384344100952e-01 -1.745218336582183838e-01 -2.964084036648273468e-03 3.722870722413063049e-02 3.465342819690704346e-01 1.318845450878143311e-01 -2.174522131681442261e-01 2.806547656655311584e-02 1.807895451784133911e-01 6.938668340444564819e-02 -1.333512365818023682e-01 2.391265928745269775e-01 -2.045523524284362793e-01 3.908402621746063232e-01 -1.248316019773483276e-01 -6.202426180243492126e-02 7.424437254667282104e-02 1.502989232540130615e-01 -1.627054065465927124e-01 -9.097391366958618164e-02
1.575319916009902954e-01 3.969648387283086777e-03 -1.019747704267501831e-01 7.468940317630767822e-02 4.469229876995086670e-01 -2.129708677530288696e-01 -5.754676461219787598e-02 2.453053146600723267e-01 -1.024812310934066772e-01 -1.591126471757888794e-01 -4.317345842719078064e-02 -1.895070523023605347e-01 1.478731185197830200e-01 -3.147571682929992676e-01 -2.230640649795532227e-01 -1.715509891510009766e-01 1.158695966005325317e-01 9.703954309225082397e-02 -1.966521292924880981e-01 -1.178336367011070251e-01 1.789975315332412720e-01 4.621192440390586853e-02 -4.442318975925445557e-01 3.332360833883285522e-02 -3.705246746540069580e-02 1.490368545055389404e-01 -3.209888562560081482e-02 -3.226278722286224365e-02 -1.255258470773696899e-01 1.215306594967842102e-01 -8.073252439498901367e-02 -7.847195118665695190e-02
-2.593112643808126450e-03 4.304560720920562744e-01 -1.933184862136840820e-01 -1.207543984055519104e-01 3.350000977516174316e-01 -1.328560560941696167e-01 -4.632469639182090759e-02 1.993781775236129761e-01 -8.886626362800598145e-02 1.451746672391891479e-01 -4.872410371899604797e-02 -1.186605077236890793e-02 2.112884819507598877e-02 -3.733256459236145020e-01 3.101194202899932861e-01 -6.069914996623992920e-02 1.718541234731674194e-01 -5.892286449670791626e-02 1.749062538146972656e-01 -1.740041226148605347e-01 -1.749272271990776062e-02 2.385176867246627808e-01 4.604424908757209778e-02 3.024041354656219482e-01 2.415300905704498291e-02 5.798297375440597534e-02 -1.080575138330459595e-01 -5.613211542367935181e-02 -2.035056427121162415e-02 1.939866095781326294e-01 -5.447049438953399658e-02 -1.240329742431640625e-01
-1.578872650861740112e-01 -5.912195518612861633e-02 -2.597525119781494141e-01 -2.039483934640884399e-01 2.963649034500122070e-01 -1.442940905690193176e-02 2.671519815921783447e-01 -8.121968805789947510e-02 -2.651667781174182892e-02 -2.249178886413574219e-01 -3.925321251153945923e-02 2.544201351702213287e-02 -4.989683628082275391e-02 -3.636163771152496338e-01 9.382840991020202637e-02 -2.072443664073944092e-01 1.347264945507049561e-01 1.175565868616104126e-01 1.449155062437057495e-01 1.294094771146774292e-01 1.179406642913818359e-01 3.104400336742401123e-01 2.295630052685737610e-02 1.571143418550491333e-01 -1.798415035009384155e-01 2.016907930374145508e-01 2.217387408018112183e-01 1.122120916843414307e-01 2.118674665689468384e-01 2.152836918830871582e-01 -4.952146857976913452e-02 1.512639373540878296e-01
-7.838329672813415527e-02 1.554337590932846069e-01 -4.120234251022338867e-01 -3.665694296360015869e-01 9.042560309171676636e-02 -6.825745105743408203e-02 2.355636507272720337e-01 1.428618729114532471e-01 -3.259257972240447998e-02 -7.046739757061004639e-02 1.524985395371913910e-02 1.776149570941925049e-01 -2.618267238140106201e-01 -9.520394727587699890e-03 -8.867835253477096558e-02 -9.624313563108444214e-02 3.771508932113647461e-01 1.190483272075653076e-01 -1.402738392353057861e-01 -1.908423900604248047e-01 -8.129814267158508301e-02 2.197238206863403320e-01 -1.031480357050895691e-01 3.119386732578277588e-02 -6.798951327800750732e-02 1.521855890750885010e-01 7.343164086341857910e-02 -8.010201901197433472e-02 1.549848355352878571e-02 3.090162277221679688e-01 -1.641126722097396851e-01 1.094394028186798096e-01
5.670114606618881226e-02 -1.594878733158111572e-01 -3.669574260711669922e-01 1.410616338253021240e-01 2.867591679096221924e-01 4.581810161471366882e-02 1.719474196434020996e-01 -1.941858325153589249e-03 -2.092732936143875122e-01 1.290717422962188721e-01 -2.204647362232208252e-01 -1.675017476081848145e-01 -4.771870002150535583e-02 -6.519252806901931763e-02 6.609357893466949463e-02 -1.359612941741943359e-01 9.902966767549514771e-02 2.941232919692993164e-01 1.212142333388328552e-01 -1.474848240613937378e-01 2.704317569732666016e-01 9.595622867345809937e-02 -2.722211778163909912e-01 1.929395049810409546e-01 -1.961579322814941406e-01 1.391431391239166260e-01 -9.772817045450210571e-02 -2.252048701047897339e-01 -5.420335382223129272e-02 -6.357239186763763428e-02 2.881194949150085449e-01 4.318873211741447449e-02
1.368282884359359741e-01 2.806691825389862061e-01 -1.361424624919891357e-01 -4.686471819877624512e-01 2.451875656843185425e-01 -1.129823699593544006e-01 1.706296503543853760e-01 6.265929341316223145e-02 8.416215330362319946e-02 8.048743754625320435e-02 -4.405834712088108063e-03 -4.493292793631553650e-02 -7.220804691314697266e-02 -2.073228061199188232e-01 2.678328454494476318e-01 2.227877229452133179e-01 2.352877110242843628e-01 6.332297623157501221e-02 -7.924365997314453125e-02 -1.512674987316131592e-01 -2.545500695705413818e-01 -1.770133525133132935e-01 -2.504449188709259033e-01 2.086485028266906738e-01 -7.008349150419235229e-02 5.978045240044593811e-02 1.607956737279891968e-01 -2.071724273264408112e-02 4.953270778059959412e-02 4.085303097963333130e-02 1.772865802049636841e-01 1.095860004425048828e-01
1.606896519660949707e-01 9.005117416381835938e-02 -3.639978766441345215e-01 4.541138932108879089e-02 1.466946005821228027e-01 1.279773712158203125e-01 2.028924375772476196e-01 -1.320137875154614449e-03 1.508907377719879150e-01 8.042233437299728394e-02 6.849517673254013062e-02 -1.448909193277359009e-01 -1.075887903571128845e-01 -1.825618296861648560e-01 -2.148237824440002441e-01 1.763450354337692261e-01 1.998175382614135742e-01 2.679812312126159668e-01 2.128293178975582123e-02 1.067806780338287354e-01 5.063518881797790527e-03 -1.701912730932235718e-01 -2.306650727987289429e-01 3.925158083438873291e-01 1.983608156442642212e-01 2.548651397228240967e-01 -5.140173807740211487e-02 -6.788028776645660400e-02 -2.053121626377105713e-01 5.882750824093818665e-02 1.506739556789398193e-01 -1.887995600700378418e-01
-5.273294635117053986e-03 -3.134016692638397217e-01 -3.467788100242614746e-01 -9.398844838142395020e-02 1.804694831371307373e-01 1.183665990829467773e-01 -1.102533563971519470e-02 -6.146138161420822144e-02 7.365273684263229370e-02 3.449713438749313354e-02 1.032066941261291504e-01 2.124982774257659912e-01 4.274040833115577698e-02 -3.188872337341308594e-01 -3.479630127549171448e-02 1.718709766864776611e-01 2.033722102642059326e-01 9.525053203105926514e-02 -9.869995713233947754e-02 -1.531458050012588501e-01 3.940280526876449585e-02 -1.178982183337211609e-01 -1.183153837919235229e-01 4.237832129001617432e-02 -7.788953930139541626e-02 1.764895915985107422e-01 -1.511148065328598022e-01 -9.449406713247299194e-02 1.994310766458511353e-01 3.918781280517578125e-01 -3.380625247955322266e-01 -1.844239234924316406e-01
8.330889046192169189e-03 2.575385272502899170e-01 -3.462836742401123047e-01 -1.661476194858551025e-01 4.201324582099914551e-01 -9.637800604104995728e-02 -1.918826401233673096e-01 3.436371088027954102e-01 -1.729365065693855286e-02 4.435822367668151855e-03 3.225768730044364929e-02 -2.149390280246734619e-01 1.193697471171617508e-02 -2.416923642158508301e-01 1.078072860836982727e-01 -2.493717819452285767e-01 1.182057242840528488e-02 2.024170607328414917e-01 2.698540687561035156e-02 -5.766746401786804199e-02 -1.596598923206329346e-01 7.966943085193634033e-02 1.061649620532989502e-01 3.225045204162597656e-01 1.354305595159530640e-01 1.892141103744506836e-01 -3.428075462579727173e-03 -6.415161490440368652e-02 7.623860239982604980e-02 8.716626465320587158e-02 -3.612871095538139343e-02 1.364232599735260010e-02
9.794281423091888428e-02 1.895371228456497192e-01 1.295770052820444107e-02 -1.423357278108596802e-01 4.891650676727294922e-01 -1.913931071758270264e-01 1.418854147195816040e-01 2.498531639575958252e-01 -4.571615904569625854e-02 3.923681378364562988e-01 2.543632127344608307e-02 -2.092061340808868408e-01 1.249089390039443970e-01 1.137526109814643860e-01 -7.039767503738403320e-02 3.720669448375701904e-02 3.401975929737091064e-01 1.004536822438240051e-01 1.064836233854293823e-01 -4.584656655788421631e-02 -3.902084752917289734e-02 -2.267846465110778809e-02 -1.202211454510688782e-01 1.611859500408172607e-01 -7.016966491937637329e-02 3.152260780334472656e-01 5.294822156429290771e-02 1.213928088545799255e-01 1.319550126791000366e-01 -5.213751643896102905e-02 -1.285437941551208496e-01 -4.766272846609354019e-03
1.579158157110214233e-01 -1.441793143749237061e-01 -2.004902213811874390e-01 -1.179001927375793457e-01 1.178287062793970108e-02 1.435433775186538696e-01 3.349120318889617920e-01 2.296864539384841919e-01 -7.805945724248886108e-02 4.679051041603088379e-02 7.522241771221160889e-02 -1.575070470571517944e-01 1.363798789680004120e-02 -5.092395469546318054e-02 -8.277509361505508423e-02 1.420516669750213623e-01 3.189300894737243652e-01 -6.479956209659576416e-02 3.180222213268280029e-01 -1.309431046247482300e-01 4.156402125954627991e-02 -1.429176628589630127e-01 -1.086608991026878357e-01 3.892745077610015869e-02 4.309158027172088623e-02 1.963239461183547974e-01 -1.630283594131469727e-01 -5.766203626990318298e-02 2.111783772706985474e-01 2.003553956747055054e-01 2.062877872958779335e-03 -4.808664321899414062e-01
1.307771205902099609e-01 3.692521713674068451e-03 -1.775435656309127808e-01 -3.581913411617279053e-01 2.349511682987213135e-01 2.402616590261459351e-01 2.120582461357116699e-01 3.222899138927459717e-01 -1.309400051832199097e-01 2.006782889366149902e-01 -5.683540180325508118e-02 -4.475213214755058289e-02 3.020378649234771729e-01 -4.216256737709045410e-02 1.847846657037734985e-01 1.260891109704971313e-01 8.961680531501770020e-02 8.481482416391372681e-02 -1.477594226598739624e-01 -3.668172657489776611e-02 1.815636269748210907e-02 1.049654856324195862e-01 -2.250420898199081421e-01 2.939500510692596436e-01 -2.033466249704360962e-01 2.526312172412872314e-01 -1.364139560610055923e-02 -1.122167035937309265e-01 1.447339355945587158e-01 1.307166963815689087e-01 4.886021465063095093e-02 1.020835936069488525e-01
-2.686416264623403549e-03 1.844320446252822876e-01 -3.513909578323364258e-01 -8.445221185684204102e-02 2.550354897975921631e-01 -2.776681911200284958e-03 1.640627980232238770e-01 2.330093272030353546e-02 -2.792912423610687256e-01 2.918788492679595947e-01 -1.625632196664810181e-01 -1.190125495195388794e-01 2.277311831712722778e-01 -4.732415974140167236e-01 1.339313238859176636e-01 3.954527527093887329e-02 2.125431597232818604e-01 2.197843231260776520e-02 1.788702607154846191e-01 8.392474055290222168e-02 4.169824067503213882e-03 1.070034205913543701e-01 7.262337207794189453e-02 1.855078935623168945e-01 4.931824281811714172e-02 -6.407037377357482910e-02 8.987526595592498779e-02 1.001635491847991943e-01 2.093565165996551514e-01 -1.646196395158767700e-01 -5.702469497919082642e-02 -9.524849057197570801e-02
1.422337591648101807e-01 5.340915918350219727e-02 -1.294077485799789429e-01 -3.593600690364837646e-01 9.877118468284606934e-02 -1.257905662059783936e-01 2.814457118511199951e-01 1.483061611652374268e-01 -3.701559007167816162e-01 7.938106358051300049e-02 3.368236124515533447e-02 -1.348871290683746338e-01 -8.685037493705749512e-03 -1.047630682587623596e-01 1.315330713987350464e-01 1.793665438890457153e-01 1.886305660009384155e-01 -2.385232038795948029e-02 2.340461611747741699e-01 7.249523699283599854e-02 6.573748588562011719e-02 2.071019560098648071e-01 -2.606111764907836914e-02 3.638215959072113037e-01 -1.334336102008819580e-01 1.351881325244903564e-01 -1.592029817402362823e-02 8.238443732261657715e-02 -1.161335259675979614e-01 9.629099816083908081e-02 -2.643096446990966797e-01 2.624780535697937012e-01
6.611894816160202026e-02 1.322052776813507080e-01 -9.497517347335815430e-02 9.377792477607727051e-02 5.008352398872375488e-01 -6.007121875882148743e-02 -5.446851626038551331e-02 2.429518848657608032e-01 4.333120584487915039e-01 2.369830757379531860e-01 2.802378032356500626e-03 7.219143211841583252e-02 1.698727905750274658e-02 -1.810153275728225708e-01 -3.704322502017021179e-02 -1.487164497375488281e-01 2.826574742794036865e-01 -9.722699224948883057e-02 1.220867782831192017e-01 -1.914763450622558594e-01 5.207004398107528687e-02 8.458108454942703247e-02 -8.031953871250152588e-02 2.135636843740940094e-02 -6.608016788959503174e-02 8.874366432428359985e-02 1.655332595109939575e-01 -4.888761416077613831e-02 -7.807376235723495483e-02 7.715116441249847412e-02 -1.665024906396865845e-01 3.141995668411254883e-01
1.152268871665000916e-01 4.768620803952217102e-02 -3.613176047801971436e-01 -1.415413916110992432e-01 1.342750638723373413e-01 2.116023451089859009e-01 -1.495138406753540039e-01 2.146432995796203613e-01 -2.855668077245354652e-03 -9.281662851572036743e-02 -2.365321516990661621e-01 -1.029037162661552429e-01 -7.068318128585815430e-02 -1.507198512554168701e-01 2.438210248947143555e-01 -2.995491623878479004e-01 5.056042671203613281e-01 3.868782892823219299e-02 5.720275267958641052e-02 -1.646067798137664795e-01 1.451303511857986450e-01 2.845757454633712769e-02 -1.475541442632675171e-01 -1.383456587791442871e-01 1.364614814519882202e-01 8.977696299552917480e-03 1.685260236263275146e-02 2.697276137769222260e-02 -5.127788707613945007e-02 2.674872279167175293e-01 -7.796085625886917114e-02 1.809333823621273041e-02
2.305866628885269165e-01 9.563444554805755615e-02 -2.534359693527221680e-01 1.978157013654708862e-01 -7.086988538503646851e-02 -5.665543302893638611e-02 -3.920525312423706055e-02 1.332054138183593750e-01 -1.618797481060028076e-01 3.728244006633758545e-01 -6.120166182518005371e-02 -2.865407243371009827e-02 -1.631098389625549316e-01 -2.775986865162849426e-02 6.298428028821945190e-02 9.491664916276931763e-02 2.511539459228515625e-01 2.430568635463714600e-01 -2.869778126478195190e-02 1.749506890773773193e-01 2.477058768272399902e-01 1.012215837836265564e-01 -2.117644548416137695e-01 1.026463136076927185e-01 4.062912166118621826e-01 3.241277337074279785e-01 -4.030450806021690369e-02 -2.602420561015605927e-02 1.388511061668395996e-01 1.539124399423599243e-01 1.628405996598303318e-03 -2.671086974442005157e-02
9.939797222614288330e-02 -2.558782398700714111e-01 -1.099077835679054260e-01 -3.121483922004699707e-01 9.619257599115371704e-02 -1.412982940673828125e-01 4.257206320762634277e-01 2.447291463613510132e-01 -1.832288801670074463e-01 9.807603061199188232e-02 -9.846909344196319580e-02 -1.733667105436325073e-01 1.248900592327117920e-01 -2.528864741325378418e-01 3.269889205694198608e-02 8.264596015214920044e-02 3.086214363574981689e-01 1.060926765203475952e-01 3.115695118904113770e-01 -1.544605493545532227e-01 1.087176948785781860e-01 -1.135683134198188782e-01 -1.305727567523717880e-02 -2.668267861008644104e-02 -1.258224248886108398e-01 -7.282224297523498535e-02 7.046473026275634766e-02 3.258726745843887329e-02 2.452716976404190063e-01 2.744179219007492065e-02 -6.903672963380813599e-02 -1.688597351312637329e-01
8.698596805334091187e-02 -4.528114199638366699e-02 -2.844696342945098877e-01 -1.801694035530090332e-01 1.126379966735839844e-01 -5.705745518207550049e-02 -2.960952818393707275e-01 3.672556281089782715e-01 -2.832042276859283447e-01 3.925067186355590820e-01 -3.401800990104675293e-02 -1.174620613455772400e-01 -1.480444218032062054e-03 -1.170964092016220093e-01 9.628634899854660034e-02 2.301283366978168488e-02 2.901736199855804443e-01 1.158545017242431641e-01 2.204321026802062988e-01 -4.046793654561042786e-02 -8.892524242401123047e-02 -1.676885187625885010e-01 -3.268853947520256042e-02 2.135457694530487061e-01 3.412594646215438843e-02 1.949031800031661987e-01 -4.137114435434341431e-02 -2.538733184337615967e-01 -4.343479499220848083e-02 1.367592513561248779e-01 -9.651829302310943604e-02 1.790396869182586670e-03
3.078848123550415039e-01 8.430953323841094971e-02 -2.950628697872161865e-01 -4.617381375283002853e-03 2.864129245281219482e-01 1.729499250650405884e-01 2.197598069906234741e-01 2.660658955574035645e-01 -1.132147610187530518e-01 -8.367167413234710693e-02 -1.436766386032104492e-01 5.199726670980453491e-02 1.837644428014755249e-01 -2.727856636047363281e-01 -1.647506654262542725e-02 -2.968772351741790771e-01 2.879666984081268311e-01 3.470933437347412109e-02 3.081086874008178711e-01 8.155155926942825317e-02 9.123891592025756836e-02 1.242431104183197021e-01 1.738312281668186188e-02 -2.517637424170970917e-02 1.399536430835723877e-01 8.506334573030471802e-02 1.710065752267837524e-01 8.484202623367309570e-02 1.211180835962295532e-01 2.277049571275711060e-01 5.290626082569360733e-03 -3.563041565939784050e-03
1.730648428201675415e-01 -2.205540984869003296e-01 -2.524537146091461182e-01 -2.355074584484100342e-01 3.259019553661346436e-01 7.440687716007232666e-02 1.870495676994323730e-01 1.035742163658142090e-01 -5.945789441466331482e-02 1.801968663930892944e-01 5.103399232029914856e-02 -6.625387817621231079e-02 -7.370057702064514160e-02 -9.806464612483978271e-02 3.316769301891326904e-01 -5.985640920698642731e-03 4.136048257350921631e-01 1.502407789230346680e-01 1.057131066918373108e-01 2.820499241352081299e-01 -1.750353723764419556e-02 -1.745062172412872314e-01 1.509944200515747070e-01 -1.218101382255554199e-01 2.445596307516098022e-01 1.571618765592575073e-01 1.959221065044403076e-02 -1.886638253927230835e-02 1.365655660629272461e-01 -3.013738431036472321e-02 -6.980863213539123535e-02 -1.191845983266830444e-01
1.631313115358352661e-01 1.234266348183155060e-02 -2.609941922128200531e-02 -2.628037631511688232e-01 4.547871649265289307e-01 -2.250843644142150879e-01 6.171167269349098206e-02 3.013535141944885254e-01 -3.875150159001350403e-02 2.372587919235229492e-01 -4.289771988987922668e-02 -9.950064867734909058e-02 -2.934600226581096649e-02 -2.251474885269999504e-03 5.288800969719886780e-02 -1.463313251733779907e-01 9.217554330825805664e-02 1.020196825265884399e-01 -2.650681138038635254e-02 -2.787939906120300293e-01 6.447657942771911621e-02 1.571285575628280640e-01 1.320061390288174152e-03 7.290325313806533813e-02 -3.560039773583412170e-02 4.594140946865081787e-01 -1.317192018032073975e-01 2.301424741744995117e-01 -1.590787991881370544e-02 1.943756192922592163e-01 6.772418320178985596e-02 -2.490923179720994085e-06
1.171443164348602295e-01 -1.079741045832633972e-01 -2.805972993373870850e-01 -4.435985386371612549e-01 2.313678413629531860e-01 2.717878483235836029e-02 2.599461376667022705e-01 2.391757965087890625e-01 -3.226028382778167725e-01 9.560705721378326416e-02 -1.909618452191352844e-02 -1.324952244758605957e-01 -2.170023620128631592e-01 -3.416072130203247070e-01 1.961266994476318359e-01 2.296323925256729126e-01 8.369938284158706665e-02 -3.980810567736625671e-02 -1.246646568179130554e-01 -2.159576267004013062e-01 7.303078472614288330e-02 -8.444175124168395996e-02 -2.036233898252248764e-03 7.210178673267364502e-02 -9.860488772392272949e-02 1.008977964520454407e-01 -6.868242472410202026e-02 1.138137280941009521e-01 -7.042407989501953125e-02 -2.249337173998355865e-02 1.175926346331834793e-02 -4.825384542346000671e-02
1.126912608742713928e-01 -5.108998715877532959e-02 -4.471529424190521240e-01 -1.328613981604576111e-02 2.005857527256011963e-01 -3.436478227376937866e-02 1.598770469427108765e-01 1.301487907767295837e-02 -3.776369094848632812e-01 1.655083298683166504e-01 8.502226322889328003e-02 -2.133098989725112915e-01 -3.061353694647550583e-03 -8.137074857950210571e-02 -4.572740942239761353e-02 6.552363187074661255e-02 -9.146551042795181274e-02 1.741241514682769775e-01 1.694057136774063110e-01 -2.405244708061218262e-01 1.055818051099777222e-01 5.100551992654800415e-02 -7.410800457000732422e-02 2.835943400859832764e-01 3.687815740704536438e-02 -1.530051380395889282e-01 2.498667240142822266e-01 -1.887915097177028656e-02 2.180983275175094604e-01 2.160570025444030762e-01 -2.418454438447952271e-01 1.283574253320693970e-01
1.013711616396903992e-01 -2.228438407182693481e-01 -2.396216690540313721e-01 -1.049965023994445801e-01 1.195531636476516724e-01 2.323039472103118896e-01 1.456255316734313965e-01 2.726235985755920410e-01 8.653976023197174072e-02 1.509742438793182373e-01 1.363988071680068970e-01 -5.278741940855979919e-02 3.387620747089385986e-01 -1.414611041545867920e-01 7.094339281320571899e-02 -1.292390823364257812e-01 3.830412328243255615e-01 3.220463693141937256e-01 -1.028268933296203613e-01 -1.340467333793640137e-01 2.162000723183155060e-02 -1.432994101196527481e-02 7.599838823080062866e-02 1.533780246973037720e-01 9.610217064619064331e-02 -3.588307648897171021e-02 1.678233742713928223e-01 -1.174281314015388489e-01 3.193595409393310547e-01 -1.192309632897377014e-01 -4.958278313279151917e-02 1.398610919713973999e-01
2.044143974781036377e-01 6.990628689527511597e-02 5.901345284655690193e-04 -8.260241150856018066e-02 2.892129421234130859e-01 -3.364181518554687500e-01 4.605816677212715149e-02 3.197846412658691406e-01 -9.573476761579513550e-02 3.797383904457092285e-01 6.903166323900222778e-02 -1.975304782390594482e-01 -3.099892660975456238e-02 -9.104167670011520386e-02 7.481927983462810516e-03 1.254415065050125122e-01 3.646138906478881836e-01 -6.148554850369691849e-03 -3.079434484243392944e-02 -3.637658655643463135e-01 -5.154843628406524658e-02 1.631929911673069000e-02 -8.138439059257507324e-02 1.463822871446609497e-01 2.719734981656074524e-02 2.092700749635696411e-01 -1.264130175113677979e-01 1.108882874250411987e-01 7.974876463413238525e-02 -4.180720821022987366e-02 -6.835078448057174683e-02 -2.007212489843368530e-01
3.291007280349731445e-01 2.042961418628692627e-01 -2.271528691053390503e-01 3.341567516326904297e-02 2.354186028242111206e-01 -1.735070049762725830e-01 2.273820638656616211e-01 2.897206246852874756e-01 8.440644294023513794e-02 7.311753928661346436e-02 -4.481252282857894897e-02 -2.365997135639190674e-01 -8.839884400367736816e-02 -3.613748550415039062e-01 1.305452175438404083e-02 -1.797713339328765869e-01 2.328716069459915161e-01 -4.646703600883483887e-02 9.362156689167022705e-02 1.750983670353889465e-02 1.716078370809555054e-01 5.339032784104347229e-02 1.229941174387931824e-01 -6.903588026762008667e-02 -3.048690222203731537e-02 -9.546963870525360107e-02 1.087356060743331909e-01 -7.120332866907119751e-02 -3.082476742565631866e-02 3.152914047241210938e-01 -2.417285144329071045e-01 1.770283132791519165e-01
1.111890897154808044e-01 3.424941003322601318e-01 -2.380421608686447144e-01 -1.581299453973770142e-01 3.284982219338417053e-02 -1.621744483709335327e-01 -2.143862843513488770e-02 1.857950240373611450e-01 -1.298607885837554932e-01 -1.366044878959655762e-01 1.331151127815246582e-01 -1.575759649276733398e-01 -2.479880452156066895e-01 -4.785156846046447754e-01 2.035571448504924774e-02 -2.422338277101516724e-01 2.900529205799102783e-01 -2.461986057460308075e-02 1.961046010255813599e-01 -2.791309952735900879e-01 5.060512945055961609e-02 2.474615909159183502e-02 -1.311504095792770386e-01 -4.164257273077964783e-02 1.118453368544578552e-01 1.409758161753416061e-02 -7.715226709842681885e-02 -9.919720888137817383e-02 1.267648637294769287e-01 4.295698832720518112e-03 -1.651907414197921753e-01 5.977454781532287598e-02
1.515032500028610229e-01 -1.475285738706588745e-01 -7.035394012928009033e-02 -3.239173442125320435e-02 1.671220064163208008e-01 -1.405947655439376831e-01 -1.828247904777526855e-01 -1.078826561570167542e-01 -2.794301807880401611e-01 2.380901277065277100e-01 -7.834921777248382568e-02 -2.318294495344161987e-01 4.876619577407836914e-02 -1.370240300893783569e-01 -1.410424709320068359e-01 -6.764298677444458008e-02 4.037587940692901611e-01 9.820702672004699707e-02 8.594552427530288696e-02 -1.872517913579940796e-01 -1.764772087335586548e-01 1.451257765293121338e-01 1.642237156629562378e-01 1.514263302087783813e-01 1.232483759522438049e-01 2.090303450822830200e-01 -1.482167690992355347e-01 -6.130941584706306458e-02 2.183395773172378540e-01 1.965775042772293091e-01 -3.511887788772583008e-01 -6.905720382928848267e-02
2.253313213586807251e-01 -2.449911832809448242e-01 -4.655035957694053650e-02 1.940489374101161957e-02 2.704672217369079590e-01 -8.775074034929275513e-02 1.503442376852035522e-01 1.994785964488983154e-01 -1.968904882669448853e-01 1.300769746303558350e-01 5.887545272707939148e-02 3.091891482472419739e-02 -3.355792760848999023e-01 -2.232502847909927368e-01 3.882293403148651123e-02 -8.627906441688537598e-02 2.344423830509185791e-01 -5.028504133224487305e-02 -2.678452134132385254e-01 -1.317366808652877808e-01 -3.807207942008972168e-01 6.346309185028076172e-02 4.976650327444076538e-02 4.612769559025764465e-02 7.254391163587570190e-02 2.644759416580200195e-01 1.718800663948059082e-01 -2.134090662002563477e-02 -1.042374819517135620e-01 2.353644520044326782e-01 -1.169674247503280640e-01 -1.630375385284423828e-01
-1.725052148103713989e-01 -5.683286488056182861e-02 -3.483630120754241943e-01 -1.685967743396759033e-01 1.420346051454544067e-01 -2.045012824237346649e-02 1.679396443068981171e-02 6.346844136714935303e-02 2.461441010236740112e-01 2.811927720904350281e-02 -3.611909598112106323e-02 -1.074219588190317154e-02 -2.560527920722961426e-01 -1.388464421033859253e-01 -4.715821146965026855e-02 -3.652273491024971008e-02 5.137408375740051270e-01 1.601827517151832581e-02 -1.473695188760757446e-01 -2.512071132659912109e-01 -1.109185963869094849e-01 2.126066088676452637e-01 -2.146285399794578552e-02 -7.914486527442932129e-02 -1.270400136709213257e-01 2.747788652777671814e-02 2.254763394594192505e-01 -1.144972667098045349e-01 -1.076634824275970459e-01 3.313179314136505127e-01 2.917551435530185699e-02 1.575931012630462646e-01
1.035868674516677856e-01 -4.521460272371768951e-03 -4.390144348144531250e-01 1.899707764387130737e-01 1.455748677253723145e-01 -1.077483743429183960e-01 1.788519918918609619e-01 1.950261592864990234e-01 -4.690548405051231384e-02 7.059862837195396423e-03 -8.778829872608184814e-02 -8.392581343650817871e-02 3.433049842715263367e-02 6.438581645488739014e-02 -7.659013569355010986e-02 -1.737669259309768677e-01 4.499751329421997070e-01 -1.730690896511077881e-01 -8.105982095003128052e-02 1.216429099440574646e-01 -5.591675639152526855e-02 1.487588882446289062e-02 -3.290715813636779785e-01 3.637685254216194153e-02 -6.826687604188919067e-04 -2.678598836064338684e-02 3.604660928249359131e-02 -1.407945454120635986e-01 2.147617042064666748e-01 2.310314774513244629e-01 -3.269287645816802979e-01 6.509914249181747437e-02
2.175633609294891357e-01 3.477254137396812439e-02 -2.291018813848495483e-01 5.292968079447746277e-02 3.426527380943298340e-01 -1.058832481503486633e-01 3.795800507068634033e-01 1.548037491738796234e-02 1.891979426145553589e-01 4.588053822517395020e-01 3.838525386527180672e-03 -6.741811335086822510e-02 1.605838835239410400e-01 -1.945563107728958130e-01 -3.094589151442050934e-02 -2.238183515146374702e-03 9.745423495769500732e-02 1.202111095190048218e-01 1.518006324768066406e-01 1.716033816337585449e-01 -5.615197494626045227e-02 -9.177163243293762207e-02 -3.500900268554687500e-01 -1.005869284272193909e-01 -8.441895991563796997e-02 -1.630136370658874512e-02 3.370317816734313965e-02 -2.096163332462310791e-01 -5.207253247499465942e-02 7.450797408819198608e-02 1.109712347388267517e-01 -1.184274405241012573e-01
2.909644246101379395e-01 3.543489426374435425e-02 -3.304536342620849609e-01 1.443656533956527710e-01 2.969435155391693115e-01 -3.898820653557777405e-02 9.247960150241851807e-02 1.677160710096359253e-01 -2.168589830398559570e-01 -1.948064565658569336e-01 -1.948578655719757080e-02 -2.131708562374114990e-01 7.074084877967834473e-02 -4.204106330871582031e-01 1.988862495636567473e-04 -2.108741551637649536e-01 1.349910199642181396e-01 2.173449248075485229e-01 -4.587572813034057617e-02 -1.006821841001510620e-01 1.842531412839889526e-01 -4.692095890641212463e-02 -1.917687654495239258e-01 1.687401533126831055e-01 1.819066703319549561e-01 5.672531574964523315e-02 -5.346537381410598755e-02 -6.836338341236114502e-02 -1.264024376869201660e-01 1.187859848141670227e-01 -2.158269584178924561e-01 -3.223668038845062256e-02
4.448497295379638672e-01 4.206712916493415833e-02 -9.567777812480926514e-02 -1.168459057807922363e-01 2.498486787080764771e-01 9.409739822149276733e-02 1.781478226184844971e-01 8.306127786636352539e-02 7.241624593734741211e-02 5.222325399518013000e-02 -1.774351447820663452e-01 4.312450066208839417e-02 -3.519029542803764343e-02 -2.420551627874374390e-01 -5.420529842376708984e-02 -1.680307686328887939e-01 3.641967177391052246e-01 2.109053432941436768e-01 2.101424038410186768e-01 2.137580662965774536e-01 2.392717748880386353e-01 2.523287236690521240e-01 -5.899648740887641907e-02 1.431312263011932373e-01 4.039946943521499634e-02 1.191775575280189514e-01 1.983299851417541504e-01 8.678709715604782104e-02 1.370414644479751587e-01 9.516802430152893066e-02 1.253166347742080688e-01 -1.311375647783279419e-01
1.065603196620941162e-01 1.454015634953975677e-02 -3.948439955711364746e-01 7.803194224834442139e-02 2.194396257400512695e-01 -4.180750623345375061e-02 2.257051914930343628e-01 2.015552669763565063e-02 -6.015082821249961853e-03 7.571221888065338135e-02 -3.809671476483345032e-02 -3.639077544212341309e-01 5.514455959200859070e-03 1.143947914242744446e-01 8.265506476163864136e-03 -1.119357049465179443e-01 2.358026355504989624e-01 -4.528721421957015991e-02 1.291788816452026367e-01 2.266453057527542114e-01 1.740426272153854370e-01 -4.332803934812545776e-02 -2.936890721321105957e-01 1.102792285382747650e-02 -2.211995571851730347e-01 5.117456242442131042e-02 1.812350451946258545e-01 9.618041664361953735e-02 2.051350772380828857e-01 4.023785293102264404e-01 1.059227138757705688e-01 8.199626952409744263e-02
5.983360484242439270e-02 1.715460233390331268e-02 -1.188428401947021484e-01 -1.781347543001174927e-01 8.384418487548828125e-02 1.950506865978240967e-02 2.294424772262573242e-01 1.644570976495742798e-01 1.897381991147994995e-01 3.124362230300903320e-01 -2.269171923398971558e-01 -2.274597138166427612e-01 -2.776178903877735138e-02 -4.165796339511871338e-01 -5.760722234845161438e-02 -2.650055587291717529e-01 -1.318830065429210663e-02 3.577870428562164307e-01 -3.338960185647010803e-02 -1.512059569358825684e-01 4.364060610532760620e-02 1.631291806697845459e-01 -1.486251875758171082e-02 1.148374937474727631e-02 1.683300584554672241e-01 -1.519601196050643921e-01 -1.680127158761024475e-02 1.656700111925601959e-02 1.065953299403190613e-01 1.367436200380325317e-01 -1.686313748359680176e-01 2.948797643184661865e-01
2.480825483798980713e-01 1.606343537569046021e-01 -2.234211266040802002e-01 2.475557923316955566e-01 2.768079936504364014e-01 2.429508231580257416e-02 1.969630122184753418e-01 1.527358889579772949e-01 7.825955748558044434e-02 -5.165196955204010010e-03 8.623098582029342651e-02 -7.643092423677444458e-02 5.298261344432830811e-02 -1.700508296489715576e-01 2.532286643981933594e-01 3.414887934923171997e-02 2.576295137405395508e-01 -2.827252447605133057e-02 -3.927813842892646790e-03 4.630215838551521301e-02 6.492976844310760498e-02 1.468307226896286011e-01 -2.276218235492706299e-01 -6.094367057085037231e-02 2.065846696496009827e-02 1.459948271512985229e-01 3.286636173725128174e-01 -9.261654317378997803e-02 -1.070446223020553589e-01 2.377734184265136719e-01 -2.455547749996185303e-01 3.583404123783111572e-01
1.476292759180068970e-01 -2.289122790098190308e-01 -1.061425358057022095e-01 -1.427950263023376465e-01 2.348577827215194702e-01 -1.634884923696517944e-01 2.719441950321197510e-01 5.048218648880720139e-03 -1.535048335790634155e-01 -2.173289284110069275e-02 -1.197972521185874939e-02 -5.064200982451438904e-02 -1.133707687258720398e-01 -1.376764625310897827e-01 4.262377694249153137e-02 -1.479942798614501953e-01 3.586074113845825195e-01 4.151950776576995850e-01 -1.020363718271255493e-01 1.305174361914396286e-02 3.449099883437156677e-02 -5.104485899209976196e-03 2.687741816043853760e-01 -1.653704792261123657e-02 1.270709633827209473e-01 2.454454451799392700e-02 1.166151254437863827e-03 7.947136461734771729e-02 9.919816255569458008e-02 2.679721713066101074e-01 -1.238277703523635864e-01 -3.881563544273376465e-01
1.269932389259338379e-01 -1.533828228712081909e-01 -3.161846101284027100e-01 -1.637059450149536133e-01 1.396473795175552368e-01 -3.108399808406829834e-01 1.398815866559743881e-02 2.859838679432868958e-02 -3.816414177417755127e-01 -9.886787831783294678e-02 -5.363095551729202271e-02 -2.406931966543197632e-01 2.943057715892791748e-01 -2.341983467340469360e-01 1.117087826132774353e-01 2.428910508751869202e-02 4.463625848293304443e-01 1.081912368535995483e-01 2.740463018417358398e-01 3.898118063807487488e-02 -1.995913498103618622e-02 -4.644285514950752258e-02 -2.462688088417053223e-02 2.067061513662338257e-02 -8.066238835453987122e-03 5.437972396612167358e-02 7.353999465703964233e-02 -3.918928653001785278e-02 5.467448756098747253e-02 -6.345221772789955139e-03 -1.920616626739501953e-01 6.805405020713806152e-02
1.152128446847200394e-02 -2.621764838695526123e-01 -2.096622437238693237e-01 -8.542257547378540039e-02 1.612622290849685669e-01 2.323583215475082397e-01 5.013354495167732239e-02 3.158345818519592285e-01 2.553571388125419617e-02 -5.638498067855834961e-02 2.609102129936218262e-01 -1.422017067670822144e-01 2.896491587162017822e-01 -2.494378238916397095e-01 -1.042640581727027893e-01 -9.879036992788314819e-02 2.817247509956359863e-01 2.267251014709472656e-01 -1.615471094846725464e-01 -1.342817693948745728e-01 -1.999417692422866821e-02 8.239124715328216553e-02 2.347169667482376099e-01 2.409737259149551392e-01 7.902503013610839844e-02 1.275060027837753296e-01 1.116466447710990906e-01 -2.478790134191513062e-01 1.991859525442123413e-01 -2.372540719807147980e-02 -8.142966777086257935e-02 1.451194845139980316e-02
1.396955698728561401e-01 -1.592581123113632202e-01 -2.952910661697387695e-01 -1.507756859064102173e-01 3.033553436398506165e-02 -2.857670933008193970e-02 2.618668377399444580e-01 1.851231902837753296e-01 1.098816394805908203e-01 3.230150789022445679e-02 -1.772985607385635376e-02 6.442873738706111908e-03 3.768015503883361816e-01 -1.015403419733047485e-01 -9.401320479810237885e-03 5.583404377102851868e-02 2.616665959358215332e-01 3.972594141960144043e-01 -6.036866456270217896e-02 -3.099720776081085205e-01 5.775558203458786011e-02 -5.162581428885459900e-02 1.372736841440200806e-01 2.642508745193481445e-01 1.801334088668227196e-03 2.555761635303497314e-01 2.150112241506576538e-01 -1.311300843954086304e-01 1.115484833717346191e-01 7.124637067317962646e-02 5.694309994578361511e-02 3.804228827357292175e-02
-8.926805853843688965e-02 7.547955960035324097e-02 -4.267477989196777344e-01 -2.024193704128265381e-01 3.876439034938812256e-01 1.280739605426788330e-01 3.603870868682861328e-01 8.131013810634613037e-02 6.701128184795379639e-02 -2.194468490779399872e-02 2.245422601699829102e-01 1.389987915754318237e-01 -7.134233415126800537e-02 -1.495498716831207275e-01 -1.021416708827018738e-01 -1.551728248596191406e-01 3.658429160714149475e-02 2.196363061666488647e-01 9.396088868379592896e-02 -1.110387295484542847e-01 -1.222425773739814758e-01 6.542458664625883102e-03 -9.040179848670959473e-02 3.056261539459228516e-01 2.664932906627655029e-01 -8.446336537599563599e-02 -8.813106268644332886e-02 -8.790352195501327515e-02 6.909436732530593872e-02 1.689333617687225342e-01 9.524904191493988037e-02 -8.549011312425136566e-03
-1.344172060489654541e-01 1.144296750426292419e-01 -4.117594659328460693e-01 -2.528564333915710449e-01 -9.406855329871177673e-03 -1.265820562839508057e-01 1.311283856630325317e-01 7.550858706235885620e-02 8.857714384794235229e-02 -4.659871105104684830e-03 1.055016368627548218e-01 1.611116081476211548e-01 -1.638796627521514893e-01 -4.381604492664337158e-02 -2.619942724704742432e-01 -4.357635229825973511e-02 4.077143073081970215e-01 1.973368525505065918e-01 -2.070181258022785187e-02 -9.368690848350524902e-02 -6.061213836073875427e-02 2.915025651454925537e-01 -1.300552189350128174e-01 -6.624127179384231567e-02 6.573617924004793167e-03 1.171014979481697083e-01 8.528105169534683228e-02 -1.437559723854064941e-01 -3.018454648554325104e-02 3.631075620651245117e-01 -1.226219981908798218e-01 1.955995410680770874e-01
-7.694258820265531540e-03 5.324236676096916199e-02 -3.340779244899749756e-02 -2.149412184953689575e-01 2.078836113214492798e-01 -8.689433336257934570e-02 9.631978720426559448e-02 3.767575919628143311e-01 -2.439045757055282593e-01 1.720779240131378174e-01 2.154360990971326828e-03 -4.503934681415557861e-01 1.385425478219985962e-01 -1.978387236595153809e-01 -6.176093593239784241e-02 -7.745726406574249268e-02 1.034105122089385986e-01 2.048643231391906738e-01 1.133714541792869568e-01 -2.819222807884216309e-01 -7.489117980003356934e-02 -1.512084156274795532e-01 -2.021285742521286011e-01 1.986882388591766357e-01 -2.106799185276031494e-01 2.021567076444625854e-01 1.125264167785644531e-02 -1.357088983058929443e-02 -4.914739727973937988e-02 2.714372240006923676e-02 -1.945771574974060059e-01 8.552388101816177368e-02
1.610704958438873291e-01 5.295238271355628967e-02 -5.629273876547813416e-02 5.269308388233184814e-02 3.572652041912078857e-01 -6.690726615488529205e-03 1.859778761863708496e-01 -4.092922434210777283e-02 1.653121667914092541e-03 -8.774585276842117310e-02 -1.976561546325683594e-01 -6.476350873708724976e-02 -4.896276071667671204e-02 -2.536279857158660889e-01 7.778525352478027344e-02 -1.291065812110900879e-01 5.206750035285949707e-01 2.112252712249755859e-01 6.055179238319396973e-02 1.016945168375968933e-01 9.301126748323440552e-02 3.213695883750915527e-01 -1.466479599475860596e-01 1.774752438068389893e-01 2.188106179237365723e-01 1.306840777397155762e-01 5.398406833410263062e-02 2.012487649917602539e-01 1.048443168401718140e-01 5.830429028719663620e-03 1.299402713775634766e-01 -1.732364892959594727e-01
1.800811141729354858e-01 9.172417223453521729e-02 -6.447219103574752808e-02 -2.232573777437210083e-01 3.535232543945312500e-01 -7.161508500576019287e-02 3.173492848873138428e-01 -3.816766664385795593e-02 -1.202119663357734680e-01 4.513749480247497559e-02 -3.050561062991619110e-02 -1.368982344865798950e-01 -6.101604923605918884e-02 3.847307339310646057e-02 2.596885263919830322e-01 -2.342848777770996094e-01 2.708641886711120605e-01 4.635572806000709534e-02 -6.223064661026000977e-02 -2.521165646612644196e-02 2.833117032423615456e-03 -1.127328798174858093e-01 -1.209994778037071228e-01 5.161849856376647949e-01 1.359507590532302856e-01 2.845126390457153320e-01 -7.366817444562911987e-02 2.527363412082195282e-02 -1.445091962814331055e-01 4.958911240100860596e-02 8.061239123344421387e-02 -5.121997557580471039e-03
4.082966223359107971e-02 -6.364399939775466919e-02 -2.870995104312896729e-01 -1.764932274818420410e-02 1.646898984909057617e-01 -8.323678374290466309e-02 1.517625302076339722e-01 2.989759743213653564e-01 1.468068659305572510e-01 1.406296789646148682e-01 -4.157837107777595520e-02 -2.137647569179534912e-02 4.253020882606506348e-01 -1.037344262003898621e-01 -4.567851498723030090e-02 1.656742691993713379e-01 2.874247431755065918e-01 5.282792821526527405e-02 -1.088271290063858032e-01 -1.832614392042160034e-01 6.079521775245666504e-02 -1.529610008001327515e-01 -8.346622809767723083e-03 4.954600632190704346e-01 -2.592004276812076569e-02 1.293754428625106812e-01 6.980429589748382568e-02 6.215537339448928833e-02 1.540271788835525513e-01 2.118969708681106567e-01 -1.008194289170205593e-03 -4.622144997119903564e-02
-1.634085476398468018e-01 -1.650618165731430054e-01 -1.407883763313293457e-01 -1.351525657810270786e-03 2.581169307231903076e-01 2.706448137760162354e-01 3.843435645103454590e-01 -9.082315117120742798e-02 -1.047569438815116882e-01 2.704937756061553955e-01 8.130037784576416016e-02 -2.667992934584617615e-02 -5.802094936370849609e-02 -7.108880672603845596e-03 -1.481411755084991455e-01 -1.156857423484325409e-02 1.076204553246498108e-01 1.061360985040664673e-01 2.485848814249038696e-01 -7.849942892789840698e-02 3.571848571300506592e-02 -9.938688576221466064e-02 -3.221174478530883789e-01 5.341584607958793640e-02 9.546034783124923706e-02 4.595621228218078613e-01 -4.668991640210151672e-02 -9.459228068590164185e-02 1.043451577425003052e-01 2.356283068656921387e-01 -6.508194655179977417e-02 5.268984660506248474e-02
3.960279524326324463e-01 4.104224219918251038e-02 -1.626988202333450317e-01 -3.272226825356483459e-02 2.355085611343383789e-01 1.341873854398727417e-01 3.118437230587005615e-01 2.577306628227233887e-01 -6.563492119312286377e-02 3.774034231901168823e-02 -2.391511052846908569e-01 -3.888862952589988708e-02 7.239839434623718262e-02 -3.738900721073150635e-01 -1.620566099882125854e-01 6.645777262747287750e-03 9.317887574434280396e-02 3.062349557876586914e-01 1.320117563009262085e-01 -1.881871074438095093e-01 -5.101138725876808167e-02 1.467640101909637451e-01 1.391392797231674194e-01 5.592944100499153137e-02 1.931186765432357788e-01 -1.657252311706542969e-01 3.871314972639083862e-02 1.070101335644721985e-01 -2.060391753911972046e-02 2.434971630573272705e-01 3.089886903762817383e-02 2.647895552217960358e-02
1.439413279294967651e-01 -1.458034515380859375e-01 -2.088075578212738037e-01 2.059757476672530174e-03 1.498994827270507812e-01 1.763192564249038696e-01 1.644486039876937866e-01 2.416962757706642151e-02 -1.118104457855224609e-01 -1.135719716548919678e-01 -5.748324468731880188e-02 1.621402800083160400e-01 8.238974213600158691e-02 -2.415026277303695679e-01 8.438516408205032349e-02 -5.201261490583419800e-03 2.661226987838745117e-01 2.233562059700489044e-02 2.667535794898867607e-03 5.689868330955505371e-02 1.458294838666915894e-01 2.051834464073181152e-01 -2.338230162858963013e-01 2.443317770957946777e-01 -1.265226751565933228e-01 2.586681246757507324e-01 4.427152574062347412e-01 8.539589494466781616e-02 -1.968318223953247070e-02 1.435593664646148682e-01 1.572441607713699341e-01 3.489226102828979492e-01
1.825529634952545166e-01 -6.618069857358932495e-02 -1.458753198385238647e-01 -4.152641594409942627e-01 7.286877930164337158e-02 7.572870701551437378e-02 1.045089438557624817e-01 1.850827783346176147e-01 -2.541433274745941162e-01 1.210454702377319336e-01 -1.621635630726814270e-02 9.283794462680816650e-02 -6.070392206311225891e-02 -3.855129182338714600e-01 1.149608343839645386e-01 1.632122844457626343e-01 2.062362283468246460e-01 1.809481829404830933e-01 -1.945160180330276489e-01 -1.425445526838302612e-01 2.382719367742538452e-01 2.142111212015151978e-01 -1.523720175027847290e-01 1.729854494333267212e-01 -1.503861993551254272e-01 -4.181570932269096375e-02 -6.547803431749343872e-02 -1.128606274724006653e-01 9.142647683620452881e-02 -9.769456833600997925e-02 -2.746025621891021729e-01 -9.019356220960617065e-02
-5.441010743379592896e-02 1.165843382477760315e-01 -4.304290115833282471e-01 -2.195978909730911255e-01 5.342295020818710327e-02 -1.241188421845436096e-01 2.416999191045761108e-01 1.702396422624588013e-01 1.350304335355758667e-01 -8.432212285697460175e-03 -7.665841840207576752e-03 2.016690522432327271e-01 -1.877955347299575806e-01 -2.582605741918087006e-02 -1.158224418759346008e-01 -7.845200598239898682e-02 4.215856790542602539e-01 4.414106532931327820e-02 -1.377994418144226074e-01 -8.218559622764587402e-02 -7.499484717845916748e-02 1.160378232598304749e-01 -4.856252670288085938e-02 -2.784552983939647675e-02 -1.411311775445938110e-01 1.874992698431015015e-01 1.623253524303436279e-01 -7.545084506273269653e-02 1.786538772284984589e-02 4.554158151149749756e-01 -8.503181487321853638e-02 -6.339333020150661469e-03
2.450328469276428223e-01 9.417004883289337158e-02 -3.493283092975616455e-01 -2.444704174995422363e-01 1.112955212593078613e-01 -1.768059656023979187e-02 1.753391176462173462e-01 2.772279083728790283e-01 2.040382660925388336e-02 2.241798341274261475e-01 -6.463061273097991943e-02 -4.005272313952445984e-02 1.126274541020393372e-01 -1.988559815799817443e-04 2.242536544799804688e-01 3.146134689450263977e-02 4.325388371944427490e-02 1.128133609890937805e-01 -1.886413395404815674e-01 -1.362619847059249878e-01 1.054942160844802856e-01 7.438921183347702026e-02 -6.789439171552658081e-02 3.667022585868835449e-01 -6.936588138341903687e-02 1.275686621665954590e-01 -4.146492108702659607e-02 -2.300941497087478638e-01 3.736119270324707031e-01 2.108068168163299561e-01 -8.527011959813535213e-04 1.559165567159652710e-01
1.440808326005935669e-01 1.418044567108154297e-01 -3.199608027935028076e-01 -3.081612475216388702e-02 2.478911280632019043e-01 2.322231680154800415e-01 -1.548070907592773438e-01 2.035561501979827881e-01 -1.143635660409927368e-01 6.402347236871719360e-02 -2.489154972136020660e-02 -9.397981315851211548e-02 2.748920395970344543e-02 -1.354384720325469971e-01 -1.851688176393508911e-01 -2.022462338209152222e-01 5.071845054626464844e-01 1.333098262548446655e-01 7.504365872591733932e-03 -7.557182572782039642e-03 -1.077042147517204285e-01 -5.458455905318260193e-02 -1.200813278555870056e-01 4.426679015159606934e-02 2.549292147159576416e-02 -1.024227030575275421e-02 2.175985276699066162e-02 3.671883046627044678e-01 1.374772191047668457e-01 2.690943479537963867e-01 -1.729821600019931793e-02 -1.426998674869537354e-01
2.153318822383880615e-01 -1.723296940326690674e-02 -3.174044489860534668e-01 -1.738072745501995087e-02 1.372389495372772217e-01 3.376024365425109863e-01 -4.235635325312614441e-02 3.005864024162292480e-01 -1.248599588871002197e-01 1.671759411692619324e-03 -1.921959072351455688e-01 -1.515213698148727417e-01 -2.718855440616607666e-02 -1.482805013656616211e-01 -7.092289626598358154e-02 -6.469127535820007324e-02 1.360639929771423340e-01 2.744021117687225342e-01 1.404048781841993332e-02 9.282989054918289185e-02 -3.102417476475238800e-02 2.571889758110046387e-01 -2.789441943168640137e-01 1.671185046434402466e-01 2.286747843027114868e-01 1.828043013811111450e-01 1.779968738555908203e-01 1.326557099819183350e-01 3.363470733165740967e-02 2.474420517683029175e-01 1.412919461727142334e-01 1.646668165922164917e-01
-4.882289096713066101e-02 2.110918611288070679e-01 -4.599353373050689697e-01 -1.051563620567321777e-01 -2.363142557442188263e-02 -3.221988677978515625e-01 2.691931426525115967e-01 1.615113317966461182e-01 -5.420986562967300415e-03 1.112213954329490662e-01 -1.710229367017745972e-01 9.497649222612380981e-02 2.216521464288234711e-02 1.140347719192504883e-01 -2.381854653358459473e-01 2.024675719439983368e-03 3.795287311077117920e-01 7.314157485961914062e-02 -4.846200719475746155e-02 -1.834060847759246826e-01 -8.734478056430816650e-02 2.956609055399894714e-02 -1.907929778099060059e-01 7.962160557508468628e-02 -1.282555907964706421e-01 1.588531881570816040e-01 9.793601930141448975e-02 1.164746284484863281e-02 1.149386316537857056e-01 2.416660636663436890e-01 9.551424533128738403e-02 1.945922374725341797e-01
1.660753190517425537e-01 1.359483152627944946e-01 1.035372838377952576e-01 -6.055158376693725586e-02 4.149804115295410156e-01 -2.878687083721160889e-01 1.976461857557296753e-01 3.484946489334106445e-01 7.668031752109527588e-02 3.785134553909301758e-01 -7.890040986239910126e-03 -1.072345152497291565e-01 2.230391278862953186e-02 -5.316044390201568604e-02 6.507591810077428818e-03 -8.942844346165657043e-03 3.254244327545166016e-01 6.526812165975570679e-02 -1.297589093446731567e-01 -1.995915323495864868e-01 1.447108089923858643e-01 -1.222148537635803223e-01 -1.990941464900970459e-01 9.200407564640045166e-02 3.851734101772308350e-02 2.040392458438873291e-01 -1.403939872980117798e-01 1.038457006216049194e-01 1.275775432586669922e-01 8.785071969032287598e-02 -6.157503649592399597e-02 -8.711996674537658691e-02
1.766078770160675049e-01 -1.005150303244590759e-01 -2.434969097375869751e-01 -4.116789102554321289e-01 1.791931390762329102e-01 4.404184594750404358e-02 1.480546593666076660e-01 2.020033448934555054e-01 -3.333306312561035156e-01 2.676329575479030609e-02 -5.787774920463562012e-02 3.565612435340881348e-02 -7.924844324588775635e-02 -3.445332348346710205e-01 3.970890492200851440e-02 2.373128682374954224e-01 8.512719720602035522e-02 2.350925803184509277e-01 -8.541739732027053833e-02 -1.579773612320423126e-02 1.470253914594650269e-01 5.353875830769538879e-02 -1.060016453266143799e-01 2.430202662944793701e-01 -1.710699200630187988e-01 1.190075576305389404e-01 -4.639578238129615784e-02 -1.429050564765930176e-01 -1.353057920932769775e-01 -6.166346371173858643e-02 -2.768279910087585449e-01 -6.520212441682815552e-02
1.685134023427963257e-01 -1.236645206809043884e-01 -4.124963283538818359e-01 -2.036282122135162354e-01 1.317518651485443115e-01 7.948783785104751587e-02 -8.974424004554748535e-02 1.138954684138298035e-01 -2.913235425949096680e-01 1.303553730249404907e-01 -7.078351825475692749e-02 -4.495486915111541748e-01 -1.197961494326591492e-01 -6.420205533504486084e-02 1.401411294937133789e-01 7.889349944889545441e-03 3.593075573444366455e-01 1.995164155960083008e-02 2.024517953395843506e-01 1.703464835882186890e-01 -1.913568377494812012e-01 -1.274051517248153687e-01 -7.474986463785171509e-02 2.143173813819885254e-01 -8.145401626825332642e-02 4.820868745446205139e-02 -1.025993600487709045e-01 1.026755273342132568e-01 -1.220546290278434753e-01 4.935721680521965027e-02 -5.603480152785778046e-03 3.977628424763679504e-02
7.393320649862289429e-02 -1.709500253200531006e-01 -2.101744413375854492e-01 6.758190225809812546e-03 5.679098144173622131e-02 1.873062402009963989e-01 2.199131995439529419e-01 3.262566924095153809e-01 -1.073907837271690369e-01 8.080779016017913818e-02 7.676982134580612183e-02 -1.310663819313049316e-01 -5.432428792119026184e-02 -1.387032121419906616e-01 -3.414591848850250244e-01 -3.108237124979496002e-02 3.318469226360321045e-01 -1.139302775263786316e-01 -1.399367004632949829e-01 -1.308737322688102722e-02 2.224547713994979858e-01 2.518008649349212646e-01 -1.437441352754831314e-02 1.108928769826889038e-02 3.107566535472869873e-01 2.877383828163146973e-01 1.952077299356460571e-01 -1.246086135506629944e-01 -2.948382869362831116e-03 5.365081131458282471e-02 1.919625252485275269e-01 -1.352162510156631470e-01
3.155915439128875732e-01 1.447943896055221558e-01 -1.932683438062667847e-01 2.015783339738845825e-01 2.704316377639770508e-01 -4.355198144912719727e-02 1.200441271066665649e-01 2.241979390382766724e-01 1.736450493335723877e-01 -9.689141064882278442e-02 -7.739408314228057861e-02 1.228492856025695801e-01 1.358652766793966293e-02 -4.360876604914665222e-02 -1.104028970003128052e-01 -1.653661280870437622e-01 4.302715659141540527e-01 5.587306991219520569e-02 1.730370074510574341e-01 1.259106397628784180e-01 2.850140929222106934e-01 1.939938217401504517e-01 -3.067476153373718262e-01 1.353515982627868652e-01 -3.384859487414360046e-02 3.567514568567276001e-02 4.633230343461036682e-02 9.356055408716201782e-02 7.189621683210134506e-03 2.809378802776336670e-01 -4.298436641693115234e-02 -5.048417486250400543e-03
2.816997468471527100e-01 -1.728410087525844574e-02 -9.682407975196838379e-02 2.833101749420166016e-01 4.938636720180511475e-01 1.257507968693971634e-02 8.898828178644180298e-02 -8.141434937715530396e-02 -1.704867230728268623e-03 -7.314153760671615601e-02 1.314921583980321884e-02 -1.861099153757095337e-01 4.325636848807334900e-02 -2.325017005205154419e-01 -2.900904417037963867e-02 -1.176740229129791260e-01 2.542877197265625000e-01 1.354133188724517822e-01 -3.368460014462471008e-02 -1.446739137172698975e-01 1.806233674287796021e-01 2.113294005393981934e-01 -2.370541393756866455e-01 2.777715325355529785e-01 -3.743766620755195618e-02 3.833293542265892029e-02 -8.843690156936645508e-02 -2.947637438774108887e-01 2.225975133478641510e-02 1.702057421207427979e-01 1.309210956096649170e-01 -3.790631145238876343e-02
-1.584990881383419037e-02 8.106904476881027222e-02 -4.141008853912353516e-01 -3.383862674236297607e-01 9.251668304204940796e-02 -4.491381347179412842e-02 5.091473832726478577e-02 -3.530545625835657120e-03 1.306267529726028442e-01 2.877024747431278229e-02 -1.173120439052581787e-01 1.111002936959266663e-01 -1.391862034797668457e-01 -2.301329001784324646e-02 -4.057392477989196777e-02 -1.464875489473342896e-01 4.116047024726867676e-01 -8.585152775049209595e-02 -8.598192036151885986e-02 -5.846307426691055298e-02 5.516961682587862015e-03 2.549074292182922363e-01 -1.665019690990447998e-01 -1.591599918901920319e-02 -6.747944653034210205e-02 2.504144012928009033e-01 1.634302437305450439e-01 -7.410459220409393311e-02 -1.218362003564834595e-01 4.262352883815765381e-01 -1.668562591075897217e-01 5.098097398877143860e-02
1.637588143348693848e-01 1.237032935023307800e-02 -2.620845437049865723e-01 6.711655110120773315e-02 3.769399225711822510e-01 1.978307962417602539e-01 -1.828416064381599426e-02 3.757573664188385010e-01 -6.900692731142044067e-02 -1.418895833194255829e-02 -2.035183906555175781e-01 2.115298993885517120e-03 -7.502675056457519531e-02 -1.336060613393783569e-01 -2.775395289063453674e-02 -5.746270343661308289e-02 2.968077063560485840e-01 1.467637270689010620e-01 9.750814735889434814e-02 -1.685935407876968384e-01 1.379734128713607788e-01 -7.732380181550979614e-02 -2.246571928262710571e-01 -1.813008934259414673e-01 7.551982533186674118e-03 -1.802835613489151001e-02 1.504980474710464478e-01 1.241084411740303040e-01 8.326850086450576782e-02 4.086939990520477295e-01 1.573865264654159546e-01 1.002843976020812988e-01
2.203307002782821655e-01 1.722939312458038330e-01 -2.614656388759613037e-01 5.263026803731918335e-02 2.820054888725280762e-01 -3.909558057785034180e-02 1.154340654611587524e-01 2.574154138565063477e-01 6.083194166421890259e-04 -1.074562966823577881e-01 -9.658290445804595947e-02 8.222555043175816536e-04 7.813487201929092407e-02 -1.147156879305839539e-01 -8.544436097145080566e-02 -1.874574869871139526e-01 5.231704115867614746e-01 1.087684109807014465e-01 1.897091418504714966e-02 -8.425469696521759033e-02 2.088383734226226807e-01 9.882567450404167175e-03 -1.104202568531036377e-01 -1.055826246738433838e-01 -7.351658307015895844e-03 4.269748926162719727e-02 2.082063108682632446e-01 2.046208679676055908e-01 -3.681707382202148438e-02 3.560651540756225586e-01 1.579721570014953613e-01 8.468807488679885864e-02
6.961461901664733887e-02 5.189930647611618042e-02 -2.796165049076080322e-01 1.374559011310338974e-02 1.792760491371154785e-01 1.583994179964065552e-01 2.105069309473037720e-01 -6.154421344399452209e-02 -2.680859863758087158e-01 3.528271019458770752e-01 -1.360194236040115356e-01 -1.750883013010025024e-01 2.682202309370040894e-02 -4.228778779506683350e-01 1.328779309988021851e-01 3.808581084012985229e-02 2.660576403141021729e-01 -7.776565849781036377e-02 1.724499166011810303e-01 5.325230583548545837e-02 -2.579077780246734619e-01 9.913796931505203247e-02 -9.873770922422409058e-02 1.853980571031570435e-01 -7.676510512828826904e-02 3.499758243560791016e-02 -1.833772957324981689e-01 -9.123923629522323608e-02 1.424773335456848145e-01 -1.845067739486694336e-01 -1.495669484138488770e-01 -9.450225532054901123e-02
-8.218841999769210815e-02 7.903007417917251587e-02 3.804558888077735901e-02 -1.072393134236335754e-01 -8.468119427561759949e-03 2.383773177862167358e-01 1.395699381828308105e-01 1.708638072013854980e-01 1.019360646605491638e-01 2.101611793041229248e-01 -3.019137680530548096e-02 -2.866760194301605225e-01 -1.175590325146913528e-02 -2.587181031703948975e-01 -2.610524594783782959e-01 7.960724830627441406e-02 3.065445721149444580e-01 2.451694905757904053e-01 -6.079986318945884705e-02 -3.107533156871795654e-01 1.844694465398788452e-01 2.145354077219963074e-02 2.180444076657295227e-02 4.815794155001640320e-02 2.778049558401107788e-02 1.962391287088394165e-01 -1.189711689949035645e-01 -3.653108477592468262e-01 2.975671887397766113e-01 5.132709071040153503e-02 -6.385762244462966919e-02 -1.244889274239540100e-01
2.182630598545074463e-01 -1.376395672559738159e-01 -1.791871935129165649e-01 -3.009192347526550293e-01 2.106939554214477539e-01 -1.632830649614334106e-01 2.850114703178405762e-01 2.420336008071899414e-01 -1.216809898614883423e-01 -1.500800102949142456e-01 -1.547116637229919434e-01 -1.903728991746902466e-01 8.696082234382629395e-02 -2.546023130416870117e-01 -5.698454752564430237e-02 6.637327373027801514e-02 1.964806765317916870e-01 -7.373630255460739136e-02 2.892438173294067383e-01 -2.641909718513488770e-01 2.305423468351364136e-01 -7.580907642841339111e-02 9.305275231599807739e-02 9.384045004844665527e-02 1.171530857682228088e-01 1.076864004135131836e-01 1.962887682020664215e-02 7.936184108257293701e-02 1.824026703834533691e-01 1.822900474071502686e-01 -1.704007983207702637e-01 -1.447146385908126831e-01
1.544845849275588989e-01 -1.215784326195716858e-01 -2.321677207946777344e-01 -6.965904682874679565e-02 1.792833060026168823e-01 1.262622177600860596e-01 6.493730098009109497e-02 2.221183180809020996e-01 9.367460757493972778e-02 3.677912056446075439e-01 2.291692793369293213e-02 -2.546896040439605713e-01 -5.836116895079612732e-02 5.810694769024848938e-03 8.589027076959609985e-02 1.324875503778457642e-01 2.882625758647918701e-01 1.635718196630477905e-01 2.575326263904571533e-01 8.657146990299224854e-02 -4.669805988669395447e-02 2.364578098058700562e-02 -2.723993659019470215e-01 3.503648042678833008e-01 1.477409154176712036e-01 2.768836356699466705e-02 -6.948743760585784912e-02 6.054301559925079346e-02 1.500225961208343506e-01 5.361483246088027954e-02 9.075352549552917480e-02 -3.392386138439178467e-01
-1.075060293078422546e-01 9.739552438259124756e-02 -4.081504642963409424e-01 -3.171065747737884521e-01 -3.644216433167457581e-02 -9.702307730913162231e-02 2.070131450891494751e-01 1.346633434295654297e-01 1.873062849044799805e-01 -1.117468252778053284e-01 -1.689119148068130016e-03 1.042698770761489868e-01 -1.492776870727539062e-01 -8.077563345432281494e-02 -2.005548030138015747e-01 -7.272649556398391724e-02 4.513467550277709961e-01 1.417451500892639160e-01 -4.124556854367256165e-02 -1.171283349394798279e-01 -3.115616180002689362e-02 2.375812679529190063e-01 -1.579169034957885742e-01 3.382427990436553955e-02 -1.861900091171264648e-02 1.115380749106407166e-01 1.324852705001831055e-01 -6.094796583056449890e-02 -7.532828301191329956e-02 3.580276072025299072e-01 -6.143923103809356689e-02 1.136064752936363220e-01
1.123294606804847717e-01 8.484603464603424072e-02 -2.252316176891326904e-01 -2.920700609683990479e-01 2.329336255788803101e-01 8.204476535320281982e-02 2.225533574819564819e-01 -5.369921773672103882e-02 4.992870986461639404e-02 1.397276967763900757e-01 -1.810403168201446533e-01 -1.532146614044904709e-02 1.271447539329528809e-01 -1.428415626287460327e-01 1.561913341283798218e-01 -3.210218548774719238e-01 2.260667681694030762e-01 7.083766907453536987e-02 -3.639858663082122803e-01 -6.654536724090576172e-02 -2.837720327079296112e-03 1.046941354870796204e-01 -1.256699264049530029e-01 -1.017644479870796204e-01 1.429982632398605347e-01 -7.083786278963088989e-02 1.185878813266754150e-01 7.105721533298492432e-02 3.875914961099624634e-02 4.095738828182220459e-01 -2.181161344051361084e-01 1.419023275375366211e-01
2.821691036224365234e-01 -5.845104530453681946e-02 -2.519694864749908447e-01 -3.299491405487060547e-01 -1.349601056426763535e-02 -1.144820749759674072e-01 -2.571803517639636993e-02 5.317652970552444458e-02 -3.208983838558197021e-01 -1.052168533205986023e-01 -1.105292700231075287e-02 -7.823503017425537109e-02 9.834139049053192139e-02 -3.180168271064758301e-01 1.054466143250465393e-01 2.994445152580738068e-02 5.134623050689697266e-01 -4.185092169791460037e-03 2.295562475919723511e-01 1.838635802268981934e-01 -3.864167258143424988e-02 4.327324777841567993e-02 1.030967310070991516e-01 2.306215018033981323e-01 4.842327162623405457e-02 1.168591007590293884e-01 1.389617752283811569e-02 1.187180578708648682e-01 6.597517058253288269e-03 1.876382529735565186e-02 -1.910692304372787476e-01 -1.363615598529577255e-02
2.771420180797576904e-01 -9.207265079021453857e-02 -4.291869997978210449e-01 -6.639240682125091553e-02 5.679117441177368164e-01 1.073465347290039062e-01 1.318197697401046753e-01 1.214926689863204956e-02 -1.192716211080551147e-01 -1.871569827198982239e-02 -1.734634637832641602e-01 -5.210914835333824158e-02 -1.138902753591537476e-01 -1.072003319859504700e-01 -8.615548163652420044e-02 -1.326454877853393555e-01 1.684197336435317993e-01 1.121307983994483948e-01 -1.408315598964691162e-01 2.238441556692123413e-01 7.655440270900726318e-02 -1.638272553682327271e-01 -2.191409468650817871e-02 -1.197984516620635986e-01 9.339990466833114624e-02 1.556474119424819946e-01 3.781892731785774231e-02 1.076438874006271362e-01 -9.379535913467407227e-02 -8.913859724998474121e-02 -1.773149073123931885e-01 -1.584674119949340820e-01
1.299672126770019531e-01 -1.706155091524124146e-01 -1.570020616054534912e-01 -1.772313266992568970e-01 2.009767852723598480e-02 -5.613699555397033691e-02 -1.206169724464416504e-01 4.950562119483947754e-01 -2.047615498304367065e-01 3.927502632141113281e-01 9.718871861696243286e-02 -1.269759982824325562e-01 -1.208908334374427795e-01 -2.479551136493682861e-01 3.175581991672515869e-02 -1.808473281562328339e-02 2.205349802970886230e-01 1.216586232185363770e-01 1.857259720563888550e-01 -7.585319876670837402e-02 -1.692343056201934814e-01 -1.910200566053390503e-01 -1.070458516478538513e-01 1.365892291069030762e-01 9.865940362215042114e-02 2.069671601057052612e-01 4.393915086984634399e-02 -2.649500072002410889e-01 -6.083407253026962280e-02 3.472691401839256287e-02 -6.436978280544281006e-02 5.381797254085540771e-02
-1.434212364256381989e-02 -1.184809356927871704e-01 9.813273325562477112e-03 -4.112918376922607422e-01 2.655281685292720795e-02 1.083408966660499573e-01 2.499135881662368774e-01 3.116385340690612793e-01 1.778131350874900818e-02 3.185835182666778564e-01 -2.231729403138160706e-02 -1.133044883608818054e-01 2.568874359130859375e-01 -1.269645094871520996e-01 6.345614790916442871e-03 2.769173122942447662e-02 2.913265228271484375e-01 1.303622275590896606e-01 1.134726181626319885e-01 -3.099468536674976349e-02 4.220524430274963379e-02 2.442402765154838562e-03 -1.607873141765594482e-01 3.185094594955444336e-01 2.519554793834686279e-01 1.895822882652282715e-01 -1.360797733068466187e-01 8.916414529085159302e-02 2.346269972622394562e-02 2.571033835411071777e-01 -2.565058134496212006e-02 -9.177900850772857666e-02
-1.501853466033935547e-01 7.418663054704666138e-02 -4.025234580039978027e-01 -1.840059757232666016e-01 2.107352763414382935e-01 -3.245947659015655518e-01 1.377176642417907715e-01 6.459967792034149170e-02 4.934714734554290771e-02 1.574438810348510742e-01 8.621442317962646484e-02 -5.885737761855125427e-02 -1.875657290220260620e-01 -1.900451779365539551e-01 -1.657830923795700073e-02 -5.655462667346000671e-02 -3.646859200671315193e-03 3.389030694961547852e-02 5.221765115857124329e-02 1.108660921454429626e-01 2.512589395046234131e-01 2.508586049079895020e-01 -1.928348094224929810e-02 2.007293552160263062e-01 -1.765986829996109009e-01 1.777334958314895630e-01 1.251224577426910400e-01 -3.686890378594398499e-02 4.599565267562866211e-01 6.911671906709671021e-02 7.768172770738601685e-02 7.202078402042388916e-02
1.954705715179443359e-01 -1.386818438768386841e-01 -3.557107746601104736e-01 -8.055692911148071289e-02 2.693814337253570557e-01 -1.634793728590011597e-01 -6.869576126337051392e-02 9.225200116634368896e-02 -1.397837847471237183e-01 1.539811491966247559e-01 1.222109794616699219e-01 -1.844105124473571777e-01 3.067363612353801727e-02 2.746390178799629211e-02 3.312642276287078857e-01 -2.079060487449169159e-02 7.155001908540725708e-02 1.628760248422622681e-01 2.083602398633956909e-01 -2.160591781139373779e-01 -8.911453932523727417e-02 1.824691146612167358e-01 -4.977933689951896667e-02 2.139688730239868164e-01 1.550210267305374146e-01 -1.060347259044647217e-01 2.231218367815017700e-01 -5.023957043886184692e-02 2.064049392938613892e-01 2.575729191303253174e-01 -2.609554529190063477e-01 -1.307441443204879761e-01
1.130614727735519409e-01 -8.105825632810592651e-02 -3.331231176853179932e-01 -4.768243804574012756e-02 3.036263287067413330e-01 -5.594497174024581909e-02 1.479692906141281128e-01 -1.231265254318714142e-02 1.816258877515792847e-01 1.989485323429107666e-01 -1.448113024234771729e-01 -1.853672266006469727e-01 3.410947695374488831e-02 -2.196392565965652466e-01 -3.966686427593231201e-01 -2.906335704028606415e-02 1.650751680135726929e-01 -1.089086979627609253e-01 1.250990182161331177e-01 1.594548076391220093e-01 8.288238942623138428e-02 -3.875204920768737793e-02 -6.007573008537292480e-02 2.525564134120941162e-01 5.511715635657310486e-02 1.860339343547821045e-01 2.977022202685475349e-03 -1.401839107275009155e-01 -2.199719101190567017e-01 -1.753006726503372192e-01 1.159089431166648865e-01 3.297424912452697754e-01
-1.873721927404403687e-02 -2.838279902935028076e-01 -1.718140542507171631e-01 -1.620063483715057373e-01 3.944830000400543213e-01 4.984194412827491760e-03 2.555017471313476562e-01 -1.227585673332214355e-01 7.981898961588740349e-04 3.775361478328704834e-01 -6.081816554069519043e-02 -1.814293265342712402e-01 -1.182456538081169128e-01 -1.818222254514694214e-01 2.813840210437774658e-01 -2.638021409511566162e-01 2.461276054382324219e-01 5.193750932812690735e-02 5.263825505971908569e-02 1.775442361831665039e-01 -7.043160963803529739e-03 -1.889681816101074219e-02 -3.169466927647590637e-02 -1.347298771142959595e-01 -9.813684970140457153e-02 4.692427814006805420e-02 -7.115640491247177124e-02 9.399136155843734741e-02 -1.568860858678817749e-01 2.286506146192550659e-01 1.345075964927673340e-01 -1.205111518502235413e-01
1.457790583372116089e-01 -3.322497755289077759e-02 -1.127210482954978943e-01 1.916312724351882935e-01 2.266879379749298096e-01 -1.855814009904861450e-01 3.689957857131958008e-01 2.111909240484237671e-01 -1.394557654857635498e-01 -9.264124929904937744e-02 1.940220408141613007e-02 1.317748725414276123e-01 3.918935731053352356e-02 -9.731260687112808228e-02 -1.222503259778022766e-01 1.509956270456314087e-01 3.711515367031097412e-01 1.749674528837203979e-01 1.367234289646148682e-01 -1.428549140691757202e-01 -8.216436952352523804e-03 1.555780768394470215e-01 -2.592126429080963135e-01 -1.035339981317520142e-01 2.718383669853210449e-01 1.166077554225921631e-01 1.948465555906295776e-01 2.448451519012451172e-01 1.214067116379737854e-01 2.002308815717697144e-01 8.050583302974700928e-02 1.036127284169197083e-01
3.365210890769958496e-01 3.505425453186035156e-01 -2.178551256656646729e-01 5.343062058091163635e-02 -1.335357874631881714e-02 7.097467780113220215e-02 3.239394426345825195e-01 -1.823176890611648560e-01 -2.187598049640655518e-01 -9.077399224042892456e-02 -3.091727267019450665e-04 -2.720517218112945557e-01 -2.409624606370925903e-01 -2.520000375807285309e-02 4.029694199562072754e-02 -7.918731868267059326e-02 2.828649878501892090e-01 1.083694621920585632e-01 4.075862094759941101e-02 -6.788937002420425415e-02 1.685889363288879395e-01 3.640673682093620300e-02 4.889304190874099731e-02 3.975943922996520996e-01 6.966834515333175659e-02 1.810349076986312866e-01 -2.068407047772780061e-04 1.570637896656990051e-02 5.198602098971605301e-03 2.138606160879135132e-01 -5.442977417260408401e-03 -3.939204663038253784e-02
2.178336381912231445e-01 1.870264112949371338e-01 1.931252144277095795e-02 -3.200284242630004883e-01 3.702061176300048828e-01 -2.246419489383697510e-01 5.934636294841766357e-02 1.873706877231597900e-01 -1.607515662908554077e-02 2.394830286502838135e-01 3.118654713034629822e-02 -2.379205375909805298e-01 8.859510719776153564e-02 1.562444865703582764e-02 -1.058574318885803223e-01 7.338357716798782349e-02 3.978518545627593994e-01 2.614649944007396698e-02 2.733389846980571747e-02 -1.563411802053451538e-01 -1.134931221604347229e-01 -1.775765120983123779e-01 -1.620784699916839600e-01 1.697944700717926025e-01 -4.740909487009048462e-02 2.202733308076858521e-01 -1.329547613859176636e-01 1.092978417873382568e-01 2.123903930187225342e-01 7.001231610774993896e-02 -1.764993518590927124e-01 5.942239984869956970e-02
2.487532645463943481e-01 -2.057642340660095215e-01 -1.345661431550979614e-01 -2.429263442754745483e-01 -3.483374603092670441e-03 4.223334044218063354e-02 2.405112832784652710e-01 3.126040995121002197e-01 -1.914007216691970825e-01 4.075663909316062927e-02 -1.098081469535827637e-01 -2.652762830257415771e-01 1.227674335241317749e-01 -1.356671601533889771e-01 -2.055718004703521729e-01 8.669430762529373169e-02 2.911494076251983643e-01 -5.967232957482337952e-02 2.165265381336212158e-01 -2.354013472795486450e-01 1.282437890768051147e-01 1.281069070100784302e-01 -5.385439842939376831e-02 6.430307775735855103e-02 -7.652800530195236206e-02 1.702720224857330322e-01 -7.754748314619064331e-02 -2.543681114912033081e-02 1.506730616092681885e-01 9.725622832775115967e-02 1.544573307037353516e-01 -3.595467209815979004e-01
1.493921726942062378e-01 7.602886855602264404e-02 -1.429790165275335312e-02 6.035995855927467346e-02 4.769789874553680420e-01 -9.562908858060836792e-02 7.930780202150344849e-02 5.586996674537658691e-02 1.498390883207321167e-01 3.946551382541656494e-01 -1.035267263650894165e-01 3.984510153532028198e-02 -2.397586107254028320e-01 -2.275024503469467163e-01 -5.649646371603012085e-02 -9.353093057870864868e-02 2.398864924907684326e-01 -4.543247818946838379e-02 5.717373266816139221e-02 1.782231181859970093e-01 6.445253640413284302e-02 1.598443984985351562e-01 1.363099068403244019e-01 1.540839374065399170e-01 1.481142789125442505e-01 -6.622844189405441284e-02 -5.985470488667488098e-02 -9.937259554862976074e-02 -7.905565947294235229e-02 1.674351841211318970e-01 -2.809501290321350098e-01 3.010482192039489746e-01
-1.421093642711639404e-01 -1.454456001520156860e-01 -5.663538468070328236e-04 -4.497631192207336426e-01 1.652269661426544189e-01 7.757218182086944580e-02 1.410138159990310669e-01 1.234978809952735901e-01 1.156384646892547607e-01 4.832574427127838135e-01 -1.745468825101852417e-01 -8.589053153991699219e-02 3.237543702125549316e-01 -1.195165067911148071e-01 -7.170826196670532227e-02 -6.632164120674133301e-03 1.997774988412857056e-01 1.888655722141265869e-01 -1.112585328519344330e-02 4.065815359354019165e-02 1.166221871972084045e-01 1.069989055395126343e-01 -1.301652938127517700e-01 1.235612779855728149e-01 1.011961102485656738e-01 2.111335396766662598e-01 1.847131922841072083e-02 -1.627851091325283051e-02 1.953259110450744629e-02 2.626330256462097168e-01 6.887784693390130997e-03 -1.393591612577438354e-01
6.634036451578140259e-02 -5.666602030396461487e-02 -1.808477193117141724e-01 -2.047238200902938843e-01 1.296965926885604858e-01 1.887090206146240234e-01 2.148265391588211060e-01 -2.431675642728805542e-01 -2.933440543711185455e-02 2.274463325738906860e-01 -2.172802388668060303e-01 -6.050540506839752197e-02 -2.050531059503555298e-01 -1.096916347742080688e-01 1.089698821306228638e-01 -1.383721083402633667e-01 2.885619401931762695e-01 2.394952178001403809e-01 2.755766212940216064e-01 -6.501740962266921997e-02 3.371617197990417480e-01 -3.169604763388633728e-02 -3.153472244739532471e-01 7.026699930429458618e-02 -5.970611050724983215e-02 2.141615003347396851e-01 -1.179575771093368530e-01 -1.166877076029777527e-01 1.806846112012863159e-01 1.116698235273361206e-01 5.361766368150711060e-02 -8.173835277557373047e-02
1.805199235677719116e-01 1.247288845479488373e-02 -2.590000927448272705e-01 1.775600016117095947e-01 3.076874613761901855e-01 -7.238188385963439941e-02 -3.783940151333808899e-02 2.328218519687652588e-01 -1.154652610421180725e-01 1.444897651672363281e-01 7.558217644691467285e-02 -5.025810003280639648e-02 -3.356300294399261475e-01 -3.680993914604187012e-01 -7.794379256665706635e-03 1.739585399627685547e-01 2.429109513759613037e-01 -9.708070755004882812e-02 -1.829005628824234009e-01 -9.989569336175918579e-02 -2.525104284286499023e-01 5.726734641939401627e-03 1.020264904946088791e-02 -2.010148167610168457e-01 1.110088229179382324e-01 1.568975299596786499e-01 -9.551046788692474365e-02 -1.936393789947032928e-02 4.246845841407775879e-02 2.962097227573394775e-01 -1.956808865070343018e-01 -4.177874699234962463e-02
1.514122486114501953e-01 -4.466806054115295410e-01 -3.600248992443084717e-01 -1.543926149606704712e-01 9.360942989587783813e-02 1.410811245441436768e-01 1.909790039062500000e-01 2.961955666542053223e-01 7.592596858739852905e-02 2.000016272068023682e-01 -1.770346313714981079e-01 1.165519803762435913e-01 6.337478011846542358e-02 -1.948967725038528442e-01 -2.035537511110305786e-01 1.146995797753334045e-01 2.082069963216781616e-01 -3.004873543977737427e-02 -1.104388758540153503e-02 -1.116436943411827087e-01 3.649581596255302429e-02 3.463155627250671387e-01 9.632865339517593384e-02 2.809920534491539001e-02 1.705482155084609985e-01 -7.712986320257186890e-02 1.469027698040008545e-01 -1.125446185469627380e-01 -1.370629072189331055e-01 7.631222903728485107e-02 -3.392283245921134949e-02 2.691610343754291534e-02
1.583433896303176880e-01 -4.202383384108543396e-02 -2.046260237693786621e-01 2.778037451207637787e-02 3.639412224292755127e-01 1.907870769500732422e-01 1.508478969335556030e-01 3.857175633311271667e-02 1.912093013525009155e-01 -1.439928822219371796e-02 1.674714125692844391e-02 2.216644138097763062e-01 -2.471644580364227295e-01 -2.951016426086425781e-01 8.379329741001129150e-02 -1.938905864953994751e-01 9.970548003911972046e-02 3.287970721721649170e-01 9.393804520368576050e-02 -1.691495254635810852e-02 2.486234009265899658e-01 6.133453175425529480e-02 -2.417207062244415283e-01 1.013567373156547546e-01 1.341205239295959473e-01 2.651375234127044678e-01 3.833854570984840393e-02 -1.094316542148590088e-01 9.522119909524917603e-02 1.024387031793594360e-01 2.085817754268646240e-01 -1.794789433479309082e-01
-3.294574096798896790e-02 -2.140056341886520386e-01 -2.457452863454818726e-01 -1.814081966876983643e-01 8.738131821155548096e-02 1.373441219329833984e-01 -2.370294928550720215e-02 3.029113709926605225e-01 5.354573577642440796e-02 9.064275026321411133e-02 3.418295457959175110e-02 -1.174326017498970032e-01 2.515429556369781494e-01 -1.303012967109680176e-01 -1.140739694237709045e-01 4.571757093071937561e-02 3.924309015274047852e-01 4.521360695362091064e-01 -1.599807441234588623e-01 -1.612192392349243164e-01 4.542898852378129959e-03 1.631629914045333862e-01 1.314727365970611572e-01 1.991910040378570557e-01 -2.058479376137256622e-02 -1.993094384670257568e-02 1.183633785694837570e-02 -1.848345547914505005e-01 2.001024782657623291e-01 4.692889004945755005e-02 1.935245394706726074e-01 1.056593284010887146e-01
1.192122399806976318e-01 1.299593299627304077e-01 -3.528206795454025269e-02 -4.627194404602050781e-01 7.420198619365692139e-02 -1.499815881252288818e-01 -2.220032177865505219e-02 4.136537313461303711e-01 -1.743659228086471558e-01 4.154549539089202881e-02 5.161319300532341003e-02 -2.023837119340896606e-01 -1.066225916147232056e-01 -1.536980718374252319e-01 1.244270801544189453e-01 -8.783976733684539795e-02 3.480823934078216553e-01 1.021217107772827148e-01 1.679418087005615234e-01 -1.640911996364593506e-01 -1.250276118516921997e-01 -1.788256913423538208e-01 -3.206922113895416260e-01 7.106202840805053711e-02 -4.640591517090797424e-02 1.795530021190643311e-01 -1.775974966585636139e-02 -2.261413028463721275e-03 1.111847460269927979e-01 1.208251193165779114e-01 -1.206891760230064392e-01 3.919176757335662842e-02
-4.055796563625335693e-02 -9.085533022880554199e-02 -1.773155331611633301e-01 -1.537546515464782715e-01 3.603742271661758423e-02 -1.614186763763427734e-01 4.257600307464599609e-01 -1.759133487939834595e-01 1.682019233703613281e-01 -4.835445433855056763e-02 -2.089472115039825439e-01 -5.287522077560424805e-02 -2.122887223958969116e-01 -1.240462064743041992e-01 -6.240154150873422623e-03 1.856761127710342407e-01 2.269003391265869141e-01 2.850623726844787598e-01 1.268693357706069946e-01 -7.241135090589523315e-02 2.378622889518737793e-01 -4.649165086448192596e-03 -1.954932957887649536e-01 9.667489677667617798e-02 1.900932341814041138e-01 3.754783272743225098e-01 1.649596244096755981e-01 -4.767309501767158508e-02 1.150830835103988647e-01 1.098011434078216553e-01 -2.630775608122348785e-02 -1.804170459508895874e-01
2.066278159618377686e-01 7.143875211477279663e-02 -3.145100772380828857e-01 1.786787211894989014e-01 3.206793069839477539e-01 7.625886797904968262e-02 1.387847959995269775e-01 2.450043708086013794e-01 -1.958374828100204468e-01 7.372035086154937744e-02 -1.101785600185394287e-01 -9.414952248334884644e-02 7.809823751449584961e-02 -4.936081171035766602e-02 -6.982129812240600586e-02 -9.275486320257186890e-02 2.568774223327636719e-01 -2.483399771153926849e-02 8.560420572757720947e-02 3.318565711379051208e-02 5.016327276825904846e-02 3.254003077745437622e-02 -2.156038582324981689e-01 -1.610387265682220459e-01 -2.020478248596191406e-01 1.442417055368423462e-01 2.140430361032485962e-01 1.666702032089233398e-01 2.185253649950027466e-01 4.345108270645141602e-01 4.483095183968544006e-02 1.476620733737945557e-01
1.302630305290222168e-01 2.009771466255187988e-01 1.507927943021059036e-02 -4.851520955562591553e-01 3.440097868442535400e-01 -3.563889861106872559e-02 2.048508375883102417e-01 -2.031706087291240692e-02 -2.454450353980064392e-02 2.279931157827377319e-01 -1.304165571928024292e-01 2.048004418611526489e-01 5.978512763977050781e-02 -2.707424759864807129e-01 1.796668916940689087e-01 1.033683400601148605e-02 1.907087415456771851e-01 -1.587647199630737305e-02 -1.122972443699836731e-01 -9.561394900083541870e-02 7.706242054700851440e-02 -1.706483066082000732e-01 -2.384857088327407837e-01 3.044376373291015625e-01 1.183456182479858398e-01 1.112932115793228149e-01 -7.597572356462478638e-02 -9.442708641290664673e-02 -9.920267760753631592e-02 1.671146303415298462e-01 -3.103143349289894104e-02 3.806246072053909302e-02
1.985493302345275879e-01 -4.228076711297035217e-02 -9.664736688137054443e-02 -1.546914428472518921e-01 2.544555664062500000e-01 2.384849265217781067e-02 6.731229275465011597e-02 4.955295473337173462e-02 1.410683616995811462e-02 -9.336223453283309937e-02 -2.087292969226837158e-01 -1.248871088027954102e-01 -6.930059194564819336e-02 -3.648452460765838623e-01 -7.199782133102416992e-02 -2.077576220035552979e-01 4.294081926345825195e-01 2.117709517478942871e-01 1.238216534256935120e-01 2.474501915276050568e-02 3.736092448234558105e-01 1.705293506383895874e-01 -2.331045717000961304e-01 1.260852962732315063e-01 2.744419325608760118e-04 -4.519539326429367065e-02 1.348632723093032837e-01 1.163413673639297485e-01 2.647863030433654785e-01 2.568944729864597321e-02 8.159041404724121094e-02 -5.999296531081199646e-02
-1.594893634319305420e-01 -1.483045965433120728e-01 -2.265633195638656616e-01 -2.325731217861175537e-01 1.600380539894104004e-01 -8.397991210222244263e-02 3.225137591361999512e-01 1.421628594398498535e-01 -4.027052223682403564e-02 8.769502490758895874e-02 -9.313992410898208618e-02 1.149821802973747253e-01 -6.166637688875198364e-02 -3.318460285663604736e-01 1.420926302671432495e-02 -8.763881027698516846e-02 3.144732117652893066e-02 -3.464854508638381958e-02 5.566627532243728638e-02 1.320949047803878784e-01 2.167054414749145508e-01 4.041333794593811035e-01 -1.203260570764541626e-01 1.486693918704986572e-01 -4.312331229448318481e-02 2.487302524968981743e-03 1.132582500576972961e-01 -2.861569523811340332e-01 3.639785349369049072e-01 1.309753954410552979e-01 1.091858148574829102e-01 9.748665243387222290e-02
-2.405752390623092651e-01 -2.131978422403335571e-02 9.275450557470321655e-02 -1.129216626286506653e-01 1.924577057361602783e-01 2.756423950195312500e-01 2.017416656017303467e-01 1.954651921987533569e-01 -9.497971832752227783e-02 2.447324842214584351e-01 2.762522101402282715e-01 -1.172356829047203064e-01 1.817889958620071411e-01 -3.046255707740783691e-01 -4.316168278455734253e-02 4.749242588877677917e-02 3.750677704811096191e-01 4.988764598965644836e-02 -2.507892847061157227e-01 -6.242205202579498291e-02 1.238055750727653503e-01 6.499949097633361816e-02 -8.187294006347656250e-02 2.328028827905654907e-01 6.869808305054903030e-03 2.966245710849761963e-01 -2.995076589286327362e-02 2.886544540524482727e-02 2.203490436077117920e-01 4.455598816275596619e-02 -6.365434825420379639e-02 6.847173720598220825e-02
3.477831184864044189e-02 -1.251483452506363392e-03 -7.362745702266693115e-02 -5.151522755622863770e-01 1.302906870841979980e-01 1.086328700184822083e-01 1.879303306341171265e-01 2.568018734455108643e-01 6.663945317268371582e-02 3.182282149791717529e-01 -1.417996827512979507e-03 -8.410330116748809814e-02 2.802933752536773682e-01 -2.337645143270492554e-01 2.204901427030563354e-01 8.822414278984069824e-02 3.036794364452362061e-01 4.898886010050773621e-02 7.490278780460357666e-02 -3.976291790604591370e-02 1.031499207019805908e-01 -1.799779385328292847e-02 -1.834915131330490112e-01 2.536379098892211914e-01 1.776817888021469116e-01 1.500964397564530373e-03 -4.496584460139274597e-02 2.271048910915851593e-02 1.075016483664512634e-01 1.022063866257667542e-01 6.537102162837982178e-02 -1.561557054519653320e-01
1.343543231487274170e-01 2.011323720216751099e-02 -2.403316050767898560e-01 -9.855335205793380737e-02 8.583062142133712769e-02 2.014453336596488953e-02 1.694182306528091431e-01 3.146739900112152100e-01 -8.411398530006408691e-02 -1.339156925678253174e-01 3.038545511662960052e-02 6.655819714069366455e-02 2.149389684200286865e-01 -2.468402087688446045e-01 -9.524291753768920898e-02 -1.721024215221405029e-01 4.815958142280578613e-01 -6.560841202735900879e-02 5.712560191750526428e-02 1.051223278045654297e-01 5.053278058767318726e-02 1.506167054176330566e-01 -7.160348445177078247e-02 -2.213818877935409546e-01 1.208415552973747253e-01 1.505816429853439331e-01 7.965939491987228394e-02 3.258358538150787354e-01 2.046889066696166992e-01 2.521858215332031250e-01 -9.829787164926528931e-02 8.670298010110855103e-02
8.052431792020797729e-02 -2.308851778507232666e-01 -3.197890818119049072e-01 -5.619405955076217651e-02 1.324231028556823730e-01 3.070061504840850830e-01 2.961159944534301758e-01 1.518803536891937256e-01 -1.250483747571706772e-02 3.584952056407928467e-01 -1.486394554376602173e-01 -8.079763501882553101e-02 -1.018526218831539154e-02 -1.312719434499740601e-01 -2.564500868320465088e-01 1.477288305759429932e-01 2.409682273864746094e-01 -9.042842686176300049e-02 5.796534940600395203e-02 1.593371666967868805e-02 2.282505184412002563e-01 2.823175787925720215e-01 -5.063370615243911743e-02 8.432225137948989868e-02 2.182653099298477173e-01 1.301799807697534561e-02 1.781093925237655640e-01 -1.156893074512481689e-01 -4.565545357763767242e-03 1.163832023739814758e-01 9.852915257215499878e-02 -1.499937027692794800e-01
-2.326963841915130615e-01 -9.104272723197937012e-02 -1.286209821701049805e-01 2.252222038805484772e-02 4.616740047931671143e-01 -1.138678342103958130e-01 2.110942006111145020e-01 -6.019660457968711853e-02 -2.748644351959228516e-02 2.263843119144439697e-01 -2.613366842269897461e-01 2.036846429109573364e-01 -4.380919039249420166e-02 -3.950134813785552979e-01 -3.631127998232841492e-02 2.031637877225875854e-01 2.124560773372650146e-01 7.491536438465118408e-02 3.798015415668487549e-02 -2.823642194271087646e-01 -2.954712323844432831e-02 -1.549635231494903564e-01 -8.199600875377655029e-02 1.529074311256408691e-01 -2.802243642508983612e-02 8.399864286184310913e-02 -9.749595075845718384e-02 -9.493409097194671631e-02 5.428187549114227295e-02 4.361362010240554810e-02 -2.182430326938629150e-01 -1.346514225006103516e-01
1.612303107976913452e-01 1.380699425935745239e-01 -3.400734066963195801e-01 -6.023149937391281128e-02 4.000316560268402100e-02 2.289088815450668335e-01 1.731364428997039795e-01 3.227179870009422302e-02 -4.659777041524648666e-03 8.143889904022216797e-02 2.270796149969100952e-01 -1.233365610241889954e-01 -1.968724578619003296e-01 -1.480652242898941040e-01 1.612707390449941158e-03 6.121212616562843323e-03 4.018307030200958252e-01 3.617737889289855957e-01 1.258786469697952271e-01 8.776935189962387085e-02 3.491505235433578491e-02 2.282565459609031677e-02 1.582045704126358032e-01 3.405242860317230225e-01 2.310590595006942749e-01 9.399238228797912598e-02 -1.269419938325881958e-01 7.462451606988906860e-02 2.995641157031059265e-02 -1.284936349838972092e-02 -2.443206757307052612e-01 -1.149341687560081482e-01
1.183252856135368347e-01 -2.294137179851531982e-01 -1.611609160900115967e-01 -1.223062723875045776e-01 5.005288124084472656e-01 -3.029081039130687714e-02 4.193821176886558533e-02 5.693576857447624207e-02 1.776840090751647949e-01 9.715174138545989990e-02 -1.223569065332412720e-01 -1.954409331083297729e-01 4.090562462806701660e-02 -4.032850265502929688e-02 -1.393087506294250488e-01 -1.202141772955656052e-02 2.126070708036422729e-01 -1.719103753566741943e-02 1.675218939781188965e-01 -1.709906607866287231e-01 8.543734997510910034e-02 1.268802303820848465e-02 -2.685066759586334229e-01 3.840326070785522461e-01 -2.297650324180722237e-03 -1.305918842554092407e-01 -1.260867714881896973e-01 -3.658381700515747070e-01 -1.399494260549545288e-01 -4.113652557134628296e-02 2.260450273752212524e-03 3.233886510133743286e-02
4.506679773330688477e-01 -7.604797184467315674e-02 3.467039763927459717e-02 -1.157501265406608582e-01 3.952879011631011963e-01 -2.092693448066711426e-01 3.210158050060272217e-01 -5.265852808952331543e-02 -2.278463169932365417e-02 8.420594036579132080e-02 -8.913830667734146118e-02 7.870616763830184937e-02 -3.286854829639196396e-03 -2.065629661083221436e-01 6.080185249447822571e-02 9.553890675306320190e-02 1.560567878186702728e-02 1.649597287178039551e-01 8.096508681774139404e-03 2.564752101898193359e-01 3.920277580618858337e-02 -5.663453415036201477e-02 -3.062375783920288086e-01 2.281714975833892822e-01 -1.858649253845214844e-01 1.085727941244840622e-02 -8.291495591402053833e-02 -1.324360668659210205e-01 1.723519414663314819e-01 1.999238580465316772e-01 1.406459361314773560e-01 3.112498484551906586e-02
2.144712954759597778e-01 1.850427091121673584e-01 -2.061930596828460693e-01 -1.207302585244178772e-01 8.316724002361297607e-02 9.008956700563430786e-02 1.378445923328399658e-01 3.523231446743011475e-01 -6.988909095525741577e-02 1.923527717590332031e-01 1.330734137445688248e-02 -1.630006879568099976e-01 6.811797618865966797e-02 -3.478752374649047852e-01 4.851603880524635315e-02 -1.479952782392501831e-01 8.215756155550479889e-03 9.195454418659210205e-02 -2.421914637088775635e-01 -4.711066186428070068e-02 1.670263707637786865e-01 5.852915346622467041e-02 -1.912164241075515747e-01 2.193332463502883911e-01 -1.869241520762443542e-02 -1.940714269876480103e-01 2.373254895210266113e-01 -1.267253160476684570e-01 2.945648729801177979e-01 3.189860582351684570e-01 3.865282982587814331e-02 -1.249950751662254333e-02
3.110448718070983887e-01 -1.312418133020401001e-01 -2.768593132495880127e-01 -4.864457249641418457e-02 1.345755010843276978e-01 7.878743112087249756e-02 3.852934837341308594e-01 -1.496403813362121582e-01 -2.438929677009582520e-02 -1.560708787292242050e-02 -6.474813912063837051e-03 -2.856436558067798615e-02 1.165454834699630737e-01 1.031821146607398987e-01 -1.958823017776012421e-02 -1.973453313112258911e-01 4.088686406612396240e-01 -2.800790220499038696e-02 1.672237813472747803e-01 -3.365647792816162109e-01 -4.960566386580467224e-02 1.001629233360290527e-01 -2.503904700279235840e-02 -1.009897813200950623e-01 -1.185167394578456879e-02 2.346447408199310303e-01 1.092025190591812134e-01 -5.751759186387062073e-02 -8.249722421169281006e-02 2.292464673519134521e-01 1.128976698964834213e-02 2.900989055633544922e-01
1.091633588075637817e-01 2.776435390114784241e-02 -1.343236118555068970e-01 2.940492630004882812e-01 4.910487234592437744e-01 -1.236284673213958740e-01 1.902321279048919678e-01 3.669710457324981689e-02 3.732950612902641296e-02 3.421817719936370850e-01 1.178011968731880188e-01 -1.750331968069076538e-01 -1.391722112894058228e-01 -4.243701398372650146e-01 -3.629847615957260132e-02 1.303341686725616455e-01 -8.525695651769638062e-02 3.160941600799560547e-02 -1.024670228362083435e-01 7.813229411840438843e-02 1.218203827738761902e-01 5.434378981590270996e-02 -1.606563627719879150e-01 3.344630124047398567e-03 8.698732405900955200e-02 -3.596495091915130615e-02 2.307016551494598389e-01 -4.597103223204612732e-02 5.237602442502975464e-02 2.548287808895111084e-01 5.094407126307487488e-02 7.167711108922958374e-02
3.792171776294708252e-01 -1.238433793187141418e-01 -1.778406500816345215e-01 5.359537433832883835e-03 2.295337915420532227e-01 -6.095781549811363220e-02 -2.200171351432800293e-02 2.059185951948165894e-01 -1.646562516689300537e-01 1.389464884996414185e-01 -6.010406091809272766e-02 -1.617570221424102783e-01 -8.754879981279373169e-02 -1.289416700601577759e-01 1.314596086740493774e-01 -8.861977607011795044e-02 1.509132981300354004e-01 2.526460289955139160e-01 1.709570586681365967e-01 5.437966808676719666e-02 2.926350943744182587e-02 8.102956227958202362e-03 -2.774706780910491943e-01 4.938332736492156982e-01 2.405596673488616943e-01 9.589356929063796997e-02 -1.893484145402908325e-01 8.620254695415496826e-02 -3.537905961275100708e-02 1.072994917631149292e-01 -7.185833901166915894e-02 -1.242708116769790649e-01
1.550292819738388062e-01 -2.680019140243530273e-01 -2.478860318660736084e-01 -2.082444578409194946e-01 2.013453841209411621e-01 -9.886138141155242920e-03 3.402989804744720459e-01 5.352566391229629517e-02 -1.203218251466751099e-01 1.495358645915985107e-01 -1.231462657451629639e-01 1.586422622203826904e-01 -4.935222491621971130e-02 -1.842139363288879395e-01 4.164444208145141602e-01 -1.063851639628410339e-01 3.355782032012939453e-01 2.219128459692001343e-01 -1.868904009461402893e-02 2.685482613742351532e-02 -1.093092486262321472e-01 -2.557439506053924561e-01 1.253248900175094604e-01 6.269804388284683228e-02 8.433326333761215210e-02 2.430896759033203125e-01 -3.399546444416046143e-02 -2.595054917037487030e-02 7.421902567148208618e-02 4.341723024845123291e-02 -2.677891589701175690e-02 -7.531921565532684326e-02
7.091435045003890991e-02 -3.082123994827270508e-01 -2.245696634054183960e-01 -3.830603137612342834e-02 2.142723947763442993e-01 6.939632445573806763e-02 8.571078628301620483e-02 -2.670887410640716553e-01 8.747862279415130615e-02 1.706659048795700073e-01 5.458207428455352783e-02 4.937569797039031982e-02 -1.806763410568237305e-01 -1.746132820844650269e-01 1.094128340482711792e-01 6.082441657781600952e-02 3.305517733097076416e-01 1.838632524013519287e-01 -1.585533469915390015e-01 -2.843233048915863037e-01 -5.150328204035758972e-02 -9.528739377856254578e-03 -1.650084704160690308e-01 -6.108752265572547913e-02 -7.066366076469421387e-02 2.596601247787475586e-01 1.066956520080566406e-01 -1.174042224884033203e-01 2.604826390743255615e-01 2.038705497980117798e-01 -2.793067097663879395e-01 -1.729221791028976440e-01
4.587624073028564453e-01 1.395530253648757935e-01 -1.183803752064704895e-01 -1.077402085065841675e-01 3.153406977653503418e-01 1.712858676910400391e-02 1.002992019057273865e-01 9.396052360534667969e-02 -5.206444486975669861e-02 1.845151185989379883e-01 -9.204671531915664673e-02 6.746800988912582397e-02 1.713663153350353241e-02 -1.411841362714767456e-01 -1.167185679078102112e-01 3.075024113059043884e-02 3.742036819458007812e-01 1.699613779783248901e-01 1.590251028537750244e-01 9.826712310314178467e-02 2.234018892049789429e-01 1.413878649473190308e-01 -3.381419181823730469e-02 -5.490315333008766174e-02 4.328664392232894897e-02 1.871506124734878540e-02 2.752102911472320557e-01 2.034181058406829834e-01 2.586467862129211426e-01 1.433118879795074463e-01 2.217785120010375977e-01 8.578494936227798462e-02
1.890117079019546509e-01 3.923438489437103271e-01 -4.259888529777526855e-01 -3.178932070732116699e-01 1.769442260265350342e-01 -3.999846801161766052e-02 1.249983385205268860e-01 2.537173032760620117e-01 -4.974717646837234497e-02 3.423608839511871338e-01 7.949525862932205200e-02 -8.361357450485229492e-02 2.227163128554821014e-02 -2.235093712806701660e-01 1.126250624656677246e-01 3.239224478602409363e-02 2.876292914152145386e-02 -2.581951022148132324e-02 1.105880290269851685e-01 4.400402307510375977e-03 2.087342888116836548e-01 -3.097092173993587494e-02 -1.420870125293731689e-01 1.354350000619888306e-01 3.313693776726722717e-02 5.811055749654769897e-02 -3.074171394109725952e-02 -3.285728991031646729e-01 -4.554384201765060425e-02 1.105041336268186569e-02 2.776187099516391754e-02 -6.766536831855773926e-02
-6.719255447387695312e-02 -1.111956387758255005e-01 -2.607550919055938721e-01 1.379478275775909424e-01 -3.593777865171432495e-02 -9.403333812952041626e-02 2.468269616365432739e-01 1.883254200220108032e-02 -3.577950000762939453e-01 7.718415558338165283e-02 -8.631177246570587158e-02 -4.660660624504089355e-01 -5.044223368167877197e-02 -3.666771650314331055e-01 -7.851546257734298706e-02 1.683799922466278076e-01 3.152286410331726074e-01 2.121338248252868652e-01 1.000493466854095459e-01 -9.202837944030761719e-03 8.098008483648300171e-02 4.997869580984115601e-02 -4.409305751323699951e-03 -1.062919385731220245e-02 -1.313970535993576050e-01 1.811173260211944580e-01 1.942761056125164032e-02 -1.035062074661254883e-01 4.405332729220390320e-02 4.428038001060485840e-02 -2.505190968513488770e-01 5.529521405696868896e-02
1.386550813913345337e-01 3.498623147606849670e-02 -3.123598098754882812e-01 1.174130067229270935e-01 3.163012266159057617e-01 -1.663528680801391602e-01 1.564576178789138794e-01 -1.331506948918104172e-02 1.700932234525680542e-01 4.070461094379425049e-01 -3.816524147987365723e-02 1.734762638807296753e-01 -6.256443262100219727e-02 -3.137920796871185303e-01 2.148437350988388062e-01 -2.601035404950380325e-03 8.062726259231567383e-02 3.755758330225944519e-02 1.707663983106613159e-01 1.037101149559020996e-01 2.413172870874404907e-01 -1.102107763290405273e-01 -1.629454344511032104e-01 7.989788800477981567e-02 -1.583998091518878937e-02 2.038027197122573853e-01 2.003125287592411041e-02 -1.953137814998626709e-01 -9.947744756937026978e-02 1.248202323913574219e-01 -3.008168749511241913e-02 -2.885263562202453613e-01
1.495981961488723755e-01 1.614473909139633179e-01 -4.095834195613861084e-01 -6.738913059234619141e-02 2.564867734909057617e-01 -1.003204379230737686e-02 1.958430856466293335e-01 8.190972357988357544e-02 -1.735337674617767334e-01 1.568614691495895386e-01 2.337384968996047974e-01 1.791351139545440674e-01 5.447363480925559998e-02 -1.482347846031188965e-01 8.135081082582473755e-02 2.976948022842407227e-02 3.324163258075714111e-01 -4.389519393444061279e-01 2.980301529169082642e-02 1.736204326152801514e-02 8.856638520956039429e-02 8.240631222724914551e-02 -8.279183506965637207e-02 1.114795506000518799e-01 4.060163348913192749e-02 1.723014414310455322e-01 3.668265044689178467e-02 -1.517981141805648804e-01 2.196516394615173340e-01 -9.080642461776733398e-02 -7.584247738122940063e-03 -2.094203382730484009e-01
7.856483757495880127e-02 -3.299798443913459778e-02 -2.229944318532943726e-01 -7.502238452434539795e-02 3.459712862968444824e-01 1.472438424825668335e-01 1.433400362730026245e-01 -4.032016098499298096e-01 1.397729068994522095e-01 7.242552936077117920e-02 -1.879283934831619263e-01 -2.860329858958721161e-02 -2.241383790969848633e-01 -2.208536565303802490e-01 5.306639522314071655e-02 1.130889356136322021e-02 2.724693417549133301e-01 1.145733669400215149e-01 2.885090708732604980e-01 -1.898484826087951660e-01 9.157313406467437744e-02 -2.448678575456142426e-02 -2.456093281507492065e-01 1.110391095280647278e-01 -4.632087424397468567e-02 2.532911598682403564e-01 1.437764894217252731e-02 -8.143804967403411865e-02 1.335307210683822632e-01 1.173242479562759399e-01 -1.075409799814224243e-01 -2.131360322237014771e-01
3.034077286720275879e-01 2.630488201975822449e-02 -5.646546185016632080e-02 1.023589149117469788e-01 1.726414114236831665e-01 -9.535744786262512207e-02 2.713726162910461426e-01 9.204499423503875732e-02 -1.195279881358146667e-01 -9.893155097961425781e-02 -1.203299760818481445e-01 1.482582539319992065e-01 -4.106099903583526611e-02 -2.815854549407958984e-01 3.370446385815739632e-03 -2.865487709641456604e-02 2.914719581604003906e-01 1.472622901201248169e-01 -1.355489250272512436e-02 -3.581073582172393799e-01 -8.636979013681411743e-02 1.370237320661544800e-01 -3.171026408672332764e-01 -7.170359790325164795e-02 2.931936979293823242e-01 8.928523957729339600e-02 2.026928812265396118e-01 8.489921689033508301e-02 1.682727336883544922e-01 2.868433892726898193e-01 -1.455126237124204636e-02 1.009892448782920837e-01
1.036410108208656311e-01 1.211530715227127075e-01 -3.132970929145812988e-01 -2.878098785877227783e-01 1.334785968065261841e-01 -5.010027438402175903e-02 3.596211373805999756e-01 3.831915259361267090e-01 -5.796374008059501648e-02 1.697104275226593018e-01 8.081508427858352661e-02 8.298704773187637329e-02 -1.172733679413795471e-01 2.183072455227375031e-02 3.323723096400499344e-03 -1.929319947957992554e-01 2.498850524425506592e-01 -7.733348757028579712e-02 -8.748047798871994019e-02 -6.716331094503402710e-02 3.939849510788917542e-02 2.851886451244354248e-01 6.824566982686519623e-03 -1.528811305761337280e-01 -1.734355688095092773e-01 2.170103490352630615e-01 3.493817523121833801e-02 -1.332283616065979004e-01 -9.265709668397903442e-03 2.234028130769729614e-01 -2.132053822278976440e-01 1.468767672777175903e-01
3.036942183971405029e-01 1.136900931596755981e-01 -3.050393760204315186e-01 -1.517224907875061035e-01 3.508776798844337463e-02 -1.055032014846801758e-01 -1.425015628337860107e-01 2.020770907402038574e-01 -4.030183255672454834e-01 -9.552848339080810547e-02 -8.547934144735336304e-02 -2.797012329101562500e-01 -1.274112910032272339e-01 -1.969421654939651489e-01 -7.986176759004592896e-02 7.142031565308570862e-03 3.437083959579467773e-01 3.457373976707458496e-01 2.647013589739799500e-02 -7.508923858404159546e-02 4.880186542868614197e-02 -7.346334308385848999e-02 -6.736258417367935181e-02 2.469755113124847412e-01 8.123467862606048584e-02 9.126005321741104126e-02 6.592208892107009888e-02 1.269305497407913208e-01 -9.692122042179107666e-02 8.009941130876541138e-02 -4.808817058801651001e-03 -1.348879188299179077e-01
1.425281912088394165e-01 -2.572564966976642609e-02 -2.935108169913291931e-02 1.609772257506847382e-02 2.678723335266113281e-01 -1.591934114694595337e-01 2.656166553497314453e-01 1.664040833711624146e-01 4.204735159873962402e-02 5.356712341308593750e-01 1.089586392045021057e-01 1.227916218340396881e-02 1.386962831020355225e-01 -3.106156289577484131e-01 1.308311074972152710e-01 9.944134950637817383e-02 1.931072771549224854e-01 1.242857649922370911e-01 1.864800900220870972e-01 1.125318631529808044e-01 1.015117689967155457e-01 -1.480225175619125366e-01 -1.060359999537467957e-01 6.051551178097724915e-02 -1.408651173114776611e-01 1.048635542392730713e-01 -8.205378055572509766e-02 -3.138580322265625000e-01 -1.843744516372680664e-01 1.000219807028770447e-01 6.612580269575119019e-02 8.577530831098556519e-02
3.636296465992927551e-02 -4.197006300091743469e-02 -3.949674963951110840e-01 -1.499875932931900024e-01 1.694876402616500854e-01 -1.340391929261386395e-03 2.075836956501007080e-01 2.981233000755310059e-01 -2.778588794171810150e-02 1.884654909372329712e-01 -4.709262773394584656e-02 -1.180661618709564209e-01 1.249653920531272888e-01 5.249508470296859741e-02 1.832632571458816528e-01 3.113521449267864227e-02 7.655317336320877075e-02 6.712307780981063843e-02 -2.588518261909484863e-01 -2.350612580776214600e-01 1.263179332017898560e-01 -3.353849798440933228e-02 -1.479215770959854126e-01 3.858214616775512695e-01 -2.530699409544467926e-02 1.495854556560516357e-01 8.060213923454284668e-02 -1.933216750621795654e-01 3.523594141006469727e-01 1.978530585765838623e-01 -1.123427972197532654e-02 3.986556082963943481e-02
2.311982959508895874e-01 2.421744167804718018e-01 -2.859084010124206543e-01 1.443740911781787872e-02 1.310754269361495972e-01 -1.802600175142288208e-02 1.374884694814682007e-01 1.416774988174438477e-01 -2.467287182807922363e-01 -9.376656264066696167e-02 1.286482959985733032e-01 -2.244323045015335083e-01 -1.578138023614883423e-01 -1.953963935375213623e-01 -1.601360552012920380e-02 -9.695184975862503052e-02 2.794891595840454102e-01 3.220662847161293030e-02 1.393380388617515564e-02 1.558186560869216919e-01 1.163910999894142151e-01 -3.316758573055267334e-01 -2.521443068981170654e-01 5.749873071908950806e-02 5.392951145768165588e-02 5.347412452101707458e-02 2.435080409049987793e-01 6.215280294418334961e-02 -5.238241329789161682e-02 3.308890163898468018e-01 1.845357865095138550e-01 -1.756742894649505615e-01
1.237446963787078857e-01 -1.870673000812530518e-01 -1.612721383571624756e-01 -3.064451515674591064e-01 2.630425691604614258e-01 -1.174107268452644348e-01 -4.657526314258575439e-02 1.318032145500183105e-01 2.933774329721927643e-02 1.020809039473533630e-01 -2.836768329143524170e-02 2.900541722774505615e-01 -1.939203292131423950e-01 -2.522132098674774170e-01 -1.264600157737731934e-01 2.609506845474243164e-01 2.053632885217666626e-01 2.223462462425231934e-01 -1.191179156303405762e-01 4.750737175345420837e-02 1.033122912049293518e-01 -2.712745070457458496e-01 3.841333463788032532e-02 1.931064277887344360e-01 2.049703001976013184e-01 1.894837468862533569e-01 1.034280881285667419e-01 3.385961800813674927e-02 6.553956121206283569e-02 8.926730602979660034e-02 -3.300219774246215820e-01 6.091021001338958740e-02
-6.311362236738204956e-02 1.260245591402053833e-01 -1.284791622310876846e-02 -1.819520890712738037e-01 3.705457746982574463e-01 9.103572368621826172e-02 1.257111430168151855e-01 -3.685631975531578064e-02 -1.214229986071586609e-01 3.224053084850311279e-01 -1.536188554018735886e-02 4.067470133304595947e-02 -1.458913236856460571e-01 -2.523621022701263428e-01 2.306326031684875488e-01 1.002427190542221069e-01 3.255865871906280518e-01 -6.170529872179031372e-02 -3.298619985580444336e-01 -2.645922005176544189e-01 2.207905948162078857e-01 -1.479507535696029663e-01 -8.576653152704238892e-02 1.302141249179840088e-01 -7.349013537168502808e-02 1.692543774843215942e-01 -3.684084117412567139e-02 -1.892932206392288208e-01 1.805098354816436768e-01 -8.428161381743848324e-04 9.661675989627838135e-02 1.363135576248168945e-01
-1.759027689695358276e-02 7.785575836896896362e-02 -2.205488383769989014e-01 -1.340609043836593628e-01 2.045468538999557495e-01 1.083265244960784912e-01 3.551500290632247925e-02 2.778542637825012207e-01 5.248000845313072205e-02 8.564220368862152100e-02 1.204698756337165833e-01 5.267508700489997864e-02 -1.219335794448852539e-01 1.383563969284296036e-03 -2.406588196754455566e-02 1.132430210709571838e-01 2.459007501602172852e-01 -9.809301048517227173e-02 -4.289440512657165527e-01 -9.927717596292495728e-02 2.322778701782226562e-01 8.309506624937057495e-02 -4.053992033004760742e-01 3.543098866939544678e-01 7.411842793226242065e-02 1.682453751564025879e-01 -5.646083876490592957e-02 -1.230220310389995575e-02 2.080753445625305176e-02 2.361448258161544800e-01 1.453654170036315918e-01 -1.008938103914260864e-01
-4.285652190446853638e-02 -2.667759358882904053e-01 -1.600012369453907013e-02 -1.642312109470367432e-01 2.228043228387832642e-01 -1.148956120014190674e-01 1.018291246145963669e-02 1.044319048523902893e-01 -9.908172488212585449e-02 -8.881135284900665283e-02 -1.178304105997085571e-01 9.753089398145675659e-02 -2.768357396125793457e-01 -1.229667365550994873e-01 -8.781438320875167847e-02 -1.329932510852813721e-01 2.337963134050369263e-01 6.824920326471328735e-02 1.809344291687011719e-01 2.892239578068256378e-02 1.797668486833572388e-01 2.427695095539093018e-01 -4.183879494667053223e-02 2.957335412502288818e-01 1.004134044051170349e-01 1.905428767204284668e-01 2.796614468097686768e-01 -1.022286936640739441e-01 2.710444927215576172e-01 2.737500071525573730e-01 1.271710172295570374e-02 3.326923549175262451e-01
1.582934111356735229e-01 -2.542096376419067383e-01 -9.810423105955123901e-02 -3.738581538200378418e-01 1.320348680019378662e-01 -2.144927680492401123e-01 3.227094113826751709e-01 2.191310971975326538e-01 8.872640877962112427e-02 8.773758262395858765e-02 1.870262175798416138e-01 -1.600458323955535889e-01 -3.070395626127719879e-02 -5.317968130111694336e-02 -1.725587695837020874e-01 -3.138144314289093018e-02 1.551467180252075195e-01 -1.385634243488311768e-01 2.925928123295307159e-02 -9.050006419420242310e-02 1.330375820398330688e-01 -1.658203899860382080e-01 -1.745345592498779297e-01 3.072164058685302734e-01 -9.257023781538009644e-02 2.672536075115203857e-01 -7.459145039319992065e-02 -9.201739728450775146e-02 1.733398288488388062e-01 2.529985308647155762e-01 1.199972704052925110e-01 -9.896896779537200928e-02
3.731583952903747559e-01 6.290721148252487183e-02 2.934644185006618500e-02 -1.890016347169876099e-01 2.713679075241088867e-01 -2.000266760587692261e-01 1.422691047191619873e-01 2.928754091262817383e-01 7.655693590641021729e-02 1.594377905130386353e-01 1.320084333419799805e-01 -2.223366498947143555e-01 -1.871652156114578247e-01 -8.524423837661743164e-02 7.035661488771438599e-02 1.260813474655151367e-01 1.886989772319793701e-01 2.297714203596115112e-01 1.545077860355377197e-01 -7.083883136510848999e-02 5.152569338679313660e-02 -8.816222846508026123e-02 -1.697037369012832642e-01 1.648327857255935669e-01 -1.588103026151657104e-01 3.290561437606811523e-01 -2.310307472944259644e-01 5.600433424115180969e-02 1.764666140079498291e-01 1.829831004142761230e-01 -1.314531639218330383e-02 -2.763450518250465393e-02
8.479709923267364502e-02 2.414622157812118530e-01 -2.725722491741180420e-01 -2.820342183113098145e-01 2.824349403381347656e-01 -1.613299697637557983e-01 3.468187451362609863e-01 8.857453614473342896e-02 -3.521184623241424561e-02 3.145931363105773926e-01 -4.954052343964576721e-02 -2.504205331206321716e-03 -1.473829895257949829e-01 -2.108799368143081665e-01 1.822723448276519775e-02 8.763423562049865723e-02 -2.714527025818824768e-02 -2.512814402580261230e-01 9.121222048997879028e-02 9.248685836791992188e-02 2.160171791911125183e-02 2.206798642873764038e-01 -2.780528552830219269e-02 1.768732964992523193e-01 8.918906748294830322e-02 1.506922990083694458e-01 1.122500970959663391e-01 -1.186287999153137207e-01 2.800560295581817627e-01 1.472857743501663208e-01 1.921044141054153442e-01 -1.163052320480346680e-01
9.055598080158233643e-02 -1.587156355381011963e-01 -2.337617427110671997e-01 -4.232266452163457870e-03 2.083343714475631714e-01 3.659014403820037842e-01 2.970075011253356934e-01 1.341570168733596802e-01 -1.242847889661788940e-01 1.034975126385688782e-01 -8.313109725713729858e-02 5.116748064756393433e-02 -8.469114080071449280e-03 -1.087290793657302856e-01 -2.503632605075836182e-01 -1.948383599519729614e-01 4.542661011219024658e-01 -1.668781191110610962e-01 7.020122720859944820e-04 9.715279936790466309e-02 3.001748323440551758e-01 2.341836690902709961e-01 2.735918760299682617e-02 -3.599324077367782593e-02 9.760873019695281982e-02 2.172475215047597885e-03 1.085154786705970764e-01 -3.093091771006584167e-02 -7.689420878887176514e-02 1.850540637969970703e-01 1.742558740079402924e-02 -1.638930588960647583e-01
2.118278741836547852e-01 4.199570976197719574e-03 -1.370395570993423462e-01 5.424960702657699585e-02 4.038253128528594971e-01 1.489401012659072876e-01 -1.633353531360626221e-02 2.236851602792739868e-01 -9.696753323078155518e-02 5.017386376857757568e-02 -1.659774333238601685e-01 -1.064527258276939392e-01 -1.148112937808036804e-01 -2.642708830535411835e-02 -7.848052680492401123e-02 -2.352382242679595947e-01 5.967271327972412109e-01 5.289614200592041016e-02 2.150094360113143921e-01 3.273555636405944824e-02 1.329080313444137573e-01 -1.229898929595947266e-01 -3.359327465295791626e-02 -3.485134243965148926e-02 1.140435412526130676e-01 -6.327894330024719238e-02 6.008083000779151917e-02 4.933946207165718079e-02 2.515533752739429474e-02 2.784677743911743164e-01 1.523972004652023315e-01 7.667592912912368774e-02
2.055894881486892700e-01 4.116196651011705399e-03 -1.397462487220764160e-01 4.194603115320205688e-02 4.472953081130981445e-01 7.726716995239257812e-02 2.665160596370697021e-01 1.792266219854354858e-01 9.597804397344589233e-02 3.704623281955718994e-01 7.465476542711257935e-02 -3.254028856754302979e-01 1.720241904258728027e-01 -2.459782361984252930e-01 -3.042721003293991089e-02 7.984597235918045044e-02 1.865909248590469360e-01 7.181391119956970215e-02 9.270656108856201172e-02 6.771700084209442139e-02 3.146330639719963074e-02 -1.839923411607742310e-01 -2.426318973302841187e-01 -8.769585192203521729e-02 8.781986683607101440e-02 -1.118450760841369629e-01 -5.372088775038719177e-02 -2.632789313793182373e-01 -1.136120930314064026e-01 -1.095734089612960815e-01 5.917532835155725479e-04 4.772893618792295456e-03
3.372912704944610596e-01 -2.244881689548492432e-01 -1.185639481991529465e-02 7.200562953948974609e-02 2.586410939693450928e-01 3.109082207083702087e-02 3.133188933134078979e-02 2.911638002842664719e-03 9.650147706270217896e-02 3.326479718089103699e-02 1.938432455062866211e-02 -2.176287956535816193e-02 -9.133534133434295654e-02 -3.028084635734558105e-01 -7.073572278022766113e-02 -2.947303056716918945e-01 3.450872302055358887e-01 1.727666109800338745e-01 1.308718472719192505e-01 -9.669692814350128174e-02 -7.569280266761779785e-02 6.330122798681259155e-02 -1.350344419479370117e-01 3.110815286636352539e-01 3.637623041868209839e-02 1.401519402861595154e-03 -5.101528391242027283e-02 -2.589920759201049805e-01 -7.864183187484741211e-02 1.945972889661788940e-01 3.768750727176666260e-01 3.526085615158081055e-02
-3.501176834106445312e-02 -1.998105049133300781e-01 2.885224483907222748e-02 -2.194747477769851685e-01 1.857109963893890381e-01 6.150284036993980408e-02 1.392976641654968262e-01 3.630662560462951660e-01 1.306664198637008667e-03 3.559562563896179199e-01 -4.035644978284835815e-02 -1.179093644022941589e-01 1.150675937533378601e-01 -1.433135122060775757e-01 5.766631662845611572e-02 2.117716372013092041e-01 2.280262410640716553e-01 6.240461766719818115e-02 3.350525349378585815e-02 -2.051850706338882446e-01 2.004291303455829620e-02 8.702842146158218384e-02 -2.618043422698974609e-01 1.941641867160797119e-01 1.181499883532524109e-01 3.826583921909332275e-01 1.245989948511123657e-01 9.123225510120391846e-02 1.419204175472259521e-01 1.785632073879241943e-01 -7.129831612110137939e-02 -2.036935389041900635e-01
-8.804481476545333862e-02 1.698987483978271484e-01 -3.684634566307067871e-01 -1.428608298301696777e-01 2.473060041666030884e-01 9.035876393318176270e-02 2.817956805229187012e-01 3.464654982089996338e-01 -7.330225408077239990e-02 -7.549930363893508911e-02 6.660310178995132446e-02 1.187637727707624435e-02 -1.409337073564529419e-01 -1.115422695875167847e-01 -1.690108031034469604e-01 -1.769150495529174805e-01 1.853989213705062866e-01 1.430659592151641846e-01 -6.490208953619003296e-02 -6.663388013839721680e-02 -1.068940479308366776e-02 -1.721626333892345428e-02 -2.085024677217006683e-02 -8.073562383651733398e-02 -3.207578063011169434e-01 1.226885765790939331e-01 2.937976270914077759e-02 -7.896088808774948120e-02 -1.680547893047332764e-01 3.600704073905944824e-01 -1.641149669885635376e-01 2.233798652887344360e-01
-1.587824076414108276e-01 1.362924724817276001e-01 -5.600559711456298828e-01 -1.848216950893402100e-01 -5.246159620583057404e-03 -1.059697866439819336e-01 9.733841568231582642e-02 1.453307867050170898e-01 7.350533735007047653e-03 1.520569473505020142e-01 -2.470807582139968872e-01 -8.340192958712577820e-03 1.116566173732280731e-02 1.525977700948715210e-01 -3.631189465522766113e-02 -1.740612238645553589e-01 4.632314443588256836e-01 1.690600626170635223e-02 7.097326964139938354e-02 -7.156212627887725830e-02 -1.021416485309600830e-01 -4.714822024106979370e-02 -1.673011481761932373e-01 8.524297736585140228e-03 -1.684892028570175171e-01 2.101333290338516235e-01 -1.502602640539407730e-02 -7.189810741692781448e-03 6.244022026658058167e-02 2.412227243185043335e-01 3.239787183701992035e-03 1.629477143287658691e-01
-2.584115415811538696e-02 1.079261582344770432e-02 -4.408204555511474609e-01 -3.551112115383148193e-01 3.951171338558197021e-01 1.083975359797477722e-01 1.532112807035446167e-01 -6.155383586883544922e-02 9.530810266733169556e-02 6.379546225070953369e-02 1.704317629337310791e-01 1.057969406247138977e-01 -2.140031903982162476e-01 -1.149411350488662720e-01 1.067054644227027893e-01 1.399248987436294556e-01 7.908128201961517334e-02 2.131605595350265503e-01 1.353425532579421997e-01 -2.548257708549499512e-01 -2.483215741813182831e-02 -6.175019592046737671e-02 -1.395577490329742432e-01 1.295384466648101807e-01 1.243699565529823303e-01 1.347189694643020630e-01 -5.861184373497962952e-02 -1.067535765469074249e-02 1.067541912198066711e-02 1.579308211803436279e-01 2.786007225513458252e-01 -1.575423032045364380e-01
2.650110423564910889e-01 -2.726368233561515808e-02 -1.642251461744308472e-01 1.182159855961799622e-01 2.097121179103851318e-01 2.667051181197166443e-02 2.938206791877746582e-01 1.335830986499786377e-01 -1.325548142194747925e-01 -1.550664156675338745e-01 -1.112108752131462097e-01 9.730879962444305420e-02 6.870539486408233643e-02 -1.277687847614288330e-01 2.097956091165542603e-01 -8.020744472742080688e-02 2.689326107501983643e-01 2.687291204929351807e-01 -7.969291508197784424e-02 -2.812667191028594971e-01 1.554159354418516159e-02 2.595961689949035645e-01 -3.154458999633789062e-01 -2.810386195778846741e-02 1.725579947233200073e-01 5.607685446739196777e-02 1.679424494504928589e-01 1.122279688715934753e-01 1.877914220094680786e-01 2.763493955135345459e-01 -1.140984892845153809e-02 1.444111168384552002e-01
6.530328094959259033e-02 -4.421615507453680038e-03 -1.163651868700981140e-01 -1.176425665616989136e-01 2.099731415510177612e-01 4.868088662624359131e-01 2.298937737941741943e-01 -3.035493381321430206e-02 -5.195141956210136414e-02 7.887943647801876068e-03 -1.385854277759790421e-02 -4.062150120735168457e-01 -1.604419797658920288e-01 -3.098967075347900391e-01 1.568131893873214722e-01 5.099304392933845520e-02 3.187931776046752930e-01 1.382336467504501343e-01 -2.394968867301940918e-01 -3.222214058041572571e-02 -1.162417829036712646e-01 4.923976957798004150e-02 1.081078965216875076e-02 2.452001124620437622e-01 -2.249247580766677856e-02 1.383955404162406921e-02 -1.919305510818958282e-02 -8.077533543109893799e-02 1.776313781738281250e-01 1.258713304996490479e-01 -1.285134162753820419e-02 -7.807490974664688110e-02
8.993071317672729492e-02 -1.033035479485988617e-02 -3.513200879096984863e-01 -2.175889760255813599e-01 7.519249618053436279e-02 1.272702515125274658e-01 3.739618137478828430e-02 5.812625586986541748e-02 6.172725185751914978e-02 1.596921384334564209e-01 1.625093072652816772e-01 -1.355219483375549316e-01 5.318139865994453430e-02 -1.389488875865936279e-01 -3.028616309165954590e-03 2.578389830887317657e-02 1.856775283813476562e-01 3.887959122657775879e-01 5.768062546849250793e-02 1.037048026919364929e-01 1.608419977128505707e-02 2.869743667542934418e-02 -2.508926391601562500e-01 4.958668947219848633e-01 2.274946421384811401e-01 5.985865741968154907e-02 -7.548542320728302002e-02 1.826060265302658081e-01 5.707691237330436707e-02 1.892744600772857666e-01 -1.685406714677810669e-01 -1.612697988748550415e-01
-8.909002691507339478e-02 -8.701275289058685303e-02 -2.730415761470794678e-01 -9.838933497667312622e-02 2.172492593526840210e-01 -4.803899675607681274e-02 2.943848669528961182e-01 9.446815401315689087e-02 2.427855692803859711e-02 1.462477445602416992e-01 7.405420299619436264e-03 1.619076877832412720e-01 -1.809064745903015137e-01 -4.283176958560943604e-01 1.089074742048978806e-02 -7.104669511318206787e-02 1.917205452919006348e-01 -1.172540485858917236e-01 3.093644082546234131e-01 1.070118248462677002e-01 -2.614013850688934326e-03 1.999691724777221680e-01 -2.557347528636455536e-03 2.980955690145492554e-02 -2.594668567180633545e-01 3.439718857407569885e-02 1.389511674642562866e-01 2.228587865829467773e-01 6.720627844333648682e-02 1.037557274103164673e-01 8.279927074909210205e-02 3.569335341453552246e-01
2.291235029697418213e-01 2.643798291683197021e-01 -2.901124358177185059e-01 2.010652329772710800e-03 1.959133595228195190e-01 1.200213283300399780e-01 5.930876359343528748e-02 -4.504302144050598145e-02 -7.537094503641128540e-02 -8.782263845205307007e-02 1.042125001549720764e-01 -2.252979874610900879e-01 -6.980483978986740112e-02 -3.302768245339393616e-02 5.945045873522758484e-02 -9.511531889438629150e-02 3.791437745094299316e-01 2.892872691154479980e-01 1.913279294967651367e-01 -4.841219633817672729e-03 8.822617679834365845e-02 -1.774321943521499634e-01 5.898857489228248596e-02 2.085461020469665527e-01 9.376481920480728149e-02 4.251453876495361328e-01 8.810569532215595245e-03 1.569358259439468384e-01 -3.854263201355934143e-02 2.102556526660919189e-01 1.494838297367095947e-01 -9.463416039943695068e-02
2.202108353376388550e-01 -4.579418525099754333e-02 -2.032871991395950317e-01 -2.776896394789218903e-02 -7.609745115041732788e-02 7.993182539939880371e-02 6.943069398403167725e-02 5.105299502611160278e-02 3.642478957772254944e-02 2.926711440086364746e-01 9.042509645223617554e-02 -1.105602830648422241e-01 -1.290255934000015259e-01 -2.047086507081985474e-01 -4.109536111354827881e-02 -1.794755011796951294e-01 4.221793413162231445e-01 7.799815386533737183e-02 6.438429653644561768e-02 -6.317160278558731079e-02 1.683465391397476196e-01 3.364875912666320801e-01 -3.212609095498919487e-03 -2.040690779685974121e-01 -9.642366319894790649e-02 3.991402991232462227e-05 1.612601280212402344e-01 -3.257764577865600586e-01 -1.814039200544357300e-01 3.577558100223541260e-01 3.356011584401130676e-02 9.348681569099426270e-02
2.791939973831176758e-01 6.932391226291656494e-02 -7.438794523477554321e-02 -2.141154929995536804e-02 5.903376936912536621e-01 5.574204493314027786e-03 -6.804967671632766724e-02 1.494584083557128906e-01 -1.530356984585523605e-02 2.849555313587188721e-01 -3.066110238432884216e-02 -1.334084272384643555e-01 -1.952445656061172485e-01 -1.139971017837524414e-01 -4.189469665288925171e-02 -6.841105222702026367e-02 2.204071879386901855e-01 2.189668864011764526e-01 -1.940388791263103485e-02 -2.745172381401062012e-02 -8.944145590066909790e-02 5.019965767860412598e-02 -2.821266353130340576e-01 6.731874495744705200e-02 9.824850596487522125e-03 -1.540756821632385254e-01 -5.923484638333320618e-02 -2.626799643039703369e-01 -8.025465160608291626e-02 -9.857451170682907104e-02 2.571885287761688232e-01 8.414298295974731445e-02
1.660420559346675873e-02 -3.693678081035614014e-01 -7.802122086286544800e-02 -2.210754454135894775e-01 1.938722133636474609e-01 5.405330657958984375e-02 4.952224791049957275e-01 3.566487729549407959e-01 -1.993437409400939941e-01 7.036910858005285263e-03 4.188476130366325378e-02 -1.188775897026062012e-01 1.312650740146636963e-01 -2.110577970743179321e-01 -4.636188223958015442e-02 2.904931828379631042e-02 2.705473899841308594e-01 1.752432249486446381e-02 8.663880825042724609e-02 -6.387816369533538818e-02 1.870962381362915039e-01 -1.043748557567596436e-01 -8.663275279104709625e-03 6.419818848371505737e-02 -8.440295606851577759e-02 5.358948372304439545e-03 -1.374189108610153198e-01 -4.690250754356384277e-02 1.824558973312377930e-01 9.962216764688491821e-02 1.276069134473800659e-01 -2.280686944723129272e-01
8.371300250291824341e-02 6.132987514138221741e-02 -2.465285360813140869e-01 1.870948225259780884e-01 2.847977578639984131e-01 1.945785433053970337e-01 2.001822367310523987e-02 3.674840331077575684e-01 5.152049660682678223e-02 8.925779908895492554e-02 -1.285385191440582275e-01 9.951002895832061768e-03 -5.324257537722587585e-02 -7.178977597504854202e-03 -3.103573061525821686e-02 -8.200311660766601562e-02 5.257705450057983398e-01 7.006666809320449829e-02 1.092059463262557983e-01 2.161589451134204865e-02 2.992403209209442139e-01 -8.326611667871475220e-02 -1.281886547803878784e-01 -8.606327325105667114e-02 1.667012274265289307e-01 1.143161430954933167e-01 -2.368187298998236656e-03 1.723200082778930664e-01 1.171679645776748657e-01 2.880587875843048096e-01 1.153526157140731812e-01 8.120135217905044556e-02
1.404602229595184326e-01 -4.247516021132469177e-02 -2.546142041683197021e-01 1.540444940328598022e-01 3.026195466518402100e-01 1.870406270027160645e-01 7.249358575791120529e-03 2.938139736652374268e-01 -1.614823192358016968e-02 1.843703389167785645e-01 -1.302207354456186295e-02 7.197346538305282593e-03 1.879813335835933685e-02 -5.797163769602775574e-02 4.151337593793869019e-02 -9.724467992782592773e-02 4.671188890933990479e-01 5.624269694089889526e-02 1.879813820123672485e-01 -3.447335958480834961e-02 2.314199209213256836e-01 -9.668990038335323334e-03 -1.327731162309646606e-01 -6.466994434595108032e-02 -7.146633416414260864e-02 1.448712944984436035e-01 1.741122337989509106e-03 2.555792629718780518e-01 4.005509987473487854e-02 4.094490706920623779e-01 1.750617772340774536e-01 -5.414041504263877869e-02
-6.968356668949127197e-02 -4.041440039873123169e-02 -6.334950029850006104e-02 1.794934645295143127e-02 1.950893700122833252e-01 2.439434379339218140e-01 5.233387351036071777e-01 2.344483435153961182e-01 -2.040847241878509521e-01 3.230846226215362549e-01 9.157098829746246338e-02 -3.408790752291679382e-02 -8.283800631761550903e-02 -3.800729513168334961e-01 9.930199384689331055e-02 -7.142540067434310913e-02 1.689595133066177368e-01 9.225063771009445190e-02 -1.644307523965835571e-01 -4.010928049683570862e-02 2.538084052503108978e-02 1.279881875962018967e-02 6.731400638818740845e-02 2.015761733055114746e-01 -5.889746174216270447e-02 8.964357897639274597e-03 3.452417999505996704e-02 -1.631971448659896851e-01 3.041144907474517822e-01 -4.586157947778701782e-02 -5.706719309091567993e-02 -6.772000342607498169e-04
1.946260035037994385e-01 -2.717215418815612793e-01 1.407506689429283142e-02 2.286482194904237986e-04 3.042081892490386963e-01 3.449633419513702393e-01 -1.944512128829956055e-02 1.091749146580696106e-01 5.098674073815345764e-02 2.062971144914627075e-01 2.255325764417648315e-01 -2.573827207088470459e-01 -2.323446050286293030e-02 -6.785213202238082886e-02 -9.060089290142059326e-02 -3.059825003147125244e-01 3.440247476100921631e-01 8.493311703205108643e-02 1.339879333972930908e-01 -2.478825151920318604e-01 1.158556267619132996e-01 2.317445725202560425e-01 -2.211081087589263916e-01 -8.808845281600952148e-02 1.623198017477989197e-02 6.318530440330505371e-02 -5.767781659960746765e-02 -1.377395391464233398e-01 9.745737910270690918e-02 6.381583213806152344e-02 1.279750093817710876e-02 1.611623018980026245e-01
2.711348831653594971e-01 8.175406605005264282e-02 1.203378811478614807e-01 -2.027802616357803345e-01 3.737776875495910645e-01 -2.086700946092605591e-01 1.995940878987312317e-02 3.312520086765289307e-01 9.786358475685119629e-02 2.427778989076614380e-01 -1.867409050464630127e-02 -1.997359842061996460e-01 -4.024452716112136841e-02 -2.000669240951538086e-01 2.876167930662631989e-02 5.796641483902931213e-02 2.160950452089309692e-01 6.382163614034652710e-02 1.890387237071990967e-01 -2.478217929601669312e-01 4.771007224917411804e-03 -2.146987468004226685e-01 -1.894051283597946167e-01 1.424837857484817505e-01 -2.131151594221591949e-02 2.502455115318298340e-01 -8.350358158349990845e-02 7.107127457857131958e-02 2.207716405391693115e-01 1.007515862584114075e-01 -1.612587869167327881e-01 -7.755193859338760376e-02
1.068175435066223145e-01 -5.746345967054367065e-03 -2.047837078571319580e-01 -7.267771661281585693e-02 8.160393685102462769e-02 4.716409742832183838e-02 -2.306247875094413757e-02 2.588576078414916992e-01 -1.562519371509552002e-01 3.191595077514648438e-01 1.013008877635002136e-01 -7.477361708879470825e-02 -1.935207694768905640e-01 -3.215360641479492188e-01 1.457865834236145020e-01 3.357494994997978210e-02 1.858110129833221436e-01 2.855341434478759766e-01 2.928942143917083740e-01 -1.288041472434997559e-01 6.550674140453338623e-02 -3.426281809806823730e-01 -1.094252616167068481e-01 5.958618223667144775e-02 2.924270369112491608e-02 3.488266468048095703e-01 -2.224907977506518364e-03 -1.391753554344177246e-01 7.410895079374313354e-02 -1.631204038858413696e-02 1.408509258180856705e-02 2.367688715457916260e-01
6.131491623818874359e-03 -3.634486347436904907e-02 -1.606822609901428223e-01 -8.483802527189254761e-02 4.622312188148498535e-01 1.870324015617370605e-01 6.110160797834396362e-02 -9.627006947994232178e-02 9.082911163568496704e-02 5.965895950794219971e-02 -8.395095914602279663e-02 -1.900405287742614746e-01 1.554967463016510010e-01 -1.627277433872222900e-01 -1.779294162988662720e-01 6.692431122064590454e-02 3.262950181961059570e-01 3.166021034121513367e-02 5.990636721253395081e-02 -1.818332076072692871e-01 -2.016420215368270874e-01 2.279434055089950562e-01 -3.466881215572357178e-01 1.452764719724655151e-01 9.674813598394393921e-02 1.640844196081161499e-01 -2.131604254245758057e-01 -2.917404845356941223e-02 -2.897036075592041016e-01 -2.731409855186939240e-02 -1.226378083229064941e-01 -4.347848147153854370e-02
1.174821332097053528e-01 -3.035016125068068504e-03 1.919322647154331207e-03 -1.281015872955322266e-01 2.899155616760253906e-01 -2.644216716289520264e-01 -1.739330776035785675e-02 8.112098090350627899e-03 2.397834658622741699e-01 4.816170036792755127e-01 -1.583878532983362675e-03 -2.719972431659698486e-01 -3.321636468172073364e-02 -1.989028900861740112e-01 -6.267634034156799316e-02 -1.999570131301879883e-01 1.768777817487716675e-01 6.463772058486938477e-02 2.140779942274093628e-01 6.744994968175888062e-02 -1.110032275319099426e-01 5.346542969346046448e-02 2.099113315343856812e-01 2.700976133346557617e-01 -1.349522620439529419e-01 1.470635086297988892e-01 6.375255435705184937e-02 -1.707559973001480103e-01 -7.178030908107757568e-02 2.584403157234191895e-01 -6.553650647401809692e-02 -9.207167662680149078e-03
-1.474847793579101562e-01 -9.877835214138031006e-02 -1.094793081283569336e-01 -1.969639062881469727e-01 4.362734258174896240e-01 2.174929827451705933e-01 2.618377208709716797e-01 -2.912193238735198975e-01 -7.348418980836868286e-02 3.963578641414642334e-01 -4.731830209493637085e-02 2.642441168427467346e-02 -2.665217779576778412e-02 -1.531504094600677490e-01 -1.274919509887695312e-01 2.410657405853271484e-01 3.498864471912384033e-01 1.785254180431365967e-01 -6.821151822805404663e-02 -1.733238399028778076e-01 1.117385700345039368e-01 -7.803496718406677246e-02 3.207856789231300354e-02 1.699489951133728027e-01 2.697166241705417633e-02 1.367676910012960434e-02 8.505505323410034180e-02 -8.191126585006713867e-02 -9.867567569017410278e-03 -3.604994714260101318e-02 -6.781197339296340942e-02 -6.640847027301788330e-02
3.223087787628173828e-01 -1.332012563943862915e-01 -3.597122803330421448e-02 1.928634792566299438e-01 1.753782480955123901e-01 4.681511782109737396e-03 1.479735672473907471e-01 7.987416535615921021e-02 -5.680969730019569397e-02 -2.337580733001232147e-02 -2.392963506281375885e-02 1.052269339561462402e-01 -1.219450309872627258e-01 -3.524023890495300293e-01 -1.744912005960941315e-02 6.210250034928321838e-02 2.432338148355484009e-01 1.703781038522720337e-01 1.783245503902435303e-01 -1.093170717358589172e-01 1.304554790258407593e-01 1.984023600816726685e-01 -3.963105678558349609e-01 4.051560908555984497e-02 2.430400252342224121e-01 1.526622325181961060e-01 1.869393885135650635e-01 4.053273424506187439e-02 1.297622770071029663e-01 1.904262751340866089e-01 2.861669845879077911e-02 3.198134303092956543e-01
-4.635572806000709534e-02 5.803903564810752869e-02 -4.607528448104858398e-02 -9.169392287731170654e-02 1.250347197055816650e-01 1.263798773288726807e-02 7.740663737058639526e-02 6.088351011276245117e-01 -1.627039164304733276e-01 1.167331710457801819e-01 -1.811261028051376343e-01 -3.634887933731079102e-01 -7.573218084871768951e-03 -2.397744506597518921e-01 -2.020576745271682739e-01 -1.365024596452713013e-02 7.436636835336685181e-02 -9.614612907171249390e-02 -2.048025373369455338e-03 8.807468228042125702e-03 -9.587329626083374023e-02 -6.551543623208999634e-02 -2.892830669879913330e-01 1.076298505067825317e-01 6.303813308477401733e-02 3.343403935432434082e-01 1.058986932039260864e-01 3.930233046412467957e-02 7.748055458068847656e-02 1.367008239030838013e-01 -9.714683890342712402e-02 -4.050597921013832092e-02
-8.608229458332061768e-02 2.093732208013534546e-01 -5.848507881164550781e-01 -1.431986987590789795e-01 2.670234628021717072e-02 -2.864356040954589844e-01 2.376284897327423096e-01 5.773754417896270752e-02 -4.588985070586204529e-02 1.442476212978363037e-01 -1.539402008056640625e-01 -9.024941921234130859e-02 2.960701100528240204e-02 9.625086188316345215e-02 -9.351645410060882568e-02 -1.379617154598236084e-01 2.969198822975158691e-01 4.698645323514938354e-02 -6.222202256321907043e-02 -1.599965095520019531e-01 -1.601105034351348877e-01 6.907819956541061401e-02 -7.272756099700927734e-02 2.343349717557430267e-02 -8.136758953332901001e-02 2.223479002714157104e-02 2.293768078088760376e-01 -1.722234487533569336e-02 1.996200382709503174e-01 2.638238072395324707e-01 -8.867987245321273804e-02 1.324228793382644653e-01
8.356741070747375488e-02 -4.329195991158485413e-02 -2.748650014400482178e-01 2.913324721157550812e-02 1.335377991199493408e-02 -1.432983875274658203e-01 7.565157115459442139e-02 -1.201611161231994629e-01 -1.886395215988159180e-01 1.862256526947021484e-01 1.640756055712699890e-02 -3.543677031993865967e-01 5.538079142570495605e-02 -1.765054762363433838e-01 6.307066977024078369e-02 -2.725526988506317139e-01 4.157533645629882812e-01 1.381147950887680054e-01 -5.805515870451927185e-02 -1.226205453276634216e-01 1.206480339169502258e-01 1.413397938013076782e-01 3.456764817237854004e-01 1.467232108116149902e-01 -7.465306669473648071e-02 1.674028486013412476e-01 -1.767614632844924927e-01 -5.905227735638618469e-02 7.058789581060409546e-02 1.891518831253051758e-01 -2.565789222717285156e-01 -6.682500243186950684e-02
1.482840925455093384e-01 -1.490514129400253296e-01 -3.060100972652435303e-01 4.595918580889701843e-02 1.242444515228271484e-01 3.283489644527435303e-01 2.416342198848724365e-01 1.809801757335662842e-01 -5.587021261453628540e-02 2.220274209976196289e-01 -4.008310288190841675e-02 1.465337071567773819e-02 4.087492078542709351e-02 -1.587634682655334473e-01 -2.458002567291259766e-01 4.102522879838943481e-02 3.483453691005706787e-01 -1.220790445804595947e-01 -7.046942412853240967e-02 7.360324263572692871e-02 1.162564381957054138e-01 4.103122949600219727e-01 1.955247484147548676e-02 1.023092791438102722e-01 1.104933843016624451e-01 -9.555525146424770355e-03 1.380134373903274536e-01 -2.011748552322387695e-01 -3.328641131520271301e-02 2.297887057065963745e-01 1.642406731843948364e-01 -1.018649861216545105e-01
1.122951209545135498e-01 -1.220769584178924561e-01 -1.421721726655960083e-01 6.319259852170944214e-02 3.402528166770935059e-01 -1.341155916452407837e-01 4.807100817561149597e-02 3.495073691010475159e-02 9.889812022447586060e-02 2.552273571491241455e-01 -2.952770590782165527e-01 -1.564891785383224487e-01 -1.869771927595138550e-01 -1.441539973020553589e-01 -1.305974274873733521e-01 -3.091102242469787598e-01 1.646490842103958130e-01 -4.627953097224235535e-02 2.217359542846679688e-01 -8.886820077896118164e-02 9.914143010973930359e-03 3.581887856125831604e-02 5.288845673203468323e-02 3.561952710151672363e-01 1.625315397977828979e-01 1.939074993133544922e-01 2.693682909011840820e-01 -1.173658519983291626e-01 -1.874551326036453247e-01 -8.646874129772186279e-02 1.476505864411592484e-02 2.132849395275115967e-01
1.232026889920234680e-01 -1.617459580302238464e-02 -3.887090384960174561e-01 -5.434415768831968307e-03 -5.137269943952560425e-02 -1.328606754541397095e-01 5.736521631479263306e-02 3.493325114250183105e-01 -1.148427054286003113e-01 3.023098781704902649e-02 -1.436340659856796265e-01 8.574601262807846069e-02 -6.656842678785324097e-02 5.537120252847671509e-02 9.964477270841598511e-02 -1.874545812606811523e-01 4.181406497955322266e-01 2.073881402611732483e-02 1.393052488565444946e-01 -6.137831136584281921e-02 -2.041541226208209991e-02 5.376166850328445435e-02 -2.062123864889144897e-01 -7.542683929204940796e-02 -2.156461179256439209e-01 1.021643802523612976e-01 1.266838014125823975e-01 -1.296818703413009644e-01 -2.040736749768257141e-02 4.552816152572631836e-01 -1.717177927494049072e-01 1.273270696401596069e-01
2.535241842269897461e-01 -1.462761498987674713e-02 -2.252824455499649048e-01 -3.347747325897216797e-01 3.066272735595703125e-01 -1.448287069797515869e-01 -2.053050091490149498e-03 2.278798520565032959e-01 8.619257062673568726e-02 1.391471326351165771e-01 -6.048648059368133545e-02 -1.188556104898452759e-01 -1.744842678308486938e-01 -4.306597113609313965e-01 -1.353398431092500687e-02 2.514314651489257812e-01 -6.234678626060485840e-02 -6.604585051536560059e-02 -1.306151151657104492e-01 -7.238713558763265610e-03 1.207127720117568970e-01 -2.641472592949867249e-02 7.804990559816360474e-02 1.079121381044387817e-01 -1.550694406032562256e-01 2.042208015918731689e-01 -1.359851509332656860e-01 -8.828343451023101807e-02 -3.357438370585441589e-02 2.922553718090057373e-01 -2.085742540657520294e-02 2.109122872352600098e-01
2.761953175067901611e-01 9.048771858215332031e-02 -4.004878923296928406e-02 -9.458950161933898926e-02 2.860532104969024658e-01 2.933500520884990692e-02 1.687937378883361816e-01 1.656745672225952148e-01 -1.711696386337280273e-01 -6.006531044840812683e-02 3.252667933702468872e-02 1.560653299093246460e-01 9.917093813419342041e-02 -2.292772084474563599e-01 -1.642094701528549194e-01 -3.957115858793258667e-02 5.330175161361694336e-01 1.083411183208227158e-02 1.859181374311447144e-01 1.178230121731758118e-01 2.371097952127456665e-01 6.511814892292022705e-02 5.551858246326446533e-02 1.042467579245567322e-01 1.338307559490203857e-01 -1.200038101524114609e-02 2.598060369491577148e-01 7.599283754825592041e-02 1.811397522687911987e-01 1.782641559839248657e-01 2.300033569335937500e-01 3.452419862151145935e-02
-4.537940397858619690e-02 1.292834579944610596e-01 -6.271202564239501953e-01 4.929545894265174866e-02 5.999201536178588867e-02 -1.182955354452133179e-01 1.119491606950759888e-01 9.599775075912475586e-02 -1.552059501409530640e-01 -5.314579978585243225e-02 -6.101772561669349670e-02 -1.212939545512199402e-01 -5.795447155833244324e-02 -4.947998374700546265e-02 1.293347179889678955e-01 -2.466866374015808105e-01 4.228987693786621094e-01 2.283801883459091187e-02 7.125338912010192871e-02 -1.245742961764335632e-01 4.695554077625274658e-02 1.647451077587902546e-03 -2.362130731344223022e-01 -6.418669223785400391e-02 -1.719443053007125854e-01 -1.642197221517562866e-01 2.994348853826522827e-02 1.868643239140510559e-02 1.398912668228149414e-01 2.506052553653717041e-01 -5.212738364934921265e-02 1.117344200611114502e-01
2.133814841508865356e-01 1.207515299320220947e-01 -4.723753333091735840e-01 2.230004072189331055e-01 4.459248483180999756e-02 -1.109640821814537048e-01 1.455479264259338379e-01 1.557382643222808838e-01 3.036631084978580475e-02 2.791424095630645752e-02 1.532609481364488602e-02 -1.541666835546493530e-01 -1.503111980855464935e-02 -9.489133022725582123e-03 -1.022462695837020874e-01 -1.175356432795524597e-01 3.725727498531341553e-01 -6.154495477676391602e-02 -2.250209301710128784e-01 8.610796928405761719e-02 -1.287694126367568970e-01 -1.192773655056953430e-01 -2.256022989749908447e-01 -8.129744790494441986e-03 5.912505090236663818e-02 1.190357431769371033e-01 1.503216624259948730e-01 -2.512224912643432617e-01 1.454525738954544067e-01 1.948579102754592896e-01 -3.158920109272003174e-01 1.108346804976463318e-01
7.265597581863403320e-02 -1.006872579455375671e-01 -2.966169714927673340e-01 -1.188980340957641602e-01 8.664062479510903358e-04 4.892692342400550842e-02 3.513107597827911377e-01 -1.787497475743293762e-02 1.516184955835342407e-01 1.562515646219253540e-01 -4.370369017124176025e-02 -1.994382590055465698e-01 -5.581862851977348328e-02 -2.960375547409057617e-01 9.258041530847549438e-02 -2.795767486095428467e-01 1.017529293894767761e-01 -6.100061535835266113e-02 3.087758719921112061e-01 -1.240076720714569092e-01 9.335123002529144287e-02 2.968429923057556152e-01 -1.113512665033340454e-01 -1.667449176311492920e-01 6.655090302228927612e-02 1.322325766086578369e-01 1.487664878368377686e-01 -1.758876740932464600e-01 7.579640299081802368e-02 1.912012249231338501e-01 3.223431110382080078e-02 3.310620486736297607e-01
-5.516993813216686249e-03 -2.261001914739608765e-01 -5.379845201969146729e-02 -1.721484512090682983e-01 6.701414287090301514e-02 -2.413877397775650024e-01 1.947578191757202148e-01 1.958631575107574463e-01 -1.168710086494684219e-02 -8.464864641427993774e-02 9.201311320066452026e-02 -3.192654252052307129e-01 1.111074760556221008e-01 5.420827306807041168e-03 4.244801029562950134e-02 -4.686766490340232849e-02 3.520701229572296143e-01 -2.591600641608238220e-02 1.238049417734146118e-01 5.642144754528999329e-02 1.764575242996215820e-01 -1.682005226612091064e-01 -2.203237861394882202e-01 3.402542769908905029e-01 -2.722016870975494385e-01 3.098338246345520020e-01 -4.378951340913772583e-02 -7.221330702304840088e-02 1.881912797689437866e-01 2.388138473033905029e-01 -8.020019531250000000e-02 1.457067113369703293e-02
3.794694244861602783e-01 -1.176583841443061829e-01 -2.152184098958969116e-01 3.786131739616394043e-02 2.565800845623016357e-01 1.722705066204071045e-01 4.559919610619544983e-02 -8.094540238380432129e-02 -3.961035609245300293e-02 7.685679942369461060e-02 -1.358866691589355469e-01 3.403514251112937927e-02 -3.868715604767203331e-03 -4.002008438110351562e-01 5.265434458851814270e-02 -9.410537779331207275e-02 2.311570942401885986e-01 8.259779959917068481e-02 1.634417474269866943e-01 8.280119299888610840e-02 7.605072110891342163e-02 3.726647496223449707e-01 -3.269264101982116699e-01 1.517692655324935913e-01 1.724288016557693481e-01 7.125463336706161499e-02 8.412820100784301758e-02 -2.316770851612091064e-01 8.123569190502166748e-03 1.055282950401306152e-01 1.147227063775062561e-01 -5.508692562580108643e-02
1.727135777473449707e-01 2.017767280340194702e-01 -4.050748348236083984e-01 -7.813350111246109009e-02 4.207035899162292480e-01 -8.062393218278884888e-02 2.097132802009582520e-01 2.143202126026153564e-01 -1.842209249734878540e-01 -1.354066580533981323e-01 -1.612695604562759399e-01 -9.065768867731094360e-02 2.571012452244758606e-02 -1.817987114191055298e-01 1.880466043949127197e-01 -2.292176932096481323e-01 9.821366518735885620e-02 -1.051224321126937866e-01 2.213155478239059448e-01 -6.401340663433074951e-02 6.591560691595077515e-02 1.572882235050201416e-01 8.836597204208374023e-03 8.121418207883834839e-02 2.107298523187637329e-01 2.015501260757446289e-02 1.313986629247665405e-01 5.935009196400642395e-02 2.132587879896163940e-01 2.240600883960723877e-01 6.889981031417846680e-02 -4.673688113689422607e-02
2.348699569702148438e-01 4.889148101210594177e-02 -2.080824822187423706e-01 -3.335674703121185303e-01 1.164290234446525574e-01 -7.177070528268814087e-02 1.939368546009063721e-01 6.712021771818399429e-03 1.864937692880630493e-01 4.351511970162391663e-02 1.250062137842178345e-01 7.050441950559616089e-02 1.165616977959871292e-02 -4.768459796905517578e-01 6.624640524387359619e-02 2.798348367214202881e-01 8.338305354118347168e-02 1.066189929842948914e-01 9.950133413076400757e-02 1.557760126888751984e-02 -1.613000333309173584e-01 8.012372255325317383e-02 -1.981984078884124756e-01 2.700466513633728027e-01 -2.367874830961227417e-01 -1.304972022771835327e-01 -8.131364732980728149e-02 6.498625501990318298e-03 1.691732853651046753e-01 9.825014322996139526e-02 -2.215358018875122070e-01 1.543377190828323364e-01
1.756541430950164795e-01 -1.104196012020111084e-01 -2.808108925819396973e-01 -8.529072999954223633e-02 4.869340732693672180e-02 3.492534458637237549e-01 1.296127736568450928e-01 2.662314474582672119e-01 -1.179318428039550781e-01 1.649280637502670288e-02 -7.938382029533386230e-02 8.423195034265518188e-02 1.988667249679565430e-01 -1.899090558290481567e-01 -5.128396674990653992e-02 7.222656905651092529e-02 1.739238649606704712e-01 -2.008272521197795868e-02 1.236315071582794189e-01 3.911131992936134338e-02 2.488537132740020752e-01 1.389678269624710083e-01 -1.491417437791824341e-01 3.308060467243194580e-01 2.894754409790039062e-01 3.093810379505157471e-01 6.932390481233596802e-02 -7.347168028354644775e-02 -1.992266438901424408e-02 3.023110330104827881e-01 5.192181840538978577e-02 -5.634412914514541626e-02
1.412288844585418701e-01 -1.081452742218971252e-01 -1.863339841365814209e-01 4.840112105011940002e-02 1.747380793094635010e-01 2.081888727843761444e-02 1.319021824747323990e-02 3.256036639213562012e-01 1.719547212123870850e-01 3.685448467731475830e-01 1.426524370908737183e-01 7.390679419040679932e-02 5.647338926792144775e-03 -3.263134956359863281e-01 3.862369107082486153e-03 -6.908629834651947021e-02 2.259947955608367920e-01 1.446834504604339600e-01 3.053071796894073486e-01 1.724832952022552490e-01 1.829762011766433716e-01 -5.939012859016656876e-03 2.144860327243804932e-01 2.080379873514175415e-01 -2.214506119489669800e-01 7.223873585462570190e-02 3.612194850575178862e-04 -1.982282847166061401e-01 -1.455598920583724976e-01 9.469477832317352295e-02 -1.591167002916336060e-01 -1.575939655303955078e-01
3.283547759056091309e-01 -6.158204376697540283e-02 -4.782948195934295654e-01 2.500902712345123291e-01 2.546252906322479248e-01 -8.137986063957214355e-02 5.098708346486091614e-02 -1.629058085381984711e-02 -2.144400589168071747e-02 8.166675269603729248e-02 1.412588655948638916e-01 -2.942240834236145020e-01 4.016648977994918823e-02 -2.058800905942916870e-01 1.788590252399444580e-01 -5.863568186759948730e-02 2.409368306398391724e-01 -8.299511857330799103e-03 -8.373921364545822144e-02 1.666848957538604736e-01 -1.529524624347686768e-01 1.788197904825210571e-01 -5.258925259113311768e-02 4.208684340119361877e-02 6.430177390575408936e-02 -4.572116583585739136e-02 4.376066476106643677e-02 -2.251688092947006226e-01 -3.951341658830642700e-02 2.914040982723236084e-01 -1.036169454455375671e-01 1.442195922136306763e-01
4.332670196890830994e-02 1.624956727027893066e-02 -2.321327775716781616e-01 1.628592610359191895e-01 1.335729211568832397e-01 -4.651333671063184738e-03 -2.262761592864990234e-01 1.982224732637405396e-01 -4.728327691555023193e-02 2.258430868387222290e-01 3.606855124235153198e-02 -2.132235467433929443e-01 -5.327520892024040222e-03 -3.597002327442169189e-01 -8.689512312412261963e-02 1.775510236620903015e-02 4.610706865787506104e-01 1.502182632684707642e-01 3.813467621803283691e-01 -3.614293038845062256e-02 1.208017989993095398e-01 2.127146869897842407e-01 2.326602041721343994e-01 5.399303138256072998e-02 -5.907856673002243042e-02 5.160154029726982117e-02 -5.360300093889236450e-02 -2.280743271112442017e-01 -7.395934313535690308e-02 2.232445217669010162e-02 -4.065077379345893860e-02 -6.613635271787643433e-02
-1.025494709610939026e-01 -1.111055836081504822e-01 -1.299031376838684082e-01 -1.982712745666503906e-01 2.264125943183898926e-01 -1.029962003231048584e-01 1.817015260457992554e-01 2.285417914390563965e-01 1.783542186021804810e-01 4.471863061189651489e-02 1.286360621452331543e-01 1.019489094614982605e-01 -2.527989745140075684e-01 -4.446777999401092529e-01 6.850305944681167603e-02 -1.439656913280487061e-01 1.409897208213806152e-01 3.859554976224899292e-02 2.062821015715599060e-02 2.056403458118438721e-01 -9.398532100021839142e-03 3.693090379238128662e-01 3.214797005057334900e-02 2.004844844341278076e-01 9.973858483135700226e-03 1.968813687562942505e-02 1.770801991224288940e-01 9.985149651765823364e-02 2.648516297340393066e-01 1.988361924886703491e-01 1.258317530155181885e-01 1.300117671489715576e-01
1.517277359962463379e-01 1.699109673500061035e-01 -2.505628466606140137e-01 -4.804275929927825928e-02 3.093090355396270752e-01 -3.751229867339134216e-02 3.008643537759780884e-02 1.773911267518997192e-01 1.382482498884201050e-01 -3.187828138470649719e-02 -2.012347280979156494e-01 -1.208845749497413635e-01 -1.445806678384542465e-02 -3.675350546836853027e-01 -6.006320565938949585e-02 -1.837854385375976562e-01 3.888145685195922852e-01 1.684978008270263672e-01 6.381608545780181885e-02 1.219244599342346191e-01 1.521772593259811401e-01 3.047293126583099365e-01 3.933834284543991089e-02 6.682514213025569916e-03 -6.690454320050776005e-04 1.037673354148864746e-01 1.843888759613037109e-01 1.740825027227401733e-01 2.500894367694854736e-01 -1.625582873821258545e-01 1.357837021350860596e-01 -8.401468396186828613e-02
2.269017845392227173e-01 -5.611625313758850098e-02 -1.684479787945747375e-02 -1.656893342733383179e-01 2.464529871940612793e-01 1.936098784208297729e-01 3.433744907379150391e-01 7.454977184534072876e-02 1.668734103441238403e-01 1.445421874523162842e-01 -2.167201340198516846e-01 -3.729970008134841919e-02 -9.778448939323425293e-02 -7.761424034833908081e-02 -1.751536577939987183e-01 -2.125900983810424805e-01 3.879493474960327148e-01 -9.355050325393676758e-02 1.231920346617698669e-01 1.686795651912689209e-01 1.839541196823120117e-01 2.487626075744628906e-01 -2.573284134268760681e-02 -1.656079292297363281e-02 -5.699650850147008896e-03 6.451502442359924316e-02 1.354380398988723755e-01 2.065476924180984497e-01 2.724367976188659668e-01 2.082942277193069458e-01 6.015604734420776367e-02 -1.463352739810943604e-01
1.542374640703201294e-01 -4.383688867092132568e-01 -1.973351836204528809e-01 -3.115436136722564697e-01 2.803422212600708008e-01 -2.695752866566181183e-02 -2.892784774303436279e-02 4.060993343591690063e-02 -2.218898944556713104e-02 1.591899804770946503e-02 -1.133815720677375793e-01 2.084453999996185303e-01 -1.610829830169677734e-01 -2.169378399848937988e-01 -2.086156755685806274e-01 -6.143940985202789307e-02 1.748023629188537598e-01 2.163614779710769653e-01 2.268124669790267944e-01 3.122630529105663300e-02 -6.196884438395500183e-02 -8.274494856595993042e-02 -3.137153983116149902e-01 6.797923147678375244e-02 -7.133837044239044189e-02 2.848629839718341827e-02 9.350817650556564331e-02 -1.244577467441558838e-01 2.434528023004531860e-01 -4.809866845607757568e-02 -1.418444216251373291e-01 -1.831217259168624878e-01
4.023045301437377930e-03 4.220120981335639954e-02 -6.683620810508728027e-02 1.497107744216918945e-01 2.586975097656250000e-01 -2.356813661754131317e-02 1.115022078156471252e-01 1.116324514150619507e-01 1.711522638797760010e-01 2.759332954883575439e-01 -7.505760341882705688e-02 -1.082979962229728699e-01 -2.546531707048416138e-02 -3.127444982528686523e-01 -8.682616800069808960e-02 -2.957220971584320068e-01 3.617096841335296631e-01 -4.870405420660972595e-02 -2.281197346746921539e-02 -2.302460968494415283e-01 1.961129158735275269e-01 1.213882938027381897e-01 -2.020680904388427734e-01 -4.384551569819450378e-02 -1.893265843391418457e-01 1.140051633119583130e-01 1.110414564609527588e-01 1.285843551158905029e-01 -2.018606662750244141e-01 -3.292593359947204590e-02 -3.355040848255157471e-01 2.188971191644668579e-01
-1.254313439130783081e-01 -9.042850881814956665e-02 -3.253096938133239746e-01 -1.574790477752685547e-01 2.375877946615219116e-01 1.124536693096160889e-01 8.731450140476226807e-02 2.633489854633808136e-02 1.432264130562543869e-02 3.411337137222290039e-01 6.316122598946094513e-03 -1.204666588455438614e-02 4.853393509984016418e-02 -2.513067424297332764e-01 1.478638052940368652e-01 -1.487736701965332031e-01 2.690817713737487793e-01 1.441363692283630371e-01 -6.034014746546745300e-02 3.483467698097229004e-01 -3.327742516994476318e-01 -1.286380439996719360e-01 -2.568002231419086456e-02 -1.305188387632369995e-01 1.103730872273445129e-01 3.423266857862472534e-02 2.281347364187240601e-01 -2.392695546150207520e-01 2.560405246913433075e-02 1.141046807169914246e-01 -2.039054185152053833e-01 -2.705742791295051575e-02
2.802210152149200439e-01 2.087764590978622437e-01 -2.793249487876892090e-01 2.541532814502716064e-01 -9.657073765993118286e-02 -3.248613476753234863e-01 7.461031526327133179e-02 3.130390644073486328e-01 -2.235801964998245239e-01 9.819334745407104492e-02 6.570005416870117188e-02 -1.940505951642990112e-01 -1.404867619276046753e-01 -3.906751573085784912e-01 -1.271428763866424561e-01 -3.955135494470596313e-02 3.158431053161621094e-01 -3.313544020056724548e-02 -2.296437881886959076e-02 -7.391420006752014160e-02 6.805218011140823364e-02 -1.396153029054403305e-02 -4.812621697783470154e-02 -8.392557501792907715e-02 1.050423309206962585e-01 1.160335466265678406e-01 5.096330493688583374e-02 4.722583666443824768e-02 -3.095736354589462280e-02 1.289812922477722168e-01 1.973020378500223160e-03 2.391674071550369263e-01
1.395983994007110596e-01 1.546803414821624756e-01 -5.050489902496337891e-01 1.386035885661840439e-02 -1.052494999021291733e-02 -2.957835048437118530e-02 -5.936611071228981018e-02 1.708549112081527710e-01 -2.914342880249023438e-01 -5.244620610028505325e-03 1.499395817518234253e-01 -2.435036599636077881e-01 1.080953255295753479e-01 -9.229466319084167480e-02 -9.785636328160762787e-03 -1.695449352264404297e-01 3.177002072334289551e-01 2.453344911336898804e-01 1.473309844732284546e-01 1.004360541701316833e-01 1.652635782957077026e-01 4.354940727353096008e-03 -3.014495670795440674e-01 8.166342973709106445e-02 2.108126878738403320e-01 1.700125038623809814e-01 5.086713284254074097e-02 1.223692148923873901e-01 -2.679068222641944885e-02 1.882389336824417114e-01 -4.290166497230529785e-02 7.175372540950775146e-02
1.635197699069976807e-01 3.350553661584854126e-02 -3.706139326095581055e-01 5.835923552513122559e-02 4.049761295318603516e-01 5.602427199482917786e-02 1.405458990484476089e-02 1.369865685701370239e-01 -1.188119724392890930e-01 1.993083208799362183e-02 5.084539204835891724e-02 1.659815758466720581e-02 -2.365342341363430023e-03 -8.624174445867538452e-02 -1.240713596343994141e-01 -1.670997738838195801e-01 5.763819217681884766e-01 1.437830030918121338e-01 5.727338790893554688e-02 -2.831725962460041046e-02 1.256346404552459717e-01 -7.398702204227447510e-02 -1.123052388429641724e-01 -8.150910586118698120e-02 2.173267900943756104e-01 -4.785611480474472046e-02 1.374028474092483521e-01 3.028642833232879639e-01 -2.565530128777027130e-02 5.834782496094703674e-02 1.176841109991073608e-01 -4.014492407441139221e-02
-8.544845879077911377e-02 -3.119435906410217285e-01 -4.617662727832794189e-01 -1.019657701253890991e-01 1.953960061073303223e-01 1.309112161397933960e-01 6.424880027770996094e-02 -3.056828305125236511e-02 -5.981852859258651733e-02 2.825132012367248535e-01 1.221787333488464355e-01 2.793390452861785889e-01 -1.529197692871093750e-01 -2.472714185714721680e-01 6.891010701656341553e-02 2.585792541503906250e-01 8.393586426973342896e-02 1.675130426883697510e-01 -1.509918123483657837e-01 -1.191229000687599182e-01 4.673582687973976135e-02 1.610328443348407745e-02 -2.382265478372573853e-01 8.362575620412826538e-02 2.037988230586051941e-02 1.018831804394721985e-01 7.869361340999603271e-02 5.676544085144996643e-02 -1.472198870033025742e-02 2.336894273757934570e-01 -2.138802409172058105e-01 -1.408175081014633179e-01
9.395465999841690063e-02 -1.628315448760986328e-02 -2.632208168506622314e-01 2.211591452360153198e-01 3.566004335880279541e-01 -2.675639688968658447e-01 9.659227728843688965e-02 1.538585722446441650e-01 -1.158982291817665100e-01 -1.999839907512068748e-03 -2.520473860204219818e-02 -1.556183099746704102e-01 -1.325638033449649811e-02 1.418834179639816284e-01 -1.601636856794357300e-01 -1.988829374313354492e-01 3.375981748104095459e-01 7.897984981536865234e-02 9.177957475185394287e-02 1.960272192955017090e-01 2.763285338878631592e-01 1.415369063615798950e-01 3.426060080528259277e-02 9.256335347890853882e-02 -1.879269480705261230e-01 1.053860560059547424e-01 9.642702341079711914e-02 -1.254987865686416626e-01 1.687194555997848511e-01 3.689844906330108643e-01 5.268817394971847534e-02 7.139115035533905029e-02
5.426456406712532043e-02 -1.552727222442626953e-01 -3.919446468353271484e-01 -1.575837135314941406e-01 -2.411822229623794556e-02 -9.000988939078524709e-05 1.772670634090900421e-02 1.258996725082397461e-01 1.276124864816665649e-01 1.397870928049087524e-01 -2.832820825278759003e-02 2.101402431726455688e-01 3.384751975536346436e-01 -3.052839338779449463e-01 -7.113546133041381836e-02 -5.945974588394165039e-02 3.847402930259704590e-01 1.150954067707061768e-01 -1.001005768775939941e-01 -1.172064393758773804e-01 3.622934967279434204e-02 -3.058214671909809113e-02 1.332412809133529663e-01 3.121744990348815918e-01 -2.510504052042961121e-02 2.555374205112457275e-01 -2.647373266518115997e-02 -5.561443790793418884e-02 1.575601696968078613e-01 -2.725461311638355255e-02 2.873502373695373535e-01 -1.595405116677284241e-02
-1.457372009754180908e-01 -5.496497824788093567e-02 -2.297433763742446899e-01 -1.948588788509368896e-01 1.964245885610580444e-01 2.730960957705974579e-02 -9.282276034355163574e-02 2.838915884494781494e-01 -1.697764992713928223e-01 1.854329556226730347e-01 2.625128328800201416e-01 5.499238520860671997e-02 -1.001713499426841736e-01 -2.420150041580200195e-01 7.795176655054092407e-02 3.567648306488990784e-02 3.111877441406250000e-01 5.796948075294494629e-02 3.204778730869293213e-01 -1.722304672002792358e-01 -1.596916317939758301e-01 -1.149974912405014038e-01 1.223082393407821655e-01 3.061201870441436768e-01 2.401054650545120239e-01 -2.441275678575038910e-02 -4.539618268609046936e-02 -2.644290924072265625e-01 8.879487961530685425e-02 8.537681400775909424e-02 -1.681451685726642609e-02 1.403498947620391846e-01
7.931158877909183502e-03 -1.591759473085403442e-01 -3.191348314285278320e-01 -1.050135716795921326e-01 1.872032731771469116e-01 -8.824647217988967896e-02 4.505560919642448425e-02 7.246943563222885132e-02 -4.517378658056259155e-02 2.212768495082855225e-01 -9.339240193367004395e-02 1.768542379140853882e-01 -2.286968529224395752e-01 -3.075061738491058350e-01 6.387990713119506836e-02 3.098682165145874023e-01 1.167876943945884705e-01 -5.134373530745506287e-02 -2.614530026912689209e-01 -1.940042972564697266e-01 2.134155854582786560e-02 -4.871742799878120422e-02 -1.086836829781532288e-01 -4.913868755102157593e-02 8.998277038335800171e-02 4.664961397647857666e-01 -1.026866361498832703e-01 -1.479941904544830322e-01 -1.951701194047927856e-02 2.212538123130798340e-01 -1.246608048677444458e-01 -1.062188446521759033e-01
-6.615639477968215942e-02 5.713243409991264343e-02 -1.854546070098876953e-01 1.549161225557327271e-01 1.470398250967264175e-02 1.598748937249183655e-02 8.103173971176147461e-02 1.592300683259963989e-01 2.838904503732919693e-03 4.754303395748138428e-01 -7.698071189224720001e-03 -1.565123535692691803e-02 9.590066038072109222e-03 -1.075738742947578430e-01 2.630752325057983398e-02 -6.136648356914520264e-02 3.519069552421569824e-01 2.281379997730255127e-01 2.043756395578384399e-01 1.780768483877182007e-01 1.649051457643508911e-01 2.644332051277160645e-01 3.096025884151458740e-01 9.159523248672485352e-02 1.200004369020462036e-01 7.984370738267898560e-02 -6.049774587154388428e-02 -1.848987638950347900e-01 -2.124195992946624756e-01 3.210389316082000732e-01 4.078994505107402802e-03 3.937622159719467163e-02
-6.168882362544536591e-03 1.839341223239898682e-01 -1.198173835873603821e-01 1.472070515155792236e-01 5.571069717407226562e-01 1.128024458885192871e-01 2.295731157064437866e-01 -7.492585480213165283e-02 5.381001625210046768e-03 3.746830821037292480e-01 4.776493087410926819e-02 -9.837864898145198822e-03 -1.087666451930999756e-01 -2.554252445697784424e-01 -1.236050426959991455e-01 -9.499933570623397827e-02 2.560844421386718750e-01 8.817821741104125977e-03 -1.544583681970834732e-02 1.402914673089981079e-01 1.073660179972648621e-01 1.013514697551727295e-01 6.466685235500335693e-02 -2.202827483415603638e-03 8.343102037906646729e-02 5.101053416728973389e-02 8.694741874933242798e-02 1.509699523448944092e-01 -8.609692007303237915e-02 3.653321042656898499e-02 -1.536622345447540283e-01 3.473995625972747803e-01
1.176241114735603333e-01 1.630094833672046661e-02 -4.134230017662048340e-01 -5.995199084281921387e-02 1.715027689933776855e-01 -8.087232708930969238e-02 -7.172669470310211182e-02 1.425558030605316162e-01 -6.556865572929382324e-02 7.908344268798828125e-02 -2.902972698211669922e-01 -4.181646928191184998e-02 4.648872315883636475e-01 -8.677615970373153687e-02 -9.009057283401489258e-02 5.221960693597793579e-02 2.853256762027740479e-01 8.613049238920211792e-02 -3.571533411741256714e-02 -1.290192604064941406e-01 4.006350785493850708e-02 -3.750942274928092957e-02 -3.389158844947814941e-02 1.672788858413696289e-01 2.315170317888259888e-01 -3.499652445316314697e-02 1.572726070880889893e-01 1.802643835544586182e-01 8.134751766920089722e-02 3.927538692951202393e-01 -6.240811571478843689e-02 5.640397220849990845e-02
2.428292483091354370e-01 -6.451325118541717529e-02 -8.525862544775009155e-02 -3.558698296546936035e-02 1.862497031688690186e-01 -7.050920277833938599e-02 8.961424231529235840e-02 9.400392323732376099e-02 -3.771250545978546143e-01 2.783122360706329346e-01 1.099002212285995483e-01 1.678033024072647095e-01 -2.049979567527770996e-02 -1.090876683592796326e-01 3.927613422274589539e-02 -3.096335530281066895e-01 3.188750743865966797e-01 1.736119985580444336e-01 8.930730819702148438e-02 -4.709274694323539734e-02 -7.653306424617767334e-02 -5.805186182260513306e-02 -1.193619072437286377e-01 -2.479767501354217529e-01 -3.317220136523246765e-02 -6.563025712966918945e-02 -4.651407897472381592e-02 -1.282854080200195312e-01 9.136296063661575317e-02 4.441331624984741211e-01 -1.817220300436019897e-01 -1.118920892477035522e-01
1.176998019218444824e-01 -1.269522588700056076e-02 -3.689464926719665527e-02 5.345808342099189758e-03 1.935606151819229126e-01 5.142808556556701660e-01 2.866013348102569580e-01 6.439377367496490479e-02 -7.528466731309890747e-02 1.467329561710357666e-01 -1.094143539667129517e-01 -1.872618645429611206e-01 -4.390362277626991272e-02 -3.598575592041015625e-01 1.155790537595748901e-01 1.151935756206512451e-01 3.558297157287597656e-01 1.737650334835052490e-01 -1.195391789078712463e-01 -1.212336272001266479e-01 -7.009231299161911011e-02 1.786186546087265015e-02 2.889470430091023445e-03 2.907852232456207275e-01 -2.575787529349327087e-02 7.617851346731185913e-02 -5.693820863962173462e-02 5.177002400159835815e-02 1.893978714942932129e-01 4.638543725013732910e-02 -8.480817079544067383e-02 -1.757035106420516968e-01
2.486401945352554321e-01 2.062715217471122742e-02 -2.389591634273529053e-01 -4.726882651448249817e-02 3.022453784942626953e-01 2.059941180050373077e-02 2.558880150318145752e-01 2.530814707279205322e-01 -1.605929881334304810e-01 -2.081921696662902832e-01 -2.482044845819473267e-01 -1.321165561676025391e-01 2.482722699642181396e-01 -3.853922709822654724e-02 -7.496551424264907837e-02 4.968873411417007446e-02 3.760449290275573730e-01 6.945601850748062134e-02 1.174105703830718994e-01 9.443461894989013672e-02 -5.288098379969596863e-02 1.220055520534515381e-01 -1.325625181198120117e-01 5.849871411919593811e-02 -1.146168075501918793e-02 -5.660218186676502228e-03 -2.408613264560699463e-01 1.859567910432815552e-01 -7.068323343992233276e-02 3.611129522323608398e-01 -3.683874383568763733e-02 -2.401393279433250427e-02
-7.424364984035491943e-02 -1.090504508465528488e-02 -3.342618048191070557e-01 -2.754287794232368469e-02 3.174469470977783203e-01 -2.897674143314361572e-01 2.652162453159689903e-03 3.311828523874282837e-02 3.738940060138702393e-01 2.249829918146133423e-01 1.575076431035995483e-01 -3.612379431724548340e-01 1.059870794415473938e-01 -1.684567928314208984e-01 -1.283200085163116455e-01 -6.738555431365966797e-02 3.231350183486938477e-01 1.742534488439559937e-01 -1.563516408205032349e-01 -1.468770653009414673e-01 5.741465464234352112e-02 -3.285738825798034668e-02 4.847498983144760132e-02 -9.089555591344833374e-02 -7.090847194194793701e-02 2.204464524984359741e-01 3.271175175905227661e-02 1.157904490828514099e-01 -7.971365749835968018e-02 -5.047770589590072632e-02 -6.178690120577812195e-02 1.144353523850440979e-01
2.482085525989532471e-01 -5.726730823516845703e-02 -2.084780782461166382e-01 3.519984707236289978e-02 1.233762502670288086e-01 1.464803051203489304e-02 1.898781210184097290e-01 2.033316344022750854e-02 -1.389797478914260864e-01 -1.067931801080703735e-01 -1.619261503219604492e-01 6.376637518405914307e-02 8.709590137004852295e-02 -1.420582383871078491e-01 2.020070403814315796e-01 -7.114957273006439209e-02 2.929495871067047119e-01 1.470553576946258545e-01 -8.238364011049270630e-02 -3.006133139133453369e-01 -1.072341352701187134e-01 1.764316558837890625e-01 -3.874845504760742188e-01 -9.193159639835357666e-02 1.499819606542587280e-01 1.047509834170341492e-01 6.274873763322830200e-02 9.224566072225570679e-02 2.092250436544418335e-01 3.027916550636291504e-01 -1.008418649435043335e-01 3.263454735279083252e-01
2.210491448640823364e-01 2.556403912603855133e-02 -2.680047452449798584e-01 -1.697531938552856445e-01 2.738638520240783691e-01 3.992441110312938690e-03 1.480800956487655640e-01 -1.543659418821334839e-01 1.045742817223072052e-02 3.613435477018356323e-02 7.889254391193389893e-02 1.119036823511123657e-01 -1.736503839492797852e-01 -1.911141276359558105e-01 2.083420157432556152e-01 3.647684454917907715e-01 1.394159048795700073e-01 -1.068184003233909607e-01 -2.183876931667327881e-01 -2.706377804279327393e-01 2.044074088335037231e-01 6.940566003322601318e-02 9.028831496834754944e-03 2.698735296726226807e-01 1.420813798904418945e-01 3.347888588905334473e-01 -7.890962809324264526e-02 -4.063407704234123230e-02 1.418823301792144775e-01 1.728054881095886230e-01 -4.500914365053176880e-02 4.795575141906738281e-02
2.649753093719482422e-01 7.444229442626237869e-03 -8.474753797054290771e-02 1.236897800117731094e-02 7.833334058523178101e-02 2.406096905469894409e-01 1.733489185571670532e-01 2.461114078760147095e-01 -2.789816856384277344e-01 6.131795421242713928e-02 3.208980709314346313e-02 1.068364642560482025e-02 3.721850365400314331e-02 -9.118261933326721191e-02 -2.002481818199157715e-01 -8.432889729738235474e-02 4.564336836338043213e-01 2.836528234183788300e-02 4.249173402786254883e-02 3.666195273399353027e-02 1.931107491254806519e-01 3.667340874671936035e-01 -6.702758371829986572e-02 -2.099361829459667206e-02 8.435241878032684326e-02 1.249508932232856750e-01 2.838231325149536133e-01 -1.909733265638351440e-01 -5.274800583720207214e-02 2.596833109855651855e-01 1.683486551046371460e-01 -2.800505235791206360e-02
-1.018093526363372803e-01 -8.989085257053375244e-02 -1.420006155967712402e-01 -5.843305494636297226e-03 2.045643925666809082e-01 -1.773400455713272095e-01 2.467035353183746338e-01 2.829389646649360657e-02 2.865000069141387939e-01 7.596661895513534546e-02 -1.640329957008361816e-01 -1.287752389907836914e-01 -1.888322085142135620e-01 -1.739517599344253540e-01 -1.641247272491455078e-01 1.147448718547821045e-01 3.013091683387756348e-01 4.918342456221580505e-02 2.914466559886932373e-01 -3.603103011846542358e-02 5.601457133889198303e-02 -5.140718445181846619e-02 -2.456946671009063721e-01 1.859297156333923340e-01 1.097504273056983948e-01 1.805391013622283936e-01 4.392035603523254395e-01 7.133922725915908813e-02 9.105583280324935913e-02 2.292323391884565353e-03 7.055178284645080566e-02 -2.301510423421859741e-01
2.664597630500793457e-01 5.106772482395172119e-02 -4.344326555728912354e-01 -1.806996315717697144e-01 8.965361118316650391e-02 -7.906995713710784912e-02 2.261238694190979004e-01 5.509503483772277832e-01 -8.009237051010131836e-02 -8.087541162967681885e-02 -4.247007891535758972e-02 2.107852697372436523e-02 1.921816766262054443e-01 -5.423468723893165588e-02 3.338569030165672302e-02 -2.484989911317825317e-01 2.785698473453521729e-01 1.722680479288101196e-01 -4.636518284678459167e-02 1.071373894810676575e-01 -3.303901851177215576e-02 -3.259976208209991455e-02 2.002217769622802734e-01 -3.231508284807205200e-02 1.543784588575363159e-01 -6.656146794557571411e-02 4.832250252366065979e-02 -8.516833931207656860e-02 -2.090147696435451508e-02 -5.766033381223678589e-02 1.177531480789184570e-02 1.102230250835418701e-01
1.213740259408950806e-01 7.518645375967025757e-02 -3.528825342655181885e-01 2.608276717364788055e-02 2.117348313331604004e-01 1.658244729042053223e-01 -1.427579075098037720e-01 2.754258513450622559e-01 -1.573944687843322754e-01 1.792640835046768188e-01 -1.149582341313362122e-01 -4.124272242188453674e-02 2.356341108679771423e-02 5.931646749377250671e-02 -1.060043424367904663e-01 -1.028208583593368530e-01 4.499399662017822266e-01 2.006139755249023438e-01 9.539850056171417236e-02 -4.533068463206291199e-02 2.018699347972869873e-01 1.203753054141998291e-01 -2.515813708305358887e-01 -2.536301016807556152e-01 3.131333366036415100e-02 7.191552966833114624e-02 6.324028223752975464e-02 2.118834108114242554e-01 -1.931125856935977936e-02 3.023748099803924561e-01 -6.667604297399520874e-02 -1.124735176563262939e-02
8.880428224802017212e-02 -1.358739659190177917e-02 -4.321906566619873047e-01 2.421980537474155426e-02 1.876997053623199463e-01 -9.056848287582397461e-02 1.925412863492965698e-01 1.696072369813919067e-01 -1.933966949582099915e-02 -3.385188058018684387e-02 1.044282689690589905e-02 -4.238269478082656860e-02 6.035345606505870819e-03 -1.130456337705254555e-03 -4.313441738486289978e-02 6.879846751689910889e-02 4.038758575916290283e-01 6.258890032768249512e-02 -5.326514318585395813e-02 -4.606505110859870911e-02 -3.460798412561416626e-02 -3.163838014006614685e-02 -1.755791306495666504e-01 -2.112862616777420044e-01 4.504619911313056946e-02 -1.442992538213729858e-01 2.277818024158477783e-01 -8.530131727457046509e-02 1.848345994949340820e-01 4.098242223262786865e-01 -3.852391541004180908e-01 5.497691035270690918e-02
3.187495097517967224e-02 -1.244703121483325958e-02 -1.152575761079788208e-01 -3.386375308036804199e-01 1.562793254852294922e-01 2.069229073822498322e-02 2.397446036338806152e-01 7.748874276876449585e-02 -1.676569432020187378e-01 3.981191813945770264e-01 1.799502223730087280e-01 -4.842260852456092834e-02 7.044238038361072540e-03 -8.150053769350051880e-02 1.679220050573348999e-02 3.098900616168975830e-01 1.186478585004806519e-01 7.863558828830718994e-02 1.812573224306106567e-01 -5.384020507335662842e-02 1.272789835929870605e-01 1.865250021219253540e-01 -3.383746445178985596e-01 2.089406549930572510e-01 3.991310670971870422e-02 9.192427992820739746e-02 -2.590548396110534668e-01 -1.785691529512405396e-01 3.237471729516983032e-02 1.986711770296096802e-01 2.031248062849044800e-01 4.710752144455909729e-02
5.144927650690078735e-02 -2.367175184190273285e-03 -1.518086791038513184e-01 6.287916004657745361e-02 4.577159881591796875e-02 4.225408192723989487e-03 -7.994472235441207886e-02 4.332017600536346436e-01 -3.854274377226829529e-02 4.561849236488342285e-01 -1.191187766380608082e-05 -4.694555420428514481e-03 -1.187662333250045776e-01 -2.033493965864181519e-01 6.858275830745697021e-02 6.048853322863578796e-02 3.420852720737457275e-01 2.661877684295177460e-02 8.804696053266525269e-02 -6.837923824787139893e-02 -1.575521826744079590e-01 -2.505019307136535645e-01 -7.211752980947494507e-02 2.505491971969604492e-01 -1.118145734071731567e-01 2.279891371726989746e-01 -2.029834389686584473e-01 -1.745150983333587646e-01 -6.336540728807449341e-02 1.016215905547142029e-01 9.575795382261276245e-02 2.353485673666000366e-01
-7.498435676097869873e-02 -1.015022629871964455e-03 -9.185445308685302734e-02 7.181672751903533936e-02 2.264008373022079468e-01 1.280411779880523682e-01 2.591300308704376221e-01 4.300752282142639160e-01 3.685567528009414673e-02 4.239672720432281494e-01 2.190847396850585938e-01 1.081659570336341858e-01 -3.917636349797248840e-02 -2.402000725269317627e-01 6.691942363977432251e-02 1.787115633487701416e-01 1.945879012346267700e-01 2.359694242477416992e-02 -4.304599761962890625e-02 8.048163726925849915e-03 1.047291159629821777e-01 -1.499244272708892822e-01 6.419818103313446045e-02 2.111453115940093994e-01 -1.799906492233276367e-01 1.498700529336929321e-01 -1.881556659936904907e-01 -1.913447119295597076e-02 1.546334177255630493e-01 1.648578941822052002e-01 -2.428265661001205444e-01 -3.736438602209091187e-02
1.453618556261062622e-01 -2.522762715816497803e-01 -2.465435415506362915e-01 -2.846673130989074707e-01 2.212115079164505005e-01 2.654201090335845947e-01 1.159358993172645569e-01 2.859599888324737549e-01 -2.916470915079116821e-02 1.091590896248817444e-01 3.941028192639350891e-02 -3.563218191266059875e-02 3.400662839412689209e-01 -1.203134059906005859e-01 -9.535557776689529419e-02 2.156255207955837250e-02 3.235135674476623535e-01 2.331659048795700073e-01 -2.897403836250305176e-01 -1.621477305889129639e-01 -1.188474707305431366e-02 -5.027389526367187500e-02 1.155972927808761597e-01 7.283519953489303589e-02 -3.822250664234161377e-02 2.961082197725772858e-02 2.111416123807430267e-02 -2.090250849723815918e-01 2.028691023588180542e-01 -3.441985324025154114e-02 -1.470055244863033295e-02 1.546183377504348755e-01
1.525753438472747803e-01 5.323871155269443989e-04 -1.470063626766204834e-01 4.615853354334831238e-02 1.228678971529006958e-01 1.115630790591239929e-01 7.960238307714462280e-02 3.783611655235290527e-01 -1.381971240043640137e-01 1.139114424586296082e-01 1.260303109884262085e-01 5.390170589089393616e-02 -4.946016892790794373e-02 -4.743654280900955200e-02 2.022234111791476607e-04 -1.334228366613388062e-01 5.408528447151184082e-01 1.463118940591812134e-01 3.241360932588577271e-02 5.870286002755165100e-02 2.513269186019897461e-01 1.050848327577114105e-02 -1.202314421534538269e-01 -1.343066692352294922e-01 1.854041069746017456e-01 1.303421109914779663e-01 1.234753876924514771e-01 2.948613166809082031e-01 6.661244481801986694e-02 3.425274789333343506e-01 9.380157291889190674e-02 -6.535959988832473755e-02
-2.313531637191772461e-01 -1.497647017240524292e-01 -2.182653546333312988e-01 -2.435078471899032593e-01 2.573469094932079315e-02 1.717057228088378906e-01 3.074647784233093262e-01 1.496835947036743164e-01 3.384409844875335693e-02 2.741498947143554688e-01 -8.753535337746143341e-03 -1.376776248216629028e-01 2.625759243965148926e-01 -1.880897581577301025e-01 -1.004837527871131897e-01 2.070047147572040558e-02 1.154982820153236389e-01 2.596864700317382812e-01 -1.813030987977981567e-01 2.553133293986320496e-02 -8.550237864255905151e-03 1.195770129561424255e-01 -1.171430721879005432e-01 1.104028448462486267e-01 -1.388622373342514038e-01 3.306977748870849609e-01 1.579694896936416626e-01 -1.763822436332702637e-01 1.221224218606948853e-01 1.496455669403076172e-01 2.880007326602935791e-01 -1.724110543727874756e-02
-6.678771227598190308e-02 5.444695800542831421e-02 1.174216740764677525e-03 -6.869851611554622650e-03 1.541226655244827271e-01 -1.234880387783050537e-01 1.157271042466163635e-01 5.104026794433593750e-01 -1.487601399421691895e-01 2.787943482398986816e-01 -1.125692799687385559e-01 -1.586664915084838867e-01 2.174204401671886444e-02 -1.298794448375701904e-01 -1.540483087301254272e-01 6.090694572776556015e-03 1.097804680466651917e-01 1.578813940286636353e-01 8.323068171739578247e-02 -8.153060823678970337e-02 1.917349100112915039e-01 -1.483270227909088135e-01 -1.464707553386688232e-01 1.680844277143478394e-01 8.087441325187683105e-02 2.226390838623046875e-01 2.634655535221099854e-01 -9.415393695235252380e-03 -3.240520507097244263e-02 2.373124063014984131e-01 -3.957790434360504150e-01 -4.653302952647209167e-02
-1.949171125888824463e-01 -6.774432212114334106e-02 -3.681434392929077148e-01 -1.337148845195770264e-01 2.015786916017532349e-01 -7.548262830823659897e-03 2.212878316640853882e-02 1.418646872043609619e-01 7.249224931001663208e-02 2.404758781194686890e-01 1.809702366590499878e-01 -9.022563695907592773e-02 -8.444240689277648926e-02 -2.047055214643478394e-01 6.584221124649047852e-02 -9.992113709449768066e-02 2.094754874706268311e-01 3.504098951816558838e-01 2.504256665706634521e-01 4.081332311034202576e-02 5.429297313094139099e-02 -2.246938198804855347e-01 -1.319741159677505493e-01 2.353790849447250366e-01 -1.005775034427642822e-01 1.948776841163635254e-01 -3.641256988048553467e-01 2.667690068483352661e-02 1.420844346284866333e-01 1.092819869518280029e-01 6.701990962028503418e-02 7.607443723827600479e-03
3.377804160118103027e-01 -4.562481492757797241e-02 -1.225559785962104797e-01 -2.289458662271499634e-01 4.148521721363067627e-01 1.582703739404678345e-01 7.678422331809997559e-02 -8.943625539541244507e-02 1.489157378673553467e-01 9.966149181127548218e-02 -6.649525463581085205e-02 2.223201282322406769e-02 -6.983730196952819824e-02 -5.955408215522766113e-01 -2.500414252281188965e-01 -1.450309250503778458e-02 -2.547857724130153656e-02 2.456418424844741821e-02 6.693916767835617065e-02 1.073791310191154480e-01 -2.076450362801551819e-02 6.320945918560028076e-02 -1.183512881398200989e-01 1.604915969073772430e-02 -9.371687471866607666e-02 2.824336588382720947e-01 2.780513837933540344e-02 6.392305344343185425e-02 1.156574487686157227e-01 3.195368451997637749e-03 -3.486903756856918335e-02 4.549925401806831360e-02
7.827382534742355347e-02 -2.301907092332839966e-01 -1.799965947866439819e-01 -1.704830229282379150e-01 2.515960633754730225e-01 -6.717681139707565308e-02 1.034645214676856995e-01 1.591662615537643433e-01 -8.793684840202331543e-02 7.217881083488464355e-02 -3.509946167469024658e-02 -1.620487309992313385e-02 -1.581123284995555878e-02 -3.401985764503479004e-01 3.876147866249084473e-01 1.556535959243774414e-01 4.294720888137817383e-01 3.217710554599761963e-01 1.527194678783416748e-01 2.127235978841781616e-01 -1.490604430437088013e-01 5.092964041978120804e-03 9.224402159452438354e-02 -1.813967376947402954e-01 8.989697694778442383e-02 1.675226390361785889e-01 -1.015733554959297180e-02 5.025481060147285461e-02 2.662028372287750244e-02 5.711023509502410889e-02 1.034301985055208206e-02 -8.721934258937835693e-02
2.214934229850769043e-01 1.221955753862857819e-02 -2.944087386131286621e-01 -1.568350344896316528e-01 2.802674472332000732e-01 -2.660918831825256348e-01 -6.808530539274215698e-02 -1.847515851259231567e-01 -2.931740283966064453e-01 -3.356242552399635315e-02 1.080262959003448486e-01 -3.167218863964080811e-01 -5.883409082889556885e-02 -3.747650980949401855e-01 -2.011143267154693604e-01 9.489062428474426270e-02 3.385394513607025146e-01 3.229750692844390869e-02 -8.805258199572563171e-03 1.295102089643478394e-01 1.345002651214599609e-01 1.868710219860076904e-01 -2.537430264055728912e-02 4.565813019871711731e-02 1.266439855098724365e-01 -5.094066727906465530e-03 1.038761362433433533e-01 7.173110544681549072e-02 6.959377229213714600e-02 8.131536096334457397e-02 -1.270774751901626587e-01 -1.054807454347610474e-01
2.316353470087051392e-02 1.783573180437088013e-01 -3.450896441936492920e-01 -7.625726517289876938e-03 3.641347587108612061e-01 4.884226247668266296e-02 7.856757938861846924e-02 3.015637993812561035e-01 -9.730205684900283813e-02 -1.397109925746917725e-01 -3.013897538185119629e-01 -1.427350789308547974e-01 9.875287860631942749e-02 -9.301581978797912598e-02 5.524619296193122864e-02 -6.319331377744674683e-02 2.248930186033248901e-01 1.195403747260570526e-02 1.528038829565048218e-01 5.215414240956306458e-02 -4.109707102179527283e-02 9.457793086767196655e-03 -3.157698735594749451e-02 4.274019971489906311e-02 3.655289858579635620e-02 6.640459597110748291e-02 1.444708406925201416e-01 1.059680730104446411e-01 1.905471086502075195e-01 4.778952896595001221e-01 -9.838485717773437500e-02 2.390793412923812866e-01
6.571621051989495754e-04 1.679235100746154785e-01 -3.804000914096832275e-01 5.403292551636695862e-02 3.319796323776245117e-01 7.941413670778274536e-02 4.888154193758964539e-02 2.760138809680938721e-01 -9.450199455022811890e-02 -2.359428852796554565e-01 -2.858664095401763916e-01 -1.535073220729827881e-01 8.480096608400344849e-02 -1.763301789760589600e-01 -7.686842232942581177e-02 2.550254389643669128e-02 2.225502431392669678e-01 1.352021247148513794e-01 1.057699024677276611e-01 -6.010054610669612885e-03 9.712604433298110962e-02 -4.658308345824480057e-03 -1.700652092695236206e-01 1.774720475077629089e-02 6.495938450098037720e-02 6.640529725700616837e-03 1.171200275421142578e-01 2.738177180290222168e-01 2.124783247709274292e-01 3.872932493686676025e-01 -9.146145731210708618e-02 -1.309670228511095047e-02
3.759410679340362549e-01 -1.061610430479049683e-01 -1.728772521018981934e-01 -3.269450962543487549e-01 1.812547296285629272e-01 -2.969267368316650391e-01 3.000593781471252441e-01 9.232074767351150513e-02 6.718520075082778931e-02 8.149646222591400146e-02 1.056133061647415161e-01 6.266534328460693359e-02 -1.260480433702468872e-01 -4.500283859670162201e-03 -3.967533994000405073e-04 1.147958915680646896e-02 8.175271004438400269e-02 1.359985619783401489e-01 1.126013696193695068e-01 2.962135076522827148e-01 7.733578234910964966e-02 -3.391487896442413330e-02 -3.388256728649139404e-01 3.701079189777374268e-01 1.098109036684036255e-01 7.516981661319732666e-02 4.181331023573875427e-02 -8.092560619115829468e-02 1.643245518207550049e-01 1.008668616414070129e-01 -6.270611775107681751e-04 -3.265689313411712646e-02
3.592561930418014526e-02 3.238137066364288330e-02 -1.364675164222717285e-01 -1.440004725009202957e-02 3.117320537567138672e-01 -7.339532673358917236e-02 1.922733783721923828e-01 1.715364009141921997e-01 2.334265112876892090e-01 -2.762310206890106201e-01 -3.869821131229400635e-01 -1.253440082073211670e-01 -6.095600500702857971e-02 -2.428701519966125488e-01 -5.194928124547004700e-02 -1.431816667318344116e-01 3.358158469200134277e-01 1.653492152690887451e-01 1.773134171962738037e-01 4.202897101640701294e-02 2.202883511781692505e-01 1.206125617027282715e-01 -2.067646682262420654e-01 1.582572907209396362e-01 1.740099042654037476e-01 8.127577602863311768e-02 1.191700547933578491e-01 1.148935779929161072e-01 1.986240297555923462e-01 5.004062782973051071e-03 -4.007098823785781860e-02 -1.347359120845794678e-01
1.522520780563354492e-01 1.920120231807231903e-02 -1.532264947891235352e-01 -1.960394978523254395e-01 1.341005712747573853e-01 1.109490729868412018e-02 -6.851821206510066986e-03 3.695707023143768311e-01 -1.902904510498046875e-01 3.520461320877075195e-01 -6.676745600998401642e-03 -2.012274712324142456e-01 -1.446110308170318604e-01 -2.259842008352279663e-01 1.587424278259277344e-01 3.000319302082061768e-01 1.430834084749221802e-01 1.114815548062324524e-01 1.575834900140762329e-01 -2.386944741010665894e-02 6.020533666014671326e-02 -2.363554686307907104e-01 -2.359516918659210205e-01 1.504159569740295410e-01 5.948029458522796631e-02 1.950023323297500610e-01 3.493072465062141418e-02 1.163516659289598465e-02 -7.724213600158691406e-02 4.750302433967590332e-02 -1.685214191675186157e-01 3.103063106536865234e-01
5.370488017797470093e-02 5.082441493868827820e-02 -2.510972023010253906e-01 -1.734534651041030884e-01 -5.729040130972862244e-04 8.561573177576065063e-02 -4.559410363435745239e-02 3.993245065212249756e-01 -2.287815883755683899e-02 3.104814589023590088e-01 1.798354387283325195e-01 -1.350236684083938599e-01 -1.572079658508300781e-01 -1.470668464899063110e-01 -6.288743019104003906e-02 -7.291562389582395554e-03 2.892897427082061768e-01 2.384205758571624756e-01 1.498571932315826416e-01 6.295209378004074097e-02 -4.501747712492942810e-02 -4.107577800750732422e-01 -9.298074245452880859e-02 1.080982759594917297e-01 -6.075331941246986389e-02 3.024495840072631836e-01 -6.966526806354522705e-02 -8.089557290077209473e-02 -8.536621928215026855e-03 -1.711282064206898212e-03 -5.644199997186660767e-02 2.585045397281646729e-01
-1.693541705608367920e-01 -1.895535439252853394e-01 -9.095881134271621704e-02 -3.346269130706787109e-01 7.304842025041580200e-02 1.641039997339248657e-01 1.948813162744045258e-02 2.171631455421447754e-01 2.870746552944183350e-01 1.777652353048324585e-01 -6.930990517139434814e-02 -4.097611606121063232e-01 5.702496320009231567e-02 -3.081786036491394043e-01 -4.705765843391418457e-02 -1.410913020372390747e-01 1.075050830841064453e-01 1.064821332693099976e-01 1.032463982701301575e-01 -2.069010734558105469e-01 1.745068840682506561e-02 -1.106372997164726257e-01 -3.312472105026245117e-01 1.125334277749061584e-01 6.783612817525863647e-02 9.994293749332427979e-02 1.756701469421386719e-01 4.305289313197135925e-02 2.176028043031692505e-01 1.252585947513580322e-01 7.806976139545440674e-02 -2.302013337612152100e-02
2.575040422379970551e-02 5.531634762883186340e-02 -1.104505956172943115e-01 -7.843657582998275757e-02 2.272255569696426392e-01 -3.064100146293640137e-01 -2.092739567160606384e-02 2.323653846979141235e-01 -1.345795542001724243e-01 2.902774810791015625e-01 -6.296751648187637329e-02 -3.818725645542144775e-01 -4.805709049105644226e-02 -3.224838525056838989e-02 2.607053518295288086e-01 1.286340691149234772e-02 3.635703325271606445e-01 -1.461739540100097656e-01 1.247131600975990295e-01 -2.160070091485977173e-01 1.649844273924827576e-02 -1.340426057577133179e-01 -3.247439861297607422e-01 9.961517155170440674e-02 -1.393617242574691772e-01 1.717600226402282715e-01 -6.371863186359405518e-02 2.396277338266372681e-02 1.861917972564697266e-01 4.093182459473609924e-02 -7.591757923364639282e-02 -9.633711725473403931e-02
2.090164124965667725e-01 1.731204837560653687e-01 -1.850927770137786865e-01 -1.438870579004287720e-01 1.470911800861358643e-01 -8.719734102487564087e-02 2.005294114351272583e-01 2.497982084751129150e-01 -1.177738904953002930e-01 1.872977428138256073e-02 -7.038709521293640137e-02 -1.694127917289733887e-01 -2.045681178569793701e-01 -4.417522251605987549e-01 4.328522086143493652e-02 -2.338910996913909912e-01 1.112536936998367310e-01 7.879259437322616577e-02 4.304882884025573730e-02 -1.432886570692062378e-01 6.558246165513992310e-02 -6.331408768892288208e-02 1.498560309410095215e-01 1.704390347003936768e-01 1.644218266010284424e-01 -8.352169394493103027e-02 6.829193979501724243e-02 -3.134813532233238220e-02 1.696773916482925415e-01 2.116651982069015503e-01 -4.040361940860748291e-01 1.442169845104217529e-01
1.091087982058525085e-01 2.318920642137527466e-01 -2.246642261743545532e-01 -3.655699267983436584e-02 1.579939275979995728e-01 -2.393481582403182983e-01 3.610384464263916016e-02 3.616671860218048096e-01 3.827476128935813904e-02 2.830252051353454590e-01 -1.502403914928436279e-01 1.853371858596801758e-01 1.492651849985122681e-01 -1.672051548957824707e-01 -1.947093009948730469e-01 -2.412690371274948120e-01 1.574210673570632935e-01 -1.331697255373001099e-01 -7.958106696605682373e-02 2.374066412448883057e-02 1.190590038895606995e-01 3.714556619524955750e-02 -1.515868678689002991e-02 1.240545511245727539e-01 2.171318978071212769e-01 -1.719030551612377167e-02 2.175578474998474121e-01 -2.443216592073440552e-01 2.860778868198394775e-01 1.485851854085922241e-01 3.847506269812583923e-02 2.070097476243972778e-01
2.185041271150112152e-02 1.823430508375167847e-01 -5.065386295318603516e-01 -1.741550415754318237e-01 1.620888411998748779e-01 -9.881101548671722412e-02 2.795134671032428741e-02 2.088664323091506958e-01 -1.468532532453536987e-01 1.866801269352436066e-02 7.659678347408771515e-03 -1.888200789690017700e-01 -3.396689146757125854e-02 1.229284852743148804e-01 -1.580852717161178589e-01 4.874003306031227112e-02 3.140346705913543701e-01 -1.215167716145515442e-01 2.540847361087799072e-01 -4.488517343997955322e-02 -2.044658660888671875e-01 9.039065986871719360e-02 -1.565864235162734985e-01 -1.064806506037712097e-01 2.435555756092071533e-01 -2.962551824748516083e-02 -8.162628859281539917e-03 7.738228887319564819e-02 1.868946552276611328e-01 3.598403930664062500e-01 -3.204054385423660278e-02 1.329126209020614624e-02
2.338211238384246826e-01 1.971190795302391052e-02 -3.513374030590057373e-01 -6.305380910634994507e-02 2.924836874008178711e-01 -1.568594425916671753e-01 -1.701966077089309692e-01 3.739089965820312500e-01 7.184927165508270264e-02 1.126709654927253723e-01 -1.373085076920688152e-03 -7.185664493590593338e-03 3.934580981731414795e-01 8.936691284179687500e-02 -1.621673256158828735e-01 -8.231075853109359741e-02 3.701233267784118652e-01 8.482306450605392456e-02 7.716013491153717041e-02 2.928064018487930298e-02 1.180192083120346069e-01 1.109205707907676697e-01 1.347481608390808105e-01 1.408865600824356079e-01 -1.242955699563026428e-01 -8.466871082782745361e-02 4.526320099830627441e-02 1.391647104173898697e-02 -1.362873017787933350e-01 2.313453406095504761e-01 3.931468352675437927e-03 1.123077720403671265e-01
-7.004888355731964111e-02 -1.126982420682907104e-01 3.918900340795516968e-02 -1.654947400093078613e-01 1.867475062608718872e-01 4.516588058322668076e-03 6.082476675510406494e-02 6.117846369743347168e-01 -2.651119530200958252e-01 2.274131774902343750e-01 1.137777417898178101e-02 -1.450322270393371582e-01 -5.561516433954238892e-02 -3.231818377971649170e-01 -6.962493062019348145e-02 -1.214344054460525513e-01 4.207153990864753723e-02 2.615332789719104767e-02 5.426583811640739441e-02 -1.212079748511314392e-01 1.442267093807458878e-02 6.002062559127807617e-02 -1.959389150142669678e-01 2.165087759494781494e-01 1.574686765670776367e-01 2.831348180770874023e-01 1.111854165792465210e-01 -6.964346766471862793e-02 -4.118085838854312897e-03 1.535070389509201050e-01 -1.229699477553367615e-01 1.577108912169933319e-02
2.667951583862304688e-01 1.533880382776260376e-01 -3.668750822544097900e-01 -9.659090079367160797e-03 1.244272366166114807e-01 1.140335947275161743e-01 2.988038659095764160e-01 3.893844550475478172e-03 -9.576080739498138428e-02 2.554847300052642822e-01 4.455278068780899048e-02 -3.184188902378082275e-01 1.686327755451202393e-01 -2.971045374870300293e-01 1.645346283912658691e-01 -1.520193815231323242e-01 6.599590182304382324e-02 1.902129948139190674e-01 -7.568743824958801270e-02 2.167305499315261841e-01 -1.720008403062820435e-01 1.924375146627426147e-01 -6.504818797111511230e-02 1.825226247310638428e-01 -4.761239886283874512e-02 1.269734054803848267e-01 8.404177427291870117e-02 7.293859124183654785e-02 -3.159891441464424133e-02 3.914661332964897156e-02 -2.458719313144683838e-01 -1.302067637443542480e-01
1.304703056812286377e-01 1.068165805190801620e-02 -4.483852088451385498e-01 -1.018144786357879639e-01 4.212310910224914551e-01 -3.626606240868568420e-02 5.031349509954452515e-02 3.995412290096282959e-01 -5.730900913476943970e-02 4.558607935905456543e-02 8.094301819801330566e-02 8.358135819435119629e-02 8.189366199076175690e-03 -5.543737672269344330e-03 -5.701591074466705322e-02 1.404599696397781372e-01 8.422236889600753784e-02 -1.235662102699279785e-01 1.982218623161315918e-01 -2.709721326828002930e-01 -2.012537606060504913e-02 6.720367819070816040e-02 -3.020413219928741455e-02 2.286428958177566528e-01 3.061482124030590057e-02 8.736038580536842346e-03 1.587663404643535614e-02 1.022587344050407410e-02 3.291073441505432129e-01 1.606655567884445190e-01 1.768226623535156250e-01 -1.691221296787261963e-01
1.414492875337600708e-01 -2.756409347057342529e-02 -1.635025739669799805e-01 5.250946432352066040e-02 4.420528411865234375e-01 2.442369312047958374e-01 1.917714327573776245e-01 1.311051249504089355e-01 -2.517965137958526611e-01 2.627440690994262695e-01 -1.190619468688964844e-01 -6.213794276118278503e-02 -7.207944244146347046e-02 -1.025505289435386658e-01 1.282956153154373169e-01 1.001921892166137695e-01 1.001461520791053772e-01 1.993228793144226074e-01 3.259653747081756592e-01 -3.108622431755065918e-01 4.385606199502944946e-02 2.284892648458480835e-02 -2.417234480381011963e-01 2.103975415229797363e-02 4.046370461583137512e-02 8.682215958833694458e-02 -3.885328397154808044e-02 -3.017465174198150635e-01 2.484826184809207916e-02 -2.515804022550582886e-02 1.707361638545989990e-01 4.391448572278022766e-02
-2.431150898337364197e-02 4.171147570013999939e-02 -2.545833587646484375e-01 -1.051394362002611160e-02 2.061367034912109375e-01 -2.876201868057250977e-01 2.712867408990859985e-02 -4.196215420961380005e-02 -3.855947852134704590e-01 1.772806942462921143e-01 2.013879567384719849e-01 -2.321440577507019043e-01 -4.321032762527465820e-02 -2.287650704383850098e-01 -1.172484159469604492e-01 -1.010971590876579285e-01 2.363265901803970337e-01 1.345476508140563965e-01 3.850658237934112549e-02 2.339170575141906738e-01 1.920058727264404297e-01 1.936556249856948853e-01 -2.601159214973449707e-01 -3.181256726384162903e-02 9.664198011159896851e-02 1.475153416395187378e-01 -6.938567757606506348e-02 5.072076246142387390e-02 -8.273060433566570282e-03 1.690239608287811279e-01 -3.267620205879211426e-01 -7.218371331691741943e-02
7.753429561853408813e-02 -1.072380393743515015e-01 -3.247603178024291992e-01 -1.663379222154617310e-01 3.194537386298179626e-02 -1.069662794470787048e-01 8.074514567852020264e-02 2.090488076210021973e-01 -2.546456828713417053e-02 2.168403118848800659e-01 3.871010616421699524e-02 4.726967960596084595e-02 4.877426102757453918e-02 -7.985178381204605103e-02 1.948794126510620117e-01 -1.803002133965492249e-02 1.187461316585540771e-01 -6.423170119524002075e-02 1.030088290572166443e-01 1.303622312843799591e-02 2.770842909812927246e-01 1.501635164022445679e-01 -2.282533496618270874e-01 2.951275110244750977e-01 -1.060934439301490784e-01 1.294967234134674072e-01 4.989542812108993530e-02 -2.461237311363220215e-01 4.486305117607116699e-01 -3.627376630902290344e-02 -9.261930733919143677e-02 3.441237211227416992e-01
2.449740469455718994e-01 -4.349549487233161926e-02 -3.311148881912231445e-01 5.253712460398674011e-02 2.878300845623016357e-01 -4.744935408234596252e-02 1.780825406312942505e-01 1.074843257665634155e-01 2.736398577690124512e-02 1.142700612545013428e-01 -1.624645590782165527e-01 4.328055679798126221e-02 -2.359073162078857422e-01 -3.587724864482879639e-01 -6.253892183303833008e-02 2.280007004737854004e-01 1.587925553321838379e-01 -1.900503337383270264e-01 -1.330300718545913696e-01 1.921198815107345581e-01 -2.010188251733779907e-01 -3.432061523199081421e-02 1.039907336235046387e-01 -5.079923197627067566e-03 -5.746988579630851746e-02 3.784342110157012939e-01 1.286057084798812866e-01 1.192845925688743591e-01 -4.484290257096290588e-02 2.517030239105224609e-01 -6.291708350181579590e-02 -4.488081671297550201e-03
-2.234168797731399536e-01 -2.639939263463020325e-02 -5.462619941681623459e-03 -2.329302430152893066e-01 1.395440995693206787e-01 1.113608554005622864e-01 2.690308988094329834e-01 2.564966976642608643e-01 1.498924791812896729e-01 3.459094166755676270e-01 2.407336235046386719e-02 -8.421773463487625122e-02 2.627833485603332520e-01 -5.517247319221496582e-02 2.287762425839900970e-02 -5.515799671411514282e-02 4.213968515396118164e-01 1.349449809640645981e-02 -1.767759621143341064e-01 3.066278994083404541e-02 1.270220726728439331e-01 1.176391392946243286e-01 -1.768828034400939941e-01 1.875047981739044189e-01 -8.693671226501464844e-02 3.042917251586914062e-01 -1.085497438907623291e-01 -1.473952215746976435e-05 1.582175046205520630e-01 1.921046972274780273e-01 -2.651593834161758423e-02 -1.366036534309387207e-01
1.157341077923774719e-01 -1.345901489257812500e-01 -1.022242382168769836e-01 -1.008937433362007141e-01 3.589578568935394287e-01 -5.928190075792372227e-04 1.927348226308822632e-01 -2.442801743745803833e-02 -5.072831362485885620e-02 1.568290293216705322e-01 -1.692681014537811279e-02 -3.863692283630371094e-01 -3.827098608016967773e-01 -9.316530823707580566e-02 3.249455988407135010e-02 4.866354539990425110e-02 2.936020791530609131e-01 2.045078873634338379e-01 9.734541177749633789e-02 1.527992039918899536e-01 2.124698758125305176e-01 2.472465038299560547e-01 1.181269437074661255e-01 6.082043051719665527e-02 -1.321399807929992676e-01 -4.432253167033195496e-02 1.459241658449172974e-01 1.664364933967590332e-01 3.456145897507667542e-02 2.919713035225868225e-02 -2.922623455524444580e-01 -7.279172539710998535e-02
2.362236380577087402e-01 -5.302149802446365356e-02 -2.209583669900894165e-01 7.393461465835571289e-02 2.301045060157775879e-01 1.521452218294143677e-01 5.505078006535768509e-03 1.895465254783630371e-01 -2.282218448817729950e-02 -3.156775981187820435e-02 1.223339978605508804e-02 -1.981369256973266602e-01 3.813208267092704773e-02 1.224655881524085999e-01 2.000107616186141968e-02 -2.124265879392623901e-01 6.774202585220336914e-01 -9.555716998875141144e-03 6.397473067045211792e-02 -7.050549238920211792e-02 1.302552372217178345e-01 -4.138366505503654480e-02 -2.396093606948852539e-01 3.275917470455169678e-02 -4.130013287067413330e-02 1.345540136098861694e-01 9.239877574145793915e-03 1.696606874465942383e-01 1.502592861652374268e-01 7.691878080368041992e-02 1.968334466218948364e-01 1.049060076475143433e-01
2.401785850524902344e-01 1.365340054035186768e-01 -1.457656323909759521e-01 -2.879808247089385986e-01 1.193618327379226685e-01 -1.409307420253753662e-01 5.351278558373451233e-02 8.214349299669265747e-02 -1.768104434013366699e-01 5.967141687870025635e-02 1.555815488100051880e-01 -2.315996587276458740e-01 -9.989330917596817017e-02 -2.425041645765304565e-01 8.386467397212982178e-02 -1.751493513584136963e-01 3.500316143035888672e-01 1.355804949998855591e-01 -8.941756188869476318e-02 -2.306781560182571411e-01 -6.136088818311691284e-02 -2.982241511344909668e-01 -2.113594710826873779e-01 4.307746589183807373e-01 3.865863010287284851e-02 -4.336034506559371948e-02 -5.489327013492584229e-02 1.365527659654617310e-01 -2.032609097659587860e-02 5.976489186286926270e-02 -1.970313861966133118e-02 4.632387310266494751e-02
1.599447578191757202e-01 -1.465144157409667969e-01 -1.620567142963409424e-01 -1.842076182365417480e-01 2.872574031352996826e-01 1.801083832979202271e-01 2.813916504383087158e-01 7.728614658117294312e-02 9.303566813468933105e-02 -2.155931293964385986e-02 -1.353953331708908081e-01 -4.465316236019134521e-02 -3.825073316693305969e-02 -5.301211774349212646e-02 -5.754573270678520203e-02 -8.053745329380035400e-02 5.722549557685852051e-01 -2.813037112355232239e-02 9.682148694992065430e-02 3.095747530460357666e-01 3.287251591682434082e-01 1.343769580125808716e-01 3.515789657831192017e-02 7.257113605737686157e-02 1.491005718708038330e-01 1.000194326043128967e-01 1.868639141321182251e-01 1.160104796290397644e-01 2.931202948093414307e-02 1.188649889081716537e-02 -3.642432391643524170e-02 -9.605641476809978485e-03
8.134181797504425049e-02 4.657390341162681580e-02 -1.363064795732498169e-01 -2.175657600164413452e-01 2.026345878839492798e-01 -1.119821891188621521e-01 8.071728795766830444e-02 2.014745622873306274e-01 -2.644631564617156982e-01 3.145878016948699951e-01 -5.828294903039932251e-02 -3.919838964939117432e-01 -6.524319201707839966e-02 -2.122276723384857178e-01 1.650102287530899048e-01 1.527966000139713287e-02 1.062396466732025146e-01 -3.373512253165245056e-02 1.159476339817047119e-01 -3.326971530914306641e-01 -8.267175406217575073e-02 -1.584000885486602783e-01 -2.256492078304290771e-01 8.997327089309692383e-02 -1.139369308948516846e-01 2.953868806362152100e-01 -1.105283945798873901e-01 8.163291215896606445e-02 1.005471348762512207e-01 4.793655499815940857e-02 -2.504286766052246094e-01 1.211236976087093353e-02
1.712471544742584229e-01 -1.473023742437362671e-01 -3.331253230571746826e-01 6.412598490715026855e-02 2.761182188987731934e-01 1.093835383653640747e-01 2.400008141994476318e-01 -3.976306691765785217e-02 9.948787838220596313e-02 9.249161183834075928e-02 1.908918768167495728e-01 -9.693299978971481323e-02 -2.018451318144798279e-02 -2.509441375732421875e-01 8.186860382556915283e-02 -1.930149942636489868e-01 1.411255598068237305e-01 -1.092814430594444275e-01 3.740511462092399597e-02 -1.287340819835662842e-01 1.469563394784927368e-01 3.224931284785270691e-02 -2.685514986515045166e-01 -1.979154944419860840e-01 8.840820938348770142e-02 4.054837673902511597e-02 3.703284561634063721e-01 -2.788231968879699707e-01 -1.579708755016326904e-01 1.172605901956558228e-01 9.551246464252471924e-02 2.427922189235687256e-01
-1.731267720460891724e-01 1.995903104543685913e-01 -3.926849067211151123e-01 -1.084960177540779114e-01 5.389706790447235107e-02 -1.167008504271507263e-01 2.322306334972381592e-01 2.202834039926528931e-01 3.982327412813901901e-03 -8.766802400350570679e-02 -6.887274235486984253e-02 1.944763511419296265e-01 -9.705129265785217285e-02 -1.178769543766975403e-01 -1.784631758928298950e-01 -1.875316947698593140e-01 3.841481208801269531e-01 1.998329758644104004e-01 -2.080051600933074951e-02 -8.344084769487380981e-02 2.035794546827673912e-03 2.254861742258071899e-01 -1.083209291100502014e-01 -2.204583212733268738e-02 -1.355236470699310303e-01 3.107815086841583252e-01 1.379107832908630371e-01 -7.437001168727874756e-02 -9.898850694298744202e-03 2.598410546779632568e-01 -1.607718765735626221e-01 1.170914918184280396e-01
2.001170665025711060e-01 -1.018354445695877075e-01 -2.275814116001129150e-01 -5.273498892784118652e-01 3.678255975246429443e-01 -2.514995448291301727e-02 8.442120254039764404e-02 1.371582746505737305e-01 -1.819249838590621948e-01 1.652490943670272827e-01 -6.474577635526657104e-02 2.993958815932273865e-02 -1.987326890230178833e-01 -1.454690247774124146e-01 1.931433230638504028e-01 2.997008264064788818e-01 1.069524660706520081e-01 1.970346868038177490e-01 -1.083690375089645386e-01 -1.802535951137542725e-01 2.527601458132266998e-02 2.881282474845647812e-03 3.781004995107650757e-02 9.072636812925338745e-02 -8.000919222831726074e-02 2.249914556741714478e-01 9.506740421056747437e-02 1.761583425104618073e-02 -4.501694068312644958e-02 -2.351928502321243286e-02 -8.773514628410339355e-02 -1.519806236028671265e-01
2.537490725517272949e-01 2.171499729156494141e-01 -2.565582096576690674e-01 -2.296774387359619141e-01 8.155658841133117676e-02 -3.202323019504547119e-01 -2.076250314712524414e-02 2.302134633064270020e-01 -2.520441412925720215e-01 -8.839780092239379883e-02 -1.630730628967285156e-01 -9.709223359823226929e-02 -5.488110333681106567e-02 -4.387272894382476807e-01 -5.150465667247772217e-02 1.697234958410263062e-01 1.342175751924514771e-01 1.967784762382507324e-01 -2.475729957222938538e-02 9.859628975391387939e-02 -7.412721216678619385e-02 -1.635487973690032959e-01 6.977508217096328735e-02 2.290114462375640869e-01 9.633067995309829712e-02 7.830987125635147095e-02 1.974336206912994385e-01 -1.724228560924530029e-01 6.603138893842697144e-02 1.543648354709148407e-02 -1.480013784021139145e-02 -1.654511392116546631e-01
2.336229234933853149e-01 1.268293410539627075e-01 -4.056759178638458252e-01 -1.613076329231262207e-01 1.834069490432739258e-01 4.355316050350666046e-03 -4.952974990010261536e-02 -2.119844220578670502e-02 -8.814569562673568726e-03 -1.518168151378631592e-01 -8.440285176038742065e-02 -9.983478486537933350e-02 1.375744938850402832e-01 -1.322663128376007080e-01 7.992551662027835846e-03 -4.171007871627807617e-02 3.679629564285278320e-01 -5.371814593672752380e-02 -3.175229132175445557e-01 -2.562676966190338135e-01 1.436455547809600830e-01 1.206043958663940430e-01 -1.438199430704116821e-01 -8.426149189472198486e-02 -1.192007884383201599e-01 1.826916635036468506e-01 7.537533342838287354e-02 -5.197879672050476074e-02 -8.448976278305053711e-02 4.234259724617004395e-01 7.385668903589248657e-02 9.027351438999176025e-02
1.801528632640838623e-01 -2.496371045708656311e-02 -2.838535606861114502e-01 5.192818120121955872e-02 1.470775306224822998e-01 -1.225642114877700806e-01 2.476187348365783691e-01 3.237298130989074707e-01 -1.759255379438400269e-01 6.216922029852867126e-02 1.312690079212188721e-01 -1.450685858726501465e-01 2.196624409407377243e-03 -5.036841630935668945e-01 -1.215215176343917847e-01 -1.700295507907867432e-01 1.750717684626579285e-02 6.095669418573379517e-02 9.582255780696868896e-02 -7.031224668025970459e-02 1.708198934793472290e-01 -1.459128409624099731e-01 3.603613749146461487e-02 9.677792340517044067e-02 1.428109407424926758e-01 -5.980930849909782410e-02 3.184453118592500687e-03 -2.171728014945983887e-01 -2.188598923385143280e-02 1.041279640048742294e-02 -3.767593204975128174e-01 1.320886313915252686e-01
-2.321010082960128784e-02 8.999435603618621826e-02 -2.727942466735839844e-01 3.396861627697944641e-02 4.242736101150512695e-01 7.672335952520370483e-02 -3.686270117759704590e-02 2.787275314331054688e-01 -1.220877245068550110e-01 -8.389639854431152344e-02 -2.801216542720794678e-01 -1.208068504929542542e-01 1.425790786743164062e-01 -1.719639301300048828e-01 3.264093026518821716e-02 5.597774870693683624e-03 1.929816603660583496e-01 4.938460141420364380e-02 2.247444540262222290e-01 -4.494796693325042725e-02 -1.063916534185409546e-01 1.297611277550458908e-02 -2.147226780652999878e-01 -5.372286960482597351e-02 -1.039948463439941406e-01 4.964213818311691284e-02 2.155728191137313843e-01 2.757279202342033386e-02 1.563371270895004272e-01 4.333906471729278564e-01 -2.704745531082153320e-02 2.421640455722808838e-01
5.262510478496551514e-02 7.697289437055587769e-02 -2.858939170837402344e-01 -1.220431029796600342e-01 1.547728776931762695e-01 -2.556481659412384033e-01 1.377976387739181519e-01 2.450743019580841064e-01 1.335601955652236938e-01 3.664649128913879395e-01 -7.912210375070571899e-02 -8.580493927001953125e-02 -3.862394765019416809e-02 -1.812522411346435547e-01 -1.989573091268539429e-01 2.111694961786270142e-02 2.578930854797363281e-01 -7.696530222892761230e-02 1.480001807212829590e-01 -1.065696030855178833e-01 3.678284212946891785e-02 -6.982222199440002441e-02 3.017532527446746826e-01 9.562552720308303833e-02 -1.623647361993789673e-01 2.717253267765045166e-01 -2.872574031352996826e-01 -1.472380757331848145e-01 -1.883521825075149536e-01 9.341364353895187378e-02 -3.536846488714218140e-02 -1.556164324283599854e-01
9.013155102729797363e-02 -1.739640980958938599e-01 -2.186455279588699341e-01 -5.340149253606796265e-02 1.538548618555068970e-01 -2.085958980023860931e-02 3.328614532947540283e-01 -3.566328808665275574e-02 -1.885161697864532471e-01 -2.403571706963703036e-04 -4.306765273213386536e-02 -1.690812408924102783e-02 -1.363273262977600098e-01 -2.913455367088317871e-01 -1.100478544831275940e-01 4.528073221445083618e-02 3.555855751037597656e-01 -9.451774507761001587e-02 -3.066427111625671387e-01 -1.160324886441230774e-01 -3.179258108139038086e-01 1.252920329570770264e-01 7.984287291765213013e-02 1.630821079015731812e-01 2.184371091425418854e-02 1.680623590946197510e-01 7.342617027461528778e-03 2.362769097089767456e-03 1.056926548480987549e-01 7.383546978235244751e-02 -2.637557685375213623e-01 -3.344965577125549316e-01
-2.100386098027229309e-02 3.091474771499633789e-01 -2.675380408763885498e-01 -8.574185520410537720e-02 1.215405315160751343e-01 2.085178196430206299e-01 1.566496193408966064e-01 -1.490534394979476929e-01 -3.123937547206878662e-02 8.156515657901763916e-02 7.399387657642364502e-02 -3.048630952835083008e-01 -2.043131738901138306e-01 -2.014979422092437744e-01 -1.336287111043930054e-01 1.317591965198516846e-02 1.854584962129592896e-01 1.023146361112594604e-01 -7.666196674108505249e-02 8.261023461818695068e-02 2.513346448540687561e-02 1.087138280272483826e-01 -1.154149323701858521e-01 4.649811387062072754e-01 -1.102672889828681946e-02 4.244649410247802734e-01 -3.206070140004158020e-02 3.572174906730651855e-02 -7.212611287832260132e-02 -1.670627482235431671e-02 1.602592170238494873e-01 1.806997880339622498e-02
-9.669809043407440186e-02 -1.885113716125488281e-01 -1.749307662248611450e-01 -1.627485305070877075e-01 4.085604250431060791e-01 2.697771489620208740e-01 2.025278061628341675e-01 1.256653070449829102e-01 -1.966366916894912720e-01 2.160283923149108887e-01 -1.234781369566917419e-01 -8.732987567782402039e-03 -1.666584461927413940e-01 -1.823285818099975586e-01 1.261337548494338989e-01 -8.732689172029495239e-02 8.285080641508102417e-02 2.990387380123138428e-01 1.902073472738265991e-01 -1.572442948818206787e-01 1.689461618661880493e-01 -2.249611914157867432e-01 -1.424757391214370728e-01 2.402791753411293030e-02 -1.244476512074470520e-01 3.082901835441589355e-01 -4.666326940059661865e-02 -1.769103705883026123e-01 -6.111821904778480530e-02 -8.317962288856506348e-02 5.350648425519466400e-03 6.629353016614913940e-02
1.639883592724800110e-02 1.335282064974308014e-02 1.482716947793960571e-02 -4.644285514950752258e-02 2.308634817600250244e-01 -6.897132098674774170e-02 1.262544393539428711e-01 5.404591560363769531e-01 -3.030156195163726807e-01 1.419237554073333740e-01 -2.740877680480480194e-02 -2.756254076957702637e-01 3.114717081189155579e-02 -1.282520741224288940e-01 -6.062585115432739258e-02 -1.940435357391834259e-02 7.295521348714828491e-02 4.150439519435167313e-03 -3.399023786187171936e-02 -2.674961090087890625e-01 1.284359991550445557e-01 -6.901598721742630005e-02 -2.557860910892486572e-01 1.784854233264923096e-01 -4.632202535867691040e-02 2.816622555255889893e-01 -2.407841617241501808e-03 -1.068268120288848877e-01 -2.054815925657749176e-02 2.851739525794982910e-01 -1.191038638353347778e-01 -1.884449422359466553e-01
1.845301240682601929e-01 -1.030301004648208618e-01 -1.151844412088394165e-01 -3.558978438377380371e-02 6.073731556534767151e-02 -2.375918179750442505e-01 7.112178951501846313e-02 4.413536563515663147e-02 1.004113778471946716e-01 2.871119379997253418e-01 1.302979588508605957e-01 9.516158699989318848e-02 1.217567622661590576e-01 -2.683366239070892334e-01 -3.950578346848487854e-02 -1.051087528467178345e-01 1.728569716215133667e-01 2.146647125482559204e-01 5.864683166146278381e-02 1.840428858995437622e-01 1.534044146537780762e-01 -2.377491444349288940e-01 -2.098985463380813599e-01 -1.887238919734954834e-01 -8.989331871271133423e-02 2.345166206359863281e-01 1.968509107828140259e-01 -3.631140589714050293e-01 -7.645752280950546265e-02 3.203001618385314941e-01 -1.740714460611343384e-01 -1.012131497263908386e-01
2.578044496476650238e-02 -5.605962499976158142e-02 -3.609222173690795898e-01 -2.466952055692672729e-01 1.046330928802490234e-01 -1.300859898328781128e-01 1.736122816801071167e-01 2.609200179576873779e-01 1.724317222833633423e-01 -6.244639679789543152e-02 4.026120528578758240e-02 1.709076315164566040e-01 -2.285793721675872803e-01 -5.686538293957710266e-02 -1.029213219881057739e-01 -2.075606212019920349e-02 3.554880321025848389e-01 1.666086143814027309e-03 -4.953951388597488403e-02 -1.890765726566314697e-01 -1.108001098036766052e-01 2.283313274383544922e-01 -1.292183697223663330e-01 8.375872671604156494e-02 -1.638616770505905151e-01 4.095058515667915344e-02 2.114610821008682251e-01 1.689013838768005371e-02 -4.947832971811294556e-02 4.078085720539093018e-01 -5.055972374975681305e-03 2.302092462778091431e-01
8.817224949598312378e-02 1.494856327772140503e-01 -3.160096704959869385e-01 -2.444371581077575684e-01 4.960449784994125366e-02 -3.028763234615325928e-01 -1.852519214153289795e-01 1.726128756999969482e-01 6.665480136871337891e-02 1.212768033146858215e-01 -2.015357092022895813e-02 1.817609220743179321e-01 1.466169953346252441e-01 -2.367099523544311523e-01 -2.201942056417465210e-01 -1.848234981298446655e-01 2.933961451053619385e-01 5.924547463655471802e-02 4.111471027135848999e-02 1.113871112465858459e-01 5.142578482627868652e-02 1.906926743686199188e-02 -1.722369045019149780e-01 -7.993951439857482910e-03 1.881576627492904663e-01 -9.574115276336669922e-03 4.084232077002525330e-02 -1.146184578537940979e-01 4.004349410533905029e-01 1.813966184854507446e-01 1.543398499488830566e-01 1.881273388862609863e-01
4.495623055845499039e-03 1.357584353536367416e-02 -1.968056559562683105e-01 -1.129931584000587463e-02 3.125885426998138428e-01 1.700014621019363403e-01 4.110611081123352051e-01 -1.428473889827728271e-01 2.978610992431640625e-01 1.553724408149719238e-01 -1.921354532241821289e-01 -2.767999656498432159e-02 -1.000013649463653564e-01 -5.200694128870964050e-02 -1.925073862075805664e-01 6.601404398679733276e-02 3.422338068485260010e-01 1.991593092679977417e-01 -1.963175460696220398e-02 -1.848611384630203247e-01 1.649926602840423584e-01 -7.293243706226348877e-02 -6.806784123182296753e-02 1.122806221246719360e-01 6.546749267727136612e-03 2.469874620437622070e-01 1.213106289505958557e-01 -2.421753108501434326e-01 -2.218100130558013916e-01 -6.930656731128692627e-02 -8.379490673542022705e-02 -6.095845997333526611e-02
6.866969913244247437e-02 -6.342753022909164429e-02 -1.943516731262207031e-01 8.159697055816650391e-02 6.335660070180892944e-02 -1.252276152372360229e-01 -1.178303286433219910e-01 2.441112138330936432e-02 -3.442871272563934326e-01 4.137599170207977295e-01 -5.289254710078239441e-02 -1.639093011617660522e-01 -5.288919061422348022e-02 -1.596547067165374756e-01 -1.192978024482727051e-01 -5.527100712060928345e-02 3.137745857238769531e-01 2.889361679553985596e-01 -1.398623175919055939e-02 -5.288081988692283630e-02 -1.466787606477737427e-01 4.167805612087249756e-01 5.553697794675827026e-02 1.692770272493362427e-01 -3.366629779338836670e-02 8.237554877996444702e-02 -1.453138440847396851e-01 -1.576885879039764404e-01 2.482319027185440063e-01 1.159445419907569885e-01 -2.945475280284881592e-02 -7.723443955183029175e-02
4.018142446875572205e-02 -4.124652147293090820e-01 -2.746174037456512451e-01 -2.029733657836914062e-01 1.760375648736953735e-01 -1.117695271968841553e-01 -1.082813143730163574e-01 2.156788408756256104e-01 -1.569079160690307617e-01 -1.461962610483169556e-01 -1.343179643154144287e-01 -8.401724696159362793e-02 3.884642571210861206e-02 -2.628985941410064697e-01 4.455974325537681580e-02 8.476080745458602905e-02 2.742718756198883057e-01 1.130584031343460083e-01 1.989378631114959717e-01 1.495630592107772827e-01 4.019530490040779114e-02 -5.331577733159065247e-02 1.720902472734451294e-01 3.799870610237121582e-01 -1.158495200797915459e-03 1.346676200628280640e-01 -1.313515454530715942e-01 -1.840975284576416016e-01 -9.361756592988967896e-02 4.141862690448760986e-02 -2.199182808399200439e-01 4.991118609905242920e-02
1.449839323759078979e-01 -1.665335595607757568e-01 -2.296628952026367188e-01 -3.062986433506011963e-01 5.800180509686470032e-02 1.123549342155456543e-01 2.037279307842254639e-01 3.897143602371215820e-01 -2.774566784501075745e-02 3.306015208363533020e-02 1.456652134656906128e-01 4.444444924592971802e-02 2.703818678855895996e-01 -2.872067689895629883e-01 -8.010003715753555298e-02 5.011627450585365295e-02 2.566543221473693848e-01 3.074343204498291016e-01 -1.085716858506202698e-01 -2.504800260066986084e-01 4.605312272906303406e-02 3.015754185616970062e-02 4.925658553838729858e-02 2.209621518850326538e-01 -5.903099477291107178e-02 8.302882313728332520e-02 8.541955053806304932e-02 -2.710069119930267334e-01 6.564378738403320312e-02 -5.619107931852340698e-02 9.963147342205047607e-02 8.958275616168975830e-02
5.495235696434974670e-02 2.802665531635284424e-01 -3.674107491970062256e-01 -4.488142952322959900e-02 1.965596377849578857e-01 -2.864353591576218605e-03 1.121824085712432861e-01 2.883027493953704834e-01 -2.118511497974395752e-01 6.562655419111251831e-02 2.461535157635807991e-03 2.536923857405781746e-03 -1.779498415999114513e-03 -3.145299851894378662e-02 -1.082602962851524353e-01 -1.961766928434371948e-01 2.472627013921737671e-01 3.517789021134376526e-02 1.722942665219306946e-02 7.841993123292922974e-02 -2.855597296729683876e-03 1.967632323503494263e-01 -2.997919619083404541e-01 1.004011780023574829e-01 2.174642384052276611e-01 -6.109279766678810120e-02 2.802753821015357971e-02 3.980584144592285156e-01 3.077826276421546936e-02 3.399120271205902100e-01 -7.372540235519409180e-02 8.364224433898925781e-02
-5.577855557203292847e-02 -2.038586437702178955e-01 -2.586843669414520264e-01 -1.476941853761672974e-01 1.148181930184364319e-01 -1.406403956934809685e-03 1.789758801460266113e-01 4.531225562095642090e-02 1.174359321594238281e-01 2.357735633850097656e-01 -6.308832764625549316e-02 4.293852299451828003e-02 -1.972053647041320801e-01 -3.204941749572753906e-01 -1.408303678035736084e-01 1.376670598983764648e-01 1.154361590743064880e-01 -6.439765542745590210e-02 3.264369666576385498e-01 1.765846610069274902e-01 1.954932957887649536e-01 2.849107384681701660e-01 -1.964238658547401428e-02 6.256714463233947754e-03 -2.227627038955688477e-01 1.602583825588226318e-01 -1.144630555063486099e-02 1.274932622909545898e-01 1.785686910152435303e-01 2.945609092712402344e-01 5.436531454324722290e-02 2.745903730392456055e-01
3.139890730381011963e-01 -7.234719395637512207e-02 -2.707717716693878174e-01 -8.995815366506576538e-02 2.555416822433471680e-01 8.564828336238861084e-02 1.525073200464248657e-01 7.957965135574340820e-02 -1.568032503128051758e-01 3.356623277068138123e-02 -2.368704974651336670e-01 -1.311603039503097534e-01 3.424971997737884521e-01 -2.639115154743194580e-01 -1.348969191312789917e-01 -1.435267776250839233e-01 1.879221349954605103e-01 2.356800287961959839e-01 2.399637997150421143e-01 -8.064045757055282593e-02 1.015360374003648758e-02 1.900103837251663208e-01 1.180064957588911057e-02 1.049444824457168579e-01 1.740103662014007568e-01 -1.204626336693763733e-01 1.346778422594070435e-01 -3.387421369552612305e-02 -1.259972751140594482e-01 3.173434436321258545e-01 6.824902445077896118e-02 -1.189638394862413406e-02
2.122206240892410278e-01 -9.124380350112915039e-02 -2.664006352424621582e-01 -2.318788766860961914e-01 1.505061686038970947e-01 -4.345763940364122391e-03 1.125367805361747742e-01 1.643393337726593018e-01 -1.745681017637252808e-01 -2.262349985539913177e-02 -1.650826930999755859e-01 -9.025137871503829956e-02 3.756946325302124023e-01 -1.655140519142150879e-01 9.968997538089752197e-02 -1.819706559181213379e-01 4.261970520019531250e-01 6.648379564285278320e-02 2.488592118024826050e-01 -5.036682635545730591e-02 1.857646554708480835e-02 -6.822652369737625122e-02 -1.449758559465408325e-01 -9.383179247379302979e-02 7.064586132764816284e-02 -7.064302265644073486e-02 -9.037359058856964111e-02 4.414037987589836121e-02 -2.296919226646423340e-01 3.260960280895233154e-01 -7.783681899309158325e-02 1.047578752040863037e-01
8.159572631120681763e-02 5.906292051076889038e-02 -2.288092859089374542e-02 3.270438015460968018e-01 4.347569942474365234e-01 -7.509633898735046387e-02 3.339170217514038086e-01 1.985406735911965370e-03 -6.947816163301467896e-02 2.010491937398910522e-01 1.060064956545829773e-01 -5.980215966701507568e-02 -3.277320414781570435e-02 -3.635207116603851318e-01 7.987652719020843506e-02 -6.465750187635421753e-02 2.404654622077941895e-01 -5.499072372913360596e-03 -5.184963345527648926e-02 1.674742400646209717e-01 1.627717614173889160e-01 1.477387249469757080e-01 -5.264491587877273560e-02 2.518356405198574066e-02 2.479758411645889282e-01 4.151523113250732422e-02 1.274666041135787964e-01 1.917982660233974457e-02 -1.122786775231361389e-01 2.295847535133361816e-01 -3.055907227098941803e-02 2.932119965553283691e-01
1.163235753774642944e-01 1.558880507946014404e-01 -4.569254219532012939e-01 -8.170631714165210724e-03 1.530106216669082642e-01 1.428918540477752686e-01 1.191013827919960022e-01 -1.275904923677444458e-01 -2.883027195930480957e-01 3.320473432540893555e-01 -1.117270719259977341e-02 -1.713438779115676880e-01 1.438898593187332153e-01 -2.062844634056091309e-01 1.706040203571319580e-01 -1.433009654283523560e-01 1.729480922222137451e-01 2.706851065158843994e-01 -3.230101987719535828e-02 9.959722310304641724e-02 -4.595625400543212891e-02 1.767791509628295898e-01 -1.553350836038589478e-01 -3.589470311999320984e-02 1.450985819101333618e-01 1.870688609778881073e-02 -1.119548082351684570e-01 -7.942895591259002686e-02 -2.095496980473399162e-03 5.265665426850318909e-02 -3.381690084934234619e-01 -1.138543337583541870e-01
1.397165656089782715e-01 -7.760407030582427979e-02 -2.394076287746429443e-01 -1.095301657915115356e-01 3.061781525611877441e-01 1.758507490158081055e-01 3.117132484912872314e-01 -1.765199191868305206e-02 -1.548702716827392578e-01 1.595191471278667450e-02 -7.171383500099182129e-02 -4.292455688118934631e-02 -1.395729333162307739e-01 -2.774639725685119629e-01 1.785635799169540405e-01 -1.307058781385421753e-01 3.258562088012695312e-02 3.550211489200592041e-01 2.365773469209671021e-01 -2.514717876911163330e-01 3.038947880268096924e-01 -1.544835567474365234e-01 -1.595062762498855591e-01 -1.485514175146818161e-02 -1.891301386058330536e-02 2.954694628715515137e-01 1.036322489380836487e-01 -2.296704240143299103e-02 8.706545084714889526e-02 -3.623326122760772705e-02 9.560092538595199585e-02 3.449012711644172668e-02
3.304241970181465149e-02 5.688011273741722107e-02 -7.532931119203567505e-02 -3.047102093696594238e-01 2.755560278892517090e-01 1.073837876319885254e-01 1.476398557424545288e-01 1.460594236850738525e-01 -9.098415076732635498e-02 5.643814802169799805e-01 2.353609800338745117e-01 1.103072147816419601e-02 -1.419205516576766968e-01 -4.459949675947427750e-03 4.152265936136245728e-02 1.845882236957550049e-01 1.743973344564437866e-01 9.515366703271865845e-02 -6.233031302690505981e-02 1.042645424604415894e-01 1.581563353538513184e-01 1.385671198368072510e-01 -1.680841743946075439e-01 1.106571257114410400e-01 -6.360417604446411133e-02 1.655525416135787964e-01 -2.356605380773544312e-01 -3.954083472490310669e-02 9.717463701963424683e-02 2.300600111484527588e-01 1.377502679824829102e-01 1.394376307725906372e-01
-7.070898264646530151e-02 -1.584386825561523438e-01 -2.242710888385772705e-01 -5.550470203161239624e-02 2.329208701848983765e-01 -1.644851118326187134e-01 1.130855232477188110e-01 7.898221164941787720e-02 -2.471018955111503601e-02 3.620954155921936035e-01 -2.334024459123611450e-01 -2.155352570116519928e-02 -2.571504376828670502e-02 -2.352026849985122681e-01 2.097075432538986206e-02 3.731688857078552246e-02 2.166604101657867432e-01 3.394016921520233154e-01 -3.197717247530817986e-03 3.611352145671844482e-01 -2.292648106813430786e-01 -8.899610489606857300e-02 -1.071350425481796265e-01 -1.665355116128921509e-01 4.402552172541618347e-02 8.840835839509963989e-02 2.392559498548507690e-01 -2.127796560525894165e-01 2.296562306582927704e-02 2.476319223642349243e-01 -7.037916034460067749e-02 -1.929993927478790283e-02
-2.550907731056213379e-01 -1.462599188089370728e-01 -1.288809925317764282e-01 -3.470019698143005371e-01 2.050176709890365601e-01 1.022663116455078125e-01 -1.362008415162563324e-02 1.243530139327049255e-01 -4.786672070622444153e-02 1.389696151018142700e-01 -6.739941984415054321e-02 -2.972725033760070801e-01 1.705846786499023438e-01 -2.975489385426044464e-02 -2.366873323917388916e-01 4.671384394168853760e-02 2.536839544773101807e-01 -1.555371731519699097e-01 -1.949391663074493408e-01 -7.832875847816467285e-02 -6.268735229969024658e-02 -8.798909187316894531e-02 -2.218127995729446411e-01 3.260601162910461426e-01 1.714560538530349731e-01 1.344424635171890259e-01 1.512067914009094238e-01 -1.599065959453582764e-01 1.035409271717071533e-01 2.822237908840179443e-01 -8.599292486906051636e-03 1.394584774971008301e-01
-3.489117696881294250e-02 -1.048341616988182068e-01 -2.788458168506622314e-01 -4.002490267157554626e-02 9.317266941070556641e-02 1.511382311582565308e-01 1.139804124832153320e-01 1.448018848896026611e-01 -3.232532367110252380e-02 2.923074662685394287e-01 2.775626257061958313e-02 -3.746044635772705078e-01 -2.225592583417892456e-01 -9.830845147371292114e-02 -1.736213862895965576e-01 -9.393179416656494141e-02 -1.003323029726743698e-02 3.983088731765747070e-01 1.554416716098785400e-01 1.294945031404495239e-01 -5.374002829194068909e-02 -9.874822199344635010e-02 -2.900387644767761230e-01 2.057007551193237305e-01 3.852834925055503845e-02 3.058452606201171875e-01 -1.970929652452468872e-01 6.427418440580368042e-02 -2.811106853187084198e-02 1.765798330307006836e-01 9.203480184078216553e-02 6.335282814688980579e-04
-7.576725631952285767e-02 2.068280577659606934e-01 -4.720736145973205566e-01 -1.564773619174957275e-01 -2.204813249409198761e-02 -1.520568728446960449e-01 3.096943497657775879e-01 1.539734154939651489e-01 -3.614156693220138550e-02 7.064418494701385498e-02 -2.615022063255310059e-01 1.468672156333923340e-01 -3.618960827589035034e-02 1.066180765628814697e-01 -1.603557169437408447e-01 -1.871076673269271851e-01 3.739794194698333740e-01 7.092259824275970459e-02 3.108578734099864960e-02 -1.904595196247100830e-01 -1.597625166177749634e-01 8.427940309047698975e-02 -2.006193995475769043e-01 1.393311321735382080e-01 -1.188044324517250061e-01 1.319239437580108643e-01 1.255162507295608521e-01 -1.029295846819877625e-01 1.361854821443557739e-01 1.651873439550399780e-01 8.541472256183624268e-02 7.648593932390213013e-02
4.699205979704856873e-03 5.315781384706497192e-02 -2.021890729665756226e-01 -2.121952921152114868e-01 -1.449775323271751404e-02 1.530021578073501587e-01 2.511909902095794678e-01 2.997306287288665771e-01 -4.922142997384071350e-02 1.229330226778984070e-01 1.854961067438125610e-01 -2.114785611629486084e-01 -2.115321159362792969e-01 -2.914409637451171875e-01 8.412546478211879730e-03 1.671824902296066284e-01 1.810966432094573975e-01 1.629582345485687256e-01 8.341131359338760376e-02 -2.282211743295192719e-02 9.350935369729995728e-02 -2.194960564374923706e-01 -2.224414348602294922e-01 2.460772842168807983e-01 2.998637557029724121e-01 -4.538180679082870483e-02 5.469957366585731506e-02 2.044775635004043579e-01 -2.929774858057498932e-02 1.152118518948554993e-01 -2.660813033580780029e-01 1.575416028499603271e-01
6.273005902767181396e-02 -2.650627866387367249e-02 -1.489514410495758057e-01 -5.230351909995079041e-02 2.430140972137451172e-01 -5.896636843681335449e-02 3.142231404781341553e-01 3.960486650466918945e-01 2.185877412557601929e-01 1.582320332527160645e-01 2.252443283796310425e-01 -1.990628242492675781e-01 -1.550289243459701538e-01 -2.141722291707992554e-01 4.322396963834762573e-02 -3.964696079492568970e-02 1.579493284225463867e-01 -2.512192353606224060e-03 1.374751478433609009e-01 -1.771111637353897095e-01 1.602380424737930298e-01 3.242367804050445557e-01 1.960642263293266296e-02 -6.868340820074081421e-02 -2.233658879995346069e-01 -5.982396379113197327e-02 -6.542108952999114990e-02 -9.826070815324783325e-02 -5.104993656277656555e-02 1.384708434343338013e-01 -1.810585409402847290e-01 2.875679135322570801e-01
3.707205504179000854e-02 -9.426093846559524536e-02 2.941006794571876526e-02 4.636823385953903198e-02 1.506622731685638428e-01 -6.493759155273437500e-02 7.531953603029251099e-02 3.424907624721527100e-01 7.932050153613090515e-03 3.753259479999542236e-01 2.319734171032905579e-02 1.135446652770042419e-01 -8.691522479057312012e-02 -4.054179787635803223e-01 7.663701474666595459e-02 1.122843772172927856e-01 2.647585868835449219e-01 -2.558348141610622406e-02 -9.228847175836563110e-02 -1.503293216228485107e-01 2.292375862598419189e-01 -4.974685981869697571e-02 -3.832771629095077515e-02 2.002165839076042175e-02 -3.386923968791961670e-01 2.197844237089157104e-01 7.864098250865936279e-02 -2.351649254560470581e-01 2.220679670572280884e-01 3.887347504496574402e-02 -1.572124958038330078e-01 -1.823920458555221558e-01
1.337556838989257812e-01 -4.471556246280670166e-01 -3.749525547027587891e-01 1.640286110341548920e-02 1.351074129343032837e-01 2.403542250394821167e-01 2.450577169656753540e-01 2.496225684881210327e-01 -2.422947436571121216e-03 2.655220627784729004e-01 -1.651922911405563354e-01 -3.457706049084663391e-02 -9.514755755662918091e-02 -1.669580787420272827e-01 -5.712588876485824585e-02 1.352384686470031738e-01 2.728026211261749268e-01 -1.331777274608612061e-01 9.998854994773864746e-02 2.089033834636211395e-02 2.888157032430171967e-02 3.206772506237030029e-01 1.458808928728103638e-01 2.877429313957691193e-02 8.931888639926910400e-02 -6.701124459505081177e-02 2.665249444544315338e-02 4.142559692263603210e-02 -8.205095678567886353e-02 1.680359840393066406e-01 -3.531297668814659119e-02 7.721456140279769897e-02
4.703457355499267578e-01 -2.303176932036876678e-02 -2.644329071044921875e-01 -7.350399345159530640e-02 2.182286530733108521e-01 1.032495945692062378e-01 1.500805020332336426e-01 1.077373176813125610e-01 -6.779133528470993042e-02 4.441620782017707825e-02 -2.360998094081878662e-01 -1.360885798931121826e-01 2.647936902940273285e-02 -3.212720453739166260e-01 -6.372568756341934204e-02 -1.134042292833328247e-01 1.138958260416984558e-01 3.304949700832366943e-01 1.265155076980590820e-01 -1.574876010417938232e-01 -2.430202066898345947e-02 2.765496671199798584e-01 1.563105136156082153e-01 -6.110829766839742661e-03 3.377891704440116882e-02 -1.578211635351181030e-01 -3.663853928446769714e-02 6.636378169059753418e-02 3.084817901253700256e-02 3.284483850002288818e-01 5.572231858968734741e-02 2.351096458733081818e-02
-2.977101318538188934e-02 2.335605770349502563e-01 -2.812837362289428711e-01 1.686531603336334229e-01 2.595702111721038818e-01 -6.544724851846694946e-02 2.074147611856460571e-01 1.171972900629043579e-01 2.869025468826293945e-01 1.068564057350158691e-01 -1.810171641409397125e-02 -4.479010030627250671e-02 -8.819572627544403076e-02 -2.477377653121948242e-01 4.065162036567926407e-03 -6.509535759687423706e-02 2.189879566431045532e-01 5.909921601414680481e-02 -1.782774738967418671e-02 -3.628269478213042021e-04 -6.331302225589752197e-02 2.207084894180297852e-01 4.058119282126426697e-02 1.202218234539031982e-01 1.810038685798645020e-01 -5.417260155081748962e-02 9.144878387451171875e-02 2.358145825564861298e-02 9.842473268508911133e-02 2.103574126958847046e-01 -3.562487065792083740e-01 4.393823444843292236e-01
5.029525980353355408e-02 -1.509149372577667236e-01 -1.933051943778991699e-01 -2.370153516530990601e-01 7.290324196219444275e-03 6.878100335597991943e-02 -1.117873564362525940e-01 3.379101455211639404e-01 -1.710344403982162476e-01 1.966900378465652466e-01 1.430042982101440430e-01 -2.607707679271697998e-01 -1.635385006666183472e-01 -2.778753042221069336e-01 6.539013981819152832e-02 -9.384270757436752319e-02 3.446322083473205566e-01 8.572106063365936279e-02 1.528340727090835571e-01 -2.164334356784820557e-01 -1.767613142728805542e-01 -2.876058518886566162e-01 -7.751232385635375977e-02 8.618341386318206787e-02 3.159084171056747437e-02 2.827227413654327393e-01 -4.046703875064849854e-02 -2.126775830984115601e-01 -6.722258776426315308e-02 6.005635112524032593e-02 4.868260398507118225e-02 1.193375363945960999e-01
1.004828438162803650e-01 -2.181463092565536499e-01 -3.515950441360473633e-01 -2.154331654310226440e-01 1.054343357682228088e-01 1.112259998917579651e-01 -1.168853715062141418e-01 -1.119717732071876526e-01 -6.030008941888809204e-02 2.483214288949966431e-01 9.504392743110656738e-03 1.318727582693099976e-01 -2.234617322683334351e-01 -3.279030621051788330e-01 9.337335824966430664e-02 1.278404295444488525e-01 1.465369910001754761e-01 -4.766779020428657532e-02 -2.174012362957000732e-01 -1.894938349723815918e-01 6.418287009000778198e-02 -1.775609403848648071e-01 -1.302567422389984131e-01 2.598335966467857361e-02 1.180225089192390442e-01 3.792715668678283691e-01 2.653763815760612488e-02 -1.090123951435089111e-01 2.808213606476783752e-02 2.645242810249328613e-01 -2.239210307598114014e-01 -7.633791863918304443e-02
8.293624222278594971e-02 -2.865319140255451202e-02 -6.813509762287139893e-02 2.089480757713317871e-01 1.185573041439056396e-01 4.799591377377510071e-02 1.110432147979736328e-01 9.587546437978744507e-02 2.306274175643920898e-01 2.780982851982116699e-01 -2.185589969158172607e-01 -2.541477680206298828e-01 -8.002937585115432739e-02 -9.154289215803146362e-02 1.487696617841720581e-01 6.115544959902763367e-02 3.079370260238647461e-01 8.929207175970077515e-02 2.205201834440231323e-01 1.195431500673294067e-01 2.819284796714782715e-01 1.080479472875595093e-01 -3.179671764373779297e-01 -2.337796241044998169e-02 -9.919311106204986572e-02 1.088689267635345459e-01 -4.401447251439094543e-03 -3.155497908592224121e-01 -7.978237420320510864e-02 3.408778905868530273e-01 6.769952923059463501e-02 -1.249719038605690002e-01
-1.782405674457550049e-01 -5.786650627851486206e-02 -3.464325070381164551e-01 -2.050384879112243652e-02 1.733640730381011963e-01 -5.001144856214523315e-02 1.554548889398574829e-01 1.699545234441757202e-01 5.012005101889371872e-03 3.275441005825996399e-02 6.870065629482269287e-02 -2.262421511113643646e-02 6.200496479868888855e-02 -2.138084620237350464e-01 3.322962671518325806e-02 5.626931414008140564e-02 1.842585802078247070e-01 2.320420444011688232e-01 2.434013485908508301e-01 1.136210709810256958e-01 3.069945871829986572e-01 -1.988103240728378296e-01 -2.122073322534561157e-01 3.487028777599334717e-01 -1.500551253557205200e-01 2.284547388553619385e-01 -1.814858764410018921e-01 9.787027537822723389e-02 1.246955394744873047e-01 1.555600762367248535e-01 2.130468487739562988e-01 -1.896680742502212524e-01
-2.423535287380218506e-02 1.325088888406753540e-01 -1.811666488647460938e-01 9.013029187917709351e-02 1.896618753671646118e-01 2.599173784255981445e-01 2.931974828243255615e-01 3.025072813034057617e-01 -3.389413952827453613e-01 -5.744504928588867188e-02 -5.179725587368011475e-02 -1.295254379510879517e-01 -9.787412732839584351e-02 -3.073311150074005127e-01 -1.934380531311035156e-01 -8.079402893781661987e-02 3.217683434486389160e-01 1.094337850809097290e-01 -1.639636456966400146e-01 8.835845440626144409e-02 1.254000663757324219e-01 -1.473729908466339111e-01 1.110274642705917358e-01 2.565187215805053711e-01 -8.981885761022567749e-02 -4.922681674361228943e-02 -6.024741008877754211e-02 -8.388681709766387939e-02 2.905816733837127686e-01 3.646391909569501877e-03 -4.061760380864143372e-02 3.540015220642089844e-02
1.900426670908927917e-02 -1.728493571281433105e-01 -8.622588217258453369e-02 -8.835668861865997314e-02 2.859129011631011963e-01 1.199809238314628601e-01 1.201493851840496063e-02 -1.840699464082717896e-01 -1.614917516708374023e-01 1.054844111204147339e-01 6.261458992958068848e-02 -2.253358066082000732e-01 3.261207416653633118e-02 -3.531763851642608643e-01 -1.674606800079345703e-01 5.767086893320083618e-02 3.487924337387084961e-01 2.688578665256500244e-01 1.199951954185962677e-02 2.081499695777893066e-01 2.525660395622253418e-01 -3.477099537849426270e-02 -2.799694612622261047e-02 9.010592848062515259e-02 -2.407321631908416748e-01 -1.020773127675056458e-01 2.848185002803802490e-01 -1.857141964137554169e-02 2.587012648582458496e-01 1.618522256612777710e-01 -1.335257440805435181e-01 5.639632046222686768e-02
-3.589516505599021912e-02 7.484384626150131226e-02 -1.021002754569053650e-01 -3.017348349094390869e-01 1.868864446878433228e-01 -1.207238435745239258e-01 -7.943354547023773193e-02 2.100169956684112549e-01 2.617402700707316399e-03 -3.459716588258743286e-02 9.651975333690643311e-02 -1.071844063699245453e-02 -4.394873380661010742e-01 -3.936285376548767090e-01 -2.440939284861087799e-02 1.945025175809860229e-01 5.148621276021003723e-02 1.972787231206893921e-01 -3.375926520675420761e-03 -8.546756207942962646e-02 1.716880127787590027e-02 6.613989919424057007e-02 -3.414220213890075684e-01 4.381064325571060181e-02 1.116506308317184448e-01 2.427384555339813232e-01 2.197279036045074463e-01 -4.262355715036392212e-02 2.286830395460128784e-01 -3.757507726550102234e-02 -2.015109956264495850e-01 -8.201636373996734619e-02
3.044033646583557129e-01 -1.339129507541656494e-01 -2.454769164323806763e-01 -2.097270488739013672e-01 2.047995030879974365e-01 9.721958637237548828e-02 1.707158237695693970e-01 -6.750565953552722931e-03 -8.576031774282455444e-03 3.912575542926788330e-02 -2.422846555709838867e-01 -2.115784585475921631e-01 6.786610186100006104e-02 -1.571751087903976440e-01 2.707182243466377258e-02 -3.424479067325592041e-01 1.034845486283302307e-01 -1.638530939817428589e-01 -2.168453931808471680e-01 -2.652662694454193115e-01 -3.978183493018150330e-02 2.382993102073669434e-01 -1.961362659931182861e-01 -3.816806152462959290e-02 -1.024650409817695618e-01 1.436693668365478516e-01 2.482352703809738159e-01 1.075333058834075928e-01 5.014206841588020325e-02 2.420101314783096313e-01 -5.770087242126464844e-02 1.738257706165313721e-01
-2.285503000020980835e-01 -1.710168570280075073e-01 -1.855848431587219238e-01 -1.571168750524520874e-01 3.247057646512985229e-02 8.313811570405960083e-02 1.736569404602050781e-01 3.886770308017730713e-01 2.176760584115982056e-01 2.129416614770889282e-01 9.677474200725555420e-02 -6.465059518814086914e-02 2.081801593303680420e-01 -1.841942667961120605e-01 -1.360989660024642944e-01 6.819622218608856201e-02 1.620498597621917725e-01 2.955484688282012939e-01 -1.736529767513275146e-01 -9.735184162855148315e-02 1.164154782891273499e-01 8.889492601156234741e-02 -2.450018376111984253e-01 1.409518718719482422e-01 -1.449548453092575073e-01 3.161314129829406738e-01 -2.091689780354499817e-02 -3.340072184801101685e-02 1.100274324417114258e-01 2.404867559671401978e-01 1.191107481718063354e-01 -4.758102446794509888e-02
8.499649912118911743e-02 8.294827491044998169e-02 -3.453544974327087402e-01 8.302588760852813721e-02 6.452462822198867798e-02 -6.583036482334136963e-02 5.617905408143997192e-02 2.903175950050354004e-01 -2.764933109283447266e-01 9.236174076795578003e-02 1.746079921722412109e-01 -2.270775288343429565e-01 7.311607711017131805e-03 -2.008000165224075317e-01 -4.312625899910926819e-02 3.671004250645637512e-02 2.794591784477233887e-01 3.052634000778198242e-01 9.604208916425704956e-02 -5.412954464554786682e-02 6.295957416296005249e-02 -2.363283187150955200e-01 7.309928536415100098e-02 2.545398473739624023e-01 -3.510278835892677307e-02 3.217693790793418884e-02 1.467190384864807129e-01 -4.436427261680364609e-03 -3.564057648181915283e-01 2.508027255535125732e-01 9.992777556180953979e-02 -1.267642229795455933e-01
1.534187495708465576e-01 -2.972553484141826630e-02 -1.368241757154464722e-01 -3.728836029767990112e-02 3.702035546302795410e-01 -1.245691999793052673e-01 -5.080610513687133789e-02 -1.144130341708660126e-02 -5.429168418049812317e-02 -3.114086687564849854e-01 6.681809574365615845e-02 -3.440258204936981201e-01 -2.444912679493427277e-02 -4.396888315677642822e-01 -1.555699557065963745e-01 1.616800203919410706e-02 2.765977382659912109e-01 2.397220432758331299e-01 -1.766439974308013916e-01 -3.639127314090728760e-02 9.372963756322860718e-02 1.792433708906173706e-01 -2.060852944850921631e-01 1.554802060127258301e-01 1.908636391162872314e-01 7.048828899860382080e-02 1.526864431798458099e-02 -9.121827036142349243e-02 -1.352906078100204468e-01 1.201474666595458984e-01 1.239482313394546509e-02 4.642684757709503174e-02
1.468885689973831177e-01 1.365476697683334351e-01 -2.618693411350250244e-01 -4.473552405834197998e-01 1.852707117795944214e-01 -3.001736104488372803e-01 3.124413490295410156e-01 -5.064817890524864197e-02 9.283212572336196899e-02 1.471495628356933594e-01 -3.401992097496986389e-02 1.203965991735458374e-01 -6.746698170900344849e-02 -2.360150218009948730e-01 1.087211817502975464e-01 -4.362758994102478027e-02 2.155192941427230835e-02 2.008061297237873077e-02 -3.487947583198547363e-02 1.086036637425422668e-01 9.534365683794021606e-02 7.236778270453214645e-03 -1.355446279048919678e-01 3.046205043792724609e-01 -2.797016799449920654e-01 1.047584041953086853e-01 2.773484289646148682e-01 8.171534165740013123e-03 1.089373305439949036e-01 8.966964483261108398e-02 3.603707253932952881e-02 1.580159217119216919e-01
1.020466089248657227e-01 2.225862070918083191e-02 -3.257780671119689941e-01 3.303882200270891190e-03 2.096126079559326172e-01 -3.069935142993927002e-01 9.291996061801910400e-02 1.282286643981933594e-01 -1.082570180296897888e-01 2.430985420942306519e-01 2.028223127126693726e-01 -1.887941658496856689e-01 3.267805650830268860e-02 1.557113230228424072e-02 7.578763365745544434e-02 -2.706678770482540131e-02 -3.383656265214085579e-03 1.619790941476821899e-01 1.941562443971633911e-01 -1.183559596538543701e-01 5.640325322747230530e-02 1.110993027687072754e-01 -6.334314495325088501e-02 2.705231010913848877e-01 3.209225535392761230e-01 -2.258810214698314667e-03 7.865297049283981323e-02 -1.421290785074234009e-01 3.412921726703643799e-01 2.989146709442138672e-01 -1.726133823394775391e-01 1.691872328519821167e-01
7.686744444072246552e-03 -2.977916300296783447e-01 -1.340127885341644287e-01 1.016460265964269638e-02 2.975645065307617188e-01 -7.910196483135223389e-02 -1.139834299683570862e-01 5.202252790331840515e-02 -9.027712792158126831e-02 1.629710197448730469e-01 1.705473512411117554e-01 2.194364219903945923e-01 -2.926576733589172363e-01 -2.337292283773422241e-01 2.490011788904666901e-02 -6.622895598411560059e-02 4.115743041038513184e-01 3.376173079013824463e-01 -7.553714513778686523e-02 9.275536239147186279e-02 8.190146833658218384e-02 4.542226344347000122e-02 -4.937297105789184570e-02 7.034544646739959717e-02 1.760164797306060791e-01 2.743026241660118103e-03 4.038223624229431152e-02 2.124551832675933838e-01 2.063462436199188232e-01 3.533291071653366089e-02 -2.990438044071197510e-01 -2.466677874326705933e-02
-3.561308840289711952e-03 5.292270332574844360e-02 -1.620158702135086060e-01 -1.405802220106124878e-01 6.969501078128814697e-02 1.390274912118911743e-01 -5.495860800147056580e-02 1.186355501413345337e-01 -1.917294412851333618e-01 4.892434552311897278e-02 -7.565277069807052612e-02 5.673076584935188293e-02 1.288502812385559082e-01 -3.980824053287506104e-01 -4.909767583012580872e-02 5.201257299631834030e-03 5.660497546195983887e-01 1.909134387969970703e-01 -1.738309711217880249e-01 9.695972502231597900e-02 2.510203719139099121e-01 -5.541455466300249100e-03 1.804149001836776733e-01 2.999291419982910156e-01 -1.691187359392642975e-02 6.393335759639739990e-02 2.692525386810302734e-01 -1.523428596556186676e-02 -8.806236088275909424e-02 -3.387313708662986755e-02 5.694325640797615051e-02 1.140774637460708618e-01
-7.328581809997558594e-02 -3.300006389617919922e-01 -1.732324212789535522e-01 3.712760284543037415e-02 8.205094188451766968e-02 1.874164640903472900e-01 1.114921048283576965e-01 3.585737571120262146e-02 1.964295208454132080e-01 2.114517390727996826e-01 -1.323425620794296265e-01 -2.473553717136383057e-01 1.029196754097938538e-01 -6.100966408848762512e-02 -3.520694673061370850e-01 9.230767935514450073e-02 2.808554470539093018e-01 1.491668969392776489e-01 1.628875136375427246e-01 -4.398593155201524496e-04 3.075976669788360596e-01 2.288434505462646484e-01 -2.876122593879699707e-01 9.938803315162658691e-02 -1.693441122770309448e-01 8.789492398500442505e-02 1.337614357471466064e-01 -4.161259904503822327e-02 -3.254825621843338013e-02 1.186742354184389114e-02 -1.641348302364349365e-01 1.963893026113510132e-01
-8.437979966402053833e-02 -2.956713922321796417e-02 -3.734320402145385742e-01 -2.337498366832733154e-01 4.144352972507476807e-01 4.579919949173927307e-02 -3.342545777559280396e-02 2.568757534027099609e-01 -4.358914494514465332e-02 -2.250693365931510925e-02 7.246118038892745972e-02 6.076512858271598816e-02 -5.259144306182861328e-02 -7.523963600397109985e-02 -7.761754095554351807e-02 6.121306214481592178e-03 -4.130232706665992737e-02 1.947731077671051025e-01 2.245137095451354980e-01 -2.181478142738342285e-01 6.210989505052566528e-02 1.950792670249938965e-01 -1.656718552112579346e-01 4.028569757938385010e-01 2.198704481124877930e-01 1.130979061126708984e-01 -4.839925095438957214e-02 -2.087482996284961700e-02 -9.338070452213287354e-02 2.219977527856826782e-01 1.900754421949386597e-01 -6.151970848441123962e-02
2.458721399307250977e-01 -5.561359226703643799e-03 -2.019380480051040649e-01 -3.490478545427322388e-02 3.806549608707427979e-01 1.781510412693023682e-01 1.596504598855972290e-01 2.498851269483566284e-01 -2.306592911481857300e-01 -1.461995840072631836e-01 -2.404715865850448608e-01 -2.181129157543182373e-01 2.532303035259246826e-01 -1.044103577733039856e-01 5.777755007147789001e-02 -1.227651685476303101e-01 3.250806331634521484e-01 1.083709672093391418e-01 5.463121831417083740e-02 -6.298360973596572876e-02 -1.658828556537628174e-01 -2.648459188640117645e-02 -2.091320231556892395e-02 -2.964486135169863701e-03 -6.432771682739257812e-02 6.365217268466949463e-02 2.293015457689762115e-02 1.000971049070358276e-01 -5.843214457854628563e-04 4.228636324405670166e-01 8.598864078521728516e-02 -3.945168107748031616e-02
-1.182520538568496704e-01 -1.173872221261262894e-02 -4.843297302722930908e-01 -8.101327717304229736e-02 2.471341192722320557e-02 -3.157417178153991699e-01 1.777400970458984375e-01 2.394533306360244751e-01 2.092087268829345703e-02 9.623499959707260132e-02 -2.210537940263748169e-01 1.361584812402725220e-01 2.309985831379890442e-02 1.162327900528907776e-01 -1.788473427295684814e-01 1.049002353101968765e-02 3.723913431167602539e-01 1.411698013544082642e-01 6.544060260057449341e-02 -2.125424593687057495e-01 -1.154438853263854980e-01 -3.443332761526107788e-02 -1.490260511636734009e-01 3.358263755217194557e-03 -1.697728335857391357e-01 1.550686061382293701e-01 6.214247643947601318e-02 1.172205358743667603e-01 6.698072701692581177e-02 2.886935770511627197e-01 1.247782707214355469e-01 1.166141927242279053e-01
3.133329749107360840e-02 1.237134188413619995e-01 -4.832227230072021484e-01 -1.321446597576141357e-01 5.191842094063758850e-02 -2.026296854019165039e-01 9.145110100507736206e-02 1.511134654283523560e-01 2.921433746814727783e-02 1.669435575604438782e-02 -7.831043563783168793e-03 -1.425476465374231339e-02 -2.944241091609001160e-02 1.274647656828165054e-02 -1.718434691429138184e-01 -1.539679467678070068e-01 5.094704627990722656e-01 8.066998794674873352e-03 -1.115325689315795898e-01 -1.912547945976257324e-01 -6.750185042619705200e-02 5.898208916187286377e-02 -1.856195330619812012e-01 -9.350439161062240601e-02 -4.071176424622535706e-02 -7.910253852605819702e-02 1.260960698127746582e-01 -8.410005271434783936e-02 2.411277443170547485e-01 3.089059591293334961e-01 -1.797607690095901489e-01 1.596500426530838013e-01
5.795506015419960022e-02 1.086498331278562546e-02 -5.523024797439575195e-01 1.567864567041397095e-01 1.005995795130729675e-01 -1.420990005135536194e-02 7.945662736892700195e-02 9.910931438207626343e-02 -6.939125014469027519e-04 9.908345341682434082e-02 1.719612479209899902e-01 7.442343980073928833e-02 -8.815394341945648193e-02 -9.370540082454681396e-02 -5.628990754485130310e-02 -1.375079900026321411e-02 2.357388287782669067e-01 1.134062558412551880e-01 -1.274710297584533691e-01 -6.941085308790206909e-02 -2.863403176888823509e-03 3.638065233826637268e-02 -3.404554128646850586e-01 -1.179635599255561829e-01 6.729753315448760986e-02 -1.391724050045013428e-01 -6.995166093111038208e-02 -2.273956984281539917e-01 2.121694386005401611e-01 3.579081594944000244e-01 -2.568590939044952393e-01 1.880418509244918823e-01
2.040921524167060852e-02 1.040460355579853058e-02 -3.067182190716266632e-02 -8.564587682485580444e-02 2.870085835456848145e-01 5.171643570065498352e-02 3.489217162132263184e-01 3.561840653419494629e-01 -1.646349281072616577e-01 1.527675390243530273e-01 4.650371894240379333e-02 1.211824640631675720e-01 -9.631519764661788940e-02 -4.660773277282714844e-01 1.213265135884284973e-01 1.327524036169052124e-01 1.949671357870101929e-01 1.186618581414222717e-01 -3.648639097809791565e-02 -1.206903830170631409e-01 1.744690239429473877e-01 -1.522946208715438843e-01 9.818742424249649048e-02 7.566209882497787476e-02 -1.489312946796417236e-01 1.247745472937822342e-02 -1.406396273523569107e-03 -1.731668561697006226e-01 3.325815200805664062e-01 -9.283864498138427734e-02 -7.310226559638977051e-02 -1.323314756155014038e-01
-9.611450880765914917e-02 -7.114905118942260742e-02 -1.532115340232849121e-01 6.078136712312698364e-02 3.468736410140991211e-01 3.206335008144378662e-03 3.681387603282928467e-01 -7.173311710357666016e-02 1.515730842947959900e-02 1.215194761753082275e-01 -1.003477871417999268e-01 1.177876666188240051e-01 8.207168430089950562e-02 -2.237915396690368652e-01 -3.186952769756317139e-01 1.395037472248077393e-01 1.322567760944366455e-01 2.644385099411010742e-01 -2.260178923606872559e-01 -1.038738936185836792e-01 -8.326104283332824707e-02 -4.811378195881843567e-02 -1.968143582344055176e-01 1.356033682823181152e-01 -4.436650499701499939e-02 1.450654119253158569e-01 -1.182518154382705688e-01 -2.656704559922218323e-02 1.556681990623474121e-01 -8.602168411016464233e-02 -3.665226399898529053e-01 2.477976381778717041e-01
3.487394750118255615e-01 -1.681890711188316345e-02 -3.233510553836822510e-01 1.021190434694290161e-01 4.172662198543548584e-01 8.120438456535339355e-02 4.997391998767852783e-02 -4.467257484793663025e-02 -1.059828475117683411e-01 2.914832346141338348e-02 -2.049246802926063538e-02 -1.142718940973281860e-01 -1.295867115259170532e-01 -4.043574929237365723e-01 7.661239802837371826e-02 1.400575190782546997e-01 1.796629875898361206e-01 -2.231183052062988281e-01 -1.279271095991134644e-01 1.726422160863876343e-01 -2.042808085680007935e-01 3.572073997929692268e-03 -9.912372380495071411e-02 -1.348236799240112305e-01 -3.880635276436805725e-02 2.478144168853759766e-01 -1.932208836078643799e-01 -1.694858372211456299e-01 8.768892288208007812e-02 1.055922806262969971e-01 1.515162270516157150e-02 -2.341641299426555634e-02
1.950015872716903687e-01 -1.514767259359359741e-01 -3.758570551872253418e-01 -2.450940757989883423e-01 1.200375258922576904e-01 1.073651015758514404e-01 2.526332139968872070e-01 7.906685769557952881e-02 -2.203814387321472168e-01 -1.008026301860809326e-02 -9.602041542530059814e-02 -6.418918818235397339e-02 -5.749816447496414185e-02 -2.393866032361984253e-01 2.901216149330139160e-01 4.013776034116744995e-02 3.171242475509643555e-01 2.984114587306976318e-01 2.064677476882934570e-01 3.342026174068450928e-01 -1.464438885450363159e-01 -2.719268389046192169e-02 4.227262362837791443e-02 -9.695174545049667358e-02 -1.959320902824401855e-02 1.286882907152175903e-01 -3.799972310662269592e-02 -2.553343400359153748e-02 1.249915063381195068e-01 1.583711430430412292e-02 -4.490537568926811218e-02 -1.379669308662414551e-01
3.905279636383056641e-01 -2.439677417278289795e-01 -1.710238754749298096e-01 -1.169669069349765778e-02 3.903525471687316895e-01 6.888185441493988037e-02 1.203792095184326172e-01 -2.025330811738967896e-02 -1.534535288810729980e-01 1.403905898332595825e-01 1.040895283222198486e-01 -2.776928013190627098e-03 6.749165803194046021e-02 1.848460733890533447e-02 -2.277633398771286011e-01 -2.968939580023288727e-02 1.822172850370407104e-01 2.892672717571258545e-01 1.033063083887100220e-01 -1.096108928322792053e-01 -2.896345853805541992e-01 -6.441281735897064209e-02 -2.298053652048110962e-01 1.993321925401687622e-01 -1.006449162960052490e-01 1.395592689514160156e-01 -7.028930634260177612e-02 -2.892141938209533691e-01 -1.358825117349624634e-01 -6.174540147185325623e-02 -3.670889139175415039e-02 -1.133316084742546082e-01
1.175538301467895508e-01 -2.571641840040683746e-02 -1.994635015726089478e-01 -2.388305403292179108e-02 3.464659154415130615e-01 4.266752302646636963e-02 2.698031663894653320e-01 2.162919566035270691e-02 -3.490079045295715332e-01 1.357729732990264893e-01 -3.905236721038818359e-02 -8.556754887104034424e-02 -1.849192380905151367e-01 -1.587068438529968262e-01 -1.083217561244964600e-01 3.606064990162849426e-02 2.438803911209106445e-01 -6.905459612607955933e-02 -1.088262870907783508e-01 2.657962217926979065e-02 -3.062478899955749512e-01 2.883712649345397949e-01 2.816678583621978760e-02 -4.602007567882537842e-03 2.445762977004051208e-02 3.160130083560943604e-01 1.183954775333404541e-01 9.064032137393951416e-02 -8.830756694078445435e-02 -3.286523744463920593e-02 -3.301024734973907471e-01 -1.828673034906387329e-01
-2.108890265226364136e-01 4.269036278128623962e-02 -3.005752563476562500e-01 -2.422435879707336426e-01 2.126340940594673157e-02 -2.620745599269866943e-01 2.763893306255340576e-01 -4.103668406605720520e-02 3.598204115405678749e-03 1.122733429074287415e-01 3.970477357506752014e-02 -5.231074057519435883e-03 -7.074482738971710205e-02 -5.129591226577758789e-01 2.615551948547363281e-01 -1.230704560875892639e-01 1.823909878730773926e-01 -4.756890237331390381e-02 1.262061297893524170e-01 -1.166485366411507130e-03 7.059483975172042847e-02 3.123998641967773438e-01 3.736240044236183167e-02 2.171970754861831665e-01 -2.730899304151535034e-02 1.977041661739349365e-01 -1.788763329386711121e-02 -2.553743775933980942e-03 1.493544131517410278e-01 5.337291955947875977e-02 9.574021399021148682e-02 1.202781796455383301e-01
2.705523967742919922e-01 3.088030219078063965e-02 -1.407518982887268066e-01 -3.511588275432586670e-01 2.146089226007461548e-01 -1.834425777196884155e-01 7.827650010585784912e-02 3.060639202594757080e-01 -2.508000433444976807e-01 1.826915144920349121e-01 -8.959866315126419067e-02 -2.223178148269653320e-01 3.930431976914405823e-02 -6.628391891717910767e-02 -1.079375017434358597e-02 2.249550223350524902e-01 4.515061527490615845e-02 2.160674184560775757e-01 -1.261372677981853485e-02 -8.127609640359878540e-02 6.817014515399932861e-02 -1.912975907325744629e-01 -2.273047566413879395e-01 1.590578705072402954e-01 -1.580371707677841187e-01 2.818739116191864014e-01 9.697574377059936523e-02 -9.581922739744186401e-02 1.012810319662094116e-01 -7.518976344726979733e-04 -2.920049726963043213e-01 2.422888018190860748e-02
-1.997471600770950317e-01 -2.683410644531250000e-01 -2.070021182298660278e-01 5.752385780215263367e-02 3.772439062595367432e-01 -1.278320550918579102e-01 1.896661072969436646e-01 3.932286519557237625e-03 -3.555077314376831055e-02 1.531284600496292114e-01 -1.702458858489990234e-01 -3.028103848919272423e-03 -1.348177194595336914e-01 -3.537151813507080078e-01 -1.131903380155563354e-01 1.440522670745849609e-01 1.844688206911087036e-01 2.086784541606903076e-01 -2.305968999862670898e-01 8.072568476200103760e-02 7.299173623323440552e-02 -6.058289855718612671e-02 7.390076760202646255e-03 2.318242639303207397e-01 -1.976483166217803955e-01 1.824667155742645264e-01 3.202933352440595627e-03 -2.259201556444168091e-01 1.103611215949058533e-01 -1.321358829736709595e-01 -2.349413931369781494e-01 9.179321676492691040e-02
2.865883111953735352e-01 9.771318733692169189e-02 -1.172895580530166626e-01 5.154408887028694153e-02 1.084565892815589905e-01 -5.429495126008987427e-02 4.496288672089576721e-02 4.612603411078453064e-02 2.366234064102172852e-01 1.613907366991043091e-01 -2.509574890136718750e-01 -4.645109176635742188e-02 7.941152155399322510e-02 -3.044234812259674072e-01 -2.146100699901580811e-01 -5.786187574267387390e-02 4.510480165481567383e-01 2.348061352968215942e-01 -8.007287979125976562e-02 -3.045543842017650604e-02 4.057145416736602783e-01 2.125593833625316620e-02 -1.704783886671066284e-01 1.039354596287012100e-02 -1.914414316415786743e-01 5.530328676104545593e-02 -3.201545029878616333e-02 2.260575294494628906e-01 1.118461508303880692e-02 3.599347546696662903e-02 1.383255701512098312e-02 1.545756310224533081e-01
2.507440149784088135e-01 6.769326329231262207e-02 -1.536254435777664185e-01 -7.088303565979003906e-03 1.832855939865112305e-01 -9.570912458002567291e-03 1.239918172359466553e-03 6.518109887838363647e-02 -3.133233189582824707e-01 2.371577322483062744e-01 1.535601764917373657e-01 1.556909382343292236e-01 2.195911481976509094e-02 -2.368705905973911285e-02 -1.176673471927642822e-01 -2.828677296638488770e-01 3.461243510246276855e-01 2.155909538269042969e-01 -7.905066944658756256e-03 -2.638520300388336182e-02 -2.130547165870666504e-01 -9.975262731313705444e-02 -3.264850750565528870e-02 -2.407372742891311646e-01 1.148744150996208191e-01 1.654767394065856934e-01 3.148053074255585670e-03 -1.437575072050094604e-01 1.214671134948730469e-01 3.715738654136657715e-01 -2.780857682228088379e-01 3.176240250468254089e-02
-3.039762079715728760e-01 -1.601576954126358032e-01 -2.244551777839660645e-01 -2.315119802951812744e-01 3.473125398159027100e-02 1.180829554796218872e-01 6.599039584398269653e-02 1.997225731611251831e-01 2.890980839729309082e-01 4.466976821422576904e-01 8.831866830587387085e-02 -1.437800079584121704e-01 1.177196502685546875e-01 -6.471560895442962646e-02 6.787239015102386475e-02 -1.265902966260910034e-01 3.553316295146942139e-01 6.483435630798339844e-02 -3.595185652375221252e-02 1.526470631361007690e-01 7.544063776731491089e-02 1.478477418422698975e-01 -1.585503816604614258e-01 1.057994961738586426e-01 9.328600764274597168e-02 1.405636221170425415e-01 -5.033500492572784424e-02 -2.825387120246887207e-01 -3.646748140454292297e-02 1.011586263775825500e-01 5.962260812520980835e-02 -1.530671417713165283e-01
1.533526182174682617e-01 -4.112446308135986328e-02 -2.621004581451416016e-01 -1.145331561565399170e-01 3.326698765158653259e-02 -8.846293389797210693e-02 -1.627768762409687042e-02 -1.179017424583435059e-01 -4.149454534053802490e-01 2.295023053884506226e-01 1.146899685263633728e-01 -3.360807299613952637e-01 3.128293529152870178e-02 -1.064303740859031677e-01 -2.538006901741027832e-01 -2.612631916999816895e-01 2.057984918355941772e-01 1.072330996394157410e-01 9.782185405492782593e-02 9.141913801431655884e-02 1.382584869861602783e-01 1.985305994749069214e-01 -1.574794352054595947e-01 6.074415147304534912e-02 1.867567934095859528e-02 2.679509520530700684e-01 -1.099692434072494507e-01 -1.399472057819366455e-01 1.087740212678909302e-01 4.014001041650772095e-02 -3.128555417060852051e-01 -3.529350797180086374e-04
4.848867282271385193e-02 3.219101727008819580e-01 -4.613096714019775391e-01 3.950723633170127869e-02 1.800010353326797485e-01 9.291222691535949707e-02 5.519428104162216187e-02 2.112881541252136230e-01 -1.674003303050994873e-01 -1.974589824676513672e-01 -1.607926487922668457e-01 -1.713124215602874756e-01 -2.372259274125099182e-02 -8.174812793731689453e-02 -5.208881571888923645e-03 -1.326214224100112915e-01 3.692354559898376465e-01 4.129656404256820679e-02 -8.284004777669906616e-02 -1.446762531995773315e-01 1.697350740432739258e-01 8.503442257642745972e-02 -2.712858915328979492e-01 -9.493935108184814453e-02 9.027840197086334229e-02 -1.613945700228214264e-02 1.359697282314300537e-01 7.075284421443939209e-02 3.581190109252929688e-02 2.935509383678436279e-01 -1.426127403974533081e-01 -1.402680128812789917e-01
1.260191202163696289e-01 8.056451380252838135e-02 -1.556861996650695801e-01 1.332064867019653320e-01 2.024309635162353516e-01 1.430496424436569214e-01 3.055358231067657471e-01 5.462694540619850159e-02 -2.214502543210983276e-01 2.579554617404937744e-01 -1.073800250887870789e-01 -6.725168228149414062e-02 -2.819276154041290283e-01 -3.060850203037261963e-01 -8.110518008470535278e-02 -1.809787750244140625e-01 1.926806718111038208e-01 1.607190072536468506e-01 -3.115533590316772461e-01 1.497340202331542969e-01 1.580734997987747192e-01 -1.267111748456954956e-01 1.177089810371398926e-01 1.572331488132476807e-01 -1.928589940071105957e-01 3.611438348889350891e-02 -5.329584330320358276e-02 1.097467318177223206e-01 1.799742430448532104e-01 9.141025692224502563e-02 3.953011333942413330e-02 2.756374776363372803e-01
1.671115607023239136e-01 -9.689626097679138184e-02 -1.061512902379035950e-01 -2.395149320363998413e-01 2.864222228527069092e-01 -1.385405808687210083e-01 3.372924625873565674e-01 1.208515614271163940e-01 9.983536601066589355e-02 1.854067295789718628e-02 1.223701238632202148e-01 5.708599928766489029e-03 -2.377755641937255859e-01 -3.655784949660301208e-02 -2.898366190493106842e-03 5.836385115981101990e-02 1.588908582925796509e-01 4.909401386976242065e-02 1.856265962123870850e-01 2.781671658158302307e-02 8.246849477291107178e-02 -9.728302806615829468e-02 -4.381581842899322510e-01 2.242948561906814575e-01 1.263184249401092529e-01 2.509286105632781982e-01 -1.346873641014099121e-01 -3.564193099737167358e-02 2.603548765182495117e-01 7.937605679035186768e-02 9.665865451097488403e-02 -2.731970846652984619e-01
-4.108238965272903442e-03 8.696112781763076782e-02 -3.505368828773498535e-01 1.501093804836273193e-01 1.856224983930587769e-01 3.352760970592498779e-01 1.466544866561889648e-01 -7.514196634292602539e-02 -2.440994679927825928e-01 3.370826840400695801e-01 -5.668659880757331848e-02 -6.551042199134826660e-02 7.200059294700622559e-02 -3.532076179981231689e-01 6.851470470428466797e-02 -1.193192079663276672e-01 2.288084626197814941e-01 7.425247877836227417e-02 -1.523632258176803589e-01 4.813178256154060364e-02 -1.137379333376884460e-01 1.393473446369171143e-01 5.464706197381019592e-02 2.862547039985656738e-01 -7.759565114974975586e-02 1.061801090836524963e-01 -2.531248927116394043e-01 -1.768755167722702026e-01 1.578168570995330811e-01 -5.414823442697525024e-02 -4.056661948561668396e-02 2.430203184485435486e-02
1.151788458228111267e-01 1.280370503664016724e-01 -8.664026111364364624e-02 -5.355212092399597168e-02 5.678301677107810974e-02 4.568173363804817200e-02 7.173182070255279541e-02 1.270963847637176514e-01 -1.903945505619049072e-01 1.529619656503200531e-02 -6.632563471794128418e-02 9.479536116123199463e-02 2.039795964956283569e-01 -2.966495752334594727e-01 -7.692392170429229736e-02 1.991366595029830933e-01 5.548902153968811035e-01 2.538993954658508301e-01 -1.758133769035339355e-01 1.681288145482540131e-02 2.872869670391082764e-01 -6.286015361547470093e-02 2.175248265266418457e-01 2.521590292453765869e-01 6.699817627668380737e-02 3.528327867388725281e-02 2.168632447719573975e-01 -1.497375518083572388e-01 -1.110731139779090881e-01 9.415846318006515503e-02 9.356565773487091064e-02 4.706887155771255493e-02
-2.046030163764953613e-01 6.629314273595809937e-02 -3.441237807273864746e-01 -2.402291595935821533e-01 1.377286668866872787e-02 -2.795906960964202881e-01 2.257545739412307739e-01 8.248096704483032227e-02 -7.734987884759902954e-02 1.508172750473022461e-01 -4.600450862199068069e-03 5.650047212839126587e-02 -1.030753478407859802e-01 -2.166437953710556030e-01 1.317705065011978149e-01 -2.627578675746917725e-01 1.497000306844711304e-01 -5.451925098896026611e-02 1.406712383031845093e-01 -4.023101553320884705e-02 1.342188417911529541e-01 2.548846602439880371e-01 -7.956914603710174561e-02 4.110075533390045166e-01 1.220118906348943710e-02 5.540169775485992432e-02 1.914563626050949097e-01 -1.691531389951705933e-01 1.508180890232324600e-02 8.714339882135391235e-02 1.412998139858245850e-01 2.535233199596405029e-01
1.921113878488540649e-01 2.046820335090160370e-02 -7.033663988113403320e-02 -3.915163278579711914e-01 2.874523587524890900e-02 -2.629545629024505615e-01 1.393680125474929810e-01 3.328118920326232910e-01 -2.128120958805084229e-01 1.872907280921936035e-01 -2.174009941518306732e-02 -2.108952105045318604e-01 -2.317195534706115723e-01 -6.798247247934341431e-02 -6.572931259870529175e-02 -5.806878581643104553e-02 2.172882705926895142e-01 1.615712344646453857e-01 9.264180064201354980e-02 -2.698303461074829102e-01 -5.506141111254692078e-02 -1.308308392763137817e-01 -2.995681166648864746e-01 1.333104521036148071e-01 1.327865123748779297e-01 1.853551119565963745e-01 -1.695678532123565674e-01 -1.063542887568473816e-01 5.466560274362564087e-02 8.654693514108657837e-02 -1.598476022481918335e-01 5.004440248012542725e-02
7.114672660827636719e-02 -1.788912713527679443e-01 -3.453333079814910889e-01 -1.728279143571853638e-01 -5.271840840578079224e-02 -2.115415781736373901e-02 2.627770416438579559e-02 2.131626456975936890e-01 1.816120371222496033e-02 1.295124888420104980e-01 -1.128224059939384460e-01 -1.754844374954700470e-02 4.607269763946533203e-01 -1.895466446876525879e-01 8.976718038320541382e-02 1.150341853499412537e-01 3.523047864437103271e-01 1.291985958814620972e-01 -8.054078370332717896e-02 -9.791208803653717041e-02 7.698384672403335571e-02 -6.743303686380386353e-02 -2.408079244196414948e-02 4.187556505203247070e-01 2.369567938148975372e-02 1.926882714033126831e-01 -2.954448573291301727e-03 -8.833823353052139282e-02 1.596642881631851196e-01 1.990793794393539429e-01 1.034383624792098999e-01 1.433158200234174728e-02
2.767464220523834229e-01 7.639269810169935226e-03 -2.392254471778869629e-01 6.134885922074317932e-02 2.069066166877746582e-01 5.869026109576225281e-02 1.096734479069709778e-01 1.809258162975311279e-01 -5.820991471409797668e-02 1.762195527553558350e-01 -1.472303718328475952e-01 -8.082580566406250000e-02 3.854700326919555664e-01 -1.966849118471145630e-01 -4.666644707322120667e-02 -1.513185724616050720e-02 2.388605326414108276e-01 3.946989029645919800e-02 -1.598345860838890076e-02 4.523591138422489166e-03 -4.158219322562217712e-02 1.187781020998954773e-01 -2.622997164726257324e-01 -3.399863839149475098e-02 2.706806957721710205e-01 1.869092322885990143e-02 2.162928432226181030e-01 1.969362609088420868e-02 7.526021450757980347e-02 3.899640440940856934e-01 2.508467137813568115e-01 1.813356429338455200e-01
-7.709036767482757568e-02 1.081885173916816711e-01 -1.607301384210586548e-01 4.023268446326255798e-02 -2.291781641542911530e-02 -4.375363513827323914e-02 2.008664757013320923e-01 -5.350271705538034439e-03 1.219844445586204529e-01 2.071509659290313721e-01 1.055720522999763489e-01 -9.567195177078247070e-02 -9.180361777544021606e-02 -2.278307229280471802e-01 -4.849172011017799377e-02 2.108086086809635162e-02 4.513999819755554199e-01 4.604566469788551331e-02 -6.986977905035018921e-02 -3.060665130615234375e-01 2.733462303876876831e-02 3.235609829425811768e-01 7.793648540973663330e-02 4.545379057526588440e-02 3.346028178930282593e-02 -2.596272714436054230e-02 1.279588937759399414e-01 -1.360180377960205078e-01 -1.628354489803314209e-01 5.119996070861816406e-01 -7.104610651731491089e-02 1.498958468437194824e-01
3.008929193019866943e-01 4.674110934138298035e-02 -3.726900219917297363e-01 1.772459596395492554e-01 2.523938417434692383e-01 -1.121731624007225037e-01 2.633740007877349854e-01 7.333827763795852661e-02 -1.619143970310688019e-02 6.628977507352828979e-02 1.661297976970672607e-01 -2.719662785530090332e-01 8.733811974525451660e-02 -3.797300532460212708e-02 -1.842411756515502930e-01 2.823067130520939827e-03 2.769806981086730957e-01 -7.870449125766754150e-02 -2.839379906654357910e-01 1.843391656875610352e-01 -2.702070772647857666e-01 -6.839694827795028687e-02 -9.341894835233688354e-02 1.099023595452308655e-01 -5.124272778630256653e-02 -1.408921368420124054e-02 1.791352778673171997e-01 -3.200058266520500183e-02 -4.889983311295509338e-02 9.230004996061325073e-02 -1.293270438909530640e-01 2.776817977428436279e-01
1.714369356632232666e-01 1.430841833353042603e-01 -4.207340776920318604e-01 6.477953493595123291e-02 3.188347518444061279e-01 6.255963444709777832e-02 1.939869821071624756e-01 2.991877123713493347e-02 -2.192585915327072144e-01 -1.517332717776298523e-02 -1.767878383398056030e-01 -1.911437064409255981e-01 5.693258345127105713e-02 -2.794779837131500244e-01 1.257729530334472656e-01 -2.518112063407897949e-01 3.568399697542190552e-02 7.210789620876312256e-02 2.743931412696838379e-01 -2.558836042881011963e-01 2.075266689062118530e-01 2.258643321692943573e-02 -3.851380944252014160e-02 1.062467321753501892e-01 2.225848883390426636e-01 -1.081277709454298019e-02 8.990401029586791992e-02 -1.298608034849166870e-01 -4.223592579364776611e-02 2.540823519229888916e-01 -6.013273447751998901e-02 -1.018703449517488480e-03
-7.628200203180313110e-02 3.804931044578552246e-02 -3.526565730571746826e-01 -2.039962559938430786e-01 2.336771935224533081e-01 3.188923001289367676e-02 3.413879871368408203e-01 2.667672634124755859e-01 -1.090909633785486221e-02 -1.514012366533279419e-02 1.470870804041624069e-02 8.279074728488922119e-02 -1.072651371359825134e-01 -1.233394965529441833e-01 5.496855452656745911e-02 7.620096672326326370e-03 2.855717539787292480e-01 1.168306469917297363e-01 1.429238021373748779e-01 -1.668912023305892944e-01 -1.703503727912902832e-01 3.879691660404205322e-01 5.194872245192527771e-02 -1.939521580934524536e-01 -2.783506810665130615e-01 2.009448707103729248e-01 2.144525945186614990e-02 -6.754923611879348755e-02 2.206470258533954620e-02 2.216220945119857788e-01 -1.073589920997619629e-02 1.013293713331222534e-01
-4.220141842961311340e-02 1.970480978488922119e-01 -2.505314478185027838e-04 -1.632305681705474854e-01 3.713485896587371826e-01 -6.245695799589157104e-02 -1.616791822016239166e-02 3.283006846904754639e-01 6.468717008829116821e-02 9.160803258419036865e-02 6.613158620893955231e-04 1.951704174280166626e-01 -1.154736652970314026e-01 -4.218430072069168091e-02 9.091906994581222534e-02 1.551937460899353027e-01 4.953743815422058105e-01 -1.043409630656242371e-01 -1.904769241809844971e-01 -9.245421737432479858e-02 9.919346868991851807e-02 -6.655190140008926392e-02 -2.615782618522644043e-01 3.412525951862335205e-01 6.595480442047119141e-02 1.986290216445922852e-01 -1.156170368194580078e-01 -1.144239604473114014e-01 -1.851582899689674377e-02 7.095262408256530762e-02 -5.039145052433013916e-02 7.957901805639266968e-02
4.336108267307281494e-01 -1.241987943649291992e-01 -1.980922557413578033e-02 -2.858702242374420166e-01 2.679072916507720947e-01 -2.157052159309387207e-01 1.752746403217315674e-01 2.806015312671661377e-01 -1.552160270512104034e-02 1.949233710765838623e-01 1.091278418898582458e-01 -1.608045995235443115e-01 -4.658452048897743225e-02 -3.940080478787422180e-02 4.157188162207603455e-02 1.176036149263381958e-01 1.313327848911285400e-01 1.090203411877155304e-02 -2.760932780802249908e-02 -9.771736711263656616e-02 -1.504927724599838257e-01 -7.307660579681396484e-02 -3.405459225177764893e-01 2.207301557064056396e-01 -2.630314528942108154e-01 1.354857534170150757e-01 -1.124420836567878723e-01 -3.520150855183601379e-02 2.191707789897918701e-01 1.338212788105010986e-01 1.936683803796768188e-02 5.738611146807670593e-02
-5.099944770336151123e-02 -1.641669571399688721e-01 9.268327802419662476e-02 -1.691996306180953979e-01 3.185909688472747803e-01 -1.841184347867965698e-01 1.923206150531768799e-01 3.958399891853332520e-01 6.646334379911422729e-02 4.124021530151367188e-01 6.318984925746917725e-02 -8.763626962900161743e-02 1.440970003604888916e-01 -1.724164187908172607e-02 -1.879647560417652130e-02 1.203179918229579926e-02 2.183858901262283325e-01 5.676780641078948975e-02 -2.965503558516502380e-02 -1.118888109922409058e-01 8.559591323137283325e-02 1.876427233219146729e-02 -3.793475925922393799e-01 1.259543448686599731e-01 1.909257173538208008e-01 2.724138200283050537e-01 1.875664480030536652e-02 -1.296972036361694336e-01 1.490863561630249023e-01 6.116038933396339417e-02 4.525793343782424927e-02 -9.389290958642959595e-02
2.562844455242156982e-01 8.557841181755065918e-02 -1.217872370034456253e-02 -1.892894059419631958e-01 2.824514806270599365e-01 -8.692102134227752686e-02 1.212647259235382080e-01 2.030184566974639893e-01 2.255099266767501831e-01 1.443741023540496826e-01 -1.205590665340423584e-01 -1.097542047500610352e-01 -1.957096159458160400e-02 -3.750249445438385010e-01 -1.610806733369827271e-01 4.227306228131055832e-03 2.185304760932922363e-01 -1.950133591890335083e-02 2.167429625988006592e-01 -1.286928206682205200e-01 -2.134286984801292419e-02 4.115242138504981995e-02 4.021755978465080261e-02 -9.195914119482040405e-02 1.001478359103202820e-02 1.912354305386543274e-02 1.872531026601791382e-01 9.870464354753494263e-02 -3.116737008094787598e-01 3.789866268634796143e-01 -8.212079852819442749e-02 2.565222084522247314e-01
3.941034525632858276e-02 2.042517811059951782e-02 1.355535071343183517e-02 -3.660659492015838623e-01 4.268808960914611816e-01 -2.217421531677246094e-01 7.218431681394577026e-02 2.329257428646087646e-01 -4.478615894913673401e-02 1.703460216522216797e-01 9.457877278327941895e-02 -1.510824114084243774e-01 -1.576923578977584839e-02 1.876373887062072754e-01 -6.610060483217239380e-02 2.138680033385753632e-02 3.775090575218200684e-01 -9.125248470809310675e-05 -1.040235534310340881e-01 -1.460637301206588745e-01 6.067233532667160034e-02 1.158463396131992340e-02 -1.094675138592720032e-01 2.145361453294754028e-01 6.880008429288864136e-02 2.905801832675933838e-01 -2.244520485401153564e-01 -8.005823940038681030e-02 2.368826866149902344e-01 1.515306979417800903e-01 -4.546828940510749817e-02 -7.942535728216171265e-02
[truncated: 3,266,215 more chars]
