# Supplementary material for: The Language of Innovation
Source: PLoS One. 2020 Apr 30;15(4):e0230107. doi: 10.1371/journal.pone.0230107 (PMC7194493; doi:10.1371/journal.pone.0230107)
Supplement: S14 File — (GZ) [file pone.0230107.s014.tar.gz › 1992-1996/V2Run_25_VS_4500_embeddings1992-1996ED32.txt]

-1.141962409019470215e-01 -8.387766033411026001e-02 -1.025585383176803589e-01 -1.140566170215606689e-01 3.142578303813934326e-01 1.311174035072326660e-01 -3.454702207818627357e-03 1.860599964857101440e-01 1.326609253883361816e-01 2.573591172695159912e-01 1.579198986291885376e-01 7.353795226663351059e-03 -1.048556044697761536e-01 2.149123996496200562e-01 8.045706152915954590e-02 -5.813550576567649841e-02 1.172637268900871277e-01 4.078949987888336182e-01 -3.034101724624633789e-01 -4.980061203241348267e-03 1.582418680191040039e-01 2.210069149732589722e-01 1.349454279989004135e-02 -6.287829577922821045e-02 -1.517817676067352295e-01 7.692091632634401321e-03 2.059436589479446411e-02 -1.857142895460128784e-01 -1.210137978196144104e-01 1.460396051406860352e-01 1.995605975389480591e-02 -4.305151700973510742e-01
-1.344406604766845703e-01 -2.070849537849426270e-01 -8.221909403800964355e-02 1.933476626873016357e-01 5.371351838111877441e-01 1.939354836940765381e-01 1.918265819549560547e-01 1.120808646082878113e-01 8.193802088499069214e-02 2.429875284433364868e-01 2.928897552192211151e-02 1.158587783575057983e-01 -8.334778994321823120e-02 -1.866970509290695190e-01 -2.502782270312309265e-02 -1.991142518818378448e-02 1.078232601284980774e-01 1.330498903989791870e-01 -6.773769855499267578e-02 9.393622167408466339e-04 -3.760015126317739487e-03 -2.066729366779327393e-01 -1.100435703992843628e-01 -2.010787576436996460e-01 -2.988391518592834473e-01 1.528512239456176758e-01 -4.680489748716354370e-02 3.596897721290588379e-01 -8.597718551754951477e-03 2.919755317270755768e-02 3.074654750525951385e-02 -1.457918286323547363e-01
-2.154828310012817383e-01 -2.604227662086486816e-01 -1.368544101715087891e-01 -2.368961088359355927e-02 1.376068890094757080e-01 -1.832839995622634888e-01 -6.898747384548187256e-02 5.714695900678634644e-02 -1.733419112861156464e-02 3.252083957195281982e-01 -1.170892417430877686e-01 1.764232218265533447e-01 -1.882116943597793579e-01 4.785146564245223999e-02 2.958485782146453857e-01 -2.186284363269805908e-01 1.089129000902175903e-01 -1.923558488488197327e-02 -3.019357323646545410e-01 8.964349329471588135e-02 -2.472855746746063232e-01 1.230866760015487671e-01 -1.640239059925079346e-01 -9.197343885898590088e-02 -2.058507651090621948e-01 4.135540127754211426e-02 2.812747359275817871e-01 2.185811102390289307e-01 -4.812898579984903336e-03 5.350354686379432678e-02 -2.463200241327285767e-01 -1.559967249631881714e-01
1.472745463252067566e-02 -2.178827077150344849e-01 -3.633900582790374756e-01 2.758899033069610596e-01 3.699814081192016602e-01 1.130883246660232544e-01 -2.086682803928852081e-02 1.507877111434936523e-01 -1.421360373497009277e-01 3.683300456032156944e-03 2.240271680057048798e-02 2.323395758867263794e-01 -1.308557838201522827e-01 1.572334170341491699e-01 1.243078261613845825e-01 5.037913098931312561e-02 1.472007483243942261e-01 -9.359747171401977539e-02 -2.539498805999755859e-01 -1.108495146036148071e-01 -8.117710798978805542e-02 6.264980882406234741e-02 -2.295684814453125000e-01 1.581626683473587036e-01 -2.472629100084304810e-01 -5.672491341829299927e-02 2.556659281253814697e-01 5.093786120414733887e-02 -1.730873733758926392e-01 -9.457448124885559082e-02 -9.198670089244842529e-02 -2.482725083827972412e-01
-7.646000385284423828e-02 -1.382158100605010986e-01 -1.756809502840042114e-01 2.884496450424194336e-01 2.107574790716171265e-01 -1.737871021032333374e-01 -6.506196409463882446e-02 4.090130925178527832e-01 -2.179670929908752441e-01 2.673189528286457062e-02 -1.688268780708312988e-01 8.305964618921279907e-02 -1.701384633779525757e-01 2.792794406414031982e-01 -1.705584302544593811e-02 4.711049422621726990e-02 1.890526711940765381e-01 3.379633277654647827e-02 -2.360873818397521973e-01 -1.311600506305694580e-01 1.105196774005889893e-01 -1.692474037408828735e-01 1.611947454512119293e-02 -1.105343550443649292e-01 -3.695860803127288818e-01 1.026569232344627380e-01 6.746987998485565186e-02 -9.979509562253952026e-02 -2.742341160774230957e-01 4.050524532794952393e-02 -9.376783668994903564e-02 -1.063797175884246826e-01
-2.191002815961837769e-01 -2.431147545576095581e-01 8.517799526453018188e-02 2.645863592624664307e-01 2.745724022388458252e-01 -3.916985541582107544e-02 8.274877071380615234e-02 4.081568121910095215e-02 1.408070474863052368e-01 2.594583928585052490e-01 2.006179988384246826e-01 -8.289425820112228394e-02 -1.006894037127494812e-01 2.954655587673187256e-01 -2.354776114225387573e-02 -2.261616885662078857e-01 -1.579942703247070312e-01 -2.055278606712818146e-02 -3.057940900325775146e-01 2.035265713930130005e-01 -1.050582900643348694e-01 1.484894454479217529e-01 4.044308885931968689e-02 4.562645778059959412e-02 4.056907258927822113e-03 -2.016447484493255615e-01 9.881617873907089233e-02 9.592279791831970215e-02 -2.522769868373870850e-01 2.859018146991729736e-01 -1.483196020126342773e-01 -1.504614651203155518e-01
-1.613482087850570679e-01 -2.039664536714553833e-01 -2.125108242034912109e-01 -2.119228616356849670e-02 2.485545128583908081e-01 -6.953664869070053101e-02 4.423692077398300171e-02 -3.455088660120964050e-02 8.194138109683990479e-02 2.545583844184875488e-01 1.738639175891876221e-01 -1.003417298197746277e-01 6.744452565908432007e-02 1.252838820219039917e-01 -2.386841922998428345e-02 -1.065999716520309448e-01 -7.755276560783386230e-02 -7.372830808162689209e-02 -1.979187279939651489e-01 -2.479892224073410034e-03 7.855280488729476929e-02 -1.698669344186782837e-01 -1.168444082140922546e-01 -1.618821471929550171e-01 -3.387595713138580322e-01 -1.457434743642807007e-01 3.913898169994354248e-01 1.786000579595565796e-01 -1.123022511601448059e-01 1.217647269368171692e-02 1.537721157073974609e-01 -4.358882606029510498e-01
-2.175101339817047119e-01 -8.883008360862731934e-02 -2.752182185649871826e-01 1.272428780794143677e-01 3.133467733860015869e-01 -4.143025353550910950e-02 -1.663001775741577148e-01 7.428476959466934204e-02 2.107429802417755127e-01 2.161460556089878082e-02 -3.611042723059654236e-02 2.584854066371917725e-01 -1.598009914159774780e-01 2.805210053920745850e-01 1.573268920183181763e-01 -1.881549060344696045e-01 1.699572987854480743e-02 1.717329025268554688e-01 -1.841363012790679932e-01 -4.662854224443435669e-02 -5.138188600540161133e-02 -2.230195701122283936e-01 -3.306491076946258545e-01 1.218958105891942978e-02 -3.058744072914123535e-01 -1.559782624244689941e-01 1.634543985128402710e-01 1.036192104220390320e-01 -1.056747883558273315e-01 1.120062991976737976e-01 -1.887468546628952026e-01 2.821314614266157150e-03
-1.197403296828269958e-01 -1.494958400726318359e-01 -2.481320053339004517e-01 1.084583252668380737e-01 2.935301959514617920e-01 -7.056334614753723145e-02 -1.006852388381958008e-01 -7.019978761672973633e-02 -5.151870846748352051e-02 9.737468510866165161e-02 1.598376780748367310e-01 -6.152144446969032288e-02 8.465392142534255981e-02 1.035914942622184753e-01 1.856851428747177124e-01 -1.532079875469207764e-01 3.920800611376762390e-02 1.896291673183441162e-01 7.324451953172683716e-02 2.473162263631820679e-01 -9.966661781072616577e-02 -1.922744065523147583e-01 -3.284314870834350586e-01 -9.946803748607635498e-02 -2.484859973192214966e-01 1.746256500482559204e-01 9.363113902509212494e-03 2.519066631793975830e-01 -6.378808617591857910e-02 -3.931472450494766235e-02 4.654146730899810791e-02 -4.839448034763336182e-01
-3.552630245685577393e-01 -2.268607765436172485e-01 1.267557442188262939e-01 1.548056751489639282e-01 1.288528889417648315e-01 1.050387695431709290e-01 1.537179350852966309e-01 1.316978931427001953e-01 -7.924689352512359619e-02 8.529577404260635376e-02 -9.437799453735351562e-02 -1.974086761474609375e-01 -1.233803108334541321e-01 3.850020468235015869e-02 9.480340033769607544e-02 -1.317087113857269287e-01 1.952653676271438599e-01 2.042884230613708496e-01 -1.511938422918319702e-01 -7.881446927785873413e-02 8.149923384189605713e-02 -1.177337840199470520e-01 -3.071997165679931641e-01 3.785129263997077942e-02 -2.748700678348541260e-01 8.834992349147796631e-02 -7.518684491515159607e-03 3.772412538528442383e-01 -7.488675415515899658e-02 -1.004855558276176453e-01 -2.371464669704437256e-01 -2.937624156475067139e-01
-1.795131117105484009e-01 -1.595647335052490234e-01 2.318862974643707275e-01 -1.538466382771730423e-02 2.735862135887145996e-01 -1.070645600557327271e-01 1.647878438234329224e-01 1.791656762361526489e-01 5.295573547482490540e-02 3.135396838188171387e-01 1.621231585741043091e-01 -1.963078677654266357e-01 -1.932646036148071289e-01 5.054446309804916382e-02 6.943027675151824951e-02 9.123026579618453979e-02 5.731256678700447083e-02 4.650127515196800232e-02 -3.156629204750061035e-01 2.102892994880676270e-01 -9.000935405492782593e-02 -1.878631263971328735e-01 -1.957507878541946411e-01 -5.026107653975486755e-02 -1.483024805784225464e-01 -6.625914573669433594e-02 8.560700714588165283e-02 2.014825642108917236e-01 -1.739388890564441681e-02 -2.555109374225139618e-02 -1.474309265613555908e-01 -4.395538568496704102e-01
-6.080783903598785400e-02 -1.452416777610778809e-01 1.178197190165519714e-02 -7.465938478708267212e-02 3.213467895984649658e-01 1.525330543518066406e-01 -4.048933461308479309e-02 -9.973676502704620361e-02 4.035087302327156067e-02 2.079955339431762695e-01 1.345449239015579224e-01 2.213815897703170776e-01 -1.133780479431152344e-01 4.824265539646148682e-01 1.621818542480468750e-02 1.084341257810592651e-01 2.009895592927932739e-01 6.182244513183832169e-03 -2.076147645711898804e-01 -1.034916639328002930e-01 -1.542329937219619751e-01 -4.850244894623756409e-02 -2.769012749195098877e-01 -1.718470305204391479e-01 -1.802596300840377808e-01 -2.547636032104492188e-01 8.078809827566146851e-02 7.982030510902404785e-02 -2.166485972702503204e-02 2.595193088054656982e-01 7.686340808868408203e-02 -2.261521071195602417e-01
-2.534556984901428223e-01 2.069084532558917999e-02 -2.055826932191848755e-01 2.803643979132175446e-02 2.507453560829162598e-01 -1.400245875120162964e-01 -1.663760393857955933e-01 -1.282900273799896240e-01 -9.840293228626251221e-02 9.876309335231781006e-02 -1.234219968318939209e-01 2.784212231636047363e-01 -3.870049491524696350e-02 1.896819770336151123e-01 1.721319556236267090e-01 -9.889683872461318970e-02 1.353061050176620483e-01 2.122895419597625732e-01 -9.828593581914901733e-02 -1.500226855278015137e-01 -1.279464811086654663e-01 1.841038763523101807e-01 -2.061551958322525024e-01 -6.462025456130504608e-03 -1.433972548693418503e-02 5.692870169878005981e-02 3.628700375556945801e-01 2.636020183563232422e-01 -2.243246883153915405e-01 1.443286389112472534e-01 1.122623905539512634e-01 -3.160326778888702393e-01
-3.374441266059875488e-01 -2.465599775314331055e-01 -2.367149889469146729e-01 3.907301649451255798e-02 1.627285331487655640e-01 6.355620920658111572e-02 9.564590454101562500e-02 2.512376606464385986e-01 8.664312213659286499e-02 1.753853112459182739e-01 2.494074553251266479e-01 -3.109416179358959198e-02 -3.588648885488510132e-02 -8.420320600271224976e-02 2.732759118080139160e-01 -4.099712893366813660e-02 2.507390975952148438e-01 1.874969750642776489e-01 1.903935521841049194e-02 2.078474611043930054e-01 -1.747685521841049194e-01 -4.599956423044204712e-02 -3.224815726280212402e-01 -1.163794696331024170e-01 -6.288805603981018066e-02 2.150333970785140991e-01 1.408162433654069901e-02 1.230377331376075745e-02 -1.462870389223098755e-01 1.373988538980484009e-01 8.474727720022201538e-02 -2.983668446540832520e-01
-2.846758663654327393e-01 -6.516493391245603561e-03 -3.442217111587524414e-01 2.176275551319122314e-01 4.055730700492858887e-01 -1.459013223648071289e-01 -1.133574694395065308e-01 7.773862779140472412e-02 -8.768710494041442871e-02 1.817208379507064819e-01 1.750848591327667236e-01 -1.839590519666671753e-01 -2.094840556383132935e-01 2.488037645816802979e-01 1.147677227854728699e-01 1.062419563531875610e-01 1.699353605508804321e-01 1.693640090525150299e-02 -1.411974132061004639e-01 -1.658628731966018677e-01 -1.961436122655868530e-02 -2.531244792044162750e-02 -5.047272518277168274e-02 -1.638369262218475342e-01 -1.668649017810821533e-01 -9.193767607212066650e-02 3.842458128929138184e-02 5.819397792220115662e-02 -3.589310050010681152e-01 -1.679179370403289795e-01 4.213843960314989090e-03 -8.781520277261734009e-02
-1.307539641857147217e-01 -1.682383716106414795e-01 2.119232863187789917e-01 2.934648096561431885e-01 2.712779641151428223e-01 4.563737288117408752e-02 -1.483088284730911255e-01 -7.521411031484603882e-02 9.808219969272613525e-02 4.283949732780456543e-02 6.999897956848144531e-02 7.261912524700164795e-02 -1.471909880638122559e-01 1.787765324115753174e-01 -2.534951567649841309e-01 -1.021529436111450195e-01 6.273051351308822632e-02 1.356072127819061279e-01 -3.158098757266998291e-01 -2.183389104902744293e-02 -5.753854662179946899e-02 9.691701084375381470e-02 -1.032022088766098022e-01 -1.744343191385269165e-01 1.245668977499008179e-01 2.026049047708511353e-01 1.953887045383453369e-01 7.137360982596874237e-03 -4.451555013656616211e-02 3.094032108783721924e-01 1.163683608174324036e-01 -4.335013329982757568e-01
8.828464895486831665e-03 3.930338472127914429e-02 -1.201675012707710266e-01 3.095231205224990845e-02 2.708180844783782959e-01 7.815276831388473511e-02 1.246877610683441162e-01 1.690730825066566467e-02 6.472349166870117188e-02 2.134110927581787109e-01 5.295250937342643738e-02 3.418579101562500000e-01 -3.422291576862335205e-02 3.889140784740447998e-01 1.563542634248733521e-01 -2.081644386053085327e-01 4.819056391716003418e-02 1.446662396192550659e-01 -1.036433875560760498e-01 -1.967715471982955933e-02 -7.825768738985061646e-02 -2.060985863208770752e-01 -2.540603280067443848e-01 -5.085416138172149658e-02 -3.483674824237823486e-01 7.251571863889694214e-02 2.771002054214477539e-01 -7.836120575666427612e-02 -1.643741279840469360e-01 2.276008725166320801e-01 -6.407638639211654663e-02 -2.355917394161224365e-01
-5.633629485964775085e-02 2.187616657465696335e-03 1.549994572997093201e-02 4.076511040329933167e-02 2.395089417695999146e-01 -1.397874504327774048e-01 -4.405627027153968811e-02 1.767671108245849609e-01 2.652453184127807617e-01 -7.106887549161911011e-02 -6.866483390331268311e-02 8.212807029485702515e-02 -1.684466004371643066e-01 2.459618598222732544e-01 -7.678043842315673828e-02 -3.170761466026306152e-02 2.444071024656295776e-01 -9.538690745830535889e-02 -1.034525781869888306e-01 4.046546667814254761e-02 3.382447361946105957e-01 1.005856692790985107e-01 7.326778769493103027e-02 -1.203977465629577637e-01 -2.370729297399520874e-01 -7.011859863996505737e-02 -8.581487089395523071e-02 3.441684246063232422e-01 -6.236561760306358337e-02 -2.939696051180362701e-02 -3.326744139194488525e-01 -4.174478352069854736e-01
-1.710621565580368042e-01 -1.065855398774147034e-01 -1.836064159870147705e-01 1.646143645048141479e-01 2.080065459012985229e-01 -9.495053440332412720e-03 -8.448902517557144165e-02 -2.365271747112274170e-01 4.774817824363708496e-02 1.462266296148300171e-01 1.331511586904525757e-01 3.932069987058639526e-02 -2.508329153060913086e-01 2.480670511722564697e-01 1.983453147113323212e-02 -2.014119029045104980e-01 2.774494886398315430e-01 2.011822611093521118e-01 -2.391396909952163696e-01 -2.504735887050628662e-01 -6.990370899438858032e-02 1.036967337131500244e-01 -3.274144530296325684e-01 -1.567270606756210327e-01 -9.544426202774047852e-02 -9.373864158987998962e-03 7.666846364736557007e-02 2.126610726118087769e-01 5.539957433938980103e-03 2.892056107521057129e-01 4.017696902155876160e-02 -2.311065942049026489e-01
-2.443351000547409058e-01 -1.751237958669662476e-01 4.663008823990821838e-02 -3.098994679749011993e-02 4.217318892478942871e-01 -7.853368669748306274e-02 2.193819135427474976e-01 1.844244003295898438e-01 1.628800630569458008e-01 6.285976618528366089e-02 -1.101006381213665009e-02 -2.740673124790191650e-01 -1.064734831452369690e-01 2.639547288417816162e-01 4.213786423206329346e-01 9.440372884273529053e-02 9.736277163028717041e-02 6.827533245086669922e-02 -1.129672303795814514e-01 8.033070713281631470e-02 1.942384988069534302e-01 -1.825872226618230343e-03 -1.791270822286605835e-01 -1.593814641237258911e-01 -1.327928155660629272e-01 1.022777557373046875e-01 1.165374442934989929e-01 1.587129533290863037e-01 -5.785242095589637756e-02 1.036431118845939636e-01 -6.428480893373489380e-02 -2.312398403882980347e-01
-3.392473161220550537e-01 2.518094480037689209e-01 -2.053130269050598145e-01 -2.167767472565174103e-02 1.331250220537185669e-01 1.318875420838594437e-02 -1.633216440677642822e-02 5.657296627759933472e-02 1.502570509910583496e-02 5.187229812145233154e-02 -5.225890874862670898e-02 2.832209467887878418e-01 1.374376118183135986e-01 3.802266418933868408e-01 3.349569439888000488e-02 -2.851123511791229248e-01 1.943884938955307007e-01 1.686548590660095215e-01 -1.537257432937622070e-01 -5.228764191269874573e-02 -1.704092025756835938e-01 1.793602295219898224e-02 -2.493514716625213623e-01 -1.089785713702440262e-03 -3.366420269012451172e-01 1.081208288669586182e-01 2.109616398811340332e-01 9.796651452779769897e-02 -6.604203581809997559e-02 -1.046455129981040955e-01 -7.642536610364913940e-02 -2.034055143594741821e-01
-3.040007054805755615e-01 -1.574631780385971069e-01 5.367475375533103943e-02 3.573794066905975342e-01 3.011894822120666504e-01 2.316098213195800781e-01 -1.802734136581420898e-01 4.409223049879074097e-02 -6.943903118371963501e-02 1.537988781929016113e-01 -9.880581637844443321e-04 2.826062440872192383e-01 -1.695939153432846069e-01 2.332352250814437866e-01 -2.205597013235092163e-01 -2.801214456558227539e-01 -6.360165774822235107e-03 1.548470556735992432e-01 -2.791494727134704590e-01 1.716888397932052612e-01 -2.901271171867847443e-02 -9.505387395620346069e-02 1.559096574783325195e-01 -4.717951267957687378e-02 4.566746950149536133e-02 5.792500451207160950e-02 7.677558064460754395e-02 6.833028048276901245e-02 3.902247920632362366e-02 1.416187286376953125e-01 -1.458963453769683838e-01 -1.675396114587783813e-01
-4.683294892311096191e-01 1.517922580242156982e-01 1.158504039049148560e-01 -4.851358942687511444e-03 2.529061734676361084e-01 -4.812475666403770447e-02 -1.881915777921676636e-01 -2.369665056467056274e-01 -5.847249925136566162e-02 2.870783954858779907e-02 6.440595537424087524e-02 -2.907565049827098846e-02 5.435348488390445709e-03 2.000774145126342773e-01 -3.063053786754608154e-01 -2.301828265190124512e-01 1.700529307126998901e-01 -5.122180283069610596e-02 1.071054041385650635e-01 6.292793154716491699e-02 7.260517776012420654e-02 -1.691994220018386841e-01 -1.296358853578567505e-01 -7.691717892885208130e-02 -1.896371245384216309e-01 4.611920565366744995e-02 -1.343567073345184326e-01 1.859389990568161011e-02 -3.183046281337738037e-01 2.024333178997039795e-01 -1.405033469200134277e-01 -2.609806954860687256e-01
-2.219443768262863159e-01 6.642610579729080200e-02 -2.448907494544982910e-01 -2.648593485355377197e-02 3.602643609046936035e-01 1.678161025047302246e-01 3.540618345141410828e-02 1.104012578725814819e-01 -6.483317911624908447e-02 3.417875468730926514e-01 1.099753081798553467e-01 4.636828228831291199e-02 4.402543231844902039e-02 1.058531105518341064e-01 -2.497988790273666382e-01 -2.580451592803001404e-02 -1.446347534656524658e-01 -1.649823635816574097e-01 -2.178203016519546509e-01 -2.309261448681354523e-02 -8.650148659944534302e-02 3.472992181777954102e-01 2.426446527242660522e-01 -8.933654427528381348e-02 -1.639203727245330811e-01 -1.206287220120429993e-01 -6.954317539930343628e-02 1.991506814956665039e-01 -6.287648528814315796e-02 2.456393837928771973e-01 -1.037211157381534576e-02 -2.477766424417495728e-01
-2.772903814911842346e-02 -1.356965452432632446e-01 -2.338358610868453979e-01 2.071186304092407227e-01 4.890269339084625244e-01 -1.775280982255935669e-01 1.899345312267541885e-03 9.194598346948623657e-02 -1.069450154900550842e-01 1.623549871146678925e-02 9.698321670293807983e-02 -2.468356676399707794e-02 6.463330239057540894e-02 2.402572929859161377e-01 1.458912491798400879e-01 2.075637429952621460e-01 3.098290786147117615e-02 1.535125523805618286e-01 -1.600043475627899170e-01 -1.470532119274139404e-01 1.153756454586982727e-01 7.166818529367446899e-02 -3.068135865032672882e-02 -2.033020257949829102e-01 -4.049153029918670654e-01 1.272499263286590576e-01 1.320503205060958862e-01 -2.009142190217971802e-01 -2.127158194780349731e-01 1.083105653524398804e-01 -1.550191044807434082e-01 -6.855111569166183472e-02
-1.215381026268005371e-01 9.765140712261199951e-02 3.517194688320159912e-01 2.891627512872219086e-02 2.129446417093276978e-01 6.736252456903457642e-02 1.550842523574829102e-01 2.958021499216556549e-02 2.077239900827407837e-01 3.077128529548645020e-01 1.022465340793132782e-02 8.528205007314682007e-02 1.744009256362915039e-01 -1.467173174023628235e-02 1.487023532390594482e-01 -3.285372257232666016e-02 3.274877071380615234e-01 -6.068031862378120422e-02 -1.387327313423156738e-01 1.114322221837937832e-03 2.140335291624069214e-01 4.289505183696746826e-01 -2.459716610610485077e-02 -1.194921508431434631e-02 -3.159041106700897217e-01 2.324196100234985352e-01 -2.225908450782299042e-02 1.125865504145622253e-01 6.738475058227777481e-03 3.074044547975063324e-02 -1.418288201093673706e-01 -1.687529385089874268e-01
-5.069041997194290161e-02 -1.280555129051208496e-01 -2.341431565582752228e-02 1.512583997100591660e-02 4.504145681858062744e-01 1.195179149508476257e-01 2.165599316358566284e-01 3.934848308563232422e-01 4.823893308639526367e-02 -2.130528353154659271e-02 1.611327193677425385e-02 -4.578861966729164124e-02 3.260618774220347404e-03 1.453622058033943176e-02 -1.361494362354278564e-01 -8.426823467016220093e-02 1.607016324996948242e-01 -7.917452603578567505e-02 -2.673839032649993896e-01 1.926832497119903564e-01 3.130289912223815918e-01 1.947543472051620483e-01 2.160443551838397980e-02 8.503020741045475006e-03 -7.889374345541000366e-02 2.707075886428356171e-02 2.075788080692291260e-01 1.192400902509689331e-01 -9.533394128084182739e-02 3.925091587007045746e-03 -5.564610660076141357e-02 -4.204014539718627930e-01
-2.232970446348190308e-01 -3.701186478137969971e-01 -2.858588695526123047e-01 6.379900872707366943e-02 3.130803704261779785e-01 -5.542492121458053589e-02 1.067686006426811218e-01 8.662762492895126343e-02 -8.434940129518508911e-02 1.543376147747039795e-01 7.443866133689880371e-02 -1.813305020332336426e-01 -6.917125731706619263e-02 1.547717452049255371e-01 -5.373023822903633118e-02 -1.434983313083648682e-01 -6.184088438749313354e-02 -2.390976063907146454e-02 -2.392470650374889374e-02 -2.134411036968231201e-01 -1.927125267684459686e-02 4.450243711471557617e-02 -2.175891846418380737e-01 -1.989205032587051392e-01 -1.925995349884033203e-01 -1.983200013637542725e-01 -1.387771964073181152e-01 2.260494232177734375e-01 -2.958473265171051025e-01 -5.412215366959571838e-02 9.106701612472534180e-02 -3.169741630554199219e-01
-8.776570111513137817e-02 -1.794357150793075562e-01 1.148846670985221863e-01 3.855196237564086914e-01 3.109686076641082764e-01 9.702914208173751831e-02 8.756964653730392456e-02 1.301358044147491455e-01 2.876949869096279144e-02 2.414012849330902100e-01 7.986343652009963989e-02 2.239150851964950562e-01 -8.817761391401290894e-02 2.757614254951477051e-01 -7.282073050737380981e-02 -2.586504518985748291e-01 -2.500093579292297363e-01 8.863738179206848145e-02 -8.524057269096374512e-02 2.005555033683776855e-01 -5.686846375465393066e-02 2.960706949234008789e-01 1.685720682144165039e-01 -7.352885603904724121e-02 -9.019109606742858887e-02 1.556860357522964478e-01 6.078758463263511658e-02 8.032250404357910156e-02 -1.290084980428218842e-02 2.668182849884033203e-01 -5.396361276507377625e-02 -1.912086606025695801e-01
-5.556861683726310730e-02 -2.516281902790069580e-01 -7.667790353298187256e-02 1.770639717578887939e-01 3.678629398345947266e-01 6.807969510555267334e-02 -2.875240147113800049e-02 1.274592801928520203e-02 -9.283922612667083740e-02 1.943857967853546143e-01 2.356113195419311523e-01 2.769729793071746826e-01 -7.158088684082031250e-02 4.214418828487396240e-01 -1.940500587224960327e-01 -1.991471201181411743e-01 -3.703164309263229370e-02 3.969494253396987915e-02 -1.629627496004104614e-01 2.610754966735839844e-01 -2.254370898008346558e-01 4.501685872673988342e-02 2.085744440555572510e-01 2.665676362812519073e-02 -1.518878061324357986e-02 1.894730143249034882e-02 -1.006865277886390686e-01 5.335550382733345032e-02 1.373776048421859741e-02 1.323326826095581055e-01 -3.561723604798316956e-02 -2.991040945053100586e-01
-2.191456705331802368e-01 1.410069465637207031e-01 2.227701991796493530e-02 -1.097929254174232483e-01 4.073524475097656250e-01 -2.813031896948814392e-02 -2.270998358726501465e-01 2.455380856990814209e-01 -2.865116856992244720e-02 2.586896121501922607e-01 5.732061341404914856e-02 -1.576385200023651123e-01 -9.724822826683521271e-03 4.667334258556365967e-02 -8.424287289381027222e-02 -1.896817088127136230e-01 -1.097270250320434570e-01 -5.470087751746177673e-02 -6.457608193159103394e-02 -6.129726767539978027e-02 2.633487880229949951e-01 8.047087490558624268e-02 -3.713294267654418945e-01 -1.414922773838043213e-01 -6.669849902391433716e-02 3.320466578006744385e-01 2.014512568712234497e-01 2.050860375165939331e-01 3.385054320096969604e-02 -3.787706047296524048e-02 -1.247142553329467773e-01 -1.659852713346481323e-01
-2.625103890895843506e-01 -1.015396341681480408e-01 -1.257867068052291870e-01 -1.305108964443206787e-01 1.554191261529922485e-01 -3.758292496204376221e-01 2.249621003866195679e-01 1.839914321899414062e-01 2.027764469385147095e-01 1.854086667299270630e-01 8.022573590278625488e-02 -1.290070712566375732e-01 -1.243092343211174011e-01 -6.281728297472000122e-02 5.781510844826698303e-02 -1.017288044095039368e-01 1.722557395696640015e-01 2.154732197523117065e-01 -6.159155443310737610e-02 -6.553126126527786255e-02 -1.813793033361434937e-01 1.296004932373762131e-02 1.394198387861251831e-01 -6.793658435344696045e-02 -2.080807387828826904e-01 2.382630705833435059e-01 3.181034922599792480e-01 1.680077761411666870e-01 -1.439285576343536377e-01 -5.896512418985366821e-02 -3.486917586997151375e-03 -3.337652683258056641e-01
-1.571991294622421265e-01 1.257347129285335541e-02 -2.154076099395751953e-01 -2.944616973400115967e-02 3.097879886627197266e-01 -2.500503510236740112e-02 3.003589436411857605e-02 4.359674826264381409e-02 7.119050621986389160e-02 1.321001648902893066e-01 1.169812753796577454e-01 2.272318452596664429e-01 5.910578742623329163e-02 1.803863197565078735e-01 1.291598379611968994e-01 1.039123684167861938e-01 1.772166341543197632e-01 1.180385798215866089e-01 -8.420738577842712402e-02 -6.322900950908660889e-02 -3.414703309535980225e-01 -2.293913252651691437e-02 -3.287157714366912842e-01 3.034374490380287170e-02 -3.816327154636383057e-01 -1.410569399595260620e-01 5.531047657132148743e-02 2.050568014383316040e-01 -1.139534786343574524e-01 3.310226202011108398e-01 -1.657887846231460571e-01 -1.840920150279998779e-01
-2.014064639806747437e-01 -9.681869298219680786e-02 -3.060877323150634766e-02 -5.718749761581420898e-02 1.629505455493927002e-01 6.626357138156890869e-02 3.420189023017883301e-02 3.444198668003082275e-01 -6.567803770303726196e-02 -5.046562105417251587e-02 -1.394026279449462891e-01 1.529101468622684479e-02 -1.083521917462348938e-01 6.975495815277099609e-02 2.626614570617675781e-01 -2.277943640947341919e-01 4.914533719420433044e-02 3.662124574184417725e-01 -1.524347811937332153e-01 1.722704768180847168e-01 -1.667704284191131592e-01 -6.738447397947311401e-02 -3.356977105140686035e-01 -1.507427245378494263e-01 -2.913085520267486572e-01 1.795284263789653778e-02 1.831979155540466309e-01 1.640340089797973633e-01 -6.285274773836135864e-02 2.738622725009918213e-01 1.252401322126388550e-01 -1.833134889602661133e-01
-1.885776668787002563e-01 -3.704593777656555176e-01 5.588278546929359436e-02 1.554172784090042114e-01 1.425780504941940308e-01 -1.613757908344268799e-01 -1.227570921182632446e-01 -1.699895560741424561e-01 1.742892116308212280e-01 -8.928085863590240479e-02 2.393477261066436768e-01 1.429535448551177979e-01 -3.025753200054168701e-01 1.108490899205207825e-01 -1.064367815852165222e-01 -1.858605891466140747e-01 1.995257884263992310e-01 2.543047070503234863e-01 -1.511507667601108551e-02 -4.310607910156250000e-02 -1.646924167871475220e-01 -7.878977060317993164e-02 4.317731037735939026e-02 -2.755865752696990967e-01 -2.421902865171432495e-01 -1.157413423061370850e-01 1.096020042896270752e-01 9.209243208169937134e-02 -1.553686615079641342e-02 6.068925932049751282e-02 -1.065782383084297180e-01 -3.438902199268341064e-01
-2.017850577831268311e-01 5.119061097502708435e-02 -1.373314410448074341e-01 -1.172647550702095032e-01 2.706223726272583008e-01 2.609847486019134521e-01 8.826139569282531738e-02 -2.815761603415012360e-02 -4.586932808160781860e-02 1.853092461824417114e-01 1.294911205768585205e-01 2.264247536659240723e-01 6.124902516603469849e-02 2.748288810253143311e-01 1.031602323055267334e-01 -1.302824318408966064e-01 6.543157249689102173e-02 2.618618011474609375e-01 -2.309748530387878418e-01 -4.774755612015724182e-02 -1.592621356248855591e-01 4.678958654403686523e-02 -4.267767667770385742e-01 -1.266967505216598511e-01 -3.291964530944824219e-01 2.655379660427570343e-02 8.008660376071929932e-02 -3.539305180311203003e-02 -8.940403908491134644e-02 2.470934391021728516e-01 -1.440854668617248535e-01 -4.432111978530883789e-02
-7.639220356941223145e-02 1.516278740018606186e-02 -3.248564153909683228e-02 -9.461235255002975464e-02 2.362142056226730347e-01 1.007584482431411743e-01 -5.270202085375785828e-02 4.189332202076911926e-02 -7.425383478403091431e-02 2.779083251953125000e-01 -1.731926202774047852e-01 6.729819625616073608e-02 -1.009661704301834106e-02 3.709037601947784424e-01 2.456839233636856079e-01 -1.479103267192840576e-01 -5.900966003537178040e-02 1.645357161760330200e-01 -1.359164714813232422e-01 5.857397615909576416e-02 -1.085058897733688354e-01 1.154737919569015503e-01 -1.969211846590042114e-01 1.662671416997909546e-01 -1.235773488879203796e-01 1.553559005260467529e-01 3.515046834945678711e-01 1.698500961065292358e-01 1.084689944982528687e-01 -9.453750401735305786e-02 -9.837534278631210327e-02 -4.583489298820495605e-01
-5.638544261455535889e-02 -7.844435051083564758e-03 -1.112286299467086792e-01 5.792358890175819397e-02 3.589720726013183594e-01 7.730311155319213867e-02 -1.043053492903709412e-01 1.567713320255279541e-01 1.068620681762695312e-01 3.309527039527893066e-01 8.607733994722366333e-02 3.017514050006866455e-01 8.902488648891448975e-02 1.976029872894287109e-01 1.321672499179840088e-01 -1.376418583095073700e-02 1.885743886232376099e-01 1.816528439521789551e-01 -2.868260070681571960e-02 6.492368876934051514e-02 -8.223346620798110962e-02 -6.211514398455619812e-02 -4.225217700004577637e-01 -1.206196919083595276e-01 -2.360280156135559082e-01 2.643697708845138550e-02 2.327709347009658813e-01 8.625867962837219238e-02 -3.332345783710479736e-01 1.005522459745407104e-01 -1.010656580328941345e-01 -2.169069135561585426e-03
6.814805418252944946e-02 -2.112007886171340942e-01 -3.130445256829261780e-02 -5.407936125993728638e-02 2.605492174625396729e-01 -1.783202290534973145e-01 7.837203890085220337e-02 4.296613633632659912e-01 6.619790941476821899e-02 1.503767818212509155e-01 -3.068495355546474457e-02 1.479468494653701782e-01 -9.895632974803447723e-04 1.036018952727317810e-01 1.092618778347969055e-01 -1.281252652406692505e-01 1.587506234645843506e-01 2.988991141319274902e-01 -2.509710006415843964e-02 2.619555033743381500e-02 1.879661232233047485e-01 -2.601158916950225830e-01 -1.441006511449813843e-01 7.881193608045578003e-02 -1.087965629994869232e-02 -1.601576656103134155e-01 -1.025821641087532043e-01 -2.065438404679298401e-02 9.602025896310806274e-02 3.476652130484580994e-02 -1.265214681625366211e-01 -5.084441900253295898e-01
-1.520671397447586060e-01 3.170001879334449768e-02 -1.660001277923583984e-01 8.310893923044204712e-02 1.794141530990600586e-02 1.634176373481750488e-01 -2.843700647354125977e-01 -8.766629546880722046e-02 1.898965537548065186e-01 3.135003522038459778e-02 -1.012298166751861572e-01 -2.153575606644153595e-02 6.310396641492843628e-02 9.143897145986557007e-02 -2.696614861488342285e-01 -1.072847694158554077e-01 2.622838020324707031e-01 1.126666292548179626e-01 -3.680240595713257790e-03 1.399036198854446411e-01 -3.540395200252532959e-02 -8.421362936496734619e-02 1.045052632689476013e-01 -9.730260819196701050e-02 -3.797217607498168945e-01 -5.677312612533569336e-02 -3.272136747837066650e-01 -8.129505813121795654e-02 -1.257423907518386841e-01 2.098602950572967529e-01 -9.989812970161437988e-03 -4.802645146846771240e-01
-1.657027751207351685e-02 -2.923188209533691406e-01 1.080765761435031891e-02 -1.215881202369928360e-02 2.733016014099121094e-01 2.827194519340991974e-02 -2.191256582736968994e-01 5.859710648655891418e-02 -9.040650725364685059e-02 1.393224745988845825e-01 2.309959530830383301e-01 1.481616050004959106e-01 -9.815376996994018555e-02 -3.658457472920417786e-02 1.747427508234977722e-02 -4.350605234503746033e-02 3.167948722839355469e-01 2.088751345872879028e-01 -1.347217708826065063e-01 -2.751730978488922119e-01 5.627189949154853821e-02 2.246041446924209595e-01 -9.460332989692687988e-02 -2.819058299064636230e-01 -1.922816187143325806e-01 -3.950303047895431519e-02 2.734106779098510742e-01 5.798789486289024353e-02 1.618659123778343201e-02 5.087383463978767395e-02 1.564174890518188477e-01 -3.835939466953277588e-01
-9.424959123134613037e-02 1.429595500230789185e-01 -5.924603715538978577e-02 8.213663101196289062e-02 2.468567043542861938e-01 1.018681824207305908e-01 2.393967658281326294e-02 -1.631639897823333740e-01 -7.660005986690521240e-02 3.402991890907287598e-01 1.247273460030555725e-01 -7.213221490383148193e-02 -1.085284054279327393e-01 1.168140210211277008e-02 -3.211019337177276611e-01 -4.269032478332519531e-01 1.922789588570594788e-02 1.599940210580825806e-01 -8.295225352048873901e-02 3.060653209686279297e-01 5.314413458108901978e-02 9.545408189296722412e-02 1.552220247685909271e-02 2.314842492341995239e-01 -2.241623029112815857e-02 2.063563615083694458e-01 -1.465817540884017944e-01 1.751598715782165527e-01 -1.700150966644287109e-01 1.351051032543182373e-01 -1.539600789546966553e-01 -2.526103258132934570e-01
-2.330865561962127686e-01 -5.618562176823616028e-02 -4.571757465600967407e-02 -1.001570820808410645e-01 2.484500706195831299e-01 -7.342829555273056030e-02 -1.892488002777099609e-01 3.295024335384368896e-01 8.293075487017631531e-03 2.522149980068206787e-01 1.061029508709907532e-01 3.844701126217842102e-02 -1.383171677589416504e-01 1.265280544757843018e-01 -1.532685663551092148e-02 -2.299758493900299072e-01 8.436887711286544800e-02 -1.808785200119018555e-01 -1.630057245492935181e-01 -2.690178453922271729e-01 1.388003230094909668e-01 -1.474460959434509277e-01 -2.451794296503067017e-01 -1.482012569904327393e-01 1.808854192495346069e-02 1.413989216089248657e-01 2.021444886922836304e-01 2.121080011129379272e-01 -1.733926683664321899e-01 -1.787575483322143555e-01 -1.920468211174011230e-01 -2.954164147377014160e-01
-8.779491484165191650e-02 -6.231262162327766418e-02 -2.110894620418548584e-01 9.940712898969650269e-02 4.807670414447784424e-01 1.928694546222686768e-01 4.007374495267868042e-02 1.039455011487007141e-01 6.920073181390762329e-02 2.769528925418853760e-01 -6.468514353036880493e-02 3.439730033278465271e-02 2.677782811224460602e-02 3.127742111682891846e-01 -1.379034817218780518e-01 -1.542512178421020508e-01 -6.097508221864700317e-02 5.513723194599151611e-02 6.499521434307098389e-02 1.141322106122970581e-01 8.826186507940292358e-02 1.004989668726921082e-01 1.590670347213745117e-01 7.542805373668670654e-02 1.955564171075820923e-01 -7.405832409858703613e-02 -2.827808074653148651e-02 2.136800736188888550e-01 -6.196729466319084167e-02 4.419204890727996826e-01 -7.644890341907739639e-03 -2.504789233207702637e-01
-2.404085397720336914e-01 8.460628800094127655e-03 -7.579901069402694702e-02 4.912994056940078735e-02 1.912754327058792114e-01 1.782120019197463989e-01 -8.066391944885253906e-02 -5.993591621518135071e-03 8.597177267074584961e-02 1.113780885934829712e-01 -1.605524122714996338e-01 7.416848838329315186e-02 -8.917377889156341553e-02 5.764874219894409180e-01 2.956777513027191162e-01 -1.415035426616668701e-01 2.117654383182525635e-01 1.287447661161422729e-01 9.996910393238067627e-02 7.534670084714889526e-02 -1.597299277782440186e-01 9.064225107431411743e-02 -1.693646013736724854e-01 2.233475744724273682e-01 -1.217089965939521790e-01 1.153989508748054504e-01 9.891716390848159790e-02 5.836531147360801697e-02 -8.573760837316513062e-02 -1.656112372875213623e-01 1.826653257012367249e-02 -3.073273897171020508e-01
-1.869519054889678955e-01 -1.120098009705543518e-01 -1.127985790371894836e-01 9.764428436756134033e-02 3.842815160751342773e-01 6.834468990564346313e-02 6.965576112270355225e-02 3.694380223751068115e-01 5.299346148967742920e-02 -5.684377625584602356e-02 -9.114629030227661133e-02 2.896415814757347107e-02 7.041609287261962891e-02 1.998379528522491455e-01 -2.362371385097503662e-01 8.432320319116115570e-03 2.248114943504333496e-01 -9.562196582555770874e-02 -3.079405426979064941e-01 1.938633620738983154e-01 1.940760165452957153e-01 9.444604068994522095e-02 3.823120892047882080e-02 4.600441083312034607e-02 -1.500490605831146240e-01 9.455794841051101685e-02 -2.193700969219207764e-01 3.186078965663909912e-01 -1.225551776587963104e-02 -8.895289897918701172e-02 -7.652767002582550049e-02 -2.886853814125061035e-01
-3.231738209724426270e-01 -1.789373904466629028e-01 4.444798454642295837e-02 2.614830434322357178e-01 1.250784099102020264e-01 1.782747507095336914e-01 -9.776490926742553711e-02 3.847105801105499268e-02 -2.478836476802825928e-01 5.329965427517890930e-02 7.111447304487228394e-02 3.082624971866607666e-01 6.404012441635131836e-02 3.145569562911987305e-01 -2.431002110242843628e-01 -3.488015830516815186e-01 5.372519791126251221e-02 -1.261317282915115356e-01 -2.066798061132431030e-01 1.689813584089279175e-01 -1.264202445745468140e-01 2.174751311540603638e-01 -2.312802337110042572e-02 -5.889307335019111633e-02 -9.689458459615707397e-02 -2.089817263185977936e-02 -6.138968467712402344e-02 -3.350429236888885498e-02 -2.153246998786926270e-01 2.046906650066375732e-01 -4.466855525970458984e-02 -1.556489169597625732e-01
-3.091378509998321533e-02 -1.140258684754371643e-01 -2.353992015123367310e-01 -9.675907343626022339e-02 4.051809012889862061e-01 -8.423930406570434570e-02 -1.029584258794784546e-01 2.607449591159820557e-01 -7.719869911670684814e-02 2.128621935844421387e-01 2.748301252722740173e-02 3.362827599048614502e-01 1.008570641279220581e-01 2.577892839908599854e-01 1.567445099353790283e-01 -2.004106789827346802e-01 1.797344833612442017e-01 -2.259528934955596924e-01 2.939093112945556641e-02 5.841544270515441895e-02 1.979682035744190216e-02 4.801173880696296692e-02 -3.493372201919555664e-01 -4.303301125764846802e-02 1.358443964272737503e-02 6.937557458877563477e-02 1.414984017610549927e-01 1.039838492870330811e-01 6.591939181089401245e-02 2.441970854997634888e-01 -6.039858981966972351e-02 -2.173957824707031250e-01
-2.172458916902542114e-02 -1.256863921880722046e-01 1.785952411592006683e-02 -2.372267842292785645e-01 3.880498409271240234e-01 -2.538634240627288818e-01 9.613376110792160034e-02 1.939453184604644775e-01 1.488425880670547485e-01 1.064280793070793152e-01 -2.456829845905303955e-01 9.248805791139602661e-02 2.136510610580444336e-01 3.145214021205902100e-01 5.982457101345062256e-02 4.334629327058792114e-02 1.003160923719406128e-01 1.421915441751480103e-01 -2.859398424625396729e-01 -9.076794236898422241e-02 1.340738236904144287e-01 -1.183927655220031738e-01 8.569946140050888062e-02 -7.344949990510940552e-02 -7.422666996717453003e-02 -8.266360312700271606e-02 -1.912516057491302490e-01 1.284839361906051636e-01 -1.460056751966476440e-01 -9.501761756837368011e-03 -5.103365704417228699e-02 -3.979589641094207764e-01
-4.769893363118171692e-02 1.055145710706710815e-01 -2.701306343078613281e-02 -2.702725306153297424e-02 4.138241410255432129e-01 2.009363323450088501e-01 -7.966454327106475830e-02 9.140390902757644653e-02 1.196892932057380676e-01 5.706260725855827332e-02 3.032631613314151764e-02 2.583506107330322266e-01 -1.197414379566907883e-02 1.652741879224777222e-01 1.198026910424232483e-01 -5.446307361125946045e-02 1.379950940608978271e-01 2.347959280014038086e-01 -8.927208930253982544e-02 -1.104871109127998352e-01 -2.639403939247131348e-01 -1.326560825109481812e-01 -2.938103079795837402e-01 -2.460631281137466431e-01 -1.945004612207412720e-01 -1.429243572056293488e-02 2.065623998641967773e-01 -6.201443448662757874e-02 -2.041962593793869019e-01 -2.837486565113067627e-02 -1.594923585653305054e-01 -3.844606876373291016e-01
-1.102309376001358032e-01 1.616823077201843262e-01 -9.813582897186279297e-02 1.252068430185317993e-01 1.001042425632476807e-01 1.709351390600204468e-01 -3.668019920587539673e-02 1.957670152187347412e-01 1.923104226589202881e-01 2.781940102577209473e-01 4.222158715128898621e-02 9.549695253372192383e-02 -5.467627570033073425e-02 2.417590916156768799e-01 1.947797685861587524e-01 -1.677242070436477661e-01 2.153876870870590210e-01 2.532692812383174896e-02 -2.633405923843383789e-01 8.510527200996875763e-03 -2.473672106862068176e-02 -2.730004787445068359e-01 -4.579612910747528076e-01 -7.555812597274780273e-02 -2.305522412061691284e-01 1.337647065520286560e-02 2.066565304994583130e-01 -7.580525428056716919e-02 -4.144120216369628906e-02 7.655427604913711548e-02 -1.138984411954879761e-01 -2.744732201099395752e-01
-1.574996262788772583e-01 -4.847463965415954590e-02 -1.353972852230072021e-01 -1.770553439855575562e-01 3.013017177581787109e-01 2.149459719657897949e-02 1.590424925088882446e-01 3.780196905136108398e-01 3.009997308254241943e-01 2.699683792889118195e-02 5.427400395274162292e-02 9.469370543956756592e-02 1.936377584934234619e-01 5.408077687025070190e-02 -1.909172981977462769e-01 2.858976647257804871e-02 3.983141854405403137e-02 -4.999424330890178680e-03 -2.231725007295608521e-01 4.642185755074024200e-03 2.684109508991241455e-01 9.394124895334243774e-02 -1.300641000270843506e-01 -1.084257736802101135e-01 -1.055087521672248840e-01 4.301739856600761414e-02 -1.168067380785942078e-01 2.053091973066329956e-01 -8.926908671855926514e-02 -1.130643673241138458e-02 -1.831168681383132935e-01 -4.597907662391662598e-01
-2.762753702700138092e-02 -8.474751561880111694e-02 -3.831988275051116943e-01 1.058483030647039413e-02 2.210676968097686768e-01 1.147877201437950134e-01 -2.484961599111557007e-01 9.650181978940963745e-02 7.084638625383377075e-02 1.592035740613937378e-01 1.613389998674392700e-01 2.446691989898681641e-01 -9.711232781410217285e-02 1.338818520307540894e-01 2.605626881122589111e-01 -2.410028874874114990e-01 2.718388736248016357e-01 7.286424189805984497e-02 -3.114253580570220947e-01 4.825996607542037964e-02 -2.525366842746734619e-01 3.440128266811370850e-02 -1.447963267564773560e-01 -1.265150159597396851e-01 -1.668962985277175903e-01 1.607659272849559784e-02 1.392495036125183105e-01 6.203433126211166382e-02 -1.055294200778007507e-01 2.844540476799011230e-01 1.248618066310882568e-01 -5.439941957592964172e-02
-1.433829963207244873e-01 -2.027229517698287964e-01 -1.314044892787933350e-01 -5.730588734149932861e-02 1.178262755274772644e-01 1.106563583016395569e-01 -2.145966589450836182e-01 1.896618604660034180e-01 6.621471047401428223e-02 4.458841681480407715e-02 -1.943630129098892212e-01 1.041672527790069580e-01 -1.036579236388206482e-01 1.538478732109069824e-01 -8.764047175645828247e-02 2.854241132736206055e-01 6.983599811792373657e-02 1.725674867630004883e-01 -4.978047311305999756e-02 3.016684055328369141e-01 1.056376025080680847e-01 2.057206332683563232e-01 3.856939449906349182e-02 -5.578972399234771729e-02 -1.946078836917877197e-01 2.381169199943542480e-01 -2.150615751743316650e-01 1.845281571149826050e-01 3.088305331766605377e-02 -1.044571697711944580e-01 2.367459237575531006e-01 -4.495260417461395264e-01
-2.250774800777435303e-01 -2.965362668037414551e-01 -2.815394401550292969e-01 -9.182825684547424316e-02 4.269451200962066650e-01 -2.396636605262756348e-01 -1.055217385292053223e-01 4.719019681215286255e-02 1.798823922872543335e-01 1.213213577866554260e-01 -4.369033873081207275e-02 -1.873020529747009277e-01 -6.690883310511708260e-04 1.374724656343460083e-01 3.840255737304687500e-02 -1.837746053934097290e-01 3.566027283668518066e-01 4.176373407244682312e-02 -5.980999022722244263e-02 8.375918865203857422e-02 9.288702905178070068e-02 -2.250686101615428925e-02 4.275328945368528366e-03 -3.222820907831192017e-02 -2.036190629005432129e-01 3.256032243371009827e-02 2.357550710439682007e-01 3.391318023204803467e-01 -1.907193474471569061e-02 -2.044083364307880402e-02 -7.669588923454284668e-02 -1.137666553258895874e-01
-3.270834684371948242e-01 4.209742695093154907e-02 9.498377330601215363e-03 1.139811649918556213e-01 1.779380887746810913e-01 8.077128976583480835e-02 4.992066323757171631e-02 2.662657499313354492e-01 1.619437783956527710e-01 8.337276428937911987e-02 -1.252025514841079712e-01 -2.204058319330215454e-02 -2.211310565471649170e-01 2.315793633460998535e-01 3.924518525600433350e-01 -1.077750250697135925e-01 7.346998155117034912e-02 2.967372834682464600e-01 -2.735611982643604279e-02 1.241665706038475037e-01 2.997155785560607910e-01 -2.173330634832382202e-01 -1.618084013462066650e-01 1.792587488889694214e-01 -1.391912847757339478e-01 -5.356603115797042847e-02 1.874140202999114990e-01 1.122581306844949722e-04 -3.120975382626056671e-02 4.258847236633300781e-02 1.685553193092346191e-01 -2.356374710798263550e-01
-1.858086735010147095e-01 1.789457648992538452e-01 -2.382746785879135132e-01 8.239836432039737701e-03 -2.505068108439445496e-02 -5.957318842411041260e-02 2.073637396097183228e-02 2.397285848855972290e-01 1.423117071390151978e-01 3.076123297214508057e-01 -1.589946746826171875e-01 2.446482330560684204e-01 -2.882055342197418213e-01 4.405936598777770996e-01 1.584330499172210693e-01 3.372447192668914795e-02 7.107546925544738770e-02 1.367044150829315186e-01 -1.529903262853622437e-01 6.898307800292968750e-02 -1.020836234092712402e-01 1.091482490301132202e-01 -1.282156072556972504e-02 -7.860278338193893433e-02 -1.826090067625045776e-01 -1.067557781934738159e-01 2.503845691680908203e-01 -8.593041449785232544e-02 -6.148232519626617432e-02 -3.922390937805175781e-02 -5.525946244597434998e-02 -3.276090323925018311e-01
-2.516653835773468018e-01 9.653503447771072388e-02 -1.415054202079772949e-01 2.499521523714065552e-01 3.019531443715095520e-02 1.056776754558086395e-02 1.257282793521881104e-01 1.481149494647979736e-01 2.961445972323417664e-02 1.990837007761001587e-01 -8.184497058391571045e-02 1.062121614813804626e-01 -1.707887277007102966e-02 5.322000980377197266e-01 -3.456956520676612854e-02 -6.289788987487554550e-03 2.498068660497665405e-01 8.778189867734909058e-02 -1.356168091297149658e-01 1.100589334964752197e-01 -1.871564984321594238e-01 3.523583337664604187e-02 -1.947098970413208008e-01 1.748663038015365601e-01 -2.391837835311889648e-01 5.221800506114959717e-02 2.899256348609924316e-01 1.642539948225021362e-01 -3.310632333159446716e-02 1.556822508573532104e-01 2.445033192634582520e-02 -2.460619211196899414e-01
-1.527688652276992798e-01 8.877677470445632935e-02 -1.112973913550376892e-01 6.532798521220684052e-03 2.892421782016754150e-01 -1.125053092837333679e-01 1.895193825475871563e-03 -3.115026280283927917e-02 -1.461408752948045731e-02 -4.720185697078704834e-02 -2.317731529474258423e-01 1.802913248538970947e-01 -1.651423797011375427e-02 5.107542276382446289e-01 1.512117832899093628e-01 -2.361892759799957275e-01 3.454712331295013428e-01 1.368866562843322754e-01 -1.647558808326721191e-01 8.480259776115417480e-02 -1.248899474740028381e-01 8.990632742643356323e-02 -1.592178940773010254e-01 6.800405681133270264e-02 -1.758142858743667603e-01 4.921678826212882996e-02 2.676388323307037354e-01 5.021148547530174255e-02 2.419706247746944427e-02 2.379068732261657715e-01 -8.120691776275634766e-02 -1.823611706495285034e-01
-4.316836595535278320e-01 -1.017388179898262024e-01 -4.013977944850921631e-02 -6.483817938715219498e-03 2.555855214595794678e-01 -9.115754812955856323e-02 -1.540044099092483521e-01 3.036538064479827881e-01 -6.177542265504598618e-03 1.910147368907928467e-01 -4.271374642848968506e-02 3.852465003728866577e-02 -1.083102449774742126e-01 2.027977108955383301e-01 -1.358648091554641724e-01 -5.904986709356307983e-02 1.116401031613349915e-01 -7.621631771326065063e-02 -7.496649771928787231e-02 2.887283265590667725e-01 2.946105003356933594e-01 1.158152520656585693e-01 3.711714968085289001e-02 -2.627631127834320068e-01 -1.732985973358154297e-01 -1.548910886049270630e-01 3.992975130677223206e-02 9.207780659198760986e-02 1.375799328088760376e-01 -7.747180014848709106e-02 -2.870539724826812744e-01 -2.194027751684188843e-01
-1.365681458264589310e-02 -8.806943148374557495e-02 2.763605117797851562e-01 4.198943451046943665e-02 5.884923934936523438e-01 3.655392304062843323e-02 1.667268387973308563e-02 6.042844429612159729e-02 -2.443380951881408691e-01 1.658099740743637085e-01 5.307061225175857544e-02 2.215660214424133301e-01 2.912976779043674469e-02 2.115613520145416260e-01 1.255789548158645630e-01 -5.477745831012725830e-02 1.960494369268417358e-01 2.772028371691703796e-02 -3.946095332503318787e-02 -1.425303369760513306e-01 -1.545444577932357788e-01 -1.201672479510307312e-01 -3.159122169017791748e-01 5.120780691504478455e-02 -2.802683115005493164e-01 -1.322448551654815674e-01 -3.067675605416297913e-02 1.274860054254531860e-01 -8.291532099246978760e-02 -3.922748938202857971e-02 5.278211832046508789e-02 -1.805418282747268677e-01
-1.428525298833847046e-01 -2.740361690521240234e-01 -2.702561020851135254e-02 2.058311998844146729e-01 3.334970772266387939e-01 1.770041435956954956e-01 -9.902893751859664917e-02 5.488655343651771545e-02 1.007178500294685364e-01 2.079295367002487183e-01 1.626372337341308594e-01 -5.138355493545532227e-02 5.870365723967552185e-02 2.895357012748718262e-01 -1.835817820392549038e-03 -3.428719937801361084e-01 -2.680815458297729492e-01 1.738117262721061707e-02 -3.044979572296142578e-01 4.996751621365547180e-02 -7.583332806825637817e-02 2.173112779855728149e-01 -1.770078390836715698e-02 3.051549196243286133e-02 8.669906854629516602e-02 9.803467988967895508e-02 8.743223734200000763e-03 9.619788825511932373e-02 -1.371639072895050049e-01 3.070218861103057861e-01 -1.289789080619812012e-01 -2.023465782403945923e-01
-9.125091135501861572e-02 5.901374295353889465e-02 -2.129560522735118866e-02 -6.605543196201324463e-02 3.351517617702484131e-01 1.377195417881011963e-01 -1.830210387706756592e-01 -1.866933405399322510e-01 2.672443538904190063e-02 1.300982832908630371e-01 1.929858475923538208e-01 3.540976941585540771e-01 -2.653545141220092773e-01 2.598214447498321533e-01 3.482938557863235474e-02 -4.727680608630180359e-02 2.244221121072769165e-01 3.572822511196136475e-01 9.995125234127044678e-03 1.379919499158859253e-01 -7.145100086927413940e-02 1.080804392695426941e-01 -3.119364380836486816e-01 1.321401745080947876e-01 -2.413993775844573975e-01 -1.617928743362426758e-01 9.609738737344741821e-02 7.320011407136917114e-02 -9.127808362245559692e-02 9.645494073629379272e-02 -8.975719101727008820e-03 -1.289326250553131104e-01
-9.259388595819473267e-02 1.234645247459411621e-01 -5.447888374328613281e-02 -1.954048406332731247e-03 4.368471503257751465e-01 -2.342122495174407959e-01 2.225131839513778687e-01 4.415617585182189941e-01 1.962402462959289551e-01 1.386899314820766449e-02 2.621620334684848785e-02 -1.089356932789087296e-02 1.545219421386718750e-01 2.694790363311767578e-01 -3.141091763973236084e-02 -9.302311390638351440e-02 1.101401373744010925e-01 -2.134305424988269806e-02 -1.535363793373107910e-01 3.028615117073059082e-01 1.412238329648971558e-01 6.585375964641571045e-02 6.320348381996154785e-02 -8.083239942789077759e-02 -8.442378789186477661e-02 -6.011996045708656311e-02 -8.728335052728652954e-02 2.541453242301940918e-01 -5.832076072692871094e-02 1.308999806642532349e-01 -3.354926034808158875e-02 -2.647280693054199219e-01
-6.259979307651519775e-02 -1.952115148305892944e-01 -1.719092577695846558e-01 -1.131367683410644531e-01 1.613050103187561035e-01 -1.556306630373001099e-01 -1.716862171888351440e-01 2.407649457454681396e-01 1.788732707500457764e-01 2.364881038665771484e-01 9.031581133604049683e-02 -6.901755183935165405e-02 -4.748691245913505554e-02 -9.503582119941711426e-02 1.521610617637634277e-01 1.135123334825038910e-02 -8.951614797115325928e-02 1.721928417682647705e-01 3.032697178423404694e-02 1.520215570926666260e-01 9.257323294878005981e-02 1.116783618927001953e-01 -1.197159886360168457e-01 -3.364180922508239746e-01 -2.645762860774993896e-01 1.355194896459579468e-01 -1.658031791448593140e-01 2.552570104598999023e-01 2.143721841275691986e-02 1.306566447019577026e-01 6.152428314089775085e-02 -4.795329570770263672e-01
1.891459710896015167e-02 1.611167639493942261e-01 6.214702036231756210e-03 5.772666260600090027e-02 1.124906726181507111e-02 -1.032154932618141174e-01 8.089546114206314087e-02 2.360079996287822723e-02 -1.143121719360351562e-01 1.266034692525863647e-01 5.363398417830467224e-02 2.031214982271194458e-01 -1.828938573598861694e-01 1.508269906044006348e-01 2.023153901100158691e-01 -2.059838473796844482e-01 -1.127414777874946594e-02 1.737189739942550659e-01 -1.484028249979019165e-01 1.968196183443069458e-01 2.931446433067321777e-01 4.356995970010757446e-02 -2.027444690465927124e-01 -1.867267787456512451e-01 5.169203132390975952e-02 -4.113904014229774475e-02 3.995810821652412415e-02 2.531661689281463623e-01 -2.107511460781097412e-01 1.508559137582778931e-01 -1.558557003736495972e-01 -5.685518383979797363e-01
-3.555988371372222900e-01 5.278996657580137253e-03 -1.381587386131286621e-01 1.509569585323333740e-01 3.323361575603485107e-01 1.863925457000732422e-01 -4.788850247859954834e-02 -1.581587195396423340e-01 2.600694298744201660e-01 -1.413997262716293335e-01 1.993260979652404785e-01 -8.964729495346546173e-03 2.948079258203506470e-02 1.265093535184860229e-01 -9.374209493398666382e-02 -2.243792712688446045e-01 -4.875364527106285095e-02 -1.495453119277954102e-01 -3.075505495071411133e-01 2.682125270366668701e-01 6.668610870838165283e-02 9.993854165077209473e-02 4.209249466657638550e-02 -5.584873259067535400e-02 -2.460924088954925537e-01 5.783177539706230164e-02 1.328899525105953217e-02 1.760187186300754547e-02 -3.903809189796447754e-01 -1.047705672681331635e-02 -4.672316089272499084e-02 -1.613261401653289795e-01
-6.168703734874725342e-02 -2.068475820124149323e-02 -8.605815470218658447e-02 2.290381193161010742e-01 4.661228060722351074e-01 -4.962492734193801880e-03 -8.863246440887451172e-02 2.465061098337173462e-01 1.944891549646854401e-02 5.486789718270301819e-02 6.783343106508255005e-02 9.326391667127609253e-02 -3.604137003421783447e-01 2.811818420886993408e-01 -8.430536091327667236e-02 1.450598426163196564e-02 -1.081854179501533508e-01 1.682099550962448120e-01 -2.004958130419254303e-02 -2.049992233514785767e-01 -9.488112479448318481e-02 1.526324264705181122e-02 1.023048087954521179e-01 1.494171470403671265e-01 -1.903713345527648926e-01 2.770215868949890137e-01 2.414317727088928223e-01 2.155258506536483765e-01 2.441233024001121521e-02 2.267016619443893433e-01 6.468218564987182617e-02 -1.366392374038696289e-01
1.765660196542739868e-02 -1.622232049703598022e-01 -3.494061231613159180e-01 6.875362247228622437e-02 3.652278780937194824e-01 2.505056373775005341e-02 -2.078735530376434326e-01 1.466008573770523071e-01 6.986015290021896362e-02 8.568633347749710083e-02 2.601866126060485840e-01 -8.277603983879089355e-02 9.669034741818904877e-03 2.653606832027435303e-01 1.698010414838790894e-02 -1.693432033061981201e-01 7.099750638008117676e-02 6.464616209268569946e-02 4.210162535309791565e-02 8.515972644090652466e-02 4.444398283958435059e-01 -6.347238272428512573e-02 -8.391815423965454102e-02 -2.453343868255615234e-01 -1.988676190376281738e-01 -1.240001916885375977e-01 -2.904213406145572662e-02 3.415948525071144104e-02 -1.618606597185134888e-01 1.635903418064117432e-01 -2.457632124423980713e-01 -6.530727446079254150e-02
-1.170755480416119099e-03 -1.397772226482629776e-02 1.163910254836082458e-01 4.280089959502220154e-02 2.208632379770278931e-01 1.353510282933712006e-02 2.296177893877029419e-01 1.851967722177505493e-02 -1.446974724531173706e-01 1.408329159021377563e-01 1.532597243785858154e-01 1.127809435129165649e-01 -2.361490726470947266e-01 -1.197902765125036240e-02 -7.340900599956512451e-02 -1.742798984050750732e-01 3.669031262397766113e-01 3.345506191253662109e-01 -4.097487926483154297e-01 1.351104080677032471e-01 -2.140118181705474854e-01 1.517953872680664062e-01 -2.741333469748497009e-02 -1.246758028864860535e-01 -2.126177400350570679e-01 -2.281626611948013306e-01 -1.051894724369049072e-01 8.373565971851348877e-02 -3.957604989409446716e-02 -2.222836203873157501e-02 7.281547784805297852e-02 -2.705714404582977295e-01
-1.988674700260162354e-01 8.390689641237258911e-02 -1.191953271627426147e-01 -1.090540438890457153e-01 3.828691840171813965e-01 1.826754361391067505e-01 3.431559726595878601e-02 2.996208518743515015e-02 2.133688777685165405e-01 1.688162386417388916e-01 -2.307330518960952759e-01 -2.933396697044372559e-01 7.456380128860473633e-02 2.434401810169219971e-01 -1.832434237003326416e-01 2.214746363461017609e-02 1.234484165906906128e-01 1.963565200567245483e-01 -1.558700650930404663e-01 2.960674762725830078e-01 4.290269687771797180e-02 5.554771423339843750e-02 -2.320418208837509155e-01 -6.901014596223831177e-02 -1.842181980609893799e-01 -3.576144808903336525e-03 1.065227240324020386e-01 -2.387820035219192505e-01 -2.742895623669028282e-03 7.520484924316406250e-02 2.394957840442657471e-01 -1.961133331060409546e-01
-1.770221889019012451e-01 6.987302750349044800e-02 1.136897802352905273e-01 8.630736917257308960e-02 1.984811276197433472e-01 1.052326411008834839e-01 -1.400451362133026123e-01 9.307757019996643066e-02 -1.853465586900711060e-01 1.445185393095016479e-01 2.704457752406597137e-02 1.363140642642974854e-01 6.552921980619430542e-02 4.147124588489532471e-01 -2.839635312557220459e-01 -3.586306571960449219e-01 -5.923818424344062805e-02 9.397190064191818237e-02 -3.076265156269073486e-01 1.952259093523025513e-01 -1.125894784927368164e-01 -1.578568108379840851e-02 9.959666430950164795e-02 -2.356708645820617676e-01 -1.152140721678733826e-01 1.640465110540390015e-01 2.186649246141314507e-03 -4.764334857463836670e-02 -1.734920442104339600e-01 2.694777548313140869e-01 -7.348268479108810425e-02 -1.747218668460845947e-01
-2.106821686029434204e-01 -1.878835856914520264e-01 2.222251333296298981e-02 3.712436184287071228e-02 8.366347849369049072e-02 -3.333999812602996826e-01 -2.443173974752426147e-01 2.169622480869293213e-01 2.432266622781753540e-01 1.593603044748306274e-01 -1.416808217763900757e-01 2.074298560619354248e-01 -5.553612112998962402e-02 -2.200596928596496582e-01 -8.687485754489898682e-02 6.404770165681838989e-02 -7.300986349582672119e-02 -4.975231830030679703e-03 -1.312980949878692627e-01 2.382373660802841187e-01 3.956066444516181946e-03 2.344399094581604004e-01 -1.080233082175254822e-01 -2.131480723619461060e-02 -3.377064466476440430e-01 1.119255349040031433e-01 -9.388361126184463501e-02 -1.293841563165187836e-02 -3.703697770833969116e-02 -7.082914561033248901e-02 9.345439076423645020e-02 -4.307870864868164062e-01
-1.914635449647903442e-01 1.041118055582046509e-01 6.388831883668899536e-02 1.711895614862442017e-01 2.887399196624755859e-01 -1.029452960938215256e-02 -3.615797758102416992e-01 -4.582521691918373108e-02 2.321063578128814697e-01 4.598319903016090393e-02 2.593150436878204346e-01 -8.583316579461097717e-03 2.062136232852935791e-01 2.894997894763946533e-01 2.429024428129196167e-01 -9.251485019922256470e-02 -1.153615713119506836e-01 2.480723150074481964e-02 -1.403058022260665894e-01 -7.315310835838317871e-02 -1.696122288703918457e-01 2.337260991334915161e-01 -1.991357952356338501e-01 -2.352995872497558594e-01 -1.662472337484359741e-01 7.855675369501113892e-02 -1.120851114392280579e-01 2.893670275807380676e-02 -8.404465019702911377e-02 3.577170521020889282e-02 1.796598285436630249e-01 -2.835299968719482422e-01
-2.148912101984024048e-01 -5.172522366046905518e-02 -2.632829844951629639e-01 3.551182895898818970e-02 1.455226093530654907e-01 5.792910978198051453e-02 1.118107140064239502e-01 2.629205584526062012e-01 -3.983121737837791443e-02 2.320045791566371918e-02 -1.582069694995880127e-01 3.314815461635589600e-01 1.851822249591350555e-02 4.567058682441711426e-01 1.530575901269912720e-01 -1.799951344728469849e-01 2.666787803173065186e-01 1.753990352153778076e-01 -6.626504007726907730e-03 2.616493590176105499e-02 -1.256608963012695312e-01 -1.725685596466064453e-01 -3.935936838388442993e-02 1.118534803390502930e-01 -5.818827450275421143e-02 -3.826170787215232849e-02 2.112119942903518677e-01 2.590282261371612549e-02 -1.866587698459625244e-01 1.683581769466400146e-01 2.878484688699245453e-02 -3.102189004421234131e-01
5.780752748250961304e-02 9.023652225732803345e-02 -2.539855241775512695e-01 9.349367022514343262e-02 2.604663968086242676e-01 6.381442304700613022e-03 1.767638511955738068e-02 2.506406903266906738e-01 6.817908026278018951e-03 -1.853281445801258087e-02 1.046432629227638245e-01 -6.803596019744873047e-02 -1.298540383577346802e-01 2.372959405183792114e-01 2.781655192375183105e-01 -4.300644248723983765e-02 3.174026310443878174e-01 -6.557169556617736816e-02 -4.592869579792022705e-01 -1.713996380567550659e-01 -5.205586180090904236e-02 -4.115503281354904175e-02 -1.857332736253738403e-01 -9.617266803979873657e-02 -2.460620701313018799e-01 -2.054478041827678680e-02 4.640999808907508850e-02 -1.017764136195182800e-01 -2.462396025657653809e-01 1.587031483650207520e-01 -1.428798288106918335e-01 -2.065210342407226562e-01
-1.891788095235824585e-01 -1.678400039672851562e-01 -3.691160678863525391e-01 5.662019550800323486e-02 1.341362949460744858e-02 -6.966798752546310425e-02 -3.673462867736816406e-01 1.592475175857543945e-01 6.822644267231225967e-03 2.688229680061340332e-01 -1.166516840457916260e-01 1.793348491191864014e-01 -7.080785185098648071e-02 6.401194632053375244e-02 1.190597787499427795e-01 -2.562761306762695312e-01 -2.159522287547588348e-02 -8.426412940025329590e-02 -1.785478889942169189e-01 -5.933879408985376358e-03 -1.395601928234100342e-01 9.557615220546722412e-02 -2.570652067661285400e-01 -5.956921726465225220e-02 -3.024090230464935303e-01 1.052098572254180908e-01 1.761584877967834473e-01 2.647933959960937500e-01 -1.167425885796546936e-01 -4.236177727580070496e-02 -2.611423376947641373e-03 -2.595863342285156250e-01
-2.662774920463562012e-01 -1.406701933592557907e-02 -4.349108338356018066e-01 1.276568621397018433e-01 2.635158896446228027e-01 8.952052146196365356e-02 -2.651898264884948730e-01 1.861069053411483765e-01 -7.046147435903549194e-02 3.542473316192626953e-01 -6.893031299114227295e-02 -1.037741377949714661e-01 5.582765117287635803e-02 1.080258265137672424e-01 1.447492539882659912e-01 -2.443098574876785278e-01 1.967580616474151611e-01 9.731189906597137451e-02 -5.513427034020423889e-02 7.804609090089797974e-02 -1.287851333618164062e-01 -1.163642331957817078e-01 -8.254833519458770752e-02 -4.843042790889739990e-02 -2.053875327110290527e-01 -1.176949888467788696e-01 1.305755227804183960e-01 3.444951474666595459e-01 -5.547322332859039307e-02 -2.905146405100822449e-02 2.687199041247367859e-02 -8.142286539077758789e-02
-1.204380616545677185e-01 -2.296935617923736572e-01 4.828716814517974854e-02 3.942488431930541992e-01 2.632843255996704102e-01 5.986647680401802063e-02 -1.935676932334899902e-01 1.655203998088836670e-01 2.538494579493999481e-02 1.424061954021453857e-01 1.649422496557235718e-01 2.919874899089336395e-02 -1.104339212179183960e-01 3.321594893932342529e-01 -4.139547348022460938e-01 -3.614306747913360596e-01 -2.022004313766956329e-02 1.021252572536468506e-01 -1.005153134465217590e-01 -4.791213199496269226e-02 -1.987161859869956970e-02 -4.655944928526878357e-02 1.295930705964565277e-02 -1.755377948284149170e-01 -1.050129085779190063e-01 6.672770529985427856e-02 1.910974644124507904e-02 -3.471939265727996826e-02 -6.466906517744064331e-02 1.697352528572082520e-01 8.333289623260498047e-02 -2.234638184309005737e-01
4.178721457719802856e-02 -2.330576032400131226e-01 -5.346009135246276855e-02 9.647740423679351807e-02 2.482763528823852539e-01 -1.225804686546325684e-01 9.099889546632766724e-02 2.459946125745773315e-01 2.096982747316360474e-01 3.430836498737335205e-01 2.503516525030136108e-02 2.257140129804611206e-01 -3.699115216732025146e-01 4.439332988113164902e-03 -9.255987405776977539e-02 -5.517016351222991943e-02 -1.668256223201751709e-01 -8.063206076622009277e-02 9.253796935081481934e-02 -1.377092748880386353e-01 -5.096405744552612305e-02 5.645519495010375977e-02 1.007580384612083435e-01 2.743802666664123535e-01 -1.886042356491088867e-01 2.632460594177246094e-01 5.338669940829277039e-02 -4.045538976788520813e-02 -8.912859112024307251e-02 2.138938605785369873e-01 -9.470222145318984985e-02 -3.154229223728179932e-01
-3.525387868285179138e-02 -2.972724437713623047e-01 -1.112991794943809509e-01 1.395353525876998901e-01 2.107804417610168457e-01 -1.166470199823379517e-01 -1.928142309188842773e-01 -7.389134168624877930e-02 -3.484266623854637146e-02 6.810140609741210938e-02 1.760357469320297241e-01 1.731225848197937012e-01 -9.802503883838653564e-02 2.711308598518371582e-01 6.104607135057449341e-02 -1.434091478586196899e-01 3.396911621093750000e-01 1.790792644023895264e-01 8.865065872669219971e-03 -1.261088401079177856e-01 1.312170922756195068e-02 1.828006058931350708e-01 -3.320544958114624023e-01 1.406728383153676987e-02 -2.963834702968597412e-01 -4.927891120314598083e-02 2.114880532026290894e-01 2.051969021558761597e-01 -5.289594829082489014e-02 2.705712318420410156e-01 8.975094556808471680e-02 -1.870205253362655640e-01
-2.236216962337493896e-01 1.285932660102844238e-01 -1.288502365350723267e-01 7.801163196563720703e-02 1.453735828399658203e-01 2.062942832708358765e-03 -4.662055149674415588e-02 1.308968365192413330e-01 1.297968327999114990e-01 4.687896370887756348e-02 8.707999251782894135e-03 3.169820606708526611e-01 1.686221733689308167e-02 3.610675036907196045e-01 1.540438979864120483e-01 -1.815314888954162598e-01 2.441729605197906494e-01 1.775149255990982056e-01 -6.903672218322753906e-02 1.200035661458969116e-01 -2.755386233329772949e-01 1.532368920743465424e-02 -3.280467987060546875e-01 2.913782605901360512e-03 -1.689320653676986694e-01 5.494702234864234924e-02 3.155574500560760498e-01 -1.223784461617469788e-01 -2.468113303184509277e-01 1.312052309513092041e-01 -3.624945506453514099e-02 -2.091765254735946655e-01
-1.726074069738388062e-01 -1.292865723371505737e-01 -8.082339912652969360e-02 1.037207618355751038e-02 2.972599565982818604e-01 1.999986171722412109e-02 1.212524324655532837e-01 3.865473866462707520e-01 6.507366150617599487e-02 5.980467423796653748e-03 5.496266856789588928e-02 6.374424695968627930e-02 7.695513963699340820e-02 1.920329779386520386e-01 -3.076433837413787842e-01 -5.190968140959739685e-02 1.629083156585693359e-01 9.075810015201568604e-02 -2.464917302131652832e-01 2.373845130205154419e-01 2.273822426795959473e-01 2.186970086768269539e-04 1.381866633892059326e-01 -6.514881551265716553e-02 -1.385146975517272949e-01 6.007982417941093445e-03 1.018867418169975281e-01 2.712988257408142090e-01 -8.666625618934631348e-02 1.141454875469207764e-01 -2.034080177545547485e-01 -3.878465592861175537e-01
-1.511435359716415405e-01 -2.145395874977111816e-01 -1.284357905387878418e-01 1.195713505148887634e-01 1.886088252067565918e-01 -1.299949642270803452e-02 -1.446404904127120972e-01 -1.474337875843048096e-01 1.642828285694122314e-01 1.412293910980224609e-01 1.089606285095214844e-01 2.019787281751632690e-01 1.446619033813476562e-01 3.887040019035339355e-01 2.720760405063629150e-01 -2.328176945447921753e-01 8.831084519624710083e-02 3.376916348934173584e-01 -1.797819733619689941e-01 -9.867329150438308716e-02 3.675575368106365204e-03 8.451512455940246582e-02 4.405276104807853699e-02 1.131172254681587219e-01 -2.995656430721282959e-01 3.792699053883552551e-02 1.813839524984359741e-01 2.083233445882797241e-01 1.940591931343078613e-01 1.366680562496185303e-01 1.115456372499465942e-01 -6.663969717919826508e-03
-2.161381989717483521e-01 -2.000969946384429932e-01 1.019336655735969543e-01 1.766816675662994385e-01 2.556903660297393799e-01 -9.210487455129623413e-02 -2.738415002822875977e-01 1.373572051525115967e-01 3.836697712540626526e-02 -1.198880653828382492e-02 2.588630914688110352e-01 -7.445611804723739624e-02 -8.772167377173900604e-03 1.367038786411285400e-01 -2.531048357486724854e-01 1.055748313665390015e-01 9.311729669570922852e-02 3.109674155712127686e-01 -6.979650259017944336e-02 1.262519806623458862e-01 -1.975913494825363159e-01 -1.772096194326877594e-02 -5.043392535299062729e-03 -1.499038189649581909e-01 -3.520876467227935791e-01 -5.923861637711524963e-02 1.533952802419662476e-01 8.108324557542800903e-02 1.230234280228614807e-01 3.030245006084442139e-01 9.852802753448486328e-02 -2.711042165756225586e-01
-2.001265138387680054e-01 -2.289147078990936279e-01 -1.264647990465164185e-01 2.231247425079345703e-01 3.513251245021820068e-01 -4.873906727880239487e-03 1.170154437422752380e-01 5.107754841446876526e-02 -4.256430640816688538e-02 1.273993253707885742e-01 -8.230455964803695679e-02 5.398469045758247375e-02 -1.294693946838378906e-01 3.309702277183532715e-01 -2.059081941843032837e-01 -2.353080809116363525e-01 -1.900807321071624756e-01 -3.349709138274192810e-02 -1.214942261576652527e-01 -2.961275540292263031e-02 -2.095359377562999725e-02 2.866696417331695557e-01 1.746990978717803955e-01 5.567857250571250916e-02 1.325389891862869263e-01 1.363455802202224731e-01 -7.753427326679229736e-02 1.571951210498809814e-01 -2.224207818508148193e-01 8.235840499401092529e-02 6.685880944132804871e-03 -3.973742127418518066e-01
-1.093019358813762665e-02 -1.583291962742805481e-02 2.390970912529155612e-04 -6.043392419815063477e-02 3.320492804050445557e-01 -2.200455963611602783e-01 1.066191792488098145e-01 1.461966633796691895e-01 2.735774777829647064e-02 1.095686703920364380e-01 -5.451588705182075500e-02 -1.081945300102233887e-01 1.072891354560852051e-01 1.480225026607513428e-01 1.595778912305831909e-01 -9.928217157721519470e-03 1.450836807489395142e-01 1.054172962903976440e-01 -2.440175861120223999e-01 -1.671779602766036987e-01 2.746675610542297363e-01 -5.930824950337409973e-02 -1.675577610731124878e-01 -6.533110141754150391e-02 5.981010198593139648e-02 -1.731896102428436279e-01 -3.337628021836280823e-02 -3.560054302215576172e-02 -5.824511498212814331e-02 5.465292930603027344e-02 6.548790633678436279e-02 -6.637488603591918945e-01
-1.926047950983047485e-01 -1.951257884502410889e-01 -3.171967864036560059e-01 -2.492575198411941528e-01 3.135614991188049316e-01 -1.951846331357955933e-01 -2.216454893350601196e-01 -5.382889136672019958e-02 -1.695814877748489380e-01 2.020682096481323242e-01 5.706364661455154419e-02 -5.292785167694091797e-02 -6.349609792232513428e-02 -5.379857495427131653e-02 3.924111276865005493e-02 -2.464193254709243774e-01 1.841131150722503662e-01 1.190389990806579590e-01 -1.009481921792030334e-01 -9.580132551491260529e-03 8.123373845592141151e-04 -1.017095614224672318e-02 -6.844640523195266724e-02 1.715128570795059204e-01 -3.193938434123992920e-01 8.546009659767150879e-03 2.724038660526275635e-01 2.361952364444732666e-01 -1.743118166923522949e-01 9.589737653732299805e-02 5.780055001378059387e-02 -2.474941760301589966e-01
-1.238805204629898071e-01 -1.739823520183563232e-01 1.115926653146743774e-01 2.999964058399200439e-01 3.187805712223052979e-01 8.731413632631301880e-02 -1.611471474170684814e-01 8.637315779924392700e-02 -2.265371009707450867e-02 3.133202195167541504e-01 1.193722933530807495e-01 2.094098627567291260e-01 -6.756223738193511963e-02 2.500100731849670410e-01 -1.503483802080154419e-01 -2.702418267726898193e-01 1.914987899363040924e-02 1.363964080810546875e-01 -2.323864102363586426e-01 1.649422943592071533e-01 -1.091433316469192505e-01 1.689010113477706909e-01 3.071320950984954834e-01 -1.803690940141677856e-01 7.390414178371429443e-02 -1.135516446083784103e-02 -1.243126690387725830e-01 -1.326049864292144775e-01 -3.152023628354072571e-02 1.615724116563796997e-01 -5.124554783105850220e-02 -2.322348207235336304e-01
-1.073611993342638016e-02 -2.976078987121582031e-01 -2.393279373645782471e-01 -1.652845293283462524e-01 4.378083646297454834e-01 -1.468220204114913940e-01 -8.382765948772430420e-02 -9.711554646492004395e-02 -1.928144879639148712e-02 5.093476548790931702e-02 4.620844870805740356e-02 7.591968774795532227e-02 -1.461171060800552368e-01 1.121906097978353500e-02 3.702718615531921387e-01 -3.140590488910675049e-01 1.034073308110237122e-01 -1.526392344385385513e-02 -2.166690863668918610e-02 -3.041420504450798035e-02 1.686598509550094604e-01 1.104444563388824463e-01 -3.537527471780776978e-02 -1.388411503285169601e-02 -2.745462357997894287e-01 1.559172123670578003e-01 2.232730090618133545e-01 3.998681902885437012e-02 -1.220102831721305847e-01 6.508705019950866699e-02 2.147987335920333862e-01 -2.411323785781860352e-01
-3.401754796504974365e-01 -1.675065159797668457e-01 -7.408113777637481689e-02 -2.028124630451202393e-01 3.175218701362609863e-01 1.742309182882308960e-01 7.232309132814407349e-02 2.393127828836441040e-01 1.649556905031204224e-01 5.317929014563560486e-02 9.397849440574645996e-02 -7.446442544460296631e-02 -1.032916083931922913e-01 -7.422585785388946533e-02 -1.699009239673614502e-01 3.260280564427375793e-02 2.502760291099548340e-01 7.904191315174102783e-02 -1.672202795743942261e-01 1.806380748748779297e-01 1.985260695219039917e-01 1.840840280055999756e-01 1.939668208360671997e-01 -7.313564419746398926e-02 4.111787676811218262e-02 -3.996446728706359863e-02 -1.180817186832427979e-01 1.272305101156234741e-01 -9.068593382835388184e-02 2.852172553539276123e-01 -1.673132777214050293e-01 -3.586991131305694580e-01
-2.335777133703231812e-01 -2.099750190973281860e-01 -4.861592873930931091e-02 2.525729835033416748e-01 1.063917130231857300e-01 4.457784071564674377e-02 -3.938113898038864136e-02 5.933621525764465332e-02 -2.505388557910919189e-01 1.834356486797332764e-01 2.375215888023376465e-01 2.344486713409423828e-01 2.905379235744476318e-02 2.423694431781768799e-01 -1.730199158191680908e-01 -2.268433868885040283e-01 -4.117803275585174561e-02 1.169496998190879822e-01 -2.658003866672515869e-01 1.400376111268997192e-01 -7.310587167739868164e-02 1.639975309371948242e-01 2.075313627719879150e-01 -9.491544216871261597e-02 4.170322790741920471e-02 5.280583351850509644e-02 -3.035917505621910095e-02 -1.235172301530838013e-01 -1.397530734539031982e-01 3.124986290931701660e-01 -1.967303603887557983e-01 -3.185740709304809570e-01
-1.469061430543661118e-02 -2.257274836301803589e-01 -1.814690679311752319e-01 3.562986105680465698e-02 4.080964922904968262e-01 -1.380769461393356323e-01 -8.088256232440471649e-03 7.757030427455902100e-02 1.000004559755325317e-01 1.888493597507476807e-01 -1.384286433458328247e-01 1.226649358868598938e-01 9.245385974645614624e-02 8.765122294425964355e-02 -1.959227323532104492e-01 -5.079517886042594910e-02 1.598211526870727539e-01 3.716473653912544250e-02 -2.949295341968536377e-01 -2.029269337654113770e-01 2.564992308616638184e-01 -9.076364338397979736e-02 -8.701921254396438599e-02 3.733759745955467224e-03 5.571050569415092468e-02 -5.097157508134841919e-02 -2.171498239040374756e-01 7.362136244773864746e-02 9.914126992225646973e-02 -4.710571467876434326e-02 1.210582479834556580e-01 -5.139928460121154785e-01
-2.316446006298065186e-01 1.045091822743415833e-01 -1.485347002744674683e-01 4.671951755881309509e-02 3.174204230308532715e-01 4.456848278641700745e-02 5.885743349790573120e-02 1.127326954156160355e-02 1.684013158082962036e-01 1.185880377888679504e-01 -2.283861935138702393e-01 9.148651361465454102e-02 -1.834340989589691162e-01 1.048898091539740562e-03 4.667010009288787842e-01 3.836703673005104065e-02 9.132272005081176758e-02 1.144591271877288818e-01 -2.297846972942352295e-01 3.968357294797897339e-02 1.759959608316421509e-01 -1.656369566917419434e-01 -2.426523864269256592e-01 1.844629272818565369e-02 -3.197540640830993652e-01 -1.541122794151306152e-01 -1.139848977327346802e-01 8.345688879489898682e-02 1.558726467192173004e-02 -2.133472263813018799e-02 1.274359691888093948e-02 -3.296941220760345459e-01
-4.252504110336303711e-01 1.248658541589975357e-02 -1.991390585899353027e-01 -8.295432198792695999e-04 3.375473022460937500e-01 2.115803956985473633e-01 7.166117429733276367e-02 1.585894636809825897e-02 -9.266554564237594604e-02 1.623645722866058350e-01 -9.332352876663208008e-02 3.397353738546371460e-02 -1.828309707343578339e-02 1.763397604227066040e-01 -1.687402874231338501e-01 -4.209524765610694885e-02 -1.621439307928085327e-01 4.845783859491348267e-02 -3.881446123123168945e-01 9.775584936141967773e-02 2.679442800581455231e-02 2.373027354478836060e-01 1.206064224243164062e-01 1.036701202392578125e-01 -1.120871026068925858e-02 -4.508019983768463135e-02 1.000219881534576416e-01 2.382522672414779663e-01 -1.320125460624694824e-01 2.671250998973846436e-01 -1.050704717636108398e-01 -2.623844742774963379e-01
-2.021489292383193970e-01 -3.413989543914794922e-01 -7.559689134359359741e-02 -1.384374052286148071e-01 1.802965402603149414e-01 -3.571570292115211487e-02 -6.834731251001358032e-02 1.533185839653015137e-01 1.102547124028205872e-01 2.996432185173034668e-01 3.045679330825805664e-01 -5.790741741657257080e-02 -9.503498673439025879e-03 4.919899627566337585e-02 1.394168436527252197e-01 2.137269824743270874e-02 -6.682427227497100830e-02 8.698458969593048096e-02 1.944167912006378174e-01 1.353290528059005737e-01 4.083911702036857605e-02 3.632083907723426819e-02 -1.504238415509462357e-02 -3.267379999160766602e-01 -3.790573775768280029e-01 1.194184646010398865e-01 -2.465299516916275024e-01 1.626007407903671265e-01 -1.586297303438186646e-01 4.096205532550811768e-02 -1.378418505191802979e-02 -2.915020883083343506e-01
-3.306995630264282227e-01 -3.734313696622848511e-02 -8.401893079280853271e-02 2.272255569696426392e-01 2.798756361007690430e-01 -2.555921673774719238e-02 -4.041100293397903442e-02 9.205292910337448120e-02 -4.822176322340965271e-02 5.097711458802223206e-02 -1.766207814216613770e-01 -4.467622935771942139e-02 1.920538954436779022e-02 3.422829508781433105e-01 3.580080866813659668e-01 -1.345801204442977905e-01 8.935284614562988281e-02 -3.471632674336433411e-02 -2.475262731313705444e-01 2.600989043712615967e-01 -2.014727741479873657e-01 -1.252797096967697144e-01 1.804623939096927643e-02 -3.166866898536682129e-01 -2.688546478748321533e-01 -1.866743154823780060e-02 -1.644474864006042480e-01 -4.223775863647460938e-02 1.145728155970573425e-01 -3.191675990819931030e-02 5.264708399772644043e-02 -1.617133468389511108e-01
5.318194627761840820e-02 6.560214608907699585e-02 5.955982953310012817e-02 -1.688745617866516113e-02 3.429937362670898438e-01 3.878822922706604004e-02 -5.841120705008506775e-02 -3.360582888126373291e-02 1.582384854555130005e-02 1.564185172319412231e-01 2.598108649253845215e-01 1.672654151916503906e-01 -3.076664805412292480e-01 2.665463984012603760e-01 8.396955579519271851e-02 -1.402457058429718018e-01 1.682485044002532959e-01 2.165170758962631226e-01 -2.065610587596893311e-01 1.259265691041946411e-01 -3.109245598316192627e-01 8.277346193790435791e-02 -2.791302204132080078e-01 6.792875379323959351e-02 -2.740795314311981201e-01 8.171827346086502075e-02 1.223950237035751343e-01 1.510045528411865234e-01 -1.013943403959274292e-01 2.861484587192535400e-01 -1.079186126589775085e-01 -9.781996905803680420e-02
-1.604347527027130127e-01 -1.387886852025985718e-01 -1.873789355158805847e-02 2.241451665759086609e-02 1.401457786560058594e-01 1.982443034648895264e-01 -8.212271332740783691e-02 4.662480577826499939e-02 2.961495220661163330e-01 -4.484791308641433716e-03 2.229308038949966431e-01 -9.167478233575820923e-02 5.890745297074317932e-02 6.462388485670089722e-02 9.582497924566268921e-02 9.304870665073394775e-02 8.323485404253005981e-02 -6.206518411636352539e-02 -2.008261531591415405e-01 3.053987920284271240e-01 3.691195324063301086e-02 2.150821387767791748e-01 3.167430683970451355e-02 -8.152299374341964722e-02 -3.040476143360137939e-01 -1.914912834763526917e-02 -2.686390187591314316e-03 -8.326221141032874584e-04 -4.535202682018280029e-01 3.173790276050567627e-01 2.910130843520164490e-02 -3.394747972488403320e-01
-2.953510284423828125e-01 -1.080741137266159058e-01 6.099176034331321716e-02 1.897835731506347656e-01 1.398592889308929443e-01 2.060403972864151001e-01 -1.118180807679891586e-02 1.332943886518478394e-02 2.403693646192550659e-01 2.138672322034835815e-01 1.206422597169876099e-01 -8.030874654650688171e-03 -6.675606220960617065e-02 4.789817035198211670e-01 -1.405928879976272583e-01 -3.691830337047576904e-01 -9.526218473911285400e-02 2.062154561281204224e-02 -3.252386450767517090e-01 1.422595381736755371e-01 -1.580008119344711304e-02 2.020255774259567261e-01 8.679962903261184692e-02 4.007957875728607178e-03 1.824986888095736504e-03 5.909479781985282898e-02 -2.163603715598583221e-02 4.952244833111763000e-02 4.395662620663642883e-02 1.932546049356460571e-01 -7.043345272541046143e-02 -2.369959354400634766e-01
-1.224088668823242188e-01 -2.289526909589767456e-02 3.772999346256256104e-02 -1.130438968539237976e-01 1.654150635004043579e-01 -1.595032215118408203e-01 4.577254876494407654e-02 4.847249016165733337e-02 2.643970847129821777e-01 4.924372211098670959e-02 -1.866651475429534912e-01 3.053206251934170723e-03 1.469976902008056641e-01 2.822958528995513916e-01 -6.849917024374008179e-02 9.063250571489334106e-02 2.551043331623077393e-01 1.161675304174423218e-01 -2.277415245771408081e-01 -4.499280452728271484e-02 3.417077958583831787e-01 1.660105437040328979e-01 -1.432583332061767578e-01 8.524456620216369629e-02 -1.897458285093307495e-01 -1.891145110130310059e-02 -1.759918630123138428e-01 2.409417331218719482e-01 1.327056437730789185e-02 2.786652743816375732e-01 -2.428154200315475464e-01 -3.534088134765625000e-01
1.259373873472213745e-01 -1.991163790225982666e-01 -2.943204045295715332e-01 5.546507611870765686e-02 2.696362435817718506e-01 -3.407011181116104126e-02 -1.623786240816116333e-01 -1.626406610012054443e-02 -8.908788673579692841e-03 2.921099662780761719e-01 6.559139490127563477e-02 2.220189571380615234e-01 -1.164479926228523254e-01 3.261961638927459717e-01 8.765608817338943481e-02 -1.923516839742660522e-01 1.924144476652145386e-01 3.064085543155670166e-01 -3.262174129486083984e-01 -1.631381213665008545e-01 -1.828959882259368896e-01 -7.034987956285476685e-02 -1.507179141044616699e-01 3.732588840648531914e-03 -1.385459750890731812e-01 7.867265492677688599e-03 2.057706471532583237e-03 1.890109628438949585e-01 -1.400432288646697998e-01 1.865644454956054688e-01 3.608855651691555977e-03 -1.271127015352249146e-01
4.253207147121429443e-02 1.362121701240539551e-01 -6.317796558141708374e-02 1.574567407369613647e-01 2.525621652603149414e-01 -7.447966188192367554e-02 -9.735482744872570038e-03 1.032215729355812073e-01 1.079375017434358597e-02 1.613113284111022949e-01 -2.293955385684967041e-01 9.662952274084091187e-02 -8.178300410509109497e-02 -5.562903732061386108e-02 2.435186691582202911e-02 -7.840391993522644043e-02 4.921109974384307861e-02 1.077183187007904053e-01 -3.043261170387268066e-01 2.259171605110168457e-01 3.316583931446075439e-01 1.501895580440759659e-02 -6.958930194377899170e-02 2.312614209949970245e-02 -1.236534565687179565e-01 -1.089734211564064026e-02 -1.146619096398353577e-01 2.805035710334777832e-01 -3.543571233749389648e-01 3.476837277412414551e-01 -1.947544664144515991e-01 -3.181967735290527344e-01
-7.107956800609827042e-03 -1.498785614967346191e-01 -2.682907581329345703e-01 7.799866795539855957e-02 3.156424164772033691e-01 4.094294086098670959e-02 -2.287000268697738647e-01 1.303246803581714630e-02 8.501747995615005493e-02 1.649327129125595093e-01 -3.215224742889404297e-01 2.530515789985656738e-01 -6.407238543033599854e-02 -1.379740685224533081e-01 1.853329390287399292e-01 -3.719925880432128906e-01 9.346330165863037109e-02 -9.739967435598373413e-02 -4.547891020774841309e-02 -9.317282587289810181e-02 2.027977555990219116e-01 4.352109134197235107e-02 -1.150178387761116028e-01 -1.878202408552169800e-01 -3.961929082870483398e-01 1.871987283229827881e-01 7.810483127832412720e-02 6.220684200525283813e-02 -8.701303601264953613e-02 3.744076937437057495e-02 -9.104770421981811523e-02 -9.048518538475036621e-02
-9.644613415002822876e-02 -2.597916126251220703e-01 -9.748402237892150879e-02 -1.390561610460281372e-01 5.427613854408264160e-01 -9.097626060247421265e-02 1.598064899444580078e-01 1.082664951682090759e-01 -1.096183154731988907e-02 1.107555702328681946e-01 2.282061129808425903e-01 -3.905149549245834351e-02 3.914931416511535645e-02 2.285904288291931152e-01 -2.268436104059219360e-01 4.899052157998085022e-02 3.737147897481918335e-02 4.015253111720085144e-02 1.658341735601425171e-01 2.819086313247680664e-01 1.439384669065475464e-01 7.970498502254486084e-02 7.126785814762115479e-02 -1.097370758652687073e-01 -2.321835011243820190e-01 2.409242093563079834e-02 9.407279640436172485e-02 1.266403496265411377e-01 -2.016043514013290405e-01 -5.054537672549486160e-03 -8.347198367118835449e-02 -3.153038620948791504e-01
-3.260018825531005859e-01 -3.323959410190582275e-01 -2.522183954715728760e-01 -4.218368604779243469e-02 1.707811504602432251e-01 1.208448931574821472e-01 -8.976001292467117310e-02 -9.767774492502212524e-03 -4.051135107874870300e-02 3.252422809600830078e-01 2.463153377175331116e-02 -9.402118623256683350e-03 -6.636213511228561401e-02 1.437586545944213867e-01 8.163881301879882812e-02 1.201923638582229614e-01 4.399655163288116455e-01 -6.444349884986877441e-02 1.269523333758115768e-02 1.375725716352462769e-01 1.322445925325155258e-02 -1.767037957906723022e-01 -1.043671295046806335e-01 -1.026812717318534851e-01 -2.173575460910797119e-01 6.464053690433502197e-02 9.872652590274810791e-02 -1.149956732988357544e-01 1.325760334730148315e-01 4.844243451952934265e-02 -3.575634211301803589e-02 -3.825955986976623535e-01
-2.234409898519515991e-01 1.275413185358047485e-01 -2.587271034717559814e-01 -7.898843288421630859e-02 3.575152754783630371e-01 -1.649567931890487671e-01 -6.646061688661575317e-02 1.539190262556076050e-01 6.656121462583541870e-02 3.684825599193572998e-01 1.160708740353584290e-01 4.174667298793792725e-01 -1.011548414826393127e-01 2.336072921752929688e-02 6.399836391210556030e-02 -3.688168227672576904e-01 1.310133934020996094e-01 -1.959064044058322906e-02 -1.126325596123933792e-02 -9.526873379945755005e-02 7.841311395168304443e-02 5.579366907477378845e-02 -2.346522510051727295e-01 -1.324126273393630981e-01 -3.510838747024536133e-02 9.237339347600936890e-02 1.285601854324340820e-01 1.576865315437316895e-01 -5.456625949591398239e-03 1.771155148744583130e-01 -3.569249436259269714e-02 -7.869469374418258667e-02
-1.372259408235549927e-01 2.849783515557646751e-03 -3.078431487083435059e-01 8.211001753807067871e-03 2.185170352458953857e-01 9.366395324468612671e-02 -7.921230792999267578e-02 7.305622845888137817e-02 1.052445098757743835e-01 1.410052627325057983e-01 -1.087913215160369873e-01 3.178253173828125000e-01 5.908301845192909241e-02 3.809572458267211914e-01 1.341518014669418335e-01 8.393749594688415527e-02 1.198916882276535034e-01 2.939987778663635254e-01 -9.392127394676208496e-02 1.760128140449523926e-01 -3.528727591037750244e-02 1.663929671049118042e-01 -1.895224899053573608e-01 2.023067772388458252e-01 -2.350995093584060669e-01 1.326555609703063965e-01 3.175224363803863525e-01 -5.986901745200157166e-02 -2.717567235231399536e-02 -6.552571803331375122e-02 -7.151321321725845337e-02 -2.586755454540252686e-01
-1.781262010335922241e-01 -7.816463708877563477e-02 -3.665136992931365967e-01 5.245155096054077148e-02 3.243390023708343506e-01 2.212431095540523529e-02 -2.469314634799957275e-01 1.550491899251937866e-01 1.213465183973312378e-01 3.255058825016021729e-01 2.285541407763957977e-02 -9.590194374322891235e-02 -4.132857918739318848e-02 -1.616445556282997131e-02 1.597468852996826172e-01 5.343094840645790100e-02 2.438710927963256836e-01 9.808170050382614136e-02 -1.271035075187683105e-01 2.050131857395172119e-01 9.651299566030502319e-03 -3.016147762537002563e-02 -1.484209597110748291e-01 5.325761437416076660e-02 -2.403605729341506958e-01 -2.902129292488098145e-01 2.853702604770660400e-01 2.298518568277359009e-01 -5.523029714822769165e-03 -1.121270097792148590e-02 6.389827281236648560e-02 -1.999611556529998779e-01
-8.569636940956115723e-02 7.555703073740005493e-02 -1.428254097700119019e-01 2.283123135566711426e-02 3.340070545673370361e-01 -3.000130951404571533e-01 5.469166487455368042e-02 2.322073727846145630e-01 9.967652708292007446e-02 1.815480291843414307e-01 -9.599184244871139526e-02 3.702929243445396423e-02 2.235729992389678955e-01 1.733460724353790283e-01 -2.152388542890548706e-01 -6.028571724891662598e-02 2.361023128032684326e-01 4.727936908602714539e-02 -2.738160453736782074e-02 -9.903295338153839111e-02 1.533423066139221191e-01 -1.007758304476737976e-01 -4.636665806174278259e-02 -5.697259306907653809e-02 -1.814249008893966675e-01 -1.591470791026949883e-03 -2.540628015995025635e-01 2.331676781177520752e-01 2.743583731353282928e-02 -1.532294452190399170e-01 -1.678858324885368347e-02 -4.900219440460205078e-01
-2.041029185056686401e-01 -1.173233166337013245e-01 -1.254280954599380493e-01 1.051789149641990662e-01 1.894508749246597290e-01 1.128991320729255676e-01 2.464664168655872345e-02 2.817442119121551514e-01 -1.170411109924316406e-01 2.003198117017745972e-01 5.614397302269935608e-02 1.776282191276550293e-01 1.042750030755996704e-01 2.134443074464797974e-01 3.081729114055633545e-01 -6.058709323406219482e-02 -8.824948221445083618e-03 1.165673732757568359e-01 -6.511929631233215332e-02 -2.646382665261626244e-03 -2.198556661605834961e-01 -2.407774776220321655e-01 -1.747297644615173340e-01 -3.177864253520965576e-01 -1.264092326164245605e-01 6.690433621406555176e-02 5.073796957731246948e-02 1.765670925378799438e-01 -1.336071342229843140e-01 9.268370270729064941e-02 -2.094230055809020996e-01 -4.065788686275482178e-01
-1.869167536497116089e-01 6.862228363752365112e-02 -1.725490093231201172e-01 -3.278546035289764404e-01 3.491879999637603760e-01 -1.637488603591918945e-01 -1.845155358314514160e-01 1.590603739023208618e-01 7.214455306529998779e-02 1.844764798879623413e-01 6.646145135164260864e-02 1.522410959005355835e-01 -2.116156071424484253e-01 2.431363463401794434e-01 1.991045475006103516e-01 -3.685700297355651855e-01 -8.451608568429946899e-02 -3.024052828550338745e-02 -2.485145032405853271e-01 -4.478852078318595886e-02 5.566947534680366516e-02 4.154361784458160400e-02 -2.564496994018554688e-01 -1.325509399175643921e-01 2.985401824116706848e-02 -1.370300948619842529e-01 7.406450808048248291e-02 -5.744281783699989319e-02 1.062524467706680298e-01 1.516068279743194580e-01 -7.119981944561004639e-02 -2.024943232536315918e-01
-3.653266131877899170e-01 -2.815653085708618164e-01 5.107201635837554932e-02 -2.558982558548450470e-02 4.369234442710876465e-01 -2.745700441300868988e-02 -3.290746361017227173e-02 1.022887602448463440e-01 1.567699015140533447e-01 -2.775194644927978516e-01 -6.812741607427597046e-02 5.251409113407135010e-02 1.237077564001083374e-01 3.445545136928558350e-01 -4.735385254025459290e-02 -1.006829440593719482e-01 9.210614114999771118e-02 1.437094714492559433e-02 5.113036371767520905e-03 9.372933208942413330e-02 2.604556381702423096e-01 1.227657273411750793e-01 -5.170356482267379761e-02 -2.886500582098960876e-02 9.243102371692657471e-02 -2.409216612577438354e-01 1.057956144213676453e-01 2.299131751060485840e-01 -1.148774549365043640e-01 8.225779980421066284e-02 -1.109796836972236633e-01 -2.419977188110351562e-01
-1.301508992910385132e-01 -8.545568585395812988e-02 -8.850564062595367432e-02 -3.369399532675743103e-02 2.098731398582458496e-01 -5.275264382362365723e-02 -3.197849541902542114e-02 2.869828641414642334e-01 2.738387323915958405e-02 5.605933070182800293e-02 2.874919772148132324e-02 1.315560191869735718e-01 -4.292526468634605408e-02 1.551589965820312500e-01 1.528274714946746826e-01 -2.205063551664352417e-01 3.317457139492034912e-01 1.908900775015354156e-02 8.487791754305362701e-03 1.107762977480888367e-01 -3.132528066635131836e-01 -1.639489978551864624e-01 -1.233347430825233459e-01 2.121819704771041870e-01 -2.601107060909271240e-01 4.800029471516609192e-02 2.974732518196105957e-01 9.970531612634658813e-02 -7.641763240098953247e-02 -2.995796501636505127e-01 -2.792927995324134827e-02 -3.793322145938873291e-01
-1.165583580732345581e-01 -4.376210644841194153e-02 -2.209883630275726318e-01 5.398530885577201843e-02 2.545147240161895752e-01 -6.457553803920745850e-02 -2.424722313880920410e-01 1.503746211528778076e-01 1.113020256161689758e-01 9.930841624736785889e-02 2.285342216491699219e-01 1.781572848558425903e-01 -2.341037094593048096e-01 3.316491544246673584e-01 1.092573404312133789e-01 1.803165525197982788e-01 2.179143279790878296e-01 4.844117537140846252e-02 -6.445074081420898438e-02 1.413243114948272705e-01 1.991108506917953491e-01 9.635396301746368408e-03 -2.128715515136718750e-01 -7.331250235438346863e-03 -8.028342574834823608e-02 -9.752223268151283264e-03 9.196728467941284180e-02 3.409900963306427002e-01 -6.176723539829254150e-02 8.719973266124725342e-02 -3.632038831710815430e-01 -1.823629736900329590e-01
-2.341184616088867188e-01 -2.363372147083282471e-01 -2.202566154301166534e-02 3.036275804042816162e-01 2.784933149814605713e-01 -6.658660620450973511e-02 -7.924778014421463013e-02 1.357388198375701904e-01 -4.334890469908714294e-02 2.841695845127105713e-01 1.078114211559295654e-01 2.419082373380661011e-01 -4.019518569111824036e-02 2.242847383022308350e-01 -1.686988621950149536e-01 -2.827327847480773926e-01 -1.464415937662124634e-01 8.914843946695327759e-02 -1.560068726539611816e-01 2.859306335449218750e-01 -7.527312636375427246e-02 1.508904993534088135e-01 2.973042130470275879e-01 1.131960004568099976e-01 -1.284260302782058716e-02 1.443787664175033569e-01 8.897349983453750610e-02 -2.450632862746715546e-02 -1.158752813935279846e-01 1.771421432495117188e-01 1.282079964876174927e-01 -1.448282450437545776e-01
-1.945493668317794800e-01 -1.406114250421524048e-01 -3.657064437866210938e-01 9.554939717054367065e-02 3.363218009471893311e-01 5.296833813190460205e-03 -1.840907149016857147e-02 6.211156724020838737e-04 -1.567908376455307007e-01 2.951296865940093994e-01 3.760446794331073761e-03 -1.347038000822067261e-01 1.278031989932060242e-02 1.295957565307617188e-01 -9.890142828226089478e-04 -1.648018211126327515e-01 1.834945976734161377e-01 -1.863410919904708862e-01 -2.109698951244354248e-02 4.901215806603431702e-02 2.618488669395446777e-01 -8.214149624109268188e-02 -1.825592070817947388e-01 -1.372753530740737915e-01 1.223480403423309326e-01 1.328044980764389038e-01 -4.908247664570808411e-02 1.156529560685157776e-01 -2.968608140945434570e-01 1.166576743125915527e-01 -2.960114479064941406e-01 -2.749388813972473145e-01
-1.096051409840583801e-01 -2.489285543560981750e-02 -6.520148366689682007e-02 3.758296370506286621e-01 1.119557097554206848e-01 -8.694439195096492767e-03 -1.521490216255187988e-01 2.664011120796203613e-01 -4.688837379217147827e-02 2.536662220954895020e-01 1.012066528201103210e-01 1.583718210458755493e-01 -1.418178081512451172e-01 3.414597809314727783e-01 -2.951510548591613770e-01 -2.594020366668701172e-01 -8.117314428091049194e-02 -5.472372099757194519e-02 -2.491960525512695312e-01 1.287536621093750000e-01 -1.542055904865264893e-01 -1.684248819947242737e-02 1.818678081035614014e-01 4.670614749193191528e-02 -1.043749079108238220e-01 1.731770932674407959e-01 -1.943484693765640259e-02 2.317081205546855927e-02 -1.556414179503917694e-02 1.816525906324386597e-01 -5.475110374391078949e-03 -3.457022905349731445e-01
-1.315564960241317749e-01 1.928318738937377930e-01 -1.763476133346557617e-01 -1.613670140504837036e-01 4.112186729907989502e-01 7.371747493743896484e-02 -1.951159387826919556e-01 1.702438443899154663e-01 -9.807831048965454102e-02 3.876991197466850281e-02 1.129079833626747131e-01 1.659416556358337402e-01 -1.389793306589126587e-01 2.571649551391601562e-01 2.712172865867614746e-01 1.043459698557853699e-01 8.244360238313674927e-02 1.952962875366210938e-01 -1.359805930405855179e-02 3.027018532156944275e-02 1.624163687229156494e-01 3.289392683655023575e-03 -1.746385842561721802e-01 -8.870938420295715332e-02 -1.970934718847274780e-01 -4.852331802248954773e-02 8.884017914533615112e-02 3.563087582588195801e-01 2.016218751668930054e-02 -6.521262973546981812e-02 -2.084641307592391968e-01 -3.008613884449005127e-01
-2.192161977291107178e-01 -1.030754446983337402e-01 7.750400155782699585e-02 -6.008914858102798462e-02 2.867380082607269287e-01 -1.421132087707519531e-01 -9.549143910408020020e-02 6.590317934751510620e-02 2.711043655872344971e-01 8.695600181818008423e-02 -6.939953658729791641e-03 -4.866656288504600525e-02 -3.671991080045700073e-02 8.196562528610229492e-02 -1.309775412082672119e-01 6.560279987752437592e-03 1.063194647431373596e-01 7.911647856235504150e-02 -2.311167269945144653e-01 1.573973596096038818e-01 5.009851455688476562e-01 3.505434840917587280e-02 -2.586328387260437012e-01 1.029939353466033936e-01 -2.793824076652526855e-01 -1.392311304807662964e-01 -2.338913083076477051e-01 2.025280892848968506e-01 1.809304021298885345e-02 -3.647441789507865906e-02 -1.397318542003631592e-01 -2.593724727630615234e-01
-2.188861928880214691e-02 -1.822604984045028687e-01 -1.104421988129615784e-01 2.531878054141998291e-01 3.521075844764709473e-01 1.055827066302299500e-01 6.109918002039194107e-03 9.732381999492645264e-02 2.717198431491851807e-02 2.376865148544311523e-01 -1.368890888988971710e-02 -1.635419763624668121e-02 2.971091866493225098e-01 2.289792150259017944e-01 2.886442244052886963e-01 7.885026745498180389e-03 2.201534956693649292e-01 1.091254279017448425e-01 -3.126926720142364502e-02 -3.647095859050750732e-01 2.045823782682418823e-01 1.347052156925201416e-01 1.076809018850326538e-01 -7.774291932582855225e-02 -1.178353428840637207e-01 1.709905266761779785e-02 1.680845171213150024e-01 -7.740605622529983521e-02 1.850763857364654541e-01 2.463052123785018921e-01 -6.153477355837821960e-02 -2.108543664216995239e-01
-1.656434237957000732e-01 7.288878783583641052e-03 1.034481376409530640e-01 6.724327057600021362e-02 2.002401202917098999e-01 1.999466717243194580e-01 -1.566994339227676392e-01 2.353038191795349121e-01 1.555596850812435150e-02 1.634445339441299438e-01 -2.369639277458190918e-01 -1.483599245548248291e-01 4.761885851621627808e-02 1.677177101373672485e-01 -2.515345215797424316e-01 -1.955963522195816040e-01 -9.073386341333389282e-02 -4.543935507535934448e-02 -2.516926527023315430e-01 1.720612496137619019e-01 1.794408559799194336e-01 -6.291429698467254639e-02 -1.831631213426589966e-01 -1.051774621009826660e-02 -5.138288736343383789e-01 6.286405771970748901e-02 -3.709859400987625122e-02 8.732171356678009033e-02 -1.791740357875823975e-01 -3.029720485210418701e-02 2.664158046245574951e-01 -7.877441495656967163e-02
-2.843221724033355713e-01 -1.733401864767074585e-01 -1.130951419472694397e-01 2.037609219551086426e-01 1.612492501735687256e-01 1.900810748338699341e-01 -4.080922156572341919e-02 8.114167302846908569e-02 1.894882470369338989e-01 2.761247158050537109e-01 2.263720780611038208e-01 1.345323026180267334e-01 -9.198323637247085571e-02 3.916193544864654541e-01 -1.276579350233078003e-01 -3.177679777145385742e-01 -1.697991639375686646e-01 -8.210592716932296753e-02 -3.231006562709808350e-01 2.059790343046188354e-01 1.303173229098320007e-02 1.486650109291076660e-01 1.035720184445381165e-01 -6.889174878597259521e-02 -3.039078146684914827e-04 9.261462837457656860e-02 -4.266717657446861267e-02 2.553165890276432037e-02 -9.004907310009002686e-02 1.842250823974609375e-01 -8.142254501581192017e-02 -1.548023372888565063e-01
-5.308922380208969116e-02 -1.302449554204940796e-01 -2.894014678895473480e-02 8.054176717996597290e-02 2.690717577934265137e-01 -3.232575356960296631e-01 2.016672492027282715e-01 2.137052118778228760e-01 3.027828633785247803e-01 1.747492551803588867e-01 -1.513273864984512329e-01 -8.244656957685947418e-03 -1.834625750780105591e-01 8.963726460933685303e-02 2.769686654210090637e-02 -4.393299296498298645e-02 3.422019183635711670e-01 3.995504230260848999e-02 -1.391589045524597168e-01 -1.249071583151817322e-01 1.330351382493972778e-01 -1.293326318264007568e-01 -1.447766870260238647e-01 -9.563674684613943100e-04 -5.999736115336418152e-02 -1.322125494480133057e-01 -2.312430441379547119e-01 1.083858013153076172e-01 -1.515908539295196533e-01 3.345289453864097595e-02 -2.530124485492706299e-01 -3.696192204952239990e-01
-2.413351088762283325e-01 2.059900462627410889e-01 -4.626472014933824539e-03 2.460206598043441772e-01 3.932808935642242432e-01 2.661459147930145264e-01 -1.050664186477661133e-01 -4.761244356632232666e-02 1.932192295789718628e-01 1.210601553320884705e-01 1.366335898637771606e-01 -1.710600219666957855e-02 2.840047515928745270e-02 -9.892786294221878052e-02 -5.241363123059272766e-02 -7.563748210668563843e-02 -9.233633428812026978e-02 2.688425779342651367e-01 -3.140162229537963867e-01 -2.184676080942153931e-01 -8.230435103178024292e-02 -4.207571223378181458e-02 -9.798894077539443970e-02 1.940579116344451904e-01 -2.607062160968780518e-01 9.326770156621932983e-02 -2.443658709526062012e-01 -1.754242628812789917e-01 -1.498752366751432419e-02 -1.035872921347618103e-01 -8.972922712564468384e-02 -2.021236121654510498e-01
-2.822214663028717041e-01 -8.124715834856033325e-02 2.974040806293487549e-02 4.831088706851005554e-02 3.779736161231994629e-01 -1.289599090814590454e-01 -1.514641344547271729e-01 1.206044629216194153e-01 1.026472374796867371e-01 2.919122874736785889e-01 -1.942145377397537231e-01 -2.253867387771606445e-01 4.922142624855041504e-02 1.178385987877845764e-01 -1.008075289428234100e-02 -5.629992112517356873e-02 1.048764884471893311e-01 1.636016517877578735e-01 -5.392175167798995972e-02 3.665046393871307373e-02 2.292794138193130493e-01 9.257998317480087280e-02 2.166170859709382057e-03 -3.317910432815551758e-01 -1.342737227678298950e-01 -1.406556218862533569e-01 -1.687927246093750000e-01 1.546301096677780151e-01 -6.851051747798919678e-02 -9.844104945659637451e-02 -3.498173058032989502e-01 -2.636014223098754883e-01
-1.294193416833877563e-01 1.987566938623785973e-03 1.983435004949569702e-01 -1.260972488671541214e-02 5.314544588327407837e-02 2.289689183235168457e-01 -1.416521817445755005e-01 3.557867556810379028e-02 4.041526466608047485e-02 -8.374860137701034546e-02 -7.028479874134063721e-02 3.156033456325531006e-01 1.256032288074493408e-01 1.934536546468734741e-01 -6.052450463175773621e-02 -1.644467860460281372e-01 2.080987840890884399e-01 2.921641469001770020e-01 -3.016256727278232574e-02 1.685491055250167847e-01 7.325907796621322632e-02 -1.313983201980590820e-01 8.465363085269927979e-02 -2.698514051735401154e-02 -1.811905577778816223e-02 1.420267820358276367e-01 -4.512107744812965393e-02 2.743154168128967285e-01 -3.724615871906280518e-01 2.863538451492786407e-02 1.244921758770942688e-01 -4.782519936561584473e-01
-1.314947605133056641e-01 -1.498777419328689575e-01 -1.218002960085868835e-01 1.656383275985717773e-01 2.720325887203216553e-01 1.644210070371627808e-01 6.810658425092697144e-02 -2.241408638656139374e-02 2.123002260923385620e-01 2.606011629104614258e-01 1.930750012397766113e-01 1.285689789801836014e-02 -1.701162457466125488e-01 2.230993956327438354e-01 -2.674054540693759918e-02 -4.662545323371887207e-01 -1.031024158000946045e-01 -1.630629971623420715e-02 -3.430025875568389893e-01 1.514468491077423096e-01 2.581257186830043793e-02 2.226853668689727783e-01 8.629919588565826416e-02 3.398467227816581726e-02 2.404200099408626556e-02 1.188117414712905884e-01 7.052797824144363403e-02 6.279574241489171982e-03 -2.076536118984222412e-01 2.345308512449264526e-01 -1.311777979135513306e-01 -1.384488642215728760e-01
-1.768381297588348389e-01 -8.005931228399276733e-02 -1.067497134208679199e-01 7.497397065162658691e-02 2.548878788948059082e-01 -4.926594346761703491e-02 -2.181761115789413452e-01 4.039126336574554443e-01 2.463263869285583496e-01 1.182821858674287796e-02 1.347956154495477676e-02 1.984370648860931396e-01 1.114829331636428833e-01 1.757738292217254639e-01 2.863083481788635254e-01 2.781195938587188721e-01 2.436326295137405396e-01 -2.449536137282848358e-02 -3.245376646518707275e-01 -7.891175895929336548e-02 2.015999108552932739e-01 1.305140405893325806e-01 -1.533632129430770874e-01 6.140939891338348389e-02 -2.233456373214721680e-01 9.431161731481552124e-02 -1.765385866165161133e-01 -3.193411976099014282e-02 -6.236017215996980667e-03 8.222296833992004395e-02 9.844786673784255981e-02 1.434945408254861832e-02
-2.800654768943786621e-01 6.173874810338020325e-02 2.132807672023773193e-01 -1.960565568879246712e-03 8.729697018861770630e-02 -1.849618256092071533e-01 1.777739524841308594e-01 -1.705631315708160400e-01 2.768256664276123047e-01 2.976618111133575439e-01 7.708176970481872559e-02 1.048739254474639893e-01 9.346396476030349731e-02 1.759116798639297485e-01 1.258331388235092163e-01 6.906720250844955444e-02 3.896531164646148682e-01 -8.084820210933685303e-02 -6.310584396123886108e-02 2.732187509536743164e-01 3.698911517858505249e-02 2.982478439807891846e-01 -1.859612762928009033e-02 2.137890905141830444e-01 -1.993247419595718384e-01 1.630765385925769806e-02 -7.228547334671020508e-02 1.628888100385665894e-01 -1.440184116363525391e-01 1.003364622592926025e-01 1.832022704184055328e-02 -2.258436828851699829e-01
-1.186947524547576904e-01 -4.322090372443199158e-02 -1.798409223556518555e-01 -3.853580728173255920e-02 1.831776201725006104e-01 -9.942227602005004883e-02 -1.630514860153198242e-02 1.767106652259826660e-01 3.453254401683807373e-01 1.631826758384704590e-01 -1.158390715718269348e-01 -9.301763772964477539e-02 -9.143587201833724976e-02 8.401644229888916016e-02 3.492305800318717957e-02 -1.817188039422035217e-02 2.173518240451812744e-01 1.118089184165000916e-01 -5.735465139150619507e-02 5.954400822520256042e-02 4.706760942935943604e-01 1.888740211725234985e-01 -8.177866786718368530e-02 1.634449325501918793e-02 -2.623790800571441650e-01 -2.985048294067382812e-02 -2.977322973310947418e-02 3.004369437694549561e-01 -9.853301942348480225e-02 4.081878438591957092e-02 -2.154589593410491943e-01 -3.754244446754455566e-01
-1.766118407249450684e-01 -2.611032128334045410e-01 -4.558074474334716797e-01 -1.579531729221343994e-01 1.972133815288543701e-01 -9.112241864204406738e-02 7.888295501470565796e-02 8.380579948425292969e-02 9.279216825962066650e-02 1.035816892981529236e-01 1.008580848574638367e-01 3.003759868443012238e-02 -1.340570747852325439e-01 1.275195330381393433e-01 1.592668741941452026e-01 -1.348965913057327271e-01 1.984282732009887695e-01 4.254485294222831726e-02 4.946575686335563660e-02 2.187729813158512115e-02 -1.854211091995239258e-01 -2.772927582263946533e-01 4.840121418237686157e-02 1.427365932613611221e-02 -3.272106349468231201e-01 4.871178418397903442e-03 -7.840329408645629883e-02 1.207472477108240128e-02 -9.974613785743713379e-03 6.745217740535736084e-02 4.459485039114952087e-02 -4.704489409923553467e-01
-2.197057902812957764e-01 -1.492149829864501953e-01 -5.234469845890998840e-02 1.296924352645874023e-01 2.838585078716278076e-01 1.440102308988571167e-01 5.851667001843452454e-02 2.913765236735343933e-02 2.604145109653472900e-01 2.785191535949707031e-01 2.816668748855590820e-01 9.952002018690109253e-02 -4.233546182513237000e-02 2.961480021476745605e-01 -3.378296643495559692e-02 -3.225255310535430908e-01 -2.258668690919876099e-01 -2.012511156499385834e-02 -3.197681605815887451e-01 7.990878820419311523e-02 9.003428369760513306e-02 1.791141033172607422e-01 8.514485508203506470e-02 -3.344451636075973511e-02 3.206922486424446106e-02 2.061353474855422974e-01 4.813316464424133301e-02 4.061840847134590149e-02 -2.030747532844543457e-01 1.339716166257858276e-01 -2.124013155698776245e-01 -1.209302470088005066e-01
-3.660663664340972900e-01 -6.961598992347717285e-02 -3.397874906659126282e-02 9.637413918972015381e-02 3.824169635772705078e-01 1.872178316116333008e-01 -3.204783424735069275e-02 -7.261876016855239868e-02 -1.715772449970245361e-01 -1.045220270752906799e-01 2.311404608190059662e-02 6.512670964002609253e-02 8.215282112360000610e-02 -1.281303912401199341e-02 -3.009068071842193604e-01 -1.855779439210891724e-01 -1.159457564353942871e-01 -6.495991349220275879e-02 -1.378942281007766724e-01 -1.316350549459457397e-01 1.011054813861846924e-01 2.819433212280273438e-01 -1.127998158335685730e-01 -4.915339872241020203e-02 -1.165076717734336853e-01 -1.791954636573791504e-01 1.912946626543998718e-02 1.272834390401840210e-01 -4.575308784842491150e-02 2.104711830615997314e-01 -9.587763994932174683e-02 -4.575805068016052246e-01
-2.255546897649765015e-01 7.137607783079147339e-02 3.796343924477696419e-03 1.207889467477798462e-01 2.160114347934722900e-01 6.695555895566940308e-02 7.648251019418239594e-03 1.289984285831451416e-01 1.523969173431396484e-01 2.039156854152679443e-01 -1.639501303434371948e-01 2.894527465105056763e-02 2.211715877056121826e-01 1.034716963768005371e-01 1.767836511135101318e-01 -1.443174481391906738e-01 1.305784583091735840e-01 2.704014778137207031e-01 -2.432599067687988281e-01 -7.371576875448226929e-02 -6.864079833030700684e-02 -1.834362000226974487e-01 -2.215993255376815796e-01 3.257277905941009521e-01 -2.793337106704711914e-01 -2.661240100860595703e-01 1.328110247850418091e-01 -1.963500119745731354e-02 1.886884868144989014e-01 4.147664830088615417e-02 7.506872713565826416e-02 -3.149302899837493896e-01
-6.340318918228149414e-02 -4.569813236594200134e-02 -2.713849544525146484e-01 1.667055934667587280e-01 9.988687932491302490e-02 -2.022177577018737793e-01 -6.821960955858230591e-02 7.176392525434494019e-02 1.567772030830383301e-02 2.933276295661926270e-01 6.751975417137145996e-02 2.718675732612609863e-01 -1.131348460912704468e-01 3.318589925765991211e-01 1.361327469348907471e-01 -3.439338803291320801e-01 -2.355830185115337372e-02 -2.122434228658676147e-02 1.197954341769218445e-01 4.206385090947151184e-02 -1.814441233873367310e-01 2.814456224441528320e-01 -3.674855828285217285e-01 -5.108407884836196899e-02 -2.228811979293823242e-01 6.384125351905822754e-02 1.094105988740921021e-01 8.770686388015747070e-02 -1.000639647245407104e-01 1.189894899725914001e-01 4.734810907393693924e-03 -2.067470401525497437e-01
-7.650315016508102417e-02 -2.269986867904663086e-01 2.025046050548553467e-01 1.732412427663803101e-01 2.413464486598968506e-01 -1.958136213943362236e-03 -2.188309878110885620e-01 1.878473609685897827e-01 -3.131840145215392113e-03 -4.005385562777519226e-02 1.754581779241561890e-01 1.269861310720443726e-01 -3.321266770362854004e-01 -9.612908586859703064e-03 -6.978980451822280884e-02 -2.112391591072082520e-01 2.523361444473266602e-01 1.301828175783157349e-01 -6.250316649675369263e-02 -1.012624055147171021e-02 -1.459783464670181274e-01 -1.013232916593551636e-01 1.859087310731410980e-02 -1.998163759708404541e-01 -6.059647351503372192e-02 1.787057965993881226e-01 -1.053737476468086243e-01 1.819699257612228394e-01 -1.210990175604820251e-01 3.578349947929382324e-01 1.795016974210739136e-02 -3.773833811283111572e-01
-3.392283618450164795e-01 3.460583388805389404e-01 -5.296630784869194031e-02 -7.592354714870452881e-02 2.868390083312988281e-01 -1.280947029590606689e-01 -1.407123208045959473e-01 -5.843975394964218140e-02 2.023169212043285370e-02 2.468445599079132080e-01 -8.323144912719726562e-02 1.716845631599426270e-01 8.763035386800765991e-02 1.523587554693222046e-01 1.388721764087677002e-01 -1.082908511161804199e-01 1.790515780448913574e-01 3.309275489300489426e-03 2.849275618791580200e-02 -9.661186486482620239e-02 -2.346736639738082886e-01 1.842050068080425262e-02 -2.225233465433120728e-01 1.192246228456497192e-01 -3.567764759063720703e-01 5.696444958448410034e-02 2.207888960838317871e-01 -5.578545480966567993e-02 3.457211656495928764e-03 1.596387773752212524e-01 6.396268308162689209e-02 -3.189177811145782471e-01
-9.615285694599151611e-02 -5.203460529446601868e-02 -2.160296589136123657e-02 2.867519259452819824e-01 1.736559271812438965e-01 4.878316447138786316e-02 -3.508312702178955078e-01 4.291763529181480408e-02 1.536533683538436890e-01 -1.014070138335227966e-01 1.689590811729431152e-01 7.152837514877319336e-02 1.490098387002944946e-01 2.545878589153289795e-01 2.560554742813110352e-01 -3.642350062727928162e-02 -1.402863562107086182e-01 1.804888099431991577e-01 -3.995691984891891479e-02 -6.383769214153289795e-02 -2.297681719064712524e-01 1.561674028635025024e-01 -2.983124256134033203e-01 3.051335550844669342e-02 -3.258806169033050537e-01 6.571756303310394287e-02 -7.877734303474426270e-02 -6.402228772640228271e-02 -9.057546406984329224e-02 -2.657328732311725616e-02 -2.191022736951708794e-03 -4.143173396587371826e-01
-2.755985856056213379e-01 -1.954069286584854126e-01 -1.049792841076850891e-01 3.626970052719116211e-01 2.774840295314788818e-01 -4.279785230755805969e-02 -9.347017854452133179e-02 -1.508175581693649292e-02 -6.602722406387329102e-02 8.637322485446929932e-02 2.083378434181213379e-01 1.449321210384368896e-01 -1.090786457061767578e-01 4.543726146221160889e-01 -9.993420541286468506e-02 -3.293696641921997070e-01 1.044130139052867889e-02 1.374996155500411987e-01 -1.541188508272171021e-01 2.132808566093444824e-01 4.930422082543373108e-02 8.494076877832412720e-02 2.130138576030731201e-01 -1.074510216712951660e-01 2.457682043313980103e-02 1.226080134510993958e-01 -7.255849987268447876e-02 -1.841871812939643860e-02 -2.318671904504299164e-02 2.056859880685806274e-01 -8.225081115961074829e-02 -1.295047551393508911e-01
-2.214501053094863892e-01 -6.985388696193695068e-02 -2.009990364313125610e-01 9.011866897344589233e-02 2.572264373302459717e-01 -2.605765759944915771e-01 8.285508304834365845e-02 1.004678606986999512e-01 1.038984730839729309e-01 1.961877942085266113e-01 6.444952636957168579e-02 1.642984598875045776e-01 -9.606903791427612305e-02 8.380718529224395752e-02 3.571352362632751465e-01 -1.465969383716583252e-01 -6.132521107792854309e-02 1.063057333230972290e-01 -7.367069832980632782e-03 1.723652482032775879e-01 -2.781022489070892334e-01 -2.260548472404479980e-01 -1.129204258322715759e-01 -1.736389100551605225e-01 -2.852827012538909912e-01 4.340049624443054199e-02 9.636480361223220825e-02 -5.660315230488777161e-02 1.099070832133293152e-01 1.785673052072525024e-01 -8.334939368069171906e-03 -3.805897235870361328e-01
-2.776140868663787842e-01 4.684135317802429199e-02 -4.089669883251190186e-02 1.096263974905014038e-01 4.326330125331878662e-01 6.041836366057395935e-02 -1.372459083795547485e-01 5.896051228046417236e-02 1.070543527603149414e-01 1.577212363481521606e-01 -2.539156973361968994e-01 1.510578542947769165e-01 2.716901302337646484e-01 2.581632137298583984e-01 1.094739511609077454e-01 1.733181774616241455e-01 -4.056240990757942200e-02 8.303059265017509460e-03 -1.782622486352920532e-01 1.800145506858825684e-01 -1.027345955371856689e-01 -5.908504500985145569e-02 -4.114242270588874817e-02 -1.326536759734153748e-02 -4.335464537143707275e-01 -1.046871915459632874e-01 1.338358521461486816e-01 -1.197321414947509766e-01 1.200246959924697876e-01 -7.272791117429733276e-02 1.722176074981689453e-01 -1.595643162727355957e-01
-2.272597700357437134e-01 -4.074131548404693604e-01 9.954391419887542725e-02 -5.967398732900619507e-02 1.179937869310379028e-01 -2.214258015155792236e-01 -1.640330553054809570e-01 7.056757062673568726e-02 -4.744371399283409119e-02 1.608664989471435547e-01 -1.611208617687225342e-01 1.609230637550354004e-01 1.885312348604202271e-01 -2.074258029460906982e-01 6.161800026893615723e-02 -1.611935049295425415e-01 -8.616124838590621948e-02 1.844076812267303467e-01 -2.364218086004257202e-01 1.974201053380966187e-01 -8.832148462533950806e-02 1.489498019218444824e-01 -1.875536143779754639e-01 1.418668180704116821e-01 -3.335187137126922607e-01 5.478199943900108337e-02 -2.257654070854187012e-01 1.993118040263652802e-02 -1.628780364990234375e-01 -1.560761407017707825e-02 -1.465168148279190063e-01 -2.242586016654968262e-01
-2.066725194454193115e-01 -3.935150206089019775e-01 -7.774763554334640503e-02 -5.882928520441055298e-02 3.643490970134735107e-01 2.032146453857421875e-01 1.096482723951339722e-01 2.741998732089996338e-01 1.900041103363037109e-01 -1.871510297060012817e-01 -2.810041420161724091e-02 -7.978639006614685059e-02 5.350040271878242493e-02 2.414467930793762207e-01 -3.758238628506660461e-02 -6.353951990604400635e-02 4.114050045609474182e-02 1.396122127771377563e-01 -1.896625310182571411e-01 2.790925204753875732e-01 2.210345715284347534e-01 -5.850176885724067688e-02 -6.794898957014083862e-02 4.401494935154914856e-02 -6.076604500412940979e-02 -4.817086830735206604e-02 -3.579474985599517822e-02 7.766235619783401489e-02 1.472107693552970886e-02 7.915463356766849756e-05 -2.625218331813812256e-01 -3.323238492012023926e-01
-7.684959471225738525e-02 -1.263359934091567993e-01 -1.552920341491699219e-01 9.121306240558624268e-02 3.128746151924133301e-01 -1.423978954553604126e-01 8.619753271341323853e-02 4.137953221797943115e-01 9.503751993179321289e-03 -2.945539169013500214e-02 -1.422056257724761963e-01 1.294044852256774902e-01 2.052785158157348633e-01 2.804257273674011230e-01 -2.060628086328506470e-01 -1.753725558519363403e-01 -4.523831233382225037e-02 -3.352340683341026306e-02 -2.314627915620803833e-01 1.814312785863876343e-01 2.565617859363555908e-01 -1.603521965444087982e-02 -2.912544086575508118e-02 -1.195302456617355347e-01 -2.176190167665481567e-01 -6.689009815454483032e-02 1.317097526043653488e-02 2.841363549232482910e-01 -6.533929705619812012e-02 4.484486207365989685e-02 -1.987495571374893188e-01 -2.599080801010131836e-01
-2.096617221832275391e-01 1.186802908778190613e-01 -2.810746245086193085e-02 3.222605586051940918e-01 2.406869530677795410e-01 1.448155045509338379e-01 -5.352963507175445557e-02 1.389022618532180786e-01 1.947126388549804688e-01 3.017517328262329102e-01 -1.666921228170394897e-01 5.372874811291694641e-02 -5.299726128578186035e-02 3.920974954962730408e-02 2.653708457946777344e-01 1.620485037565231323e-01 2.235724478960037231e-01 -2.076305449008941650e-01 6.008052080869674683e-02 -1.392945051193237305e-01 7.175165414810180664e-02 1.852913051843643188e-01 -4.567271843552589417e-02 1.240856945514678955e-01 -3.289037346839904785e-01 1.349944770336151123e-01 -2.591102421283721924e-01 -1.358830332756042480e-01 -1.603624075651168823e-01 8.302320539951324463e-02 -1.090304628014564514e-01 -2.145093977451324463e-01
-4.591227471828460693e-01 7.453325390815734863e-02 4.474816843867301941e-02 9.921533614397048950e-02 1.828878372907638550e-01 -1.902918964624404907e-01 1.474276185035705566e-01 -1.504576951265335083e-01 9.335274994373321533e-02 3.795181214809417725e-01 7.687263935804367065e-02 2.620481252670288086e-01 1.061961054801940918e-01 1.421901285648345947e-01 -2.667167037725448608e-02 -2.030030637979507446e-02 3.253564536571502686e-01 8.450790494680404663e-02 -3.781900107860565186e-01 -2.226323122158646584e-03 9.062734991312026978e-02 6.459453701972961426e-02 -1.018955782055854797e-01 -4.000595957040786743e-02 -1.749653220176696777e-01 -3.072420321404933929e-02 -6.840525567531585693e-02 5.740084126591682434e-02 -1.601917296648025513e-01 -4.788785800337791443e-02 2.197553068399429321e-01 4.061178117990493774e-02
-3.090980052947998047e-01 -3.201139867305755615e-01 -1.584644168615341187e-01 5.682470276951789856e-02 2.360659986734390259e-01 -8.436090499162673950e-02 -2.339193224906921387e-01 7.348012179136276245e-02 -6.812120229005813599e-02 1.694781482219696045e-01 1.085800677537918091e-01 8.887615799903869629e-02 -5.630967393517494202e-02 1.489568203687667847e-01 -1.711011826992034912e-01 -1.412244737148284912e-01 -4.981603473424911499e-02 3.358299434185028076e-01 1.549752801656723022e-01 4.425697401165962219e-02 1.689649969339370728e-01 -2.205579131841659546e-01 -3.579049408435821533e-01 -4.479076713323593140e-02 -1.613712906837463379e-01 2.919470071792602539e-01 -4.063652455806732178e-02 5.148027837276458740e-02 -6.376707553863525391e-02 1.139693036675453186e-01 1.164432689547538757e-01 -1.683062762022018433e-01
-5.342626571655273438e-02 -8.312513679265975952e-02 -7.810457795858383179e-02 3.346535563468933105e-01 1.327200978994369507e-01 1.016835197806358337e-01 2.314451783895492554e-01 2.782887220382690430e-02 -1.901793107390403748e-02 3.113338649272918701e-01 1.658469587564468384e-01 3.109182976186275482e-02 -2.361988723278045654e-01 -1.243363227695226669e-02 -1.056274622678756714e-01 -6.856406480073928833e-02 1.572890430688858032e-01 3.002736270427703857e-01 -1.556436121463775635e-01 -1.132721230387687683e-01 1.197541058063507080e-01 -6.600330770015716553e-02 -2.999632358551025391e-01 1.146102920174598694e-01 -4.033275544643402100e-01 -1.179492622613906860e-01 -4.030252993106842041e-02 9.915277361869812012e-02 4.317726194858551025e-02 -5.187381431460380554e-02 1.925849318504333496e-01 -2.980375587940216064e-01
-2.239807695150375366e-01 -5.687421187758445740e-02 4.906477406620979309e-02 2.639851570129394531e-01 -5.590126663446426392e-02 -6.847999989986419678e-03 -2.870726883411407471e-01 1.951374113559722900e-02 2.253222614526748657e-01 2.805520035326480865e-02 3.007504530251026154e-02 -9.589216113090515137e-02 9.160433709621429443e-02 2.906608283519744873e-01 4.904901981353759766e-02 -1.338513195514678955e-01 7.500758767127990723e-02 -8.647266775369644165e-02 1.497939825057983398e-01 4.331112280488014221e-02 -1.670928555540740490e-03 -6.847468204796314240e-03 -6.138661131262779236e-02 2.406843304634094238e-01 -4.371448457241058350e-01 1.779314503073692322e-02 -2.102614194154739380e-01 1.062964927405118942e-02 -2.753910720348358154e-01 1.508211642503738403e-01 2.442781478166580200e-01 -3.471688628196716309e-01
-3.734379112720489502e-01 9.664126485586166382e-02 1.436265651136636734e-02 1.064302325248718262e-01 1.700557470321655273e-01 -4.644241929054260254e-02 2.087379842996597290e-01 2.279652953147888184e-01 2.573855817317962646e-01 1.965078264474868774e-01 -8.741463720798492432e-02 -1.619219332933425903e-01 -2.300095409154891968e-01 1.192617863416671753e-01 2.257951050996780396e-01 2.516339533030986786e-02 -5.348616465926170349e-02 3.237309455871582031e-01 -3.476634323596954346e-01 -2.890455070883035660e-03 1.245583742856979370e-01 -3.503046464174985886e-03 -1.101118475198745728e-01 1.704126782715320587e-02 -2.396361827850341797e-01 -2.562892436981201172e-02 1.310257166624069214e-01 8.724819868803024292e-02 -7.443770766258239746e-02 -2.541543915867805481e-02 1.906696408987045288e-01 -2.714797258377075195e-01
-1.610262244939804077e-01 -3.353268206119537354e-01 -3.373867571353912354e-01 -2.083521485328674316e-01 2.016191929578781128e-01 -1.779482811689376831e-01 -1.103139296174049377e-01 -1.031289063394069672e-02 -2.210636250674724579e-02 2.051035873591899872e-02 1.995936967432498932e-02 -1.071668416261672974e-01 -2.440863698720932007e-01 1.106230840086936951e-01 5.907056108117103577e-02 -3.460768163204193115e-01 2.470247149467468262e-01 5.835429951548576355e-02 -3.644431233406066895e-01 -6.358938664197921753e-02 9.230440855026245117e-02 -6.960031390190124512e-02 -7.849614322185516357e-02 5.580060929059982300e-02 -2.056233882904052734e-01 8.584046363830566406e-02 1.717729121446609497e-01 -1.449856162071228027e-01 3.245492279529571533e-02 4.729358851909637451e-02 9.673653542995452881e-02 -2.741810083389282227e-01
-3.400982618331909180e-01 -1.443504095077514648e-01 5.870112404227256775e-02 1.064982563257217407e-01 5.802583694458007812e-02 5.832269042730331421e-02 -2.529511414468288422e-02 -1.732634156942367554e-01 8.909146487712860107e-02 2.352151274681091309e-01 -1.785554438829421997e-01 2.095286101102828979e-01 1.210241764783859253e-01 2.415390610694885254e-01 3.599138557910919189e-02 9.843445569276809692e-02 2.411119341850280762e-01 1.284334510564804077e-01 -4.048792272806167603e-02 1.252907067537307739e-01 5.195956230163574219e-01 2.413749247789382935e-01 -9.887305647134780884e-02 9.317642450332641602e-02 -2.284117639064788818e-01 6.432412564754486084e-02 -9.437133558094501495e-03 8.295898884534835815e-02 -1.445947587490081787e-01 -1.156366318464279175e-01 -1.263490617275238037e-01 -1.899177581071853638e-01
-1.273607760667800903e-01 -8.141833543777465820e-02 -8.749082684516906738e-02 5.000418797135353088e-02 3.324095010757446289e-01 -1.774401217699050903e-01 -5.879846587777137756e-02 -1.704970300197601318e-01 6.095515191555023193e-02 -3.681313246488571167e-02 -1.627666503190994263e-01 -2.057178914546966553e-01 -1.135499477386474609e-01 -2.305760048329830170e-02 4.770065844058990479e-02 2.088158279657363892e-01 2.691509127616882324e-01 5.033899545669555664e-01 -2.225768417119979858e-01 1.984478384256362915e-01 6.201222166419029236e-02 -4.796432796865701675e-03 8.586037158966064453e-02 -6.143517419695854187e-02 -9.343371540307998657e-02 1.406625509262084961e-01 -1.725098863244056702e-02 -1.874083578586578369e-01 -3.354432433843612671e-02 7.053185254335403442e-02 -1.071077883243560791e-01 -3.847227990627288818e-01
-3.069821000099182129e-01 -5.192427709698677063e-02 -3.282228410243988037e-01 1.305903345346450806e-01 2.214703857898712158e-01 8.347739279270172119e-02 1.313305348157882690e-01 6.473216414451599121e-02 -1.584455221891403198e-01 8.438662439584732056e-02 -6.094437092542648315e-02 -1.029727160930633545e-01 1.017527002841234207e-02 1.057690232992172241e-01 -6.508406996726989746e-02 -7.610947638750076294e-02 4.648002982139587402e-02 -3.485807031393051147e-02 -3.169985413551330566e-01 3.784314543008804321e-02 -1.297213733196258545e-01 3.491665720939636230e-01 2.341393530368804932e-01 7.459701597690582275e-02 -1.991105638444423676e-02 5.147668998688459396e-03 6.139845401048660278e-02 1.578187197446823120e-01 -3.886802121996879578e-02 2.978385388851165771e-01 -1.363104134798049927e-01 -4.366213977336883545e-01
-2.115421593189239502e-01 -1.373720616102218628e-01 1.142738014459609985e-01 9.883669763803482056e-02 2.140286564826965332e-01 4.537115246057510376e-02 -1.427004579454660416e-03 1.555535048246383667e-01 -6.818276364356279373e-03 1.779024749994277954e-01 -1.241223141551017761e-01 1.875981241464614868e-01 -2.026214897632598877e-01 3.357226252555847168e-01 -9.081257134675979614e-02 -3.054935932159423828e-01 -2.222376763820648193e-01 5.036149919033050537e-02 -1.059837564826011658e-01 9.806701540946960449e-02 -2.025678902864456177e-01 1.401068270206451416e-01 1.613729298114776611e-01 3.540486842393875122e-02 3.847977146506309509e-02 1.448591705411672592e-02 -2.168105244636535645e-01 9.877533465623855591e-02 -2.267925143241882324e-01 4.126554131507873535e-01 -7.120779156684875488e-02 -2.405712604522705078e-01
1.607484184205532074e-02 -2.090924829244613647e-01 -2.916987538337707520e-01 3.380120918154716492e-02 3.709275424480438232e-01 -1.237018927931785583e-01 -1.444303989410400391e-01 -2.118905037641525269e-01 -2.485877424478530884e-01 7.449215650558471680e-02 -4.139148816466331482e-02 4.134979471564292908e-02 -2.081085443496704102e-01 4.177927970886230469e-02 -3.801668994128704071e-03 -7.497108727693557739e-02 3.136782646179199219e-01 5.110805388540029526e-03 -2.222513854503631592e-01 1.121388748288154602e-01 2.009245567023754120e-02 5.841523036360740662e-02 -1.906817108392715454e-01 -2.187856286764144897e-01 -3.334915935993194580e-01 6.525298207998275757e-02 8.492143452167510986e-02 -2.878810977563261986e-03 -2.317030727863311768e-01 -5.572260171175003052e-02 -2.304452657699584961e-02 -3.181755542755126953e-01
-1.551253795623779297e-01 -1.504258438944816589e-02 -1.450868993997573853e-01 -9.881989657878875732e-02 3.618887662887573242e-01 -1.362282186746597290e-01 -3.559168577194213867e-01 1.660094857215881348e-01 -2.756482660770416260e-01 2.129845321178436279e-01 -1.824253350496292114e-01 3.971290886402130127e-01 -1.330375820398330688e-01 1.355922818183898926e-01 3.048177063465118408e-01 -2.151844948530197144e-01 4.597149789333343506e-02 -6.737385690212249756e-02 -1.814259588718414307e-01 6.207565963268280029e-02 1.313298493623733521e-01 4.886026307940483093e-02 -1.972113847732543945e-01 -8.560033887624740601e-02 -2.818136289715766907e-02 -1.844023540616035461e-02 9.669012576341629028e-02 -4.506643861532211304e-03 4.114416986703872681e-02 -3.858438134193420410e-02 1.528608053922653198e-02 -1.740822196006774902e-01
-9.657088667154312134e-02 -1.479312330484390259e-01 1.805785149335861206e-01 1.121738851070404053e-01 7.568690180778503418e-02 2.534674108028411865e-01 -4.801557958126068115e-02 8.103828132152557373e-02 2.084031999111175537e-01 1.020428389310836792e-01 1.316832602024078369e-01 -1.088881865143775940e-01 4.695249721407890320e-02 3.003513216972351074e-01 -1.335976868867874146e-01 -3.517593443393707275e-01 4.090790823101997375e-02 -5.896680802106857300e-02 -3.955539762973785400e-01 -6.336783617734909058e-02 -4.463341087102890015e-03 1.099861413240432739e-02 1.420092731714248657e-01 3.070301935076713562e-02 -2.761249542236328125e-01 -9.358422458171844482e-02 9.431681782007217407e-02 1.926917731761932373e-01 -9.951645135879516602e-02 -9.073412977159023285e-03 -2.794252336025238037e-01 -3.489117622375488281e-01
2.032807655632495880e-02 -1.810638755559921265e-01 -2.111719250679016113e-01 2.206519097089767456e-01 3.386446535587310791e-01 1.214320585131645203e-01 -9.936055541038513184e-02 -2.039471417665481567e-01 2.311438471078872681e-01 4.357461631298065186e-01 1.776485741138458252e-01 8.456375449895858765e-02 1.673670709133148193e-01 2.422721832990646362e-01 2.241103500127792358e-01 -7.343713939189910889e-02 2.114577293395996094e-01 2.357275933027267456e-01 -2.877086214721202850e-02 -6.589676439762115479e-02 -1.611619293689727783e-01 1.506540924310684204e-01 -1.186648234724998474e-01 2.097112387418746948e-01 -1.784395724534988403e-01 1.019251197576522827e-01 6.384766660630702972e-03 1.040778234601020813e-01 2.134411968290805817e-02 2.365615963935852051e-02 2.744641713798046112e-02 -3.518446907401084900e-02
-2.133662849664688110e-01 -1.392222642898559570e-01 -3.581086099147796631e-01 2.068351805210113525e-01 1.574268788099288940e-01 3.090767562389373779e-01 -1.443220674991607666e-02 2.132675051689147949e-01 1.186249107122421265e-01 4.346491023898124695e-02 1.287408471107482910e-01 -3.124351426959037781e-02 1.457024216651916504e-01 1.770535111427307129e-02 -1.249965205788612366e-01 -1.831572502851486206e-01 -2.766004018485546112e-02 8.889028429985046387e-02 -4.565531760454177856e-02 2.748916447162628174e-01 2.852230146527290344e-02 3.040803670883178711e-01 8.822724968194961548e-02 -1.239987909793853760e-01 -1.301938593387603760e-01 -5.019271373748779297e-02 1.278659552335739136e-01 6.420776993036270142e-02 -2.931547164916992188e-01 2.928556501865386963e-02 -2.001623511314392090e-01 -3.525375723838806152e-01
-5.200590938329696655e-02 -1.242630332708358765e-01 -3.079602718353271484e-01 2.366640418767929077e-01 1.991405636072158813e-01 4.809173196554183960e-02 -7.035965472459793091e-02 -4.108531773090362549e-02 4.897238686680793762e-02 1.483987420797348022e-01 -5.439068004488945007e-02 3.154653310775756836e-01 -8.615337312221527100e-02 3.460535109043121338e-01 3.893291577696800232e-02 -3.189082741737365723e-01 2.047121226787567139e-01 -4.672815650701522827e-02 -1.241706386208534241e-01 -9.665016829967498779e-02 -3.650545841082930565e-03 2.666336894035339355e-01 -2.385265082120895386e-01 -2.255372405052185059e-01 -2.297615557909011841e-01 1.458096951246261597e-01 1.318226754665374756e-01 2.432875037193298340e-01 -5.543984845280647278e-02 2.070003002882003784e-02 -5.735983327031135559e-02 -1.413421481847763062e-01
-9.384559839963912964e-02 2.036340832710266113e-01 -7.668618112802505493e-02 1.018803846091032028e-02 4.700603485107421875e-01 1.770407408475875854e-01 -1.159818843007087708e-02 -2.604137174785137177e-02 -1.740649156272411346e-02 1.154830232262611389e-01 2.283456921577453613e-01 2.724147737026214600e-01 -1.201322674751281738e-01 3.511608541011810303e-01 3.132559731602668762e-02 -5.073492601513862610e-02 3.348856866359710693e-01 2.580913901329040527e-01 -7.788681238889694214e-02 4.673048108816146851e-02 -8.936560153961181641e-02 4.465201497077941895e-02 -2.280261516571044922e-01 2.125994861125946045e-02 -3.122966885566711426e-01 1.597045687958598137e-03 8.631090819835662842e-02 1.205112561583518982e-01 -1.110376492142677307e-01 1.615231037139892578e-01 3.920796886086463928e-02 -2.094415761530399323e-02
-4.301600158214569092e-01 2.073036879301071167e-02 6.407679617404937744e-02 -1.523039788007736206e-01 1.547313928604125977e-01 4.184814915060997009e-02 -5.399358645081520081e-02 9.008524566888809204e-02 -1.168477255851030350e-02 1.603217124938964844e-01 -2.000390589237213135e-01 2.113214433193206787e-01 1.138037443161010742e-01 1.326127350330352783e-01 -1.075132340192794800e-01 -5.971566587686538696e-02 3.069531619548797607e-01 3.289282694458961487e-02 -3.716128319501876831e-02 2.381621748208999634e-01 2.284847795963287354e-01 3.533853590488433838e-01 -2.137302793562412262e-02 -1.422490924596786499e-01 -7.404594123363494873e-02 7.892819494009017944e-02 5.387854203581809998e-02 2.185293585062026978e-01 -1.082181464880704880e-02 1.991320550441741943e-01 2.306767255067825317e-01 -2.963051199913024902e-01
-4.199748933315277100e-01 -4.282327294349670410e-01 -2.256963849067687988e-01 -1.705204546451568604e-01 9.101227670907974243e-02 -8.263839781284332275e-02 -1.178797483444213867e-01 6.276305764913558960e-02 7.143796235322952271e-02 1.773892343044281006e-01 1.095633208751678467e-02 -1.289336681365966797e-01 -1.770607382059097290e-01 6.600396335124969482e-02 4.734480381011962891e-02 -1.686843335628509521e-01 2.122703790664672852e-01 1.749586164951324463e-01 -1.638651266694068909e-02 4.823972657322883606e-02 -6.959041953086853027e-02 -1.601803302764892578e-01 -7.335518300533294678e-02 1.072424352169036865e-01 -2.391217052936553955e-01 2.698000371456146240e-01 1.905519962310791016e-01 -5.818656831979751587e-02 -1.273196041584014893e-01 -1.008313670754432678e-01 -3.459290787577629089e-02 -2.909793853759765625e-01
-2.068851739168167114e-01 -1.905900686979293823e-01 5.814893543720245361e-02 -3.747230768203735352e-02 3.894458711147308350e-01 -2.871147096157073975e-01 -1.050513163208961487e-01 8.739130944013595581e-02 2.088921368122100830e-01 2.196557819843292236e-01 -9.478732943534851074e-02 1.910181194543838501e-01 -2.430878430604934692e-01 2.566854059696197510e-01 -3.276842236518859863e-01 -2.199971079826354980e-01 -1.255347877740859985e-01 -8.142231404781341553e-02 4.548319801688194275e-02 3.236728254705667496e-03 1.655744910240173340e-01 -2.530660293996334076e-02 4.879900068044662476e-02 2.694795429706573486e-01 -2.785165980458259583e-02 1.019288524985313416e-01 -4.526531323790550232e-02 1.665627360343933105e-01 4.514383897185325623e-02 8.022379130125045776e-02 7.244429737329483032e-02 -2.509936690330505371e-01
-1.387442946434020996e-01 -1.364850103855133057e-01 -1.049256026744842529e-01 2.739232182502746582e-01 2.336517721414566040e-01 1.272418946027755737e-01 -7.428453862667083740e-02 4.406025260686874390e-02 1.769448220729827881e-01 2.407496571540832520e-01 1.958235800266265869e-01 1.028494238853454590e-01 -3.567581251263618469e-02 4.653478860855102539e-01 1.206119917333126068e-02 -3.230688869953155518e-01 -1.388042122125625610e-01 -1.303620450198650360e-02 -3.154145777225494385e-01 8.928536623716354370e-02 9.207187220454216003e-03 2.610262036323547363e-01 1.599095314741134644e-01 -2.673572301864624023e-02 -3.516978025436401367e-02 -1.610838808119297028e-02 4.843137692660093307e-03 1.192277893424034119e-01 -1.575567871332168579e-01 2.128417193889617920e-01 -1.332771480083465576e-01 -1.107999756932258606e-01
-1.798178106546401978e-01 5.925375595688819885e-02 1.068778410553932190e-01 -7.421417394652962685e-04 2.691825926303863525e-01 1.206992715597152710e-01 9.093863517045974731e-02 -1.169957146048545837e-01 1.770310550928115845e-01 4.815772175788879395e-02 1.508227139711380005e-01 1.385782361030578613e-01 -2.189306356012821198e-02 -5.689781531691551208e-02 2.397150099277496338e-01 -2.562099695205688477e-01 4.733847379684448242e-01 -5.187641829252243042e-02 -7.539321482181549072e-02 1.096133813261985779e-01 3.775153756141662598e-01 1.505469828844070435e-01 5.545858666300773621e-02 -5.651162564754486084e-02 -1.094488576054573059e-01 -6.045623496174812317e-02 -7.797727733850479126e-02 -9.288726747035980225e-02 7.753732055425643921e-02 -7.609403133392333984e-02 -2.322911620140075684e-01 -3.595450520515441895e-01
-1.927339285612106323e-01 -2.885471582412719727e-01 -4.101173952221870422e-02 2.089692093431949615e-02 1.622262299060821533e-01 -1.186510771512985229e-01 -1.015037298202514648e-01 3.723037615418434143e-02 1.448251605033874512e-01 2.444919496774673462e-01 -1.008565127849578857e-01 3.770008683204650879e-02 -1.350698173046112061e-01 2.443576455116271973e-01 3.467922806739807129e-01 -1.535553634166717529e-01 1.464653611183166504e-01 3.360913991928100586e-01 -3.332112357020378113e-02 -2.572764754295349121e-01 -2.418174147605895996e-01 1.462979763746261597e-01 1.130606755614280701e-01 -1.146263182163238525e-01 -5.689721554517745972e-02 3.267791271209716797e-01 3.876021504402160645e-02 1.246554180979728699e-01 6.572300195693969727e-02 3.816260257735848427e-03 -1.887837499380111694e-01 -1.915722191333770752e-01
-3.771604299545288086e-01 3.118290901184082031e-01 5.674993246793746948e-02 2.457888424396514893e-01 7.948866486549377441e-02 -1.215325668454170227e-01 4.578539635986089706e-03 1.487780213356018066e-01 6.664795428514480591e-02 2.614207863807678223e-01 -1.509095281362533569e-01 -8.161549270153045654e-02 -4.570103436708450317e-02 9.157000482082366943e-02 1.801507174968719482e-01 5.316969379782676697e-02 2.137486785650253296e-01 1.798001825809478760e-01 -2.869549691677093506e-01 1.939065987244248390e-03 2.718836963176727295e-01 3.636499121785163879e-02 3.534907475113868713e-02 1.691870242357254028e-01 -2.704237997531890869e-01 1.052695736289024353e-01 2.164583802223205566e-01 -1.796142198145389557e-02 -1.150353997945785522e-02 -9.024620056152343750e-02 6.686095613986253738e-03 -3.169755041599273682e-01
-2.833040952682495117e-01 2.742299251258373260e-02 -1.058076024055480957e-01 6.227700412273406982e-02 2.603944242000579834e-01 2.763666212558746338e-01 -3.610476255416870117e-01 2.307483702898025513e-01 6.865603476762771606e-02 1.073577180504798889e-01 4.090096801519393921e-02 2.700065076351165771e-01 2.853364944458007812e-01 2.722868323326110840e-01 -4.028325527906417847e-02 -1.430816054344177246e-01 -1.281305402517318726e-01 2.446465641260147095e-01 -1.170377731323242188e-01 -5.884546041488647461e-02 4.946232214570045471e-02 1.821347028017044067e-01 -1.641317307949066162e-01 2.967890538275241852e-02 -9.391188621520996094e-02 -1.792465746402740479e-01 -1.304868757724761963e-01 -1.044130325317382812e-02 1.700593829154968262e-01 -8.059449493885040283e-02 6.728471070528030396e-02 -2.297042906284332275e-01
-3.710699826478958130e-02 -4.110853672027587891e-01 -2.117488533258438110e-01 -9.609907120466232300e-02 1.208004802465438843e-01 -1.282737106084823608e-01 -1.336522214114665985e-02 6.651724874973297119e-02 8.570268005132675171e-02 2.105716913938522339e-01 9.075187891721725464e-02 -5.955562368035316467e-02 9.022343158721923828e-02 2.611720561981201172e-01 2.058701366186141968e-01 -1.248353123664855957e-01 1.427481025457382202e-01 2.560926377773284912e-01 -1.638924777507781982e-01 2.267992794513702393e-01 7.179643213748931885e-02 -3.727070391178131104e-01 -5.849680677056312561e-02 -9.410371631383895874e-02 -3.544311821460723877e-01 3.565856441855430603e-02 1.075422987341880798e-01 -4.902261123061180115e-02 -3.257790952920913696e-02 -6.823303550481796265e-02 9.790096431970596313e-02 -2.556532025337219238e-01
-1.800492703914642334e-01 -4.218696802854537964e-02 -1.074918806552886963e-01 -1.175767835229635239e-02 1.605843156576156616e-01 -6.879106163978576660e-02 1.790470033884048462e-01 1.431836038827896118e-01 -9.328562766313552856e-03 2.490786164999008179e-01 -1.427615061402320862e-02 3.132785558700561523e-01 1.565394103527069092e-01 4.131230413913726807e-01 2.087011337280273438e-01 -2.406578212976455688e-01 9.817023575305938721e-02 7.392552495002746582e-02 -6.727347522974014282e-02 1.032933294773101807e-01 -2.187492847442626953e-01 1.024741455912590027e-01 -1.744735836982727051e-01 -7.470054924488067627e-02 -1.419633924961090088e-01 1.046441867947578430e-01 3.693819344043731689e-01 -3.083500266075134277e-02 -6.410450488328933716e-02 -1.459041051566600800e-02 -7.628368586301803589e-02 -3.325637876987457275e-01
7.949752733111381531e-03 1.052634119987487793e-01 -5.980687681585550308e-03 -1.773374825716018677e-01 2.828213274478912354e-01 -2.508460283279418945e-01 -1.565982401371002197e-01 2.567343413829803467e-01 1.594932973384857178e-01 2.928608953952789307e-01 -5.327377840876579285e-02 3.237266838550567627e-01 -1.501298397779464722e-01 -5.446632206439971924e-02 1.879797428846359253e-01 -1.106612086296081543e-01 3.930547460913658142e-02 -1.469491869211196899e-01 -2.160890549421310425e-01 2.074335962533950806e-01 1.229354143142700195e-01 -1.392827928066253662e-01 -2.478085309267044067e-01 9.208520641550421715e-04 -2.038971930742263794e-01 -1.574786752462387085e-01 1.909276545047760010e-01 2.433002553880214691e-02 8.380329608917236328e-02 1.493615508079528809e-01 -1.106058508157730103e-01 -2.798661291599273682e-01
-7.313638180494308472e-02 -1.243857480585575104e-02 -3.263145685195922852e-01 -7.578921969980001450e-03 1.957538872957229614e-01 -8.271381258964538574e-02 -1.505190879106521606e-01 -1.831080392003059387e-02 2.460809424519538879e-02 2.593135535717010498e-01 3.131377398967742920e-01 2.356880605220794678e-01 -2.794910073280334473e-01 2.188222408294677734e-01 -6.434903014451265335e-03 -4.568575695157051086e-02 2.475878894329071045e-01 2.943295836448669434e-01 -1.875964924693107605e-02 -2.137079536914825439e-01 -1.806956231594085693e-01 1.644030064344406128e-01 -1.664640158414840698e-01 -1.460085622966289520e-02 -2.317789196968078613e-01 1.256849914789199829e-01 3.471421822905540466e-02 1.722638159990310669e-01 -5.053726583719253540e-02 1.034052670001983643e-01 -1.414890289306640625e-01 -2.345331758260726929e-01
-1.895739585161209106e-01 -3.307307660579681396e-01 -4.522791877388954163e-02 -6.982649117708206177e-02 2.714378833770751953e-01 -1.783331297338008881e-02 -1.735564023256301880e-01 1.486244946718215942e-01 9.078723192214965820e-02 -2.055517770349979401e-02 8.591770194470882416e-03 1.430986076593399048e-01 -4.294649064540863037e-01 -7.189623266458511353e-02 6.262876838445663452e-02 -5.460395943373441696e-03 1.027533486485481262e-01 -7.169511169195175171e-02 -2.162629738450050354e-02 -1.526686400175094604e-01 1.581773608922958374e-01 -8.026263862848281860e-02 -2.228766232728958130e-01 1.674498766660690308e-01 -3.573877811431884766e-01 -7.752902060747146606e-02 -6.778866052627563477e-02 1.113420128822326660e-01 -2.204902023077011108e-01 -1.018124595284461975e-01 1.068163141608238220e-01 -3.591695725917816162e-01
-3.170224428176879883e-01 -1.689064204692840576e-01 -1.044195145368576050e-01 2.709947898983955383e-02 1.988477557897567749e-01 -5.302451923489570618e-02 -1.538678705692291260e-01 1.472231894731521606e-01 4.460725486278533936e-01 -1.166756451129913330e-01 1.382332295179367065e-01 1.948978304862976074e-01 -3.303969204425811768e-01 7.535172998905181885e-02 -1.251426525413990021e-02 -2.927270345389842987e-02 -1.362272445112466812e-02 2.248535603284835815e-01 -1.673849374055862427e-01 1.330147385597229004e-01 -2.409637272357940674e-01 5.783972516655921936e-02 -1.327589601278305054e-01 -1.790204197168350220e-01 -1.079826951026916504e-01 1.419843882322311401e-01 7.656579464673995972e-02 8.944352716207504272e-02 2.231816649436950684e-01 1.412916332483291626e-01 -1.736732572317123413e-01 -1.814684867858886719e-01
-3.407505750656127930e-01 7.783837616443634033e-02 1.312242448329925537e-01 9.536552429199218750e-02 2.729685008525848389e-01 1.240869238972663879e-01 -1.267868429422378540e-01 2.169471047818660736e-02 5.879536271095275879e-02 8.672100305557250977e-02 1.600136905908584595e-01 2.479707151651382446e-01 -3.015785105526447296e-02 1.710563302040100098e-01 -3.592588305473327637e-01 5.502272397279739380e-02 1.982996612787246704e-01 1.045963391661643982e-01 -2.448378503322601318e-01 -1.928816176950931549e-02 1.813636347651481628e-02 -1.815061718225479126e-01 1.970646828413009644e-01 -8.486218750476837158e-02 -1.318258792161941528e-01 -2.974121645092964172e-02 -1.911472678184509277e-01 -2.068866230547428131e-02 -4.157320261001586914e-01 1.133547127246856689e-01 -1.274597644805908203e-01 -1.941100955009460449e-01
-2.295210063457489014e-01 -2.482255399227142334e-01 -1.153416782617568970e-01 5.700034648180007935e-02 4.952601492404937744e-01 -8.278354257345199585e-02 9.044332057237625122e-02 1.125991865992546082e-01 -5.808779597282409668e-02 -1.298707127571105957e-01 2.236829996109008789e-01 -1.482825279235839844e-01 1.538690328598022461e-01 7.961397618055343628e-02 -6.032462418079376221e-02 8.370168507099151611e-02 -1.450526248663663864e-02 1.345760971307754517e-01 -3.312004506587982178e-01 1.667861938476562500e-01 1.151869297027587891e-01 1.966916322708129883e-01 1.046275943517684937e-01 5.680211260914802551e-02 -1.770174056291580200e-01 -4.178552702069282532e-02 -7.572963833808898926e-02 3.014965057373046875e-01 3.040325827896595001e-02 2.094750106334686279e-01 -5.905062332749366760e-02 -2.515289485454559326e-01
-9.161388874053955078e-02 1.076777279376983643e-01 -1.084265857934951782e-02 -1.698346436023712158e-01 3.403489589691162109e-01 1.169715225696563721e-01 -1.286822557449340820e-02 1.511370837688446045e-01 -8.536123484373092651e-02 1.894794404506683350e-01 -2.797237634658813477e-01 -1.920725777745246887e-02 1.706664413213729858e-01 9.626432508230209351e-02 1.561027169227600098e-01 1.785045713186264038e-01 -1.289570927619934082e-01 1.045888960361480713e-01 -2.082783430814743042e-01 1.401445269584655762e-01 2.369086295366287231e-01 2.287089824676513672e-03 -2.412418872117996216e-01 1.708838194608688354e-01 -3.962661027908325195e-01 -1.417222619056701660e-01 1.325779855251312256e-01 2.133084833621978760e-02 -1.468036621809005737e-01 1.684986799955368042e-01 1.454053372144699097e-01 -2.859115898609161377e-01
-3.137050569057464600e-01 -1.322739720344543457e-01 -1.786947697401046753e-01 -2.050116062164306641e-01 4.049553275108337402e-01 -1.705902069807052612e-01 -9.626540541648864746e-02 6.496606022119522095e-02 2.861849591135978699e-02 1.558958441019058228e-01 1.626599282026290894e-01 3.614742755889892578e-01 -1.502912491559982300e-01 3.928443416953086853e-02 2.702815234661102295e-01 -2.259749621152877808e-01 -1.382651831954717636e-02 -6.167748197913169861e-02 -1.437147557735443115e-01 -1.628049612045288086e-01 1.588692814111709595e-01 6.556453555822372437e-02 -2.262813150882720947e-01 -2.090090811252593994e-01 5.303365364670753479e-02 6.054576113820075989e-02 -9.593331813812255859e-02 -5.056348070502281189e-02 3.208308666944503784e-02 1.327654421329498291e-01 -1.959963589906692505e-01 -1.489030718803405762e-01
-3.211768567562103271e-01 4.663002118468284607e-02 -2.955345511436462402e-01 2.266604453325271606e-01 3.786192834377288818e-01 7.622208795510232449e-04 1.367442426271736622e-03 1.041051745414733887e-01 -3.833834081888198853e-02 1.404571831226348877e-01 -5.341333150863647461e-02 -4.258326813578605652e-02 -6.600728631019592285e-02 1.109794303774833679e-01 2.157467007637023926e-01 3.651104168966412544e-03 4.836918041110038757e-02 -1.531978547573089600e-01 -1.874025017023086548e-01 3.497164845466613770e-01 -1.769101470708847046e-01 -1.809692010283470154e-02 -3.110299408435821533e-01 -1.590902656316757202e-01 -1.831795871257781982e-01 5.199575796723365784e-02 3.000554069876670837e-02 -1.323615610599517822e-01 -4.081458225846290588e-02 -2.145568095147609711e-02 1.503606289625167847e-01 -3.103992938995361328e-01
-1.876401454210281372e-01 -1.477179378271102905e-01 -1.936806142330169678e-01 -4.723537340760231018e-02 4.073970615863800049e-01 -1.345312446355819702e-01 -7.113727927207946777e-02 2.202444225549697876e-01 1.795533299446105957e-01 2.090115994215011597e-01 -1.062602400779724121e-01 -1.126357614994049072e-01 9.777397662401199341e-02 2.176636010408401489e-01 -2.082911133766174316e-01 2.220128104090690613e-02 2.247980795800685883e-02 4.026772454380989075e-02 -9.415080770850181580e-03 7.859021425247192383e-02 3.966320157051086426e-01 -6.449469923973083496e-02 -1.093393042683601379e-01 -2.936819754540920258e-02 -1.768538951873779297e-01 -5.173698812723159790e-02 -7.402462512254714966e-02 2.954980134963989258e-01 -1.131015941500663757e-01 2.663229033350944519e-02 -1.595271825790405273e-01 -3.412928581237792969e-01
-4.570295810699462891e-01 -1.217423155903816223e-01 3.895843774080276489e-02 5.925090983510017395e-03 1.655853986740112305e-01 -8.173976093530654907e-02 -6.219445914030075073e-02 4.128486514091491699e-01 6.248984858393669128e-02 -4.891568422317504883e-02 -5.401217378675937653e-03 1.633698195219039917e-01 -1.722382158041000366e-01 7.838693261146545410e-02 2.434514611959457397e-01 4.301320295780897141e-03 -4.122409445699304342e-04 -1.473859399557113647e-01 -3.602706193923950195e-01 -1.659378260374069214e-01 7.970453798770904541e-02 -6.964634358882904053e-02 5.046375561505556107e-03 3.067301400005817413e-02 -2.063222378492355347e-01 -3.295994177460670471e-02 7.185259833931922913e-03 -3.000824153423309326e-01 2.823139354586601257e-02 1.722792387008666992e-01 5.768411979079246521e-02 -2.818507254123687744e-01
-1.983980834484100342e-01 -7.909137010574340820e-02 -2.607134878635406494e-01 1.941782236099243164e-01 9.209909290075302124e-02 6.609408557415008545e-02 1.170556098222732544e-01 1.152521651238203049e-02 1.107265949249267578e-01 2.942181378602981567e-02 -2.694073878228664398e-02 2.850608229637145996e-01 6.421406567096710205e-02 3.032503128051757812e-01 -7.621051277965307236e-03 -1.794413775205612183e-01 1.949469447135925293e-01 1.814949661493301392e-01 4.467763751745223999e-02 1.526111662387847900e-01 -1.547837406396865845e-01 -2.027726359665393829e-02 -2.778639197349548340e-01 1.557848453521728516e-01 -1.107017397880554199e-01 -7.712789624929428101e-02 3.457393944263458252e-01 -2.261824347078800201e-02 -1.528947055339813232e-01 6.112447381019592285e-02 -5.958841368556022644e-02 -4.556045234203338623e-01
-3.196817934513092041e-01 -1.817096918821334839e-01 -1.352030187845230103e-01 1.270708292722702026e-01 3.687252998352050781e-01 -1.757822483777999878e-01 -8.296477794647216797e-02 2.572947144508361816e-01 7.542270421981811523e-02 -5.635343119502067566e-02 2.113384902477264404e-01 3.294477611780166626e-02 -4.776348650921136141e-04 2.225593291223049164e-02 9.150319546461105347e-02 -3.586762845516204834e-01 1.193194277584552765e-02 1.562093496322631836e-01 4.456037655472755432e-02 -2.961113452911376953e-01 -1.107397601008415222e-01 2.440814301371574402e-02 -2.376818507909774780e-01 3.856541961431503296e-02 -2.838584184646606445e-01 1.852903962135314941e-01 8.859116584062576294e-02 3.907395154237747192e-02 1.945075243711471558e-01 8.289562910795211792e-02 -2.226873300969600677e-03 -2.103399485349655151e-01
-3.257957398891448975e-01 -4.028015732765197754e-01 -2.405505925416946411e-01 2.670939862728118896e-01 1.089074313640594482e-01 -9.903197735548019409e-02 -1.100759282708168030e-01 -3.952898457646369934e-02 -5.338255688548088074e-02 2.628917694091796875e-01 -5.197963863611221313e-02 3.381033614277839661e-02 -1.043065451085567474e-02 -1.166877057403326035e-02 -8.745797909796237946e-03 -2.893479168415069580e-01 9.663407504558563232e-02 2.211278527975082397e-01 -1.140052899718284607e-01 1.528864949941635132e-01 2.440481036901473999e-01 -6.564921140670776367e-02 -1.291810125112533569e-01 -7.353433221578598022e-02 -1.201206371188163757e-01 2.398175559937953949e-02 3.066481836140155792e-02 3.624706566333770752e-01 -3.652941901236772537e-03 -3.055408038198947906e-02 2.140805721282958984e-01 -1.803556233644485474e-01
1.665035821497440338e-02 -1.288091689348220825e-01 -1.172958314418792725e-01 1.258701086044311523e-01 3.957336843013763428e-01 -3.507750034332275391e-01 1.944890990853309631e-02 6.373217701911926270e-02 -2.161432951688766479e-01 -3.724669339135289192e-03 1.504874229431152344e-01 -7.967403158545494080e-03 -2.979015111923217773e-01 2.484239488840103149e-01 8.130156993865966797e-02 -4.553361237049102783e-02 2.721109390258789062e-01 1.100869104266166687e-01 -3.440152406692504883e-01 1.256904155015945435e-01 5.967182293534278870e-02 1.443805247545242310e-01 -2.554031088948249817e-02 -8.663030713796615601e-02 -3.190551996231079102e-01 -1.782932505011558533e-02 -1.805100031197071075e-02 -1.777305305004119873e-01 -1.861327290534973145e-01 -2.659762091934680939e-02 2.600996755063533783e-02 -1.338923573493957520e-01
-1.630990505218505859e-01 2.755223307758569717e-03 -2.494494616985321045e-01 -6.788284331560134888e-02 2.296976000070571899e-01 -1.951187402009963989e-01 1.277524083852767944e-01 1.461270749568939209e-01 2.609259188175201416e-01 8.221210539340972900e-02 -4.008829221129417419e-02 1.848084032535552979e-01 1.324214339256286621e-01 2.888166010379791260e-01 1.778548061847686768e-01 -2.053867727518081665e-01 -6.077749282121658325e-02 1.937657594680786133e-02 -1.072821244597434998e-01 3.160318732261657715e-02 -3.400013446807861328e-01 1.460231989622116089e-01 -3.305506706237792969e-01 5.403767898678779602e-02 -1.133774816989898682e-01 1.650479882955551147e-01 2.581120729446411133e-01 4.725045338273048401e-02 -1.726931929588317871e-01 8.505931327817961574e-05 -6.003791838884353638e-02 -2.908963859081268311e-01
-1.958416551351547241e-01 -1.557280123233795166e-01 -1.330183539539575577e-02 1.775877028703689575e-01 2.746684849262237549e-01 2.633946575224399567e-02 -1.068138852715492249e-01 5.983193218708038330e-02 -1.120888255536556244e-02 6.068271026015281677e-02 1.214244961738586426e-01 -9.322844445705413818e-02 -1.290455758571624756e-01 5.647830665111541748e-02 -1.013775169849395752e-01 4.206520039588212967e-03 -2.894183807075023651e-02 8.492268621921539307e-02 1.660205237567424774e-02 1.584707647562026978e-01 4.101939499378204346e-02 -1.972937732934951782e-01 1.312118172645568848e-01 -2.978101968765258789e-01 -1.881379783153533936e-01 1.567261219024658203e-01 -1.261672377586364746e-01 5.204037204384803772e-02 -4.166250526905059814e-01 1.480843871831893921e-01 2.699334733188152313e-02 -5.499103069305419922e-01
-1.850807666778564453e-01 -6.782625615596771240e-02 -2.975232601165771484e-01 -1.488387137651443481e-01 2.012319266796112061e-01 2.021236866712570190e-01 -7.951765507459640503e-02 7.343394216150045395e-03 1.155655756592750549e-01 2.474545687437057495e-01 2.295752316713333130e-01 -6.934349983930587769e-02 -1.426339447498321533e-01 -1.289151906967163086e-01 -1.849151700735092163e-01 -6.645993143320083618e-02 9.365645796060562134e-02 1.654216051101684570e-01 -1.452824175357818604e-01 2.275926917791366577e-01 -1.068990305066108704e-01 9.021657519042491913e-03 -6.200409308075904846e-02 -1.684532612562179565e-01 -2.145559787750244141e-01 1.531266123056411743e-01 -1.718415617942810059e-01 1.697021275758743286e-01 4.642838984727859497e-02 -1.396827995777130127e-01 1.929484307765960693e-01 -4.643195569515228271e-01
-2.871104478836059570e-01 -3.574115931987762451e-01 9.938644617795944214e-02 9.314624965190887451e-02 1.674613803625106812e-01 -1.812617033720016479e-01 -2.513511478900909424e-01 9.683744981884956360e-03 2.748449146747589111e-01 1.567613482475280762e-01 -3.714961186051368713e-02 2.739655673503875732e-01 -8.795182220637798309e-03 -2.639200389385223389e-01 -9.947679936885833740e-02 -1.802735626697540283e-01 -6.600248068571090698e-02 1.613563895225524902e-01 -1.240171715617179871e-01 2.423038184642791748e-01 5.532442033290863037e-02 1.903382986783981323e-01 -7.067935168743133545e-02 9.737019985914230347e-02 -2.870336771011352539e-01 1.855194568634033203e-01 -1.126704365015029907e-01 -1.560829672962427139e-02 -4.350878670811653137e-02 -1.456772089004516602e-01 -1.953286528587341309e-01 -9.571988880634307861e-02
-1.266457885503768921e-01 -7.552165072411298752e-03 4.480159282684326172e-02 7.807706296443939209e-02 1.197798401117324829e-01 1.813103705644607544e-01 -3.209763467311859131e-01 3.691329061985015869e-01 3.000688552856445312e-01 -1.386129260063171387e-01 1.974179595708847046e-02 5.977451801300048828e-02 -7.106266170740127563e-02 1.164004057645797729e-01 5.613793060183525085e-02 -3.280189633369445801e-01 5.659662187099456787e-02 4.536384716629981995e-02 -2.253745049238204956e-01 -8.379576355218887329e-02 -7.294037938117980957e-02 2.828212678432464600e-01 -2.098739594221115112e-01 2.146044373512268066e-02 -9.802402555942535400e-02 -1.571652144193649292e-01 -1.187318935990333557e-01 8.780887350440025330e-03 -2.123636305332183838e-01 -5.457261577248573303e-02 1.770633757114410400e-01 -3.548611998558044434e-01
-2.657772600650787354e-01 -1.256816238164901733e-01 -9.200580418109893799e-03 1.439878046512603760e-01 2.271483540534973145e-01 1.613671779632568359e-01 7.152476906776428223e-02 4.748399555683135986e-02 -1.171921864151954651e-01 3.299183547496795654e-01 -4.047120362520217896e-02 5.530203506350517273e-02 2.365213073790073395e-02 3.298524022102355957e-01 -1.990185678005218506e-02 -2.471623867750167847e-01 -7.928319275379180908e-02 3.472337499260902405e-02 -3.162969276309013367e-02 1.018763557076454163e-01 -1.405471712350845337e-01 3.447816967964172363e-01 9.084649384021759033e-02 1.162702813744544983e-01 -4.195259883999824524e-03 1.632449589669704437e-02 -7.362979650497436523e-02 2.172854095697402954e-01 -3.270952999591827393e-01 3.775281906127929688e-01 -1.202433407306671143e-01 -1.159881502389907837e-01
-2.592448294162750244e-01 -1.822145134210586548e-01 -1.823745667934417725e-01 7.982492446899414062e-02 2.391729503870010376e-01 1.666240841150283813e-01 7.990410178899765015e-02 6.194321438670158386e-02 2.555213272571563721e-01 5.734780803322792053e-02 1.705218553543090820e-01 7.482898980379104614e-02 1.604064851999282837e-01 8.132436871528625488e-02 -2.375522628426551819e-02 -1.924300044775009155e-01 -5.216728895902633667e-02 -2.617141902446746826e-01 -6.940440833568572998e-02 3.291147053241729736e-01 2.718228474259376526e-02 2.161481380462646484e-01 -2.361218817532062531e-02 -2.464620321989059448e-01 -2.852643132209777832e-01 -8.626758307218551636e-02 -2.183638140559196472e-02 -5.355328903533518314e-04 -3.433393537998199463e-01 2.120385915040969849e-01 -4.981055483222007751e-02 -2.093960046768188477e-01
-1.083668246865272522e-01 1.238595545291900635e-01 2.273674756288528442e-01 1.253069192171096802e-01 1.661361753940582275e-01 -1.669392287731170654e-01 -1.669847518205642700e-01 -8.041157573461532593e-02 2.530276030302047729e-02 2.253625392913818359e-01 -5.109415575861930847e-02 2.425483316183090210e-01 -1.176116466522216797e-01 1.687461882829666138e-01 2.113716900348663330e-01 1.223426088690757751e-01 1.777825653553009033e-01 -1.311661750078201294e-01 -1.950346380472183228e-01 9.291649609804153442e-02 -3.235836699604988098e-02 2.529469691216945648e-02 3.922522068023681641e-02 1.024519279599189758e-01 -3.374337553977966309e-01 1.249142661690711975e-01 -3.288953900337219238e-01 -7.131753861904144287e-02 -5.441835150122642517e-02 3.357237577438354492e-01 -7.329274713993072510e-02 -3.576358556747436523e-01
-3.249639868736267090e-01 -1.479012072086334229e-01 5.738417059183120728e-02 -1.159486025571823120e-01 2.611446380615234375e-01 1.543662250041961670e-01 -1.302995234727859497e-01 -2.989287953823804855e-03 4.334357753396034241e-02 1.759396195411682129e-01 6.268891971558332443e-03 -1.333194375038146973e-01 -2.590844966471195221e-02 1.192715540528297424e-01 -3.431193158030509949e-02 5.212934315204620361e-02 3.064579367637634277e-01 2.142824828624725342e-01 -1.096814274787902832e-01 2.512245178222656250e-01 3.825781941413879395e-01 9.372447431087493896e-02 1.607279479503631592e-02 -1.937296539545059204e-01 -2.250960022211074829e-01 1.184752508997917175e-01 -2.107277512550354004e-01 2.034935951232910156e-01 1.385108828544616699e-01 7.887477427721023560e-02 1.495423167943954468e-01 -2.666997909545898438e-01
-3.949039056897163391e-02 -6.635382026433944702e-02 1.899262517690658569e-02 8.873716741800308228e-02 3.720765411853790283e-01 -2.604123651981353760e-01 -8.963438682258129120e-03 1.927355676889419556e-01 3.364211022853851318e-01 1.333486139774322510e-01 1.630391553044319153e-02 3.874211385846138000e-02 1.887777447700500488e-01 1.623923033475875854e-01 9.251672029495239258e-02 -3.724015131592750549e-02 8.136498928070068359e-02 1.206247061491012573e-01 -1.736723929643630981e-01 -1.451966315507888794e-01 3.464776277542114258e-01 -1.528238598257303238e-02 -1.288836598396301270e-01 -8.040665835142135620e-02 -2.221318427473306656e-03 -3.463676664978265762e-03 -3.501468151807785034e-02 3.133185207843780518e-01 -2.089975774288177490e-01 -4.703943803906440735e-02 -1.922614127397537231e-01 -3.736276030540466309e-01
-1.936766505241394043e-02 -8.808743208646774292e-03 -2.305309288203716278e-02 4.086254909634590149e-02 5.488073229789733887e-01 2.425328642129898071e-02 1.957906931638717651e-01 -9.184610843658447266e-02 2.010060846805572510e-01 -8.383122272789478302e-03 1.327237039804458618e-01 -7.728380709886550903e-02 1.120491474866867065e-01 1.369017958641052246e-01 -1.865317523479461670e-01 -8.997616171836853027e-02 3.180458024144172668e-02 -1.212228909134864807e-01 1.385140269994735718e-01 2.062719017267227173e-01 5.474635399878025055e-03 1.868202090263366699e-01 1.130579635500907898e-01 -2.018885314464569092e-02 -3.671224713325500488e-01 8.632352203130722046e-02 6.602360308170318604e-02 1.539754122495651245e-01 -2.544780075550079346e-01 -1.933985203504562378e-01 2.723942138254642487e-02 -3.343429863452911377e-01
-4.391313493251800537e-01 -5.092255398631095886e-02 8.639907836914062500e-02 -7.827746868133544922e-02 1.938961744308471680e-01 -1.508656591176986694e-01 5.584787204861640930e-02 8.342057466506958008e-02 -1.780930012464523315e-01 1.849997043609619141e-01 3.665299341082572937e-02 8.020193129777908325e-02 -2.403242737054824829e-01 -1.167587786912918091e-01 -8.712690323591232300e-02 7.253016531467437744e-02 1.023259386420249939e-01 2.039604187011718750e-01 9.345450252294540405e-02 -1.240503937005996704e-01 -6.240820512175559998e-02 1.988710761070251465e-01 -1.680361628532409668e-01 -2.308140993118286133e-01 -8.036935329437255859e-02 -4.220001026988029480e-02 -4.083205386996269226e-02 -3.781605139374732971e-02 -3.273437023162841797e-01 2.383775115013122559e-01 -1.570253372192382812e-01 -4.018282294273376465e-01
-4.818670824170112610e-02 -8.328489959239959717e-02 1.093005165457725525e-01 1.397836953401565552e-01 2.760567069053649902e-01 2.525330185890197754e-01 -1.014829203486442566e-01 4.461289383471012115e-03 1.952288597822189331e-01 2.451271982863545418e-03 2.472283244132995605e-01 3.368893265724182129e-02 8.651675656437873840e-03 2.791377604007720947e-01 -2.845561802387237549e-01 1.313418298959732056e-01 1.624292731285095215e-01 -8.197086863219738007e-03 7.072916626930236816e-02 1.656426042318344116e-01 2.314679622650146484e-01 1.389470547437667847e-01 7.231015712022781372e-02 5.767188966274261475e-02 -2.203270047903060913e-01 1.664940714836120605e-01 -2.037307769060134888e-01 1.006838977336883545e-01 -2.662479579448699951e-01 2.662242352962493896e-01 9.984140098094940186e-02 -3.352542519569396973e-01
-2.608814537525177002e-01 -1.693995893001556396e-01 1.753510832786560059e-01 6.540695577859878540e-02 2.731793522834777832e-01 -2.791680395603179932e-01 -2.270678877830505371e-01 3.687377870082855225e-01 -3.229673206806182861e-02 -7.537149358540773392e-03 1.192735210061073303e-01 -1.020070984959602356e-01 -1.190290749073028564e-01 6.825993955135345459e-02 2.561164796352386475e-01 -2.730294764041900635e-01 -2.864295616745948792e-02 -5.105486884713172913e-02 -1.857878565788269043e-01 -7.992681115865707397e-03 3.697554171085357666e-01 1.467677652835845947e-01 3.667655587196350098e-02 1.401720289140939713e-02 -1.068421602249145508e-01 3.027458786964416504e-01 -1.292047053575515747e-01 -5.473170056939125061e-02 -9.167705476284027100e-02 3.965393081307411194e-02 3.551070019602775574e-02 -1.078079789876937866e-01
-3.966317474842071533e-01 -5.374641716480255127e-02 8.463999629020690918e-02 -6.358645111322402954e-02 3.270002305507659912e-01 -3.123088181018829346e-01 -2.433147430419921875e-01 1.119292005896568298e-01 4.624779149889945984e-02 -1.180334463715553284e-01 4.657412692904472351e-02 -5.223036557435989380e-02 -1.445710510015487671e-01 -9.118480235338211060e-02 -4.693921655416488647e-02 1.683357544243335724e-02 2.107861510012298822e-04 -1.493149343878030777e-02 -3.460913300514221191e-01 3.680553436279296875e-01 2.109623700380325317e-02 1.474631577730178833e-01 -1.406612098217010498e-01 -2.683603018522262573e-02 -6.791027635335922241e-02 3.176386356353759766e-01 1.028123404830694199e-02 8.856644481420516968e-02 1.034970656037330627e-01 -1.716584339737892151e-02 -7.690652459859848022e-02 -2.667983472347259521e-01
-6.658609211444854736e-02 -7.215934991836547852e-02 -2.184127718210220337e-01 2.017762959003448486e-01 2.752864062786102295e-01 -3.596079051494598389e-01 6.705050170421600342e-02 -4.467798024415969849e-02 -2.049354314804077148e-01 1.218041628599166870e-01 2.500149607658386230e-01 1.430933326482772827e-01 -2.497725188732147217e-01 1.703152507543563843e-01 -9.672816097736358643e-02 9.746597148478031158e-03 2.352083027362823486e-01 1.517290174961090088e-01 -3.233349919319152832e-01 2.412785142660140991e-01 1.264645308256149292e-01 1.225041449069976807e-01 -1.127274185419082642e-01 -3.569851443171501160e-02 -2.781836092472076416e-01 -9.163190424442291260e-02 3.568958863615989685e-02 -1.363497227430343628e-01 -2.066951394081115723e-01 -1.084774616174399853e-03 8.351942151784896851e-02 -9.083738923072814941e-02
5.029411986470222473e-02 -1.973170414566993713e-02 -3.106549382209777832e-01 3.576499596238136292e-02 3.499269485473632812e-01 -5.920615047216415405e-02 5.924022197723388672e-02 5.552731826901435852e-02 -2.223359495401382446e-01 5.319434404373168945e-02 1.609966009855270386e-01 9.767390042543411255e-02 -2.700308561325073242e-01 3.613393604755401611e-01 2.103756181895732880e-02 -5.745735764503479004e-02 1.245837360620498657e-01 -1.353594567626714706e-02 -2.756625413894653320e-01 -3.594329208135604858e-02 1.124423146247863770e-01 1.785353869199752808e-01 -1.499186307191848755e-01 1.016207337379455566e-01 -3.432238101959228516e-01 -1.846196874976158142e-02 -1.248677968978881836e-01 -2.641865015029907227e-01 -2.312517166137695312e-01 1.243293434381484985e-01 -1.406005620956420898e-01 -9.622228145599365234e-02
8.186852931976318359e-02 -1.764918863773345947e-01 -1.563334763050079346e-01 2.046462446451187134e-01 2.571984827518463135e-01 -9.861236810684204102e-02 -6.445185095071792603e-02 1.003599986433982849e-01 1.863009929656982422e-01 2.004578709602355957e-01 -2.391596138477325439e-01 -1.263421475887298584e-01 -2.504729852080345154e-02 1.705118417739868164e-01 9.840027987957000732e-02 -2.627615332603454590e-01 2.350578904151916504e-01 5.772814154624938965e-02 -1.332035809755325317e-01 1.279209405183792114e-01 4.650832712650299072e-02 1.106230914592742920e-01 2.236472219228744507e-01 2.323881089687347412e-01 -3.652382493019104004e-01 -1.111570298671722412e-01 2.364870756864547729e-01 9.837712347507476807e-02 -9.154931455850601196e-02 -8.799721300601959229e-02 2.599802315235137939e-01 -2.075071036815643311e-01
-2.275809645652770996e-01 -9.847983717918395996e-02 -3.597377240657806396e-02 1.572710722684860229e-01 3.000224530696868896e-01 2.482966482639312744e-01 1.450767964124679565e-01 -8.104038238525390625e-02 1.622400283813476562e-01 1.369160562753677368e-01 2.074940502643585205e-01 1.472875922918319702e-01 1.085664611309766769e-02 2.694606781005859375e-01 -8.328063040971755981e-02 -4.044498801231384277e-01 -1.505230367183685303e-01 -4.928014799952507019e-02 -3.068040907382965088e-01 6.581961363554000854e-02 2.899402193725109100e-02 1.855778098106384277e-01 -4.098262265324592590e-02 8.727165986783802509e-04 9.291554987430572510e-02 4.391332343220710754e-02 -6.016943231225013733e-02 1.412178725004196167e-01 -2.738899588584899902e-01 2.493647485971450806e-01 -1.208871901035308838e-01 -1.835754364728927612e-01
-1.839152425527572632e-01 -1.651179641485214233e-01 -1.748091578483581543e-01 3.939371928572654724e-02 3.086312115192413330e-01 1.583727449178695679e-01 6.426107138395309448e-02 1.918072104454040527e-01 5.642393231391906738e-02 2.599032521247863770e-01 -2.008174778893589973e-03 1.159275323152542114e-01 2.961584180593490601e-02 2.707221806049346924e-01 2.013170570135116577e-01 -1.538833379745483398e-01 1.944076120853424072e-01 2.208280414342880249e-01 1.105022057890892029e-02 2.151022255420684814e-01 -3.024523258209228516e-01 -1.865427941083908081e-01 -3.329852819442749023e-01 -2.438078671693801880e-01 -2.061082050204277039e-03 1.535907685756683350e-01 -1.577191613614559174e-02 -2.713487111032009125e-02 2.063762955367565155e-02 9.103070944547653198e-02 -4.806403815746307373e-02 -2.405083626508712769e-01
-1.116006001830101013e-01 -1.146889925003051758e-01 7.195532321929931641e-02 -1.577385514974594116e-01 1.839015036821365356e-01 -1.259293556213378906e-01 1.071902364492416382e-01 1.932540684938430786e-01 2.643992900848388672e-01 1.172384321689605713e-01 -8.624672144651412964e-02 -1.643941923975944519e-02 2.151270806789398193e-01 2.561469078063964844e-01 7.656025141477584839e-02 -9.406891465187072754e-02 2.659956216812133789e-01 8.149014413356781006e-02 -3.080986738204956055e-01 -2.119555920362472534e-01 3.063239455223083496e-01 -1.009879261255264282e-01 -1.042521670460700989e-01 3.239058703184127808e-02 -6.954539567232131958e-02 5.415219068527221680e-02 -2.394304126501083374e-01 2.019893974065780640e-01 -1.022755205631256104e-01 1.354499012231826782e-01 -2.122390270233154297e-02 -3.993844687938690186e-01
-1.965907514095306396e-01 3.738854825496673584e-02 -4.218309000134468079e-02 -3.278395161032676697e-02 3.145862221717834473e-01 -8.095914870500564575e-02 -1.267770677804946899e-01 -1.848259270191192627e-01 2.611601948738098145e-01 9.700698405504226685e-02 -1.600250452756881714e-01 1.920032054185867310e-01 -1.391887962818145752e-01 3.708024024963378906e-01 1.979510039091110229e-01 -8.447083830833435059e-02 9.733491390943527222e-02 2.169156819581985474e-01 -2.375001162290573120e-01 7.462246716022491455e-02 -7.647047191858291626e-02 1.593901589512825012e-02 5.304219946265220642e-02 1.587781906127929688e-01 -1.624816954135894775e-01 8.746459335088729858e-02 3.943959251046180725e-03 1.692623794078826904e-01 2.674097716808319092e-01 -2.787218093872070312e-01 -2.826887927949428558e-02 -3.045264184474945068e-01
7.176097482442855835e-02 -7.085628062486648560e-02 -3.105977773666381836e-01 9.347542375326156616e-02 2.620425224304199219e-01 4.942159354686737061e-02 -9.089963138103485107e-02 -5.774730443954467773e-02 -4.954605549573898315e-02 2.790713608264923096e-01 2.874340116977691650e-01 1.349408328533172607e-01 -1.264917552471160889e-01 3.342144787311553955e-01 1.521394848823547363e-01 -1.842761635780334473e-01 1.569804549217224121e-01 1.429700404405593872e-01 -2.555584311485290527e-01 -6.976998597383499146e-02 5.227095447480678558e-03 -1.320611238479614258e-01 -2.450866997241973877e-01 9.383475035429000854e-02 -2.695630788803100586e-01 -9.378369897603988647e-02 2.419028431177139282e-02 -4.310834780335426331e-02 -3.038123250007629395e-01 7.547845691442489624e-02 -1.211088001728057861e-01 -1.943652331829071045e-01
-1.997762769460678101e-01 2.478096634149551392e-01 -1.593787074089050293e-01 2.502686381340026855e-01 1.965945959091186523e-01 -4.943395033478736877e-02 -1.040439829230308533e-01 1.077302321791648865e-01 4.494746029376983643e-02 -2.525127120316028595e-02 1.232797577977180481e-01 3.772911429405212402e-01 1.522136926651000977e-01 1.014078482985496521e-01 2.571262419223785400e-01 -2.035904675722122192e-01 7.807522267103195190e-02 -1.142953336238861084e-01 -4.040778055787086487e-02 1.331336200237274170e-01 1.201485171914100647e-01 1.255245655775070190e-01 7.732261717319488525e-02 2.742615938186645508e-01 -3.123333454132080078e-01 -1.399386525154113770e-01 1.041559725999832153e-01 1.422498673200607300e-01 1.597554683685302734e-01 1.076865494251251221e-01 -7.491853088140487671e-02 -3.241042196750640869e-01
-3.051349520683288574e-01 -2.695674002170562744e-01 -4.980164021253585815e-02 -2.673638798296451569e-02 3.221774697303771973e-01 -3.906904533505439758e-02 -1.971890032291412354e-01 1.387017220258712769e-01 -9.139173477888107300e-02 2.589015960693359375e-01 -1.840666085481643677e-01 -2.876978367567062378e-02 -8.131358027458190918e-02 1.414940804243087769e-01 -6.109160184860229492e-02 -4.596708808094263077e-03 9.471116960048675537e-02 2.976410090923309326e-01 8.513887971639633179e-02 1.421481464058160782e-02 2.741630971431732178e-01 5.972931161522865295e-02 9.883210808038711548e-02 -2.657289505004882812e-01 -1.599496006965637207e-01 -3.000973165035247803e-01 -9.991953521966934204e-02 2.081584334373474121e-01 -9.987535327672958374e-02 -7.431286387145519257e-03 -1.237194389104843140e-01 -2.620911300182342529e-01
-1.805862784385681152e-01 -9.167205542325973511e-03 -1.439869552850723267e-01 -9.035716764628887177e-03 7.378933578729629517e-02 -2.032815515995025635e-01 2.603247463703155518e-01 1.109110638499259949e-01 2.727578282356262207e-01 2.233294025063514709e-02 1.119005084037780762e-01 3.590878471732139587e-02 -2.355619519948959351e-01 3.915806412696838379e-01 -1.644600182771682739e-01 -5.744041502475738525e-02 -4.325271025300025940e-02 1.372961252927780151e-01 1.194203505292534828e-03 -1.536828130483627319e-01 1.469716280698776245e-01 2.150200605392456055e-01 3.826055675745010376e-02 3.925696015357971191e-02 -4.049867764115333557e-02 1.300538182258605957e-01 -6.835645437240600586e-02 1.454379260540008545e-01 -2.229470759630203247e-01 2.628602087497711182e-01 -2.035347819328308105e-01 -4.147140979766845703e-01
-2.664605677127838135e-01 -3.754113614559173584e-01 6.319934874773025513e-02 -4.022688418626785278e-02 3.992477357387542725e-01 7.439375855028629303e-03 -2.095685601234436035e-01 4.571275785565376282e-02 9.356947243213653564e-02 3.333992557600140572e-03 2.494550496339797974e-01 2.485373765230178833e-01 5.816908180713653564e-02 1.349396072328090668e-02 -1.881010271608829498e-02 -1.022009104490280151e-01 1.635969430208206177e-01 3.193333446979522705e-01 -2.701058387756347656e-01 -2.485523223876953125e-01 -1.413395814597606659e-02 4.318767040967941284e-02 -2.848118841648101807e-01 -8.470761775970458984e-02 -8.838153630495071411e-02 3.721570968627929688e-02 1.329278796911239624e-01 1.033365651965141296e-01 6.826839596033096313e-02 9.651970863342285156e-02 1.142894774675369263e-01 -1.069846451282501221e-01
-3.192766606807708740e-01 -1.498637050390243530e-01 -9.784114360809326172e-02 2.220534533262252808e-01 2.687758803367614746e-01 1.621645092964172363e-01 1.668358743190765381e-01 -1.990854740142822266e-02 1.406236886978149414e-01 1.895083039999008179e-01 2.018650174140930176e-01 -3.154746815562248230e-02 -6.626195460557937622e-02 2.940222322940826416e-01 -4.558032751083374023e-02 -4.289947748184204102e-01 -1.001546382904052734e-01 3.985934704542160034e-02 -2.818239033222198486e-01 1.586742699146270752e-01 -9.043880552053451538e-02 2.380657196044921875e-01 1.154008880257606506e-01 2.043484523892402649e-02 2.558031864464282990e-02 1.123081147670745850e-01 -2.616450563073158264e-02 3.170346841216087341e-02 -1.208703964948654175e-01 2.427611351013183594e-01 -1.015082821249961853e-01 -1.481633633375167847e-01
3.802127763628959656e-02 -2.686235010623931885e-01 -2.897749245166778564e-01 1.103484481573104858e-01 2.045552581548690796e-01 -5.105517432093620300e-02 -2.174811959266662598e-01 -1.134033724665641785e-01 -5.120486952364444733e-03 1.004601642489433289e-01 -3.563830628991127014e-02 1.710448414087295532e-01 -2.125350832939147949e-01 2.771614193916320801e-01 7.397996634244918823e-02 -2.002598196268081665e-01 7.698919624090194702e-02 1.622840166091918945e-01 -3.667224645614624023e-01 -1.386208534240722656e-01 -7.633766531944274902e-02 1.841651946306228638e-01 -1.812688559293746948e-01 -1.723666042089462280e-01 -2.759946584701538086e-01 -9.003800223581492901e-04 9.064092487096786499e-02 1.570480465888977051e-01 -3.872156515717506409e-02 2.177031189203262329e-01 1.087832227349281311e-01 -2.436614781618118286e-01
-3.857673704624176025e-01 -2.070233970880508423e-01 -6.635153293609619141e-02 -4.936026781797409058e-02 4.614551365375518799e-01 1.117529645562171936e-01 2.739877402782440186e-01 2.583139836788177490e-01 9.050152264535427094e-03 -1.127839908003807068e-01 -1.895279996097087860e-02 5.480720661580562592e-03 1.828375011682510376e-01 -3.703144844621419907e-03 9.615533798933029175e-02 7.332564145326614380e-02 1.462720781564712524e-01 1.395886112004518509e-02 -2.407537549734115601e-01 1.902470588684082031e-01 4.890822246670722961e-02 -1.175367645919322968e-02 -7.132440060377120972e-02 -3.138335049152374268e-02 -1.351596564054489136e-01 -1.104596182703971863e-01 -9.654814749956130981e-02 1.422541737556457520e-01 -1.554369479417800903e-01 -1.733517795801162720e-01 -1.715846359729766846e-01 -3.239977955818176270e-01
-1.482725441455841064e-01 -8.584330230951309204e-02 -1.177001595497131348e-01 -1.214189380407333374e-01 6.785090267658233643e-02 -1.058881729841232300e-02 2.856558263301849365e-01 3.563802242279052734e-01 2.918524444103240967e-01 1.433806270360946655e-01 1.707108914852142334e-01 -5.751820653676986694e-02 -2.662594020366668701e-01 1.822330504655838013e-01 -6.925668567419052124e-02 -1.167465467005968094e-02 7.245010882616043091e-02 2.565824091434478760e-01 9.423354640603065491e-03 4.429193213582038879e-02 2.288729995489120483e-01 1.405551731586456299e-01 1.879385323263704777e-03 2.843552082777023315e-02 -2.755424380302429199e-01 -2.140695005655288696e-01 -9.114664793014526367e-02 1.454764604568481445e-01 -1.549548357725143433e-01 -1.044751890003681183e-02 -2.788177728652954102e-01 -2.869516611099243164e-01
-1.916840076446533203e-01 -2.003765106201171875e-01 2.469871891662478447e-03 8.213503658771514893e-02 2.105517238378524780e-01 2.503838837146759033e-01 7.759031653404235840e-02 2.486633658409118652e-01 1.737008094787597656e-01 2.415548413991928101e-01 2.502502202987670898e-01 -8.993265219032764435e-03 -8.258537203073501587e-02 1.162082925438880920e-01 9.302204847335815430e-02 -4.200877249240875244e-01 5.808195471763610840e-02 -1.553180813789367676e-01 -1.451127082109451294e-01 2.970861643552780151e-02 -3.788207098841667175e-02 2.415609210729598999e-01 2.390954494476318359e-01 -1.056274920701980591e-01 -6.406177766621112823e-03 6.796716898679733276e-02 1.229460984468460083e-01 -1.540837693028151989e-03 -2.361936867237091064e-01 -2.280680276453495026e-02 -2.204531282186508179e-01 -2.873400151729583740e-01
-2.875942289829254150e-01 -1.213108599185943604e-01 -6.891220062971115112e-02 1.874304562807083130e-02 2.770988047122955322e-01 -2.077347040176391602e-01 5.917160958051681519e-02 -6.914010643959045410e-02 1.157210171222686768e-01 9.636844694614410400e-02 -1.034098342061042786e-01 3.512373268604278564e-01 2.030998915433883667e-01 4.876006245613098145e-01 9.881255030632019043e-02 -8.966472744941711426e-02 -2.362458594143390656e-02 4.058976843953132629e-02 7.117331773042678833e-02 1.056315675377845764e-01 -1.667089164257049561e-01 1.196017116308212280e-01 -3.239989578723907471e-01 -1.796263502910733223e-03 -2.023690044879913330e-01 4.296772554516792297e-02 2.388542294502258301e-01 -1.027805171906948090e-02 -6.961975991725921631e-02 4.857608303427696228e-02 -1.054035797715187073e-01 -1.786891669034957886e-01
-2.525832355022430420e-01 -2.465544939041137695e-01 1.479960083961486816e-01 1.968668401241302490e-02 5.543887019157409668e-01 -1.196563392877578735e-01 -2.374846339225769043e-01 1.213330030441284180e-01 1.356539577245712280e-01 4.673781245946884155e-02 3.462899327278137207e-01 5.960124731063842773e-02 -1.755213737487792969e-02 1.311888545751571655e-01 1.139973476529121399e-01 -6.432681530714035034e-02 3.479510173201560974e-02 2.149896919727325439e-01 -1.912537813186645508e-01 -1.065161004662513733e-01 -5.746493116021156311e-02 2.578774280846118927e-02 -1.938975006341934204e-01 -1.483215987682342529e-01 -7.602767646312713623e-02 1.239809468388557434e-01 1.053670793771743774e-01 1.143932528793811798e-02 2.158378660678863525e-01 1.133972629904747009e-01 1.288304328918457031e-01 -1.195219606161117554e-01
-3.831951320171356201e-01 5.598577484488487244e-02 1.453174203634262085e-01 2.591614425182342529e-01 2.067210078239440918e-01 -1.447574645280838013e-01 -2.881172113120555878e-02 4.025015234947204590e-02 6.128059327602386475e-02 1.441739685833454132e-02 -6.594146043062210083e-02 -6.878997385501861572e-02 -1.301637589931488037e-01 1.626003235578536987e-01 5.955037474632263184e-02 -8.970776200294494629e-02 -1.760684549808502197e-01 8.617120981216430664e-02 -3.603023290634155273e-01 2.228126078844070435e-01 2.667896077036857605e-02 8.554953336715698242e-02 -2.836424112319946289e-01 -1.696375757455825806e-01 -1.840135902166366577e-01 2.513580322265625000e-01 8.747588843107223511e-02 1.153635755181312561e-01 1.845415532588958740e-01 -1.008314862847328186e-01 -1.306533366441726685e-01 -3.363679647445678711e-01
3.266941756010055542e-02 2.092477679252624512e-01 -1.832452565431594849e-01 1.834307163953781128e-01 3.170154616236686707e-02 -3.118461929261684418e-02 -3.341395035386085510e-02 -3.352825716137886047e-02 1.560115516185760498e-01 2.643665969371795654e-01 1.112690940499305725e-01 2.376194000244140625e-01 -1.150647252798080444e-01 1.095139235258102417e-02 -2.167011424899101257e-02 -1.776297986507415771e-01 -1.079009845852851868e-01 9.875806421041488647e-02 -2.900355756282806396e-01 1.670431643724441528e-01 3.354096710681915283e-01 3.432279452681541443e-02 -2.123116254806518555e-01 1.625972241163253784e-01 -2.047113627195358276e-01 1.027089878916740417e-01 -9.165196865797042847e-02 2.557835876941680908e-01 -2.580882906913757324e-01 5.644489824771881104e-02 -2.181576788425445557e-01 -3.361072242259979248e-01
-5.663036182522773743e-02 -1.875049322843551636e-01 -7.833938300609588623e-02 8.409395068883895874e-02 4.777655005455017090e-01 5.636625364422798157e-02 7.925997674465179443e-02 2.092921733856201172e-01 2.833005189895629883e-01 1.569768786430358887e-02 -1.542191952466964722e-01 1.105047166347503662e-01 2.005467563867568970e-01 2.056668549776077271e-01 -2.804735302925109863e-01 4.295944049954414368e-02 2.270007878541946411e-01 -8.083707839250564575e-02 -7.414653897285461426e-02 3.104989230632781982e-02 3.589107990264892578e-01 4.438786953687667847e-02 8.643375337123870850e-02 -1.332152336835861206e-01 -9.265266358852386475e-02 -7.835777848958969116e-02 -1.574311256408691406e-01 5.996252410113811493e-03 -1.343760043382644653e-01 9.449414908885955811e-02 -2.472596056759357452e-02 -3.157561123371124268e-01
-2.443555742502212524e-01 -9.590547531843185425e-02 1.331516653299331665e-01 4.867568612098693848e-02 5.983069539070129395e-02 5.444609373807907104e-02 7.663823664188385010e-02 -1.503558754920959473e-01 2.424864023923873901e-01 1.820886284112930298e-01 -1.807925254106521606e-01 1.252982467412948608e-01 1.213106513023376465e-01 2.516238093376159668e-01 1.535199284553527832e-01 -3.177491948008537292e-02 3.956617414951324463e-01 5.418363213539123535e-02 -2.471166253089904785e-01 1.078642383217811584e-01 2.983900606632232666e-01 2.308617383241653442e-01 9.505891799926757812e-02 -1.039572209119796753e-01 -2.195609658956527710e-01 7.006876170635223389e-02 -2.847916185855865479e-01 1.255629658699035645e-01 -6.892034411430358887e-02 -3.981054760515689850e-03 -7.033418864011764526e-02 -2.809889018535614014e-01
-1.714482307434082031e-01 -6.738281250000000000e-02 -7.366637885570526123e-02 1.724237501621246338e-01 3.578343391418457031e-01 2.066816836595535278e-01 9.935242682695388794e-02 1.529514491558074951e-01 -2.456299774348735809e-02 1.852387785911560059e-01 1.697713285684585571e-01 4.265983030200004578e-02 -5.843069404363632202e-02 2.483026534318923950e-01 -2.151437476277351379e-02 -9.964184463024139404e-02 -1.779900640249252319e-01 -1.261723637580871582e-01 -3.103831708431243896e-01 6.772901862859725952e-02 -1.983306743204593658e-02 3.860727846622467041e-01 8.457800745964050293e-02 1.966250538825988770e-01 7.927762717008590698e-02 4.562527313828468323e-02 4.535835608839988708e-02 1.369400918483734131e-01 -7.048699259757995605e-02 3.099551498889923096e-01 -1.352745890617370605e-01 -3.058761060237884521e-01
-1.871581375598907471e-01 -1.389810293912887573e-01 -1.716514378786087036e-01 -1.368763893842697144e-01 3.477815389633178711e-01 7.584921270608901978e-02 1.976189017295837402e-01 4.467183351516723633e-01 -9.175461716949939728e-03 2.293253690004348755e-02 1.787285506725311279e-01 5.248920619487762451e-02 -6.429485045373439789e-03 1.813987940549850464e-01 -2.438085526227951050e-01 9.171084314584732056e-02 2.100659012794494629e-01 8.415149897336959839e-02 -8.341291546821594238e-02 2.146976441144943237e-01 2.830631434917449951e-01 1.914913207292556763e-01 3.595130890607833862e-02 1.044812723994255066e-01 -2.598804235458374023e-02 -2.360864455113187432e-04 3.769516199827194214e-02 1.782531291246414185e-01 -3.773602098226547241e-02 7.668059319257736206e-03 -5.369503796100616455e-02 -3.528889119625091553e-01
-1.381216347217559814e-01 -1.255807429552078247e-01 -5.041818320751190186e-02 1.134775765240192413e-02 5.151940584182739258e-01 -4.996161535382270813e-02 2.001580148935317993e-01 3.674001991748809814e-01 -9.236267767846584320e-03 -2.293456904590129852e-02 -6.775532383471727371e-03 -2.869360335171222687e-02 9.982223063707351685e-02 2.474723756313323975e-01 -2.287962287664413452e-01 -3.165929764509201050e-02 8.478908985853195190e-02 1.739455573260784149e-02 -1.317549049854278564e-01 8.083677291870117188e-02 2.092580199241638184e-01 -1.376929227262735367e-02 2.178424149751663208e-01 -5.622644349932670593e-02 -6.883333623409271240e-02 1.047007888555526733e-01 -7.624544948339462280e-02 2.407257407903671265e-01 -1.215322390198707581e-01 8.411174267530441284e-02 -8.925023674964904785e-02 -3.977717161178588867e-01
-3.550243973731994629e-01 -1.358208507299423218e-01 7.542695105075836182e-02 2.667610645294189453e-01 2.466517537832260132e-01 5.123369023203849792e-02 -3.317620232701301575e-02 -1.803844124078750610e-01 1.318203657865524292e-01 1.323027759790420532e-01 1.643223501741886139e-02 2.497740238904953003e-01 -8.832858502864837646e-02 -1.774401217699050903e-01 -2.810646593570709229e-02 -4.067608714103698730e-02 5.946788191795349121e-02 -4.163352027535438538e-02 -1.327631622552871704e-01 -2.840084582567214966e-02 6.473706662654876709e-02 7.760494947433471680e-03 -4.120796322822570801e-01 2.158806920051574707e-01 -2.714184522628784180e-01 1.077273041009902954e-01 -1.669353246688842773e-01 1.478038821369409561e-02 -1.081912145018577576e-01 -7.128477841615676880e-02 2.695681154727935791e-01 -3.083972036838531494e-01
-1.252263039350509644e-01 2.847175300121307373e-02 1.537648439407348633e-01 -5.142527073621749878e-02 1.161419153213500977e-01 -1.575434356927871704e-01 -7.979342713952064514e-03 -1.442580018192529678e-02 -2.341286092996597290e-01 1.954257339239120483e-01 2.030884623527526855e-01 2.773503363132476807e-01 -1.299102008342742920e-01 1.132721900939941406e-01 1.633218675851821899e-01 -2.156481146812438965e-01 4.195961356163024902e-01 1.903752684593200684e-01 -2.468978315591812134e-01 3.383438587188720703e-01 6.806199252605438232e-02 1.522302720695734024e-02 -3.123075366020202637e-01 6.470492482185363770e-02 -1.942424923181533813e-01 -9.237289428710937500e-02 2.130714710801839828e-03 6.542446464300155640e-02 -3.034214302897453308e-02 1.564670354127883911e-01 1.618181318044662476e-01 -9.009353071451187134e-02
-2.495143413543701172e-01 -2.181672453880310059e-01 -2.533527910709381104e-01 -2.202689945697784424e-01 3.760112226009368896e-01 1.723180897533893585e-02 -2.504765689373016357e-01 2.629663050174713135e-01 1.674033254384994507e-01 3.160310089588165283e-01 1.025766655802726746e-01 2.149350941181182861e-01 -1.583132892847061157e-01 -3.323456970974802971e-03 7.203791290521621704e-02 -2.386528998613357544e-01 -8.410766720771789551e-02 -2.826973050832748413e-02 2.476668730378150940e-02 -1.288869082927703857e-01 2.301654964685440063e-01 -8.522489666938781738e-02 -1.735632717609405518e-01 -1.142536401748657227e-01 -2.374300733208656311e-02 1.066844686865806580e-01 1.294026523828506470e-01 2.837086841464042664e-02 -8.874516934156417847e-02 -5.210995301604270935e-02 -1.749819666147232056e-01 -1.811350733041763306e-01
-9.658145159482955933e-02 1.873744279146194458e-01 -1.899667531251907349e-01 1.749926358461380005e-01 2.673541009426116943e-01 -2.238910645246505737e-02 9.638058394193649292e-02 2.731369808316230774e-02 3.405176401138305664e-01 1.159288734197616577e-01 -1.080629974603652954e-01 9.425393491983413696e-02 -1.853670626878738403e-01 1.045875996351242065e-01 3.878367245197296143e-01 -5.703557282686233521e-03 3.931076452136039734e-02 1.059908047318458557e-01 -1.344647854566574097e-01 4.024999961256980896e-02 2.521587908267974854e-01 -6.137742102146148682e-02 -3.486834764480590820e-01 9.598939865827560425e-02 -2.935156524181365967e-01 -2.571099903434514999e-03 6.541740149259567261e-02 -5.513832718133926392e-02 2.692050114274024963e-02 1.127492263913154602e-02 -5.446142703294754028e-02 -3.649857640266418457e-01
-2.034456282854080200e-01 -3.402739018201828003e-02 -1.267480552196502686e-01 1.881040036678314209e-01 2.731280922889709473e-01 1.904910206794738770e-01 7.042875513434410095e-03 -2.919434756040573120e-02 1.362483203411102295e-01 2.214720845222473145e-01 2.409869283437728882e-01 8.477816730737686157e-02 -4.909147322177886963e-02 2.722248136997222900e-01 -6.073114927858114243e-03 -3.627090156078338623e-01 -1.823088079690933228e-01 1.274311989545822144e-01 -2.140450328588485718e-01 1.086339652538299561e-01 1.117874309420585632e-01 2.964306175708770752e-01 1.286398023366928101e-01 1.299026515334844589e-02 1.341163069009780884e-01 -4.735703021287918091e-02 7.565607875585556030e-02 2.138751447200775146e-01 -2.276833057403564453e-01 2.044381946325302124e-01 -7.823971658945083618e-02 -2.400016933679580688e-01
-2.874768674373626709e-01 -3.191175460815429688e-01 -3.595292940735816956e-02 1.582304574549198151e-02 4.357516169548034668e-01 2.232134491205215454e-01 1.288606524467468262e-01 -1.044955924153327942e-01 -1.718746721744537354e-01 6.702887825667858124e-03 9.089538455009460449e-02 9.110547602176666260e-02 1.792779713869094849e-01 -9.505026787519454956e-02 -6.552103906869888306e-02 2.923165913671255112e-03 -1.145509928464889526e-01 4.480247944593429565e-02 -1.279930174350738525e-01 -6.247130408883094788e-02 5.248804762959480286e-02 2.031104117631912231e-01 1.359453797340393066e-01 6.211181357502937317e-02 -2.061761617660522461e-01 -1.695811152458190918e-01 -1.091729942709207535e-02 -6.031373515725135803e-02 -1.188380271196365356e-01 2.791445553302764893e-01 -2.181335538625717163e-01 -3.724426925182342529e-01
-4.697694480419158936e-01 5.509412381798028946e-03 -8.805214427411556244e-03 1.097419485449790955e-01 2.837061285972595215e-01 -2.967377305030822754e-01 -1.175123900175094604e-01 1.029328852891921997e-01 1.093071922659873962e-01 2.166891470551490784e-02 1.727103292942047119e-01 1.692839264869689941e-01 -1.814678013324737549e-01 8.766956627368927002e-02 -1.527993083000183105e-01 3.100968897342681885e-02 -8.850593119859695435e-02 -1.190315559506416321e-02 -2.468819916248321533e-01 2.153053581714630127e-01 1.621324419975280762e-01 -4.440472275018692017e-02 -1.869508177042007446e-01 -1.584262847900390625e-01 -1.473265588283538818e-01 2.450388073921203613e-01 -1.327670961618423462e-01 8.897698670625686646e-02 1.533937901258468628e-01 -2.314043194055557251e-01 9.941302239894866943e-03 -2.243427038192749023e-01
-3.713829517364501953e-01 4.800083488225936890e-02 5.575332790613174438e-02 1.609434336423873901e-01 2.152208089828491211e-01 -1.443725526332855225e-01 -1.742988079786300659e-01 4.735168218612670898e-01 1.890579760074615479e-01 1.716460138559341431e-01 2.958848774433135986e-01 -9.378270059823989868e-02 9.319344907999038696e-02 -1.327159348875284195e-02 2.450989335775375366e-01 -9.096887707710266113e-02 2.004894614219665527e-02 -7.313492894172668457e-02 -1.882036775350570679e-02 -1.967339217662811279e-01 2.393594086170196533e-01 3.852955251932144165e-02 1.181643605232238770e-01 -5.467890575528144836e-02 -1.198925599455833435e-01 9.910668432712554932e-02 -1.900912672281265259e-01 -1.010262519121170044e-01 -6.830097734928131104e-02 2.057749405503273010e-02 -2.098224591463804245e-03 -2.721582353115081787e-01
-3.118957579135894775e-02 1.243648678064346313e-01 -1.749141961336135864e-01 2.030680924654006958e-01 3.421412110328674316e-01 -9.365409612655639648e-02 -5.003030598163604736e-02 2.602536380290985107e-01 -1.197461504489183426e-02 1.165381446480751038e-01 -1.935942098498344421e-02 4.711730405688285828e-02 -1.188893895596265793e-02 1.785889267921447754e-01 1.792044490575790405e-01 -6.722232699394226074e-02 5.078184977173805237e-02 1.613952452316880226e-03 -1.578479260206222534e-01 3.341323435306549072e-01 -2.585630714893341064e-01 -6.370446085929870605e-02 -2.105944305658340454e-01 -3.146073818206787109e-01 -2.983511984348297119e-01 -2.779217623174190521e-02 2.611986733973026276e-02 -1.571125388145446777e-01 1.096861064434051514e-01 -2.625494077801704407e-02 -5.986062809824943542e-02 -3.818843960762023926e-01
-2.557818889617919922e-01 2.656877636909484863e-01 -1.279200315475463867e-01 6.510164123028516769e-03 4.221656322479248047e-01 -9.326276183128356934e-02 -9.007958322763442993e-02 9.974237531423568726e-02 1.031370535492897034e-01 1.072100475430488586e-01 2.842879891395568848e-01 1.468122899532318115e-01 -2.664335370063781738e-01 3.129839897155761719e-01 1.521366238594055176e-01 1.563228517770767212e-01 1.244528740644454956e-01 1.439801603555679321e-01 -1.323249489068984985e-01 1.849503070116043091e-02 8.744653314352035522e-03 -1.356452330946922302e-02 -1.417500376701354980e-01 -2.725464478135108948e-02 -1.221798360347747803e-01 -1.189950946718454361e-02 2.335219532251358032e-01 2.175859212875366211e-01 4.239147901535034180e-02 2.701921015977859497e-02 -2.288709878921508789e-01 -2.335389107465744019e-01
-6.852000206708908081e-02 -7.499333471059799194e-02 -1.013769023120403290e-02 1.213574111461639404e-01 4.975976347923278809e-01 -3.709545433521270752e-01 -6.974543631076812744e-02 3.660371527075767517e-02 6.868428736925125122e-02 2.304512858390808105e-01 -1.094176769256591797e-01 1.366768777370452881e-01 -3.273417055606842041e-01 1.492019593715667725e-01 -1.628395766019821167e-01 -1.011711135506629944e-01 1.593108177185058594e-01 -2.970379292964935303e-01 6.369787454605102539e-02 1.883191242814064026e-02 -1.862640976905822754e-01 8.765529841184616089e-03 9.735469706356525421e-03 1.293714791536331177e-01 -1.883313655853271484e-01 4.125661030411720276e-02 1.220412850379943848e-01 1.655801981687545776e-01 1.765576750040054321e-02 1.005462333559989929e-01 -1.286016195081174374e-03 -2.631739377975463867e-01
-3.678149282932281494e-01 -1.902347654104232788e-01 -2.852323055267333984e-01 1.824360489845275879e-01 3.199168443679809570e-01 -2.169610112905502319e-01 5.000612512230873108e-02 -6.447440385818481445e-02 8.938403427600860596e-02 2.110894322395324707e-01 1.529203653335571289e-01 -4.657841846346855164e-02 1.362805813550949097e-01 -6.714719533920288086e-02 1.515562981367111206e-01 -1.988739520311355591e-01 -4.792958498001098633e-02 -1.187380496412515640e-02 -2.184825986623764038e-01 1.967089325189590454e-01 2.337280511856079102e-01 9.762571752071380615e-02 -1.858706176280975342e-01 -7.188502699136734009e-02 -7.337646931409835815e-02 7.841097563505172729e-02 7.827283442020416260e-02 3.474871814250946045e-01 -3.933753445744514465e-02 -9.903336875140666962e-03 2.397359758615493774e-01 -6.192706152796745300e-02
-2.521904110908508301e-01 2.119984924793243408e-01 9.299063682556152344e-02 1.578836292028427124e-01 2.940385043621063232e-01 1.897598244249820709e-02 1.392319947481155396e-01 4.889267310500144958e-02 2.826791405677795410e-01 3.289220035076141357e-01 -2.740458846092224121e-01 1.734243631362915039e-01 -5.108560435473918915e-03 -1.341539770364761353e-01 -9.871536865830421448e-03 -5.680673941969871521e-02 2.465084940195083618e-01 1.160845756530761719e-01 -1.305008828639984131e-01 1.933027617633342743e-02 -2.050729542970657349e-01 6.692983955144882202e-02 5.857268348336219788e-03 -1.458458155393600464e-01 8.307126164436340332e-02 8.898703753948211670e-02 -1.125170812010765076e-01 -2.168354988098144531e-01 -3.373231589794158936e-01 -6.366054713726043701e-02 -1.759859174489974976e-01 -2.277528792619705200e-01
-1.654694974422454834e-01 -9.035630524158477783e-02 8.294043689966201782e-02 -2.114959433674812317e-02 1.156253442168235779e-01 -1.923046112060546875e-01 -6.554946303367614746e-02 2.854607105255126953e-01 -9.404502809047698975e-03 1.122127547860145569e-01 -6.151062250137329102e-02 1.229580566287040710e-01 -1.358699500560760498e-01 -1.760241575539112091e-02 4.131842032074928284e-02 -1.410368084907531738e-01 4.634003713726997375e-02 -3.959961980581283569e-02 -2.073698490858078003e-01 -2.303189188241958618e-01 -1.400614827871322632e-01 5.505866929888725281e-02 2.328457087278366089e-01 2.437712997198104858e-01 -3.454595506191253662e-01 -7.578072138130664825e-03 -3.828657567501068115e-01 -2.211219817399978638e-01 -6.572940945625305176e-02 1.536516249179840088e-01 -9.454087167978286743e-02 -4.015471041202545166e-01
-2.276902198791503906e-01 -8.826031535863876343e-02 -2.019719183444976807e-01 -6.647957488894462585e-03 1.299402415752410889e-01 -8.193497359752655029e-02 2.679349482059478760e-01 1.936159282922744751e-01 6.653145700693130493e-02 -1.832296848297119141e-01 2.159468829631805420e-02 2.183023393154144287e-01 6.562258303165435791e-02 1.796503514051437378e-01 -8.119998872280120850e-02 -1.337757110595703125e-01 7.566499710083007812e-02 -1.946109384298324585e-01 -9.793213009834289551e-02 -7.473237067461013794e-02 1.362808048725128174e-01 1.400495767593383789e-01 9.354083985090255737e-02 -9.139395505189895630e-02 -2.453642785549163818e-01 3.427987694740295410e-01 -1.526319831609725952e-01 1.354452371597290039e-01 -1.520051956176757812e-01 1.641054004430770874e-01 -2.263481616973876953e-01 -4.298546612262725830e-01
-2.584487497806549072e-01 -2.278650179505348206e-02 9.837819635868072510e-02 -1.042566914111375809e-02 9.529914706945419312e-02 -1.125652864575386047e-01 7.800456881523132324e-02 7.558121532201766968e-02 2.776876986026763916e-01 -2.389754541218280792e-02 2.219510078430175781e-01 9.236782789230346680e-02 -9.406754374504089355e-02 -1.711508631706237793e-02 -3.261923091486096382e-03 -3.379242867231369019e-02 -1.131464615464210510e-01 4.279848635196685791e-01 -2.872883081436157227e-01 9.292136877775192261e-02 2.541367113590240479e-01 -1.373122781515121460e-01 1.238004341721534729e-01 -1.733518242835998535e-01 -3.951696157455444336e-01 1.157857850193977356e-01 9.620214253664016724e-02 2.222646474838256836e-01 -4.211890697479248047e-02 -1.035602837800979614e-01 1.038138493895530701e-01 -2.758995890617370605e-01
-1.843886375427246094e-01 -3.927770256996154785e-02 -1.437201052904129028e-01 4.198016226291656494e-02 1.535295844078063965e-01 3.463766723871231079e-02 -4.560308903455734253e-02 2.200118005275726318e-01 1.676131635904312134e-01 2.327772229909896851e-01 3.130958974361419678e-02 3.298981487751007080e-01 1.027980521321296692e-01 2.716454565525054932e-01 1.016903743147850037e-01 -1.138895750045776367e-01 1.018997207283973694e-01 4.770287498831748962e-02 3.073106333613395691e-02 6.316289305686950684e-02 -2.022309005260467529e-01 1.569077223539352417e-01 -3.305738270282745361e-01 6.451246887445449829e-02 -3.699208796024322510e-02 2.865010797977447510e-01 2.389032989740371704e-01 2.880425192415714264e-02 5.644093733280897141e-03 -2.141315937042236328e-01 -1.235698629170656204e-02 -4.278755486011505127e-01
-5.116176605224609375e-02 8.646161295473575592e-03 -1.665937304496765137e-01 -1.453958153724670410e-01 2.208221703767776489e-01 -1.511438190937042236e-01 -7.636073511093854904e-03 1.334655582904815674e-01 5.021666735410690308e-02 3.571752309799194336e-01 2.173354625701904297e-01 3.517127335071563721e-01 -1.022118330001831055e-01 -9.910011291503906250e-02 1.310752928256988525e-01 -2.792679965496063232e-01 2.970593422651290894e-02 -9.910336881875991821e-02 -2.825823724269866943e-01 2.526005497202277184e-03 2.339231222867965698e-01 -6.360959261655807495e-02 -3.167804479598999023e-01 -3.503105044364929199e-02 -1.597177386283874512e-01 2.584532368928194046e-03 3.342628851532936096e-02 2.250120639801025391e-01 1.081183366477489471e-02 8.598779141902923584e-02 -2.516340017318725586e-01 -2.084782123565673828e-01
-4.499056041240692139e-01 1.399243921041488647e-01 1.246025860309600830e-01 8.919253200292587280e-02 8.193498849868774414e-02 -5.160941183567047119e-02 -1.760700047016143799e-01 3.760481625795364380e-02 3.427807688713073730e-01 1.067597493529319763e-01 7.152418047189712524e-02 1.113544851541519165e-01 -7.326940447092056274e-02 1.286431103944778442e-01 -1.899104416370391846e-01 1.295086890459060669e-01 1.332761943340301514e-01 3.296280801296234131e-01 -5.841116234660148621e-02 2.294235629960894585e-03 -9.914690256118774414e-02 5.930666346102952957e-03 -1.015400663018226624e-01 -9.213542193174362183e-02 6.056009442545473576e-04 -2.767227590084075928e-02 -1.728957593441009521e-01 -1.957807391881942749e-01 -2.308307141065597534e-01 1.887281686067581177e-01 -2.872318327426910400e-01 -3.044244945049285889e-01
-5.278329551219940186e-02 1.783783584833145142e-01 -1.078712269663810730e-01 3.137974068522453308e-02 4.940790534019470215e-01 7.843469083309173584e-02 -5.474060401320457458e-02 4.756428673863410950e-02 -1.025090739130973816e-01 -3.152653202414512634e-02 2.931367754936218262e-01 3.238461613655090332e-01 -7.225468009710311890e-02 2.893198430538177490e-01 1.183244884014129639e-01 -8.874466270208358765e-02 2.284519523382186890e-01 1.353342235088348389e-01 -7.345923781394958496e-02 1.561709195375442505e-01 1.552005559206008911e-01 6.630781292915344238e-02 -1.196919158101081848e-01 2.520404756069183350e-03 -8.268755674362182617e-02 9.266213327646255493e-02 2.970544695854187012e-01 8.186620473861694336e-02 2.631728304550051689e-03 8.884856849908828735e-02 -3.195985257625579834e-01 -1.435961574316024780e-01
-1.404085159301757812e-01 4.798467084765434265e-02 8.859981782734394073e-03 2.198831178247928619e-02 2.778134942054748535e-01 -3.008753657341003418e-01 1.093936413526535034e-01 -8.325268514454364777e-03 8.265748620033264160e-02 1.636634916067123413e-01 1.811954975128173828e-01 1.371414661407470703e-01 2.421605587005615234e-01 1.282910257577896118e-01 2.417612522840499878e-01 -9.820286184549331665e-02 6.545884162187576294e-02 1.593466550111770630e-01 3.591925278306007385e-02 -1.065543070435523987e-01 9.794910252094268799e-02 6.481748819351196289e-02 -9.425873868167400360e-03 1.766432970762252808e-01 -1.774410605430603027e-01 -2.774244248867034912e-01 7.924893870949745178e-03 -1.247230172157287598e-01 1.264881938695907593e-01 8.185449987649917603e-02 -2.072343081235885620e-01 -5.404693484306335449e-01
-2.658026218414306641e-01 6.013102456927299500e-02 1.205024197697639465e-01 2.965735495090484619e-01 1.017968803644180298e-01 2.410778999328613281e-01 -2.025525718927383423e-01 2.435861527919769287e-01 2.191757559776306152e-01 -1.625255197286605835e-01 5.875480920076370239e-02 5.126176029443740845e-02 9.184305369853973389e-02 4.207699745893478394e-02 8.264605700969696045e-02 -1.584743708372116089e-01 -1.077025979757308960e-01 1.381492167711257935e-01 -1.225184276700019836e-01 1.305847913026809692e-01 -9.339401125907897949e-02 2.805181741714477539e-01 -1.186212897300720215e-01 -5.770538002252578735e-02 -2.542192637920379639e-01 4.928949475288391113e-02 -2.787114679813385010e-01 1.947432756423950195e-02 -2.337657958269119263e-01 -1.356308441609144211e-02 1.474947780370712280e-01 -3.774490058422088623e-01
-2.528517693281173706e-02 2.502378523349761963e-01 -4.223027825355529785e-01 3.174483180046081543e-01 2.703694105148315430e-01 -1.542941480875015259e-01 -4.849460721015930176e-02 -2.354719862341880798e-02 -9.203717112541198730e-02 2.815675735473632812e-01 -1.510089263319969177e-02 1.763467192649841309e-01 -1.380468010902404785e-01 -3.187663480639457703e-02 -1.771682947874069214e-01 5.700398981571197510e-02 -7.080191373825073242e-02 1.965184062719345093e-01 -1.825010180473327637e-01 1.605036854743957520e-02 1.388256400823593140e-01 1.597943753004074097e-01 1.919499970972537994e-02 -4.970748722553253174e-02 -4.830110445618629456e-02 -5.619744211435317993e-02 -1.005437076091766357e-01 -7.424816954880952835e-03 -1.412059366703033447e-01 1.038656979799270630e-01 -1.401182264089584351e-01 -4.395102858543395996e-01
9.107743389904499054e-03 -4.094457626342773438e-02 3.891832008957862854e-02 2.004994899034500122e-01 1.283781230449676514e-01 -3.033997416496276855e-01 -1.011725515127182007e-01 4.464431479573249817e-02 1.587727367877960205e-01 2.988283336162567139e-01 1.418869048357009888e-01 -1.061204075813293457e-01 1.930267065763473511e-01 2.826161086559295654e-01 2.284861803054809570e-01 -6.370017677545547485e-02 2.392165213823318481e-01 9.437364339828491211e-02 -1.634481400251388550e-01 -1.016908958554267883e-01 3.078763484954833984e-01 8.302319794893264771e-02 1.196248009800910950e-01 1.808767467737197876e-01 -1.231658533215522766e-01 5.572020635008811951e-02 -2.809280715882778168e-02 1.822157651185989380e-01 1.711420863866806030e-01 8.029425144195556641e-02 -1.813291013240814209e-01 -3.790665268898010254e-01
1.750679463148117065e-01 -1.003102809190750122e-01 -2.251203507184982300e-01 1.203118190169334412e-01 2.884597480297088623e-01 -2.479900121688842773e-01 8.586936444044113159e-02 5.257868766784667969e-02 -5.836772546172142029e-02 4.766932874917984009e-02 2.594758570194244385e-01 1.001477167010307312e-01 -2.856210768222808838e-01 2.626165747642517090e-01 -8.862714283168315887e-03 7.801581919193267822e-02 1.478824615478515625e-01 2.255135029554367065e-01 -1.893464624881744385e-01 2.251023054122924805e-01 -3.658244013786315918e-02 1.894715130329132080e-01 -1.348744481801986694e-01 -6.834009289741516113e-02 -3.412757515907287598e-01 2.054616436362266541e-02 -4.777120426297187805e-02 -1.385060995817184448e-01 -3.161513805389404297e-01 -3.785216063261032104e-02 3.046315908432006836e-02 -1.988037526607513428e-01
-2.662351727485656738e-01 -1.824898868799209595e-01 -3.007103502750396729e-01 -1.776898652315139771e-02 2.147381007671356201e-01 -7.414465397596359253e-02 8.408399671316146851e-02 1.542921364307403564e-01 -3.072474710643291473e-02 2.775608003139495850e-01 -1.943912357091903687e-01 3.108137547969818115e-01 -1.059185527265071869e-02 1.410946100950241089e-01 2.315857857465744019e-01 -1.725789904594421387e-01 -1.435175389051437378e-01 1.590593904256820679e-01 2.455386146903038025e-02 8.288435637950897217e-02 -1.879201382398605347e-01 -1.397611647844314575e-01 -2.333290278911590576e-01 -3.151686489582061768e-02 -1.401155143976211548e-01 2.085398882627487183e-01 -3.830324858427047729e-02 2.593742124736309052e-02 1.095827296376228333e-01 -5.730760470032691956e-02 -1.660019345581531525e-02 -4.028562307357788086e-01
-9.111945331096649170e-02 -1.187285035848617554e-01 9.663185477256774902e-02 -1.805835287086665630e-03 2.239610105752944946e-01 -2.863705456256866455e-01 -3.195196390151977539e-02 -1.491895318031311035e-01 -1.602477021515369415e-02 1.237831935286521912e-01 1.190523151308298111e-02 2.105158418416976929e-01 1.863368153572082520e-01 2.782986760139465332e-01 1.297832727432250977e-01 -4.069776087999343872e-02 3.023306652903556824e-02 1.880013644695281982e-01 -2.531168758869171143e-01 -9.118793159723281860e-02 2.212495207786560059e-01 6.089386064559221268e-03 -7.730911672115325928e-02 2.316986769437789917e-01 2.061569504439830780e-02 1.079589128494262695e-01 1.614109724760055542e-01 -2.841981947422027588e-01 5.415453016757965088e-02 3.084205687046051025e-01 -2.042943686246871948e-01 -3.822561800479888916e-01
-3.686128556728363037e-02 -1.776559352874755859e-01 -1.235854700207710266e-01 -1.707886531949043274e-02 5.743104815483093262e-01 3.085198067128658295e-02 1.458273380994796753e-01 1.608401387929916382e-01 1.250696480274200439e-01 -1.057048738002777100e-01 1.149726137518882751e-01 9.463132359087467194e-03 1.216917112469673157e-01 1.501974165439605713e-01 -2.532964944839477539e-01 -8.660189807415008545e-02 8.888160437345504761e-02 9.076546877622604370e-02 1.486754417419433594e-01 3.297812342643737793e-01 8.586098998785018921e-02 9.755383431911468506e-02 1.607060283422470093e-01 -5.560213327407836914e-02 -1.707375198602676392e-01 1.804533153772354126e-01 9.249850176274776459e-03 1.413820087909698486e-01 -6.102013587951660156e-02 -4.237720277160406113e-03 -1.694600135087966919e-01 -3.426240384578704834e-01
-1.855728030204772949e-01 -1.711915433406829834e-01 -1.424724608659744263e-01 6.429879367351531982e-02 3.508584499359130859e-01 9.045565128326416016e-02 -1.374439746141433716e-01 -1.019397750496864319e-01 1.837704777717590332e-01 9.314499795436859131e-02 9.893953055143356323e-02 1.798481196165084839e-01 -9.286184608936309814e-02 3.301695287227630615e-01 2.440839707851409912e-01 -2.217604219913482666e-01 2.151181697845458984e-01 3.718478083610534668e-01 4.981397092342376709e-02 -5.616607144474983215e-02 -5.092563107609748840e-02 1.767164319753646851e-01 -2.447881735861301422e-02 6.423904001712799072e-02 1.046124193817377090e-02 8.049668371677398682e-02 -5.879891570657491684e-03 1.742566972970962524e-01 3.119592070579528809e-01 -1.027072966098785400e-01 -1.227984856814146042e-02 -2.579678297042846680e-01
3.829317167401313782e-02 -2.224631607532501221e-01 7.389880251139402390e-03 -5.655317381024360657e-02 3.119688332080841064e-01 -2.222662419080734253e-01 1.263090372085571289e-01 2.280403524637222290e-01 9.215330332517623901e-02 1.869209855794906616e-01 -3.626087307929992676e-02 5.769356712698936462e-02 1.929963827133178711e-01 1.667658090591430664e-01 4.477853700518608093e-02 9.633912704885005951e-03 3.036618828773498535e-01 1.997611224651336670e-01 -1.752277314662933350e-01 -1.156741678714752197e-01 2.620292007923126221e-01 5.245180055499076843e-02 -8.379388600587844849e-02 -8.836768567562103271e-02 2.970579266548156738e-02 4.590361937880516052e-02 -3.098040521144866943e-01 1.661177873611450195e-01 -6.958822160959243774e-02 2.063352987170219421e-02 -1.278837174177169800e-01 -4.530448019504547119e-01
5.021590366959571838e-02 -1.409868746995925903e-01 3.202922269701957703e-02 3.242364153265953064e-02 4.015638232231140137e-01 -4.761054813861846924e-01 1.150393672287464142e-02 -7.550291717052459717e-03 1.299221962690353394e-01 1.213792935013771057e-01 -1.115138009190559387e-01 3.478227853775024414e-01 -2.452483326196670532e-01 1.651617586612701416e-01 -1.425473690032958984e-01 -6.681567430496215820e-02 -6.839418411254882812e-02 -7.155079510994255543e-04 1.920402050018310547e-02 -4.698485881090164185e-02 -5.184242501854896545e-02 -6.444484740495681763e-02 9.204677492380142212e-02 1.237403675913810730e-01 -2.876972258090972900e-01 1.316372454166412354e-01 6.424425542354583740e-02 1.552755236625671387e-01 -5.357218533754348755e-02 2.902108132839202881e-01 -2.394234575331211090e-02 -2.372458279132843018e-01
-4.999283328652381897e-02 1.840152144432067871e-01 7.653665542602539062e-02 -8.369988948106765747e-02 3.837926089763641357e-01 1.893404498696327209e-02 6.083442643284797668e-02 -8.475799858570098877e-02 -9.210765361785888672e-03 2.663520574569702148e-01 3.250668346881866455e-01 2.670154273509979248e-01 -1.701202839612960815e-01 1.601544618606567383e-01 5.792926251888275146e-02 -1.586297750473022461e-01 2.500828206539154053e-01 1.672263890504837036e-01 -5.296985059976577759e-02 1.045036315917968750e-01 -1.896865963935852051e-01 1.540637463331222534e-01 -2.305193692445755005e-01 -1.047639101743698120e-01 -3.779000639915466309e-01 -1.293992847204208374e-01 -7.470162957906723022e-02 1.895892918109893799e-01 -3.109226562082767487e-02 -1.514621358364820480e-02 1.266276389360427856e-01 -1.214915215969085693e-01
-1.344696730375289917e-01 2.694928273558616638e-02 -1.454659253358840942e-01 1.720700040459632874e-02 3.670713305473327637e-01 -2.169029116630554199e-01 -1.764255315065383911e-01 1.967848092317581177e-01 4.882692545652389526e-02 1.068699955940246582e-01 2.883980274200439453e-01 2.125475555658340454e-01 -2.843781411647796631e-01 3.159946203231811523e-01 3.205203711986541748e-01 6.683988124132156372e-02 2.070246934890747070e-01 1.524830907583236694e-01 6.657340377569198608e-02 -3.548324480652809143e-02 4.566624015569686890e-02 -3.329283092170953751e-03 -7.032782584428787231e-02 -7.055854052305221558e-02 -1.665956377983093262e-01 3.520663827657699585e-02 2.254758477210998535e-01 2.103771567344665527e-01 -1.550773531198501587e-02 -4.404425248503684998e-02 -1.735221296548843384e-01 -1.944557428359985352e-01
-2.148898690938949585e-01 -3.259420990943908691e-01 -1.832192540168762207e-01 8.643657714128494263e-02 1.689874529838562012e-01 -6.163195148110389709e-02 3.080491721630096436e-02 3.956852257251739502e-01 -3.804713860154151917e-02 9.837464429438114166e-03 -1.343242377042770386e-01 1.203611269593238831e-01 2.386853992938995361e-01 1.740459799766540527e-01 -2.817707955837249756e-01 -7.477688789367675781e-02 -6.848485767841339111e-02 -9.015411138534545898e-02 -9.673908352851867676e-02 1.022163927555084229e-01 9.878933429718017578e-02 5.647926032543182373e-02 -7.716418057680130005e-02 -7.329155225306749344e-03 -1.166724413633346558e-01 6.694120168685913086e-02 2.608162723481655121e-02 2.117902487516403198e-01 -2.914200425148010254e-01 8.749516308307647705e-02 -3.252805173397064209e-01 -3.110466301441192627e-01
1.777555420994758606e-02 2.138777524232864380e-01 -8.009351044893264771e-02 1.963488012552261353e-01 1.563050001859664917e-01 -3.095804154872894287e-01 -1.210460066795349121e-01 -3.564314544200897217e-02 -6.456468999385833740e-02 2.153121829032897949e-01 -1.070992555469274521e-02 3.770399093627929688e-01 -6.087614595890045166e-02 2.040179260075092316e-02 7.873564213514328003e-02 5.263093626126646996e-04 -5.883377417922019958e-02 9.319499880075454712e-02 -3.126176893711090088e-01 1.511932909488677979e-01 1.649110466241836548e-01 -1.113945152610540390e-02 -5.077343434095382690e-02 2.091183327138423920e-03 -2.027848660945892334e-01 -8.528894186019897461e-02 -7.969017326831817627e-02 2.926619052886962891e-01 -2.283174246549606323e-01 8.291625231504440308e-02 -2.047733217477798462e-01 -4.070424735546112061e-01
-2.931167781352996826e-01 1.019906774163246155e-01 -1.673160679638385773e-02 2.319472730159759521e-01 3.929993212223052979e-01 -1.943860650062561035e-01 -2.697802186012268066e-01 2.488977909088134766e-01 2.098401449620723724e-02 2.976639568805694580e-01 2.374190464615821838e-02 1.318000704050064087e-01 2.105754017829895020e-01 1.721024662256240845e-01 4.325246810913085938e-02 -2.512295544147491455e-01 1.584605872631072998e-01 2.361401766538619995e-01 -7.826139219105243683e-03 -1.910376176238059998e-02 -7.943714410066604614e-02 1.051444336771965027e-01 1.375979837030172348e-02 3.050142526626586914e-01 -4.421714693307876587e-02 4.219046328216791153e-03 -1.195114105939865112e-01 3.050260245800018311e-02 8.620209991931915283e-02 -2.056915163993835449e-01 1.335037797689437866e-01 -8.459453471004962921e-03
-3.855357468128204346e-01 -6.935671716928482056e-02 -2.070089057087898254e-02 1.215692013502120972e-01 2.334075421094894409e-01 9.663061052560806274e-02 1.142579689621925354e-01 9.520738571882247925e-02 6.830019503831863403e-02 8.485436439514160156e-02 -8.989166468381881714e-02 1.016316469758749008e-02 -2.509714663028717041e-01 -1.159011945128440857e-01 1.452037543058395386e-01 9.049775451421737671e-02 1.926153153181076050e-02 3.409863114356994629e-01 -4.320375621318817139e-01 -1.787927299737930298e-01 1.983467489480972290e-01 -2.509269304573535919e-02 -1.849836111068725586e-02 4.849675297737121582e-02 -1.339261680841445923e-01 -5.653982609510421753e-02 1.548928320407867432e-01 1.828123629093170166e-02 -1.602710969746112823e-02 -2.219768799841403961e-02 2.014580368995666504e-01 -3.936248719692230225e-01
-2.904558777809143066e-01 8.998993784189224243e-02 2.949043409898877144e-03 1.278113573789596558e-01 2.244260311126708984e-01 5.003637075424194336e-02 -9.623361751437187195e-03 -2.924796640872955322e-01 2.936692833900451660e-01 1.025474593043327332e-01 -9.656794369220733643e-02 3.008238971233367920e-01 -8.722361922264099121e-02 6.935634464025497437e-02 1.510525047779083252e-01 4.009678028523921967e-03 4.779608547687530518e-01 8.414827287197113037e-02 4.340091720223426819e-02 4.944214969873428345e-02 1.106679886579513550e-01 1.795835644006729126e-01 -3.002310730516910553e-02 1.369539499282836914e-01 -3.099044263362884521e-01 7.950387895107269287e-02 5.501150712370872498e-02 5.622319877147674561e-02 -2.520119845867156982e-01 -1.996943540871143341e-02 -2.025837451219558716e-01 -5.785257741808891296e-02
-1.031139567494392395e-01 -5.274014547467231750e-02 1.136866770684719086e-02 -4.788615927100181580e-02 2.142414450645446777e-01 -1.054004207253456116e-01 -2.378456145524978638e-01 1.865914314985275269e-01 2.870337963104248047e-01 4.041313007473945618e-02 -3.241220116615295410e-01 1.732509285211563110e-01 -5.413111299276351929e-02 2.274775654077529907e-01 6.281729042530059814e-02 5.262377113103866577e-02 4.958701729774475098e-01 -3.951790928840637207e-02 6.402010470628738403e-02 -4.655958339571952820e-02 -7.092591375112533569e-02 1.915435194969177246e-01 -1.303252875804901123e-01 1.231639683246612549e-01 -1.533000469207763672e-01 -1.364937517791986465e-02 -2.813173830509185791e-01 1.093558818101882935e-01 1.758183538913726807e-01 1.864071190357208252e-01 -7.551810704171657562e-03 -2.172399908304214478e-01
-1.726926267147064209e-01 -2.793470621109008789e-01 -1.053188219666481018e-01 -7.346750050783157349e-02 1.998334676027297974e-01 -1.653986051678657532e-02 -9.845494478940963745e-02 9.533898532390594482e-02 -1.049821674823760986e-01 2.285544574260711670e-01 1.237049698829650879e-01 -9.324819594621658325e-02 -2.051933109760284424e-01 1.239003911614418030e-01 1.097742933779954910e-02 3.211514558643102646e-03 2.385460287332534790e-01 2.226069718599319458e-01 -6.145596876740455627e-02 -1.373987942934036255e-01 2.957447618246078491e-02 5.684259906411170959e-02 -3.736178874969482422e-01 -1.576833128929138184e-01 -2.432352155447006226e-01 3.503315523266792297e-02 -3.333051456138491631e-03 2.899124026298522949e-01 -4.185632467269897461e-01 1.609628945589065552e-01 -4.052049666643142700e-02 -1.641629338264465332e-01
-1.714787185192108154e-01 2.707150019705295563e-02 1.237793862819671631e-01 9.093581885099411011e-02 4.031673073768615723e-02 2.687142789363861084e-01 1.406240910291671753e-01 2.437294572591781616e-01 4.862986505031585693e-02 2.015042901039123535e-01 -1.373338103294372559e-01 -1.503701438196003437e-03 -7.775354385375976562e-02 1.712102741003036499e-01 -2.682407796382904053e-01 -1.911369562149047852e-01 1.661990284919738770e-01 -2.204875275492668152e-02 -1.483601033687591553e-01 9.646426141262054443e-02 7.173026353120803833e-02 1.218382567167282104e-01 1.212770640850067139e-01 -5.973106715828180313e-03 -1.557889580726623535e-01 -1.589217931032180786e-01 1.274224519729614258e-01 1.283859312534332275e-01 -5.923767015337944031e-02 2.242503166198730469e-01 -3.029970824718475342e-01 -5.153393745422363281e-01
-1.107840687036514282e-01 -8.851191960275173187e-03 -1.289507490582764149e-03 2.731151580810546875e-01 8.398322761058807373e-02 5.273891612887382507e-02 -8.140327036380767822e-02 1.629552394151687622e-01 8.593744784593582153e-02 6.933719664812088013e-02 7.927419990301132202e-02 8.386765420436859131e-02 4.848347604274749756e-02 1.682969927787780762e-01 -2.930894261226058006e-03 1.912333667278289795e-01 4.342737495899200439e-01 1.414980590343475342e-01 2.067163139581680298e-01 2.808898501098155975e-02 9.665568917989730835e-02 6.001732125878334045e-02 -8.741328120231628418e-02 -1.516254991292953491e-01 -2.126024365425109863e-01 3.347920998930931091e-02 -3.121192157268524170e-01 -2.419024705886840820e-01 -8.725336939096450806e-02 3.281452655792236328e-01 4.780627414584159851e-02 -4.021560847759246826e-01
-2.968719601631164551e-01 2.423512935638427734e-02 -1.239664927124977112e-01 3.597102314233779907e-02 2.250373512506484985e-01 -1.269219070672988892e-01 3.188526630401611328e-02 4.893591627478599548e-02 4.112860858440399170e-01 1.192448362708091736e-01 -1.001748144626617432e-01 7.796368747949600220e-02 -1.915237456560134888e-01 1.959158778190612793e-01 1.388854831457138062e-01 2.789007425308227539e-01 1.120348721742630005e-01 6.562368571758270264e-02 -3.424924612045288086e-01 1.392570286989212036e-01 1.842668056488037109e-01 -6.442333012819290161e-02 -1.255168914794921875e-01 -7.907804101705551147e-02 -2.386366575956344604e-01 1.556175649166107178e-01 5.011635273694992065e-02 1.739603579044342041e-01 2.485257685184478760e-01 2.973846159875392914e-02 -6.436112523078918457e-02 -2.417302280664443970e-01
-3.915664255619049072e-01 -5.092606693506240845e-02 -1.068462058901786804e-01 -1.854963451623916626e-01 2.443286627531051636e-01 -1.788866668939590454e-01 -1.035495772957801819e-01 2.107149064540863037e-01 1.026779189705848694e-01 1.226265914738178253e-02 4.802222829312086105e-03 1.008352562785148621e-01 -1.004078239202499390e-01 1.970662474632263184e-01 2.105866074562072754e-01 -2.277140617370605469e-01 -2.846925519406795502e-02 -3.376317769289016724e-02 -2.896521687507629395e-01 -1.572316884994506836e-01 -6.467779166996479034e-03 -8.316068351268768311e-02 3.158661350607872009e-02 1.156363487243652344e-01 -3.829652369022369385e-01 -5.516862496733665466e-02 -6.755888462066650391e-02 -4.075032770633697510e-01 1.385864242911338806e-02 4.883787408471107483e-02 8.018378913402557373e-02 -1.555716693401336670e-01
-2.009452134370803833e-01 -6.173359602689743042e-02 8.616005629301071167e-02 2.259305119514465332e-02 1.985765993595123291e-01 3.526398167014122009e-02 -4.124858677387237549e-01 3.389878273010253906e-01 -4.866757616400718689e-02 1.378198117017745972e-01 -6.577441096305847168e-02 1.973183006048202515e-01 3.478286564350128174e-01 2.601484656333923340e-01 5.332980677485466003e-02 -2.144991755485534668e-01 2.518715336918830872e-03 7.855405658483505249e-02 -3.219474554061889648e-01 1.380044780671596527e-02 9.152625501155853271e-02 2.418366670608520508e-01 -1.133041232824325562e-01 1.355297267436981201e-01 -1.560620665550231934e-01 -9.017755836248397827e-02 -1.064797490835189819e-01 -2.517999708652496338e-01 3.742395341396331787e-02 3.091876953840255737e-02 -2.188600040972232819e-02 -4.304675012826919556e-02
-3.608517721295356750e-02 -1.087225303053855896e-01 -2.056379057466983795e-02 -6.234427541494369507e-02 2.661948204040527344e-01 -3.393507003784179688e-01 -1.399100106209516525e-02 3.858545422554016113e-01 1.162045076489448547e-01 -8.676204085350036621e-02 5.739556625485420227e-02 1.166130080819129944e-01 2.248475551605224609e-01 2.911674231290817261e-02 1.175727993249893188e-01 -1.719597876071929932e-01 4.390382766723632812e-02 1.257053669542074203e-02 -3.684646263718605042e-02 -9.833826869726181030e-02 2.402665913105010986e-01 7.951866835355758667e-02 -3.871804103255271912e-02 -5.487460643053054810e-02 -1.382993757724761963e-01 -1.587907783687114716e-02 -1.569773443043231964e-02 3.104383945465087891e-01 -3.733564913272857666e-01 2.470416948199272156e-02 -1.529010683298110962e-01 -3.920347392559051514e-01
-1.033166870474815369e-01 -2.005612105131149292e-01 -1.411999166011810303e-01 1.377867460250854492e-01 1.634714156389236450e-01 -5.258752033114433289e-02 -1.273772716522216797e-01 -4.773653298616409302e-02 -2.721340768039226532e-02 9.023302793502807617e-02 5.031032860279083252e-02 1.785448752343654633e-02 -1.235841363668441772e-01 -6.803430616855621338e-02 2.041697502136230469e-01 -1.685713678598403931e-01 3.208565115928649902e-01 1.615781038999557495e-01 -8.946184068918228149e-02 -1.625283993780612946e-02 -7.282283902168273926e-02 -1.218269914388656616e-01 3.457602113485336304e-02 -1.244163066148757935e-01 -2.662897408008575439e-01 3.686363995075225830e-01 3.070185780525207520e-01 6.233508512377738953e-02 9.984064847230911255e-02 1.373994648456573486e-01 -3.339244425296783447e-02 -5.013937950134277344e-01
-1.725483983755111694e-01 -3.614862561225891113e-01 5.673683434724807739e-02 1.841860562562942505e-01 2.457521259784698486e-01 -1.092707961797714233e-01 -3.427817299962043762e-02 -8.716118335723876953e-02 -1.333762407302856445e-01 1.035989522933959961e-01 -1.328637748956680298e-01 -2.213542722165584564e-02 1.203002035617828369e-02 -1.480454355478286743e-01 -3.474346920847892761e-02 -1.858077496290206909e-01 2.138145267963409424e-02 2.100826650857925415e-01 -1.788575053215026855e-01 1.001901328563690186e-01 -1.951530948281288147e-02 2.900221943855285645e-01 4.545142874121665955e-02 -7.826945185661315918e-02 -3.533892631530761719e-01 3.710280954837799072e-01 -2.094425261020660400e-01 -1.622213274240493774e-01 6.747418083250522614e-03 8.176073431968688965e-02 2.481889575719833374e-01 -1.910104304552078247e-01
-1.070454344153404236e-01 2.833867445588111877e-03 3.819194063544273376e-02 2.178363204002380371e-01 2.683594822883605957e-01 -2.373726069927215576e-01 -3.925264775753021240e-01 -1.347901998087763786e-03 -6.503724306821823120e-02 1.616880595684051514e-01 -1.199040114879608154e-01 -7.358144223690032959e-02 8.356397598981857300e-02 1.866341978311538696e-01 3.310754299163818359e-01 1.530122943222522736e-02 1.992705911397933960e-01 1.302569955587387085e-01 -1.116015911102294922e-01 1.267333328723907471e-01 -1.827324181795120239e-02 -1.087427958846092224e-01 2.694770880043506622e-02 1.922768652439117432e-01 -2.377152442932128906e-01 -7.868059724569320679e-02 -2.695761024951934814e-01 -8.250634372234344482e-02 1.086536124348640442e-01 2.874015569686889648e-01 -5.918831005692481995e-02 -2.832356989383697510e-01
-5.576730519533157349e-02 -1.244850829243659973e-01 -2.057745307683944702e-01 -7.703930884599685669e-02 3.988568782806396484e-01 4.274177551269531250e-02 -6.946197152137756348e-02 -1.173771992325782776e-01 6.648519542068243027e-03 3.840959444642066956e-02 -9.199043363332748413e-02 1.706087775528430939e-02 2.041439153254032135e-02 -2.082721143960952759e-01 2.084358930587768555e-01 -3.814452290534973145e-01 2.332845479249954224e-01 -1.486411690711975098e-01 -2.181011736392974854e-01 -2.504518330097198486e-01 -7.062066346406936646e-02 1.364807933568954468e-01 -4.728086292743682861e-02 3.146689385175704956e-02 -2.238361686468124390e-01 2.900496125221252441e-01 6.172907724976539612e-02 1.651551425457000732e-01 -6.579762697219848633e-02 1.765929907560348511e-01 -3.896879032254219055e-03 -3.099815845489501953e-01
-1.749745309352874756e-01 -1.060132905840873718e-01 5.266102030873298645e-02 2.488768249750137329e-01 -3.241631435230374336e-03 -2.791362106800079346e-01 -3.212117031216621399e-02 1.528098285198211670e-01 9.088049829006195068e-02 2.578108608722686768e-01 5.187399685382843018e-03 7.024924457073211670e-02 2.589798271656036377e-01 1.640073508024215698e-01 1.972968727350234985e-01 -5.339699983596801758e-02 1.642120182514190674e-01 2.730057239532470703e-01 -2.173733115196228027e-01 5.877205170691013336e-03 1.164958924055099487e-01 1.265979409217834473e-01 -4.364998266100883484e-02 2.188063114881515503e-01 -8.727476000785827637e-02 -2.839424014091491699e-01 -1.328228563070297241e-01 -1.760025918483734131e-01 5.445441603660583496e-02 1.602240204811096191e-01 -2.635129988193511963e-01 -3.355442285537719727e-01
-1.552800834178924561e-01 -3.892362490296363831e-02 -4.903673008084297180e-02 -1.573796570301055908e-01 1.625217199325561523e-01 2.040866911411285400e-01 2.254206240177154541e-01 -1.589727820828557014e-03 -2.269603079184889793e-03 -9.765537083148956299e-02 -2.893106080591678619e-02 -5.384462699294090271e-02 4.257456585764884949e-02 2.051961719989776611e-01 -8.441513776779174805e-02 -1.785611212253570557e-01 6.563670188188552856e-02 4.632015153765678406e-02 -1.930888295173645020e-01 -2.157812416553497314e-01 3.211152553558349609e-01 2.996253371238708496e-01 5.261269211769104004e-02 -1.328967511653900146e-01 -3.049385845661163330e-01 1.616315692663192749e-01 -3.418176621198654175e-02 5.747761949896812439e-02 1.349632535129785538e-02 2.523989677429199219e-01 -8.588537573814392090e-02 -4.833690524101257324e-01
-2.215512394905090332e-01 -1.100360155105590820e-01 -1.547514577396214008e-03 2.488540709018707275e-01 1.763428002595901489e-01 1.753762811422348022e-01 -1.956590414047241211e-01 2.555213570594787598e-01 -1.005463749170303345e-01 2.221924811601638794e-01 2.004320174455642700e-01 1.851865649223327637e-01 -1.791709512472152710e-01 3.215421140193939209e-01 -1.580850332975387573e-01 -2.664472758769989014e-01 -2.874708548188209534e-02 -6.244373042136430740e-03 -1.840402781963348389e-01 2.812216281890869141e-01 2.770365402102470398e-02 3.303844854235649109e-02 1.065734177827835083e-01 -1.818228214979171753e-01 2.413022704422473907e-02 5.668294057250022888e-02 1.493825018405914307e-01 -1.211690604686737061e-01 -5.917238444089889526e-02 2.260601371526718140e-01 8.001645654439926147e-02 -2.900496423244476318e-01
-3.880046010017395020e-01 -1.744455844163894653e-01 1.197164785116910934e-02 1.764239817857742310e-01 2.127181589603424072e-01 -9.464941173791885376e-02 1.667198836803436279e-01 1.963276714086532593e-01 -8.494067192077636719e-02 1.433584392070770264e-01 -4.653574898838996887e-02 -8.270815759897232056e-02 -7.945068180561065674e-02 2.361156791448593140e-01 2.375641763210296631e-01 1.671739965677261353e-01 -1.031634584069252014e-01 -1.285957056097686291e-03 -1.444459408521652222e-01 2.775645256042480469e-01 1.525056213140487671e-01 3.792452439665794373e-02 -1.832047402858734131e-01 -5.652072653174400330e-02 -1.818345785140991211e-01 2.442059963941574097e-01 -3.780615702271461487e-02 3.078591227531433105e-01 2.182171493768692017e-02 -3.887159400619566441e-04 1.455058008432388306e-01 -3.215962648391723633e-01
-3.122617900371551514e-01 -2.125042304396629333e-02 5.200225859880447388e-02 1.705660820007324219e-01 2.337682992219924927e-01 9.249648451805114746e-02 -6.230844557285308838e-02 -2.602830156683921814e-02 -3.171987831592559814e-02 1.226696278899908066e-02 -1.682338565587997437e-01 1.649266779422760010e-01 -9.013791382312774658e-02 7.602548599243164062e-02 3.262579739093780518e-01 -1.089341659098863602e-02 2.713654637336730957e-01 1.095757912844419479e-02 -4.908996447920799255e-02 1.981321163475513458e-02 -2.575909495353698730e-01 5.222566053271293640e-02 -3.901947289705276489e-03 6.354259699583053589e-02 -4.151839017868041992e-01 2.324370294809341431e-01 -2.173405587673187256e-01 -8.809005469083786011e-02 -3.084905818104743958e-02 4.154089093208312988e-01 -8.192700147628784180e-02 -1.184409707784652710e-01
-1.420241198502480984e-03 -2.221142351627349854e-01 -2.801023721694946289e-01 1.081153750419616699e-01 2.638318538665771484e-01 2.703431434929370880e-02 -2.295852899551391602e-01 -1.203790307044982910e-01 -8.908548206090927124e-02 2.149840891361236572e-01 5.378640070557594299e-02 1.722668409347534180e-01 -1.846919357776641846e-01 3.517459928989410400e-01 1.210333034396171570e-01 -1.445086896419525146e-01 1.120667085051536560e-01 1.660314649343490601e-01 -3.760296106338500977e-01 -1.167438998818397522e-01 -1.083820536732673645e-01 1.572352051734924316e-01 -1.564884632825851440e-01 -1.175872609019279480e-01 -1.626328229904174805e-01 1.521018613129854202e-02 1.236267164349555969e-01 2.292368412017822266e-01 -1.391615420579910278e-01 1.770465373992919922e-01 6.460223346948623657e-02 -1.534611731767654419e-01
-2.482678294181823730e-01 2.048604749143123627e-02 1.182666271924972534e-01 -7.818124443292617798e-02 4.157061576843261719e-01 -4.461963474750518799e-02 1.475303173065185547e-01 1.907790154218673706e-01 5.988436937332153320e-02 -8.096478134393692017e-02 1.956357806921005249e-01 -2.217581272125244141e-01 2.585909888148307800e-02 1.072652563452720642e-01 -1.200847048312425613e-02 1.359570771455764771e-01 -1.190716698765754700e-01 1.961111277341842651e-01 -2.048743814229965210e-01 1.336616575717926025e-01 1.075298041105270386e-01 1.781725510954856873e-02 -4.910952411592006683e-03 1.595786213874816895e-02 -3.080137372016906738e-01 3.243232667446136475e-01 1.076399907469749451e-01 3.230385184288024902e-01 -9.344706684350967407e-02 -1.320204734802246094e-01 7.994894869625568390e-03 -2.993760108947753906e-01
-2.299084663391113281e-01 1.331781148910522461e-01 -1.544835418462753296e-01 8.638084679841995239e-02 3.974381387233734131e-01 1.071257218718528748e-01 -2.024235129356384277e-01 7.244016230106353760e-02 9.008900076150894165e-02 5.612710490822792053e-02 2.290603667497634888e-01 -9.901803731918334961e-02 2.531957030296325684e-01 1.201073899865150452e-01 2.339803725481033325e-01 -3.366367816925048828e-01 4.095359519124031067e-02 2.029300332069396973e-01 -7.639463990926742554e-02 -2.055839002132415771e-01 -1.832745969295501709e-02 1.567853428423404694e-02 -1.443235278129577637e-01 1.426543667912483215e-02 2.625549398362636566e-02 9.770466387271881104e-02 -2.101028896868228912e-02 -3.460407555103302002e-01 5.177734047174453735e-02 1.175389960408210754e-01 1.587076932191848755e-01 -2.785675525665283203e-01
-9.935059398412704468e-02 -1.999962180852890015e-01 -1.049482524394989014e-01 -2.438338007777929306e-03 1.205447837710380554e-01 1.540446728467941284e-01 -4.665777832269668579e-02 3.977575688622891903e-04 -2.237462550401687622e-01 3.427383899688720703e-01 3.425065893679857254e-03 2.009535282850265503e-01 1.195418238639831543e-01 1.564840376377105713e-01 1.005795225501060486e-01 -1.150133907794952393e-01 1.804424971342086792e-01 4.917457401752471924e-01 -1.003695800900459290e-01 -2.733741998672485352e-01 -9.024382382631301880e-02 3.302806615829467773e-01 -1.544439606368541718e-02 4.040764644742012024e-02 -3.109941184520721436e-01 -4.592017456889152527e-02 6.112757697701454163e-02 -7.611399143934249878e-02 7.067481428384780884e-02 5.502535030245780945e-02 1.245248913764953613e-01 -1.358625888824462891e-01
-1.223975047469139099e-01 -1.634425073862075806e-01 -1.904190480709075928e-01 -9.875730425119400024e-02 2.152622044086456299e-01 1.609831899404525757e-01 -2.573417723178863525e-01 -1.136365309357643127e-01 2.668426036834716797e-01 3.236983418464660645e-01 9.307502955198287964e-02 1.455401778221130371e-01 5.654382705688476562e-02 1.742896735668182373e-01 2.688361406326293945e-01 -1.075524743646383286e-02 1.651180982589721680e-01 3.536123335361480713e-01 -1.159318387508392334e-01 -3.383549861609935760e-03 -8.813085407018661499e-02 2.322008162736892700e-01 -1.114026363939046860e-02 1.384072452783584595e-01 -2.409350275993347168e-01 -8.122107386589050293e-02 1.409279853105545044e-01 1.695047914981842041e-01 -1.935199797153472900e-01 1.658672243356704712e-01 -1.253886520862579346e-01 9.199274331331253052e-02
2.075391635298728943e-02 -6.089188531041145325e-02 -3.865716606378555298e-02 1.457911580801010132e-01 3.964399993419647217e-01 -2.249756753444671631e-01 1.140486523509025574e-01 -5.893224105238914490e-02 2.334642559289932251e-01 -4.718792065978050232e-02 -2.880250662565231323e-02 3.015048429369926453e-02 -7.903855293989181519e-02 4.175855219364166260e-01 -8.781877905130386353e-02 -3.925587236881256104e-02 -5.255563184618949890e-02 2.180472761392593384e-01 4.902482405304908752e-02 -1.643758267164230347e-01 1.475204527378082275e-01 6.894842535257339478e-02 7.013088464736938477e-02 3.233400583267211914e-01 -2.855988740921020508e-01 1.604927927255630493e-01 -5.980516225099563599e-02 7.057695835828781128e-02 -1.262021809816360474e-01 3.552417755126953125e-01 -1.294579505920410156e-01 -1.001300513744354248e-01
-1.570477932691574097e-01 9.913849830627441406e-02 -1.830027252435684204e-01 -8.588287234306335449e-02 1.489700525999069214e-01 1.125174574553966522e-02 -3.257189393043518066e-01 1.727656722068786621e-01 8.050430566072463989e-02 3.116355836391448975e-01 -2.551718056201934814e-01 3.951807022094726562e-01 -9.991222620010375977e-02 2.213981002569198608e-01 1.439919462427496910e-03 -1.283049136400222778e-01 1.314506679773330688e-01 3.178915753960609436e-02 -1.327854990959167480e-01 -1.505109667778015137e-01 -6.334532797336578369e-02 -3.088391385972499847e-02 -2.753069400787353516e-01 2.092898786067962646e-01 -1.953515410423278809e-01 1.788685172796249390e-01 1.182387322187423706e-01 9.631782770156860352e-02 -3.104554722085595131e-03 1.061583459377288818e-01 -1.724359989166259766e-01 -2.201715558767318726e-01
-8.326612412929534912e-02 -1.121218129992485046e-02 3.957243263721466064e-02 -3.741393738891929388e-04 1.011357158422470093e-01 -8.644454181194305420e-02 3.521828353404998779e-02 1.714112311601638794e-01 2.091342583298683167e-02 1.102378070354461670e-01 -2.927624583244323730e-01 2.841154336929321289e-01 -1.593405753374099731e-02 2.795135974884033203e-01 2.185604721307754517e-01 -1.826024800539016724e-01 1.920267492532730103e-01 1.203377991914749146e-01 3.529464825987815857e-02 6.469488609582185745e-03 -1.016125157475471497e-01 9.558235853910446167e-02 -3.023262619972229004e-01 2.070588059723377228e-02 -3.024680912494659424e-01 2.261523455381393433e-01 2.694365978240966797e-01 8.727423101663589478e-02 1.383505004923790693e-04 9.014763683080673218e-02 1.016580685973167419e-01 -4.464267790317535400e-01
-7.306420058012008667e-02 -1.364485770463943481e-01 -1.274543553590774536e-01 4.405071958899497986e-03 3.260392546653747559e-01 -1.638182848691940308e-01 -8.235806226730346680e-02 9.261921793222427368e-02 8.957199752330780029e-02 1.368041187524795532e-01 -2.159688919782638550e-01 1.343241333961486816e-01 -3.194922506809234619e-01 -1.379686444997787476e-01 -6.850902736186981201e-02 -3.717946708202362061e-01 -4.526325315237045288e-02 1.041414588689804077e-01 -1.309852898120880127e-01 -1.975331306457519531e-01 -3.731874004006385803e-02 2.087949812412261963e-01 2.176272682845592499e-02 1.405519694089889526e-01 -2.436593770980834961e-01 1.605595648288726807e-01 3.647488355636596680e-01 7.173847407102584839e-02 -6.470274180173873901e-02 -4.273873195052146912e-02 6.318172812461853027e-02 -2.969700098037719727e-01
-2.838849276304244995e-02 1.305992901325225830e-01 -2.432315498590469360e-01 2.864053249359130859e-01 2.455417066812515259e-01 -1.478275209665298462e-01 7.399733178317546844e-03 1.126931011676788330e-01 8.787261694669723511e-02 1.731244027614593506e-01 5.018382146954536438e-02 2.806653976440429688e-01 1.321989744901657104e-01 -5.322074145078659058e-02 -1.302247643470764160e-01 -2.881461568176746368e-02 -1.047854963690042496e-02 1.108946576714515686e-01 -2.090405374765396118e-01 2.293646782636642456e-01 2.877455651760101318e-01 -3.856591135263442993e-02 -1.637633442878723145e-01 1.558107584714889526e-01 -1.407267525792121887e-02 2.268781419843435287e-03 -1.827022135257720947e-01 2.722125947475433350e-01 -2.177292853593826294e-01 -7.194511592388153076e-02 -2.370778024196624756e-01 -3.583328425884246826e-01
-2.352240681648254395e-01 4.378163069486618042e-02 -7.096335291862487793e-02 1.601385697722434998e-02 3.909015059471130371e-01 -2.520799636840820312e-01 1.076882630586624146e-01 3.999388515949249268e-01 1.128608360886573792e-01 -5.785214528441429138e-02 2.033895999193191528e-01 -3.991135582327842712e-02 1.843999624252319336e-01 2.851619124412536621e-01 -2.376460433006286621e-01 -4.446662031114101410e-03 6.607469171285629272e-02 1.070257201790809631e-01 -2.027858644723892212e-01 1.819690763950347900e-01 3.162707984447479248e-01 -6.467896513640880585e-03 5.004352331161499023e-02 -6.320501118898391724e-02 -2.167002260684967041e-01 -1.664277724921703339e-02 5.597494542598724365e-02 1.191410645842552185e-01 -1.102060303092002869e-01 1.690646074712276459e-02 4.242859780788421631e-02 -2.080504149198532104e-01
-2.250272780656814575e-01 1.749904900789260864e-01 4.564965143799781799e-02 9.495772421360015869e-02 4.161231219768524170e-03 -2.091693133115768433e-02 -5.342232435941696167e-02 -2.580687962472438812e-02 7.990010827779769897e-02 2.902153432369232178e-01 6.216071918606758118e-02 2.677026689052581787e-01 -2.239430546760559082e-01 1.665527969598770142e-01 1.577961593866348267e-01 2.357438206672668457e-01 3.865079879760742188e-01 -5.116052180528640747e-02 -2.892940305173397064e-02 9.869901090860366821e-02 2.400551363825798035e-02 5.150003731250762939e-02 -1.042382940649986267e-01 -1.810585409402847290e-01 -3.024113774299621582e-01 4.591653868556022644e-02 -2.635681033134460449e-01 -2.167765200138092041e-01 -1.212577670812606812e-01 2.010861486196517944e-01 -3.113597072660923004e-02 -3.218267560005187988e-01
-2.860408425331115723e-01 3.523542732000350952e-02 1.441688686609268188e-01 -2.514896094799041748e-01 1.422311216592788696e-01 -2.314196154475212097e-02 2.971361875534057617e-01 -3.041383996605873108e-02 3.254702091217041016e-01 2.612127065658569336e-01 -1.105284392833709717e-01 8.344104886054992676e-02 9.661687165498733521e-02 2.563032209873199463e-01 1.410309970378875732e-01 5.292740091681480408e-02 1.594621390104293823e-01 2.489457130432128906e-01 -9.316433966159820557e-02 2.940744347870349884e-02 2.341134995222091675e-01 1.654908508062362671e-01 8.177742362022399902e-02 7.137762755155563354e-02 -3.308980464935302734e-01 2.991517633199691772e-02 -1.817719489336013794e-01 -3.214444965124130249e-02 -2.253094464540481567e-01 -5.245897918939590454e-03 -1.980237364768981934e-01 -8.046621829271316528e-02
-5.405541509389877319e-02 2.232862859964370728e-01 -1.457399129867553711e-01 -5.721215903759002686e-02 4.045757651329040527e-01 7.206298410892486572e-02 -2.006949484348297119e-02 -5.580704286694526672e-02 1.863204091787338257e-01 1.010236591100692749e-01 2.128872424364089966e-01 3.485613465309143066e-01 1.664812117815017700e-02 2.450118511915206909e-01 1.992300897836685181e-01 -3.428529947996139526e-02 -9.947511367499828339e-03 7.280418276786804199e-02 1.435309677617624402e-04 -5.512442812323570251e-02 -3.967458009719848633e-02 5.640673916786909103e-03 -2.274347543716430664e-01 -1.351885944604873657e-01 -3.211167752742767334e-01 1.233602613210678101e-01 2.274887859821319580e-01 1.095227226614952087e-01 -1.331399828195571899e-01 1.594470590353012085e-01 -2.728163003921508789e-01 -2.402038127183914185e-01
-1.925044357776641846e-01 -1.346864402294158936e-01 9.035351872444152832e-02 3.299427926540374756e-01 3.756485879421234131e-01 -1.826777495443820953e-02 -1.545681953430175781e-01 -1.728713959455490112e-01 9.313675016164779663e-02 6.703460961580276489e-02 1.898930817842483521e-01 1.384830921888351440e-01 5.566998198628425598e-02 3.044154644012451172e-01 -1.727182120084762573e-01 -3.742237985134124756e-01 -1.402711570262908936e-01 1.726184709696099162e-04 -1.337303519248962402e-01 1.551529020071029663e-01 -2.366240508854389191e-02 -2.035138010978698730e-02 2.484721690416336060e-01 -1.722186654806137085e-01 -1.303565502166748047e-01 1.149472072720527649e-01 -8.125496096909046173e-03 9.064476937055587769e-02 -9.890660643577575684e-02 2.080910801887512207e-01 2.524002455174922943e-02 -2.286759912967681885e-01
-2.243937849998474121e-01 -3.092941641807556152e-01 -2.095980942249298096e-02 1.275995075702667236e-01 2.049997299909591675e-01 3.070010244846343994e-01 5.249099805951118469e-02 1.735252290964126587e-01 5.839826911687850952e-02 2.758508324623107910e-01 2.012839913368225098e-01 -3.055150434374809265e-02 7.979114353656768799e-02 2.857639193534851074e-01 2.184634283185005188e-02 -4.062310755252838135e-01 1.022312231361865997e-02 -9.014715254306793213e-02 -2.347116023302078247e-01 1.489687263965606689e-01 -3.910608123987913132e-03 2.032697498798370361e-01 2.670235373079776764e-02 -1.748743280768394470e-02 1.832733675837516785e-02 -8.892425335943698883e-03 2.029859423637390137e-01 2.514690160751342773e-02 -2.756295502185821533e-01 -4.093700647354125977e-02 -7.047611474990844727e-02 -2.022658437490463257e-01
-1.474883854389190674e-01 -2.738968431949615479e-01 -1.726273745298385620e-01 1.004909649491310120e-01 2.768325805664062500e-01 -2.604974508285522461e-01 -1.861223876476287842e-01 1.237849146127700806e-01 -1.902768574655056000e-02 3.375141620635986328e-01 -1.258929520845413208e-01 -1.042758896946907043e-01 1.882122457027435303e-01 2.244235426187515259e-01 3.961012065410614014e-01 -1.436216384172439575e-01 1.178502365946769714e-01 8.010118454694747925e-02 9.853745996952056885e-02 2.609689254313707352e-03 -7.659891154617071152e-03 2.303119190037250519e-02 1.980474442243576050e-01 2.245533168315887451e-01 -2.197616100311279297e-01 -1.276372373104095459e-01 1.447529792785644531e-01 7.728801108896732330e-03 8.115053921937942505e-02 1.243823245167732239e-01 -1.693525165319442749e-02 -1.906722635030746460e-01
-2.680960595607757568e-01 -1.219723448157310486e-01 -2.106825560331344604e-01 -5.518837645649909973e-02 2.346011847257614136e-01 1.130333840847015381e-01 1.943958997726440430e-01 1.353030204772949219e-01 1.738094910979270935e-02 -1.140241175889968872e-01 5.235225707292556763e-02 4.577314108610153198e-02 1.402679979801177979e-01 2.043156176805496216e-01 -3.961461596190929413e-03 -1.152503043413162231e-01 1.415068376809358597e-02 1.071170717477798462e-01 -9.361197799444198608e-02 -1.558513492345809937e-01 3.470893800258636475e-01 2.498749494552612305e-01 2.777902781963348389e-01 -1.587975323200225830e-01 -3.050082921981811523e-01 1.103434786200523376e-01 -6.381252408027648926e-02 9.848508238792419434e-02 6.103131920099258423e-02 1.706485748291015625e-01 -2.076928764581680298e-01 -3.522311449050903320e-01
-8.142517507076263428e-02 -5.185315757989883423e-02 2.026145309209823608e-01 1.587885916233062744e-01 3.186791837215423584e-01 -1.643346250057220459e-01 1.511841118335723877e-01 9.595459699630737305e-02 -2.533440478146076202e-02 1.747037023305892944e-01 3.028165698051452637e-01 2.170310765504837036e-01 -1.546912044286727905e-01 -1.124762520194053650e-01 2.114820033311843872e-01 -8.491122722625732422e-02 3.188881650567054749e-02 9.493826329708099365e-02 -1.389359980821609497e-01 -1.231550201773643494e-01 1.361716836690902710e-01 2.660810649394989014e-01 -1.144518554210662842e-01 1.972515136003494263e-02 -2.749277949333190918e-01 -2.517314851284027100e-01 -4.154068604111671448e-02 1.460713297128677368e-01 -6.201840564608573914e-02 5.495303496718406677e-02 3.072075843811035156e-01 -3.077667951583862305e-01
-2.961426675319671631e-01 2.414381876587867737e-02 -2.666093595325946808e-02 5.592074617743492126e-02 3.034053146839141846e-01 2.373535931110382080e-02 4.526051506400108337e-02 1.478242427110671997e-01 3.041070103645324707e-01 1.694284975528717041e-01 8.236733824014663696e-02 -4.450707882642745972e-02 -1.998117864131927490e-01 6.223600730299949646e-02 1.512853354215621948e-01 2.646923251450061798e-02 1.970357727259397507e-03 3.458946943283081055e-01 -3.839045464992523193e-01 1.528483480215072632e-01 2.321541905403137207e-01 -7.622698694467544556e-02 -3.024290800094604492e-01 1.151610612869262695e-01 -1.020294800400733948e-01 -5.290298908948898315e-02 2.521155476570129395e-01 8.610270172357559204e-02 1.010541245341300964e-01 -1.083572674542665482e-02 1.985076256096363068e-02 -2.104520946741104126e-01
-2.236715555191040039e-01 -3.626162931323051453e-02 2.468392718583345413e-03 5.409215390682220459e-02 3.222731649875640869e-01 -2.119955718517303467e-01 -2.855593524873256683e-02 1.742329001426696777e-01 1.263807862997055054e-01 1.355341821908950806e-01 -1.005424037575721741e-01 3.346476703882217407e-02 -2.375861406326293945e-01 2.310475707054138184e-01 -3.040323555469512939e-01 -2.959326803684234619e-01 1.179561764001846313e-02 -1.003498211503028870e-01 1.353170573711395264e-01 -5.946715548634529114e-02 -5.218356102705001831e-02 -1.389606446027755737e-01 -1.018546000123023987e-01 1.888716071844100952e-01 -3.309504827484488487e-03 5.471462383866310120e-02 -1.718812286853790283e-01 -7.409080397337675095e-03 -1.415142267942428589e-01 4.675271213054656982e-01 -8.254864066839218140e-02 -2.284205257892608643e-01
-3.613259494304656982e-01 1.441490277647972107e-02 -8.006010204553604126e-03 9.366446733474731445e-02 1.839827746152877808e-01 2.410411834716796875e-02 5.291272699832916260e-02 3.847481906414031982e-01 1.048679351806640625e-01 2.313407696783542633e-02 7.546598464250564575e-02 9.595655649900436401e-02 3.908931836485862732e-02 1.813286840915679932e-01 6.919241696596145630e-02 8.317355066537857056e-02 -1.000327095389366150e-01 2.798934280872344971e-01 1.662650704383850098e-02 -4.792821034789085388e-02 3.539585769176483154e-01 -3.535408154129981995e-02 1.091625019907951355e-01 1.593821197748184204e-01 -2.771926820278167725e-01 3.106059692800045013e-02 2.086433470249176025e-01 1.678298413753509521e-01 1.125941872596740723e-01 -1.267877966165542603e-01 1.047514304518699646e-01 -3.982303142547607422e-01
4.558527097105979919e-02 3.091859817504882812e-02 2.878382205963134766e-01 1.975687593221664429e-01 2.338249236345291138e-01 7.590012252330780029e-02 9.644298255443572998e-02 -1.895744726061820984e-02 -1.188623160123825073e-01 2.194349318742752075e-01 -5.894681438803672791e-02 4.029117152094841003e-02 -1.204924378544092178e-02 8.532086014747619629e-02 -1.628751680254936218e-02 -3.209875822067260742e-01 -1.081346124410629272e-01 1.022969037294387817e-01 3.661404177546501160e-02 3.401927053928375244e-01 1.018758118152618408e-01 2.317126467823982239e-02 -3.013159893453121185e-02 1.561309397220611572e-02 -1.734484732151031494e-01 -1.275143772363662720e-02 -1.247898563742637634e-01 2.130342721939086914e-01 -1.970091164112091064e-01 3.670053184032440186e-01 -2.722009122371673584e-01 -3.698466122150421143e-01
-2.352038025856018066e-01 -2.970546483993530273e-03 4.249119758605957031e-02 5.681538581848144531e-02 1.730049103498458862e-01 -6.983362138271331787e-02 -2.613397082313895226e-03 -3.917884826660156250e-02 2.006932049989700317e-01 1.783827990293502808e-01 1.208002716302871704e-01 3.296755850315093994e-01 1.534350663423538208e-01 -9.806703776121139526e-03 3.266018629074096680e-02 1.388523578643798828e-01 3.821770250797271729e-01 7.264832407236099243e-02 6.697667995467782021e-04 8.563613146543502808e-02 5.659323558211326599e-02 2.508089318871498108e-02 1.330447793006896973e-01 8.820554614067077637e-02 -4.919488728046417236e-01 2.407840639352798462e-01 -8.849867433309555054e-02 -2.842847816646099091e-02 2.206891402602195740e-02 -2.592182159423828125e-01 -2.457918524742126465e-01 -1.980304121971130371e-01
-1.371492147445678711e-01 3.270531445741653442e-02 -4.244588688015937805e-02 -2.055357098579406738e-01 3.102095425128936768e-01 -1.558951735496520996e-01 -3.301282599568367004e-02 3.474277257919311523e-01 -5.511556565761566162e-02 1.874006390571594238e-01 1.777423769235610962e-01 3.033382594585418701e-01 -2.321070730686187744e-01 7.438142597675323486e-02 3.660620748996734619e-01 -2.402968257665634155e-01 9.557361900806427002e-02 -1.925550550222396851e-01 -1.611104160547256470e-01 -5.691877752542495728e-02 1.991845369338989258e-01 1.130206808447837830e-01 -1.787567138671875000e-01 -1.052474882453680038e-02 -1.901607401669025421e-02 -8.709435909986495972e-02 6.521494686603546143e-02 1.113703995943069458e-01 -8.665058761835098267e-02 2.729006707668304443e-01 7.791060488671064377e-03 -1.194282472133636475e-01
-4.879232961684465408e-03 -7.491734623908996582e-02 -1.274111121892929077e-01 -3.309989720582962036e-02 5.143949985504150391e-01 1.709696650505065918e-02 1.705280542373657227e-01 4.602597355842590332e-01 -1.827859319746494293e-02 -7.514487951993942261e-02 -2.240690030157566071e-02 1.387940198183059692e-01 4.938899353146553040e-02 1.668493151664733887e-01 -2.372898310422897339e-01 -2.460535243153572083e-02 2.168213278055191040e-01 3.104352019727230072e-02 -1.318664997816085815e-01 2.062005996704101562e-01 1.363970786333084106e-01 5.416411906480789185e-02 7.694809883832931519e-02 1.421580612659454346e-01 -1.887449771165847778e-01 -9.071592241525650024e-02 -1.318251527845859528e-02 2.616512775421142578e-01 -1.868962049484252930e-01 -6.042366102337837219e-02 4.033425077795982361e-02 -2.236886471509933472e-01
-6.424510478973388672e-02 -6.119521707296371460e-02 -5.988871306180953979e-02 -5.896785855293273926e-02 5.221560001373291016e-01 -1.244507431983947754e-01 1.497497558593750000e-01 2.803823351860046387e-01 -8.464345335960388184e-02 -9.111039340496063232e-02 1.315533369779586792e-01 2.160951197147369385e-01 9.596961550414562225e-03 2.579129934310913086e-01 -1.346254348754882812e-01 -1.052769348025321960e-01 1.237033978104591370e-01 -1.497418433427810669e-01 -1.639623939990997314e-01 2.093047946691513062e-01 2.024424672126770020e-01 1.915986537933349609e-01 7.960761338472366333e-02 1.138892769813537598e-01 -2.203971594572067261e-01 -7.235675305128097534e-02 -4.464886710047721863e-02 2.411952167749404907e-01 -4.925358667969703674e-02 -1.610696464776992798e-01 -3.933446481823921204e-02 -2.669986188411712646e-01
-1.901153922080993652e-01 -6.826624739915132523e-03 1.627604365348815918e-01 -1.762630790472030640e-01 4.719609618186950684e-01 -7.889597862958908081e-02 -3.589507564902305603e-02 -6.182762235403060913e-02 -2.392391860485076904e-01 3.023810386657714844e-01 7.963764667510986328e-02 1.949971318244934082e-01 -2.437522262334823608e-01 -1.067951098084449768e-01 -4.456574842333793640e-02 -1.729184687137603760e-01 1.424640417098999023e-01 2.060543745756149292e-01 -2.152643352746963501e-01 -7.270049303770065308e-02 -1.490518450736999512e-01 2.033922970294952393e-01 -2.067981809377670288e-01 3.026408609002828598e-03 -2.483612000942230225e-01 -1.028313636779785156e-01 -8.339643478393554688e-02 -1.798905245959758759e-02 2.992016077041625977e-02 -6.383921205997467041e-02 1.874969750642776489e-01 -1.898001730442047119e-01
-4.884708672761917114e-02 1.661127209663391113e-01 1.363606005907058716e-01 2.088822573423385620e-01 4.758648946881294250e-02 -1.764584034681320190e-01 2.027865312993526459e-02 1.819411218166351318e-01 -1.358598768711090088e-01 3.584516942501068115e-01 1.994979232549667358e-01 1.167853623628616333e-01 2.158349305391311646e-01 8.370356634259223938e-03 -2.056953310966491699e-01 -1.400055084377527237e-02 4.078990221023559570e-01 -8.564837276935577393e-02 -2.925645001232624054e-02 2.026165872812271118e-01 1.842685341835021973e-01 1.544239670038223267e-01 -3.176705539226531982e-02 8.952080458402633667e-02 -3.503699004650115967e-01 1.175731644034385681e-01 1.429636683315038681e-02 6.635645031929016113e-02 -6.034848466515541077e-02 -2.910658903419971466e-02 -1.944828927516937256e-01 -2.921974360942840576e-01
-2.004192173480987549e-01 8.956541307270526886e-03 -3.393105417490005493e-02 3.441039472818374634e-02 3.679640293121337891e-01 -1.978708058595657349e-01 1.504564881324768066e-01 1.072336658835411072e-01 2.622375637292861938e-02 1.749783605337142944e-01 -1.099791303277015686e-01 2.294849306344985962e-01 1.201597079634666443e-01 3.253217339515686035e-01 2.353550344705581665e-01 -1.651234477758407593e-01 -2.500372193753719330e-02 4.864190518856048584e-02 9.517010301351547241e-02 -5.454923585057258606e-02 -2.346116006374359131e-01 6.563064455986022949e-02 -2.584012746810913086e-01 -8.486607670783996582e-02 -1.207086369395256042e-01 1.058086287230253220e-03 2.620034217834472656e-01 1.278944611549377441e-01 -6.112530082464218140e-02 -1.778624765574932098e-02 -1.017761826515197754e-01 -4.329003393650054932e-01
-3.159146308898925781e-01 9.704791009426116943e-02 -1.468643099069595337e-01 1.713879108428955078e-01 4.152742028236389160e-01 6.465406715869903564e-02 1.114500015974044800e-01 1.353209167718887329e-01 -2.290368676185607910e-01 -1.865201629698276520e-02 -1.032279431819915771e-01 6.378585845232009888e-02 6.525348871946334839e-02 1.939298808574676514e-01 2.500282526016235352e-01 -1.014890298247337341e-01 6.771983206272125244e-02 6.361708045005798340e-02 -5.297081544995307922e-02 8.396793156862258911e-02 -1.233636736869812012e-01 -3.602217137813568115e-02 -3.568635135889053345e-02 -1.924899816513061523e-01 -3.886774778366088867e-01 -7.220994681119918823e-02 1.291834097355604172e-02 -2.230680137872695923e-01 1.504467427730560303e-01 7.376170158386230469e-02 1.243504434823989868e-01 -3.566219806671142578e-01
-4.398739337921142578e-01 3.647261857986450195e-02 1.800203472375869751e-01 1.337431073188781738e-01 4.520836845040321350e-02 -1.608451902866363525e-01 4.195529967546463013e-02 4.397422075271606445e-02 5.412327125668525696e-03 2.735434174537658691e-01 1.276679895818233490e-02 1.920558065176010132e-01 1.455906629562377930e-01 2.040618956089019775e-01 1.108570769429206848e-01 -1.937354952096939087e-01 4.347885847091674805e-01 -8.348197489976882935e-02 -9.663942456245422363e-02 -1.205810979008674622e-01 1.293986737728118896e-01 1.050289021804928780e-03 3.008253276348114014e-01 6.386478990316390991e-02 -2.407191097736358643e-01 9.918479621410369873e-02 -5.177937448024749756e-02 1.090426817536354065e-01 -2.675915062427520752e-01 -1.239709788933396339e-03 -7.165153324604034424e-02 -9.169738739728927612e-02
-2.796366810798645020e-01 7.165643572807312012e-02 1.735118031501770020e-01 -9.629318118095397949e-02 2.402793765068054199e-01 -7.751141488552093506e-02 -1.433377861976623535e-01 4.638132813852280378e-04 -3.305330872535705566e-03 1.574084609746932983e-01 -1.208478659391403198e-01 2.651909179985523224e-02 5.544434487819671631e-02 1.187112331390380859e-01 1.794932484626770020e-01 1.656841672956943512e-02 1.144182682037353516e-01 1.539221853017807007e-01 4.270141478627920151e-03 9.042799472808837891e-02 -2.493282258510589600e-01 -1.773210912942886353e-01 -3.524102643132209778e-02 4.647161439061164856e-02 -1.767285764217376709e-01 3.323764503002166748e-01 -4.377293214201927185e-02 -1.736302673816680908e-01 -3.226410448551177979e-01 1.158905327320098877e-01 -4.179982841014862061e-01 -3.086069822311401367e-01
-1.042004227638244629e-01 1.405868530273437500e-01 4.896301031112670898e-02 3.603576719760894775e-01 2.463023960590362549e-01 1.045064181089401245e-01 1.604719832539558411e-02 1.731349229812622070e-01 -2.078123539686203003e-01 1.314738690853118896e-01 -8.554311096668243408e-02 2.889547049999237061e-01 1.890393942594528198e-01 5.068081617355346680e-02 2.261247038841247559e-01 -2.861207425594329834e-01 2.704738378524780273e-01 3.974420428276062012e-01 -2.813340723514556885e-01 -3.082714509218931198e-03 3.473672643303871155e-02 2.344697713851928711e-01 -1.174102798104286194e-01 7.310569286346435547e-02 -2.704164199531078339e-02 3.345934674143791199e-03 -4.310699179768562317e-03 -1.168379932641983032e-02 -3.903261618688702583e-03 -1.031258180737495422e-01 7.169858366250991821e-02 -1.021847948431968689e-01
-1.143920049071311951e-01 -6.084238737821578979e-02 4.796824976801872253e-02 -1.492654234170913696e-01 3.445822373032569885e-02 -1.117706894874572754e-01 8.100188523530960083e-02 8.353216946125030518e-02 2.184819132089614868e-01 -8.177242428064346313e-02 -1.708704233169555664e-01 6.769461184740066528e-02 4.806575924158096313e-02 4.555180668830871582e-01 -1.688489764928817749e-01 -3.660070244222879410e-03 1.426043510437011719e-01 1.378882378339767456e-01 -1.118522137403488159e-01 -1.401923596858978271e-01 1.602494418621063232e-01 2.122443616390228271e-01 -4.455551970750093460e-03 -2.525555528700351715e-02 -3.581905364990234375e-01 1.607451438903808594e-01 -1.850531399250030518e-01 9.590018540620803833e-02 -2.411483414471149445e-02 1.886539608240127563e-01 -2.702111899852752686e-01 -3.939743041992187500e-01
-1.423781216144561768e-01 -5.656390637159347534e-02 -1.340705156326293945e-01 2.967152558267116547e-02 1.864488869905471802e-01 2.677043378353118896e-01 6.477088481187820435e-02 1.210864558815956116e-01 -1.070915237069129944e-01 2.847993671894073486e-01 7.073990255594253540e-02 2.245266437530517578e-01 1.493551023304462433e-02 1.619381904602050781e-01 2.557449340820312500e-01 -1.107066646218299866e-01 8.864219300448894501e-03 2.190087735652923584e-01 1.099694222211837769e-01 2.005446851253509521e-01 -5.030290409922599792e-02 -2.808492183685302734e-01 -2.012320756912231445e-01 -1.151989549398422241e-01 -2.200442254543304443e-01 1.269368380308151245e-01 1.139329597353935242e-01 1.456128805875778198e-01 -1.254777759313583374e-01 2.845538258552551270e-01 -1.532099097967147827e-01 -3.547559976577758789e-01
-2.141240835189819336e-01 -2.538955509662628174e-01 -1.325052231550216675e-01 8.972359448671340942e-02 2.749175727367401123e-01 2.187925875186920166e-01 -1.154266521334648132e-01 1.134598627686500549e-01 2.892894148826599121e-01 2.519847750663757324e-01 1.107979565858840942e-01 -3.294451162219047546e-02 3.575566783547401428e-02 1.116205602884292603e-01 -4.509430006146430969e-02 -3.745488524436950684e-01 -6.748713552951812744e-02 -5.925167351961135864e-02 -1.503924578428268433e-01 8.862440288066864014e-02 -1.559108644723892212e-01 1.055478230118751526e-01 1.358477175235748291e-01 -2.543144859373569489e-02 9.723781608045101166e-03 -1.466228533536195755e-02 2.363992333412170410e-01 2.086716704070568085e-03 -2.648891210556030273e-01 8.358296751976013184e-02 -3.075979948043823242e-01 -2.770826518535614014e-01
-1.610792577266693115e-01 -3.090254068374633789e-01 2.838400602340698242e-01 -8.362862467765808105e-02 1.590028852224349976e-01 -2.329899221658706665e-01 -2.807193994522094727e-01 1.282834559679031372e-01 -6.773253437131643295e-03 1.433044523000717163e-01 -4.704500734806060791e-02 1.899680197238922119e-01 4.210760444402694702e-02 -2.475709766149520874e-01 1.023842170834541321e-01 -1.161769926548004150e-01 -3.144054114818572998e-02 1.343286633491516113e-01 -3.781145438551902771e-02 2.725214958190917969e-01 -1.528911478817462921e-02 1.312017291784286499e-01 -1.008028835058212280e-01 -2.947609499096870422e-02 -3.505524098873138428e-01 2.252845317125320435e-01 -3.048215061426162720e-02 -5.557622760534286499e-02 -2.784219086170196533e-01 -2.456813491880893707e-02 -2.403862588107585907e-02 -3.011281788349151611e-01
-2.371658198535442352e-02 2.000303715467453003e-01 -1.902884095907211304e-01 1.975645422935485840e-01 1.663860976696014404e-01 -1.449020057916641235e-01 -5.656194314360618591e-02 -8.664601296186447144e-02 8.283799886703491211e-02 6.898795813322067261e-02 -4.905779846012592316e-03 1.930184364318847656e-01 -3.359740227460861206e-02 -3.479971736669540405e-02 -8.406627923250198364e-02 -2.661851644515991211e-01 2.954384312033653259e-02 1.503743678331375122e-01 -2.665082514286041260e-01 6.969974935054779053e-02 3.519223928451538086e-01 3.314964100718498230e-02 -1.334126144647598267e-01 -9.499777224846184254e-04 -1.053858622908592224e-01 -1.484982818365097046e-01 -1.188899651169776917e-01 2.072827368974685669e-01 -3.893664777278900146e-01 2.244382500648498535e-01 -1.573074012994766235e-01 -3.695017099380493164e-01
-1.803840249776840210e-01 1.510079652070999146e-01 -1.197151187807321548e-02 2.226628363132476807e-01 4.339374005794525146e-01 -1.312230080366134644e-01 1.316346526145935059e-01 -1.293116062879562378e-01 9.013683348894119263e-02 2.130484730005264282e-01 -1.379831731319427490e-01 3.680884093046188354e-02 2.147121727466583252e-01 8.519504219293594360e-02 -9.505587071180343628e-02 2.428724467754364014e-01 1.888337880373001099e-01 -2.352960407733917236e-02 8.808951824903488159e-02 -8.863522112369537354e-02 -4.278313741087913513e-02 2.005956321954727173e-01 -9.860250353813171387e-02 6.176613271236419678e-02 -1.984367333352565765e-02 1.787557005882263184e-01 -6.447641551494598389e-02 -1.383890062570571899e-01 -3.141747415065765381e-01 9.152173995971679688e-02 -2.392170876264572144e-01 -3.642497956752777100e-01
-2.783322036266326904e-01 -2.024913728237152100e-01 1.713999174535274506e-02 1.428763866424560547e-01 4.414860904216766357e-01 3.576783537864685059e-01 2.758540771901607513e-02 1.316836774349212646e-01 1.959755122661590576e-01 2.003576047718524933e-02 8.864812552928924561e-02 2.770826965570449829e-02 1.378918415866792202e-03 2.841211259365081787e-01 -1.920889019966125488e-01 -2.351675629615783691e-01 -8.529669046401977539e-02 -1.215243414044380188e-01 -4.661496356129646301e-02 2.805215418338775635e-01 1.801587454974651337e-02 1.783557981252670288e-01 1.131350621581077576e-01 -8.369038254022598267e-02 -1.380931437015533447e-01 4.767522215843200684e-03 1.034914627671241760e-01 1.879716664552688599e-01 -1.698941886425018311e-01 6.590653210878372192e-02 -9.809766709804534912e-02 -1.915666460990905762e-01
2.489428967237472534e-02 -1.219088062644004822e-01 1.641563773155212402e-01 2.773233056068420410e-01 4.258343875408172607e-01 -1.321676652878522873e-02 -4.861088097095489502e-02 1.505613923072814941e-01 3.246347308158874512e-01 7.690679281949996948e-02 -1.453792583197355270e-02 -7.049147039651870728e-02 -5.932696163654327393e-02 1.072790846228599548e-01 -6.392483413219451904e-02 -1.679121404886245728e-01 1.458757966756820679e-01 1.006104126572608948e-01 -5.699390172958374023e-02 -1.059041991829872131e-01 -4.745137095451354980e-01 -6.549602746963500977e-02 3.810032736510038376e-03 1.280583441257476807e-01 -2.315435111522674561e-01 -5.577527452260255814e-03 -1.339188963174819946e-01 1.263490468263626099e-01 1.030324399471282959e-01 2.337981462478637695e-01 3.976485878229141235e-02 -2.533699274063110352e-01
1.795454067178070545e-03 -7.304093986749649048e-02 -1.457165926694869995e-01 -1.488788425922393799e-02 2.728388011455535889e-01 -3.348888158798217773e-01 8.293914049863815308e-02 4.369862973690032959e-01 7.365042716264724731e-02 4.001051187515258789e-02 -1.881069093942642212e-01 1.152214184403419495e-01 1.548410058021545410e-01 1.000238060951232910e-01 1.121273916214704514e-02 -1.649148762226104736e-01 1.599553376436233521e-01 -6.954862736165523529e-03 8.545550704002380371e-02 3.838868811726570129e-02 1.455451846122741699e-01 4.540938138961791992e-02 -8.926019817590713501e-02 -9.009054303169250488e-02 -1.939948499202728271e-01 7.290380448102951050e-02 -8.396780490875244141e-02 3.088486194610595703e-01 -2.476354390382766724e-01 -1.179358368972316384e-04 -2.701585590839385986e-01 -3.440283238887786865e-01
-2.218156754970550537e-01 -3.803127408027648926e-01 -1.454938650131225586e-01 -2.486366964876651764e-02 3.684489727020263672e-01 3.648049235343933105e-01 1.180688966996967793e-03 1.234199777245521545e-01 1.829925179481506348e-01 1.627560853958129883e-01 9.355587512254714966e-02 -1.174324527382850647e-01 1.887881942093372345e-02 1.519544422626495361e-01 -6.617397069931030273e-02 -5.853871256113052368e-02 -1.437913775444030762e-01 -1.266733258962631226e-01 -1.508797854185104370e-01 2.475816458463668823e-01 4.902034532278776169e-03 8.383483439683914185e-02 1.784185916185379028e-01 -1.243422925472259521e-01 -1.154562830924987793e-01 -1.648789085447788239e-02 -2.358134090900421143e-02 1.015971526503562927e-01 -1.129605695605278015e-01 4.463485383894294500e-04 -2.788520976901054382e-02 -4.163931608200073242e-01
-1.834642887115478516e-01 -1.070524975657463074e-01 -8.966375142335891724e-02 1.917095109820365906e-02 2.246992588043212891e-01 2.939682602882385254e-01 -1.096956506371498108e-01 3.131526708602905273e-02 2.603018879890441895e-01 -4.145582020282745361e-02 1.725923269987106323e-01 7.656659930944442749e-02 1.542892772704362869e-02 -3.835790976881980896e-02 2.862861938774585724e-02 -1.186564043164253235e-01 2.146874554455280304e-02 -2.481584250926971436e-01 -1.969757080078125000e-01 3.010904192924499512e-01 8.328130841255187988e-02 2.397326231002807617e-01 1.129542067646980286e-01 -1.431762725114822388e-01 -2.933401167392730713e-01 4.102091491222381592e-02 2.029347978532314301e-02 5.898377392441034317e-03 -4.076758921146392822e-01 2.009892612695693970e-01 2.444955706596374512e-02 -3.004695773124694824e-01
-1.056425496935844421e-01 -9.543984383344650269e-02 1.223161742091178894e-01 2.019370049238204956e-01 1.752971410751342773e-01 -1.975768432021141052e-02 7.321214675903320312e-02 -1.516347005963325500e-02 6.700038164854049683e-02 2.742960751056671143e-01 -1.930186599493026733e-01 1.299317479133605957e-01 -2.575317621231079102e-01 2.609242126345634460e-02 -3.113477230072021484e-01 -7.799920439720153809e-02 3.477098047733306885e-02 -1.053045131266117096e-02 6.245658919215202332e-02 9.809599816799163818e-02 1.932216808199882507e-02 3.158276900649070740e-03 1.284455955028533936e-01 7.440809905529022217e-02 -2.589916586875915527e-01 4.392606765031814575e-02 4.713064804673194885e-02 1.348946243524551392e-01 -2.677827179431915283e-01 4.046100378036499023e-01 -2.187402248382568359e-01 -4.164626300334930420e-01
9.018533676862716675e-02 1.570207439363002777e-02 -1.848314106464385986e-01 -2.702437341213226318e-01 2.229371666908264160e-01 1.547521799802780151e-01 -1.338998377323150635e-01 2.590265274047851562e-01 2.252038195729255676e-02 3.769146203994750977e-01 -2.053045779466629028e-01 3.472685515880584717e-01 -1.090108826756477356e-01 1.255469620227813721e-01 6.232269480824470520e-02 -3.310457766056060791e-01 1.010436788201332092e-01 1.202016770839691162e-01 -2.084921002388000488e-01 4.361198469996452332e-02 -2.086414694786071777e-01 7.679512351751327515e-02 -1.486939489841461182e-01 -9.284012764692306519e-02 -7.872978597879409790e-02 1.466663032770156860e-01 6.271165609359741211e-02 5.347266420722007751e-02 -9.909533895552158356e-03 2.830953299999237061e-01 -8.365319669246673584e-02 -8.594668656587600708e-02
-9.619714319705963135e-02 1.220819912850856781e-02 6.011281907558441162e-02 3.794561326503753662e-02 9.782233834266662598e-02 -1.818531006574630737e-01 -7.704715430736541748e-02 -2.900510653853416443e-02 2.587976157665252686e-01 1.829774528741836548e-01 -1.111399978399276733e-01 -5.377971380949020386e-02 4.616479948163032532e-02 2.406363487243652344e-01 1.017597764730453491e-01 9.757862985134124756e-02 2.639485001564025879e-01 2.897084690630435944e-02 -2.041519284248352051e-01 1.912717823870480061e-03 3.925618231296539307e-01 1.695487499237060547e-01 -1.450489908456802368e-01 3.041682764887809753e-02 -2.385873794555664062e-01 -1.471733450889587402e-01 -2.857664525508880615e-01 2.036549896001815796e-01 -1.590522080659866333e-01 1.748753786087036133e-01 -1.969235539436340332e-01 -3.565472066402435303e-01
-2.175043672323226929e-01 -2.982060909271240234e-01 -3.234927952289581299e-01 -1.601775586605072021e-01 2.575638592243194580e-01 -2.574086785316467285e-01 -3.184108063578605652e-02 -3.138368949294090271e-02 1.612408757209777832e-01 2.444460988044738770e-01 9.970631450414657593e-02 -1.575147956609725952e-01 -9.065644815564155579e-03 8.444172143936157227e-02 -2.417290806770324707e-01 -2.121578902006149292e-01 2.897889353334903717e-02 -1.938860118389129639e-02 -1.363690942525863647e-01 3.083997592329978943e-02 1.823093295097351074e-01 -5.385193601250648499e-02 1.333170980215072632e-01 -9.999118046835064888e-04 -2.440647184848785400e-01 2.949503436684608459e-02 6.766282767057418823e-02 2.664922177791595459e-01 1.247512735426425934e-02 -9.368443489074707031e-02 -4.484599828720092773e-02 -3.821649253368377686e-01
-5.229602009057998657e-02 -3.242477178573608398e-01 1.601684838533401489e-01 8.702115714550018311e-02 1.870618164539337158e-01 8.521321229636669159e-03 -2.807247936725616455e-01 2.066116034984588623e-01 9.105477482080459595e-02 1.936252266168594360e-01 -7.185488194227218628e-02 7.058696448802947998e-02 -3.069434165954589844e-01 9.358631819486618042e-02 -3.722274675965309143e-02 -4.166489001363515854e-03 3.220791816711425781e-01 2.962435483932495117e-01 8.995835483074188232e-02 -1.446479707956314087e-01 -2.086833715438842773e-01 3.073251545429229736e-01 -4.014094918966293335e-02 -2.736434573307633400e-03 -2.655769698321819305e-02 3.018605709075927734e-01 -7.788757327944040298e-03 6.800134479999542236e-02 1.489924825727939606e-02 6.830568611621856689e-02 -2.240158058702945709e-02 -2.828654348850250244e-01
-2.693240996450185776e-03 9.277198463678359985e-02 -1.534465998411178589e-01 1.462793052196502686e-01 2.522411942481994629e-01 -2.034863084554672241e-01 -1.513456106185913086e-01 1.482534259557723999e-01 1.891761422157287598e-01 8.122628182172775269e-02 1.553612649440765381e-01 5.747074261307716370e-02 -2.150655388832092285e-01 2.355358451604843140e-01 2.216333001852035522e-01 -6.037269905209541321e-02 1.219905987381935120e-01 1.214750781655311584e-01 -1.053607612848281860e-01 7.012400776147842407e-02 3.462847471237182617e-01 2.695407532155513763e-02 -1.941578835248947144e-02 9.636814892292022705e-02 -2.244771271944046021e-01 -1.797146946191787720e-01 1.665179878473281860e-01 3.436769545078277588e-01 -1.692617237567901611e-01 1.643120311200618744e-02 -2.900737524032592773e-01 -2.337787598371505737e-01
-1.558823697268962860e-02 3.410146385431289673e-02 -3.449012711644172668e-02 1.165891066193580627e-01 4.204782247543334961e-01 -7.770718634128570557e-02 -1.706982403993606567e-01 -1.883933544158935547e-01 3.637512773275375366e-02 2.735578455030918121e-02 -1.599797159433364868e-01 -1.759171783924102783e-01 -5.424164235591888428e-02 5.190818104892969131e-03 2.091577090322971344e-02 -4.890740290284156799e-02 1.657839566469192505e-01 3.756985366344451904e-01 -1.721751838922500610e-01 4.351879283785820007e-02 -2.027395069599151611e-01 -1.668432950973510742e-01 -8.323131501674652100e-02 -9.652651846408843994e-02 -3.755750060081481934e-01 5.859785526990890503e-02 -2.302587926387786865e-01 -2.006813436746597290e-01 -1.103882398456335068e-02 1.163250058889389038e-01 -2.853074073791503906e-01 -2.318146973848342896e-01
-1.579985767602920532e-01 -1.333601921796798706e-01 1.291777938604354858e-01 1.691656857728958130e-01 8.252910524606704712e-02 1.608754545450210571e-01 -2.342149764299392700e-01 -7.413676474243402481e-03 1.750569939613342285e-01 1.387270819395780563e-02 -1.528373267501592636e-02 -4.771304875612258911e-02 1.351621299982070923e-01 3.023448586463928223e-02 1.071994472295045853e-02 9.073291718959808350e-02 1.575738340616226196e-01 -1.461289972066879272e-01 -4.642362892627716064e-02 2.568016946315765381e-01 1.026862487196922302e-01 1.729715317487716675e-01 5.139226838946342468e-02 -2.007568627595901489e-01 -3.458714485168457031e-01 7.076354324817657471e-02 -1.475768238306045532e-01 -1.306562032550573349e-02 -3.021995425224304199e-01 8.981113880872726440e-02 -6.340572983026504517e-02 -5.619410276412963867e-01
3.589888662099838257e-02 -3.233443945646286011e-02 1.173843964934349060e-01 4.930208623409271240e-02 4.726113975048065186e-01 -2.531587183475494385e-01 -3.084292449057102203e-02 -2.331815063953399658e-01 -1.188218444585800171e-01 1.572646200656890869e-01 -1.245304122567176819e-01 -2.002148516476154327e-02 -4.995156079530715942e-02 -1.209033429622650146e-01 -3.897920250892639160e-02 3.867259249091148376e-02 1.533690374344587326e-02 3.186977207660675049e-01 -1.179654598236083984e-01 3.359594643115997314e-01 5.481700226664543152e-02 2.584231644868850708e-02 -2.834574319422245026e-02 -9.666901081800460815e-02 -2.899997234344482422e-01 8.317396789789199829e-02 -1.922417804598808289e-02 -1.960986107587814331e-01 3.092331252992153168e-02 4.585357382893562317e-03 -1.762074767611920834e-03 -4.365335404872894287e-01
-9.512992948293685913e-02 -2.761854827404022217e-01 -8.225251734256744385e-02 1.469509303569793701e-01 4.107544124126434326e-01 -2.373764365911483765e-01 -1.301401108503341675e-01 3.166984617710113525e-01 1.642013788223266602e-01 8.152241259813308716e-02 -1.064112260937690735e-01 2.266706079244613647e-01 -2.893701791763305664e-01 1.071610152721405029e-01 -1.099421679973602295e-01 1.200161576271057129e-01 7.201941311359405518e-02 -2.421104349195957184e-02 1.918645352125167847e-01 -2.742559462785720825e-02 1.738948002457618713e-02 8.661150932312011719e-02 -3.625142946839332581e-02 3.184598386287689209e-01 2.651190012693405151e-02 -6.113838776946067810e-02 -4.032399505376815796e-02 7.844887673854827881e-02 -1.588991284370422363e-01 2.828984558582305908e-01 -5.357637256383895874e-02 -2.274777591228485107e-01
1.924887113273143768e-02 -3.054923415184020996e-01 -9.708341956138610840e-02 -8.850088715553283691e-02 3.441015183925628662e-01 -2.551167309284210205e-01 -2.806281112134456635e-02 2.066869288682937622e-01 9.107455611228942871e-02 3.983171284198760986e-02 -5.937471985816955566e-02 -2.871944941580295563e-02 5.165843665599822998e-02 1.612253487110137939e-01 -1.057228595018386841e-01 -9.068942815065383911e-02 1.824569404125213623e-01 2.792381644248962402e-01 -1.722582429647445679e-01 -1.946131438016891479e-01 2.290036231279373169e-01 -1.904505044221878052e-01 -9.379048645496368408e-02 -6.268114782869815826e-03 -7.982070557773113251e-03 1.721584200859069824e-01 -1.549148857593536377e-01 6.739558279514312744e-02 -1.974771916866302490e-01 8.216295391321182251e-02 -1.479300018399953842e-02 -4.681687057018280029e-01
4.192292690277099609e-02 9.504119865596294403e-03 1.669534109532833099e-02 1.931483298540115356e-01 3.790773153305053711e-01 -1.762077957391738892e-01 -7.778959721326828003e-02 2.559184730052947998e-01 1.503731757402420044e-01 3.328263759613037109e-02 -1.289733201265335083e-01 1.858869642019271851e-01 1.584150195121765137e-01 5.483631417155265808e-02 2.922166138887405396e-02 -2.347087264060974121e-01 8.029194921255111694e-02 -2.701980061829090118e-02 -2.044270634651184082e-01 -9.795605391263961792e-02 9.057547897100448608e-02 -1.976215243339538574e-01 5.887045338749885559e-02 6.971728056669235229e-02 4.976066946983337402e-02 -2.430725097656250000e-02 -1.723805069923400879e-01 2.636615931987762451e-01 -1.427282392978668213e-01 -1.430690735578536987e-01 -3.065173923969268799e-01 -4.517530798912048340e-01
-1.048615500330924988e-01 1.058992743492126465e-01 -4.016384109854698181e-02 -1.664889743551611900e-03 3.909116387367248535e-01 -2.242871001362800598e-02 2.718219906091690063e-02 3.620916306972503662e-01 3.735977709293365479e-01 5.962227657437324524e-02 9.224688261747360229e-02 2.431449890136718750e-01 1.031473204493522644e-01 -7.592143863439559937e-02 2.606371641159057617e-01 -1.007373705506324768e-01 2.146087288856506348e-01 9.148143231868743896e-02 -3.346410989761352539e-01 7.040980458259582520e-02 5.695381760597229004e-02 1.454933434724807739e-01 -1.779794394969940186e-01 1.273538023233413696e-01 1.386955976486206055e-01 9.672515094280242920e-02 -1.522852927446365356e-01 -1.207147166132926941e-01 1.407582759857177734e-01 1.638977080583572388e-01 -1.391915082931518555e-01 -9.842045605182647705e-02
-3.208363652229309082e-01 2.554390765726566315e-02 7.499484717845916748e-02 1.271588634699583054e-02 3.929411247372627258e-02 8.681286126375198364e-02 -1.859207451343536377e-01 1.410746872425079346e-01 7.204955071210861206e-02 1.908196359872817993e-01 5.603767931461334229e-03 2.214071899652481079e-01 2.730111181735992432e-01 1.880334913730621338e-01 -2.600709795951843262e-01 -4.237665981054306030e-02 9.964569658041000366e-02 3.466384708881378174e-01 9.023682028055191040e-02 4.956350848078727722e-02 -9.553527832031250000e-02 -6.169247353682294488e-05 1.096158251166343689e-01 -6.029194965958595276e-02 -1.483557075262069702e-01 2.280299924314022064e-02 -1.434809565544128418e-01 1.851063966751098633e-01 -4.386898577213287354e-01 1.641258746385574341e-01 2.826582267880439758e-02 -3.067023158073425293e-01
-1.557597368955612183e-01 -9.518661350011825562e-02 -1.290453672409057617e-01 -7.524608075618743896e-02 2.382569760084152222e-01 1.250049173831939697e-01 -2.996404170989990234e-01 2.466670274734497070e-01 1.522568315267562866e-01 1.901149749755859375e-01 -6.527013331651687622e-02 3.080444037914276123e-02 -3.655531257390975952e-02 6.453266739845275879e-02 1.410418190062046051e-04 -1.231853738427162170e-01 -1.044029742479324341e-01 1.659075319766998291e-01 -3.686210811138153076e-01 -8.357972651720046997e-02 -5.091420561075210571e-02 -2.298929542303085327e-02 2.534988820552825928e-01 1.980487704277038574e-01 -3.471252322196960449e-01 9.014154784381389618e-03 -4.104319512844085693e-01 1.336556077003479004e-01 -4.797285422682762146e-02 4.830153286457061768e-02 1.797553300857543945e-01 -6.627200543880462646e-02
-1.157355234026908875e-01 -1.276847571134567261e-01 2.097765915095806122e-02 -1.382943540811538696e-01 2.963964045047760010e-01 2.160747349262237549e-01 -1.037304326891899109e-01 2.320678532123565674e-01 6.360959261655807495e-02 7.955123484134674072e-02 -1.044443249702453613e-01 -5.083852261304855347e-02 8.686305582523345947e-02 8.528531342744827271e-02 -4.603461176156997681e-02 1.717893965542316437e-02 -3.063830919563770294e-02 1.137383207678794861e-01 1.177637488581240177e-03 3.816851377487182617e-01 1.389676332473754883e-01 -7.512999325990676880e-02 1.244918107986450195e-01 -2.434277385473251343e-01 -4.328147172927856445e-01 1.287600994110107422e-01 -1.471441388130187988e-01 6.989556550979614258e-02 -6.919490545988082886e-02 3.602367341518402100e-01 1.089378520846366882e-01 -2.726519703865051270e-01
-3.004181385040283203e-01 -1.968023926019668579e-01 -1.584474183619022369e-02 7.370164990425109863e-02 1.623911410570144653e-01 1.163878738880157471e-01 5.245150253176689148e-02 2.456032484769821167e-01 1.215237081050872803e-01 3.391788527369499207e-02 3.748763352632522583e-02 -2.519642412662506104e-01 -2.709253877401351929e-02 7.706467062234878540e-02 -9.333401173353195190e-02 2.051640897989273071e-01 -5.175495892763137817e-02 1.839534640312194824e-01 -3.300623893737792969e-01 2.981766760349273682e-01 2.228305041790008545e-01 5.337884649634361267e-03 -9.370388090610504150e-02 4.454788565635681152e-02 -2.500240802764892578e-01 1.270723193883895874e-01 1.609871536493301392e-01 1.925345361232757568e-01 -9.957816451787948608e-02 -4.545709490776062012e-02 3.035436943173408508e-02 -4.179658889770507812e-01
-1.845202445983886719e-01 -8.900814503431320190e-02 -1.002454236149787903e-01 -1.189251020550727844e-01 3.385944962501525879e-01 -3.722885623574256897e-02 1.716199815273284912e-01 4.248894155025482178e-01 9.895361214876174927e-02 -9.533173590898513794e-02 -1.587556302547454834e-02 8.537469059228897095e-02 1.629928499460220337e-01 3.147414699196815491e-02 -5.368301272392272949e-02 6.901394575834274292e-02 1.275952756404876709e-01 -2.526206895709037781e-02 -4.230423271656036377e-01 1.612623780965805054e-01 1.816921532154083252e-01 1.633197814226150513e-01 -5.051414668560028076e-02 -1.908602192997932434e-02 -8.231735974550247192e-02 1.267891973257064819e-01 -4.733477532863616943e-02 2.716069221496582031e-01 -9.954001009464263916e-02 3.118878416717052460e-02 -1.835109665989875793e-02 -3.893933892250061035e-01
-1.278044879436492920e-01 4.917712416499853134e-03 -2.360400855541229248e-01 4.459904506802558899e-02 1.480704694986343384e-01 -7.392510026693344116e-02 -3.673537373542785645e-01 2.776112556457519531e-01 -2.479158574715256691e-03 1.367782801389694214e-01 1.086538732051849365e-01 8.688606321811676025e-02 2.650397121906280518e-01 2.269466668367385864e-01 1.423266977071762085e-01 -1.892199814319610596e-01 -1.814112514257431030e-01 2.762340605258941650e-01 7.566443830728530884e-02 -6.804141402244567871e-02 1.057427674531936646e-01 3.103525936603546143e-01 -1.355225741863250732e-01 -3.533612564206123352e-02 -2.591887712478637695e-01 -8.056294173002243042e-02 7.933545857667922974e-02 -2.011602818965911865e-01 -7.353190332651138306e-02 2.003528177738189697e-01 1.110356599092483521e-01 -2.136793434619903564e-01
-6.325323134660720825e-02 -1.337384339421987534e-02 -9.920937567949295044e-02 -5.163992568850517273e-02 4.542801976203918457e-01 -4.187532886862754822e-02 2.493101209402084351e-01 2.079081907868385315e-02 1.658232361078262329e-01 7.114543765783309937e-02 -2.787242457270622253e-02 6.920202076435089111e-02 1.189914867281913757e-01 1.690658926963806152e-02 -1.670841723680496216e-01 -1.889399141073226929e-01 -1.440734267234802246e-01 -5.213556438684463501e-02 7.582369446754455566e-02 3.117522299289703369e-01 8.942236006259918213e-02 7.524581253528594971e-02 6.798668950796127319e-02 -9.463196620345115662e-03 -2.255995720624923706e-01 -3.327697515487670898e-02 -2.281036227941513062e-01 -1.121839210391044617e-01 -2.276592850685119629e-01 -1.898502707481384277e-01 -3.480302542448043823e-02 -4.959112703800201416e-01
-3.392594307661056519e-02 -5.632890760898590088e-02 -2.374150305986404419e-01 1.433183401823043823e-01 2.014874368906021118e-01 -1.863902807235717773e-02 1.130812894552946091e-02 -3.150118049234151840e-03 7.409496902255341411e-05 1.297893077135086060e-01 3.559477031230926514e-01 -2.885943837463855743e-02 -2.589904665946960449e-01 2.796674966812133789e-01 1.202341467142105103e-01 -1.355405598878860474e-01 1.420099884271621704e-01 -1.800691336393356323e-02 -3.490408658981323242e-01 -1.327042728662490845e-01 1.170283630490303040e-01 -1.147825866937637329e-01 -7.714453339576721191e-02 7.963958382606506348e-02 -4.098551273345947266e-01 1.621318012475967407e-01 -7.539432495832443237e-02 -1.831243187189102173e-01 -2.671563923358917236e-01 -8.627758175134658813e-02 -1.715307533740997314e-01 -1.198828220367431641e-01
-1.620570272207260132e-01 3.962132334709167480e-02 -1.075640320777893066e-01 3.737138509750366211e-01 2.147266417741775513e-01 -1.192654892802238464e-01 -6.729679554700851440e-02 1.242966577410697937e-01 -3.695454820990562439e-02 2.893387079238891602e-01 -1.812542378902435303e-01 -1.524555236101150513e-01 -1.776138693094253540e-01 -1.057656854391098022e-01 1.942632496356964111e-01 -2.936506569385528564e-01 6.038821861147880554e-02 1.428008731454610825e-02 -4.210702702403068542e-02 3.206553161144256592e-01 2.222916297614574432e-02 1.596232056617736816e-01 -8.236365020275115967e-02 -2.281836271286010742e-01 -3.159144222736358643e-01 6.049981713294982910e-02 2.726141810417175293e-01 -4.089230298995971680e-02 -4.881761502474546432e-03 1.809522137045860291e-02 3.133933618664741516e-02 -2.422605752944946289e-01
-1.899440586566925049e-01 3.145635873079299927e-02 -3.193172067403793335e-02 1.085145473480224609e-01 2.214148193597793579e-01 9.734107553958892822e-02 -4.169774651527404785e-01 3.020763583481311798e-02 -8.005891740322113037e-02 1.533551067113876343e-01 -4.048948641866445541e-03 8.865715935826301575e-03 2.898225784301757812e-01 1.619850844144821167e-01 1.927125006914138794e-01 -1.551604568958282471e-01 -3.709645941853523254e-02 1.545152515172958374e-01 -2.077797204256057739e-01 -2.814346924424171448e-03 -1.357403993606567383e-01 3.413579463958740234e-01 -1.493448913097381592e-01 1.659857779741287231e-01 -3.127364218235015869e-01 -1.811914145946502686e-01 -8.031082153320312500e-02 -1.217447966337203979e-01 8.424851112067699432e-03 9.303946979343891144e-03 1.709748953580856323e-01 -2.843406796455383301e-01
3.201621025800704956e-02 8.298999071121215820e-02 2.474814504384994507e-01 -8.887031115591526031e-03 3.868713676929473877e-01 -6.620485335588455200e-02 -2.219401672482490540e-02 -9.118694067001342773e-02 -4.488916695117950439e-02 6.521411985158920288e-02 -2.978679239749908447e-01 -2.505690790712833405e-02 -3.516427800059318542e-02 -8.558638393878936768e-02 6.521020084619522095e-02 -1.248926594853401184e-01 -1.257004588842391968e-01 3.766751587390899658e-01 -3.365468978881835938e-01 1.842033118009567261e-01 -7.277473807334899902e-02 -5.312974750995635986e-02 4.718723148107528687e-02 -1.630184650421142578e-01 -1.878773272037506104e-01 -1.300912052392959595e-01 3.611938282847404480e-02 -1.006397902965545654e-01 -3.449529707431793213e-01 1.945009529590606689e-01 -1.462437212467193604e-01 -2.453635036945343018e-01
-3.353336453437805176e-01 5.651602149009704590e-02 3.157164156436920166e-02 2.258467227220535278e-01 1.527857482433319092e-01 -1.358481943607330322e-01 -1.703382134437561035e-01 1.569159477949142456e-01 1.071144193410873413e-01 4.865378141403198242e-02 1.703266203403472900e-01 1.522170752286911011e-01 1.330327987670898438e-01 1.158114373683929443e-01 -1.972099244594573975e-01 8.965911716222763062e-02 2.469774484634399414e-01 1.722701042890548706e-01 -6.224432494491338730e-03 -1.810005307197570801e-01 -4.437419027090072632e-02 4.126089811325073242e-02 -4.380777105689048767e-02 -6.312226504087448120e-02 -7.049993425607681274e-02 7.776042819023132324e-02 -3.932430148124694824e-01 8.322049677371978760e-02 -3.180769085884094238e-01 2.936593890190124512e-01 -1.176546812057495117e-01 -2.932091951370239258e-01
-1.723954379558563232e-01 -1.983134001493453979e-01 -2.778130173683166504e-01 -1.591675728559494019e-01 2.298216670751571655e-01 7.745382934808731079e-02 -2.278561443090438843e-01 2.783885896205902100e-01 -1.678891330957412720e-01 -4.718761891126632690e-02 1.229852363467216492e-01 -1.731614321470260620e-01 -1.371449083089828491e-01 3.407886326313018799e-01 -5.553154647350311279e-02 -1.270259916782379150e-01 -8.095344156026840210e-02 9.077338874340057373e-02 -3.592013418674468994e-01 1.207083836197853088e-01 2.843122184276580811e-01 1.099308282136917114e-01 8.986996486783027649e-03 -8.906210958957672119e-02 -2.414611130952835083e-01 -4.569961130619049072e-02 8.270540833473205566e-02 1.381550729274749756e-01 -1.613385081291198730e-01 3.097027074545621872e-03 -9.811214357614517212e-02 -1.709031611680984497e-01
2.494879998266696930e-02 -7.383828610181808472e-02 4.246548563241958618e-02 -5.868627689778804779e-03 4.569090306758880615e-01 -3.890896961092948914e-02 -2.140178233385086060e-01 2.407808303833007812e-01 1.181580945849418640e-01 -5.046837404370307922e-02 1.312888972461223602e-02 5.483273044228553772e-02 -9.050463885068893433e-02 -1.472945511341094971e-01 -1.011215299367904663e-01 -1.184586584568023682e-01 -4.174691066145896912e-02 -7.538616657257080078e-02 -1.120446249842643738e-01 2.835466861724853516e-01 4.240256175398826599e-02 4.500649273395538330e-01 8.305606245994567871e-02 -2.701653540134429932e-01 -2.330196350812911987e-01 1.972973346710205078e-02 -1.007299497723579407e-01 -5.405344814062118530e-02 1.180241629481315613e-01 8.351581543684005737e-02 -1.764919310808181763e-01 -3.158550560474395752e-01
-1.495836973190307617e-01 -5.056395009160041809e-02 2.494600266218185425e-01 -1.257970836013555527e-02 2.398093938827514648e-01 -3.238692134618759155e-02 1.714584068395197392e-03 1.941903494298458099e-02 1.094428077340126038e-01 1.286379694938659668e-01 1.972752809524536133e-01 2.472182363271713257e-01 -2.281074076890945435e-01 3.131997073069214821e-03 1.687031239271163940e-01 -8.885467797517776489e-02 2.109537720680236816e-01 1.903175115585327148e-01 -2.671283483505249023e-01 -1.068670973181724548e-01 1.369063407182693481e-01 2.377012372016906738e-01 -2.489379048347473145e-01 1.774290390312671661e-02 -2.757297456264495850e-01 -3.732784688472747803e-01 -1.067162901163101196e-01 1.866022199392318726e-01 -2.945689857006072998e-02 -3.482291009277105331e-03 1.892685741186141968e-01 -1.935924440622329712e-01
-4.851812124252319336e-01 -1.636171638965606689e-01 -7.945604622364044189e-02 -1.660421341657638550e-01 4.863743782043457031e-01 -1.285021454095840454e-01 -1.130926832556724548e-01 1.933985054492950439e-01 7.103227078914642334e-02 2.980241551995277405e-03 -5.738836899399757385e-02 1.088173361495137215e-03 7.841340452432632446e-02 2.625603973865509033e-01 -1.052427813410758972e-01 -9.651321172714233398e-02 7.883292436599731445e-02 8.741341531276702881e-03 -5.738609656691551208e-02 3.161625564098358154e-02 2.651742696762084961e-01 1.102434322237968445e-01 7.038155198097229004e-02 -1.669798046350479126e-01 -9.738406538963317871e-02 -1.651953011751174927e-01 6.347280740737915039e-02 -2.599374577403068542e-02 3.496508300304412842e-02 -1.235330477356910706e-01 -2.987771034240722656e-01 -1.540587246417999268e-01
-8.616032451391220093e-02 -4.109968990087509155e-02 1.148859485983848572e-01 -2.758354246616363525e-01 -5.226325709372758865e-03 5.045510455965995789e-02 -1.687326095998287201e-02 1.102379187941551208e-01 4.979046061635017395e-02 2.008664160966873169e-01 3.196394816040992737e-02 1.259964108467102051e-01 1.868036091327667236e-01 2.565228343009948730e-01 1.606858372688293457e-01 -1.931768208742141724e-01 1.435227990150451660e-01 2.560322582721710205e-01 2.996585331857204437e-02 2.887853980064392090e-01 -2.684028744697570801e-01 -1.123590841889381409e-01 1.687910854816436768e-01 2.270232653245329857e-03 -1.360155493021011353e-01 2.708730399608612061e-01 -2.425706386566162109e-01 -2.462506853044033051e-02 -1.967798024415969849e-01 1.608007103204727173e-01 -2.764157578349113464e-02 -4.034404158592224121e-01
-3.709865510463714600e-01 7.866032421588897705e-02 -9.289325028657913208e-02 -2.270483411848545074e-03 1.473700851202011108e-01 8.911055326461791992e-02 2.232947349548339844e-01 1.025331765413284302e-01 -4.421363410074263811e-04 -2.988662384450435638e-02 5.926466733217239380e-02 -6.444633752107620239e-02 5.641189962625503540e-02 1.952409595251083374e-01 5.294308066368103027e-03 -1.382031589746475220e-01 4.745220392942428589e-02 2.491331472992897034e-02 -9.994636476039886475e-02 -1.162810176610946655e-01 2.049504667520523071e-01 3.234718143939971924e-01 2.530668377876281738e-01 -1.886920481920242310e-01 -3.561139106750488281e-01 9.592033922672271729e-02 2.479209005832672119e-02 1.078502535820007324e-01 -4.404714331030845642e-02 2.743974030017852783e-01 -2.899186909198760986e-01 -3.260463476181030273e-01
-5.738341063261032104e-02 -3.037836551666259766e-01 -9.391216933727264404e-02 1.595433503389358521e-01 1.082197204232215881e-01 7.745971530675888062e-02 -3.037068247795104980e-01 -1.227891147136688232e-01 1.116248369216918945e-01 2.148905992507934570e-01 1.128013059496879578e-02 1.381088048219680786e-01 1.260857284069061279e-01 1.051725447177886963e-01 2.320924699306488037e-01 -3.458102345466613770e-01 6.014777347445487976e-02 2.898603081703186035e-01 -2.016959525644779205e-02 -2.508684992790222168e-01 -7.351157069206237793e-02 2.967219352722167969e-01 -1.381826996803283691e-01 1.216324940323829651e-01 -2.340647429227828979e-01 -1.367078721523284912e-01 1.051630601286888123e-01 -1.165355145931243896e-01 6.270957738161087036e-02 1.410662680864334106e-01 6.421567499637603760e-02 -2.499724775552749634e-01
4.303925484418869019e-02 8.304770290851593018e-02 -9.890006482601165771e-02 1.078042089939117432e-01 1.837148368358612061e-01 -1.308564692735671997e-01 1.422158330678939819e-01 1.319698691368103027e-01 9.050086140632629395e-02 1.104032471776008606e-01 -1.087728813290596008e-01 1.577954180538654327e-02 4.828339070081710815e-02 1.081566363573074341e-01 -6.383077800273895264e-02 -2.581982314586639404e-01 4.925399646162986755e-02 1.931648403406143188e-01 -2.083379477262496948e-01 2.156949341297149658e-01 3.368418216705322266e-01 1.173446327447891235e-01 -5.203132331371307373e-02 -1.453172601759433746e-02 -1.386644244194030762e-01 -5.512898042798042297e-02 -1.610677093267440796e-01 4.023602008819580078e-01 -3.020414710044860840e-01 1.576850265264511108e-01 -2.893599271774291992e-01 -3.071768879890441895e-01
-4.009161517024040222e-02 -1.177578717470169067e-01 6.045457348227500916e-02 6.685532629489898682e-02 2.560532391071319580e-01 -6.597033888101577759e-02 -2.662684954702854156e-02 -3.756058216094970703e-02 2.338272184133529663e-01 1.869400292634963989e-01 -1.042687594890594482e-01 1.778677999973297119e-01 2.587705254554748535e-01 1.458317488431930542e-01 1.400853693485260010e-01 5.033065006136894226e-02 6.027262657880783081e-02 1.492225974798202515e-01 -1.288437545299530029e-01 -5.869205109775066376e-03 2.196296304464340210e-01 -4.010899364948272705e-02 -1.271033436059951782e-01 2.404288798570632935e-01 1.028075739741325378e-01 3.195798099040985107e-01 2.622267305850982666e-01 -2.653129100799560547e-01 -1.640664786100387573e-01 1.386008709669113159e-01 -2.194454520940780640e-01 -3.864815831184387207e-01
-1.868840605020523071e-01 -2.969910502433776855e-01 -3.378076255321502686e-01 2.500143349170684814e-01 1.683205515146255493e-01 -8.429905027151107788e-02 -2.773885987699031830e-02 6.423771381378173828e-02 5.671482533216476440e-02 1.057198122143745422e-01 1.210312992334365845e-01 -1.209529042243957520e-01 1.193102728575468063e-02 1.146089211106300354e-01 -2.039229869842529297e-01 -5.409255251288414001e-02 1.828435510396957397e-01 6.421865522861480713e-02 -2.928296029567718506e-01 -1.033038198947906494e-01 6.402223557233810425e-02 -8.840010315179824829e-02 5.875939130783081055e-02 -4.743452072143554688e-01 -4.750074446201324463e-02 4.551820084452629089e-02 -4.137152805924415588e-02 -1.254922300577163696e-01 -9.805415570735931396e-02 -1.498150527477264404e-01 -1.796249598264694214e-01 -3.130451142787933350e-01
-1.516914367675781250e-01 -2.501192390918731689e-01 -1.459161043167114258e-01 -7.297158986330032349e-02 4.333872795104980469e-01 1.200503557920455933e-01 1.652060300111770630e-01 3.291441500186920166e-01 7.358530908823013306e-02 -1.735283434391021729e-01 -3.499220684170722961e-02 7.660651206970214844e-02 6.153415888547897339e-02 1.341148167848587036e-01 -2.403245121240615845e-01 2.961594797670841217e-02 9.779521077871322632e-02 4.703742917627096176e-03 -3.712995946407318115e-01 2.423658967018127441e-01 1.030186340212821960e-01 1.174505203962326050e-01 -6.109073292464017868e-03 5.263898894190788269e-02 -8.255279809236526489e-02 -1.208422854542732239e-01 -1.099352911114692688e-01 2.049722820520401001e-01 -1.186493411660194397e-01 7.217606157064437866e-02 -6.516653299331665039e-02 -3.073513805866241455e-01
-1.747048646211624146e-01 -1.013199165463447571e-01 -1.950410157442092896e-01 1.029845327138900757e-01 2.729176580905914307e-01 1.889925748109817505e-01 -6.224044784903526306e-02 -2.890245988965034485e-02 1.186790242791175842e-01 -9.034691751003265381e-02 3.790867328643798828e-02 -5.035993177443742752e-03 1.919249817728996277e-02 4.422668740153312683e-02 -1.000643223524093628e-01 -2.584012746810913086e-01 -1.798304617404937744e-01 -1.522900611162185669e-01 -1.442748159170150757e-01 3.822847902774810791e-01 -2.454872615635395050e-02 2.484828978776931763e-01 -9.999366104602813721e-02 -1.499362438917160034e-01 -2.766929864883422852e-01 8.635637164115905762e-02 1.377738565206527710e-01 -1.597567275166511536e-02 -2.483569234609603882e-01 1.691266149282455444e-01 -2.157386690378189087e-01 -3.680225312709808350e-01
-1.133384481072425842e-01 7.297888398170471191e-02 -2.926021814346313477e-02 1.248860135674476624e-01 2.170902639627456665e-01 -4.097490757703781128e-02 -2.833371460437774658e-01 -5.592359974980354309e-02 -9.694613516330718994e-03 1.323832422494888306e-01 9.954255819320678711e-02 1.634203195571899414e-01 -2.620770931243896484e-01 9.932865202426910400e-02 2.446577250957489014e-01 -1.713790595531463623e-01 1.127133220434188843e-01 1.259812265634536743e-01 -2.105401456356048584e-02 -7.636157423257827759e-02 2.193968370556831360e-02 2.028807550668716431e-01 6.916211545467376709e-02 9.149989113211631775e-03 -3.316305577754974365e-01 -2.923442795872688293e-02 4.053609669208526611e-01 8.954170346260070801e-02 2.228008955717086792e-01 3.085929527878761292e-02 -1.479498744010925293e-01 -4.172995984554290771e-01
-2.127408981323242188e-01 2.034299373626708984e-01 2.887905016541481018e-02 1.832594424486160278e-01 4.007433354854583740e-01 6.344899535179138184e-02 5.502039566636085510e-02 1.765088886022567749e-01 7.446090877056121826e-02 1.668628305196762085e-01 1.472696941345930099e-02 2.515378221869468689e-02 2.851292490959167480e-02 1.710946559906005859e-01 1.534391492605209351e-01 -7.042162865400314331e-02 3.717933222651481628e-02 -3.253933414816856384e-02 -1.575666666030883789e-01 1.855388730764389038e-01 -3.066340982913970947e-01 1.683057844638824463e-02 -6.462214887142181396e-02 -2.491641938686370850e-01 -5.257486701011657715e-01 1.932572424411773682e-01 1.003011688590049744e-01 -1.938979774713516235e-01 -2.797781489789485931e-02 -1.679747737944126129e-02 4.710629582405090332e-02 -1.868740096688270569e-02
-7.610340416431427002e-02 1.504193991422653198e-01 1.834353655576705933e-01 -1.124298274517059326e-01 4.252251088619232178e-01 5.419902876019477844e-02 -2.139296084642410278e-01 -8.793918415904045105e-03 -1.120431050658226013e-01 2.533490955829620361e-01 5.207362584769725800e-03 6.818086653947830200e-02 5.582435801625251770e-02 -1.651787944138050079e-02 6.835409253835678101e-02 -1.481065601110458374e-01 1.188554689288139343e-01 2.414953410625457764e-01 -1.853248029947280884e-01 -8.586934208869934082e-02 -3.352565765380859375e-01 4.998180666007101536e-04 -2.280464917421340942e-01 -3.899224847555160522e-02 -4.489935636520385742e-01 -1.431337445974349976e-01 1.246239766478538513e-01 -1.859484426677227020e-02 -8.589003980159759521e-02 1.443692147731781006e-01 7.191936671733856201e-02 -1.812300682067871094e-01
-2.570922859013080597e-02 -1.412835270166397095e-01 -1.393922716379165649e-01 2.688432037830352783e-01 2.565094530582427979e-01 -2.264283150434494019e-01 1.526526063680648804e-01 -9.985296428203582764e-02 -8.333778381347656250e-02 1.312358491122722626e-02 2.013973593711853027e-01 9.078355133533477783e-02 -3.581644296646118164e-01 1.962132155895233154e-01 1.523208469152450562e-01 2.395014092326164246e-02 3.129228055477142334e-01 1.968113332986831665e-01 -2.718584537506103516e-01 1.399875581264495850e-01 3.411124274134635925e-02 2.077821940183639526e-01 -1.034383997321128845e-01 4.092353954911231995e-02 -9.788655489683151245e-02 1.608077064156532288e-02 2.926948666572570801e-02 -1.887875944375991821e-01 -3.323100805282592773e-01 1.096776500344276428e-01 -3.142832219600677490e-02 -1.849302202463150024e-01
-1.286353915929794312e-01 -1.541163921356201172e-01 -1.459871530532836914e-01 1.165987923741340637e-01 3.875266611576080322e-01 -2.710833359742537141e-05 1.106037199497222900e-01 4.331471323966979980e-01 5.285014957189559937e-02 -1.546043008565902710e-01 -4.028812423348426819e-02 1.699252128601074219e-01 2.725102603435516357e-01 1.258337497711181641e-01 -1.699881702661514282e-01 2.948485314846038818e-02 2.748498879373073578e-02 3.142946586012840271e-02 -2.425710111856460571e-01 1.386303156614303589e-01 2.036326527595520020e-01 2.822098089382052422e-03 -3.808926790952682495e-02 1.069029644131660461e-01 -2.862346470355987549e-01 2.583880443125963211e-03 4.439416527748107910e-02 3.189209401607513428e-01 -8.680161088705062866e-02 7.642785459756851196e-02 -9.850633144378662109e-02 -2.342203259468078613e-01
2.959260158240795135e-02 2.448305636644363403e-01 -1.002655029296875000e-01 1.085210405290126801e-02 3.782969415187835693e-01 -1.027411073446273804e-01 -6.140567734837532043e-02 9.983653575181961060e-02 -1.921632885932922363e-01 2.779884263873100281e-02 1.861044466495513916e-01 2.116348892450332642e-01 -2.201046496629714966e-01 2.124681174755096436e-01 -1.067412570118904114e-01 -5.216984543949365616e-03 1.445019096136093140e-01 1.335785090923309326e-01 -2.148350477218627930e-01 1.562793403863906860e-01 8.770800195634365082e-03 1.629858314990997314e-01 2.284520678222179413e-02 7.706391066312789917e-02 -4.917517900466918945e-01 -9.556051343679428101e-02 2.054598033428192139e-01 -1.136621832847595215e-02 -2.186053246259689331e-01 2.283487468957901001e-01 -5.239579454064369202e-02 -3.318090364336967468e-02
-2.925838530063629150e-01 -3.240365907549858093e-02 -8.748371154069900513e-02 1.450237035751342773e-01 3.031107485294342041e-01 1.780029684305191040e-01 -3.209796920418739319e-02 1.999106556177139282e-01 2.635092660784721375e-02 2.889683842658996582e-01 -5.526799336075782776e-02 1.636610180139541626e-01 4.604579508304595947e-02 1.309462189674377441e-01 5.378417670726776123e-02 -6.788766011595726013e-03 2.468885853886604309e-02 1.585710495710372925e-01 1.050710529088973999e-01 1.449724584817886353e-01 -1.200478523969650269e-01 -1.311578154563903809e-01 -3.301667571067810059e-01 -3.385606706142425537e-01 -1.538016051054000854e-01 -8.140699565410614014e-02 1.846563369035720825e-01 1.093171238899230957e-01 -1.235815435647964478e-01 3.364343941211700439e-01 -1.187102869153022766e-01 -2.278590202331542969e-01
-2.747147381305694580e-01 1.324637532234191895e-01 -2.690611183643341064e-01 2.146638035774230957e-01 3.081363439559936523e-01 -5.380354076623916626e-02 1.933339834213256836e-01 1.184278577566146851e-01 5.533184483647346497e-02 3.092938065528869629e-01 -6.556995958089828491e-02 5.372008308768272400e-02 -1.181375756859779358e-01 1.097179874777793884e-01 1.761793941259384155e-01 -1.644760072231292725e-01 -6.231572479009628296e-02 3.399409949779510498e-01 -8.139345049858093262e-02 3.824265673756599426e-02 -1.245004311203956604e-02 -1.588810533285140991e-01 2.347866073250770569e-03 1.164981871843338013e-01 -3.466339409351348877e-01 -1.032726168632507324e-01 1.069155558943748474e-01 -1.096767485141754150e-01 2.381820827722549438e-01 1.317001432180404663e-01 -1.112927719950675964e-01 -2.049901336431503296e-01
-2.803660035133361816e-01 1.405158936977386475e-01 1.508858352899551392e-01 1.096245646476745605e-01 3.007938563823699951e-01 -3.891309350728988647e-02 -1.643736958503723145e-01 2.471680790185928345e-01 2.739766240119934082e-01 1.875058710575103760e-01 -1.828328222036361694e-01 -2.047627978026866913e-02 -5.966201052069664001e-02 -5.788191407918930054e-02 1.307263621129095554e-03 -1.380433589220046997e-01 3.651047945022583008e-01 1.846813261508941650e-01 -4.540924355387687683e-02 -3.525124788284301758e-01 3.706933557987213135e-02 -1.520407758653163910e-02 -5.828891322016716003e-02 1.858969628810882568e-01 -5.494664609432220459e-02 7.495244592428207397e-02 -1.780618131160736084e-01 6.454105675220489502e-02 -1.245782077312469482e-01 -5.490669514983892441e-03 -1.512012816965579987e-02 -3.509194850921630859e-01
-5.255460143089294434e-01 -7.700477540493011475e-02 3.876944631338119507e-02 -4.184425808489322662e-03 1.461701691150665283e-01 -1.798065453767776489e-01 4.885607585310935974e-02 1.125559508800506592e-01 2.460335567593574524e-02 4.052552580833435059e-02 1.024990528821945190e-01 1.504126936197280884e-01 3.618783503770828247e-02 1.559384316205978394e-01 -2.763781882822513580e-02 -2.208718657493591309e-01 -2.129474878311157227e-01 -5.014829337596893311e-02 -4.216219186782836914e-01 -8.726110309362411499e-02 1.040411144495010376e-01 -7.670167833566665649e-02 -9.664412587881088257e-02 -6.041066721081733704e-02 -3.827835917472839355e-01 -2.152116224169731140e-02 -1.086814180016517639e-01 -1.969634592533111572e-01 1.302821189165115356e-01 1.277792155742645264e-01 1.332151293754577637e-01 -1.595890074968338013e-01
-2.162339240312576294e-01 -2.102652788162231445e-01 3.450255468487739563e-02 6.196314096450805664e-02 1.350375860929489136e-01 -8.740100264549255371e-02 -6.728821247816085815e-02 1.902537643909454346e-01 6.003984808921813965e-02 2.825605273246765137e-01 -2.843900769948959351e-02 -3.374057263135910034e-02 1.418577730655670166e-01 -1.273071616888046265e-01 -4.162838682532310486e-02 -1.973273977637290955e-02 1.645316556096076965e-02 1.960202008485794067e-01 -3.599616885185241699e-01 2.618648707866668701e-01 1.422180831432342529e-01 1.274754852056503296e-01 -1.125558912754058838e-01 -1.311124563217163086e-01 1.231652870774269104e-02 3.024957478046417236e-01 -3.605968356132507324e-01 -2.933038771152496338e-02 -4.562781658023595810e-03 -1.174241527915000916e-01 1.351036131381988525e-01 -3.946822881698608398e-01
-2.167116850614547729e-01 -2.563030421733856201e-01 -1.813890337944030762e-01 -1.306747496128082275e-01 2.692608833312988281e-01 -1.001438312232494354e-02 6.437801569700241089e-02 7.099266350269317627e-02 7.833872921764850616e-03 5.787689611315727234e-02 1.913868337869644165e-01 -1.444569826126098633e-01 2.338052168488502502e-02 2.440919727087020874e-01 -3.323585689067840576e-01 -1.012980267405509949e-01 1.174999102950096130e-01 1.033132821321487427e-01 9.702519327402114868e-02 2.917551696300506592e-01 1.537991613149642944e-01 3.034581840038299561e-01 -1.142919342964887619e-02 3.639872744679450989e-02 -1.276837587356567383e-01 2.048140391707420349e-02 1.778331995010375977e-01 4.215557500720024109e-02 -9.101323783397674561e-02 8.066683076322078705e-04 -8.371982723474502563e-02 -4.606441259384155273e-01
-3.348915278911590576e-01 -2.828071713447570801e-01 -2.176771461963653564e-01 -1.921218633651733398e-01 4.506779611110687256e-01 4.406743682920932770e-03 1.379628479480743408e-01 6.599256396293640137e-02 -2.904278412461280823e-02 5.041268467903137207e-02 -8.893996477127075195e-02 -7.375255227088928223e-02 2.858257293701171875e-02 3.086687624454498291e-01 -2.677693068981170654e-01 -6.308195739984512329e-02 7.244217395782470703e-02 -1.269586663693189621e-02 -3.424295410513877869e-02 1.906605660915374756e-01 1.445929408073425293e-01 2.058921158313751221e-01 -9.493628144264221191e-02 1.206403039395809174e-02 -1.773770600557327271e-01 -1.663063615560531616e-01 6.945642083883285522e-02 1.031739711761474609e-01 -9.419835358858108521e-02 -1.146276965737342834e-01 -4.363058879971504211e-02 -3.076543211936950684e-01
3.798617515712976456e-03 2.695699967443943024e-02 -2.271469235420227051e-01 3.690477460622787476e-02 1.770540773868560791e-01 2.357303351163864136e-02 -9.425575990462675691e-05 1.028258502483367920e-01 1.616622507572174072e-01 2.664370834827423096e-01 -4.474090039730072021e-01 1.163688004016876221e-01 -2.202145904302597046e-01 1.733192801475524902e-01 1.367326676845550537e-01 -2.240080758929252625e-02 2.014511078596115112e-01 9.375826269388198853e-02 -1.981199234724044800e-01 -1.944345533847808838e-01 4.189957678318023682e-02 1.407778561115264893e-01 -1.232530772686004639e-01 1.708321124315261841e-01 -3.038162365555763245e-02 2.043013274669647217e-01 1.260977983474731445e-02 6.417695432901382446e-02 1.563157588243484497e-01 2.243710011243820190e-01 1.082397252321243286e-01 -4.116331040859222412e-01
2.237055823206901550e-02 -3.953021466732025146e-01 2.201635017991065979e-02 4.097047820687294006e-02 3.711058199405670166e-01 -1.863679736852645874e-01 1.792445331811904907e-01 1.740712374448776245e-01 1.786364167928695679e-01 1.686872988939285278e-01 -6.775236874818801880e-02 4.426076542586088181e-03 1.895591765642166138e-01 1.060820892453193665e-01 4.828390851616859436e-02 -1.207025945186614990e-01 3.267726004123687744e-01 1.619915813207626343e-01 -1.712347567081451416e-01 -1.470317840576171875e-01 2.281056493520736694e-01 -6.814872473478317261e-02 1.528513338416814804e-02 -5.298819020390510559e-02 3.737457795068621635e-03 1.231092121452093124e-02 3.745330031961202621e-03 -3.050044178962707520e-02 1.049081794917583466e-02 7.886609435081481934e-02 -8.955941349267959595e-02 -4.668916165828704834e-01
-4.149550497531890869e-01 1.155426539480686188e-02 -1.224389597773551941e-01 1.239859834313392639e-01 3.256657719612121582e-01 8.117546141147613525e-02 -3.643974289298057556e-02 2.573468089103698730e-01 8.150022476911544800e-02 1.015837304294109344e-02 -1.203839033842086792e-01 8.074074238538742065e-02 -9.443721175193786621e-02 1.072141006588935852e-01 1.882774084806442261e-01 -9.490264207124710083e-02 -1.261144131422042847e-01 1.721734404563903809e-01 6.791813299059867859e-03 -1.299395598471164703e-02 -2.762330770492553711e-01 -3.644314408302307129e-02 -2.164957076311111450e-01 -3.293388187885284424e-01 -2.447732686996459961e-01 6.612057238817214966e-02 1.832412481307983398e-01 -7.209876179695129395e-02 6.579791009426116943e-02 1.599865108728408813e-01 5.890523269772529602e-02 -3.306053876876831055e-01
-2.501007020473480225e-01 2.080792337656021118e-01 -2.412687242031097412e-01 1.554758846759796143e-01 4.193463325500488281e-01 1.126484125852584839e-01 1.843639761209487915e-01 4.508400335907936096e-02 2.947447448968887329e-02 1.936975121498107910e-02 -2.251209020614624023e-01 2.969131246209144592e-02 8.606368303298950195e-02 4.023239761590957642e-02 9.082386642694473267e-02 -1.533602476119995117e-01 7.621935009956359863e-02 1.945368200540542603e-01 -2.202353626489639282e-01 9.608907252550125122e-02 -2.246598750352859497e-01 1.633234135806560516e-02 -8.931082487106323242e-02 -2.660211622714996338e-01 -2.821447849273681641e-01 2.255829796195030212e-02 8.761434257030487061e-02 -1.041037440299987793e-01 1.874121874570846558e-01 1.258872151374816895e-01 2.411261387169361115e-02 -3.354891538619995117e-01
-8.872336149215698242e-02 1.581962406635284424e-01 -1.051709204912185669e-01 -1.555949598550796509e-01 3.062624931335449219e-01 -3.959061577916145325e-02 1.550694704055786133e-01 5.788834393024444580e-02 1.216663122177124023e-01 1.879093945026397705e-01 1.969170272350311279e-01 1.020017266273498535e-01 -2.572166025638580322e-01 6.597202271223068237e-02 9.846112132072448730e-02 -2.823462896049022675e-02 3.022288680076599121e-01 1.547194719314575195e-01 1.514822151511907578e-02 8.885555714368820190e-02 1.594984233379364014e-01 -3.492052853107452393e-02 -1.806384027004241943e-01 1.190059185028076172e-01 -4.682482182979583740e-01 2.046949863433837891e-01 1.124704331159591675e-01 1.043383032083511353e-01 -7.382935285568237305e-02 3.636259138584136963e-01 -9.758012741804122925e-02 5.078962538391351700e-03
-2.149638384580612183e-01 -5.149294808506965637e-02 -4.735129326581954956e-02 -8.133962750434875488e-02 4.233417212963104248e-01 -1.068666279315948486e-01 -8.446680009365081787e-02 -7.954334840178489685e-03 1.916065067052841187e-01 2.935529947280883789e-01 -5.659947544336318970e-02 1.411474943161010742e-01 1.256350129842758179e-01 3.107988536357879639e-01 2.743035852909088135e-01 -1.804261654615402222e-01 -7.283716648817062378e-02 -1.042931992560625076e-02 -1.006173714995384216e-01 9.817560017108917236e-02 -2.366983443498611450e-01 -4.941015690565109253e-02 -3.020462691783905029e-01 -1.968543976545333862e-01 5.833230912685394287e-02 1.499746441841125488e-01 1.842384785413742065e-01 4.293071106076240540e-02 -1.386855840682983398e-01 -1.346784830093383789e-01 1.073465198278427124e-01 -2.324885725975036621e-01
-3.588821887969970703e-01 -3.876994252204895020e-01 -2.082300782203674316e-01 6.508924812078475952e-02 3.387683928012847900e-01 2.008879790082573891e-03 -8.764109760522842407e-02 -3.873634710907936096e-02 -3.412622585892677307e-02 2.761327326297760010e-01 6.373207271099090576e-02 -6.522170454263687134e-02 -4.749605059623718262e-02 -6.111213564872741699e-02 -5.269031971693038940e-02 -1.647059991955757141e-02 4.230596870183944702e-02 1.731293946504592896e-01 6.225437298417091370e-02 3.438434377312660217e-02 7.652373518794775009e-03 -7.904627174139022827e-02 -2.823550999164581299e-01 -2.103423476219177246e-01 -7.384397834539413452e-02 2.372650802135467529e-01 -2.619222402572631836e-01 5.963558331131935120e-02 -1.093860790133476257e-01 1.268130242824554443e-01 5.272805690765380859e-02 -3.503543138504028320e-01
4.928427934646606445e-02 -2.797235250473022461e-01 -2.990525066852569580e-01 1.245112493634223938e-01 3.087587654590606689e-01 5.591134727001190186e-02 -8.813305199146270752e-02 -1.010491028428077698e-01 1.237548738718032837e-01 3.362960219383239746e-01 -1.326917558908462524e-01 3.638536855578422546e-02 -1.949507370591163635e-02 1.302193254232406616e-01 -1.377728581428527832e-01 1.695251762866973877e-01 -8.127026376314461231e-05 -3.049826435744762421e-02 -1.016285195946693420e-01 9.746481478214263916e-02 -6.872974801808595657e-03 9.960014373064041138e-03 -2.380167543888092041e-01 -7.766876369714736938e-02 -1.041645929217338562e-01 1.574928462505340576e-01 8.445853367447853088e-03 1.674052774906158447e-01 -5.197113156318664551e-01 1.589221656322479248e-01 -1.398275792598724365e-01 -1.526720523834228516e-01
-1.802474111318588257e-01 -9.791924804449081421e-02 -2.563533782958984375e-01 4.162124544382095337e-02 2.781459093093872070e-01 6.964119523763656616e-02 -1.761128567159175873e-02 1.422397941350936890e-01 1.346819996833801270e-01 -1.145522948354482651e-02 2.336849719285964966e-01 -1.525762081146240234e-01 4.670528229326009750e-03 -1.415194272994995117e-01 -5.896840989589691162e-02 -4.169484972953796387e-01 2.808085456490516663e-02 -8.137742988765239716e-04 -2.617434561252593994e-01 3.326172232627868652e-01 -1.492822449654340744e-02 1.264646202325820923e-01 -6.797276437282562256e-02 -7.330125570297241211e-02 -8.388391137123107910e-02 -6.290704011917114258e-02 2.331236600875854492e-01 1.800853759050369263e-01 -1.270341277122497559e-01 -1.020983606576919556e-01 -1.949184834957122803e-01 -3.545641899108886719e-01
-1.219436749815940857e-01 -2.543381452560424805e-01 -3.528407216072082520e-01 1.742918938398361206e-01 3.827468454837799072e-01 -1.225410476326942444e-01 -1.979962140321731567e-01 7.825127989053726196e-02 -7.644378393888473511e-02 -1.691502630710601807e-01 1.412836909294128418e-01 -1.213845703750848770e-02 1.769301667809486389e-02 2.296708375215530396e-01 -2.465745657682418823e-01 8.823735266923904419e-02 2.009879499673843384e-01 1.383076310157775879e-01 -1.781265735626220703e-01 4.794234782457351685e-02 2.588156238198280334e-02 7.976929843425750732e-02 3.653867915272712708e-02 -1.940983384847640991e-01 7.798864692449569702e-02 1.376914829015731812e-01 -5.484954640269279480e-02 -7.586097717285156250e-02 -2.626059353351593018e-01 -1.798477917909622192e-01 -1.194570362567901611e-01 -3.058485984802246094e-01
-1.295238286256790161e-01 -1.011915504932403564e-01 -2.292970009148120880e-02 1.519300341606140137e-01 2.704599499702453613e-01 2.351700067520141602e-01 -1.109791621565818787e-01 2.710990309715270996e-01 -7.508155703544616699e-02 2.662037312984466553e-01 1.781354397535324097e-01 1.812123209238052368e-01 1.478791534900665283e-01 6.196442991495132446e-02 1.230236440896987915e-01 3.105436824262142181e-02 1.174350455403327942e-02 4.234989732503890991e-02 -1.409046053886413574e-01 6.441696733236312866e-02 -1.432027518749237061e-01 -2.319447994232177734e-01 -3.598847091197967529e-01 -2.669771909713745117e-01 -1.538164168596267700e-01 1.330536156892776489e-01 5.638340488076210022e-02 3.003342822194099426e-02 -1.249118521809577942e-01 1.043908596038818359e-01 -2.097685337066650391e-01 -3.677644133567810059e-01
-2.240891307592391968e-01 -2.840730845928192139e-01 2.155742943286895752e-01 2.133202701807022095e-01 2.642921805381774902e-01 1.413463652133941650e-01 -8.335164189338684082e-02 -1.777010709047317505e-01 1.076755672693252563e-01 5.567326396703720093e-02 -1.515751928091049194e-01 -4.268976300954818726e-02 -2.327824831008911133e-01 -3.830761462450027466e-02 1.490000337362289429e-01 1.555694043636322021e-01 -1.842633448541164398e-02 1.383166015148162842e-01 -2.146398872137069702e-01 5.948289297521114349e-03 1.749307513236999512e-01 2.298806421458721161e-02 -1.679703444242477417e-01 3.167402371764183044e-02 -2.296511828899383545e-01 -1.131932437419891357e-01 -6.187706813216209412e-02 1.431145966053009033e-01 -2.041343003511428833e-01 1.357297897338867188e-01 8.902787417173385620e-02 -4.726521372795104980e-01
-1.041761636734008789e-01 -2.728380076587200165e-02 -5.479584932327270508e-01 3.787696361541748047e-02 3.124360442161560059e-01 -7.657767832279205322e-02 -1.379086673259735107e-01 7.677124440670013428e-02 6.010365486145019531e-02 2.166512608528137207e-01 -1.221800670027732849e-01 -1.468598376959562302e-02 -7.225541770458221436e-02 -7.808182388544082642e-02 1.664856448769569397e-02 -2.527855932712554932e-01 2.940284013748168945e-01 -4.564062878489494324e-02 -1.404774039983749390e-01 -3.237393498420715332e-02 6.069293990731239319e-02 8.941723406314849854e-02 -2.070882469415664673e-01 2.403832785785198212e-02 -2.609098255634307861e-01 2.345694415271282196e-02 2.365325391292572021e-01 1.668139845132827759e-01 -2.594308555126190186e-01 -7.324757426977157593e-02 6.418637186288833618e-02 -1.532286554574966431e-01
-2.268052250146865845e-01 3.771811258047819138e-03 -1.038371250033378601e-01 -9.489222615957260132e-02 1.665573120117187500e-01 -1.173887178301811218e-01 3.837410360574722290e-02 -2.683235891163349152e-02 5.259574390947818756e-03 9.959352761507034302e-02 7.851067930459976196e-02 1.451996713876724243e-01 6.540948152542114258e-02 -6.943210959434509277e-02 3.052188456058502197e-01 -1.971874684095382690e-01 4.878539741039276123e-01 -1.613571643829345703e-01 -3.725071623921394348e-02 8.225242048501968384e-02 1.304966658353805542e-01 2.469836622476577759e-01 5.805912613868713379e-02 8.636486530303955078e-02 -4.278561770915985107e-01 2.103831619024276733e-02 1.549027580767869949e-02 -1.170410662889480591e-01 9.257578849792480469e-02 -7.182175666093826294e-02 -1.893196105957031250e-01 -3.140813410282135010e-01
-2.756359875202178955e-01 -3.759727776050567627e-01 -5.936341732740402222e-02 -3.993936255574226379e-02 -6.482028961181640625e-02 1.225501075387001038e-01 -3.155401349067687988e-02 2.070321291685104370e-01 1.085741072893142700e-01 2.350107431411743164e-01 -2.051511555910110474e-01 -9.550242871046066284e-02 -1.331398040056228638e-01 -7.360174506902694702e-02 -3.594167903065681458e-02 -1.469497531652450562e-01 6.799055263400077820e-03 1.891792267560958862e-01 -2.612617909908294678e-01 2.228000611066818237e-01 1.521978527307510376e-01 1.318079978227615356e-01 -1.693176105618476868e-02 6.702747941017150879e-02 -1.767115294933319092e-01 2.130176126956939697e-01 -2.329996675252914429e-01 -1.095121726393699646e-01 2.915788674727082253e-03 1.031188443303108215e-01 2.087907195091247559e-01 -3.924869894981384277e-01
-9.098699688911437988e-02 -2.878158986568450928e-01 -1.008659675717353821e-01 1.975066959857940674e-01 2.712411880493164062e-01 -1.489531397819519043e-01 -2.629219293594360352e-01 -3.307835757732391357e-02 1.042810082435607910e-01 9.292713552713394165e-02 -8.354777842760086060e-02 3.644903004169464111e-01 -2.616344094276428223e-01 3.501521050930023193e-01 -6.497167050838470459e-02 7.537607103586196899e-02 5.704985558986663818e-02 -1.605058312416076660e-01 -1.829284876585006714e-01 -8.217699825763702393e-02 -7.413144409656524658e-02 -5.304250866174697876e-02 -1.105088964104652405e-01 9.523116797208786011e-02 -1.808108240365982056e-01 3.040582239627838135e-01 9.578223526477813721e-02 1.073722541332244873e-01 -8.884831517934799194e-02 1.288444995880126953e-01 1.926147043704986572e-01 -1.647699773311614990e-01
-1.008546501398086548e-01 1.284606009721755981e-01 1.429236978292465210e-01 3.408826291561126709e-01 2.373348027467727661e-01 -3.128114854916930199e-03 -2.111534029245376587e-01 2.854076027870178223e-01 2.352764606475830078e-01 -5.008145794272422791e-02 1.128859519958496094e-01 -1.498172990977764130e-02 9.503511339426040649e-02 7.036326080560684204e-02 1.247665286064147949e-01 -1.018743589520454407e-01 2.856695093214511871e-02 -3.271741326898336411e-03 2.337669022381305695e-03 1.191618200391530991e-02 -2.767704427242279053e-01 1.920292973518371582e-01 -1.107667014002799988e-01 5.695097148418426514e-02 -2.772836685180664062e-01 -1.160973682999610901e-01 -1.552174240350723267e-01 -6.901652365922927856e-02 -3.665252625942230225e-01 -9.428223967552185059e-02 3.232990577816963196e-02 -3.874259293079376221e-01
-1.081782877445220947e-01 1.997104585170745850e-01 -5.464453250169754028e-03 -3.231059759855270386e-02 4.413805305957794189e-01 -5.846246145665645599e-03 4.873548820614814758e-02 -6.028854288160800934e-03 -3.280492126941680908e-02 1.374813765287399292e-01 2.412655204534530640e-01 3.755437433719635010e-01 -1.099889278411865234e-01 3.555220067501068115e-01 3.626888990402221680e-02 -1.594134867191314697e-01 3.165277242660522461e-01 1.987463980913162231e-01 -1.669307798147201538e-01 7.794650644063949585e-02 -1.148040667176246643e-01 -2.218881621956825256e-02 -1.231368556618690491e-01 2.811083011329174042e-02 -1.281264573335647583e-01 -2.538613788783550262e-02 2.539034187793731689e-01 1.795374602079391479e-01 -9.368038922548294067e-02 1.325091421604156494e-01 -1.310933679342269897e-01 -7.139752060174942017e-02
1.859480887651443481e-01 -1.663395613431930542e-01 2.228575795888900757e-01 1.573771685361862183e-01 3.875842988491058350e-01 -8.820436149835586548e-02 -1.776094734668731689e-01 1.060356646776199341e-01 -7.566980272531509399e-02 2.154698967933654785e-01 -1.431657820940017700e-01 -2.249377407133579254e-02 1.247588694095611572e-01 -1.379359662532806396e-01 -2.035813778638839722e-02 -3.144800662994384766e-01 2.534080669283866882e-02 1.447955369949340820e-01 -2.958368360996246338e-01 -9.897470474243164062e-02 1.307137161493301392e-01 -3.696529939770698547e-02 1.602363288402557373e-01 -1.334113180637359619e-01 -2.496530413627624512e-01 1.116305589675903320e-01 -1.645835041999816895e-01 -1.559509616345167160e-02 4.077705740928649902e-02 -8.319701254367828369e-02 2.465934157371520996e-01 -3.211079537868499756e-01
-1.397772431373596191e-01 -4.972210898995399475e-02 -1.804046891629695892e-02 -2.400875091552734375e-02 5.548912286758422852e-01 -1.049763858318328857e-01 1.484186798334121704e-01 3.326635062694549561e-01 3.600555006414651871e-03 -8.467230200767517090e-02 1.227451488375663757e-01 -5.749192461371421814e-02 2.269547730684280396e-01 1.343204379081726074e-01 -2.323837429285049438e-01 -7.006760686635971069e-02 2.517346143722534180e-01 -3.765696659684181213e-02 -3.092630505561828613e-01 2.105775922536849976e-01 9.999378770589828491e-02 2.598398178815841675e-02 2.280086651444435120e-02 1.883190423250198364e-01 -1.114683598279953003e-01 1.229184493422508240e-01 -1.574967801570892334e-01 1.048286780714988708e-01 1.373799052089452744e-02 8.621842414140701294e-02 -1.513707935810089111e-01 -1.617342680692672729e-01
-1.416571587324142456e-01 -9.205465018749237061e-02 -3.831834346055984497e-02 1.507083326578140259e-02 3.341875374317169189e-01 -7.325366139411926270e-02 1.545050293207168579e-01 -1.574672572314739227e-02 1.894798874855041504e-01 1.884491890668869019e-01 -4.176455363631248474e-02 8.743709325790405273e-02 -2.111338526010513306e-01 2.548494338989257812e-01 2.237688750028610229e-01 -1.178787425160408020e-01 -1.924358308315277100e-02 3.425942957401275635e-01 -1.327494531869888306e-01 2.082906514406204224e-01 -2.716727182269096375e-02 -6.065984256565570831e-03 -1.570958644151687622e-01 -4.838531836867332458e-02 -9.218806028366088867e-02 3.605450689792633057e-01 -1.474804244935512543e-02 1.074421554803848267e-01 1.749235987663269043e-01 -2.491778135299682617e-01 4.728483781218528748e-02 -3.501109480857849121e-01
1.705800592899322510e-01 -3.452531620860099792e-02 6.560108810663223267e-02 2.106686681509017944e-01 3.721903264522552490e-01 -2.229330241680145264e-01 -1.191964074969291687e-01 2.405144721269607544e-01 6.719022244215011597e-02 1.165863573551177979e-01 -8.829142898321151733e-02 1.501148641109466553e-01 2.172103673219680786e-01 1.371335536241531372e-01 -6.970990449190139771e-02 -8.445624262094497681e-02 4.906385391950607300e-02 -6.321875844150781631e-03 -2.522928118705749512e-01 -5.914080142974853516e-02 2.024578005075454712e-01 -7.474011927843093872e-02 -2.227351367473602295e-01 6.418588012456893921e-02 6.523026525974273682e-02 8.553787134587764740e-03 -1.789031177759170532e-02 1.556736826896667480e-01 -2.637186050415039062e-01 -8.267194032669067383e-02 -3.572821989655494690e-02 -5.078257322311401367e-01
-8.742900192737579346e-02 -6.177163869142532349e-02 -1.190252751111984253e-01 -5.260916054248809814e-02 4.161968529224395752e-01 -1.013457551598548889e-01 -4.361460451036691666e-03 1.684352308511734009e-01 8.909302204847335815e-02 1.223005801439285278e-01 -1.201561465859413147e-01 1.738558858633041382e-01 1.259365528821945190e-01 2.293195277452468872e-01 3.285905718803405762e-01 -2.395051419734954834e-01 -5.296635255217552185e-02 1.383859068155288696e-01 -1.128794625401496887e-01 1.071880459785461426e-01 -3.454928100109100342e-01 -1.471896618604660034e-01 -1.666610985994338989e-01 -3.489156663417816162e-01 -3.546195477247238159e-02 6.481238454580307007e-02 1.179423257708549500e-01 6.396517157554626465e-02 1.623934134840965271e-02 2.888745442032814026e-02 5.444969609379768372e-02 -3.068011105060577393e-01
-9.119425714015960693e-02 6.622619926929473877e-02 -3.204672411084175110e-02 2.339799255132675171e-01 7.871723175048828125e-02 1.057571098208427429e-01 8.848322927951812744e-02 -4.245717078447341919e-02 -4.192635416984558105e-02 2.281049042940139771e-01 -1.985895037651062012e-01 2.999602071940898895e-02 -8.943087607622146606e-02 2.241377532482147217e-01 -6.524344533681869507e-02 8.430153876543045044e-02 1.165472418069839478e-01 -9.170637279748916626e-02 -4.784806817770004272e-02 8.181068301200866699e-02 2.116090357303619385e-01 5.617702007293701172e-02 2.653837502002716064e-01 -1.110006589442491531e-02 -3.287773430347442627e-01 -7.548076659440994263e-02 -3.832034394145011902e-02 3.299922123551368713e-02 -2.660763263702392578e-01 4.836334288120269775e-01 -5.588115379214286804e-02 -4.088439643383026123e-01
-1.537631005048751831e-01 -1.890513449907302856e-01 6.695449817925691605e-03 2.643063962459564209e-01 2.824821472167968750e-01 4.011205583810806274e-02 -6.119414046406745911e-02 -1.473889499902725220e-02 1.692485809326171875e-01 2.973076701164245605e-01 3.119553029537200928e-01 6.978248804807662964e-02 2.043532580137252808e-02 2.879267930984497070e-01 -6.763458251953125000e-02 -3.896609544754028320e-01 -2.563238441944122314e-01 -1.423327997326850891e-02 -1.759641617536544800e-01 1.847590506076812744e-01 7.111016660928726196e-02 4.599577188491821289e-02 7.540567964315414429e-02 5.323750898241996765e-02 2.840481698513031006e-02 1.852176785469055176e-01 -8.117017149925231934e-02 -2.108970656991004944e-02 -1.086838096380233765e-01 2.023131847381591797e-01 -2.257553189992904663e-01 -1.839680820703506470e-01
-1.473572850227355957e-01 -2.186584472656250000e-01 3.041774500161409378e-03 -1.306719332933425903e-02 4.070673882961273193e-01 -9.291674196720123291e-02 -2.626679539680480957e-01 1.881709843873977661e-01 1.717205792665481567e-01 -4.536612331867218018e-02 1.619824171066284180e-01 -5.772931501269340515e-02 4.426072537899017334e-02 1.204641386866569519e-01 2.611976861953735352e-01 -2.790331244468688965e-01 5.837526172399520874e-02 8.038288354873657227e-02 -1.414956003427505493e-01 -2.335601449012756348e-01 -1.153124049305915833e-01 1.713037490844726562e-01 -1.645575463771820068e-01 1.600094884634017944e-02 -2.716467678546905518e-01 1.796752065420150757e-01 1.176908537745475769e-01 -1.725167781114578247e-01 2.268395721912384033e-01 1.516866534948348999e-01 4.257100448012351990e-02 -2.179444730281829834e-01
-1.295291781425476074e-01 -2.351928502321243286e-01 -1.392086893320083618e-01 -2.622518688440322876e-02 3.555082976818084717e-01 2.332005649805068970e-02 -5.383067950606346130e-02 1.951864808797836304e-01 9.390609338879585266e-03 1.296704262495040894e-01 1.184656769037246704e-01 -3.571659326553344727e-01 -9.596542268991470337e-02 1.074462085962295532e-01 2.131762355566024780e-01 4.563246667385101318e-02 1.518093496561050415e-01 3.624464944005012512e-02 -2.468220740556716919e-01 -9.607931226491928101e-02 -7.827534526586532593e-02 1.020645499229431152e-01 -1.927803009748458862e-01 -8.863279968500137329e-02 -2.191103696823120117e-01 4.497033059597015381e-01 -1.149076223373413086e-01 4.142272099852561951e-02 7.871020585298538208e-02 1.031182035803794861e-01 2.030291855335235596e-01 -1.839608550071716309e-01
-2.903613448143005371e-01 -6.592103093862533569e-02 -1.750195175409317017e-01 -2.190397307276725769e-02 4.246572256088256836e-01 1.545975506305694580e-01 -1.020656619220972061e-02 1.094963327050209045e-01 -2.461991608142852783e-01 1.315184682607650757e-01 -7.801571488380432129e-02 -1.996901482343673706e-01 4.149919003248214722e-02 7.576552033424377441e-02 -1.678257435560226440e-01 -7.698150724172592163e-02 2.488944493234157562e-02 -7.744168490171432495e-02 -3.636488020420074463e-01 9.497860074043273926e-02 -4.517176002264022827e-02 3.143154382705688477e-01 1.459567695856094360e-01 1.817007362842559814e-01 -3.636959567666053772e-02 -1.084977295249700546e-02 -3.017259202897548676e-02 2.042058110237121582e-01 -8.411050587892532349e-02 2.903594970703125000e-01 -2.592395991086959839e-02 -2.435980290174484253e-01
-1.697726100683212280e-01 -2.824716567993164062e-01 4.729726910591125488e-02 -2.342199347913265228e-02 2.389608174562454224e-01 -4.527391865849494934e-02 -2.648316621780395508e-01 5.406310036778450012e-02 1.791350394487380981e-01 2.860186100006103516e-01 -4.376302007585763931e-03 1.266053441213443875e-04 -7.055396586656570435e-02 1.873029023408889771e-01 -8.459850214421749115e-03 -1.281168758869171143e-01 -9.113188087940216064e-02 6.710056215524673462e-02 2.326890677213668823e-01 4.735167324542999268e-02 -8.818943053483963013e-02 -2.123810797929763794e-01 -1.757910996675491333e-01 -1.550567597150802612e-01 -2.029732763767242432e-01 1.640186756849288940e-01 -2.571550607681274414e-01 2.649663388729095459e-01 -1.217879801988601685e-01 -1.682195067405700684e-02 1.321561634540557861e-01 -4.145974516868591309e-01
-2.383308112621307373e-01 -1.345656216144561768e-01 -3.103151917457580566e-01 -1.944366395473480225e-01 3.106770217418670654e-01 -1.291260272264480591e-01 1.154707968235015869e-01 1.240964829921722412e-01 -3.235937654972076416e-02 4.301485046744346619e-02 1.380267739295959473e-01 -1.085997298359870911e-01 -1.380028389394283295e-02 2.670127749443054199e-01 -2.481153756380081177e-01 -4.558594897389411926e-02 1.661872416734695435e-01 1.465719789266586304e-01 1.309599727392196655e-01 3.148337006568908691e-01 5.117212608456611633e-02 3.598311841487884521e-01 4.916013404726982117e-02 -1.133352797478437424e-02 -3.563029319047927856e-02 6.333665549755096436e-02 7.898996770381927490e-02 7.873308658599853516e-02 -8.318220824003219604e-02 5.081195384263992310e-02 -6.920595467090606689e-02 -3.849277198314666748e-01
-7.732321321964263916e-02 1.363914608955383301e-01 2.513743340969085693e-01 -6.252806633710861206e-02 3.638931810855865479e-01 2.725761383771896362e-03 -3.226882517337799072e-01 5.983229726552963257e-02 1.119086705148220062e-02 1.550045162439346313e-01 4.901264794170856476e-03 -1.097953543066978455e-01 6.718108803033828735e-02 5.940084531903266907e-02 1.397511810064315796e-01 -1.539230048656463623e-01 1.479533165693283081e-01 2.706550955772399902e-01 2.527669817209243774e-02 1.448522508144378662e-01 -3.137226104736328125e-01 -1.222249940037727356e-01 8.769378066062927246e-02 -2.738722227513790131e-02 -2.817840278148651123e-01 1.196716800332069397e-01 1.351769864559173584e-01 -9.556038677692413330e-02 -1.173142865300178528e-01 -5.348635092377662659e-02 -2.154351472854614258e-01 -3.974430561065673828e-01
-2.085002511739730835e-01 -2.478057444095611572e-01 -4.399912804365158081e-02 3.431283831596374512e-01 2.309871017932891846e-01 -1.185524761676788330e-01 -1.396987289190292358e-01 2.767685651779174805e-01 2.761985361576080322e-01 6.067704781889915466e-02 1.410917341709136963e-01 7.236422598361968994e-02 1.351471096277236938e-01 4.085209686309099197e-03 3.933928906917572021e-02 -1.489107906818389893e-01 2.423086203634738922e-02 -7.566988468170166016e-02 -2.650958001613616943e-01 -4.016240127384662628e-03 -6.254614889621734619e-02 1.039134189486503601e-01 -9.957899153232574463e-02 -4.857153445482254028e-02 -2.461879104375839233e-01 -2.578848004341125488e-01 -2.219378650188446045e-01 -5.111134052276611328e-02 -1.831019520759582520e-01 -1.519744545221328735e-01 3.162129819393157959e-01 -1.600664556026458740e-01
-3.974103927612304688e-01 1.616481505334377289e-02 1.664430350065231323e-01 5.562441423535346985e-02 1.875578761100769043e-01 -7.066240906715393066e-02 9.215608239173889160e-02 1.670729666948318481e-01 1.489805281162261963e-01 8.101587742567062378e-02 -6.418794393539428711e-02 2.263743132352828979e-01 -2.578652091324329376e-02 8.612865954637527466e-02 4.093731939792633057e-02 -2.772743999958038330e-01 1.402327716350555420e-01 3.200014829635620117e-01 -5.795622617006301880e-02 -1.422088295221328735e-01 2.035960257053375244e-01 -2.485473453998565674e-01 7.744704931974411011e-02 -2.966610528528690338e-02 -2.807096540927886963e-01 4.381528869271278381e-02 2.148790061473846436e-01 9.657885134220123291e-02 -6.025931239128112793e-02 -2.648922502994537354e-01 2.303504496812820435e-01 -2.117370665073394775e-01
-3.858040571212768555e-01 8.359503746032714844e-02 -9.063133597373962402e-02 7.783161103725433350e-02 2.282121926546096802e-01 3.719992563128471375e-02 -1.384115498512983322e-02 -6.747833918780088425e-03 -3.786429762840270996e-02 4.547039791941642761e-02 1.080460771918296814e-01 1.728697866201400757e-01 -1.974366232752799988e-02 1.012367829680442810e-01 2.013552039861679077e-01 -3.493734300136566162e-01 3.931868076324462891e-01 -5.580520257353782654e-02 1.562485285103321075e-02 -1.211459040641784668e-01 1.256663799285888672e-01 9.656876325607299805e-02 -1.104495078325271606e-01 7.496444135904312134e-02 -2.093717902898788452e-01 -9.626591205596923828e-02 -1.095088422298431396e-01 -2.138436436653137207e-01 3.572039604187011719e-01 -3.079576790332794189e-02 -9.781089425086975098e-02 -3.055949509143829346e-01
-2.176175117492675781e-01 3.221431747078895569e-02 -2.439163625240325928e-01 2.509500272572040558e-02 3.306127190589904785e-01 1.121869161725044250e-01 -2.302874624729156494e-02 1.345254778861999512e-01 -8.150804787874221802e-02 3.235337138175964355e-01 1.260863542556762695e-01 3.100797832012176514e-01 4.407996684312820435e-02 1.812704801559448242e-01 1.155774295330047607e-01 -8.825915306806564331e-02 1.921513490378856659e-02 1.657069027423858643e-01 -1.073703542351722717e-02 1.663782000541687012e-01 -1.226601079106330872e-01 -1.605562865734100342e-01 -3.349375426769256592e-01 -3.035912811756134033e-01 -1.137790754437446594e-01 5.713049322366714478e-02 1.516277045011520386e-01 1.874173581600189209e-01 -1.388837546110153198e-01 6.531460583209991455e-02 -5.910685285925865173e-02 -2.635779976844787598e-01
-1.819838285446166992e-01 3.491833060979843140e-02 -2.249485701322555542e-01 4.611127078533172607e-02 3.249083459377288818e-01 1.417377144098281860e-01 -2.643497288227081299e-01 4.791356623172760010e-02 7.813285104930400848e-03 6.743109226226806641e-02 -9.315184503793716431e-02 9.271764755249023438e-02 -1.523374319076538086e-01 5.951468646526336670e-02 2.394208312034606934e-01 4.112226888537406921e-02 -5.734585598111152649e-02 1.215656921267509460e-01 -9.002444148063659668e-02 1.561211943626403809e-01 -1.209305897355079651e-01 2.287089973688125610e-01 7.991070859134197235e-03 -2.639135532081127167e-02 -1.828360706567764282e-01 7.566662132740020752e-02 -5.075812935829162598e-01 -8.957968652248382568e-02 7.370175421237945557e-02 3.145221173763275146e-01 -2.031290680170059204e-01 -1.969428956508636475e-01
-2.294967621564865112e-01 -1.937105506658554077e-01 -7.814701646566390991e-02 9.270151704549789429e-02 3.647515177726745605e-01 8.417788892984390259e-02 6.547839194536209106e-02 7.768751680850982666e-02 4.884491115808486938e-02 2.964075803756713867e-01 1.192438751459121704e-01 1.574079245328903198e-01 -2.613838613033294678e-01 3.056201040744781494e-01 -7.088451087474822998e-02 -3.352632820606231689e-01 -1.186423674225807190e-01 1.951898634433746338e-02 -1.454505026340484619e-01 6.625983864068984985e-02 -7.112871389836072922e-03 3.106333911418914795e-01 2.308405339717864990e-01 -2.563258819282054901e-02 1.318661123514175415e-01 2.680759062059223652e-04 8.237771689891815186e-02 9.841715544462203979e-02 -4.232838377356529236e-02 2.428432255983352661e-01 -1.734654977917671204e-02 -2.254914045333862305e-01
-5.122750997543334961e-03 -2.545218169689178467e-01 -3.521708548069000244e-01 2.230276167392730713e-01 3.385639786720275879e-01 1.901020258665084839e-01 -8.023566007614135742e-02 -2.287467755377292633e-02 1.862398833036422729e-01 3.044935464859008789e-01 -5.840425938367843628e-02 7.782518398016691208e-03 -7.986336946487426758e-02 4.113142192363739014e-02 -2.130073755979537964e-01 -6.058757752180099487e-02 -7.075456902384757996e-03 -1.616255939006805420e-01 -1.334892958402633667e-01 -5.695832148194313049e-02 1.035685837268829346e-01 1.091629788279533386e-01 -2.205967754125595093e-01 -5.526424944400787354e-02 -6.500050425529479980e-02 1.817866861820220947e-01 -4.629648849368095398e-02 1.111232638359069824e-01 -3.362032771110534668e-01 -6.831086426973342896e-02 -2.818625271320343018e-01 -2.126265019178390503e-01
-2.405001819133758545e-01 1.998597234487533569e-01 -9.256617724895477295e-02 2.080667167901992798e-01 8.089378476142883301e-02 -2.265337407588958740e-01 -7.582195103168487549e-02 1.878627091646194458e-01 -1.769454032182693481e-01 1.833686381578445435e-01 -8.261977136135101318e-02 3.367772400379180908e-01 1.787808239459991455e-01 4.690616205334663391e-02 3.135313391685485840e-01 -1.971222162246704102e-01 3.203082382678985596e-01 3.031150996685028076e-01 -1.189306229352951050e-01 1.445513367652893066e-01 -2.619414031505584717e-02 1.145218834280967712e-01 1.592914909124374390e-01 9.908600896596908569e-02 -1.853539980947971344e-02 -2.186560630798339844e-02 -1.178208440542221069e-01 -4.975743219256401062e-02 -1.408115774393081665e-01 1.963562071323394775e-01 -4.962960630655288696e-02 -1.960038095712661743e-01
-2.235010713338851929e-01 -4.661704599857330322e-01 1.107918694615364075e-01 6.850037723779678345e-02 1.862620413303375244e-01 -1.709426641464233398e-01 -8.162329345941543579e-02 6.066557765007019043e-02 1.687522083520889282e-01 1.637678444385528564e-01 -1.069364920258522034e-01 2.244651019573211670e-01 5.093668773770332336e-02 -7.848032563924789429e-02 -1.676303297281265259e-01 -7.938148826360702515e-02 1.378046870231628418e-01 -4.717304930090904236e-02 -3.411681652069091797e-01 1.082310751080513000e-01 3.376750275492668152e-02 1.311574429273605347e-01 -2.757416367530822754e-01 -1.368374377489089966e-01 -2.747578024864196777e-01 8.310572011396288872e-04 -1.407763957977294922e-01 -1.878508478403091431e-01 -2.655109465122222900e-01 -7.426835596561431885e-02 6.348595768213272095e-02 -9.038310497999191284e-02
-2.066153138875961304e-01 1.439484506845474243e-01 -3.238529264926910400e-01 5.912841483950614929e-02 2.547162473201751709e-01 -1.662387698888778687e-01 -1.615999639034271240e-01 8.550296537578105927e-03 1.335663199424743652e-01 3.933383896946907043e-02 1.400720514357089996e-02 4.861877765506505966e-03 -2.219334542751312256e-01 -1.656955480575561523e-01 -1.380133330821990967e-01 -1.216205507516860962e-01 -5.458702333271503448e-03 2.166007757186889648e-01 -3.689934611320495605e-01 7.694577425718307495e-02 -7.564787566661834717e-02 9.807365387678146362e-02 -1.544341892004013062e-01 3.678105399012565613e-02 -2.187013179063796997e-01 1.914278864860534668e-01 -1.291660964488983154e-01 -1.946060061454772949e-01 2.951257526874542236e-01 -1.039692014455795288e-01 -1.250171065330505371e-01 -3.117986023426055908e-01
-2.878031693398952484e-02 -1.534830331802368164e-01 -2.187600731849670410e-01 2.330585420131683350e-01 4.174084961414337158e-01 -1.787361651659011841e-01 -3.500173985958099365e-02 -5.794047564268112183e-02 -1.774728894233703613e-01 -9.420469403266906738e-03 2.195443511009216309e-01 1.593827307224273682e-01 -2.383530139923095703e-01 2.079819589853286743e-01 1.899851299822330475e-02 -1.301951408386230469e-01 3.320502936840057373e-01 1.493218392133712769e-01 -6.439283490180969238e-02 7.188227772712707520e-02 7.463636249303817749e-02 8.921462297439575195e-02 -1.299682408571243286e-01 2.517687901854515076e-02 -3.336633145809173584e-01 3.099603764712810516e-02 6.046016514301300049e-02 -2.754164338111877441e-01 -2.172533273696899414e-01 -3.643839061260223389e-02 -1.172368675470352173e-01 -1.145400106906890869e-01
-3.951289355754852295e-01 -2.334551662206649780e-01 -2.317290157079696655e-01 -4.072480276226997375e-02 3.159149289131164551e-01 2.202694416046142578e-01 2.506701350212097168e-01 1.929332911968231201e-01 1.869188994169235229e-01 -1.028349995613098145e-01 -4.769477620720863342e-02 -1.936560422182083130e-01 6.964382529258728027e-02 1.180058196187019348e-01 -8.562646806240081787e-02 -1.482689231634140015e-01 7.312838733196258545e-02 7.854682952165603638e-02 -1.797922402620315552e-01 4.770526662468910217e-02 7.374802976846694946e-02 -4.524154588580131531e-02 -1.275856345891952515e-01 -1.633457243442535400e-01 -1.444818526506423950e-01 -4.256502538919448853e-02 2.231742255389690399e-02 2.804821729660034180e-01 -1.401501893997192383e-01 1.215384900569915771e-01 -1.854499727487564087e-01 -2.915966510772705078e-01
-4.866107180714607239e-02 1.512758731842041016e-01 1.209883168339729309e-01 1.516359150409698486e-01 4.052499234676361084e-01 -2.245101332664489746e-01 -1.062633767724037170e-01 1.649204492568969727e-01 1.959638893604278564e-01 1.111863777041435242e-01 -8.122888952493667603e-02 2.136767804622650146e-01 -3.382470905780792236e-01 1.894369423389434814e-01 -2.167344391345977783e-01 -7.877545803785324097e-02 -9.340085089206695557e-02 1.292778365314006805e-02 -1.876018382608890533e-02 4.073751717805862427e-02 -1.697014868259429932e-01 -1.052086278796195984e-01 -2.464783936738967896e-02 2.816039323806762695e-01 -5.546132475137710571e-02 -7.476668059825897217e-02 -4.148084670305252075e-03 1.409305334091186523e-01 -1.919627338647842407e-01 2.181915044784545898e-01 1.057904306799173355e-02 -3.656562268733978271e-01
-3.187444508075714111e-01 -1.474320143461227417e-01 -8.267234265804290771e-02 -4.842428117990493774e-02 3.204601109027862549e-01 -1.431408375501632690e-01 -2.861019074916839600e-01 7.638085633516311646e-03 -2.472384087741374969e-02 2.288224399089813232e-01 -1.515073627233505249e-01 -1.658755987882614136e-01 -5.828301981091499329e-02 1.522668451070785522e-01 9.543861448764801025e-02 2.889608405530452728e-02 4.627249762415885925e-02 1.727695018053054810e-01 -1.312124580144882202e-01 8.283185958862304688e-02 3.735645413398742676e-01 1.145298406481742859e-01 1.209382116794586182e-01 -1.485835015773773193e-01 -1.254908591508865356e-01 -1.737081408500671387e-01 -1.643748730421066284e-01 2.313433438539505005e-01 -1.574300378561019897e-01 -5.504824593663215637e-02 -2.722322046756744385e-01 -2.204512655735015869e-01
-3.776616156101226807e-01 -7.199783623218536377e-02 -3.813733346760272980e-03 -7.326662540435791016e-02 3.686373829841613770e-01 -1.032346021384000778e-02 -3.454344570636749268e-01 2.658646702766418457e-01 -1.141904518008232117e-01 7.416125386953353882e-02 6.938693672418594360e-02 3.119746968150138855e-02 5.783851444721221924e-02 1.324406564235687256e-01 -5.012900754809379578e-02 6.113477051258087158e-02 3.767027333378791809e-02 5.802673846483230591e-02 -8.858600258827209473e-02 2.202545702457427979e-01 2.515377104282379150e-01 1.965630352497100830e-01 6.061842292547225952e-02 -2.445432096719741821e-01 -3.522126376628875732e-02 1.016735937446355820e-02 1.609975248575210571e-01 2.604782879352569580e-01 -6.174965295940637589e-03 -1.369271520525217056e-02 -3.157838881015777588e-01 -2.185065150260925293e-01
-1.325263231992721558e-01 5.775939300656318665e-02 1.230028644204139709e-01 1.615913510322570801e-01 1.167011484503746033e-01 -7.169086486101150513e-02 -2.292946167290210724e-02 -1.266832742840051651e-02 1.513852030038833618e-01 7.346666883677244186e-03 5.003160238265991211e-02 9.818414226174354553e-03 1.334368586540222168e-01 2.365037500858306885e-01 -2.175091952085494995e-01 1.206941455602645874e-01 1.247779875993728638e-01 9.708427637815475464e-02 -1.234221011400222778e-01 -1.217207238078117371e-01 1.942398995161056519e-01 1.642459183931350708e-01 -9.753489494323730469e-02 -2.203695029020309448e-01 -2.261606007814407349e-01 2.254421561956405640e-01 -4.030814468860626221e-01 -7.249710708856582642e-02 -1.438421756029129028e-01 3.751270771026611328e-01 2.802188508212566376e-02 -3.840592801570892334e-01
-4.249474406242370605e-01 -3.325398564338684082e-01 2.619943320751190186e-01 1.694752573966979980e-01 2.379624098539352417e-01 1.042846217751502991e-01 -1.374741643667221069e-01 -2.571333572268486023e-02 -6.280743051320314407e-03 2.271293997764587402e-01 2.435595914721488953e-02 -5.367255583405494690e-02 -1.906983554363250732e-01 1.321471575647592545e-02 -3.078800439834594727e-02 9.416674077510833740e-02 -1.298170257359743118e-02 -1.269246824085712433e-02 -1.722354292869567871e-01 1.320066601037979126e-01 2.532398998737335205e-01 1.337757855653762817e-01 -2.499516606330871582e-01 1.519660055637359619e-01 -2.785302400588989258e-01 -8.082534372806549072e-02 -1.745252311229705811e-01 3.123306110501289368e-02 6.976403761655092239e-03 2.318755723536014557e-02 1.120012104511260986e-01 -2.815349698066711426e-01
-3.451882600784301758e-01 -1.411446183919906616e-01 -1.302045583724975586e-01 -1.113861650228500366e-01 2.300917357206344604e-01 -3.383096158504486084e-01 1.715823262929916382e-02 6.201532855629920959e-02 -8.881472051143646240e-02 1.507009863853454590e-01 1.911258250474929810e-01 -6.425673607736825943e-03 1.444754749536514282e-01 -3.320381417870521545e-02 3.109730184078216553e-01 -8.817023038864135742e-02 2.359928339719772339e-01 1.218958124518394470e-01 -8.146322518587112427e-02 -2.778277546167373657e-02 1.534099578857421875e-01 5.182848870754241943e-02 1.287573277950286865e-01 2.092502564191818237e-01 -1.956472247838973999e-01 -1.203678455203771591e-02 -9.891036152839660645e-02 4.339173063635826111e-02 2.216088771820068359e-01 -4.208337515592575073e-02 -2.844246625900268555e-01 -3.463991880416870117e-01
-1.988848000764846802e-01 1.893978863954544067e-01 7.739669084548950195e-02 1.490601599216461182e-01 2.003115564584732056e-01 1.344232410192489624e-01 -2.827433049678802490e-01 4.228530451655387878e-03 1.054159030318260193e-01 9.334959089756011963e-02 -9.257911890745162964e-02 2.757005989551544189e-01 -6.240947917103767395e-02 2.261903584003448486e-01 2.031300812959671021e-01 -1.324573606252670288e-01 2.811035811901092529e-01 1.395351886749267578e-01 -1.242431551218032837e-01 -5.667214095592498779e-02 -1.832428574562072754e-01 1.779072731733322144e-01 4.971421882510185242e-02 2.639232203364372253e-02 -2.721705734729766846e-01 1.490219403058290482e-02 4.505809247493743896e-01 -3.856109455227851868e-02 6.729923188686370850e-02 1.632169038057327271e-01 -5.860829725861549377e-03 -2.106874585151672363e-01
-2.955177426338195801e-01 4.888525605201721191e-02 -1.807405650615692139e-01 -8.154525607824325562e-02 1.814809143543243408e-01 2.733544819056987762e-02 -3.578200042247772217e-01 3.436698615550994873e-01 7.750598341226577759e-02 3.311757370829582214e-02 -4.910094663500785828e-02 1.695858091115951538e-01 -1.600890606641769409e-01 1.424963027238845825e-01 1.394737213850021362e-01 -1.753417104482650757e-01 -4.901535809040069580e-02 9.736478328704833984e-02 -6.509808450937271118e-02 5.896331742405891418e-03 8.640635758638381958e-02 1.723653525114059448e-01 3.331588506698608398e-01 1.212000399827957153e-01 -2.824131250381469727e-01 -1.385229360312223434e-02 -3.994546532630920410e-01 7.758232951164245605e-02 2.575178630650043488e-03 6.425746530294418335e-02 1.143126934766769409e-01 -1.223939657211303711e-01
-3.726898878812789917e-02 1.127769947052001953e-01 -3.033058941364288330e-01 -1.753151714801788330e-01 3.313328921794891357e-01 1.142797693610191345e-01 -4.939153790473937988e-02 -3.879789635539054871e-02 -2.202290296554565430e-02 2.198995351791381836e-01 1.669047921895980835e-01 1.183842867612838745e-01 -8.981049805879592896e-02 1.938057094812393188e-01 6.315809488296508789e-02 -6.801251322031021118e-02 2.558997571468353271e-01 2.152471542358398438e-01 -2.600436806678771973e-01 1.638538092374801636e-01 1.972875595092773438e-01 -5.995226651430130005e-02 -2.666515111923217773e-02 2.476324439048767090e-01 -1.667475849390029907e-01 3.011782169342041016e-01 1.567694544792175293e-02 1.133045256137847900e-01 -5.351500585675239563e-02 3.778771162033081055e-01 -5.768166854977607727e-02 -2.642654348164796829e-03
-1.963015943765640259e-01 2.003510743379592896e-01 7.372280210256576538e-02 2.966079115867614746e-01 1.346022188663482666e-01 8.511508256196975708e-02 3.573647141456604004e-01 1.078482121229171753e-01 2.336210310459136963e-01 1.646596640348434448e-01 4.416240844875574112e-03 2.429607883095741272e-02 -1.465274393558502197e-01 1.394328176975250244e-01 3.558256924152374268e-01 -1.184317097067832947e-01 2.594485878944396973e-02 1.360148042440414429e-01 -2.026202380657196045e-01 2.181599847972393036e-02 1.879868954420089722e-01 -1.037652567028999329e-01 8.089565485715866089e-02 -8.475558832287788391e-03 -3.785742223262786865e-01 -1.202471926808357239e-02 1.420284807682037354e-01 -6.948867440223693848e-02 5.463746935129165649e-02 1.523455083370208740e-01 -4.614443983882665634e-03 -3.020824491977691650e-01
-9.388157725334167480e-02 -2.632714509963989258e-01 6.476143747568130493e-02 -1.204153872095048428e-03 3.070573806762695312e-01 2.636830806732177734e-01 -5.713570863008499146e-02 1.452452838420867920e-01 5.140444636344909668e-02 2.672435343265533447e-01 1.609057933092117310e-01 -1.176920831203460693e-01 1.070131454616785049e-02 1.733233332633972168e-01 9.727986529469490051e-03 -4.381884038448333740e-01 8.167481049895286560e-03 -3.687756881117820740e-02 -2.389008551836013794e-01 7.955394685268402100e-03 -1.002862006425857544e-01 1.736652404069900513e-01 1.506098546087741852e-02 -5.195305496454238892e-02 2.408938109874725342e-02 1.352671384811401367e-01 2.653138637542724609e-01 5.133828613907098770e-03 -2.778033614158630371e-01 -4.237207025289535522e-02 -2.863162159919738770e-01 -2.036993205547332764e-01
-2.691023647785186768e-01 -6.645644456148147583e-02 5.675306543707847595e-02 -1.236705388873815536e-02 2.344236522912979126e-01 1.284276694059371948e-01 -7.866514846682548523e-03 2.094086259603500366e-01 2.519879937171936035e-01 2.750532142817974091e-02 -6.846142560243606567e-02 -1.203934326767921448e-01 -1.295025348663330078e-01 1.611451245844364166e-02 2.755124866962432861e-01 -1.181640103459358215e-01 -7.877526432275772095e-02 4.103305041790008545e-01 -8.973345905542373657e-02 -8.925948292016983032e-02 -1.186352819204330444e-01 -6.291468441486358643e-02 -1.585361212491989136e-01 -3.049871623516082764e-01 -2.262176126241683960e-01 -1.269327700138092041e-01 1.833804845809936523e-01 8.367551863193511963e-02 -1.915180683135986328e-02 1.128479987382888794e-01 6.381092220544815063e-02 -4.027730822563171387e-01
-1.643430441617965698e-01 -6.513502448797225952e-02 1.366072446107864380e-01 1.990810036659240723e-01 8.232858777046203613e-02 -8.823624812066555023e-03 -2.326095849275588989e-01 2.155536711215972900e-01 -1.232111603021621704e-01 6.393052637577056885e-02 5.224768444895744324e-02 3.337894976139068604e-01 -1.876985430717468262e-01 2.016571611166000366e-01 -3.034266233444213867e-01 -1.742764264345169067e-01 2.817422151565551758e-02 1.480006575584411621e-01 -6.473071873188018799e-02 1.152259781956672668e-01 -1.018106788396835327e-01 -4.467079415917396545e-02 3.480376675724983215e-02 -2.934514582157135010e-01 -1.240041628479957581e-01 6.137315183877944946e-02 3.693707659840583801e-02 1.193965971469879150e-01 -2.700108587741851807e-01 2.624574601650238037e-01 -7.029886823147535324e-03 -3.934769034385681152e-01
4.921327903866767883e-02 -7.311224192380905151e-02 5.418737977743148804e-02 -6.491193920373916626e-02 4.107904732227325439e-01 1.067061200737953186e-01 -2.107367813587188721e-01 -2.906414493918418884e-02 2.062771655619144440e-02 9.677913039922714233e-02 -8.831795305013656616e-02 1.933895647525787354e-01 1.809004843235015869e-01 1.559809595346450806e-01 7.885316014289855957e-02 -8.959605544805526733e-02 2.781444489955902100e-01 2.149177044630050659e-01 -9.536176174879074097e-02 -1.905154287815093994e-01 -2.499539405107498169e-01 1.020209584385156631e-02 -2.937889993190765381e-01 -1.592533588409423828e-01 -4.284264147281646729e-01 -4.670901969075202942e-02 -2.666045427322387695e-01 -2.539696171879768372e-02 -2.757378155365586281e-03 1.369808465242385864e-01 -7.755766808986663818e-02 -8.923294395208358765e-02
-8.229646831750869751e-02 3.163984417915344238e-01 -1.968684494495391846e-01 2.183082252740859985e-01 2.609287500381469727e-01 -1.852569133043289185e-01 -1.305527836084365845e-01 1.947091966867446899e-01 -1.470156107097864151e-02 1.877732872962951660e-01 -1.314070522785186768e-01 3.103353977203369141e-01 6.625714711844921112e-03 -1.544171571731567383e-01 -6.638117879629135132e-02 -1.968872733414173126e-02 -2.124793529510498047e-01 1.153791546821594238e-01 -2.071854323148727417e-01 -8.481859695166349411e-04 3.938364610075950623e-02 7.233808934688568115e-02 -7.765134423971176147e-02 -1.353355348110198975e-01 -2.129493467509746552e-02 -1.637020707130432129e-01 2.893658354878425598e-02 -1.476404722779989243e-02 -3.148736357688903809e-01 8.693705499172210693e-02 -1.707373708486557007e-01 -4.182498753070831299e-01
-2.996359169483184814e-01 -3.300472497940063477e-01 -1.620230078697204590e-02 7.446169853210449219e-02 3.297051787376403809e-01 -1.128828302025794983e-01 -1.546234339475631714e-01 1.773945689201354980e-01 -7.802964001893997192e-02 2.948723137378692627e-01 -1.552555859088897705e-01 -8.497734367847442627e-02 8.893799036741256714e-02 6.840318441390991211e-02 1.081806793808937073e-01 -8.583622984588146210e-03 3.811357542872428894e-02 2.767048776149749756e-01 1.544571667909622192e-01 1.569013297557830811e-02 3.100331723690032959e-01 7.073604315519332886e-02 5.302276462316513062e-02 -1.568689942359924316e-01 -1.633601486682891846e-01 -1.161146685481071472e-01 -1.038173139095306396e-01 2.188596129417419434e-01 -2.368089258670806885e-01 7.342668622732162476e-02 -2.057075053453445435e-01 -1.913847625255584717e-01
-2.606604993343353271e-01 -8.710698783397674561e-02 1.345180273056030273e-01 6.892330199480056763e-02 3.124197125434875488e-01 5.867852270603179932e-02 -3.801530972123146057e-02 1.166063025593757629e-01 1.431945413351058960e-01 6.145885959267616272e-02 1.181191727519035339e-01 1.818219572305679321e-02 4.226587340235710144e-02 1.242876648902893066e-01 -3.207041323184967041e-01 -2.330954559147357941e-02 -2.227822691202163696e-02 -7.284484058618545532e-02 -8.011021465063095093e-02 3.264627652242779732e-03 -9.946904331445693970e-02 -1.454160921275615692e-02 -1.780878603458404541e-01 -2.141058444976806641e-01 -1.977759301662445068e-01 8.376753330230712891e-02 -2.051446437835693359e-01 6.240934506058692932e-02 -4.439737200736999512e-01 4.324534237384796143e-01 -1.581960022449493408e-01 -1.586795449256896973e-01
-1.284670978784561157e-01 5.531589686870574951e-02 -1.466177254915237427e-01 3.920115530490875244e-01 4.210648834705352783e-01 7.340689003467559814e-02 6.596768647432327271e-02 1.514716595411300659e-01 -9.298986941576004028e-02 2.361216545104980469e-01 -8.088067919015884399e-02 -9.611756354570388794e-02 2.465693838894367218e-02 1.830645650625228882e-01 2.400387972593307495e-01 -1.597708463668823242e-01 5.025128275156021118e-02 -8.203978836536407471e-02 -1.479928642511367798e-01 2.866842448711395264e-01 -1.100063994526863098e-01 7.197602093219757080e-02 -1.632917374372482300e-01 -2.539193928241729736e-01 -2.297703176736831665e-01 4.759807512164115906e-02 -1.283908076584339142e-02 -9.481037408113479614e-02 2.271669656038284302e-01 -6.622571032494306564e-03 -2.914733812212944031e-02 -2.436418533325195312e-01
-2.532294690608978271e-01 -7.831831276416778564e-02 -1.774160861968994141e-01 7.930146157741546631e-02 2.089013904333114624e-01 1.290839314460754395e-01 -3.115606009960174561e-01 3.183069080114364624e-02 4.572875052690505981e-02 1.415783911943435669e-01 -8.435551077127456665e-03 9.449969232082366943e-02 4.112326502799987793e-01 2.719368338584899902e-01 1.013065651059150696e-01 -1.637847870588302612e-01 -5.663703195750713348e-03 1.842179894447326660e-01 -1.158831343054771423e-01 6.217707693576812744e-02 -7.780585438013076782e-02 2.760689854621887207e-01 -2.285364866256713867e-01 7.066372036933898926e-02 -3.120859563350677490e-01 -3.930200636386871338e-02 -1.223712041974067688e-01 -2.497632354497909546e-01 1.001470386981964111e-01 6.899218261241912842e-02 8.254595100879669189e-02 -1.834333539009094238e-01
2.985229715704917908e-02 5.436988547444343567e-02 1.602219492197036743e-01 2.234714180231094360e-01 4.031419456005096436e-01 1.451142281293869019e-01 1.447019279003143311e-01 -1.479588449001312256e-02 6.532394140958786011e-02 -1.454336047172546387e-01 -1.201001256704330444e-01 1.621153801679611206e-01 1.203336566686630249e-01 6.178384274244308472e-02 2.761910855770111084e-01 -1.023043692111968994e-01 3.329745233058929443e-01 6.082772091031074524e-02 -1.195017769932746887e-01 2.187853753566741943e-01 1.120699197053909302e-01 1.327271200716495514e-02 7.233264297246932983e-02 1.350104063749313354e-01 -2.038151621818542480e-01 -1.479727029800415039e-01 -2.252111434936523438e-01 1.095179542899131775e-01 -8.073841780424118042e-02 2.404647618532180786e-01 -3.214217722415924072e-01 -1.947162896394729614e-01
-2.271105051040649414e-01 9.320160746574401855e-02 -3.647058010101318359e-01 7.851834595203399658e-02 4.153514206409454346e-01 -1.671269088983535767e-01 1.464539617300033569e-01 2.180478274822235107e-01 -6.873484700918197632e-02 3.163955807685852051e-01 -2.041691727936267853e-02 -8.554066717624664307e-02 -8.982383459806442261e-02 2.030543237924575806e-01 2.431188374757766724e-01 -4.138033464550971985e-02 1.463501304388046265e-01 1.470475643873214722e-01 -8.022332191467285156e-02 -1.570573002099990845e-01 1.161399930715560913e-01 -1.851920783519744873e-01 -8.208024501800537109e-02 1.829569190740585327e-01 -1.885407269001007080e-01 -2.510246634483337402e-02 -2.810555510222911835e-02 -3.966154530644416809e-02 1.021852567791938782e-01 2.531305551528930664e-01 -6.562198698520660400e-02 -1.700912564992904663e-01
1.662207767367362976e-03 -1.311797648668289185e-01 2.347871661186218262e-01 -1.062151715159416199e-01 4.080786406993865967e-01 1.389870047569274902e-01 -6.876867730170488358e-03 3.359697461128234863e-01 -1.827030479907989502e-01 2.631343305110931396e-01 4.508165642619132996e-02 2.004923224449157715e-01 -3.522932231426239014e-01 -1.502619590610265732e-02 1.215908452868461609e-01 -1.032119318842887878e-01 7.048316299915313721e-02 1.372453123331069946e-01 -6.366444379091262817e-02 7.195720076560974121e-02 1.450226902961730957e-01 -5.250358581542968750e-02 -1.379124969244003296e-01 -1.422986239194869995e-01 -1.605703085660934448e-01 -8.972118794918060303e-02 -5.551668349653482437e-03 -1.257523745298385620e-01 -1.686922162771224976e-01 -1.407158672809600830e-01 1.857992708683013916e-01 -3.073146343231201172e-01
-4.625285044312477112e-02 -2.088670581579208374e-01 2.852032184600830078e-01 8.141898363828659058e-02 3.558836579322814941e-01 -1.876432448625564575e-01 -1.794996708631515503e-01 2.384036779403686523e-01 1.016174349933862686e-02 1.667504161596298218e-01 3.121057525277137756e-02 2.692355215549468994e-01 -4.967743530869483948e-02 8.291682600975036621e-02 6.014850363135337830e-02 -4.349733889102935791e-02 7.865193486213684082e-02 1.918812990188598633e-01 -3.053357303142547607e-01 1.208053976297378540e-01 -1.774506829679012299e-02 2.112282253801822662e-02 8.683667331933975220e-02 -2.030365020036697388e-01 4.288875684142112732e-02 -1.248750537633895874e-01 -1.726649403572082520e-01 1.021525040268898010e-01 -6.875463575124740601e-02 -3.677799999713897705e-01 8.479624986648559570e-03 -3.178452253341674805e-01
-2.144451290369033813e-01 -2.992545366287231445e-01 -3.282581269741058350e-02 -2.312491461634635925e-02 2.663306295871734619e-01 -1.029953639954328537e-02 -5.766425281763076782e-02 1.236105859279632568e-01 8.053155988454818726e-02 1.972915679216384888e-01 2.366036921739578247e-01 -1.087120026350021362e-01 1.444938480854034424e-01 5.045734811574220657e-03 2.502205073833465576e-01 8.396618068218231201e-02 7.432272285223007202e-02 1.227019503712654114e-01 -1.116712167859077454e-01 -3.543704748153686523e-02 -1.202175617218017578e-01 3.527802601456642151e-02 -2.183342128992080688e-01 2.479977011680603027e-01 -1.188145726919174194e-01 1.292660385370254517e-01 1.143804118037223816e-01 1.096288412809371948e-01 2.156360000371932983e-01 4.395911097526550293e-01 -7.095604389905929565e-02 -3.309894502162933350e-01
-4.384122490882873535e-01 -2.667896263301372528e-02 -1.592068672180175781e-01 -3.259863704442977905e-02 3.537128865718841553e-01 6.705470848828554153e-03 1.418629735708236694e-01 -1.736485809087753296e-01 -2.075575441122055054e-01 4.907777905464172363e-02 4.248953983187675476e-02 1.595193445682525635e-01 2.735837921500205994e-02 -1.494920998811721802e-01 -2.351520657539367676e-01 -4.514576867222785950e-03 -1.060507595539093018e-01 -2.795848995447158813e-04 -1.653037965297698975e-01 -6.441859155893325806e-02 4.254720732569694519e-02 1.923733651638031006e-01 1.122619733214378357e-01 -2.598210610449314117e-02 -1.135602742433547974e-01 -1.074233874678611755e-01 1.521746255457401276e-02 -1.460335031151771545e-02 -1.403986513614654541e-01 1.975495815277099609e-01 -1.443527191877365112e-01 -5.047864913940429688e-01
-5.848561227321624756e-02 1.522174179553985596e-01 -1.349652111530303955e-01 -6.281014531850814819e-02 3.661987185478210449e-01 3.025914169847965240e-02 -2.197968587279319763e-02 4.016400873661041260e-02 -1.671836152672767639e-02 2.833091467618942261e-02 3.897657692432403564e-01 2.625633180141448975e-01 -1.445313096046447754e-01 3.593269586563110352e-01 4.219730570912361145e-02 8.236276358366012573e-02 4.140143468976020813e-02 1.722519099712371826e-01 -1.059821173548698425e-01 6.841564178466796875e-02 -8.395858854055404663e-02 3.014653921127319336e-02 -4.398813005536794662e-03 7.929867506027221680e-02 -4.711898863315582275e-01 8.431510627269744873e-02 1.857104003429412842e-01 6.335648149251937866e-02 -2.850967645645141602e-01 1.268296986818313599e-01 -8.183569461107254028e-02 -1.921534910798072815e-02
-1.474349349737167358e-01 -1.556876599788665771e-01 -3.429605811834335327e-02 1.987542957067489624e-01 2.167341113090515137e-01 -4.031518474221229553e-02 2.098853290081024170e-01 1.688072830438613892e-01 -1.827199757099151611e-01 -1.011977195739746094e-01 -1.221293956041336060e-01 -1.773063838481903076e-01 -7.219873368740081787e-02 7.966589927673339844e-02 1.815305054187774658e-01 6.355737149715423584e-02 2.038784697651863098e-02 2.988421320915222168e-01 -2.303198724985122681e-01 2.529289722442626953e-01 2.874406613409519196e-02 2.435008063912391663e-02 -5.228394642472267151e-02 1.277316175401210785e-02 -2.003589272499084473e-01 3.422009348869323730e-01 1.527301222085952759e-01 -2.222613617777824402e-02 2.229962684214115143e-02 5.433668941259384155e-02 3.807500749826431274e-02 -5.065978765487670898e-01
-2.570073008537292480e-01 3.967973962426185608e-02 1.234630122780799866e-01 1.032214425504207611e-02 2.918343245983123779e-01 2.069106511771678925e-02 -1.069703623652458191e-01 -1.163965314626693726e-01 1.087939888238906860e-01 2.474860697984695435e-01 -1.292784512042999268e-01 1.576219312846660614e-02 1.883389651775360107e-01 1.705603599548339844e-01 7.924138009548187256e-02 4.237396270036697388e-02 1.992223113775253296e-01 1.367214769124984741e-01 -2.914766967296600342e-01 1.117284744977951050e-01 2.611889839172363281e-01 2.552424371242523193e-01 1.227122731506824493e-02 -1.937249749898910522e-01 -7.479828782379627228e-03 2.328132688999176025e-01 -2.570770382881164551e-01 3.365311324596405029e-01 -3.409935534000396729e-02 -2.704160846769809723e-02 1.959808170795440674e-01 -2.073114812374114990e-01
-6.192568317055702209e-02 -3.408890366554260254e-01 6.104393675923347473e-02 1.274483650922775269e-01 3.962250053882598877e-01 -2.185686379671096802e-01 -1.039293333888053894e-01 7.600975781679153442e-02 1.458420902490615845e-01 2.500665187835693359e-01 -1.985744982957839966e-01 6.193205341696739197e-02 -2.859086096286773682e-01 2.639657258987426758e-01 -1.497866120189428329e-02 6.781607121229171753e-02 6.533107161521911621e-02 7.624047994613647461e-02 -1.239396780729293823e-01 -2.373467981815338135e-01 -3.014195263385772705e-01 1.513182073831558228e-01 1.116059720516204834e-01 -4.016790539026260376e-03 -6.721863150596618652e-02 1.535411328077316284e-01 3.722384572029113770e-02 1.496644765138626099e-01 1.272865682840347290e-01 1.821374148130416870e-01 -1.125373020768165588e-01 -1.827901452779769897e-01
-3.284386098384857178e-01 -1.948856115341186523e-01 -5.114817023277282715e-01 1.582445800304412842e-01 8.719775825738906860e-02 -2.892551124095916748e-01 -8.119247853755950928e-02 -2.132724039256572723e-02 1.618779897689819336e-01 2.794772386550903320e-01 1.751449555158615112e-01 8.838878571987152100e-02 -8.755878359079360962e-02 -6.617876142263412476e-02 7.710531353950500488e-02 -1.370932161808013916e-01 -1.535481400787830353e-02 1.396723538637161255e-01 -2.069648951292037964e-01 2.270667701959609985e-01 4.754104092717170715e-02 1.361160073429346085e-02 -1.010836586356163025e-01 -1.267961878329515457e-02 -7.454039901494979858e-02 2.710794843733310699e-02 4.775246232748031616e-02 2.097569555044174194e-01 -8.500563353300094604e-02 1.230572387576103210e-01 2.185734957456588745e-01 -1.997811943292617798e-01
-1.328923404216766357e-01 -7.363971322774887085e-03 -1.134543418884277344e-01 -1.514992862939834595e-01 4.429129362106323242e-01 -2.159598655998706818e-02 -1.862684041261672974e-01 2.109519988298416138e-01 -2.663102373480796814e-02 1.510347425937652588e-01 4.428829997777938843e-02 -4.371796920895576477e-02 2.375693768262863159e-01 -4.362734407186508179e-02 2.394751757383346558e-01 -2.947041094303131104e-01 8.669075369834899902e-02 -6.377938389778137207e-02 1.996543630957603455e-02 1.227331310510635376e-01 2.539151012897491455e-01 1.641694158315658569e-01 -8.212947100400924683e-02 2.240510135889053345e-01 2.009326405823230743e-02 1.893545240163803101e-01 -1.150949522852897644e-01 -1.819279640913009644e-01 -6.252149492502212524e-02 -3.360632434487342834e-02 3.438082039356231689e-01 -2.437867820262908936e-01
-2.518396452069282532e-02 -2.177644371986389160e-01 -1.411962509155273438e-02 8.875287137925624847e-03 1.782576441764831543e-01 -1.489199697971343994e-01 2.538879215717315674e-01 3.514639288187026978e-02 8.436136692762374878e-02 2.401832789182662964e-01 -3.515338525176048279e-03 1.000404134392738342e-01 -3.501225113868713379e-01 3.197104036808013916e-01 1.474440544843673706e-01 -2.103371918201446533e-01 9.268787503242492676e-02 1.156777888536453247e-01 -2.012619227170944214e-01 -7.872036844491958618e-02 8.227238804101943970e-02 -1.202896684408187866e-01 -7.725047320127487183e-02 -9.846383333206176758e-02 -1.252232044935226440e-01 9.966298192739486694e-02 -4.254791140556335449e-01 6.475847959518432617e-02 -3.211698532104492188e-01 -1.325468122959136963e-01 -7.419268786907196045e-02 -1.541819870471954346e-01
-6.153124943375587463e-02 1.307492852210998535e-01 -5.436218902468681335e-02 1.455400586128234863e-01 -3.633326292037963867e-02 -1.376249790191650391e-01 7.350960373878479004e-02 7.567362487316131592e-02 1.603630185127258301e-01 5.795925855636596680e-02 -5.049708113074302673e-02 5.209422707557678223e-01 -3.498990088701248169e-02 5.397260934114456177e-02 1.547771692276000977e-01 1.453529112040996552e-02 2.047985792160034180e-01 3.265226781368255615e-01 -2.728649042546749115e-02 1.384864896535873413e-01 -6.661119312047958374e-02 4.515823721885681152e-02 1.450348049402236938e-01 -1.737768761813640594e-02 3.154753148555755615e-02 -4.620604589581489563e-02 -8.300274610519409180e-03 1.448294967412948608e-01 -4.074499011039733887e-01 1.542070657014846802e-01 -1.015752181410789490e-01 -4.143627285957336426e-01
-1.029324829578399658e-01 -2.580823376774787903e-02 -3.080195188522338867e-01 1.290645543485879898e-02 2.602337896823883057e-01 -1.699171662330627441e-01 -1.744502037763595581e-01 1.564729064702987671e-01 2.055392563343048096e-01 2.854451537132263184e-01 -1.057091634720563889e-02 -8.799670636653900146e-02 8.757005631923675537e-02 1.184301972389221191e-01 1.380697935819625854e-01 -1.629530079662799835e-02 3.938542306423187256e-01 1.175486296415328979e-01 -7.501242309808731079e-02 2.587675750255584717e-01 1.264226436614990234e-01 -1.232277899980545044e-01 1.366776525974273682e-01 1.048235339112579823e-03 -2.738385498523712158e-01 -2.911326289176940918e-01 2.965083420276641846e-01 5.885913968086242676e-02 -7.151736319065093994e-02 2.368946187198162079e-02 5.053519457578659058e-02 -1.372933834791183472e-01
-2.796356081962585449e-01 -2.475246042013168335e-01 -4.041149467229843140e-02 -5.509652569890022278e-02 4.321807324886322021e-01 -4.803471267223358154e-02 -4.463591054081916809e-02 2.393246740102767944e-01 -1.050014346837997437e-01 1.767429858446121216e-01 -1.704685762524604797e-02 -9.174180030822753906e-02 2.623751573264598846e-02 3.273494541645050049e-01 -9.680491685867309570e-02 9.510650299489498138e-03 6.776500493288040161e-02 1.422779858112335205e-01 1.643479801714420319e-02 2.065785229206085205e-01 2.366269230842590332e-01 2.814452052116394043e-01 1.558185815811157227e-01 -4.678004235029220581e-02 -1.523540169000625610e-01 -1.230787783861160278e-01 4.386701807379722595e-02 9.171947091817855835e-02 3.766841813921928406e-02 -1.946581304073333740e-01 -1.947382837533950806e-01 -2.895694077014923096e-01
-1.161370277404785156e-01 -2.639475166797637939e-01 1.274983733892440796e-01 -9.177831932902336121e-03 3.155093491077423096e-01 2.857572734355926514e-01 -3.224036470055580139e-02 1.580449789762496948e-01 2.076832503080368042e-01 3.273462355136871338e-01 1.192308589816093445e-01 -1.073762029409408569e-01 -1.110941395163536072e-01 2.300937324762344360e-01 1.040965840220451355e-01 -4.194303452968597412e-01 2.719332836568355560e-02 -1.465132832527160645e-01 -1.443252414464950562e-01 -1.097271218895912170e-02 -5.727695301175117493e-02 1.900654882192611694e-01 1.865665763616561890e-01 -1.030354723334312439e-01 -5.921043828129768372e-02 6.579739600419998169e-02 8.919970691204071045e-02 1.500044614076614380e-01 -2.250327765941619873e-01 7.597025949507951736e-03 -1.228541806340217590e-01 -1.820381730794906616e-01
-2.844591736793518066e-01 -2.841039896011352539e-01 -1.636665165424346924e-01 1.177289262413978577e-01 1.523289978504180908e-01 2.816954553127288818e-01 -4.517501592636108398e-02 1.513216942548751831e-01 5.434151366353034973e-02 1.685674786567687988e-01 9.485464543104171753e-02 -7.150891423225402832e-02 6.560547649860382080e-02 2.058802247047424316e-01 6.988861411809921265e-02 -2.999953031539916992e-01 -1.522122025489807129e-01 -1.456940621137619019e-01 -2.484408617019653320e-01 2.070101350545883179e-01 -3.345328569412231445e-02 1.201181337237358093e-01 9.596046805381774902e-02 -2.595416270196437836e-02 -2.203452587127685547e-02 2.822888270020484924e-02 9.497499465942382812e-02 -1.390398852527141571e-02 -3.273781239986419678e-01 1.844737082719802856e-01 -2.015310525894165039e-01 -3.412558138370513916e-01
-8.617865294218063354e-02 -7.800079882144927979e-02 -1.664728075265884399e-01 3.112759292125701904e-01 1.316689252853393555e-01 2.310179769992828369e-01 -9.264346212148666382e-03 -6.536648422479629517e-02 1.695208996534347534e-01 8.968259394168853760e-02 1.504155099391937256e-01 -1.567946821451187134e-01 1.731065064668655396e-01 5.695463344454765320e-02 -1.864145547151565552e-01 -1.101382896304130554e-01 3.584871534258127213e-03 5.846285447478294373e-02 -3.603164479136466980e-02 2.464833706617355347e-01 1.283156871795654297e-01 3.654200434684753418e-01 -8.554423600435256958e-02 -1.675046682357788086e-01 -3.092944622039794922e-01 2.075926810503005981e-01 1.026723235845565796e-01 -1.878978908061981201e-01 -2.276390343904495239e-01 2.181980758905410767e-01 -6.791793555021286011e-02 -2.885048091411590576e-01
-2.617271840572357178e-01 -4.796136915683746338e-02 -3.426196798682212830e-02 -2.495347410440444946e-01 5.586236715316772461e-01 -1.656904630362987518e-02 -1.758526265621185303e-01 -3.383700177073478699e-02 -1.921720504760742188e-01 1.139535680413246155e-01 7.436475902795791626e-02 2.313233539462089539e-02 -9.981466829776763916e-02 4.990316461771726608e-03 7.886914908885955811e-02 -2.569548189640045166e-01 1.974745392799377441e-01 1.334616839885711670e-01 -1.054992824792861938e-01 -1.852161586284637451e-01 -1.023266091942787170e-01 1.239833459258079529e-01 -2.715218961238861084e-01 -1.377233415842056274e-01 -3.273184001445770264e-01 -6.936637312173843384e-02 -9.199581295251846313e-02 4.623665940016508102e-03 1.101855933666229248e-01 -8.705811202526092529e-02 1.075630635023117065e-01 -1.031358838081359863e-01
-4.574405252933502197e-01 -1.060107629746198654e-02 -8.686077594757080078e-02 1.800056844949722290e-01 1.620068699121475220e-01 3.577328845858573914e-02 -1.128451749682426453e-01 2.642346918582916260e-01 -6.881342828273773193e-02 3.436261713504791260e-01 1.910128444433212280e-01 1.896089017391204834e-01 1.790216416120529175e-01 6.659833341836929321e-02 -9.738451242446899414e-02 7.210148125886917114e-02 2.044917345046997070e-01 4.188804924488067627e-01 -7.077611237764358521e-02 9.126284159719944000e-03 -4.566572979092597961e-02 1.595027446746826172e-01 -9.068971872329711914e-02 2.894783914089202881e-01 1.240964233875274658e-02 1.259369254112243652e-01 -1.152935922145843506e-01 7.712722569704055786e-02 -8.459812402725219727e-02 -8.404614031314849854e-02 5.038692057132720947e-02 1.602643728256225586e-02
-1.041015982627868652e-01 3.192569315433502197e-02 1.676131933927536011e-01 2.396476268768310547e-01 1.319752633571624756e-01 -8.418241888284683228e-02 -1.569854617118835449e-01 1.002201065421104431e-01 1.861579120159149170e-01 3.450504690408706665e-02 9.119626134634017944e-02 -8.686698973178863525e-02 2.037576287984848022e-01 3.349798172712326050e-02 1.532139331102371216e-01 1.637147506698966026e-03 1.981030106544494629e-01 -1.174689233303070068e-01 -1.023139208555221558e-01 -6.588816642761230469e-02 1.641870476305484772e-02 1.664822101593017578e-01 7.629485428333282471e-02 2.376002669334411621e-01 -2.021967172622680664e-01 3.770983591675758362e-02 -2.105474323034286499e-01 -1.053458750247955322e-01 -1.848150193691253662e-01 2.527781017124652863e-02 2.823687493801116943e-01 -5.960085988044738770e-01
-3.518548011779785156e-01 -1.144137829542160034e-01 2.344594895839691162e-01 -5.529730767011642456e-02 1.656918525695800781e-01 -2.790490090847015381e-01 5.669734254479408264e-02 3.121063709259033203e-01 -8.738329261541366577e-02 2.318327873945236206e-02 -9.527362883090972900e-02 1.531430631875991821e-01 -6.949523836374282837e-02 7.243784517049789429e-02 2.129021845757961273e-02 -1.854508817195892334e-01 -1.806854605674743652e-01 -1.413402520120143890e-02 -4.730275869369506836e-01 -6.693901866674423218e-02 -4.695469141006469727e-02 -1.364035438746213913e-02 -1.530126295983791351e-02 3.715711086988449097e-02 -3.069555163383483887e-01 2.402437292039394379e-02 -4.300191998481750488e-03 -3.472651168704032898e-02 1.239923462271690369e-01 -3.624294698238372803e-02 9.361409395933151245e-02 -3.562909364700317383e-01
-2.151569426059722900e-01 6.421478092670440674e-02 1.954808980226516724e-01 -8.116272836923599243e-02 1.477597206830978394e-01 1.458187550306320190e-01 -2.674695849418640137e-02 1.375649720430374146e-01 4.518197476863861084e-01 1.495182812213897705e-01 -7.107926160097122192e-02 3.602389991283416748e-01 1.003800407052040100e-01 8.921813964843750000e-02 1.471519004553556442e-02 -9.149620309472084045e-03 3.028850257396697998e-01 1.223675673827528954e-03 -4.044640064239501953e-01 -5.611987784504890442e-02 1.109939664602279663e-01 2.388421148061752319e-01 -1.852924972772598267e-01 2.341352170333266258e-03 -2.125604003667831421e-01 -1.643783040344715118e-02 -1.271386742591857910e-01 -1.622915565967559814e-01 -3.361252602189779282e-03 8.333480358123779297e-02 -6.981272250413894653e-02 2.050831168889999390e-02
-1.061303317546844482e-01 -2.867933213710784912e-01 4.419679567217826843e-02 2.357461154460906982e-01 6.681791972368955612e-03 4.705318063497543335e-02 -2.533740997314453125e-01 2.088415026664733887e-01 2.310303747653961182e-01 1.163997203111648560e-01 -1.181030422449111938e-01 -9.407252073287963867e-02 -2.577121369540691376e-02 -7.177192717790603638e-02 1.972115933895111084e-01 -3.097763955593109131e-01 1.316091120243072510e-01 6.641798466444015503e-02 -2.813130319118499756e-01 9.708020091056823730e-02 -8.176109194755554199e-02 2.470376491546630859e-01 -8.847264200448989868e-02 -5.195653811097145081e-02 -9.335726499557495117e-02 -1.819963157176971436e-01 -3.009449243545532227e-01 4.747300222516059875e-02 -1.674885898828506470e-01 -3.470264375209808350e-02 2.248401492834091187e-01 -3.247929811477661133e-01
-3.280520141124725342e-01 -2.368845939636230469e-01 6.730071455240249634e-02 -7.120618224143981934e-02 2.353293448686599731e-01 -2.611961364746093750e-01 -1.188191398978233337e-01 1.133892983198165894e-01 1.704428344964981079e-01 8.817596733570098877e-02 -8.595776557922363281e-02 9.191126376390457153e-02 -4.903351068496704102e-01 2.558974027633666992e-01 -1.654985733330249786e-02 5.785059928894042969e-02 3.365811705589294434e-02 -1.151299402117729187e-01 6.771980226039886475e-02 -3.778916224837303162e-02 -1.081420555710792542e-01 -5.128622800111770630e-02 1.287492662668228149e-01 2.451989650726318359e-01 -2.028235644102096558e-01 3.597617894411087036e-02 7.808338105678558350e-02 9.799467027187347412e-02 -1.660836637020111084e-01 1.742852628231048584e-01 7.404666976071894169e-04 -2.939009964466094971e-01
-1.201056391000747681e-01 -2.065264582633972168e-01 -1.782804578542709351e-01 2.943268418312072754e-02 3.826676309108734131e-01 1.237684488296508789e-02 -1.332328319549560547e-01 3.352516293525695801e-01 -1.584727317094802856e-02 1.806757450103759766e-01 -9.338900446891784668e-02 1.468280106782913208e-01 -6.747949868440628052e-02 3.052664101123809814e-01 2.755108177661895752e-01 -2.088040709495544434e-01 -5.581181868910789490e-02 6.027659401297569275e-02 -8.677356876432895660e-03 -8.492604643106460571e-02 -2.810257375240325928e-01 2.182471007108688354e-02 -2.550399005413055420e-01 -2.254981994628906250e-01 -1.636112779378890991e-01 1.892436295747756958e-02 1.588456034660339355e-01 1.957779936492443085e-02 4.982758685946464539e-02 7.219504565000534058e-02 1.961276084184646606e-01 -2.117363810539245605e-01
-3.560183346271514893e-01 8.733728528022766113e-02 -1.424125116318464279e-02 1.595337092876434326e-01 3.328420817852020264e-01 1.487668454647064209e-01 -1.645758897066116333e-01 2.962617576122283936e-01 -5.243781954050064087e-02 3.004525601863861084e-01 2.020054161548614502e-01 8.685880899429321289e-02 7.437361776828765869e-02 -5.439646076411008835e-03 1.486027389764785767e-01 -2.088207565248012543e-02 1.245413273572921753e-01 3.982156515121459961e-01 -2.229983210563659668e-01 -3.372085094451904297e-02 -7.662497460842132568e-02 1.924608051776885986e-01 -1.472190469503402710e-01 6.870278716087341309e-02 1.061658607795834541e-03 1.264038830995559692e-01 -2.018354982137680054e-01 -1.611369997262954712e-01 -5.281342193484306335e-02 -2.024126350879669189e-01 2.884743362665176392e-02 3.484126180410385132e-02
-5.834845080971717834e-02 -1.766330003738403320e-01 -1.126342490315437317e-01 -8.913318067789077759e-02 2.083076536655426025e-01 3.155869990587234497e-02 8.124601840972900391e-02 2.158993631601333618e-01 2.174495309591293335e-01 -3.286104649305343628e-02 5.182025209069252014e-02 3.281318545341491699e-01 2.023862898349761963e-01 9.303674846887588501e-02 -3.033236041665077209e-02 -7.966180890798568726e-02 2.145864516496658325e-01 2.995905876159667969e-01 -2.466346882283687592e-02 -8.364026248455047607e-02 2.611691057682037354e-01 -1.347091048955917358e-01 1.311356723308563232e-01 -2.388136535882949829e-01 4.299358651041984558e-02 4.947744775563478470e-03 -9.079936891794204712e-02 1.289289891719818115e-01 -4.070630371570587158e-01 1.788681373000144958e-02 1.195991262793540955e-01 -3.471408784389495850e-01
3.943715989589691162e-02 -1.428688466548919678e-01 -5.646555125713348389e-02 5.650465562939643860e-02 4.643747508525848389e-01 6.708864867687225342e-02 -1.511331647634506226e-01 3.507408499717712402e-01 2.150356024503707886e-01 -1.390756517648696899e-01 -2.209647372364997864e-02 6.517095118761062622e-02 -8.310327678918838501e-02 -7.264839857816696167e-02 -1.002964153885841370e-01 -1.996760964393615723e-01 -5.799287930130958557e-02 4.569568112492561340e-02 -1.099191308021545410e-01 3.221885263919830322e-01 9.280353039503097534e-02 4.201568663120269775e-01 6.352854520082473755e-02 -2.186426222324371338e-01 -1.966481655836105347e-01 1.035536229610443115e-01 -9.975562244653701782e-02 -1.319007724523544312e-01 -2.096671797335147858e-02 8.939401060342788696e-02 -1.106637045741081238e-01 -1.321786046028137207e-01
-6.313785165548324585e-02 3.778613209724426270e-01 5.866872146725654602e-02 1.887467354536056519e-01 3.414556384086608887e-01 -1.249462440609931946e-01 -4.324604198336601257e-02 -2.217875272035598755e-01 2.582257799804210663e-02 1.212049126625061035e-01 7.031682133674621582e-02 1.520594302564859390e-02 -1.688436120748519897e-01 3.147765398025512695e-01 1.562682986259460449e-01 -2.467497736215591431e-01 1.972936391830444336e-01 1.304476410150527954e-01 -1.617684066295623779e-01 2.769703865051269531e-01 5.279071629047393799e-02 9.827955067157745361e-02 -1.178879290819168091e-01 2.693898603320121765e-02 -2.216644287109375000e-01 1.409549172967672348e-02 1.815313356928527355e-03 2.303171157836914062e-02 -1.410883385688066483e-02 3.137277960777282715e-01 -2.377437204122543335e-01 -8.103817701339721680e-02
-3.247373998165130615e-01 -4.203924536705017090e-01 3.412340208888053894e-02 -3.178615868091583252e-02 -4.485588893294334412e-02 4.244854208081960678e-03 4.683481529355049133e-02 1.098118647933006287e-01 2.066872119903564453e-01 2.333229929208755493e-01 -4.913148283958435059e-02 -1.291982363909482956e-02 1.265632454305887222e-02 -1.516267955303192139e-01 1.876862160861492157e-02 -4.030166193842887878e-02 -1.583224087953567505e-01 1.018311753869056702e-01 -1.970149725675582886e-01 -3.116186708211898804e-02 1.283679157495498657e-01 1.885133385658264160e-01 -3.335826471447944641e-02 4.727835953235626221e-02 -4.615282416343688965e-01 7.637504488229751587e-02 -9.587869048118591309e-02 -1.105038970708847046e-01 -6.681130826473236084e-02 -4.129161313176155090e-02 1.361708641052246094e-01 -4.230244755744934082e-01
-2.896572053432464600e-01 -2.352956682443618774e-01 -1.898613125085830688e-01 -1.411910057067871094e-01 4.720476865768432617e-01 9.161305427551269531e-02 1.306036710739135742e-01 8.387421816587448120e-02 1.066617965698242188e-01 1.355531159788370132e-02 5.154890194535255432e-02 -2.821118235588073730e-01 -2.817632630467414856e-02 7.196626812219619751e-02 -1.577331721782684326e-01 -1.654773801565170288e-01 -6.687925779260694981e-04 -1.052520424127578735e-01 -2.731220722198486328e-01 1.523156017065048218e-01 6.814437359571456909e-02 1.401878744363784790e-01 5.957930162549018860e-02 -2.036267518997192383e-01 -2.257109433412551880e-01 -6.454193964600563049e-03 -6.510098278522491455e-02 2.353968620300292969e-01 9.881520963972434402e-05 1.250225305557250977e-01 6.017753481864929199e-02 -2.988730967044830322e-01
-1.402240097522735596e-01 -2.138396203517913818e-01 3.334552645683288574e-01 9.616313874721527100e-02 4.098940789699554443e-01 5.734231323003768921e-02 1.316910982131958008e-01 3.910920917987823486e-01 -9.282421669922769070e-04 2.003416568040847778e-01 3.657793253660202026e-02 3.133732080459594727e-01 -7.224830985069274902e-02 1.408951878547668457e-01 -2.586766704916954041e-02 -5.285833403468132019e-02 1.869326829910278320e-02 1.299664080142974854e-01 7.824333757162094116e-02 -1.165737807750701904e-01 1.417776010930538177e-02 -7.787298411130905151e-02 -9.521643072366714478e-02 -9.328714013099670410e-02 -1.853605210781097412e-01 6.025465205311775208e-02 -2.898716628551483154e-01 -2.168968468904495239e-01 -2.345941215753555298e-01 -7.594819366931915283e-02 8.328421413898468018e-02 -8.109713345766067505e-02
-3.017311729490756989e-02 9.931115806102752686e-02 -1.571989357471466064e-01 5.008703842759132385e-02 1.252863407135009766e-01 -9.968215972185134888e-02 -2.825711369514465332e-01 1.241594478487968445e-01 2.282612472772598267e-01 3.284465670585632324e-01 -3.209654092788696289e-01 1.704542487859725952e-01 3.880823403596878052e-02 1.692088246345520020e-01 3.963844180107116699e-01 -1.583121567964553833e-01 1.432545930147171021e-01 1.117159500718116760e-01 -1.720973253250122070e-01 -1.045969426631927490e-01 6.899398565292358398e-02 1.034479737281799316e-01 -8.596071600914001465e-02 1.721015274524688721e-01 -1.263319700956344604e-01 5.653968080878257751e-02 1.896368861198425293e-01 6.768141686916351318e-02 1.442434638738632202e-01 6.392987072467803955e-02 -4.262592643499374390e-02 -3.525575697422027588e-01
-2.701699137687683105e-01 -1.907150298357009888e-01 3.275470137596130371e-01 1.390418112277984619e-01 1.941316425800323486e-01 -2.035968005657196045e-02 -1.532351672649383545e-01 9.576812386512756348e-03 -1.262380629777908325e-01 3.227438628673553467e-01 1.131193619221448898e-02 2.406562715768814087e-01 -9.120605885982513428e-02 -8.153066784143447876e-02 7.782538235187530518e-02 3.005642443895339966e-02 1.841463595628738403e-01 -1.480824034661054611e-02 -2.032311707735061646e-01 -8.156813681125640869e-02 1.315321028232574463e-01 5.277721956372261047e-02 -2.649286687374114990e-01 1.929876804351806641e-01 -2.349962294101715088e-01 1.320000272244215012e-03 1.613814197480678558e-02 5.764510110020637512e-02 -2.888773679733276367e-01 -1.425987333059310913e-01 2.088202536106109619e-01 -2.940598130226135254e-01
-4.607165604829788208e-02 -9.571053832769393921e-02 -1.313097774982452393e-01 -1.370407640933990479e-01 2.440015226602554321e-01 -1.961875110864639282e-01 1.695359051227569580e-01 -7.644288986921310425e-02 6.334873288869857788e-02 2.442549765110015869e-01 7.706811651587486267e-03 4.218515381217002869e-02 -3.209794759750366211e-01 3.136100471019744873e-01 1.088654063642024994e-02 -2.270530015230178833e-01 2.187667787075042725e-01 1.565656438469886780e-02 -2.681484222412109375e-01 3.170806914567947388e-02 1.508494317531585693e-01 -1.254933327436447144e-01 -1.004439592361450195e-01 -1.077263802289962769e-01 -1.745246350765228271e-02 1.350408494472503662e-01 -4.344458580017089844e-01 -4.466481506824493408e-02 -2.436305433511734009e-01 -1.344848573207855225e-01 -4.137680679559707642e-02 -1.785367131233215332e-01
-2.732107341289520264e-01 -2.302761226892471313e-01 -1.328821927309036255e-01 1.297608166933059692e-01 3.001105189323425293e-01 -1.813347488641738892e-01 8.394151180982589722e-02 -3.425476141273975372e-03 1.256243139505386353e-01 1.049555838108062744e-01 -1.621194481849670410e-01 6.820096075534820557e-02 -3.857018649578094482e-01 2.281542867422103882e-01 -3.499314934015274048e-02 6.401982158422470093e-02 -2.586595015600323677e-03 -1.470664590597152710e-01 -4.673516005277633667e-02 6.391607969999313354e-02 5.679133161902427673e-02 -1.436234824359416962e-02 2.314917445182800293e-01 1.819405108690261841e-01 -3.977592289447784424e-02 3.781911432743072510e-01 2.063606977462768555e-01 2.687381580471992493e-02 -1.343293637037277222e-01 2.319218963384628296e-01 5.961979925632476807e-02 -2.502415478229522705e-01
-7.047114521265029907e-02 -1.348227411508560181e-01 -2.862806618213653564e-01 4.994533210992813110e-02 3.347536325454711914e-01 -3.902538865804672241e-02 9.550239145755767822e-02 1.628966778516769409e-01 4.330186173319816589e-02 2.305939644575119019e-01 -1.640050858259201050e-01 1.252712756395339966e-01 -1.959127783775329590e-01 2.366791814565658569e-01 1.885439157485961914e-01 -2.333749085664749146e-01 -3.507369011640548706e-02 3.999188914895057678e-02 1.077982485294342041e-01 1.933262050151824951e-01 -2.607142627239227295e-01 -3.500504419207572937e-02 -3.017286062240600586e-01 2.251670695841312408e-02 -1.985316425561904907e-01 9.740736335515975952e-02 -5.893503874540328979e-02 -1.476135477423667908e-02 1.437235325574874878e-01 -7.413066178560256958e-02 9.742590598762035370e-03 -4.119531810283660889e-01
6.537064909934997559e-02 -1.145964190363883972e-01 -2.588626742362976074e-01 1.359257847070693970e-02 3.265036046504974365e-01 -7.959990203380584717e-02 -4.595937952399253845e-02 4.853282496333122253e-02 -6.539239734411239624e-02 7.704041153192520142e-02 1.927959173917770386e-01 1.847217231988906860e-02 -2.240584939718246460e-01 3.792254924774169922e-01 3.549454510211944580e-01 -2.520043551921844482e-01 1.886910051107406616e-01 3.312410414218902588e-02 -2.558846473693847656e-01 -6.774485111236572266e-02 6.907211989164352417e-02 -1.132105141878128052e-01 -7.988408207893371582e-02 5.518381670117378235e-02 -2.679334580898284912e-01 -1.371961236000061035e-01 -4.987655580043792725e-02 7.992601953446865082e-03 -2.886736094951629639e-01 7.607483863830566406e-02 -2.057379633188247681e-01 -9.148230403661727905e-02
-5.739937722682952881e-02 -8.434725552797317505e-02 -1.853447854518890381e-01 2.943551912903785706e-02 2.050229758024215698e-01 9.875682741403579712e-02 -1.582922786474227905e-01 1.512321531772613525e-01 -2.126055508852005005e-01 4.742151126265525818e-02 -1.067423895001411438e-01 -5.340119451284408569e-02 -9.090630710124969482e-02 3.825877010822296143e-01 -1.532877534627914429e-01 3.531323000788688660e-02 7.717850804328918457e-02 5.985778570175170898e-02 -1.150823831558227539e-01 1.480203121900558472e-01 3.950880765914916992e-01 3.150237202644348145e-01 -4.275599122047424316e-02 -1.353254821151494980e-02 -2.193083167076110840e-01 -3.962665051221847534e-02 -1.140310019254684448e-01 1.497385203838348389e-01 -1.815233677625656128e-01 -4.760087281465530396e-02 -2.575202286243438721e-01 -3.534350395202636719e-01
-1.187721937894821167e-01 1.325490623712539673e-01 6.727907806634902954e-02 3.112713806331157684e-02 2.716631591320037842e-01 2.014947868883609772e-02 -8.490435779094696045e-02 2.764377929270267487e-02 -1.276026219129562378e-01 3.067848086357116699e-01 2.037287801504135132e-01 6.004703044891357422e-02 9.409584105014801025e-02 1.141377612948417664e-01 -8.742884546518325806e-02 -2.345351427793502808e-01 -1.607981473207473755e-01 1.592552363872528076e-01 -5.263694748282432556e-02 2.519533038139343262e-01 1.604931056499481201e-02 2.794859409332275391e-01 -2.471688017249107361e-02 8.739566802978515625e-02 4.269084706902503967e-02 -4.160696268081665039e-02 -1.476461142301559448e-01 8.272997289896011353e-02 -4.348078072071075439e-01 3.805509805679321289e-01 -1.369856446981430054e-01 -2.273297607898712158e-01
-1.487804651260375977e-01 7.684696000069379807e-03 -6.603247672319412231e-02 1.935572326183319092e-01 8.135206997394561768e-02 2.164641767740249634e-01 -3.916173428297042847e-02 5.687792971730232239e-02 2.772486507892608643e-01 -7.827991992235183716e-02 1.694844514131546021e-01 6.571488827466964722e-02 -5.694898590445518494e-02 9.900205768644809723e-03 6.407643854618072510e-02 -5.376737564802169800e-02 2.341986149549484253e-01 -1.945006102323532104e-01 -7.117713335901498795e-03 3.994634151458740234e-01 4.834162071347236633e-03 1.755298823118209839e-01 -2.778352610766887665e-02 -1.926651149988174438e-01 -1.735334545373916626e-01 9.034884162247180939e-03 -9.093841165304183960e-02 2.923928014934062958e-02 -3.265905976295471191e-01 2.511417567729949951e-01 7.607846707105636597e-02 -4.642112255096435547e-01
-4.074615836143493652e-01 -1.342942118644714355e-01 -2.666026949882507324e-01 4.240520671010017395e-02 9.387084841728210449e-02 -1.042121797800064087e-01 -2.382626235485076904e-01 -1.143212690949440002e-01 1.479748487472534180e-01 2.171494960784912109e-01 1.020819023251533508e-01 -1.701459139585494995e-01 -6.234727054834365845e-02 -3.076128475368022919e-02 -6.830092519521713257e-02 5.852282512933015823e-03 2.488250881433486938e-01 -1.891073770821094513e-02 -4.846648126840591431e-02 9.400867670774459839e-02 3.170549273490905762e-01 8.352824300527572632e-02 7.494425773620605469e-02 -1.431285887956619263e-01 -1.528643220663070679e-01 3.410216048359870911e-02 -3.049946203827857971e-02 2.246378213167190552e-01 9.913837909698486328e-02 4.153384268283843994e-02 -9.063863754272460938e-02 -4.825434088706970215e-01
-3.896843194961547852e-01 -3.260466456413269043e-02 6.045588850975036621e-02 2.294665873050689697e-01 3.509525656700134277e-01 -3.106159903109073639e-02 1.051833853125572205e-03 1.207004636526107788e-01 -6.204044446349143982e-03 2.466932535171508789e-01 1.808083951473236084e-01 1.478307247161865234e-01 -1.140778064727783203e-01 3.683094978332519531e-01 -2.304998338222503662e-01 -3.203393816947937012e-01 -1.826484687626361847e-02 -8.270293474197387695e-03 -7.901833951473236084e-02 2.173199504613876343e-01 -1.233734413981437683e-01 2.034424245357513428e-01 7.540898025035858154e-02 1.880583353340625763e-02 9.938753396272659302e-02 1.220870688557624817e-01 6.379957497119903564e-02 -1.671721041202545166e-01 -2.518390771001577377e-03 1.148917078971862793e-01 -1.039772331714630127e-01 -1.867474019527435303e-01
-1.004613712430000305e-01 -1.262074559926986694e-01 -1.502679437398910522e-01 -1.667294651269912720e-02 2.935765981674194336e-01 1.081621721386909485e-01 -1.801661998033523560e-01 -9.276975691318511963e-02 3.209663927555084229e-01 3.739444315433502197e-01 1.904394328594207764e-01 2.103624194860458374e-01 1.409331262111663818e-01 3.599651455879211426e-01 1.859298944473266602e-01 -4.792757704854011536e-02 1.994038373231887817e-01 2.838318645954132080e-01 -8.033685386180877686e-02 -1.113982126116752625e-02 -2.640658318996429443e-01 1.169449314475059509e-01 1.324581354856491089e-01 9.302458912134170532e-02 -8.223623037338256836e-02 6.872814893722534180e-02 1.745899170637130737e-01 7.064867019653320312e-02 7.185487449169158936e-02 -3.690718859434127808e-02 3.603973612189292908e-02 -1.058375462889671326e-01
3.921958059072494507e-02 8.889786154031753540e-02 -1.512725055217742920e-01 1.452450454235076904e-01 2.668165266513824463e-01 -1.561816036701202393e-01 1.818610355257987976e-02 1.913086175918579102e-01 1.990781426429748535e-01 1.999392360448837280e-01 -2.251502275466918945e-01 1.915036290884017944e-01 -6.550867855548858643e-02 2.443059086799621582e-01 9.854747354984283447e-02 -2.196648120880126953e-01 1.301733106374740601e-01 9.311757236719131470e-02 -4.151172935962677002e-02 -1.892967820167541504e-01 -2.492632567882537842e-01 3.159100711345672607e-01 -3.419507741928100586e-01 -9.796055406332015991e-02 -1.124180182814598083e-01 1.851860284805297852e-01 6.330063939094543457e-02 1.733968704938888550e-01 3.023630194365978241e-02 8.622659742832183838e-02 8.036074042320251465e-02 -2.787623405456542969e-01
-2.137553989887237549e-01 1.605450510978698730e-01 -1.983429044485092163e-01 3.593847528100013733e-02 2.672715187072753906e-01 8.488775044679641724e-02 -3.578976728022098541e-03 -5.734107270836830139e-02 7.073451578617095947e-02 1.691519170999526978e-01 7.404299825429916382e-02 2.241517603397369385e-01 -1.909418217837810516e-02 4.069113135337829590e-01 2.365315109491348267e-01 -1.245040595531463623e-01 1.802856028079986572e-01 -9.001298807561397552e-03 1.388222724199295044e-01 -2.645163238048553467e-02 -2.823727950453758240e-02 1.310562938451766968e-01 -2.237471193075180054e-01 -7.586242631077766418e-03 -2.550545036792755127e-01 1.846958547830581665e-01 2.628198564052581787e-01 8.831182494759559631e-03 -1.229135319590568542e-01 1.378888785839080811e-01 -3.591865599155426025e-01 -1.647037714719772339e-01
-3.000705540180206299e-01 1.429104357957839966e-01 1.544222235679626465e-02 1.099769026041030884e-01 3.525463938713073730e-01 -6.388094276189804077e-02 -2.345785796642303467e-01 1.338826566934585571e-01 -2.203757017850875854e-01 1.171819418668746948e-01 -1.862806677818298340e-01 -2.251170016825199127e-02 -2.588555775582790375e-02 4.821388050913810730e-02 -2.000094801187515259e-01 -1.402379423379898071e-01 -4.652696102857589722e-02 6.231808103621006012e-03 -2.724625542759895325e-02 -4.886708920821547508e-04 6.044805794954299927e-02 -9.650433808565139771e-02 1.708481162786483765e-01 -1.767064779996871948e-01 5.843596532940864563e-02 1.155733466148376465e-01 -6.035849452018737793e-03 1.222071349620819092e-01 -3.982806205749511719e-01 2.290275990962982178e-01 7.794366031885147095e-02 -4.364436566829681396e-01
[truncated: 3,269,723 more chars]
