# Supplementary material for: The Language of Innovation
Source: PLoS One. 2020 Apr 30;15(4):e0230107. doi: 10.1371/journal.pone.0230107 (PMC7194493; doi:10.1371/journal.pone.0230107)
Supplement: S14 File — (GZ) [file pone.0230107.s014.tar.gz › 1992-1996/V2Run_11_VS_4500_embeddings1992-1996ED32.txt]

2.189502716064453125e-01 8.762035518884658813e-02 9.597305953502655029e-02 1.986198276281356812e-01 -1.738461554050445557e-01 3.432101309299468994e-01 8.228208124637603760e-02 -2.819965183734893799e-01 1.915403306484222412e-01 2.259209156036376953e-01 2.463962137699127197e-02 1.292456686496734619e-01 -6.369221955537796021e-02 7.721325382590293884e-03 -8.198586851358413696e-02 -9.776953607797622681e-02 -3.331258296966552734e-01 -3.523508310317993164e-01 3.281060159206390381e-01 -2.499140799045562744e-03 1.194626558572053909e-02 4.120130324736237526e-04 8.133693784475326538e-02 1.291031390428543091e-01 3.190185502171516418e-02 2.086383700370788574e-01 -8.670445531606674194e-02 3.293813765048980713e-01 4.358039423823356628e-02 1.846313476562500000e-02 8.348298817873001099e-02 1.239019329659640789e-03
8.429910242557525635e-02 5.126866698265075684e-01 -4.229891672730445862e-02 -8.520995080471038818e-02 5.404539033770561218e-02 2.511778175830841064e-01 -5.655255541205406189e-02 1.070131734013557434e-01 1.043441817164421082e-01 4.610648378729820251e-02 9.749145805835723877e-02 8.689125627279281616e-02 -5.996526684612035751e-03 2.585534155368804932e-01 -9.577787667512893677e-02 -6.241489574313163757e-02 -2.181191444396972656e-01 -2.486920682713389397e-03 -1.379424333572387695e-01 -1.364713460206985474e-01 1.765579581260681152e-01 4.207790195941925049e-01 8.609461784362792969e-02 2.666291594505310059e-01 2.194025814533233643e-01 -1.459604948759078979e-01 1.273765265941619873e-01 2.504570186138153076e-01 8.256436139345169067e-02 -1.891472004354000092e-02 -1.404468994587659836e-02 -5.078193917870521545e-02
2.124796062707901001e-01 3.685816526412963867e-01 -3.097141906619071960e-02 1.794508546590805054e-01 1.088309660553932190e-01 2.590928375720977783e-01 -2.506204545497894287e-01 6.386672705411911011e-02 -4.052084386348724365e-01 1.419472601264715195e-02 7.183496654033660889e-02 1.573307365179061890e-01 7.339818030595779419e-02 5.389122292399406433e-02 6.064521614462137222e-03 -1.150196343660354614e-01 -1.082832291722297668e-01 2.875843830406665802e-02 2.101380825042724609e-01 -2.234974950551986694e-01 2.096328288316726685e-01 1.847600340843200684e-01 -1.669392688199877739e-03 3.613701760768890381e-01 2.581626363098621368e-02 -1.437830924987792969e-01 -7.658886909484863281e-02 2.037043273448944092e-01 3.154044970870018005e-02 -7.510475814342498779e-02 -4.122955724596977234e-02 -1.781490147113800049e-01
3.091570436954498291e-01 4.129841029644012451e-01 3.985096514225006104e-02 2.285119891166687012e-01 -7.649539504200220108e-03 -5.838450416922569275e-02 -4.466674476861953735e-02 1.263927817344665527e-01 -1.950868964195251465e-01 -6.071641668677330017e-02 7.497750222682952881e-02 -8.050554990768432617e-02 9.948272258043289185e-02 3.607172891497612000e-02 1.805123537778854370e-01 7.832713425159454346e-02 1.164691150188446045e-01 1.111068800091743469e-01 2.573069632053375244e-01 -2.349364757537841797e-01 2.163737267255783081e-01 2.195703238248825073e-01 2.869931459426879883e-01 1.949420124292373657e-01 5.653621628880500793e-03 2.456472814083099365e-01 1.202036514878273010e-01 2.159142941236495972e-01 -7.119292765855789185e-02 -1.961180567741394043e-01 3.438287973403930664e-02 -1.612246185541152954e-01
3.047371208667755127e-01 3.145615458488464355e-01 2.259185723960399628e-02 1.477985978126525879e-01 -2.144688181579113007e-02 2.354841828346252441e-01 1.025708839297294617e-01 -1.395666622556746006e-03 -1.110476106405258179e-01 1.126101836562156677e-01 -3.530187904834747314e-02 4.617238044738769531e-02 -2.263143844902515411e-02 -1.647368818521499634e-02 -3.421276435256004333e-02 1.929489523172378540e-02 8.726248517632484436e-03 2.860046736896038055e-02 -6.558987498283386230e-02 -6.358818709850311279e-02 4.576375782489776611e-01 1.010897010564804077e-01 1.253290176391601562e-01 1.306560188531875610e-01 -1.309161633253097534e-01 2.617012560367584229e-01 2.367755323648452759e-01 3.961009979248046875e-01 -2.140094786882400513e-01 -1.467954963445663452e-01 5.220793187618255615e-02 2.415567189455032349e-01
-1.420607864856719971e-01 1.010195612907409668e-01 -1.522732675075531006e-01 1.120309978723526001e-01 -2.093244343996047974e-01 2.256496697664260864e-01 -1.815266013145446777e-01 -9.530807286500930786e-02 7.518783956766128540e-02 -6.321457028388977051e-02 2.454937398433685303e-01 3.910622373223304749e-02 -1.077956184744834900e-01 4.728380963206291199e-02 -2.448445260524749756e-01 2.420774996280670166e-01 7.079065591096878052e-02 9.102243185043334961e-02 3.381716310977935791e-01 -1.383206099271774292e-01 9.099990874528884888e-02 7.520234584808349609e-02 -2.320527844130992889e-02 9.977811574935913086e-02 -2.166753113269805908e-01 8.921129256486892700e-02 -1.521766185760498047e-01 5.572047233581542969e-01 -8.773449063301086426e-02 -5.047035962343215942e-02 -5.172684788703918457e-03 -1.523852348327636719e-01
1.187576353549957275e-01 2.994587421417236328e-01 7.104626297950744629e-02 2.142358869314193726e-01 5.874409899115562439e-02 3.725584447383880615e-01 -9.497902542352676392e-02 -2.472440302371978760e-01 4.695474728941917419e-02 2.132944613695144653e-01 1.093113794922828674e-01 -2.949124574661254883e-01 -2.602924406528472900e-01 1.993504166603088379e-01 -1.125977113842964172e-01 2.465975470840930939e-02 -1.017287299036979675e-01 -9.378299862146377563e-02 1.722764670848846436e-01 2.555124834179878235e-02 1.632494181394577026e-01 3.204045891761779785e-01 8.078202605247497559e-02 3.339183330535888672e-01 7.881941646337509155e-02 9.639356285333633423e-02 -1.469913274049758911e-01 8.979375660419464111e-02 1.003777906298637390e-01 -1.054584085941314697e-01 4.660490155220031738e-02 1.092302240431308746e-02
1.659261435270309448e-01 2.838721573352813721e-01 -1.433795988559722900e-01 3.524150848388671875e-01 -2.565369606018066406e-01 -2.977664582431316376e-02 -1.176531240344047546e-01 8.877164870500564575e-02 -1.550565510988235474e-01 3.964443802833557129e-01 4.861350730061531067e-02 -2.260030712932348251e-03 1.931709647178649902e-01 1.329186707735061646e-01 -1.300388667732477188e-02 -4.636333510279655457e-02 -7.929341495037078857e-02 -1.159362643957138062e-01 2.392410039901733398e-01 -1.472053676843643188e-01 2.633288204669952393e-01 2.083607912063598633e-01 1.817893832921981812e-01 8.381947129964828491e-02 -5.230361968278884888e-02 -5.788468196988105774e-02 1.726665794849395752e-01 2.278661429882049561e-01 1.183880418539047241e-01 -2.384560406208038330e-01 8.152986317873001099e-02 -3.192988783121109009e-02
2.823379077017307281e-02 4.027077853679656982e-01 1.397924274206161499e-01 9.824554622173309326e-02 -2.740332186222076416e-01 1.506548970937728882e-01 1.392023712396621704e-01 5.358060076832771301e-02 2.842325717210769653e-02 3.832070827484130859e-01 1.774031221866607666e-01 -9.209923446178436279e-02 -1.145010590553283691e-01 2.795360982418060303e-01 -1.621777862310409546e-01 5.483397468924522400e-02 -1.340602338314056396e-01 -1.043734252452850342e-01 -1.689935475587844849e-02 9.248029440641403198e-03 2.308593988418579102e-01 -1.893351972103118896e-02 1.927693039178848267e-01 3.683254122734069824e-01 7.926885038614273071e-02 -2.634124457836151123e-02 -1.061659380793571472e-01 1.989595890045166016e-01 8.669129014015197754e-02 -2.518924884498119354e-02 4.235835000872612000e-02 -2.369261980056762695e-01
2.594527900218963623e-01 3.869513571262359619e-01 1.146904528141021729e-01 7.091276347637176514e-02 -8.488366752862930298e-02 -1.222631931304931641e-01 1.228252351284027100e-01 4.880178719758987427e-02 8.110367506742477417e-02 -8.738434314727783203e-02 3.122298121452331543e-01 -1.566052287817001343e-01 6.038121506571769714e-02 1.710551381111145020e-01 -5.152070149779319763e-02 -1.633242368698120117e-01 -1.545421034097671509e-01 -1.761262565851211548e-01 1.272487193346023560e-01 1.029272470623254776e-02 2.181667387485504150e-01 3.260749578475952148e-01 2.734557986259460449e-01 3.040534257888793945e-01 4.604619741439819336e-02 -2.881589531898498535e-01 -1.698818057775497437e-02 3.805662319064140320e-02 -1.185162272304296494e-02 1.342354863882064819e-01 -4.388664662837982178e-02 1.654064804315567017e-01
6.277036666870117188e-02 2.262631207704544067e-01 -6.401917338371276855e-02 -1.414187550544738770e-01 -1.667841821908950806e-01 9.754616767168045044e-02 -8.522702008485794067e-02 -1.614300161600112915e-01 6.620967388153076172e-02 1.724828593432903290e-02 2.684592604637145996e-01 3.408620133996009827e-02 -1.508555263280868530e-01 3.182365298271179199e-01 -1.920303888618946075e-02 -1.432983279228210449e-01 -2.794057428836822510e-01 -3.292081505060195923e-02 2.850176095962524414e-01 1.381288748234510422e-03 2.021958380937576294e-01 3.535411953926086426e-01 3.786002397537231445e-01 3.412245512008666992e-01 8.224008604884147644e-03 -3.385493904352188110e-02 -8.876714855432510376e-02 -6.686519831418991089e-02 1.929413899779319763e-02 -1.601313054561614990e-01 -2.181764878332614899e-02 -3.425356373190879822e-02
1.768407076597213745e-01 2.390135079622268677e-01 -1.864058077335357666e-01 8.556419983506202698e-03 -1.578065603971481323e-01 5.276404321193695068e-02 -5.629102885723114014e-02 -9.625981003046035767e-02 1.198827056214213371e-03 2.872411012649536133e-01 1.857611536979675293e-02 -1.503432393074035645e-01 4.945627599954605103e-02 -1.123682479374110699e-03 1.105600893497467041e-01 -1.521094441413879395e-01 -1.810372173786163330e-01 -7.090535759925842285e-02 4.145712256431579590e-01 -2.986373007297515869e-01 -3.301929309964179993e-02 2.246775627136230469e-01 4.035964980721473694e-02 2.732914984226226807e-01 9.410022944211959839e-02 2.990366816520690918e-01 6.113096699118614197e-02 2.138614952564239502e-01 2.413748949766159058e-01 -2.423032820224761963e-01 2.990770619362592697e-03 -4.378118366003036499e-02
9.835698455572128296e-02 2.763831317424774170e-01 -2.361826449632644653e-01 2.111520171165466309e-01 -3.516442701220512390e-02 1.841829568147659302e-01 -6.730715185403823853e-02 -1.530012488365173340e-01 -3.143545389175415039e-01 -4.401918128132820129e-02 1.904559731483459473e-01 -1.739560812711715698e-01 -1.591887921094894409e-01 1.182643845677375793e-01 -6.605641543865203857e-02 -1.785391569137573242e-02 6.470788270235061646e-02 -1.969042122364044189e-01 4.379572868347167969e-01 -2.331508398056030273e-01 3.082107603549957275e-01 -4.016988351941108704e-02 1.625034362077713013e-01 2.125240713357925415e-01 -2.674464508891105652e-02 5.602715164422988892e-02 -7.418682426214218140e-02 1.456975191831588745e-01 -5.981349851936101913e-03 -1.443964093923568726e-01 -4.674937576055526733e-02 -1.679524779319763184e-01
2.800019979476928711e-01 1.118137761950492859e-01 2.324180454015731812e-01 7.337726652622222900e-02 -2.899258434772491455e-01 -6.403065472841262817e-02 -9.878282248973846436e-02 1.693916320800781250e-01 3.138399124145507812e-02 1.998796612024307251e-01 2.032721340656280518e-01 4.732307419180870056e-02 -2.578770220279693604e-01 2.862401604652404785e-01 -1.262179464101791382e-01 -9.490473568439483643e-02 2.397359907627105713e-02 -1.371306180953979492e-01 9.374352544546127319e-02 -7.511201500892639160e-02 1.475543975830078125e-01 2.704111635684967041e-01 2.280144840478897095e-01 3.234170377254486084e-01 2.116460800170898438e-01 -1.512938831001520157e-02 8.831137791275978088e-03 2.038195282220840454e-01 -1.749034672975540161e-01 -1.069016158580780029e-01 7.064604759216308594e-02 -2.151087224483489990e-01
1.456895768642425537e-01 4.059132337570190430e-01 2.991166412830352783e-01 -1.174522191286087036e-02 2.060844190418720245e-02 1.057228893041610718e-01 3.003005385398864746e-01 9.509313106536865234e-02 -2.473498284816741943e-01 3.518389761447906494e-01 1.577541977167129517e-01 1.478914767503738403e-01 1.770375221967697144e-01 3.085966221988201141e-03 -9.832972288131713867e-02 -5.918110907077789307e-02 -5.100581794977188110e-02 1.927414089441299438e-01 2.664475142955780029e-01 -4.316844418644905090e-02 2.466127276420593262e-01 1.888529360294342041e-01 1.031675338745117188e-01 1.947541534900665283e-01 -1.248529553413391113e-01 8.324070274829864502e-02 8.032242767512798309e-03 1.747023314237594604e-01 -5.937162321060895920e-03 -1.575142443180084229e-01 2.106328727677464485e-03 -4.127307608723640442e-02
2.053928747773170471e-02 1.416427344083786011e-01 -2.753539085388183594e-01 1.661810725927352905e-01 -1.243854686617851257e-02 -8.123636245727539062e-02 1.405057162046432495e-01 -1.992419213056564331e-01 1.208476573228836060e-01 2.509072050452232361e-02 2.684803605079650879e-01 -6.734509021043777466e-02 -7.639795076102018356e-03 1.513691991567611694e-01 -2.297994941473007202e-01 -2.819293737411499023e-02 -4.104243218898773193e-02 3.408369421958923340e-02 2.116801291704177856e-01 -2.223335951566696167e-01 -1.187797263264656067e-01 -4.291449487209320068e-02 4.610694944858551025e-03 2.356118410825729370e-01 2.071483433246612549e-01 7.913822680711746216e-02 9.768206626176834106e-02 5.722756385803222656e-01 -6.300804018974304199e-02 -1.128029450774192810e-02 -2.862859666347503662e-01 -2.488339692354202271e-02
2.664951384067535400e-01 3.947745859622955322e-01 -1.043889224529266357e-01 1.069763824343681335e-01 -1.167393624782562256e-01 6.347414106130599976e-02 -2.495469599962234497e-01 8.646468818187713623e-02 -3.711742535233497620e-02 2.382660061120986938e-01 -1.651409864425659180e-01 -6.737175863236188889e-03 -1.803843304514884949e-02 -3.723548352718353271e-02 -5.519992485642433167e-02 -1.022756844758987427e-01 -6.520990282297134399e-02 -1.323793381452560425e-01 3.893371224403381348e-01 -2.610908448696136475e-01 2.652972042560577393e-01 9.408692270517349243e-02 1.876036226749420166e-01 2.133890092372894287e-01 -1.273763179779052734e-02 6.156599149107933044e-02 3.859638795256614685e-02 2.293244749307632446e-01 1.676423251628875732e-01 7.986746728420257568e-02 2.405617237091064453e-01 -1.040334627032279968e-01
1.395063698291778564e-01 1.927126348018646240e-01 2.438627332448959351e-01 1.399492025375366211e-01 1.542775183916091919e-01 1.777231395244598389e-01 3.789122402667999268e-02 -1.568835824728012085e-01 6.022180616855621338e-02 -1.159978881478309631e-01 1.280720084905624390e-01 3.325109183788299561e-01 1.977237910032272339e-01 -1.136771589517593384e-01 -2.037860006093978882e-01 -1.309425979852676392e-01 4.524797201156616211e-02 -8.030486851930618286e-02 3.238574862480163574e-01 1.314108371734619141e-01 6.715758889913558960e-02 4.133545458316802979e-01 7.254350185394287109e-02 2.753323316574096680e-01 -1.212329491972923279e-01 9.581116586923599243e-02 -4.681050032377243042e-02 1.725698113441467285e-01 2.323473840951919556e-01 5.227982625365257263e-02 -1.667996197938919067e-01 2.625202946364879608e-02
2.561365626752376556e-02 3.743036091327667236e-01 -7.581148296594619751e-02 2.214713692665100098e-01 -1.105047911405563354e-01 5.022351071238517761e-02 1.084044724702835083e-01 -1.870000660419464111e-01 -1.552207320928573608e-01 2.716425061225891113e-01 1.174133941531181335e-01 -1.157385110855102539e-01 -1.656611263751983643e-01 -1.367467790842056274e-01 4.105364531278610229e-02 -2.608061768114566803e-02 -2.155590355396270752e-01 -1.132907867431640625e-01 2.643215656280517578e-01 -2.741300165653228760e-01 1.375663876533508301e-01 9.220389276742935181e-02 1.773592829704284668e-01 2.291944622993469238e-01 2.572041451930999756e-01 -1.163958013057708740e-02 1.042506024241447449e-01 2.808844447135925293e-01 3.800110146403312683e-02 -2.153706550598144531e-01 -1.921096891164779663e-01 -1.135854795575141907e-01
1.878492236137390137e-01 2.555657923221588135e-01 -1.235015615820884705e-01 9.485079906880855560e-03 -7.845220714807510376e-02 -1.327838748693466187e-01 4.825486987829208374e-02 -2.505853474140167236e-01 6.099522113800048828e-02 -7.319468073546886444e-03 1.412828117609024048e-01 -2.995620016008615494e-03 1.375096440315246582e-01 1.868248581886291504e-01 -1.241604331880807877e-02 1.199141815304756165e-01 -1.659243553876876831e-01 -5.916275829076766968e-02 1.019373312592506409e-01 1.579660177230834961e-01 1.735450625419616699e-01 2.159364074468612671e-01 3.025170564651489258e-01 6.018472909927368164e-01 1.317094415426254272e-01 -4.258893895894289017e-03 -4.187401756644248962e-02 1.346825361251831055e-01 1.371692419052124023e-01 -2.050791084766387939e-01 -7.325432449579238892e-02 5.198444426059722900e-02
2.073323577642440796e-01 3.178908526897430420e-01 -3.487232625484466553e-01 2.555837631225585938e-01 -3.152651786804199219e-01 4.438540711998939514e-02 -2.319299243390560150e-02 3.066097013652324677e-02 -1.492168605327606201e-01 1.669776886701583862e-01 -7.747557014226913452e-02 -4.105049185454845428e-03 -2.123557180166244507e-01 -1.805772073566913605e-02 -5.364681780338287354e-02 -2.530165202915668488e-02 -7.987311482429504395e-02 -9.487049281597137451e-02 3.833651840686798096e-01 1.031149923801422119e-01 1.413956135511398315e-01 -5.299891531467437744e-02 1.396953780204057693e-02 1.446208506822586060e-01 9.756536455824971199e-04 2.224797010421752930e-01 1.453908979892730713e-01 3.754397928714752197e-01 7.263040542602539062e-02 6.972195208072662354e-02 8.153994381427764893e-02 -1.257429718971252441e-01
-3.412846848368644714e-02 9.954456984996795654e-02 -1.934354379773139954e-02 1.562214046716690063e-01 -2.995144128799438477e-01 -3.792256116867065430e-02 3.215750157833099365e-01 -2.564516067504882812e-01 1.992016658186912537e-02 3.158254548907279968e-02 1.068687811493873596e-01 1.217712983489036560e-01 -2.148470580577850342e-01 -3.103666706010699272e-03 -1.168611943721771240e-01 1.267074048519134521e-01 -2.912676893174648285e-02 -9.535849839448928833e-02 2.043854296207427979e-01 -1.487575918436050415e-01 6.979284435510635376e-02 -4.563638567924499512e-02 8.817049860954284668e-02 7.702184468507766724e-02 7.491463422775268555e-02 -4.825877398252487183e-02 5.871866643428802490e-02 6.346091032028198242e-01 -7.994641363620758057e-02 -2.188594788312911987e-01 1.021251603960990906e-01 -1.641830056905746460e-01
9.876195108518004417e-04 -8.988211303949356079e-02 2.556965947151184082e-01 2.259316593408584595e-01 -1.872618347406387329e-01 -1.106444075703620911e-01 3.583275154232978821e-02 1.907388567924499512e-01 9.076390415430068970e-02 -3.219392895698547363e-02 2.320569008588790894e-01 9.166616201400756836e-02 -5.896383151412010193e-02 1.482893973588943481e-01 -2.610096335411071777e-01 -3.502316772937774658e-01 1.354043483734130859e-01 -2.841498255729675293e-01 8.243031054735183716e-02 9.878803044557571411e-03 6.020317226648330688e-02 1.609711796045303345e-01 2.026114426553249359e-02 2.265902906656265259e-01 -1.089323088526725769e-01 2.677713632583618164e-01 2.657712809741497040e-02 3.434917330741882324e-01 -2.196682393550872803e-01 -2.267882674932479858e-01 1.022387444972991943e-01 -5.549183860421180725e-02
-8.240008354187011719e-02 1.922607794404029846e-02 -8.525615185499191284e-02 1.628448963165283203e-01 -3.937805294990539551e-01 4.163363203406333923e-02 -3.786632046103477478e-02 -2.100008726119995117e-01 2.269977182149887085e-01 2.678885757923126221e-01 3.979799151420593262e-01 1.052989363670349121e-01 3.144001821056008339e-03 -6.302542239427566528e-02 -1.338095068931579590e-01 1.020706743001937866e-01 1.150839254260063171e-01 -1.244616582989692688e-01 -9.220280498266220093e-02 -5.176171287894248962e-02 3.082411587238311768e-01 2.995474338531494141e-01 6.923324614763259888e-02 1.075615808367729187e-01 -5.759706348180770874e-02 -4.791499674320220947e-02 -1.655874550342559814e-01 3.235692679882049561e-01 7.717381417751312256e-02 -1.662159152328968048e-02 1.146133244037628174e-01 -1.831170022487640381e-01
1.330876648426055908e-01 2.660875618457794189e-01 -6.978897750377655029e-02 1.997238546609878540e-01 1.678382754325866699e-01 7.669583708047866821e-02 1.605512052774429321e-01 -1.382698416709899902e-01 -2.663417458534240723e-01 6.698150187730789185e-02 7.971824705600738525e-02 1.412307322025299072e-01 9.807688742876052856e-02 -5.134946666657924652e-03 1.440073456615209579e-02 -2.277202606201171875e-01 -1.850366890430450439e-01 2.262750118970870972e-01 1.054719015955924988e-01 -1.124840378761291504e-01 4.399469196796417236e-01 2.865964770317077637e-01 1.441056579351425171e-01 2.041310966014862061e-01 -1.225210539996623993e-02 1.646932661533355713e-01 2.364009469747543335e-01 2.853735685348510742e-01 -7.793482393026351929e-02 5.262343212962150574e-02 -4.804115369915962219e-02 -3.537967801094055176e-02
1.051901653409004211e-01 6.359738111495971680e-02 1.987349689006805420e-01 -9.755297750234603882e-02 -9.678732603788375854e-02 1.874304413795471191e-01 -1.312057226896286011e-01 1.431560423225164413e-02 -3.336286172270774841e-02 -1.892681121826171875e-01 3.799904882907867432e-01 1.419474035501480103e-01 5.843256786465644836e-02 5.554266646504402161e-02 -3.554736077785491943e-01 -2.048390917479991913e-02 1.368024200201034546e-01 -3.405140936374664307e-01 3.917805850505828857e-02 1.032912656664848328e-01 1.811902672052383423e-01 -4.494203627109527588e-02 1.291075348854064941e-01 2.141202986240386963e-01 1.073284894227981567e-01 1.342322528362274170e-01 -5.485851783305406570e-03 1.680880486965179443e-01 2.170501053333282471e-01 1.964908987283706665e-01 1.148324087262153625e-01 3.718072772026062012e-01
1.932267397642135620e-01 1.368580758571624756e-01 1.407351493835449219e-01 2.487593293190002441e-01 -7.998776435852050781e-02 3.143132925033569336e-01 5.043176561594009399e-02 -2.822939455509185791e-01 2.934392355382442474e-02 -2.131035029888153076e-01 2.511515021324157715e-01 2.918919622898101807e-01 -4.800145328044891357e-02 1.211758106946945190e-01 -1.788143515586853027e-01 2.560983300209045410e-01 -1.101847738027572632e-01 -8.515585958957672119e-02 3.789639472961425781e-02 3.057305328547954559e-02 2.020463496446609497e-01 2.926800251007080078e-01 1.314307302236557007e-01 2.329893857240676880e-01 -1.967651098966598511e-01 -2.322665974497795105e-02 1.592643857002258301e-01 2.305806130170822144e-01 -1.908926479518413544e-02 -1.415528059005737305e-01 1.860939525067806244e-02 -8.590000867843627930e-02
2.225190252065658569e-01 2.144336849451065063e-01 1.534619927406311035e-01 8.396665006875991821e-02 9.901785105466842651e-02 2.294321507215499878e-01 4.717762768268585205e-02 -1.041546314954757690e-01 1.414283961057662964e-01 1.525796949863433838e-01 2.171226143836975098e-01 -2.198197990655899048e-01 -2.282853126525878906e-01 -2.517912983894348145e-01 -2.626295983791351318e-01 4.919308423995971680e-02 -1.745977103710174561e-01 -4.282358102500438690e-03 8.002460002899169922e-02 -1.059507876634597778e-01 -6.997839361429214478e-02 3.260663151741027832e-01 2.522414922714233398e-01 4.131837785243988037e-01 -7.969963550567626953e-02 1.288646087050437927e-02 8.327298611402511597e-02 2.175749242305755615e-01 -4.727192223072052002e-02 -9.012801200151443481e-02 8.839478343725204468e-02 -8.629688993096351624e-03
-2.153353691101074219e-01 9.821157157421112061e-02 -9.191505610942840576e-02 4.364517051726579666e-03 -1.778677850961685181e-01 -1.005840022116899490e-02 1.873097270727157593e-01 -6.084419786930084229e-02 6.236469000577926636e-02 1.438945084810256958e-01 2.758029997348785400e-01 1.977845281362533569e-01 -2.401109598577022552e-02 3.860191255807876587e-02 -1.611332446336746216e-01 2.941949367523193359e-01 -5.397367477416992188e-02 -4.428372532129287720e-02 4.595180451869964600e-01 -3.004265576601028442e-02 8.717104047536849976e-02 2.349255383014678955e-01 -7.523168623447418213e-02 1.264855712652206421e-01 -4.421963240019977093e-04 -4.791862517595291138e-02 1.105986386537551880e-01 5.012947320938110352e-01 8.274151384830474854e-02 -1.261684447526931763e-01 2.855686238035559654e-03 -1.437081098556518555e-01
-1.621376723051071167e-01 1.434357911348342896e-01 5.177006591111421585e-03 4.183337092399597168e-02 -1.502926945686340332e-01 3.287481144070625305e-02 2.252352088689804077e-01 -2.029058709740638733e-02 2.294469028711318970e-01 -9.626322984695434570e-02 1.467116773128509521e-01 -9.187015891075134277e-02 -1.041012182831764221e-01 -6.024003401398658752e-02 -1.142883226275444031e-01 2.399734407663345337e-01 -2.664368785917758942e-02 -2.022137194871902466e-01 3.052802979946136475e-01 -1.833556741476058960e-01 -3.282388672232627869e-02 4.273200407624244690e-02 6.636709719896316528e-02 1.251918524503707886e-01 7.909346371889114380e-02 5.245187785476446152e-03 -2.713259123265743256e-02 6.118979454040527344e-01 1.773806661367416382e-01 -7.521361857652664185e-02 1.103204786777496338e-01 -2.782635390758514404e-01
1.072012707591056824e-01 3.234486281871795654e-01 -2.742399871349334717e-01 1.839371323585510254e-01 6.112613156437873840e-02 3.196067214012145996e-01 8.324253559112548828e-02 2.566235698759555817e-02 4.380981251597404480e-02 1.907296627759933472e-01 1.236633658409118652e-01 -3.260008618235588074e-02 1.186935976147651672e-01 9.793672710657119751e-02 -4.460543021559715271e-02 1.443051546812057495e-01 -3.585844337940216064e-01 -4.284547865390777588e-01 1.615704409778118134e-02 1.115131899714469910e-01 1.390268206596374512e-01 6.963684409856796265e-02 2.013072073459625244e-01 2.765866518020629883e-01 -9.547726809978485107e-02 -6.422439217567443848e-02 5.594603344798088074e-02 9.905523806810379028e-02 -1.177227199077606201e-01 2.080942541360855103e-01 -6.151647120714187622e-02 -8.394088596105575562e-02
1.924983970820903778e-02 3.491252660751342773e-01 1.936438679695129395e-01 1.207215636968612671e-01 -1.058396399021148682e-01 2.217881977558135986e-01 6.062546162866055965e-04 1.094416901469230652e-01 1.789095252752304077e-02 4.982220381498336792e-02 1.107023507356643677e-01 -6.447365134954452515e-02 -2.656855583190917969e-01 7.578933238983154297e-02 -1.472861617803573608e-01 1.704875938594341278e-02 2.158588767051696777e-01 1.156730055809020996e-01 4.016121029853820801e-01 9.171225875616073608e-02 2.209893912076950073e-01 3.360075056552886963e-01 -1.118226069957017899e-02 3.695124387741088867e-01 1.250958591699600220e-01 -2.140854746103286743e-01 1.838955134153366089e-01 9.453110396862030029e-02 -2.880842424929141998e-02 4.747823253273963928e-02 -1.896365173161029816e-02 -2.996013266965746880e-03
1.440920233726501465e-01 2.784586250782012939e-01 -1.668663918972015381e-01 -1.061493251472711563e-02 -2.498226016759872437e-01 4.379050340503454208e-03 2.773209102451801300e-02 -1.193457692861557007e-01 -1.405733227729797363e-01 1.945415884256362915e-01 -6.650306284427642822e-02 -2.436068505048751831e-01 6.699749827384948730e-02 5.017361789941787720e-02 -1.377316098660230637e-02 -1.563671976327896118e-01 -7.949487864971160889e-02 -5.185174569487571716e-02 2.605732083320617676e-01 -1.406420618295669556e-01 2.912832200527191162e-01 2.467702329158782959e-01 1.779398694634437561e-02 1.914670467376708984e-01 8.414531499147415161e-02 1.055749654769897461e-01 -1.439691036939620972e-01 3.229893445968627930e-01 3.816169500350952148e-01 -5.408519133925437927e-02 1.027923375368118286e-01 -2.479407042264938354e-01
4.737959504127502441e-01 2.533737719058990479e-01 -6.658602505922317505e-03 -1.037475988268852234e-01 -2.207047194242477417e-01 -2.831189520657062531e-02 8.075927942991256714e-02 7.113549858331680298e-02 1.106148287653923035e-01 1.065021604299545288e-01 7.166824489831924438e-02 -8.137374371290206909e-02 -2.234124243259429932e-01 3.117977976799011230e-01 -2.257230281829833984e-01 -1.193384155631065369e-01 7.878503203392028809e-02 8.555582165718078613e-02 2.379384636878967285e-01 -2.800003588199615479e-01 1.909137517213821411e-01 -9.232242591679096222e-03 6.918675452470779419e-02 1.939400285482406616e-01 -8.377653360366821289e-02 -1.520191878080368042e-01 8.312588185071945190e-02 3.270477652549743652e-01 1.097978204488754272e-01 -2.859312109649181366e-02 8.475974202156066895e-02 1.504663471132516861e-02
5.281326919794082642e-02 3.030675351619720459e-01 -2.108902111649513245e-02 6.829863041639328003e-02 -1.497498601675033569e-01 2.999412119388580322e-01 2.732140421867370605e-01 -1.814742535352706909e-01 2.268755249679088593e-02 4.125096276402473450e-02 2.415660619735717773e-01 -3.871920704841613770e-02 4.810360819101333618e-02 7.038480788469314575e-02 3.291835635900497437e-02 -1.298729330301284790e-01 -2.122384682297706604e-02 2.738058865070343018e-01 3.031202554702758789e-01 -2.992808222770690918e-01 -2.600212097167968750e-01 7.886444218456745148e-03 -1.132208481431007385e-01 3.356062769889831543e-01 3.857264667749404907e-02 -9.967173449695110321e-03 1.105466932058334351e-01 2.539693415164947510e-01 7.456518709659576416e-02 -2.093444019556045532e-01 -6.382767856121063232e-02 -1.059837713837623596e-01
1.883696615695953369e-01 3.325954377651214600e-01 -1.201684027910232544e-01 4.439817741513252258e-02 -2.357001006603240967e-01 -6.228215247392654419e-02 -4.832226037979125977e-02 8.300911635160446167e-02 1.516696717590093613e-02 1.290660500526428223e-01 -1.861360669136047363e-01 -1.195013970136642456e-01 -4.218073189258575439e-02 5.659291893243789673e-02 -2.202342450618743896e-01 1.691714860498905182e-02 -2.857747673988342285e-01 -1.192263141274452209e-01 3.150987625122070312e-01 -2.219108790159225464e-01 1.075887233018875122e-01 1.447997242212295532e-01 -1.401397772133350372e-02 5.224776268005371094e-02 1.061573773622512817e-01 1.488904953002929688e-01 1.220633089542388916e-01 4.534846842288970947e-01 2.368726879358291626e-01 -1.800730973482131958e-01 1.352767795324325562e-01 -9.239608049392700195e-02
3.018573820590972900e-01 6.180415302515029907e-02 -6.632091850042343140e-02 1.163349673151969910e-01 -3.172576725482940674e-01 -7.072485238313674927e-02 5.980352871119976044e-04 -3.596021980047225952e-02 -2.517848014831542969e-01 2.120107179507613182e-03 1.819699406623840332e-01 1.675189472734928131e-02 8.487503230571746826e-02 8.079852908849716187e-02 1.330785900354385376e-01 1.981161683797836304e-01 -1.460602879524230957e-01 -8.685036003589630127e-02 3.993354141712188721e-01 -1.193811222910881042e-01 2.936996221542358398e-01 -7.173848897218704224e-02 7.496006321161985397e-03 5.222484469413757324e-01 -2.625414542853832245e-02 1.001779735088348389e-01 -5.868460983037948608e-02 1.368047893047332764e-01 5.887659639120101929e-02 5.549627915024757385e-02 -3.045993484556674957e-02 -7.439796626567840576e-02
8.751483261585235596e-02 4.876385927200317383e-01 -6.993639469146728516e-02 3.827966749668121338e-02 -3.353471457958221436e-01 1.444717049598693848e-01 -3.575707599520683289e-02 1.676331162452697754e-01 -1.850074231624603271e-01 1.339631974697113037e-01 -8.079814165830612183e-02 -9.488090872764587402e-02 5.202867090702056885e-02 1.708712875843048096e-01 -6.682769954204559326e-02 -2.441476099193096161e-02 -1.460726708173751831e-01 -1.701449304819107056e-01 1.773917973041534424e-01 -2.023471444845199585e-01 1.485462486743927002e-01 2.569923102855682373e-01 2.017924785614013672e-01 7.481613010168075562e-02 -1.556870937347412109e-01 1.262227743864059448e-01 -4.179652035236358643e-02 2.159531265497207642e-01 2.025338560342788696e-01 1.021651327610015869e-01 1.058560758829116821e-01 -2.692012488842010498e-01
4.433272182941436768e-01 3.723133206367492676e-01 -7.901262491941452026e-02 -1.239667609333992004e-01 -2.623270452022552490e-01 2.541018426418304443e-01 2.496695220470428467e-01 -1.051466688513755798e-01 2.463611960411071777e-02 -1.560519635677337646e-01 1.465065777301788330e-02 1.917020790278911591e-02 1.262691468000411987e-01 1.471517793834209442e-02 -2.860457301139831543e-01 -1.997009515762329102e-01 4.897364974021911621e-02 -1.860401332378387451e-01 1.856228411197662354e-01 1.983898878097534180e-01 1.037767082452774048e-01 5.733927711844444275e-02 1.272690743207931519e-01 1.493020504713058472e-01 8.077663928270339966e-02 6.370717287063598633e-02 5.186143144965171814e-02 8.620600402355194092e-02 -1.573008149862289429e-01 -7.339190691709518433e-02 -2.281548678874969482e-01 -8.243649452924728394e-02
-3.218497708439826965e-02 1.957161426544189453e-01 8.763267099857330322e-02 -3.902063146233558655e-02 -2.994983494281768799e-01 -3.625486418604850769e-02 -4.987323284149169922e-02 8.466487377882003784e-02 1.856064200401306152e-01 -6.988812237977981567e-02 4.453895986080169678e-02 1.501159071922302246e-01 4.044560492038726807e-01 2.581949830055236816e-01 -3.799128532409667969e-02 -2.572299838066101074e-01 -2.626048028469085693e-02 -5.250333622097969055e-02 1.009764447808265686e-01 -2.784696817398071289e-01 2.037551952525973320e-03 2.248344421386718750e-01 -1.115399673581123352e-01 2.197612375020980835e-01 1.242403313517570496e-01 2.722281813621520996e-01 -1.751675456762313843e-01 3.303084671497344971e-01 -4.217092692852020264e-02 1.226144582033157349e-01 1.945408284664154053e-01 -5.105982720851898193e-02
3.097822666168212891e-01 3.459717929363250732e-01 -1.010759919881820679e-01 5.828791484236717224e-02 -2.608861029148101807e-01 3.558465242385864258e-01 1.363306194543838501e-01 -1.170415580272674561e-01 -1.352678984403610229e-01 7.860324531793594360e-02 1.523642092943191528e-01 -2.431638687849044800e-01 -8.668227493762969971e-02 -7.617761194705963135e-02 6.324303150177001953e-02 -8.618208765983581543e-02 2.253524586558341980e-02 -3.556744381785392761e-02 1.404866278171539307e-01 -1.889983415603637695e-01 -1.002257615327835083e-01 7.694717496633529663e-02 2.262910902500152588e-01 2.928822338581085205e-01 2.488381713628768921e-01 -3.710678964853286743e-02 3.228853270411491394e-02 2.662706673145294189e-01 -1.031272187829017639e-01 7.704630494117736816e-02 -9.802319854497909546e-02 2.014571428298950195e-01
-1.020427346229553223e-01 1.123408004641532898e-01 -3.445035964250564575e-02 3.567658066749572754e-01 8.840263634920120239e-02 -9.829995781183242798e-02 -1.938394606113433838e-01 -8.407638221979141235e-02 2.687264680862426758e-01 8.129265159368515015e-02 1.642079502344131470e-01 2.808674275875091553e-01 -1.664507240056991577e-01 4.456360265612602234e-02 -1.452350169420242310e-01 -1.687508672475814819e-01 1.392091508023440838e-03 -2.121499180793762207e-01 1.812934875488281250e-01 -1.951901167631149292e-01 2.484332770109176636e-01 2.845804393291473389e-01 6.797434296458959579e-03 -1.386332809925079346e-01 8.816687017679214478e-02 6.332200020551681519e-02 -1.547405961900949478e-02 3.615891039371490479e-01 7.935516536235809326e-02 -1.850903332233428955e-01 9.563426673412322998e-02 -2.280906885862350464e-01
7.212017476558685303e-02 2.811004817485809326e-01 -6.152071058750152588e-02 9.885182976722717285e-02 2.126918733119964600e-01 2.688826024532318115e-01 1.304455101490020752e-01 2.326629906892776489e-01 -8.763968199491500854e-02 1.056839749217033386e-01 1.491677016019821167e-01 -1.864184141159057617e-01 1.887250393629074097e-01 1.268624961376190186e-01 -2.902209460735321045e-01 8.801505714654922485e-02 -1.614606380462646484e-01 -2.049161046743392944e-01 2.141907662153244019e-01 2.849549613893032074e-02 1.626732647418975830e-01 3.533476591110229492e-01 2.527590282261371613e-02 3.164193630218505859e-01 7.173936814069747925e-02 9.972825646400451660e-02 8.267939090728759766e-02 9.566639363765716553e-02 -1.412849989719688892e-03 5.089935380965471268e-03 -1.745883934199810028e-02 -3.094545304775238037e-01
-2.506747841835021973e-01 1.564212441444396973e-01 -1.690990179777145386e-01 -3.833796456456184387e-02 1.873877481557428837e-03 2.756094560027122498e-02 4.046940058469772339e-02 -9.882845729589462280e-02 2.406929135322570801e-01 1.932040303945541382e-01 1.899904310703277588e-01 4.174811393022537231e-02 -1.653411611914634705e-02 2.061690390110015869e-01 -3.136660456657409668e-01 -7.666689343750476837e-03 -2.614310197532176971e-02 -2.375548779964447021e-01 1.259196996688842773e-01 6.452835164964199066e-03 3.301129639148712158e-01 2.469850927591323853e-01 1.392229795455932617e-01 6.536825746297836304e-02 -9.527776390314102173e-02 -7.822291553020477295e-02 -1.908438950777053833e-01 4.810543060302734375e-01 -7.995158433914184570e-02 -4.283259436488151550e-02 -9.909211844205856323e-02 -1.685672551393508911e-01
2.463778257369995117e-01 6.632666289806365967e-02 -7.567528635263442993e-02 8.454771339893341064e-02 -2.140267640352249146e-01 -1.368911117315292358e-01 -2.536533027887344360e-02 3.675993904471397400e-02 -2.952866852283477783e-01 2.239445447921752930e-01 2.555406391620635986e-01 3.914174437522888184e-02 3.933287411928176880e-02 1.117663607001304626e-01 3.526660427451133728e-02 7.753626257181167603e-02 -4.337722435593605042e-02 -1.163701415061950684e-01 5.016653537750244141e-01 -9.011299908161163330e-02 1.821096241474151611e-01 -1.458530128002166748e-01 2.262986749410629272e-01 2.543492615222930908e-01 -1.028381511569023132e-01 1.349180340766906738e-01 -1.290051192045211792e-01 2.215369045734405518e-01 2.184094190597534180e-01 1.651203781366348267e-01 1.130873113870620728e-01 -4.690459743142127991e-02
2.142869681119918823e-01 1.565145552158355713e-01 1.238227859139442444e-01 -5.384938418865203857e-02 -7.569315284490585327e-02 2.118559777736663818e-01 1.874719858169555664e-01 -4.037039279937744141e-01 -3.020675107836723328e-02 -7.388209551572799683e-02 2.800076901912689209e-01 2.983494699001312256e-01 1.376437246799468994e-01 9.760240465402603149e-02 -1.726634204387664795e-01 6.446973234415054321e-02 7.926888763904571533e-03 -1.530962735414505005e-01 -9.012812376022338867e-02 7.815058529376983643e-02 1.301595568656921387e-01 2.815694510936737061e-01 3.915023058652877808e-02 3.435025215148925781e-01 -9.897630661725997925e-02 -1.034265607595443726e-01 1.763531565666198730e-01 2.242171913385391235e-01 7.957026362419128418e-02 1.055172234773635864e-01 -1.322364509105682373e-01 -1.899697333574295044e-01
1.076234504580497742e-01 -1.046444773674011230e-01 -4.570379853248596191e-02 2.056959420442581177e-01 -2.524866759777069092e-01 -2.119033597409725189e-02 2.832554280757904053e-01 -5.128308385610580444e-02 8.437945693731307983e-02 -6.240785866975784302e-02 2.728574573993682861e-01 7.169435173273086548e-02 4.980773478746414185e-02 -8.228153735399246216e-02 -1.195371076464653015e-01 9.255590289831161499e-02 -1.322639145655557513e-04 -6.784797459840774536e-02 3.046539425849914551e-01 -1.467496007680892944e-01 4.695329815149307251e-02 1.697798371315002441e-01 -2.573145553469657898e-02 -2.410676144063472748e-02 1.989377290010452271e-01 5.738094449043273926e-02 -1.463920176029205322e-01 6.047431826591491699e-01 -1.003338620066642761e-01 -5.136040970683097839e-02 1.482355445623397827e-01 -2.176558822393417358e-01
4.225626885890960693e-01 1.983259171247482300e-01 -8.723420649766921997e-02 -4.392297938466072083e-02 -5.147539824247360229e-02 3.924616575241088867e-01 -1.830562502145767212e-01 1.128101721405982971e-01 -6.687857955694198608e-02 1.381473541259765625e-01 1.330796182155609131e-01 -4.679232835769653320e-02 6.310604512691497803e-02 1.558878738433122635e-02 -1.193079873919487000e-01 9.759033471345901489e-02 -1.383667290210723877e-01 -8.544009923934936523e-02 3.030039072036743164e-01 -1.808818578720092773e-01 2.349838614463806152e-01 -4.042115435004234314e-02 -2.702008001506328583e-02 1.475867927074432373e-01 -1.818570494651794434e-01 1.693428009748458862e-01 -1.118898913264274597e-01 2.262116372585296631e-01 -1.446872204542160034e-02 -9.557554870843887329e-02 -4.134634975343942642e-03 -3.647969365119934082e-01
3.385415375232696533e-01 4.246885478496551514e-01 -1.178119108080863953e-01 5.112603679299354553e-02 4.154738970100879669e-03 8.060760051012039185e-02 1.942352801561355591e-01 -1.342914104461669922e-01 5.620627850294113159e-02 -2.618101835250854492e-01 1.082819420844316483e-02 2.605405747890472412e-01 1.891618818044662476e-01 2.461965084075927734e-01 -2.047696262598037720e-01 2.682546526193618774e-02 6.307923048734664917e-02 -1.027590483427047729e-01 1.893873959779739380e-01 2.261679805815219879e-02 6.719589978456497192e-02 3.952898979187011719e-01 7.535446435213088989e-02 -9.046997874975204468e-02 1.301373261958360672e-02 1.615411490201950073e-01 5.142757669091224670e-02 2.105363011360168457e-01 4.186479747295379639e-02 -5.427239835262298584e-02 1.982233971357345581e-01 6.881832331418991089e-02
1.547969281673431396e-01 3.356361389160156250e-01 -3.003662526607513428e-01 1.168079208582639694e-02 -2.512015104293823242e-01 -6.404455751180648804e-02 -1.410579085350036621e-01 -1.695014536380767822e-02 -9.308113902807235718e-02 1.280792504549026489e-01 -4.761453252285718918e-03 -7.558068633079528809e-02 -5.188274011015892029e-02 2.917821109294891357e-01 -1.762832254171371460e-01 -2.667788863182067871e-01 -2.971168756484985352e-01 -1.428773254156112671e-01 3.735032975673675537e-01 -1.209469884634017944e-01 2.511279881000518799e-01 1.600454002618789673e-01 7.500011473894119263e-02 1.376796066761016846e-01 1.124871298670768738e-01 1.467782706022262573e-01 7.000088691711425781e-02 1.034407690167427063e-01 -6.105021107941865921e-03 8.751732856035232544e-02 3.953618556261062622e-02 -1.721040755510330200e-01
4.442612230777740479e-01 2.747502326965332031e-01 -3.733108937740325928e-02 3.302942961454391479e-02 -3.153468072414398193e-01 -3.606408461928367615e-02 6.154806539416313171e-02 5.883464217185974121e-02 -2.052583992481231689e-01 -1.778998412191867828e-02 -1.819398999214172363e-01 -6.285040173679590225e-03 1.354472786188125610e-01 1.180398017168045044e-01 -1.350842118263244629e-01 -3.949118778109550476e-02 -2.238201200962066650e-01 -6.492236256599426270e-02 1.926005482673645020e-01 -1.646774113178253174e-01 2.727147936820983887e-01 4.821342602372169495e-02 2.540946602821350098e-01 3.401365578174591064e-01 -5.319202318787574768e-03 -6.618486344814300537e-02 -1.431718096137046814e-02 1.399730294942855835e-01 1.372220516204833984e-01 -9.100835025310516357e-02 2.120066583156585693e-01 -1.313241422176361084e-01
1.826627105474472046e-01 9.577190130949020386e-02 8.333311975002288818e-02 2.773498296737670898e-01 -3.134993836283683777e-02 2.654511332511901855e-01 1.562706083059310913e-01 -3.358296751976013184e-01 2.335512787103652954e-01 -1.277241259813308716e-01 -2.646299824118614197e-02 2.423335164785385132e-01 8.049330860376358032e-02 1.778663396835327148e-01 -1.810756027698516846e-01 -4.484064877033233643e-03 -4.865959659218788147e-02 -7.813048362731933594e-02 2.519965171813964844e-01 1.358413994312286377e-01 -4.096973687410354614e-02 4.163871109485626221e-01 5.656659230589866638e-02 2.192003875970840454e-01 -1.006581410765647888e-01 8.647600188851356506e-03 2.496901527047157288e-02 2.473327666521072388e-01 2.105409055948257446e-01 1.569813117384910583e-02 -7.396333850920200348e-03 -1.742733567953109741e-01
2.719213664531707764e-01 3.082081079483032227e-01 4.271308332681655884e-02 2.403897494077682495e-01 5.319397151470184326e-02 1.228584796190261841e-01 -1.184417679905891418e-02 3.363908827304840088e-02 -2.473572641611099243e-01 1.842865198850631714e-01 -6.894841790199279785e-02 -9.610320627689361572e-02 -1.114168837666511536e-01 1.819740086793899536e-01 3.994385246187448502e-03 -2.675637975335121155e-02 -2.067609280347824097e-01 -2.723996043205261230e-01 3.109153211116790771e-01 -2.706299722194671631e-01 2.463734708726406097e-02 1.792001128196716309e-01 1.117867082357406616e-01 6.018143147230148315e-02 -6.943456828594207764e-02 4.950981214642524719e-02 -4.568550735712051392e-02 4.320224821567535400e-01 1.250368654727935791e-01 -1.801277846097946167e-01 1.185478866100311279e-01 5.502078682184219360e-02
2.921666204929351807e-01 1.197318956255912781e-01 1.414424180984497070e-01 -2.599323540925979614e-02 -1.842100732028484344e-02 1.206326857209205627e-01 2.005886137485504150e-01 1.155028045177459717e-01 1.207009404897689819e-01 -1.421609222888946533e-01 3.768309652805328369e-01 3.152562677860260010e-01 6.098844856023788452e-02 1.652653664350509644e-01 9.420717135071754456e-03 2.159105800092220306e-02 2.494297549128532410e-02 1.971249878406524658e-01 4.199890047311782837e-02 1.305092424154281616e-01 4.848667420446872711e-03 5.716360360383987427e-02 7.600405067205429077e-02 4.604757726192474365e-01 -6.807061284780502319e-02 3.227178454399108887e-01 -5.468422919511795044e-02 2.055038958787918091e-01 -6.472080200910568237e-02 1.828364580869674683e-01 1.065445765852928162e-01 -1.450671702623367310e-01
7.469782233238220215e-02 3.121438920497894287e-01 1.247092857956886292e-01 3.960328698158264160e-01 5.337581038475036621e-02 2.147139608860015869e-01 6.564322113990783691e-02 -5.289627239108085632e-02 -2.000209838151931763e-01 1.076977774500846863e-01 1.739163100719451904e-01 1.037433072924613953e-01 -7.797733694314956665e-02 2.292010188102722168e-01 -3.750965893268585205e-01 4.198425263166427612e-02 -2.369262091815471649e-02 -1.529007852077484131e-01 2.717371582984924316e-01 1.357411965727806091e-02 3.102646768093109131e-02 2.417165935039520264e-01 1.161455363035202026e-01 3.369000852108001709e-01 1.589577794075012207e-01 1.218699850142002106e-02 -1.994388364255428314e-02 1.990121975541114807e-02 -1.331064403057098389e-01 -1.332724392414093018e-01 -1.071613058447837830e-01 1.316242367029190063e-01
2.996943593025207520e-01 3.261224627494812012e-01 1.206432376056909561e-02 -1.250526607036590576e-01 -1.360265463590621948e-01 -8.297058753669261932e-03 -1.553690582513809204e-01 -1.239755302667617798e-01 -2.315548248589038849e-02 -7.178694754838943481e-02 2.072243243455886841e-01 -1.564667969942092896e-01 1.853080391883850098e-01 4.313361048698425293e-01 -3.982749208807945251e-02 -9.177701175212860107e-02 7.404663413763046265e-02 -1.203766465187072754e-01 2.136773318052291870e-01 2.344574034214019775e-02 3.643676340579986572e-01 -2.330808347323909402e-04 2.006881386041641235e-01 2.565972208976745605e-01 -8.980190008878707886e-02 4.846704751253128052e-02 1.797987520694732666e-01 1.365566700696945190e-01 1.505344808101654053e-01 -1.150127053260803223e-01 -1.151648834347724915e-01 1.041472554206848145e-01
3.212431967258453369e-01 1.209888532757759094e-01 -5.457117408514022827e-02 2.600187063217163086e-01 1.442435532808303833e-01 -1.105737164616584778e-01 1.980783045291900635e-02 -4.201520606875419617e-02 -1.218616515398025513e-01 -5.188332870602607727e-02 -1.112564951181411743e-01 -5.465764924883842468e-02 2.469830214977264404e-02 5.622083321213722229e-02 -2.423774078488349915e-02 1.175097152590751648e-01 -1.369036585092544556e-01 -1.236290112137794495e-01 3.437537848949432373e-01 -7.502906490117311478e-03 3.960531651973724365e-01 -8.378010988235473633e-02 1.526948157697916031e-02 3.433902859687805176e-01 -2.878366038203239441e-02 1.542893238365650177e-02 8.206009119749069214e-02 4.221127927303314209e-01 2.748464941978454590e-01 -8.613085374236106873e-03 -1.256037852726876736e-03 1.715781092643737793e-01
2.193541675806045532e-01 3.120504021644592285e-01 -1.646212935447692871e-01 2.571946680545806885e-01 -4.948550090193748474e-02 -8.160962164402008057e-02 -1.662118732929229736e-02 -1.616901718080043793e-02 -2.303009778261184692e-01 1.913130730390548706e-01 3.919895272701978683e-03 -1.020148396492004395e-01 1.150289252400398254e-01 -5.764429643750190735e-02 2.204545587301254272e-02 -2.626202069222927094e-02 7.418482005596160889e-02 -1.283629238605499268e-01 2.280468344688415527e-01 8.664645254611968994e-02 3.092099130153656006e-01 2.938364632427692413e-02 -9.782381355762481689e-02 4.216763675212860107e-01 1.089932173490524292e-01 1.396307796239852905e-01 -1.396473962813615799e-02 3.399904966354370117e-01 1.557375639677047729e-01 1.005978286266326904e-01 2.878084480762481689e-01 -6.403130292892456055e-02
8.686923980712890625e-02 4.156602025032043457e-01 -1.376649141311645508e-01 1.875580847263336182e-01 -2.234377264976501465e-01 6.540036946535110474e-02 -1.246831789612770081e-01 -1.211953684687614441e-01 -3.284340202808380127e-01 2.117557823657989502e-01 1.057455837726593018e-01 -1.062183007597923279e-01 4.560740664601325989e-03 -1.918469369411468506e-02 -2.863910747691988945e-03 2.810342796146869659e-02 -5.300699919462203979e-02 -4.799822345376014709e-02 2.662914693355560303e-01 2.733080461621284485e-02 2.972476780414581299e-01 -1.324972212314605713e-01 -1.339050680398941040e-01 2.101240307092666626e-01 -2.752985656261444092e-01 2.394625246524810791e-01 6.685696542263031006e-02 2.961389720439910889e-01 1.312160044908523560e-01 1.093754917383193970e-01 7.386265695095062256e-02 7.203738205134868622e-03
2.174301892518997192e-01 2.571484819054603577e-02 8.855485916137695312e-02 2.400169670581817627e-01 -2.774384990334510803e-02 8.656992763280868530e-02 -2.170441150665283203e-01 -1.579581797122955322e-01 1.123369708657264709e-01 7.818084210157394409e-02 4.064327776432037354e-01 1.198140978813171387e-01 1.530090123414993286e-01 2.057422846555709839e-01 -3.133032023906707764e-01 -7.748107612133026123e-02 -1.374861598014831543e-01 -1.627773195505142212e-01 1.565771549940109253e-01 -5.618623644113540649e-02 4.641566053032875061e-02 3.249647617340087891e-01 1.161283180117607117e-01 2.569525539875030518e-01 -3.863700926303863525e-01 5.377769470214843750e-02 -1.259236335754394531e-01 4.210198298096656799e-02 4.205614700913429260e-02 4.594464600086212158e-02 5.592850223183631897e-02 3.100075013935565948e-02
2.488295137882232666e-01 2.761808335781097412e-01 -2.903473079204559326e-01 -3.331530466675758362e-02 -1.717361062765121460e-01 -6.458142306655645370e-04 -1.981026679277420044e-01 -9.297163784503936768e-02 -1.976578384637832642e-01 2.688572704792022705e-01 1.982252895832061768e-01 -1.386913359165191650e-01 -1.072601601481437683e-01 -7.610668241977691650e-02 -1.345693916082382202e-01 -1.900695264339447021e-01 -1.717000603675842285e-01 1.100527346134185791e-01 1.477078348398208618e-01 -1.180555373430252075e-01 3.512705862522125244e-02 3.431558012962341309e-01 2.643764615058898926e-01 1.298404335975646973e-01 1.395411342382431030e-01 -7.018295675516128540e-02 5.134344846010208130e-02 2.501951456069946289e-01 2.129546403884887695e-01 5.106066167354583740e-02 1.921508014202117920e-01 4.221937269903719425e-04
-2.331878542900085449e-01 7.403007149696350098e-02 -1.647431552410125732e-01 1.272974610328674316e-01 -1.256169080734252930e-01 1.886016726493835449e-01 -1.313262134790420532e-01 -1.096027791500091553e-01 -4.389877617359161377e-02 7.869453169405460358e-03 2.977250516414642334e-01 1.350784450769424438e-01 -5.240871384739875793e-02 4.756257683038711548e-02 -2.161424458026885986e-01 2.435614913702011108e-01 8.431968092918395996e-02 -1.514835804700851440e-01 2.139719575643539429e-01 -1.204822361469268799e-01 1.932131946086883545e-01 2.187534272670745850e-01 -8.186983317136764526e-02 -4.271975252777338028e-03 7.889321446418762207e-02 3.642107360064983368e-03 -7.281527668237686157e-02 5.749673843383789062e-01 -9.219326823949813843e-02 1.052296385169029236e-01 1.353791207075119019e-01 -1.843225955963134766e-01
1.095913574099540710e-01 2.850338220596313477e-01 -9.411621838808059692e-02 1.720443069934844971e-01 -1.038750335574150085e-01 -1.302414685487747192e-01 1.023554895073175430e-02 -1.976323872804641724e-02 -8.117105066776275635e-02 1.576277911663055420e-01 3.274551033973693848e-01 -1.947157829999923706e-01 6.061121448874473572e-02 1.278868317604064941e-01 -1.855083853006362915e-01 -1.870447844266891479e-01 -1.499659717082977295e-01 -1.034906283020973206e-01 3.089828789234161377e-01 -2.452637553215026855e-01 1.144508086144924164e-02 -1.375664472579956055e-01 1.388110667467117310e-01 9.833457879722118378e-03 7.559041678905487061e-02 1.860698610544204712e-01 -8.519098907709121704e-02 2.187771201133728027e-01 4.426234960556030273e-01 -9.786569327116012573e-02 1.612678766250610352e-01 -1.408287733793258667e-01
3.987014889717102051e-01 1.131357103586196899e-01 1.580137163400650024e-01 7.844248414039611816e-02 2.772928029298782349e-02 2.269915193319320679e-01 2.151499129831790924e-02 -3.356647193431854248e-01 2.063776254653930664e-01 -1.866528391838073730e-01 1.830274909734725952e-01 2.026862055063247681e-01 6.465464085340499878e-02 5.751008167862892151e-02 -2.707599699497222900e-01 6.593168713152408600e-03 1.561937481164932251e-01 -2.136817723512649536e-01 1.569485366344451904e-01 4.140219092369079590e-02 3.182858526706695557e-01 1.224558874964714050e-01 -6.289735436439514160e-02 1.565843075513839722e-01 -3.106742538511753082e-02 1.025683730840682983e-01 1.382537633180618286e-01 2.557544112205505371e-01 -2.291204780340194702e-02 5.773972719907760620e-02 -2.331946492195129395e-01 -5.836557969450950623e-02
3.529911637306213379e-01 3.061072826385498047e-01 1.014555320143699646e-01 2.468748483806848526e-03 -7.822722196578979492e-02 3.312314152717590332e-01 -1.094359159469604492e-01 -4.945180937647819519e-02 1.903562843799591064e-01 1.932739317417144775e-01 1.703436821699142456e-01 3.109097480773925781e-01 -2.286667004227638245e-03 -7.510277628898620605e-02 -9.013133496046066284e-02 -1.132949292659759521e-01 8.877954632043838501e-02 -9.764913469552993774e-02 -7.396092172712087631e-03 5.944662168622016907e-02 -9.512824565172195435e-02 7.965791225433349609e-02 1.514264941215515137e-01 4.863896369934082031e-01 9.597650170326232910e-02 1.153388097882270813e-01 -6.638778001070022583e-02 9.226472675800323486e-02 -2.321840226650238037e-01 7.391026883851736784e-05 -6.427088379859924316e-02 -1.608825623989105225e-01
2.405981868505477905e-01 3.177094757556915283e-01 8.924487978219985962e-02 1.483980566263198853e-01 -2.638575434684753418e-01 7.636987417936325073e-02 1.314458549022674561e-01 1.228555962443351746e-01 3.330038487911224365e-01 -7.142156362533569336e-02 8.485177159309387207e-02 2.025246769189834595e-01 4.009999707341194153e-02 -2.934596836566925049e-01 -2.395177930593490601e-01 -7.717595249414443970e-02 1.049721613526344299e-01 -5.569386854767799377e-02 2.442450821399688721e-01 -4.452658817172050476e-02 2.120547443628311157e-01 -1.427897959947586060e-01 5.036086216568946838e-02 2.644012868404388428e-01 8.694121241569519043e-02 -2.714186161756515503e-02 -4.977763071656227112e-02 1.148738861083984375e-01 1.756417006254196167e-01 -1.426137983798980713e-01 -1.468128710985183716e-01 -2.789807021617889404e-01
-1.098740175366401672e-01 1.641902923583984375e-01 -9.893541224300861359e-03 7.511346042156219482e-02 -1.908986270427703857e-01 1.639630496501922607e-01 -1.758686602115631104e-01 -1.633332222700119019e-01 -8.137895166873931885e-02 -2.564677298069000244e-01 1.079521700739860535e-02 -1.496995091438293457e-01 8.717836439609527588e-02 7.155615836381912231e-02 1.180040556937456131e-02 1.348543316125869751e-01 -1.461479663848876953e-01 -7.165167480707168579e-02 1.316196024417877197e-01 -2.195486724376678467e-01 2.125910967588424683e-01 4.197671115398406982e-01 -5.764301121234893799e-02 2.881897985935211182e-01 8.230213075876235962e-02 1.942637413740158081e-01 -4.499966278672218323e-02 3.322738409042358398e-01 -2.235080599784851074e-01 2.144975401461124420e-02 8.661649376153945923e-02 -3.060562312602996826e-01
8.250628598034381866e-03 3.916529417037963867e-01 -1.502606202848255634e-03 1.268845982849597931e-02 1.025843769311904907e-01 8.201923221349716187e-02 -3.716604411602020264e-02 -1.259211003780364990e-01 -1.123883202672004700e-01 2.322970777750015259e-01 -3.392389044165611267e-02 1.643050834536552429e-02 -6.552592664957046509e-02 2.071782350540161133e-01 1.635780557990074158e-02 -7.324691861867904663e-02 4.124686717987060547e-01 -2.783429622650146484e-01 9.714048355817794800e-02 -2.582683563232421875e-01 8.630761504173278809e-02 9.364416822791099548e-03 -5.945431068539619446e-02 1.827247440814971924e-01 -7.734356075525283813e-02 1.331998705863952637e-01 1.393652409315109253e-01 4.485509097576141357e-01 -1.105412025935947895e-03 6.763157248497009277e-02 -2.504209280014038086e-01 -1.057852059602737427e-01
1.985722780227661133e-01 8.860344439744949341e-02 2.903773076832294464e-02 5.289720296859741211e-01 -1.582682281732559204e-01 1.584278047084808350e-01 1.589404344558715820e-01 3.462633490562438965e-02 9.043883532285690308e-02 1.538943499326705933e-01 8.350106328725814819e-02 8.104675263166427612e-02 1.999140679836273193e-01 1.314389705657958984e-01 -8.851353824138641357e-02 7.513483613729476929e-02 -2.024387121200561523e-01 2.486264519393444061e-02 3.942091464996337891e-01 -7.653427869081497192e-02 1.318275630474090576e-01 2.701823413372039795e-01 2.116003334522247314e-01 -4.320449382066726685e-02 -1.829976029694080353e-02 1.479294598102569580e-01 -2.072903066873550415e-01 1.462508738040924072e-01 -1.251989901065826416e-01 8.087969571352005005e-02 -1.428734809160232544e-01 1.012289822101593018e-01
1.800641417503356934e-01 2.842932045459747314e-01 -1.665386557579040527e-01 -9.830122441053390503e-02 -1.284689307212829590e-01 1.493001878261566162e-01 -2.486407607793807983e-01 -5.355945229530334473e-02 2.637701034545898438e-01 -1.371941119432449341e-01 3.657505214214324951e-01 -1.063479557633399963e-01 1.203222274780273438e-01 -2.396086305379867554e-01 -4.072389751672744751e-02 -7.527138292789459229e-02 2.390424953773617744e-03 9.565000981092453003e-02 2.787186503410339355e-01 -2.299419939517974854e-01 8.530025929212570190e-02 3.084926633164286613e-03 2.861530482769012451e-01 5.108578875660896301e-02 2.786407172679901123e-01 7.760727405548095703e-02 -1.691988855600357056e-02 1.721659451723098755e-01 1.406977772712707520e-01 -1.004983410239219666e-01 -1.213195323944091797e-01 -2.085186392068862915e-01
-3.608006611466407776e-02 1.198284327983856201e-01 -2.435152083635330200e-01 8.317335695028305054e-02 -3.483213782310485840e-01 1.477337330579757690e-01 -5.411261320114135742e-02 -2.351484894752502441e-01 3.526894375681877136e-03 -2.423518002033233643e-01 -2.868255972862243652e-02 -4.321320354938507080e-02 1.057018190622329712e-01 4.627963602542877197e-01 5.628818646073341370e-02 -3.060359321534633636e-02 -6.864660233259201050e-02 -1.277495324611663818e-01 6.948600709438323975e-02 -8.313593268394470215e-02 -2.324457094073295593e-02 4.109006375074386597e-02 2.859055399894714355e-01 3.666910529136657715e-01 -2.913696765899658203e-01 -3.915106505155563354e-02 1.162525340914726257e-01 2.592070400714874268e-01 4.248465970158576965e-02 -5.500720348209142685e-03 -4.609945788979530334e-02 -5.960763245820999146e-02
-1.617740839719772339e-01 5.252082273364067078e-02 -5.734956264495849609e-02 2.582753002643585205e-01 -6.106212735176086426e-02 2.579346299171447754e-03 2.606230974197387695e-01 -1.700535267591476440e-01 1.091580986976623535e-01 -7.504032552242279053e-02 2.394177615642547607e-01 -3.210574015974998474e-02 9.022092819213867188e-02 -6.290309876203536987e-02 -2.713758349418640137e-01 7.328438106924295425e-03 1.389949116855859756e-02 -1.019209027290344238e-01 3.523450791835784912e-01 -8.420839160680770874e-02 1.834468990564346313e-01 -3.667752072215080261e-02 -6.110272929072380066e-02 1.954276300966739655e-02 1.970597654581069946e-01 1.755442023277282715e-01 1.141053512692451477e-01 4.864184558391571045e-01 -1.993579715490341187e-01 -1.102633029222488403e-01 1.382039785385131836e-01 -2.599972486495971680e-01
2.332610934972763062e-01 7.282191514968872070e-02 -8.276723325252532959e-02 7.073206454515457153e-02 -6.065558642148971558e-02 1.487825661897659302e-01 -1.796963959932327271e-01 -6.992851849645376205e-03 -6.289706379175186157e-02 8.010822534561157227e-02 4.241194725036621094e-01 1.622406393289566040e-01 -5.434487760066986084e-02 3.638863563537597656e-02 1.944041550159454346e-01 -1.466184109449386597e-01 1.566596180200576782e-01 -2.074961066246032715e-01 1.247281059622764587e-01 2.385497391223907471e-01 8.370645344257354736e-03 5.919016897678375244e-02 2.119160294532775879e-01 3.466947078704833984e-01 -1.555057168006896973e-01 -1.249452237971127033e-03 9.487770497798919678e-02 2.545551955699920654e-01 -2.249641418457031250e-01 2.338188290596008301e-01 2.782057225704193115e-01 2.713213115930557251e-02
2.886820137500762939e-01 6.193038448691368103e-02 1.572610735893249512e-01 1.125880926847457886e-01 -2.423578500747680664e-01 -9.110099053941667080e-04 1.681876033544540405e-01 1.783635094761848450e-02 -2.633563280105590820e-01 -3.799480199813842773e-02 1.940636187791824341e-01 -6.323716789484024048e-02 1.162029430270195007e-01 3.496026694774627686e-01 -6.980912387371063232e-02 -2.539789080619812012e-01 -1.622998714447021484e-01 -4.824034497141838074e-02 2.464711368083953857e-01 -5.169889330863952637e-02 -5.241755396127700806e-02 6.957789510488510132e-02 1.440562587231397629e-02 -6.163224577903747559e-02 9.711591154336929321e-02 1.207010820508003235e-01 1.906472146511077881e-01 3.984828889369964600e-01 -1.928013414144515991e-01 3.003428280353546143e-01 1.425241082906723022e-01 1.729951356537640095e-03
7.405541092157363892e-02 3.350801467895507812e-01 -2.139632105827331543e-01 1.588067710399627686e-01 -8.722682297229766846e-02 -4.990477859973907471e-02 -1.947332322597503662e-01 1.924881152808666229e-02 -1.693982332944869995e-01 1.312311738729476929e-01 9.033374488353729248e-02 -1.818648576736450195e-01 -8.139064908027648926e-02 8.336265385150909424e-02 -3.704913333058357239e-02 1.736730188131332397e-01 1.745114177465438843e-01 -8.527620136737823486e-02 3.794733881950378418e-01 -2.611888013780117035e-02 2.972186505794525146e-01 5.915981531143188477e-02 1.721747666597366333e-01 2.491631507873535156e-01 -1.529733985662460327e-01 9.253498911857604980e-02 1.836279034614562988e-01 2.736614942550659180e-01 3.982399031519889832e-02 1.308959126472473145e-01 3.097685277462005615e-01 -9.675888717174530029e-02
1.176303550601005554e-01 2.914626300334930420e-01 1.304372549057006836e-01 -3.804982826113700867e-02 -3.068295866250991821e-02 -7.801547646522521973e-02 1.331477314233779907e-01 8.322495967149734497e-02 -2.361414730548858643e-01 2.647561393678188324e-02 -8.938770741224288940e-02 -1.248223483562469482e-01 6.477013230323791504e-02 4.424705356359481812e-02 -1.657420247793197632e-01 -3.732420504093170166e-02 -1.379185318946838379e-01 9.347197413444519043e-02 2.165477871894836426e-01 -5.324224382638931274e-02 3.973681926727294922e-01 2.468934357166290283e-01 3.817786574363708496e-01 1.713860929012298584e-01 -1.425253003835678101e-01 2.860521376132965088e-01 1.037530377507209778e-01 3.267813026905059814e-01 1.164589673280715942e-01 -1.434459239244461060e-01 -9.161911904811859131e-02 4.818486049771308899e-02
1.333776563405990601e-01 2.016346454620361328e-01 -4.151609539985656738e-02 1.425277143716812134e-01 -9.290750138461589813e-03 2.698028683662414551e-01 -3.161731660366058350e-01 6.834890693426132202e-02 -2.750707864761352539e-01 2.733197249472141266e-02 1.202291548252105713e-01 1.201721490360796452e-03 3.337940946221351624e-02 1.261591017246246338e-01 -4.808164015412330627e-02 1.711069941520690918e-01 -9.403599798679351807e-02 4.821577668190002441e-02 3.178154528141021729e-01 -2.557137310504913330e-01 1.333067417144775391e-01 1.919575184583663940e-01 1.575444787740707397e-01 3.455160260200500488e-01 -1.704712212085723877e-01 -1.281355321407318115e-01 4.904686938971281052e-03 2.774618268013000488e-01 1.329331193119287491e-02 -3.215345144271850586e-01 -1.913688261993229389e-03 -8.684273809194564819e-03
1.276399642229080200e-01 4.071627855300903320e-01 3.112543225288391113e-01 1.742679029703140259e-01 -1.626615077257156372e-01 -1.103259772062301636e-01 -2.366342097520828247e-01 6.753213703632354736e-02 -1.608959734439849854e-01 2.540428936481475830e-01 -3.825420886278152466e-02 4.038485512137413025e-02 -6.374514847993850708e-02 1.576382219791412354e-01 -2.180052846670150757e-01 5.422445759177207947e-02 -2.305497676134109497e-01 -5.335474014282226562e-02 2.558972239494323730e-01 -8.286655694246292114e-02 1.247577276080846786e-02 1.894006505608558655e-02 1.816274672746658325e-01 3.142758905887603760e-01 5.974970385432243347e-02 -1.130212917923927307e-01 -8.336875587701797485e-02 2.174321413040161133e-01 -3.124453499913215637e-02 -2.244424819946289062e-01 1.365344971418380737e-01 -1.319317817687988281e-01
-9.484765678644180298e-02 9.888441860675811768e-02 -1.075612530112266541e-01 2.261579334735870361e-01 -1.334065496921539307e-01 1.955725103616714478e-01 1.889638006687164307e-01 -4.124965891242027283e-02 5.988158658146858215e-02 -1.762080937623977661e-03 2.846164107322692871e-01 1.200737729668617249e-01 -8.139947801828384399e-02 1.311424523591995239e-01 3.416318818926811218e-02 5.956957489252090454e-02 1.335398014634847641e-02 -2.049513757228851318e-01 2.162639349699020386e-01 -1.389680355787277222e-01 -9.656157344579696655e-02 3.991056606173515320e-02 -3.355840221047401428e-03 1.030651256442070007e-01 2.374690324068069458e-01 1.508344411849975586e-01 7.421886920928955078e-02 5.760697126388549805e-01 -2.050983905792236328e-01 -2.416983097791671753e-01 -1.416990011930465698e-01 -1.749725490808486938e-01
-1.831888109445571899e-01 2.354413568973541260e-01 -1.000913977622985840e-01 4.147431254386901855e-02 -1.089471131563186646e-01 1.739542037248611450e-01 6.894455105066299438e-02 1.222128886729478836e-02 -3.164201974868774414e-02 1.906502842903137207e-01 2.394991368055343628e-01 -1.521047204732894897e-02 -2.074648626148700714e-02 2.234339863061904907e-01 -3.481364995241165161e-02 -1.246272549033164978e-01 3.483671844005584717e-01 -1.487971097230911255e-01 2.958535850048065186e-01 2.660176753997802734e-01 1.047687977552413940e-01 5.440499633550643921e-02 2.605108320713043213e-01 3.097404353320598602e-02 -1.023779734969139099e-01 -1.218651756644248962e-01 -1.475298851728439331e-01 4.175605475902557373e-01 -2.175677567720413208e-02 -1.660936623811721802e-01 -1.970240026712417603e-01 -1.315735727548599243e-01
9.377230703830718994e-02 2.648783326148986816e-01 -1.136960312724113464e-01 2.918694317340850830e-01 -1.436305940151214600e-01 2.981858849525451660e-01 1.671964079141616821e-01 2.765565551817417145e-02 -1.330464929342269897e-01 1.932394355535507202e-01 1.457116007804870605e-01 -1.033172458410263062e-01 -7.788925617933273315e-02 -1.368581354618072510e-01 4.813444986939430237e-02 -9.055206179618835449e-02 -3.075732849538326263e-02 -9.754968434572219849e-02 1.804278194904327393e-01 -4.581603407859802246e-01 -2.974568307399749756e-02 -4.025739431381225586e-02 2.415661066770553589e-01 2.631935775279998779e-01 1.991776227951049805e-01 -5.728424713015556335e-02 -6.332406308501958847e-03 3.098691999912261963e-01 1.511683166027069092e-01 -8.916597813367843628e-02 9.542765095829963684e-03 -9.716830402612686157e-02
1.055481806397438049e-01 2.949148416519165039e-01 -2.136845886707305908e-01 2.417977750301361084e-01 -1.742535531520843506e-01 6.557123363018035889e-02 -5.194832757115364075e-02 2.886267937719821930e-02 -2.937134206295013428e-01 1.152498424053192139e-01 2.450805716216564178e-02 -2.804452180862426758e-02 -1.196235790848731995e-01 8.440677821636199951e-02 -6.199022755026817322e-02 -7.457255851477384567e-04 -8.134926855564117432e-02 -1.506128534674644470e-02 3.769235312938690186e-01 -8.174383640289306641e-02 3.588328063488006592e-01 2.882672660052776337e-02 6.952523440122604370e-02 1.299224048852920532e-01 6.376880407333374023e-02 1.982264369726181030e-01 1.351193338632583618e-01 2.472965717315673828e-01 2.378336638212203979e-01 5.690088868141174316e-02 2.872023880481719971e-01 -2.477551847696304321e-01
1.726784110069274902e-01 2.886170893907546997e-02 1.149928197264671326e-01 2.703988254070281982e-01 -5.323930457234382629e-02 2.320601940155029297e-01 2.282684892416000366e-01 -3.878381252288818359e-01 1.430927813053131104e-01 -9.386245161294937134e-02 1.679251194000244141e-01 1.879444420337677002e-01 5.869549140334129333e-02 1.610080599784851074e-01 -3.228490054607391357e-01 -1.184958498924970627e-02 9.003330767154693604e-02 -6.873858720064163208e-02 1.183877065777778625e-01 4.076236486434936523e-02 2.049468308687210083e-01 2.286498546600341797e-01 6.530844420194625854e-02 3.475706279277801514e-01 -7.264124602079391479e-02 -7.297211140394210815e-02 -4.198573157191276550e-02 2.817228436470031738e-01 1.703654974699020386e-02 -3.580321371555328369e-02 -9.663248062133789062e-02 -2.162081599235534668e-01
2.433312982320785522e-01 1.858003139495849609e-01 5.321196839213371277e-02 1.294679790735244751e-01 -2.675399780273437500e-01 9.302774071693420410e-02 -1.872884035110473633e-01 -1.204503476619720459e-01 -3.981375992298126221e-01 -2.136491239070892334e-02 2.270369529724121094e-01 -7.831596769392490387e-03 2.648489736020565033e-02 5.353786796331405640e-02 -2.145695500075817108e-02 2.998620085418224335e-02 -8.187403902411460876e-03 -1.489348411560058594e-01 3.709636926651000977e-01 -3.018339574337005615e-01 -6.876146048307418823e-02 1.941348463296890259e-01 8.967982977628707886e-02 3.896465897560119629e-02 8.678016066551208496e-02 -3.479984123259782791e-03 2.535489499568939209e-01 1.928934007883071899e-01 2.552838027477264404e-01 1.487156897783279419e-01 -2.005170434713363647e-01 -4.334072396159172058e-02
9.129720181226730347e-02 1.065011620521545410e-01 -9.961477667093276978e-02 5.300203710794448853e-02 -1.616864837706089020e-02 1.218695789575576782e-01 2.118139863014221191e-01 -2.151283919811248779e-01 1.425836086273193359e-01 2.690177261829376221e-01 9.361053258180618286e-02 -8.375575393438339233e-02 -2.481424808502197266e-02 1.441377103328704834e-01 8.098254352807998657e-02 -2.665164768695831299e-01 -1.205553766340017319e-02 2.442798390984535217e-02 3.172282278537750244e-01 -1.586874276399612427e-01 -9.149860590696334839e-02 1.395080983638763428e-01 -2.232979685068130493e-01 4.908268749713897705e-01 1.539108604192733765e-01 8.401871472597122192e-02 8.898510038852691650e-02 3.847437500953674316e-01 -5.698593705892562866e-02 1.209895163774490356e-01 -5.588557571172714233e-02 -3.168600797653198242e-02
-4.455810785293579102e-02 4.869156703352928162e-02 -6.571664661169052124e-02 -3.005250543355941772e-02 -5.650171637535095215e-02 1.107305660843849182e-01 1.328294910490512848e-02 -2.782175838947296143e-01 3.117006719112396240e-01 1.509879678487777710e-01 1.876559555530548096e-01 1.035679206252098083e-01 -5.301268771290779114e-02 5.285704508423805237e-02 -1.962196975946426392e-01 3.286898434162139893e-01 1.699205487966537476e-01 -2.582347691059112549e-01 2.518794536590576172e-01 -2.376182563602924347e-02 1.669365316629409790e-01 1.838765740394592285e-01 -9.177660942077636719e-02 1.283777356147766113e-01 -5.616790149360895157e-03 9.636551141738891602e-02 -9.794531017541885376e-02 5.433697700500488281e-01 -5.295976996421813965e-02 -7.383761461824178696e-03 1.271276623010635376e-01 -4.108434077352285385e-03
3.457212448120117188e-01 2.090940177440643311e-01 -8.653023838996887207e-02 -1.202378198504447937e-01 -2.508926987648010254e-01 8.459419757127761841e-02 2.893261909484863281e-01 -2.243773937225341797e-01 -1.558301877230405807e-02 4.351776093244552612e-02 -3.980276233050972223e-04 2.028880417346954346e-01 1.333166360855102539e-01 5.599629878997802734e-02 -3.079445660114288330e-01 -2.096674144268035889e-01 1.179893314838409424e-01 -1.417441070079803467e-01 3.148197233676910400e-01 2.217684239149093628e-01 -3.027643635869026184e-02 2.701403200626373291e-01 2.163085788488388062e-01 1.622543334960937500e-01 1.839732378721237183e-02 6.323105841875076294e-02 7.745429128408432007e-02 8.869090676307678223e-02 1.809298098087310791e-01 -1.296373903751373291e-01 7.538029551506042480e-02 -7.010430097579956055e-02
2.701543830335140228e-02 3.679512143135070801e-01 6.613902747631072998e-02 2.838934063911437988e-01 -2.090832404792308807e-02 3.285430669784545898e-01 -1.579297035932540894e-01 4.966369364410638809e-03 -2.312115877866744995e-01 1.512622982263565063e-01 3.637658059597015381e-02 -7.092495262622833252e-02 -9.317860752344131470e-02 7.851419597864151001e-02 -2.693025469779968262e-01 1.148131396621465683e-02 -3.901764750480651855e-02 -6.314150243997573853e-02 3.575290143489837646e-01 -5.933086201548576355e-02 -1.315711140632629395e-01 1.089570969343185425e-01 3.633843958377838135e-01 2.244274318218231201e-01 2.616635560989379883e-01 2.737464755773544312e-02 -1.759037226438522339e-01 1.092865094542503357e-01 -7.532914727926254272e-02 -9.440331906080245972e-02 1.154096610844135284e-02 -9.786657989025115967e-03
-1.688382923603057861e-01 1.976149715483188629e-02 4.538386315107345581e-02 2.137633785605430603e-02 -1.743611544370651245e-01 9.594268351793289185e-02 1.627377718687057495e-01 -1.393657475709915161e-01 1.232871487736701965e-01 7.343421131372451782e-02 2.327584922313690186e-01 6.106799468398094177e-02 -7.445818930864334106e-02 3.381903097033500671e-02 -2.291703671216964722e-01 1.649003028869628906e-01 2.791418461129069328e-03 -1.416114866733551025e-01 3.881392776966094971e-01 -1.243092194199562073e-01 -9.297293424606323242e-02 6.737217307090759277e-02 9.817314893007278442e-02 1.050069741904735565e-02 7.825499773025512695e-02 1.327391117811203003e-01 6.820014119148254395e-02 5.855426192283630371e-01 7.617405802011489868e-02 -2.744840383529663086e-01 -9.007928310893476009e-04 -2.380734086036682129e-01
-3.136739879846572876e-02 2.816428542137145996e-01 1.030253618955612183e-02 1.570900082588195801e-01 -1.164184659719467163e-01 4.615738689899444580e-01 -1.090214401483535767e-01 3.563769161701202393e-02 -3.029602169990539551e-01 2.542450558394193649e-03 1.785726696252822876e-01 -6.456436961889266968e-02 -4.258343204855918884e-02 1.598572731018066406e-01 -8.194024115800857544e-02 1.000256538391113281e-01 -1.363725513219833374e-01 -2.801271621137857437e-03 2.689695060253143311e-01 8.370695263147354126e-02 2.668151818215847015e-02 3.443128243088722229e-02 4.372018277645111084e-01 2.433243095874786377e-01 7.387702167034149170e-02 -3.573695430532097816e-03 4.436436109244823456e-03 1.679386794567108154e-01 -1.532107144594192505e-01 -1.354736536741256714e-01 -2.373762875795364380e-01 3.378191217780113220e-02
1.088652480393648148e-02 -3.773390129208564758e-02 1.601825803518295288e-01 1.828788518905639648e-01 -4.718310199677944183e-03 3.134931027889251709e-01 6.668305397033691406e-02 -2.248140871524810791e-01 1.967593580484390259e-01 7.910078763961791992e-02 4.098165631294250488e-01 1.881153583526611328e-01 2.376541346311569214e-01 6.937272846698760986e-02 -1.830158829689025879e-01 9.145329147577285767e-02 -3.866166621446609497e-02 -1.046981737017631531e-01 7.561574690043926239e-03 1.630927920341491699e-01 3.327535465359687805e-02 3.112920820713043213e-01 -1.290920972824096680e-01 3.017815053462982178e-01 6.982583552598953247e-02 1.142649725079536438e-01 1.138884499669075012e-01 3.430647850036621094e-01 -1.079337671399116516e-01 -1.421140879392623901e-01 9.566501528024673462e-02 -1.240194030106067657e-02
-3.521975502371788025e-02 3.553207963705062866e-02 4.394092410802841187e-02 2.228738665580749512e-01 -1.904144734144210815e-01 1.294878870248794556e-01 2.417022287845611572e-01 -7.401220500469207764e-02 2.693764567375183105e-01 1.057004556059837341e-01 2.282612025737762451e-01 1.390933175571262836e-03 -7.244456559419631958e-02 -1.307076513767242432e-01 -2.254556715488433838e-01 1.362683624029159546e-01 -2.176884561777114868e-01 -1.194389462471008301e-01 1.733631193637847900e-01 -9.237420558929443359e-02 4.407486692070960999e-02 4.678338393568992615e-02 -8.296547830104827881e-02 -5.243547633290290833e-02 2.665289118885993958e-02 1.089930236339569092e-01 9.992092102766036987e-02 6.397528052330017090e-01 -4.290932789444923401e-02 -5.589531362056732178e-02 1.255087554454803467e-01 -1.865906715393066406e-01
3.188509866595268250e-02 3.054513335227966309e-01 -1.511106789112091064e-01 1.037111058831214905e-01 -3.051992952823638916e-01 3.123955726623535156e-01 2.336557358503341675e-01 -1.023617610335350037e-01 -2.866431139409542084e-02 -7.063992321491241455e-02 1.632507145404815674e-01 -9.660684503614902496e-03 1.033380255103111267e-02 1.983903795480728149e-01 -1.470246315002441406e-01 -2.795665264129638672e-01 -1.362758129835128784e-02 -1.827091574668884277e-01 9.608691930770874023e-02 3.558084368705749512e-01 6.201596930623054504e-02 3.836058378219604492e-01 1.831565350294113159e-01 -3.692677989602088928e-02 -7.402154803276062012e-02 1.069446280598640442e-01 8.541519194841384888e-02 1.124618873000144958e-01 -7.333177607506513596e-03 -1.512155830860137939e-01 7.005212828516960144e-03 -1.713129580020904541e-01
3.380472064018249512e-01 3.292995691299438477e-01 1.083669587969779968e-01 -1.523713469505310059e-01 -2.209198623895645142e-01 1.623847931623458862e-01 -2.194254249334335327e-01 2.243632636964321136e-02 1.905346289277076721e-02 -2.117137797176837921e-02 -5.162121728062629700e-02 1.604679413139820099e-02 2.754781208932399750e-02 1.159394681453704834e-01 -1.295296102762222290e-01 -4.188549146056175232e-02 -3.537916839122772217e-01 -5.463704839348793030e-02 1.035975366830825806e-01 2.284163087606430054e-01 3.456394076347351074e-01 -1.977924071252346039e-02 1.378276497125625610e-01 3.618698418140411377e-01 4.314178228378295898e-02 6.560143083333969116e-02 1.562777459621429443e-01 1.252382695674896240e-01 2.229048311710357666e-01 -8.843940496444702148e-02 -1.434522680938243866e-02 1.310848444700241089e-01
-8.196158707141876221e-02 5.854019150137901306e-02 8.727787062525749207e-03 1.027926206588745117e-01 -3.842489421367645264e-02 8.498188853263854980e-02 -1.844341754913330078e-01 -2.083723992109298706e-01 2.421201914548873901e-01 2.516759335994720459e-01 3.977129459381103516e-01 -2.034303965047001839e-03 8.264728635549545288e-02 -4.799570515751838684e-02 -2.061352282762527466e-01 1.995470970869064331e-01 -4.083883389830589294e-02 -1.393504589796066284e-01 -5.832419171929359436e-02 -1.030351668596267700e-01 3.957364559173583984e-01 1.010883823037147522e-01 -7.413759082555770874e-02 1.257437318563461304e-01 -1.216812506318092346e-01 5.551065504550933838e-02 1.184131726622581482e-01 4.414659738540649414e-01 -7.867361418902873993e-03 -1.435738503932952881e-01 9.161262959241867065e-02 -2.058722227811813354e-01
1.482167541980743408e-01 3.240134418010711670e-01 2.347055673599243164e-01 -1.177763640880584717e-01 -7.292594015598297119e-02 3.720850944519042969e-01 -7.957217842340469360e-02 3.805800224654376507e-04 1.927447319030761719e-01 1.804509609937667847e-01 3.413344621658325195e-01 1.142173111438751221e-01 -7.042420562356710434e-03 -1.778296753764152527e-02 -9.906151145696640015e-02 -2.299440056085586548e-01 3.536453470587730408e-02 -6.895382422953844070e-03 -7.604300975799560547e-03 5.472970008850097656e-02 -4.421198740601539612e-02 1.492876410484313965e-01 1.461941301822662354e-01 4.108086526393890381e-01 7.569241523742675781e-02 1.629487425088882446e-01 -4.675839096307754517e-02 1.130390167236328125e-01 -2.502065896987915039e-01 7.986289262771606445e-02 -9.157083928585052490e-03 -2.379710823297500610e-01
6.679524481296539307e-02 2.221117764711380005e-01 8.757693320512771606e-02 -2.997206896543502808e-02 -4.351802170276641846e-02 -5.488715693354606628e-02 -1.858705133199691772e-01 2.295124810189008713e-03 -1.828636229038238525e-01 2.120988629758358002e-02 1.000475287437438965e-01 -1.162855923175811768e-01 -8.362592011690139771e-02 4.161386489868164062e-01 -1.747156083583831787e-01 -1.843770891427993774e-01 -6.995166838169097900e-02 2.130635678768157959e-01 -3.346951678395271301e-02 1.212136726826429367e-02 2.694205939769744873e-01 -2.154594659805297852e-02 3.500958085060119629e-01 2.472330778837203979e-01 -1.531733721494674683e-01 -8.650072664022445679e-02 -1.009121015667915344e-01 4.310356080532073975e-01 1.134185642004013062e-01 5.268751457333564758e-02 2.100677490234375000e-01 -3.292807564139366150e-02
1.500930637121200562e-01 4.650468230247497559e-01 -3.322054445743560791e-02 1.597542613744735718e-01 -1.195459291338920593e-01 -1.536177545785903931e-01 -3.579097613692283630e-02 -2.429481782019138336e-02 -3.713008016347885132e-03 4.131140410900115967e-01 1.599859744310379028e-01 -2.236529290676116943e-01 -6.506915669888257980e-03 3.182715177536010742e-02 -5.520647019147872925e-02 -1.142458319664001465e-01 -1.170006617903709412e-01 -2.622469365596771240e-01 2.058016508817672729e-02 -2.308552414178848267e-01 1.167248263955116272e-01 1.755569688975811005e-02 8.130353689193725586e-02 -1.051350613124668598e-03 1.588514298200607300e-01 1.997978538274765015e-01 -3.047315962612628937e-02 3.962440192699432373e-01 2.034783214330673218e-01 7.786145899444818497e-03 7.154253870248794556e-02 -7.050873339176177979e-02
-1.249741539359092712e-01 1.436322331428527832e-01 -4.622432589530944824e-02 1.878345459699630737e-01 -1.119166240096092224e-01 3.379889205098152161e-02 -1.371927857398986816e-01 -2.866460978984832764e-01 -1.133871376514434814e-01 -3.209793567657470703e-01 2.391829043626785278e-01 -3.279317542910575867e-02 1.012378260493278503e-01 2.046664059162139893e-01 7.176747918128967285e-02 2.571526169776916504e-02 -2.045895904302597046e-01 -8.788596093654632568e-02 -5.937005952000617981e-02 -6.447746604681015015e-02 -1.006487309932708740e-01 2.386626303195953369e-01 -8.515476435422897339e-02 3.146073818206787109e-01 7.149491459131240845e-02 2.368044853210449219e-01 -1.475831866264343262e-01 4.898758828639984131e-01 -1.803974434733390808e-02 1.294534951448440552e-01 8.227033168077468872e-02 4.667290672659873962e-02
-1.555208265781402588e-01 1.094071776606142521e-03 -8.315195888280868530e-02 2.632316052913665771e-01 2.534763328731060028e-02 1.330261677503585815e-01 -5.276986956596374512e-02 -1.904751360416412354e-01 7.936499267816543579e-02 8.549077808856964111e-02 1.493462622165679932e-01 1.517795324325561523e-01 -1.222996599972248077e-02 1.544190794229507446e-01 -6.373547017574310303e-02 2.446949928998947144e-01 -1.462276726961135864e-01 -1.777623146772384644e-01 2.921459972858428955e-01 3.416152298450469971e-02 -1.352051645517349243e-02 1.260753870010375977e-01 -2.621586993336677551e-02 6.716119498014450073e-02 3.406006842851638794e-02 -8.430969715118408203e-02 -1.501343399286270142e-01 6.580396890640258789e-01 -5.140858143568038940e-02 -1.039569675922393799e-01 1.447279304265975952e-01 -1.905962228775024414e-01
3.427732363343238831e-02 1.951609849929809570e-01 4.965399950742721558e-02 1.805806308984756470e-01 -2.293891310691833496e-01 2.304218113422393799e-01 1.783111840486526489e-01 -2.240940332412719727e-01 9.703069180250167847e-02 -1.630620062351226807e-01 5.269528180360794067e-02 4.095765054225921631e-01 2.536182999610900879e-01 1.784538626670837402e-01 -9.762123227119445801e-02 -9.869479387998580933e-02 1.662449240684509277e-01 -1.428501009941101074e-01 2.563747465610504150e-01 1.600404679775238037e-01 8.219120651483535767e-02 2.635090351104736328e-01 1.778253316879272461e-01 2.094180881977081299e-01 2.981533482670783997e-02 1.530946046113967896e-01 -6.554140150547027588e-02 1.671114116907119751e-01 1.496378183364868164e-01 6.932604312896728516e-02 -9.866681694984436035e-02 1.772763282060623169e-01
5.840259045362472534e-02 3.693818747997283936e-01 8.525226265192031860e-02 1.344240456819534302e-01 9.739363566040992737e-03 -8.430389314889907837e-02 -3.352463245391845703e-02 -1.416532602161169052e-02 -2.680756747722625732e-01 2.406349331140518188e-01 1.588076353073120117e-01 -1.852181404829025269e-01 9.282138943672180176e-02 -8.158200979232788086e-02 1.723192818462848663e-02 -1.601916253566741943e-01 -2.770620584487915039e-01 -2.142945528030395508e-01 2.644869387149810791e-01 -4.404309391975402832e-01 1.331264078617095947e-01 1.920743733644485474e-01 2.243677526712417603e-01 1.667997241020202637e-01 -2.027545683085918427e-02 -1.510338915977627039e-04 -5.751219019293785095e-02 2.478857040405273438e-01 -1.891377009451389313e-02 -6.335702538490295410e-02 7.735551893711090088e-02 -2.895623259246349335e-02
1.094842255115509033e-01 3.661563396453857422e-01 3.096319362521171570e-02 2.054016739130020142e-01 1.827439293265342712e-02 1.342581957578659058e-01 -2.488224022090435028e-02 -4.415396600961685181e-02 2.025392055511474609e-01 -4.402335360646247864e-02 -1.010534353554248810e-03 3.339880406856536865e-01 1.511712092906236649e-03 -2.956613600254058838e-01 -3.229503035545349121e-01 -1.907643824815750122e-01 -2.385300770401954651e-02 -2.003945410251617432e-01 7.721460610628128052e-02 1.230980530381202698e-01 3.038634061813354492e-01 -1.547949388623237610e-02 -4.891784861683845520e-02 2.782070934772491455e-01 4.752257838845252991e-02 -1.304456740617752075e-01 -1.710552275180816650e-01 3.493865430355072021e-01 5.853888113051652908e-03 3.083197399973869324e-03 -4.508212208747863770e-02 -1.904962770640850067e-02
2.432900667190551758e-01 2.930028140544891357e-01 1.982911974191665649e-01 2.067609727382659912e-01 7.849803566932678223e-02 1.313050538301467896e-01 -1.197263002395629883e-01 8.411078155040740967e-02 -2.769507467746734619e-01 -1.394711434841156006e-01 2.651797533035278320e-01 -1.608485579490661621e-01 -1.475440990179777145e-02 -1.378395706415176392e-01 -1.526260226964950562e-01 -4.601792898029088974e-04 -6.701146066188812256e-02 -2.109834738075733185e-02 2.199648767709732056e-01 3.185312822461128235e-02 1.637629419565200806e-01 -7.935629040002822876e-02 2.534191906452178955e-01 3.210003077983856201e-01 -2.479751557111740112e-01 -2.530063688755035400e-01 6.142549961805343628e-02 2.414132207632064819e-01 -1.131049096584320068e-01 -8.313734084367752075e-02 -1.330421417951583862e-01 -1.163782402873039246e-01
1.910714358091354370e-01 4.456575959920883179e-02 2.727098762989044189e-01 7.000666856765747070e-02 -1.357820034027099609e-01 3.103370070457458496e-01 3.844385221600532532e-02 -4.090695455670356750e-02 2.742945849895477295e-01 -1.311861276626586914e-01 -1.110823974013328552e-01 -6.380342692136764526e-02 1.071734875440597534e-01 8.848920464515686035e-02 -3.666294217109680176e-01 6.771363317966461182e-02 -9.089701622724533081e-02 -3.465410768985748291e-01 1.325191259384155273e-01 -1.255830079317092896e-01 1.089477688074111938e-01 3.136729598045349121e-01 9.998218715190887451e-02 1.846561431884765625e-01 -5.751083418726921082e-02 -3.542311117053031921e-02 1.985456794500350952e-02 3.174976110458374023e-01 -1.701979935169219971e-01 -2.074426561594009399e-01 5.303343757987022400e-02 -2.338777109980583191e-02
9.468314051628112793e-02 1.164011806249618530e-01 1.904750615358352661e-01 5.353069677948951721e-02 -3.544729948043823242e-01 3.787544667720794678e-01 1.035048346966505051e-02 1.845003962516784668e-01 -1.570114679634571075e-02 1.939370781183242798e-01 1.034879386425018311e-01 5.632724612951278687e-02 -1.519043445587158203e-01 3.515342772006988525e-01 -8.861027657985687256e-02 -1.402609981596469879e-02 -7.508454471826553345e-02 5.127902701497077942e-02 1.344528943300247192e-01 -1.283024400472640991e-01 8.229268342256546021e-02 1.051333323121070862e-01 1.237307041883468628e-01 4.359369874000549316e-01 2.845691051334142685e-03 2.565332949161529541e-01 -7.248168438673019409e-02 1.427320092916488647e-01 7.580861449241638184e-02 -1.143547073006629944e-01 6.385700404644012451e-02 2.198151648044586182e-01
3.721131980419158936e-01 1.349195837974548340e-01 -1.093276366591453552e-01 2.330608665943145752e-01 -6.807740032672882080e-02 3.628569245338439941e-01 -8.072028309106826782e-02 2.917372882366180420e-01 -2.645385563373565674e-01 1.036809906363487244e-01 1.867776364088058472e-01 7.350654900074005127e-02 2.092072553932666779e-02 4.712192714214324951e-02 -2.150938808917999268e-01 -5.099528282880783081e-02 -1.690533310174942017e-01 -3.431336581707000732e-01 1.869550645351409912e-01 -2.273604273796081543e-01 1.634496450424194336e-01 1.690507866442203522e-02 1.106629744172096252e-01 9.870397299528121948e-02 -1.529456377029418945e-01 5.823923274874687195e-02 6.272547878324985504e-03 1.909866482019424438e-01 7.462411304004490376e-04 -8.520720154047012329e-02 7.518409192562103271e-02 -1.357233375310897827e-01
2.605026066303253174e-01 3.608299791812896729e-01 -3.587757796049118042e-02 2.004337906837463379e-01 -2.360881716012954712e-01 -1.206780895590782166e-01 4.489161074161529541e-02 7.824979722499847412e-02 -3.180559575557708740e-01 -1.230703666806221008e-01 1.292284429073333740e-01 2.587621100246906281e-02 -6.577397882938385010e-02 1.476614773273468018e-01 5.920042470097541809e-02 9.034255892038345337e-02 -7.626263797283172607e-02 -2.761561870574951172e-01 3.192762136459350586e-01 -2.656104415655136108e-02 2.892169058322906494e-01 9.346153587102890015e-03 1.019399687647819519e-01 2.606888115406036377e-01 3.280457854270935059e-02 2.409273236989974976e-01 4.897201899439096451e-03 1.692086309194564819e-01 1.422647982835769653e-01 2.138518095016479492e-01 6.638186424970626831e-02 7.487846165895462036e-02
2.869919836521148682e-01 2.893465459346771240e-01 3.380115330219268799e-01 1.645605564117431641e-01 -5.370826274156570435e-02 5.224774777889251709e-02 -2.989318370819091797e-01 -3.415148332715034485e-02 -1.061482727527618408e-01 1.780886054039001465e-01 -1.121807005256414413e-02 -8.733751252293586731e-03 1.742108538746833801e-02 1.804507076740264893e-01 -2.636213302612304688e-01 1.037496477365493774e-01 -2.358203232288360596e-01 -1.643625274300575256e-02 3.447553217411041260e-01 -1.076303198933601379e-01 2.089628949761390686e-02 1.474085599184036255e-01 8.493066579103469849e-02 3.109507858753204346e-01 1.471783965826034546e-01 5.441416054964065552e-02 -2.792297117412090302e-02 1.278833895921707153e-01 1.332313418388366699e-01 -2.508063018321990967e-01 -3.363978862762451172e-02 6.477786600589752197e-02
2.283638715744018555e-01 3.748073577880859375e-01 -1.654776930809020996e-01 1.729277521371841431e-01 1.295540183782577515e-01 1.960544735193252563e-01 1.093006432056427002e-01 -2.331926226615905762e-01 1.484067589044570923e-01 -7.048623263835906982e-02 1.583068519830703735e-01 2.845179140567779541e-01 -1.010258495807647705e-02 1.463656127452850342e-01 -3.213171660900115967e-01 -1.691490709781646729e-01 1.820477247238159180e-01 -2.163401544094085693e-01 1.451725959777832031e-01 7.225756347179412842e-02 1.706623472273349762e-03 3.202186226844787598e-01 4.808469489216804504e-02 1.180967837572097778e-01 2.106038480997085571e-02 4.427376389503479004e-02 2.670947015285491943e-01 1.834251135587692261e-01 6.194201856851577759e-02 6.646369397640228271e-02 1.025770977139472961e-02 -3.687524050474166870e-02
2.381931841373443604e-01 1.863910704851150513e-01 -9.838934242725372314e-02 4.801532998681068420e-02 -2.316449433565139771e-01 1.798771768808364868e-01 -1.131247729063034058e-01 5.524817109107971191e-02 1.234459131956100464e-01 2.566828429698944092e-01 -1.554767414927482605e-02 -6.752224266529083252e-02 -7.742068171501159668e-02 3.199228346347808838e-01 -1.372446119785308838e-01 -1.197466477751731873e-01 -1.000668555498123169e-01 -1.403694450855255127e-01 9.188576601445674896e-03 -2.550353109836578369e-01 4.235539138317108154e-01 1.203689053654670715e-01 1.453114897012710571e-01 2.326282709836959839e-01 6.803797185420989990e-02 1.597868502140045166e-01 -2.497834563255310059e-01 2.436338365077972412e-01 -9.365355968475341797e-02 -4.848143458366394043e-02 9.005153924226760864e-02 -1.792270094156265259e-01
2.755959630012512207e-01 2.177627086639404297e-01 -7.769911736249923706e-02 1.110145375132560730e-01 -1.611468195915222168e-01 2.681348919868469238e-01 1.087798550724983215e-02 1.979810744524002075e-01 -1.384590715169906616e-01 8.776465058326721191e-02 -5.475292913615703583e-03 -3.212795779109001160e-02 8.628534525632858276e-02 1.364079266786575317e-01 -1.680065989494323730e-01 -9.844758361577987671e-02 -2.982899844646453857e-01 -1.419269144535064697e-01 2.551943063735961914e-01 4.576195403933525085e-02 9.065784513950347900e-02 -1.215462014079093933e-02 1.670228540897369385e-01 1.082292944192886353e-01 -2.843245863914489746e-01 8.443401008844375610e-02 1.936702132225036621e-01 2.682613432407379150e-01 -3.741032630205154419e-02 8.134410530328750610e-02 -2.488649636507034302e-01 -3.707723319530487061e-01
3.468447923660278320e-02 1.735197566449642181e-02 1.984844543039798737e-02 1.947414427995681763e-01 -8.253055810928344727e-02 1.351003646850585938e-01 4.506269469857215881e-02 -9.144941717386245728e-02 -1.180918887257575989e-01 -1.890243440866470337e-01 1.953205913305282593e-01 -9.290087223052978516e-02 2.399086058139801025e-01 1.685620397329330444e-01 -4.497309327125549316e-01 1.162928640842437744e-01 9.738127887248992920e-02 1.560850441455841064e-02 1.956609338521957397e-01 1.996424943208694458e-01 2.779859602451324463e-01 4.166176617145538330e-01 7.984355837106704712e-02 2.866540253162384033e-01 -1.670372933149337769e-01 8.947326801717281342e-03 5.032910779118537903e-02 1.746214479207992554e-01 -1.458991765975952148e-01 2.860346436500549316e-02 1.224423572421073914e-01 -3.390847891569137573e-02
2.355525493621826172e-01 3.088700771331787109e-01 -1.274453592486679554e-03 8.430754393339157104e-02 -4.450939595699310303e-02 1.808203384280204773e-02 -1.306396573781967163e-01 1.714743487536907196e-02 -2.822438776493072510e-01 9.789761155843734741e-02 1.300830394029617310e-01 -1.276880875229835510e-02 -1.204162538051605225e-01 2.468356490135192871e-01 -2.438111901283264160e-01 1.335864067077636719e-01 7.018183916807174683e-02 1.593609601259231567e-01 3.513248860836029053e-01 1.274270820431411266e-03 -1.036875043064355850e-02 -2.572006359696388245e-02 -3.375011309981346130e-02 4.184226393699645996e-01 1.248650327324867249e-01 2.827757894992828369e-01 1.441639810800552368e-01 1.854293495416641235e-01 6.299998611211776733e-02 6.104928627610206604e-02 1.042673289775848389e-01 -2.515205144882202148e-01
2.487194240093231201e-01 2.535260021686553955e-01 -6.535977125167846680e-02 2.194353938102722168e-01 -1.160261556506156921e-01 1.136407479643821716e-01 7.594998180866241455e-02 -7.709619402885437012e-02 -2.492279000580310822e-02 3.079757690429687500e-01 1.368557065725326538e-01 -1.444454789161682129e-01 3.774431943893432617e-01 -3.805698826909065247e-02 -2.958075106143951416e-01 -7.804369181394577026e-02 3.668393194675445557e-02 -2.431933209300041199e-02 4.317349940538406372e-02 -1.329336129128932953e-02 3.014621436595916748e-01 1.096029877662658691e-01 2.247427850961685181e-01 2.599294185638427734e-01 6.229368038475513458e-03 5.227251723408699036e-02 -2.253113538026809692e-01 1.080755889415740967e-01 2.783843874931335449e-01 1.239523738622665405e-01 -1.546322107315063477e-01 -6.204314529895782471e-02
-1.434871554374694824e-01 1.238509360700845718e-02 -1.800666898488998413e-01 -4.161057621240615845e-02 -3.275229632854461670e-01 -1.714289304800331593e-03 8.820848166942596436e-02 -1.374737918376922607e-01 1.030287146568298340e-01 2.156633511185646057e-02 1.791814118623733521e-01 2.402344346046447754e-02 -4.162510484457015991e-02 6.730722635984420776e-02 -1.123486831784248352e-01 1.129153892397880554e-01 -5.672755092382431030e-02 -2.757119834423065186e-01 3.678705692291259766e-01 -2.313452772796154022e-02 -1.091122701764106750e-01 1.531233489513397217e-01 -9.652403742074966431e-02 6.506995111703872681e-02 -8.030383847653865814e-03 3.402762347832322121e-03 8.170413970947265625e-02 6.263936758041381836e-01 6.213453412055969238e-02 -2.034879922866821289e-01 1.653212308883666992e-02 -1.645786762237548828e-01
8.512894064188003540e-02 7.485537976026535034e-02 1.074419766664505005e-01 4.345769882202148438e-01 1.119564697146415710e-01 2.683287858963012695e-01 1.325488686561584473e-01 1.613311171531677246e-01 7.361000776290893555e-02 -7.171581499278545380e-03 1.362632513046264648e-01 6.603032350540161133e-02 -1.838733255863189697e-01 -5.459433421492576599e-02 -2.857394516468048096e-01 3.783223778009414673e-02 -1.030816584825515747e-01 -6.744912266731262207e-02 2.746282815933227539e-01 3.894097730517387390e-02 1.638479828834533691e-01 1.870653182268142700e-01 1.643478572368621826e-01 2.868970930576324463e-01 -2.849463559687137604e-02 1.656297892332077026e-01 -2.387003898620605469e-01 2.595454454421997070e-01 -2.278461158275604248e-01 -1.608200818300247192e-01 -1.287081539630889893e-01 1.223960984498262405e-02
-2.132460176944732666e-01 1.221484988927841187e-01 1.651394367218017578e-02 1.438876092433929443e-01 -1.891780346632003784e-01 -9.773602709174156189e-03 2.807941734790802002e-01 1.131287217140197754e-02 6.266002357006072998e-02 7.236339151859283447e-02 2.797861397266387939e-01 7.943687587976455688e-02 2.282453514635562897e-02 2.841457538306713104e-02 -1.773100793361663818e-01 1.923774927854537964e-01 -5.764221772551536560e-02 -1.366081237792968750e-01 2.994926571846008301e-01 4.017992317676544189e-02 -1.145983263850212097e-01 -1.103488653898239136e-01 3.791864588856697083e-02 8.284362405538558960e-02 1.042769998311996460e-01 -4.388577118515968323e-02 4.034057632088661194e-02 6.349633336067199707e-01 -9.496290236711502075e-02 -9.349072724580764771e-02 7.215920090675354004e-02 -2.297102957963943481e-01
4.599131941795349121e-01 2.536305487155914307e-01 -6.911548227071762085e-02 1.971905678510665894e-01 -1.615624576807022095e-01 1.705744564533233643e-01 1.987901628017425537e-01 -7.835638523101806641e-02 -1.528949290513992310e-02 2.111138850450515747e-01 4.141401499509811401e-02 -7.016144692897796631e-03 2.378498613834381104e-01 8.805581927299499512e-02 -1.247758492827415466e-01 3.781691193580627441e-02 -2.016472369432449341e-01 -1.312740743160247803e-01 -3.502789512276649475e-02 -1.127787232398986816e-01 1.527982354164123535e-01 8.834180980920791626e-02 4.482263326644897461e-02 3.005403578281402588e-01 -1.102570258080959320e-02 1.985771358013153076e-01 -9.477677755057811737e-03 1.700441986322402954e-01 3.844184279441833496e-01 1.021091938018798828e-01 -1.648966223001480103e-01 -4.962429031729698181e-02
2.433273643255233765e-01 2.159271687269210815e-01 8.313226513564586639e-03 6.524629890918731689e-02 -3.373962268233299255e-02 3.822466135025024414e-01 -1.077909767627716064e-02 -1.655238121747970581e-01 1.759599000215530396e-01 -1.050222665071487427e-01 2.280941307544708252e-01 2.778189778327941895e-01 9.649305790662765503e-02 -3.779624775052070618e-02 -2.216686261817812920e-04 1.927998289465904236e-02 -1.590151488780975342e-01 -5.374907702207565308e-02 2.900263965129852295e-01 3.202837407588958740e-01 5.511211231350898743e-02 2.480305731296539307e-01 -2.213219180703163147e-02 3.412497043609619141e-01 -9.823857992887496948e-02 -2.351130358874797821e-02 -6.648218631744384766e-02 1.761700212955474854e-01 8.476301282644271851e-02 6.174569576978683472e-02 -5.751001462340354919e-02 2.764588296413421631e-01
2.411780059337615967e-01 1.661203801631927490e-01 1.187598407268524170e-01 4.348877072334289551e-02 -4.770528376102447510e-01 1.734189391136169434e-01 1.792795360088348389e-01 -2.304372340440750122e-01 -1.355392932891845703e-01 8.358331769704818726e-02 -3.915678709745407104e-02 -4.192487895488739014e-02 -6.714098900556564331e-02 6.738599389791488647e-02 2.035092860460281372e-01 -1.121027693152427673e-01 1.126278489828109741e-01 -2.592745423316955566e-01 2.932877540588378906e-01 -1.214305683970451355e-02 2.661423385143280029e-01 2.523337602615356445e-01 4.238042980432510376e-02 2.976580522954463959e-02 2.387746870517730713e-01 1.134287193417549133e-02 1.979929395020008087e-02 2.118984609842300415e-01 6.067651789635419846e-03 8.645525574684143066e-02 -1.326856911182403564e-01 1.812586933374404907e-01
1.134292483329772949e-01 2.454453110694885254e-01 2.719538286328315735e-03 5.767451226711273193e-02 -1.835711002349853516e-01 1.702084392309188843e-01 -1.319325268268585205e-01 4.753494635224342346e-02 2.933760881423950195e-01 -3.646085262298583984e-01 1.018603071570396423e-01 6.789324432611465454e-02 5.466355383396148682e-02 1.816330105066299438e-01 1.115429475903511047e-01 5.025500804185867310e-02 -8.538564294576644897e-02 7.256914675235748291e-02 1.699993759393692017e-01 -1.247596815228462219e-01 -9.312825277447700500e-03 6.943512707948684692e-02 1.649010479450225830e-01 2.850750684738159180e-01 -3.184207379817962646e-01 -5.335438251495361328e-02 4.634873475879430771e-04 3.446803689002990723e-01 -1.187006458640098572e-01 3.402142226696014404e-01 -1.808985471725463867e-01 -1.699248887598514557e-02
-9.268136322498321533e-02 2.311024069786071777e-02 -1.812211424112319946e-01 7.644161581993103027e-02 -1.024215146899223328e-01 1.647146493196487427e-01 -6.522450596094131470e-02 -1.897818595170974731e-01 1.372471544891595840e-02 9.307929873466491699e-02 1.811306327581405640e-01 7.190086692571640015e-02 -1.352870613336563110e-01 -4.647105000913143158e-03 -1.444662064313888550e-01 3.042529225349426270e-01 -1.000606790184974670e-01 -1.651339977979660034e-01 2.175776362419128418e-01 5.129485577344894409e-02 5.488384142518043518e-02 1.949090212583541870e-01 3.426177427172660828e-02 5.480823665857315063e-02 1.099191606044769287e-01 1.445036530494689941e-01 -1.148774251341819763e-01 6.734138727188110352e-01 -1.271212548017501831e-01 -1.148986667394638062e-01 -2.000971324741840363e-02 -1.840217411518096924e-01
1.513620018959045410e-01 4.877157211303710938e-01 -4.900990426540374756e-02 6.058117374777793884e-02 -6.946830451488494873e-02 1.752468794584274292e-01 2.352018654346466064e-01 -1.557662934064865112e-01 1.185230687260627747e-01 -7.655382901430130005e-02 9.325645864009857178e-02 2.989748120307922363e-01 1.228411719202995300e-01 7.231227308511734009e-02 -1.007965058088302612e-01 -1.608134210109710693e-01 -5.762734916061162949e-03 -1.232518330216407776e-01 3.928975760936737061e-01 1.845057606697082520e-01 -1.078286790288984776e-03 1.617321074008941650e-01 1.572643965482711792e-01 7.374423556029796600e-03 1.592403650283813477e-02 1.367854326963424683e-02 2.009740024805068970e-01 2.147461026906967163e-01 5.615220591425895691e-02 -1.292521059513092041e-01 -1.998436599969863892e-01 2.058546245098114014e-01
2.790008783340454102e-01 5.091784521937370300e-02 4.239434599876403809e-01 -4.545615613460540771e-02 -1.518380045890808105e-01 -4.551317915320396423e-02 1.367953419685363770e-01 -5.594864860177040100e-02 -1.105502024292945862e-01 6.683058291673660278e-02 2.448654174804687500e-01 -1.076683774590492249e-01 8.218051493167877197e-02 -1.388354301452636719e-01 8.474336937069892883e-03 -3.869695961475372314e-01 9.510026872158050537e-02 6.639076024293899536e-02 6.185178086161613464e-02 9.890174120664596558e-02 2.117908746004104614e-01 -9.065546840429306030e-02 6.219369918107986450e-02 2.123194485902786255e-01 5.103974044322967529e-02 5.931802093982696533e-02 1.664251089096069336e-01 4.746039211750030518e-01 -8.146247267723083496e-02 1.172358617186546326e-01 1.218413710594177246e-01 -5.779851227998733521e-02
1.483206152915954590e-01 1.895558536052703857e-01 1.284476965665817261e-01 2.420677542686462402e-01 -1.901709288358688354e-01 1.605269908905029297e-01 3.803427517414093018e-02 1.960485428571701050e-02 8.929398655891418457e-02 6.271145492792129517e-02 2.807773947715759277e-01 2.419669479131698608e-01 9.996394813060760498e-02 -1.016587615013122559e-01 -2.424382418394088745e-01 -6.338959187269210815e-02 -6.309121847152709961e-02 -2.833076417446136475e-01 3.654636070132255554e-02 1.799897700548171997e-01 -3.456032648682594299e-02 2.565557658672332764e-01 2.756470143795013428e-01 2.963407337665557861e-01 -3.305733799934387207e-01 -5.121415108442306519e-02 4.684445261955261230e-02 1.646922975778579712e-01 -3.629861772060394287e-02 -3.822581097483634949e-02 1.585976630449295044e-01 2.299034297466278076e-01
-2.214884907007217407e-01 2.127123475074768066e-01 -2.197720855474472046e-01 3.467549383640289307e-02 -1.386907249689102173e-01 1.786861568689346313e-01 1.677381694316864014e-01 -1.544456481933593750e-01 4.399433359503746033e-02 -2.851464748382568359e-01 1.558941006660461426e-01 2.592194974422454834e-01 1.714780777692794800e-01 1.395570188760757446e-01 -2.197276502847671509e-01 -1.268107146024703979e-01 -2.453352510929107666e-01 -3.006395995616912842e-01 -1.150254681706428528e-01 -1.340675503015518188e-01 -1.546156685799360275e-02 -1.048604622483253479e-01 2.448453009128570557e-01 1.507155001163482666e-01 -9.569944441318511963e-02 1.983947306871414185e-01 1.042619869112968445e-01 3.312666714191436768e-01 1.523523777723312378e-02 6.071732379496097565e-03 8.002120256423950195e-02 -1.165327504277229309e-01
-6.731788814067840576e-02 2.247007191181182861e-01 -9.846286475658416748e-02 1.175509989261627197e-01 -1.575514674186706543e-01 1.102785095572471619e-01 -1.512188911437988281e-01 -8.399436622858047485e-02 2.484777010977268219e-02 1.142971441149711609e-01 2.512690424919128418e-01 1.255071461200714111e-01 -2.145108431577682495e-01 3.407672513276338577e-03 -2.000995725393295288e-01 3.334627151489257812e-01 -1.447944641113281250e-01 -8.907998353242874146e-02 2.286493182182312012e-01 -7.283610850572586060e-02 1.881157159805297852e-01 2.172523736953735352e-01 -4.797170683741569519e-02 -1.543897856026887894e-02 1.210162714123725891e-01 1.729823835194110870e-02 -1.989860385656356812e-01 5.640831589698791504e-01 -7.828716933727264404e-02 9.545633941888809204e-02 4.138418473303318024e-03 -7.159707695245742798e-02
4.259840548038482666e-01 -5.040832329541444778e-03 1.413463205099105835e-01 -2.882817387580871582e-01 -1.152992099523544312e-01 3.603415191173553467e-01 -7.729409262537956238e-03 -1.197872087359428406e-01 6.073521450161933899e-02 2.199998795986175537e-01 5.003036931157112122e-02 1.667721271514892578e-01 3.166463375091552734e-01 2.253059484064579010e-02 2.071114489808678627e-03 -2.007343620061874390e-02 -1.284903138875961304e-01 -2.209687680006027222e-01 3.089240789413452148e-01 -6.836719065904617310e-02 5.749631673097610474e-02 5.160208791494369507e-02 1.165358163416385651e-02 9.900554269552230835e-02 -9.147039055824279785e-02 2.482017874717712402e-01 2.612523734569549561e-01 1.307714730501174927e-01 9.271978586912155151e-02 -2.388342283666133881e-02 1.195765361189842224e-01 1.189605295658111572e-01
1.961391419172286987e-02 1.457218080759048462e-01 1.952665150165557861e-01 2.410252392292022705e-02 2.334244176745414734e-02 2.604333162307739258e-01 -8.800921589136123657e-02 1.049357876181602478e-01 -1.682999134063720703e-01 -1.532840728759765625e-01 4.225774705410003662e-01 4.189341366291046143e-01 2.096886932849884033e-01 8.609116822481155396e-02 -2.577305026352405548e-02 -4.529265221208333969e-03 1.247590854763984680e-01 -8.165249228477478027e-02 3.349985182285308838e-02 -8.301436156034469604e-02 2.865639626979827881e-01 1.178401932120323181e-01 2.044426463544368744e-02 1.276692152023315430e-01 1.827568262815475464e-01 1.229310706257820129e-01 1.761179566383361816e-01 1.601930707693099976e-01 2.754247486591339111e-01 1.075767129659652710e-01 2.098191827535629272e-01 1.223249286413192749e-01
2.102737873792648315e-01 2.251641005277633667e-01 1.612218469381332397e-01 3.084036111831665039e-01 4.821163788437843323e-02 2.295857667922973633e-01 -9.985146112740039825e-03 -1.155810430645942688e-01 1.728772968053817749e-01 7.774375379085540771e-02 1.371707767248153687e-02 3.509585261344909668e-01 2.194057703018188477e-01 -4.690761864185333252e-02 -1.976200044155120850e-01 2.160110324621200562e-02 5.998782347887754440e-03 -1.445559561252593994e-01 2.817688286304473877e-01 1.602775156497955322e-01 6.616129726171493530e-02 2.819553911685943604e-01 6.571311503648757935e-02 3.052129745483398438e-01 1.235447376966476440e-01 1.650848798453807831e-02 -5.945222452282905579e-02 1.885109245777130127e-01 2.410905510187149048e-01 6.945464015007019043e-02 -1.080948039889335632e-01 1.724352538585662842e-01
1.151174604892730713e-01 3.008046746253967285e-01 4.929685220122337341e-02 7.341358810663223267e-02 -3.422021269798278809e-01 2.590142488479614258e-01 -1.581215858459472656e-01 3.809069469571113586e-02 -2.507088892161846161e-02 2.544336616992950439e-01 6.029329076409339905e-02 1.158038433641195297e-02 -1.645909398794174194e-01 2.144175916910171509e-01 -1.099082604050636292e-01 1.420938819646835327e-01 1.361033413559198380e-03 2.109293788671493530e-01 1.999303996562957764e-01 -1.282839290797710419e-02 -6.869879364967346191e-02 1.957490742206573486e-01 3.395266532897949219e-01 3.766287863254547119e-01 6.698957830667495728e-02 1.994814872741699219e-01 -9.493540041148662567e-03 2.023549526929855347e-01 -8.481959998607635498e-02 1.146160066127777100e-01 -1.079691648483276367e-01 3.506516292691230774e-02
-1.010920330882072449e-01 1.323027610778808594e-01 -1.010697148740291595e-02 9.886844083666801453e-03 -7.864185422658920288e-02 1.846912503242492676e-01 -1.107883378863334656e-01 -5.575223267078399658e-02 -2.259844914078712463e-02 1.323981881141662598e-01 1.968815624713897705e-01 1.858745217323303223e-01 -1.736451983451843262e-01 7.920041680335998535e-02 -2.680544555187225342e-01 4.361532926559448242e-01 -1.705926209688186646e-01 -7.893386483192443848e-02 1.324870735406875610e-01 8.870238438248634338e-03 1.301090270280838013e-01 6.054493039846420288e-02 -1.053392067551612854e-01 4.392222315073013306e-02 7.139994204044342041e-02 1.662062853574752808e-01 -4.538142308592796326e-02 6.292952895164489746e-01 -6.397406011819839478e-02 1.933913677930831909e-02 1.051427237689495087e-02 -6.770136952400207520e-02
-2.677388489246368408e-01 2.984841121360659599e-03 1.228755265474319458e-01 2.894052565097808838e-01 -1.932039409875869751e-01 -2.891046181321144104e-02 1.697979569435119629e-01 2.627619355916976929e-02 1.982645392417907715e-01 -6.445463001728057861e-02 4.876403510570526123e-01 -1.761224865913391113e-01 6.405249983072280884e-02 9.074465930461883545e-02 -1.638964377343654633e-02 -9.727852046489715576e-02 -5.385953933000564575e-02 -1.282305829226970673e-02 1.284451335668563843e-01 -1.889205351471900940e-02 2.848092913627624512e-01 3.506164550781250000e-01 4.015517979860305786e-02 1.971776485443115234e-01 -1.305569261312484741e-01 -1.178677827119827271e-01 5.535882338881492615e-02 3.133998811244964600e-01 5.941548943519592285e-02 -4.308441653847694397e-02 -4.245081171393394470e-02 -1.534691154956817627e-01
3.920051157474517822e-01 7.685921341180801392e-02 4.147537052631378174e-02 2.508140914142131805e-02 -3.599167764186859131e-01 3.101654537022113800e-02 -1.093747913837432861e-01 -1.322845965623855591e-01 -9.073537588119506836e-02 -7.640212774276733398e-02 5.919594317674636841e-02 -1.243023797869682312e-01 8.276941627264022827e-02 1.479780972003936768e-01 -8.862587064504623413e-02 -1.670844852924346924e-01 3.511924296617507935e-02 -2.605202607810497284e-02 4.245456457138061523e-01 -1.126425415277481079e-01 3.931359946727752686e-01 4.081833362579345703e-02 2.168704010546207428e-02 2.026042342185974121e-01 4.340814426541328430e-03 -2.520658671855926514e-01 2.855943739414215088e-01 7.905730605125427246e-02 1.152160912752151489e-01 1.044955626130104065e-01 8.816864341497421265e-02 -6.817284226417541504e-02
9.363272786140441895e-02 3.179346621036529541e-01 -2.813465595245361328e-01 1.308768689632415771e-01 -9.924867004156112671e-02 2.539207041263580322e-01 -1.163051696494221687e-03 2.095303237438201904e-01 -1.234280169010162354e-01 1.275228708982467651e-01 2.010618597269058228e-01 6.482692062854766846e-02 -6.175509653985500336e-03 -8.886172622442245483e-02 1.748853474855422974e-01 1.338284462690353394e-01 -2.107812464237213135e-01 -1.917549967765808105e-01 2.949477136135101318e-01 -2.509583532810211182e-01 3.596832156181335449e-01 -2.625545114278793335e-02 3.114543668925762177e-02 1.718312203884124756e-01 -1.444990839809179306e-02 -3.065019100904464722e-02 -1.724819540977478027e-01 3.134655058383941650e-01 8.671559393405914307e-02 -1.835146918892860413e-02 9.569439291954040527e-02 -7.195941358804702759e-02
7.215851545333862305e-02 2.341199517250061035e-01 -2.251375000923871994e-03 2.127934060990810394e-02 -9.401045739650726318e-02 2.537466585636138916e-02 1.770496070384979248e-01 8.843505755066871643e-03 3.742769733071327209e-02 -1.588845811784267426e-02 2.849732637405395508e-01 1.636094748973846436e-01 -1.125783175230026245e-01 3.881585225462913513e-02 -7.384937256574630737e-02 -2.193623781204223633e-01 2.581804394721984863e-01 -1.643586903810501099e-01 7.433822751045227051e-02 -2.173295021057128906e-01 -2.758769392967224121e-01 3.170881420373916626e-02 5.786291137337684631e-02 2.788018584251403809e-01 3.928031921386718750e-01 -4.227291792631149292e-03 9.271170198917388916e-02 4.435041844844818115e-01 -1.204375550150871277e-01 -1.278935670852661133e-01 1.816092245280742645e-02 -1.606696844100952148e-01
3.106973171234130859e-01 1.170235592871904373e-02 -3.319875523447990417e-02 1.890708804130554199e-01 -2.638085186481475830e-01 9.436208009719848633e-02 -3.792041540145874023e-01 1.367733478546142578e-01 -1.673026382923126221e-01 3.847072273492813110e-02 7.869227230548858643e-02 -1.914605349302291870e-01 -1.985963881015777588e-01 -5.304273590445518494e-02 -1.716203093528747559e-01 -2.419505715370178223e-01 -8.031657338142395020e-02 -1.681537777185440063e-01 2.453622967004776001e-01 3.895366936922073364e-02 2.249104082584381104e-01 -1.895047277212142944e-01 9.221389144659042358e-02 3.158754110336303711e-01 5.385532230138778687e-02 1.419646590948104858e-01 4.247266333550214767e-03 2.358434945344924927e-01 1.954147666692733765e-01 -7.596860080957412720e-02 4.132978990674018860e-02 -8.559331297874450684e-02
3.787880539894104004e-01 3.317433595657348633e-02 5.461694672703742981e-02 -1.720333099365234375e-01 -2.082476168870925903e-01 1.650361530482769012e-02 -1.519450247287750244e-01 6.296562403440475464e-02 -1.719803810119628906e-01 -3.919281810522079468e-02 1.365332007408142090e-01 -2.303670644760131836e-01 3.367817401885986328e-02 3.486419916152954102e-01 -1.263038218021392822e-01 -1.821283251047134399e-01 -9.455887973308563232e-02 -1.643846482038497925e-01 2.584361433982849121e-01 -2.571539282798767090e-01 -3.376539051532745361e-02 1.696725189685821533e-01 -1.123887486755847931e-02 -3.657171130180358887e-02 9.696877747774124146e-02 1.538722217082977295e-01 5.896277725696563721e-02 4.275198876857757568e-01 -6.917766481637954712e-02 2.290966510772705078e-01 2.175065129995346069e-02 -1.302901934832334518e-02
-2.296582013368606567e-01 1.175123229622840881e-01 -8.232998847961425781e-02 6.731105595827102661e-02 -1.702548712491989136e-01 2.097876071929931641e-01 3.123553693294525146e-01 -9.109394252300262451e-02 1.669998764991760254e-01 8.770592510700225830e-02 4.948951676487922668e-02 -5.381168425083160400e-02 -1.081567183136940002e-01 1.442262679338455200e-01 -3.385159373283386230e-02 1.202400699257850647e-01 -7.242082059383392334e-02 -1.065279543399810791e-01 3.424767255783081055e-01 -7.189549505710601807e-02 2.080172114074230194e-02 1.387700736522674561e-01 8.358683437108993530e-02 9.994353167712688446e-03 3.815112635493278503e-02 8.534926176071166992e-02 3.756207227706909180e-02 6.747215390205383301e-01 -7.791459094732999802e-03 -9.828829765319824219e-02 1.108917221426963806e-01 -3.164777904748916626e-02
2.405764907598495483e-01 1.194401159882545471e-01 -9.012340568006038666e-03 4.244260862469673157e-02 -1.466189324855804443e-01 1.149617955088615417e-01 -6.522655021399259567e-03 5.547745898365974426e-02 -1.348634660243988037e-01 3.107219636440277100e-01 4.721117019653320312e-02 2.023506015539169312e-01 -2.119896411895751953e-01 4.110319018363952637e-01 -1.826935559511184692e-01 -8.232107758522033691e-02 1.069271471351385117e-02 1.158985719084739685e-01 2.151840925216674805e-01 2.261786255985498428e-03 1.824380010366439819e-01 -4.560767486691474915e-02 2.307679951190948486e-01 3.286607861518859863e-01 1.749521940946578979e-01 1.480555236339569092e-01 -3.069962002336978912e-02 2.718448042869567871e-01 1.468437761068344116e-01 -1.592131853103637695e-01 3.038421832025051117e-02 -2.109311670064926147e-01
1.293889284133911133e-01 2.499087601900100708e-01 3.523444384336471558e-02 8.503142744302749634e-02 -2.760101556777954102e-01 1.545517444610595703e-01 -1.410604268312454224e-01 -1.226768735796213150e-02 -1.358993351459503174e-01 -7.941415160894393921e-02 -2.217237502336502075e-01 -1.238043084740638733e-01 1.489403694868087769e-01 4.556811451911926270e-01 -9.022605419158935547e-02 -1.121066212654113770e-01 -2.442440390586853027e-02 -4.828299582004547119e-02 8.531887829303741455e-02 5.796607583761215210e-02 5.624510347843170166e-02 -2.380642294883728027e-02 1.043584942817687988e-01 3.131417930126190186e-01 -7.562956213951110840e-02 -1.657218299806118011e-02 -4.417435824871063232e-02 3.851837813854217529e-01 2.427695691585540771e-01 3.099120259284973145e-01 -9.749975055456161499e-02 -7.326301932334899902e-02
1.608091890811920166e-01 1.045389324426651001e-01 -1.991981416940689087e-01 1.873461604118347168e-01 2.353185042738914490e-02 4.458948969841003418e-02 -2.627474963665008545e-01 6.243388727307319641e-02 4.090920835733413696e-02 1.425200849771499634e-01 5.037778019905090332e-01 2.220627516508102417e-01 7.877057790756225586e-02 -1.031225174665451050e-02 1.949324011802673340e-01 6.995870731770992279e-03 -3.093982934951782227e-01 -1.532061249017715454e-01 2.601733505725860596e-01 1.002453342080116272e-01 -8.320669829845428467e-02 1.268773078918457031e-01 1.372895985841751099e-01 1.389732062816619873e-01 3.922243788838386536e-02 5.851124599575996399e-02 4.605453461408615112e-02 2.688747644424438477e-01 -1.637443900108337402e-01 -5.499230325222015381e-02 2.682313919067382812e-01 6.500759720802307129e-02
3.407723903656005859e-01 9.378815442323684692e-02 6.528620421886444092e-02 -4.221021663397550583e-03 -2.950311899185180664e-01 5.539382994174957275e-02 1.214488074183464050e-01 -2.798342406749725342e-01 -1.255668513476848602e-02 -1.946693360805511475e-01 1.838508248329162598e-01 -3.084870427846908569e-02 3.629731014370918274e-02 4.859352484345436096e-02 -2.438732534646987915e-01 2.473340630531311035e-01 -2.081532925367355347e-01 -3.718786686658859253e-02 -2.300258912146091461e-02 4.012881219387054443e-02 2.353418320417404175e-01 4.011655449867248535e-01 1.330004930496215820e-01 3.271518647670745850e-01 6.484676152467727661e-02 -5.096502136439085007e-03 -1.062064394354820251e-01 2.081863284111022949e-01 -1.084361672401428223e-01 7.510980218648910522e-02 7.655290514230728149e-02 1.431617587804794312e-01
3.493227660655975342e-01 2.225546240806579590e-01 5.891492962837219238e-02 2.347747385501861572e-01 3.390462324023246765e-02 7.407215982675552368e-02 1.509542018175125122e-01 -3.821645081043243408e-01 8.990887552499771118e-02 -6.120407953858375549e-02 1.424732059240341187e-01 1.636110693216323853e-01 8.914075046777725220e-02 1.091099008917808533e-01 -3.682796955108642578e-01 2.851702272891998291e-02 7.938127219676971436e-02 -6.542158871889114380e-02 1.125607788562774658e-01 6.642317026853561401e-02 2.430264949798583984e-01 2.147192806005477905e-01 5.771085247397422791e-02 2.454144954681396484e-01 -2.617441713809967041e-01 -8.908430486917495728e-02 2.224775776267051697e-02 2.572847306728363037e-01 1.798830740153789520e-02 5.711733177304267883e-02 8.081695996224880219e-04 -1.899405568838119507e-01
3.991501778364181519e-02 1.035705581307411194e-01 2.043174803256988525e-01 -1.601091213524341583e-02 -3.879675269126892090e-01 9.790028631687164307e-02 -1.386820971965789795e-01 3.545029163360595703e-01 -1.437784582376480103e-01 -2.848303020000457764e-01 1.100381389260292053e-01 2.171930968761444092e-01 2.251727879047393799e-02 7.324816286563873291e-02 -1.182640623301267624e-02 -3.591929674148559570e-01 5.995310097932815552e-02 -2.051763236522674561e-01 2.670072913169860840e-01 1.190134659409523010e-01 1.278685927391052246e-01 1.393930912017822266e-01 3.838484734296798706e-02 2.032249122858047485e-01 2.140606343746185303e-01 1.217138767242431641e-01 1.152293086051940918e-01 1.888261437416076660e-01 1.264213472604751587e-01 9.361018985509872437e-02 -1.033702678978443146e-02 2.076963894069194794e-02
-1.830050162971019745e-02 9.711897373199462891e-02 4.658341780304908752e-02 7.140830904245376587e-02 -6.661908235400915146e-03 4.539905786514282227e-01 -1.001172047108411789e-02 4.539546370506286621e-02 3.464180603623390198e-02 1.082008797675371170e-02 3.342590630054473877e-01 5.671434849500656128e-02 1.754648834466934204e-01 -6.885883212089538574e-02 1.462407708168029785e-01 -1.543108522891998291e-01 1.168699786067008972e-01 -2.717588245868682861e-01 2.541004307568073273e-02 -1.769353151321411133e-01 1.530585885047912598e-01 8.673939853906631470e-02 2.173257172107696533e-01 1.074821576476097107e-01 2.916744351387023926e-02 1.256285980343818665e-02 1.214926168322563171e-01 2.851816415786743164e-01 4.131343364715576172e-01 5.493363738059997559e-02 1.992884725332260132e-01 2.407338023185729980e-01
5.670522525906562805e-02 1.603905409574508667e-01 1.045459136366844177e-01 -1.979515105485916138e-01 1.915178894996643066e-01 3.308514058589935303e-01 1.519555151462554932e-01 -2.077075280249118805e-02 4.832243546843528748e-02 2.794868648052215576e-01 1.284413337707519531e-01 -1.262190341949462891e-01 5.516269803047180176e-02 2.341676354408264160e-01 -2.474425733089447021e-01 -2.492655813694000244e-01 -2.032647877931594849e-01 -1.842747181653976440e-01 1.884218156337738037e-01 -5.532534047961235046e-02 -4.089603666216135025e-03 9.076269343495368958e-04 5.367374792695045471e-02 3.603397011756896973e-01 1.493099480867385864e-01 -6.566480547189712524e-02 -1.284730732440948486e-01 2.921134233474731445e-01 -2.114269733428955078e-01 -6.787923723459243774e-02 1.755727529525756836e-01 4.483231157064437866e-02
3.322791159152984619e-01 4.029768705368041992e-01 4.375272989273071289e-02 5.675337091088294983e-02 3.500130772590637207e-02 1.443134695291519165e-01 -4.537126794457435608e-02 7.819763571023941040e-02 2.367818355560302734e-01 -1.050793081521987915e-01 3.864856362342834473e-01 -3.471472114324569702e-02 -2.663837745785713196e-03 1.405108124017715454e-01 5.951776728034019470e-02 -3.500626683235168457e-01 -1.588805466890335083e-01 -4.774792864918708801e-02 1.500000655651092529e-01 -1.046314314007759094e-01 1.497915089130401611e-01 7.145014405250549316e-02 1.364742517471313477e-01 2.925115264952182770e-02 1.570108234882354736e-01 -1.744777858257293701e-01 1.158047392964363098e-01 1.734582185745239258e-01 2.400905936956405640e-01 -2.194256335496902466e-01 -1.115093603730201721e-01 5.921964719891548157e-02
-1.763113141059875488e-01 1.304561495780944824e-01 -2.286488743266090751e-04 1.861284226179122925e-01 1.827364973723888397e-02 1.787002384662628174e-01 -2.141837179660797119e-01 6.766844540834426880e-03 4.906241595745086670e-02 -1.650929749011993408e-01 8.952142298221588135e-02 -2.636876702308654785e-01 3.654429316520690918e-01 3.267366588115692139e-01 1.543978694826364517e-02 -2.814392745494842529e-01 -7.100384682416915894e-02 -6.375993136316537857e-03 2.257647067308425903e-01 1.305012851953506470e-01 4.731339588761329651e-02 1.397456675767898560e-01 -7.689872384071350098e-02 1.136752590537071228e-01 1.771771758794784546e-01 1.585267484188079834e-01 1.047653853893280029e-01 4.168695509433746338e-01 -1.636108607053756714e-01 6.617711484432220459e-02 1.598408818244934082e-01 -2.104020491242408752e-02
2.340514063835144043e-01 3.669519722461700439e-01 1.903256922960281372e-01 -1.553413718938827515e-01 -1.258750557899475098e-01 -1.067376136779785156e-01 -8.106004446744918823e-02 -2.378623038530349731e-01 1.559180319309234619e-01 9.571916423738002777e-03 1.064419150352478027e-01 -2.950956113636493683e-02 -1.994161494076251984e-02 1.949353814125061035e-01 1.675551086664199829e-01 -8.157891221344470978e-03 -1.268909964710474014e-02 -1.664682924747467041e-01 1.769686639308929443e-01 1.244234964251518250e-01 2.726705968379974365e-01 9.660804062150418758e-04 8.579811453819274902e-02 3.761366903781890869e-01 -6.983076035976409912e-02 -1.232369244098663330e-01 2.258902043104171753e-01 3.335702121257781982e-01 1.944940835237503052e-01 -1.252081692218780518e-01 1.807508245110511780e-02 1.504335105419158936e-01
-8.234749548137187958e-03 3.255885541439056396e-01 5.287622660398483276e-02 2.549719810485839844e-01 -4.606084525585174561e-02 3.774749040603637695e-01 1.217673197388648987e-01 5.968200042843818665e-02 -2.129400670528411865e-01 2.238076925277709961e-01 -1.855097413063049316e-01 -1.205050274729728699e-01 2.654436230659484863e-02 2.041857689619064331e-01 -5.170354619622230530e-02 3.238494321703910828e-02 -1.821651607751846313e-01 9.109911322593688965e-02 2.936663627624511719e-01 1.643320620059967041e-01 -1.617507487535476685e-01 1.319219022989273071e-01 2.593886256217956543e-01 2.733896374702453613e-01 1.524532027542591095e-02 9.569014608860015869e-02 7.886461913585662842e-02 3.329939842224121094e-01 -6.442986428737640381e-02 -1.976841874420642853e-02 4.744893405586481094e-03 3.542698174715042114e-02
-2.577744424343109131e-02 1.383747011423110962e-01 4.238705337047576904e-02 1.830736398696899414e-01 -5.102123320102691650e-02 1.531250178813934326e-01 5.414451658725738525e-02 1.037414744496345520e-01 4.821405187249183655e-02 -7.749097049236297607e-02 3.319617211818695068e-01 2.096542119979858398e-01 4.066423177719116211e-01 6.657090038061141968e-02 -1.829511970281600952e-01 1.039903461933135986e-01 -1.634156703948974609e-01 -2.229079604148864746e-01 1.142671182751655579e-01 1.989488452672958374e-01 1.048563122749328613e-01 4.716341570019721985e-02 1.755235940217971802e-01 2.331124991178512573e-01 6.640642136335372925e-02 2.514184713363647461e-01 2.135649770498275757e-01 1.075705066323280334e-01 2.583091557025909424e-01 8.113007247447967529e-02 1.401857286691665649e-01 2.888143062591552734e-01
-2.467016875743865967e-02 2.578113675117492676e-01 7.723142206668853760e-02 5.059797316789627075e-02 -1.360787898302078247e-01 -4.268684610724449158e-02 -1.563526317477226257e-02 -2.931104004383087158e-01 5.374035611748695374e-02 5.034632235765457153e-02 4.478967748582363129e-03 3.586389124393463135e-01 3.113548755645751953e-01 1.899567842483520508e-01 5.679760873317718506e-02 -3.104890882968902588e-01 -1.324338912963867188e-01 1.320014595985412598e-01 3.748297393321990967e-01 -4.509501159191131592e-02 3.859987109899520874e-02 -4.153881594538688660e-02 2.911230623722076416e-01 3.286387026309967041e-01 7.204996049404144287e-02 5.111754685640335083e-02 8.420662581920623779e-02 7.249713689088821411e-02 -1.557980328798294067e-01 -1.127525493502616882e-01 2.749524079263210297e-02 1.407983750104904175e-01
-2.337996959686279297e-01 7.027523964643478394e-02 -4.568514227867126465e-02 1.158322915434837341e-01 -6.682760268449783325e-02 1.163753196597099304e-01 -6.980868428945541382e-02 -2.278800755739212036e-01 3.669223561882972717e-02 6.818924099206924438e-02 4.552987217903137207e-01 -7.692766375839710236e-03 1.295671314001083374e-01 -1.532252430915832520e-01 -1.492231041193008423e-01 2.310580015182495117e-01 -1.516503375023603439e-02 -4.263063147664070129e-02 -4.463780298829078674e-02 -2.822316810488700867e-02 3.855872452259063721e-01 2.330899685621261597e-01 1.071571037173271179e-01 1.138139739632606506e-01 -2.018050998449325562e-01 -1.052153296768665314e-02 5.736892297863960266e-02 4.602818489074707031e-01 -4.154055565595626831e-02 -8.743157982826232910e-02 1.519241780042648315e-01 9.553890675306320190e-03
-2.599006891250610352e-01 8.288434147834777832e-02 -8.418234437704086304e-02 -5.174916982650756836e-02 -1.416122913360595703e-01 1.106160506606101990e-01 1.300681531429290771e-01 -1.467380225658416748e-01 5.089006945490837097e-02 1.347868740558624268e-01 2.613835930824279785e-01 8.486870676279067993e-02 1.333914548158645630e-01 -1.410677582025527954e-01 -2.593278288841247559e-01 1.673514544963836670e-01 1.805153936147689819e-01 -1.970462203025817871e-01 2.072970867156982422e-01 -8.761010318994522095e-02 7.267130166292190552e-02 9.074393659830093384e-02 -1.563431322574615479e-02 8.447676897048950195e-02 -1.896888762712478638e-02 7.146845012903213501e-02 -1.405919790267944336e-01 6.092655658721923828e-01 -2.058327198028564453e-02 -1.887476146221160889e-01 1.535301953554153442e-01 -1.297272890806198120e-01
-2.608188241720199585e-02 3.285365104675292969e-01 1.277870088815689087e-01 3.311008512973785400e-01 7.113628089427947998e-02 2.145510911941528320e-01 4.946150258183479309e-02 -4.308145493268966675e-02 -3.675959631800651550e-02 1.890995055437088013e-01 1.254177689552307129e-01 -2.086431533098220825e-01 1.869474053382873535e-01 -5.880045518279075623e-02 -2.415289729833602905e-01 -1.504452824592590332e-01 -1.693560369312763214e-02 8.668224513530731201e-02 2.242356538772583008e-01 -9.407543390989303589e-02 2.373690754175186157e-01 -5.090887099504470825e-02 4.023328125476837158e-01 2.691630721092224121e-01 5.543761886656284332e-03 -1.434891372919082642e-01 6.134083867073059082e-02 1.674893945455551147e-01 -1.447384059429168701e-01 -2.448158711194992065e-01 2.098350320011377335e-03 -2.776119112968444824e-02
3.401689827442169189e-01 6.466361135244369507e-02 -3.225371614098548889e-02 2.331378161907196045e-01 1.813752949237823486e-02 1.506310999393463135e-01 -1.926344335079193115e-01 1.355737596750259399e-01 -4.224813356995582581e-02 5.525357648730278015e-02 2.549664080142974854e-01 9.029393643140792847e-02 6.052026152610778809e-02 1.048638224601745605e-01 -4.608803987503051758e-02 -4.040396586060523987e-02 -2.357005625963211060e-01 -6.847277283668518066e-02 3.949103355407714844e-01 -9.885413944721221924e-02 3.663524240255355835e-02 -9.811737388372421265e-02 1.916535049676895142e-01 1.124987304210662842e-01 -1.996588259935379028e-01 6.725994870066642761e-03 2.995685040950775146e-01 2.026936411857604980e-01 9.360355883836746216e-02 -2.470306456089019775e-01 -9.087894856929779053e-02 -3.386493027210235596e-01
-7.973521947860717773e-02 -9.666208177804946899e-02 3.707238286733627319e-02 2.627528905868530273e-01 1.241301279515028000e-02 3.716986998915672302e-02 2.148974500596523285e-02 -3.304315358400344849e-02 -1.568098515272140503e-01 -1.201740726828575134e-01 2.719577252864837646e-01 1.291088163852691650e-01 -2.096583694219589233e-01 -1.487655844539403915e-02 -3.352006971836090088e-01 1.688560545444488525e-01 -1.209318414330482483e-01 -1.710212379693984985e-01 3.291533291339874268e-01 1.887261420488357544e-01 1.884371042251586914e-01 6.171258911490440369e-02 -4.741899669170379639e-02 2.987162470817565918e-01 -3.724834322929382324e-02 -3.837489988654851913e-03 -2.529405951499938965e-01 3.394889235496520996e-01 -1.584223657846450806e-01 1.576624661684036255e-01 1.786067932844161987e-01 -1.223370656371116638e-01
5.564136058092117310e-02 2.370564341545104980e-01 1.746364533901214600e-01 6.942820549011230469e-02 -1.693000346422195435e-01 2.972850203514099121e-02 -1.900934725999832153e-01 -7.398692891001701355e-03 -2.950946986675262451e-01 1.551375389099121094e-01 1.369652450084686279e-01 5.923616886138916016e-02 4.811944440007209778e-03 1.151119545102119446e-02 2.568730711936950684e-01 -1.572507023811340332e-01 -8.422242850065231323e-02 -4.310082197189331055e-01 4.010688960552215576e-01 -1.629672646522521973e-01 -2.669817209243774414e-02 1.087570711970329285e-01 2.809493839740753174e-01 7.548169046640396118e-02 1.098983660340309143e-01 -1.246364507824182510e-02 9.313084185123443604e-02 1.873587816953659058e-01 2.093680799007415771e-01 1.593170017004013062e-01 -9.581808745861053467e-02 -5.928535386919975281e-02
8.298844844102859497e-02 1.680946201086044312e-01 1.318551301956176758e-01 1.049733608961105347e-01 -1.321970373392105103e-01 3.268953412771224976e-02 -5.822965875267982483e-02 -1.918882131576538086e-01 5.009091272950172424e-02 2.137928083539009094e-02 1.964125484228134155e-01 -4.501552134752273560e-02 1.563124507665634155e-01 -8.085789531469345093e-02 -2.317021191120147705e-01 2.301631569862365723e-01 -1.723036020994186401e-01 -3.292292729020118713e-02 2.894612401723861694e-02 -1.273598521947860718e-01 1.193466708064079285e-01 4.624107778072357178e-01 -2.789214253425598145e-01 2.746564745903015137e-01 1.335138529539108276e-01 1.478610485792160034e-01 -2.592095136642456055e-01 3.518307209014892578e-01 5.606734007596969604e-02 8.752875775098800659e-02 2.801448479294776917e-02 -1.584545373916625977e-01
4.951327666640281677e-02 4.382801353931427002e-01 8.321712166070938110e-02 1.243292912840843201e-01 -1.401461381465196609e-02 1.591404825448989868e-01 -1.612712144851684570e-01 1.689128279685974121e-01 -2.424537390470504761e-01 -8.420201018452644348e-03 1.465477794408798218e-01 -7.403912395238876343e-02 4.595250263810157776e-02 4.161392524838447571e-02 2.835659682750701904e-02 1.666977405548095703e-01 -2.529326975345611572e-01 -1.362171620130538940e-01 2.506562769412994385e-01 -3.354268968105316162e-01 3.804618120193481445e-01 4.560185223817825317e-02 -2.587627805769443512e-02 1.170404404401779175e-01 1.468088477849960327e-01 1.562466025352478027e-01 -5.836498737335205078e-02 3.209262788295745850e-01 -3.006976656615734100e-02 -9.721568226814270020e-02 -5.454878136515617371e-02 -6.748166051693260670e-04
7.558701187372207642e-02 4.732587635517120361e-01 -8.724252134561538696e-02 9.018819779157638550e-02 -1.042352020740509033e-01 -6.648820638656616211e-02 -4.763293638825416565e-02 -7.554649561643600464e-02 -1.467526853084564209e-01 1.706039905548095703e-01 1.573786586523056030e-01 -1.248780079185962677e-02 -7.498413324356079102e-02 2.915098331868648529e-02 -1.985858976840972900e-01 -1.665844321250915527e-01 -1.034735590219497681e-01 -1.317252665758132935e-01 2.036924809217453003e-01 -2.444134652614593506e-01 9.117735177278518677e-02 8.696672320365905762e-02 9.466836601495742798e-02 8.396124467253684998e-03 6.444698572158813477e-02 3.596886098384857178e-01 2.011367976665496826e-01 2.615996301174163818e-01 3.857569992542266846e-01 -4.296892508864402771e-02 1.144015323370695114e-02 -1.862230151891708374e-01
1.066144742071628571e-02 -4.961375519633293152e-02 -6.262630224227905273e-02 1.243774369359016418e-01 -4.416039213538169861e-02 2.599486708641052246e-01 8.197234570980072021e-02 1.151847466826438904e-01 1.141381040215492249e-01 -2.602907121181488037e-01 3.164107799530029297e-01 3.029204607009887695e-01 3.011215329170227051e-01 3.164730370044708252e-01 -9.773056209087371826e-02 8.857132494449615479e-02 -6.024334952235221863e-02 -6.685257889330387115e-03 7.747080177068710327e-02 -1.701712161302566528e-01 -9.568011015653610229e-02 1.997780650854110718e-01 2.365210950374603271e-01 2.794977128505706787e-01 -2.328044734895229340e-02 1.201951131224632263e-02 1.613337732851505280e-02 3.064635992050170898e-01 2.878298163414001465e-01 7.850579172372817993e-02 3.644553199410438538e-02 2.601112239062786102e-02
-3.148629516363143921e-02 2.378055453300476074e-01 1.182267367839813232e-01 2.596601545810699463e-01 -2.049362808465957642e-01 1.862092614173889160e-01 5.558931082487106323e-02 2.286533415317535400e-01 -6.003366410732269287e-02 1.801315844058990479e-01 8.354292809963226318e-02 -1.239797174930572510e-01 -9.477598965167999268e-02 2.395679205656051636e-01 -9.005884081125259399e-02 5.627084523439407349e-02 3.820139449089765549e-03 9.200315177440643311e-02 3.998412191867828369e-01 1.302393525838851929e-01 -1.099375933408737183e-01 1.288924962282180786e-01 2.106263637542724609e-01 3.991964459419250488e-01 2.752069234848022461e-01 1.704479567706584930e-02 -1.127759218215942383e-01 1.998354792594909668e-01 -1.566588282585144043e-01 6.729599088430404663e-02 1.245404705405235291e-01 4.425488784909248352e-02
1.462798006832599640e-02 3.156130313873291016e-01 -1.290304809808731079e-01 -1.452662944793701172e-01 -1.634068489074707031e-01 6.213602796196937561e-02 6.404950469732284546e-02 -4.341366887092590332e-02 8.446205407381057739e-02 6.825303286314010620e-02 2.282524853944778442e-01 -1.180176809430122375e-01 1.251777410507202148e-01 3.269080072641372681e-02 -8.605977892875671387e-02 1.921910792589187622e-01 3.480141162872314453e-01 -1.981235742568969727e-01 9.961177408695220947e-02 2.657226622104644775e-01 -8.421073108911514282e-02 2.411023676395416260e-01 1.486408114433288574e-01 1.844613254070281982e-01 1.285599768161773682e-01 1.517761647701263428e-01 -1.948367953300476074e-01 4.449667334556579590e-01 6.148336827754974365e-02 -3.560371324419975281e-02 -2.101436555385589600e-01 1.902542426250874996e-03
-5.191771313548088074e-02 1.082124412059783936e-01 -2.290063351392745972e-01 6.628348678350448608e-02 -8.575243875384330750e-03 1.979227066040039062e-01 3.198452293872833252e-02 -1.484921872615814209e-01 4.727727919816970825e-02 1.376404315233230591e-01 2.456852048635482788e-01 4.649685230106115341e-03 -1.540971547365188599e-01 4.918148741126060486e-02 -2.438272386789321899e-01 2.703749239444732666e-01 -3.677456825971603394e-02 -2.184917591512203217e-02 1.921118795871734619e-01 2.335402183234691620e-02 1.293519288301467896e-01 1.457403302192687988e-01 -8.256788551807403564e-02 2.519529685378074646e-02 7.629667222499847412e-02 5.853953212499618530e-02 -7.001603394746780396e-02 6.572395563125610352e-01 -6.566791236400604248e-02 -3.884298354387283325e-02 2.044794708490371704e-01 -2.184074223041534424e-01
-4.485740512609481812e-02 2.178242206573486328e-01 -1.663804799318313599e-01 -4.703830927610397339e-02 -1.517223417758941650e-01 2.025819420814514160e-01 -1.816763877868652344e-01 -3.168692579492926598e-03 -2.623549401760101318e-01 -7.840829342603683472e-02 5.454279482364654541e-02 2.355057299137115479e-01 9.678137302398681641e-02 -8.296538144350051880e-03 -3.009901046752929688e-01 1.434334814548492432e-01 -2.805809304118156433e-02 -5.740603804588317871e-02 -3.656207025051116943e-02 1.411107331514358521e-01 1.469600051641464233e-01 2.334567755460739136e-01 7.329294085502624512e-02 2.757059931755065918e-01 7.430252432823181152e-02 1.194479987025260925e-01 1.156724467873573303e-01 2.952340245246887207e-01 3.667739629745483398e-01 -3.327707201242446899e-02 1.362211555242538452e-01 3.349854052066802979e-01
1.014236733317375183e-01 1.015986800193786621e-01 7.396002858877182007e-02 -1.228188425302505493e-01 -1.827213317155838013e-01 2.370473891496658325e-01 -4.820936173200607300e-02 6.481685489416122437e-02 -3.899652361869812012e-01 2.723586559295654297e-01 2.138563692569732666e-01 2.320278882980346680e-01 -6.344818323850631714e-02 -1.688160817138850689e-03 -8.725155144929885864e-02 -1.077433768659830093e-02 3.292234987020492554e-02 -2.681674659252166748e-01 2.744054198265075684e-01 -2.565274238586425781e-01 7.908219099044799805e-02 -5.528523772954940796e-02 1.735651679337024689e-02 3.626380562782287598e-01 1.671123802661895752e-01 3.963283076882362366e-02 -5.846923589706420898e-02 2.293395847082138062e-01 -1.575337722897529602e-02 9.260474145412445068e-02 -2.716079056262969971e-01 4.270505160093307495e-02
2.775374650955200195e-01 9.462241083383560181e-02 1.930564269423484802e-02 -7.787748705595731735e-03 -3.450728952884674072e-01 -6.525553017854690552e-02 -1.396128088235855103e-01 -2.421171590685844421e-02 1.457422077655792236e-01 -2.282215803861618042e-01 1.452805399894714355e-01 7.724278140813112259e-03 -6.460707634687423706e-03 2.465489953756332397e-01 -6.693280488252639771e-02 1.765978150069713593e-02 3.307173028588294983e-02 -1.819106936454772949e-01 3.060461878776550293e-01 1.738788932561874390e-01 1.562758535146713257e-01 7.288222014904022217e-02 1.269593536853790283e-01 1.497678458690643311e-01 6.464108824729919434e-02 1.642992943525314331e-01 3.239807784557342529e-01 1.624758690595626831e-01 3.761321604251861572e-01 -2.412430644035339355e-01 -3.369506448507308960e-02 1.426617354154586792e-01
8.232744038105010986e-02 -1.129636242985725403e-01 1.071140053682029247e-03 -8.213859051465988159e-02 -1.790213733911514282e-01 2.498381733894348145e-01 -1.529505103826522827e-01 -3.806610703468322754e-01 -2.138532400131225586e-01 1.890589892864227295e-01 7.712248712778091431e-02 -1.307870745658874512e-01 -2.666020579636096954e-02 3.949457779526710510e-02 3.894230350852012634e-02 -2.500922186300158501e-03 -2.371323406696319580e-01 -1.099788956344127655e-02 1.990042775869369507e-01 5.630852282047271729e-02 8.366422355175018311e-02 8.778633922338485718e-02 -4.229374229907989502e-03 5.929232761263847351e-02 8.675917237997055054e-02 1.975270211696624756e-01 2.913175225257873535e-01 5.247409939765930176e-01 8.272591233253479004e-02 2.601386904716491699e-01 6.268372386693954468e-02 -7.233059965074062347e-03
-1.077523175626993179e-02 3.626802861690521240e-01 2.820984721183776855e-01 2.871385216712951660e-01 -2.443683594465255737e-01 1.821458041667938232e-01 -1.973881945013999939e-02 -7.811909168958663940e-02 4.869248252362012863e-03 2.211633920669555664e-01 1.622204482555389404e-01 -1.845655888319015503e-01 -1.279215067625045776e-01 3.316840231418609619e-01 -1.004767939448356628e-01 -1.099664419889450073e-01 -2.440057843923568726e-01 6.146355299279093742e-04 1.165858879685401917e-01 1.284159421920776367e-01 2.366515994071960449e-01 1.727038323879241943e-01 1.027517244219779968e-01 2.352290153503417969e-01 1.461614668369293213e-01 2.586160004138946533e-01 7.433887571096420288e-02 -9.352481923997402191e-03 -5.843653157353401184e-02 -8.520340919494628906e-02 4.058588296175003052e-02 3.906648606061935425e-02
2.570203244686126709e-01 2.147315889596939087e-01 -1.091368570923805237e-01 2.153823971748352051e-01 -1.656983792781829834e-01 -5.484065786004066467e-02 -1.746943295001983643e-01 2.560239098966121674e-02 -1.213653832674026489e-01 1.130275875329971313e-01 7.757488638162612915e-02 2.315147593617439270e-02 -2.031615376472473145e-01 -5.626054108142852783e-02 7.390852272510528564e-02 2.173127382993698120e-01 -2.094007283449172974e-02 -6.830038130283355713e-02 3.950743079185485840e-01 1.215157285332679749e-02 3.621114492416381836e-01 3.172130882740020752e-02 -6.541854143142700195e-02 3.511541783809661865e-01 5.348715558648109436e-02 1.078124716877937317e-01 1.082628816366195679e-01 3.262847661972045898e-01 3.116103261709213257e-02 5.205441266298294067e-02 8.888474851846694946e-02 -2.672169208526611328e-01
2.902382314205169678e-01 3.860434889793395996e-02 -8.877412229776382446e-02 3.658788045868277550e-03 -1.200741752982139587e-01 3.033506274223327637e-01 -1.968120336532592773e-01 6.216400489211082458e-02 -1.719655841588973999e-01 -7.668210659176111221e-03 9.876250475645065308e-02 -5.949137732386589050e-02 1.621803045272827148e-01 -1.225643232464790344e-02 -2.934326231479644775e-01 -8.613659441471099854e-02 -2.372008860111236572e-01 -1.143224388360977173e-01 1.966579407453536987e-01 1.715831309556961060e-01 3.342732489109039307e-01 -7.759772986173629761e-02 1.826882660388946533e-01 2.368726581335067749e-01 -2.423839718103408813e-01 -8.110047876834869385e-02 -6.214169040322303772e-02 1.308597475290298462e-01 2.623498737812042236e-01 -1.984253227710723877e-01 -1.822555512189865112e-01 -1.483793556690216064e-01
8.179576694965362549e-02 4.670698344707489014e-01 -9.546080976724624634e-02 6.168278306722640991e-02 -1.062602326273918152e-01 8.685387670993804932e-02 3.221474885940551758e-01 -7.915488630533218384e-02 -3.443646132946014404e-01 1.529685705900192261e-01 1.294238120317459106e-01 -1.497024148702621460e-01 2.624092623591423035e-02 -1.399619877338409424e-02 -1.146718766540288925e-02 -8.617345988750457764e-02 -1.396614313125610352e-01 -1.828298121690750122e-01 1.560215502977371216e-01 -2.992380261421203613e-01 1.206211820244789124e-01 2.774956636130809784e-02 8.464649319648742676e-02 2.382422834634780884e-01 -2.921162545680999756e-02 1.623025536537170410e-01 4.254713654518127441e-02 3.202641606330871582e-01 2.128157019615173340e-01 -7.772002369165420532e-03 -9.815917164087295532e-02 -1.055728197097778320e-01
2.019040584564208984e-01 3.303478658199310303e-01 -1.674601435661315918e-02 1.198059227317571640e-02 2.978038042783737183e-02 2.565335631370544434e-01 -2.793850935995578766e-02 3.742709383368492126e-02 -5.791838094592094421e-02 7.713759690523147583e-02 3.519923686981201172e-01 -1.654715985059738159e-01 -7.180047035217285156e-02 1.173166409134864807e-01 -3.245466575026512146e-02 -1.127798631787300110e-01 -3.895724564790725708e-02 1.887752562761306763e-01 2.327557466924190521e-02 2.536298632621765137e-01 -1.847875714302062988e-01 3.009259104728698730e-01 2.592481076717376709e-01 2.748276889324188232e-01 1.594845503568649292e-01 1.776957213878631592e-01 -4.114239662885665894e-02 2.933300733566284180e-01 1.077434271574020386e-01 -1.377561092376708984e-01 9.985511749982833862e-02 1.809945702552795410e-01
1.980798691511154175e-01 1.468308866024017334e-01 5.976678337901830673e-03 1.514634042978286743e-01 4.558252915740013123e-02 -6.007667258381843567e-02 8.827670663595199585e-02 -5.312202870845794678e-02 -7.142801582813262939e-02 4.744899868965148926e-01 3.153542578220367432e-01 1.165008544921875000e-01 7.729652523994445801e-02 1.644984036684036255e-01 -6.035235151648521423e-02 -1.069232746958732605e-01 6.772308796644210815e-02 -2.340188771486282349e-01 -5.384166724979877472e-03 -1.029078736901283264e-01 -1.430023908615112305e-01 -7.793297618627548218e-02 -3.508277609944343567e-02 4.273345172405242920e-01 1.551542617380619049e-02 -1.970701068639755249e-01 8.590433746576309204e-02 3.719868063926696777e-01 5.792483314871788025e-02 5.594535171985626221e-02 -6.950253248214721680e-02 -1.790742725133895874e-01
-1.875003278255462646e-01 6.076247617602348328e-02 6.383831799030303955e-02 1.807633936405181885e-01 -1.592071801424026489e-01 -2.909243339672684669e-03 1.790551245212554932e-01 -1.461939960718154907e-01 -1.528133451938629150e-01 -4.827766120433807373e-02 2.110337466001510620e-01 2.233536839485168457e-01 1.084628924727439880e-01 -7.031569629907608032e-02 -3.390447497367858887e-01 -2.143997550010681152e-01 -6.864412873983383179e-02 -4.081435129046440125e-02 -7.345470786094665527e-02 2.660749293863773346e-02 -2.057363837957382202e-01 1.004399284720420837e-01 7.866436988115310669e-02 2.251077294349670410e-01 1.161960326135158539e-02 2.526850998401641846e-01 1.131319031119346619e-01 4.302907586097717285e-01 1.922547630965709686e-02 -2.122805714607238770e-01 2.846793234348297119e-01 -1.941979378461837769e-01
1.954971700906753540e-01 1.487463265657424927e-01 -4.789336398243904114e-02 2.542742155492305756e-02 -5.560404434800148010e-02 1.523076295852661133e-01 -4.142888635396957397e-02 -2.721218466758728027e-01 2.660218477249145508e-01 -3.207631036639213562e-02 3.299989700317382812e-01 3.813403472304344177e-02 2.776200175285339355e-01 1.769300848245620728e-01 -2.264854013919830322e-01 1.505403518676757812e-01 1.502524316310882568e-01 6.372100673615932465e-03 5.981292575597763062e-02 -1.026375964283943176e-01 4.263827800750732422e-01 3.562221229076385498e-01 9.541185572743415833e-03 1.458984911441802979e-01 -4.362539201974868774e-02 -1.035316661000251770e-01 1.026973128318786621e-01 2.162292748689651489e-01 -9.464922547340393066e-02 6.379555165767669678e-02 1.391944289207458496e-01 -3.231490775942802429e-02
2.929301857948303223e-01 2.244915366172790527e-01 4.599971231073141098e-03 1.526266634464263916e-01 -4.015263020992279053e-01 2.044848501682281494e-01 9.194720536470413208e-03 -8.748500049114227295e-02 1.579796224832534790e-01 -1.302998512983322144e-01 -4.547547176480293274e-02 -4.304992407560348511e-02 4.634131863713264465e-02 2.151349335908889771e-01 4.765807837247848511e-02 -1.022736206650733948e-01 -6.424915790557861328e-02 -1.924251616001129150e-01 7.227709144353866577e-02 1.739694774150848389e-01 1.351214945316314697e-01 -1.470286697149276733e-01 2.022897005081176758e-01 2.021356821060180664e-01 -3.019131124019622803e-01 9.428884088993072510e-02 -5.525422468781471252e-02 3.102143704891204834e-01 1.590530872344970703e-01 1.085540577769279480e-01 -2.512344121932983398e-01 1.576599925756454468e-01
2.568124532699584961e-01 -3.997044637799263000e-02 -1.000782921910285950e-01 1.008129566907882690e-01 2.481052419170737267e-03 4.944721460342407227e-01 5.097860470414161682e-02 1.020975485444068909e-01 -6.146128475666046143e-02 8.554989844560623169e-02 1.846661567687988281e-01 9.629037976264953613e-02 1.881289333105087280e-01 1.514799892902374268e-01 -1.801433265209197998e-01 -2.717460989952087402e-01 -3.455803394317626953e-01 -7.338107679970562458e-04 3.037456274032592773e-01 -1.227120831608772278e-01 1.099208071827888489e-01 9.027808159589767456e-02 7.458722591400146484e-02 1.219226941466331482e-01 -4.569322988390922546e-02 -6.237881258130073547e-02 6.323861330747604370e-02 1.590745151042938232e-01 4.982911050319671631e-03 -8.179901540279388428e-02 -1.092873364686965942e-01 -3.380588591098785400e-01
1.894132494926452637e-01 1.267003118991851807e-01 3.538560122251510620e-02 1.495409160852432251e-01 -1.389351338148117065e-01 2.305614994838833809e-03 2.406985871493816376e-02 6.194329261779785156e-02 -2.284649461507797241e-01 8.008479326963424683e-02 2.959652431309223175e-02 7.303743809461593628e-02 -1.621858775615692139e-01 5.103810429573059082e-01 -1.225939095020294189e-01 -1.712464988231658936e-01 -1.082264333963394165e-01 -1.486385166645050049e-01 3.113457933068275452e-02 6.060989946126937866e-02 1.191732063889503479e-01 -5.075884982943534851e-02 4.687611758708953857e-01 3.182263672351837158e-01 -5.068805441260337830e-02 8.180954493582248688e-03 -7.258275151252746582e-02 2.710008025169372559e-01 6.729412823915481567e-02 -1.176921557635068893e-02 1.652412712574005127e-01 -1.233362853527069092e-01
2.107178419828414917e-01 2.831529974937438965e-01 8.924444019794464111e-02 2.752664685249328613e-01 8.283929526805877686e-02 3.150071799755096436e-01 1.521649360656738281e-01 -1.785491257905960083e-01 2.881971597671508789e-01 8.772964775562286377e-02 8.208010345697402954e-02 1.715481728315353394e-01 8.277246356010437012e-02 1.702211238443851471e-02 -2.959491908550262451e-01 2.385736675933003426e-03 -3.645970672369003296e-02 -2.304399609565734863e-01 1.465888023376464844e-01 1.557247042655944824e-01 5.418522283434867859e-02 2.313706874847412109e-01 2.557146176695823669e-02 3.533213436603546143e-01 -1.581507921218872070e-01 5.515274591743946075e-03 -1.573751494288444519e-02 2.764627039432525635e-01 -8.089759200811386108e-02 -4.555445164442062378e-02 -2.051637880504131317e-02 1.265585571527481079e-01
2.404326647520065308e-01 2.179100923240184784e-02 1.059084758162498474e-01 -2.644641697406768799e-01 -1.326565444469451904e-01 2.764871120452880859e-01 2.966642566025257111e-02 3.251254558563232422e-01 8.039800077676773071e-02 7.869811356067657471e-02 -1.146527603268623352e-01 7.625469565391540527e-02 1.805790662765502930e-01 1.357259154319763184e-01 -1.314831376075744629e-01 -5.336624756455421448e-02 -3.140189073747023940e-05 4.270300269126892090e-02 2.132753133773803711e-01 2.623279392719268799e-01 2.699973583221435547e-01 5.472538247704505920e-02 1.555219739675521851e-01 1.848551332950592041e-01 -5.369795486330986023e-02 -1.507770866155624390e-01 1.132916659116744995e-01 4.488143026828765869e-01 7.545799762010574341e-02 -4.279138520359992981e-02 8.136305958032608032e-02 -2.296457588672637939e-01
2.912179827690124512e-01 3.588268756866455078e-01 -1.979132890701293945e-01 1.990771591663360596e-01 -1.216160356998443604e-01 5.968570336699485779e-02 -2.123208940029144287e-01 7.431107759475708008e-02 -9.990851581096649170e-02 1.055467780679464340e-02 1.049737855792045593e-01 -1.566654294729232788e-01 -1.014123409986495972e-01 5.335379019379615784e-02 -1.463648974895477295e-01 1.467247903347015381e-01 -1.138917822390794754e-02 1.681255921721458435e-02 3.346902430057525635e-01 -1.255758851766586304e-02 2.597276270389556885e-01 5.463914945721626282e-02 6.171056628227233887e-02 2.752827107906341553e-01 7.871630042791366577e-02 2.569060623645782471e-01 -9.758996963500976562e-02 1.977516412734985352e-01 1.556226890534162521e-02 2.076941281557083130e-01 3.316204547882080078e-01 -1.192695461213588715e-02
1.588365882635116577e-01 1.809849292039871216e-01 1.168769374489784241e-01 -7.420174777507781982e-02 1.183164045214653015e-01 2.457640767097473145e-01 -4.369087517261505127e-02 -5.244595557451248169e-02 -2.004447430372238159e-01 2.939982116222381592e-01 2.451636344194412231e-01 -8.177955448627471924e-02 -1.507593393325805664e-01 2.471145987510681152e-01 -9.998129308223724365e-02 -8.317383378744125366e-02 -1.135743632912635803e-01 -1.567434519529342651e-02 2.819224298000335693e-01 2.216184977442026138e-03 1.891789585351943970e-01 -4.528673738241195679e-02 -1.957817701622843742e-03 1.855266988277435303e-01 4.801369085907936096e-02 -1.155175119638442993e-01 3.797280192375183105e-01 3.495891988277435303e-01 -5.074842832982540131e-03 9.118879586458206177e-02 -2.094372659921646118e-01 -2.247719466686248779e-01
6.213197857141494751e-02 2.683800160884857178e-01 7.451954483985900879e-02 4.259609058499336243e-02 9.852652251720428467e-02 1.606014519929885864e-01 -7.681435346603393555e-02 -2.220024317502975464e-01 -6.506651639938354492e-02 5.569715797901153564e-02 9.909093379974365234e-02 4.901513084769248962e-02 -1.175875868648290634e-02 2.177037298679351807e-01 9.848824702203273773e-03 -2.953571453690528870e-02 -2.249868214130401611e-01 -1.645468026399612427e-01 3.351984918117523193e-01 -1.541275680065155029e-01 -8.221138268709182739e-02 1.869251877069473267e-01 2.258738130331039429e-01 4.131851792335510254e-01 -6.430623680353164673e-02 -2.527450621128082275e-01 5.706520006060600281e-02 1.127640455961227417e-01 -2.666392326354980469e-01 -2.241772115230560303e-01 2.580439746379852295e-01 9.393457323312759399e-02
2.991797775030136108e-02 4.167050421237945557e-01 -3.110128454864025116e-02 -7.557504624128341675e-02 -6.645380053669214249e-03 3.047195374965667725e-01 -3.650611266493797302e-02 -1.996138840913772583e-01 -2.977033704519271851e-02 2.161520570516586304e-01 3.395074233412742615e-02 4.782289266586303711e-02 7.956559956073760986e-02 -1.696161329746246338e-01 -1.821769475936889648e-01 -2.203939296305179596e-02 -1.407864838838577271e-01 2.018867582082748413e-01 1.250155717134475708e-01 -5.015835165977478027e-02 2.246119827032089233e-01 5.876905471086502075e-02 4.617541432380676270e-01 4.111969470977783203e-02 -6.815626472234725952e-02 2.904190719127655029e-01 1.181484088301658630e-01 2.603406906127929688e-01 -1.028953641653060913e-01 -7.830023765563964844e-02 -1.445017158985137939e-01 -9.499678015708923340e-02
9.823708981275558472e-02 1.291468441486358643e-01 -2.495408356189727783e-01 1.372247934341430664e-01 -2.061028927564620972e-01 8.527243137359619141e-02 -2.398607134819030762e-01 1.295416057109832764e-01 -1.749333739280700684e-01 6.237739697098731995e-03 -5.724067240953445435e-02 6.924161314964294434e-02 -1.306773126125335693e-01 4.682315513491630554e-02 -3.429380804300308228e-02 1.409514099359512329e-01 -1.051260679960250854e-01 3.300852328538894653e-02 4.447856843471527100e-01 -1.301883719861507416e-02 1.623251438140869141e-01 1.123745292425155640e-01 1.916277557611465454e-01 3.496233224868774414e-01 9.968136250972747803e-02 9.499228000640869141e-02 -2.237056940793991089e-01 2.787927985191345215e-01 2.131039202213287354e-01 5.623066425323486328e-02 1.028500311076641083e-02 -2.932420670986175537e-01
5.174459517002105713e-02 2.693253457546234131e-01 1.284378115087747574e-02 7.356959581375122070e-02 -4.515568166971206665e-02 1.259649395942687988e-01 7.610338181257247925e-02 -1.184817105531692505e-01 2.539291381835937500e-01 1.376038324087858200e-02 -1.082759071141481400e-02 6.027192994952201843e-02 7.533688098192214966e-02 1.107822954654693604e-01 -2.129701375961303711e-01 -2.391644269227981567e-01 -1.781741827726364136e-01 -2.210618555545806885e-01 3.326686844229698181e-02 -1.408591866493225098e-01 -2.305169999599456787e-01 2.188556939363479614e-01 8.992807008326053619e-03 4.288331568241119385e-01 1.619127541780471802e-01 1.488985717296600342e-01 -1.131037771701812744e-01 3.793945610523223877e-01 -2.358743548393249512e-01 -3.719946369528770447e-02 1.803198307752609253e-01 -1.063836440443992615e-01
1.542616188526153564e-01 4.167802333831787109e-01 1.732040941715240479e-01 -5.413203686475753784e-02 -1.566808223724365234e-01 5.196711793541908264e-02 7.309282571077346802e-02 5.872365459799766541e-02 1.069693714380264282e-01 2.303711473941802979e-01 2.123657912015914917e-01 2.461381852626800537e-01 -3.503456246107816696e-03 2.486573606729507446e-01 -1.251246184110641479e-01 -3.565269336104393005e-02 2.719447016716003418e-03 -1.318657025694847107e-02 1.464787423610687256e-01 -9.668777883052825928e-02 -1.381467878818511963e-01 1.073662415146827698e-01 1.652273833751678467e-01 3.488428294658660889e-01 -9.096982330083847046e-02 6.091958656907081604e-02 1.030095666646957397e-02 6.814428418874740601e-02 -2.430992126464843750e-01 2.666806876659393311e-01 1.722017973661422729e-01 -3.120346665382385254e-01
2.154389321804046631e-01 2.223090380430221558e-01 -1.379113793373107910e-01 2.237527966499328613e-01 -2.952021174132823944e-02 9.493878483772277832e-02 -1.649696528911590576e-01 -3.114666938781738281e-01 4.454107489436864853e-03 1.310064047574996948e-01 4.220618009567260742e-01 3.027139902114868164e-01 9.603360295295715332e-02 1.359853614121675491e-02 3.118281066417694092e-01 1.692883297801017761e-02 -3.818942978978157043e-02 8.153536915779113770e-02 5.253524333238601685e-02 2.164214849472045898e-02 -8.077906817197799683e-02 1.042452901601791382e-01 8.099710196256637573e-02 9.952870011329650879e-02 -2.855701558291912079e-02 -5.596840009093284607e-02 8.192564360797405243e-03 3.307201266288757324e-01 -3.523062914609909058e-03 2.058820724487304688e-01 3.165015578269958496e-01 7.698026299476623535e-02
3.396594524383544922e-01 1.794193834066390991e-01 1.375818401575088501e-01 -4.259025305509567261e-02 -1.377154588699340820e-01 1.369683630764484406e-02 -1.819089800119400024e-01 1.142417639493942261e-01 -1.476343572139739990e-01 7.848676294088363647e-02 1.574266850948333740e-01 -7.588075101375579834e-02 3.427323698997497559e-01 4.332043230533599854e-02 1.887130434624850750e-03 -1.356714665889739990e-01 1.208598911762237549e-02 -1.350049301981925964e-02 3.539118766784667969e-01 6.090721115469932556e-02 -1.762291043996810913e-02 3.142665028572082520e-01 -8.715603500604629517e-02 -6.855072826147079468e-02 6.300716102123260498e-02 8.917720615863800049e-02 -6.488475203514099121e-02 3.811963200569152832e-01 -1.567256599664688110e-01 1.862647682428359985e-01 1.752626448869705200e-01 -2.794173359870910645e-01
-2.020485848188400269e-01 1.205777749419212341e-01 -1.060879006981849670e-01 -1.441796123981475830e-01 -1.761349886655807495e-01 -2.889249287545681000e-02 -3.965621814131736755e-02 -1.782764196395874023e-01 8.114203065633773804e-02 -3.621287271380424500e-02 3.787661492824554443e-01 1.733211576938629150e-01 1.083721145987510681e-01 1.571334153413772583e-02 -1.319106966257095337e-01 7.230697572231292725e-02 1.001835092902183533e-01 -7.177910208702087402e-02 2.460252940654754639e-01 -1.641825586557388306e-01 3.644956648349761963e-01 2.010744810104370117e-01 -9.496746957302093506e-02 -5.187751725316047668e-02 -1.029565185308456421e-01 5.540113151073455811e-02 -1.613802164793014526e-01 4.823726117610931396e-01 -1.453843992203474045e-02 -9.932023286819458008e-02 1.095645204186439514e-01 -2.218420207500457764e-01
5.824081972241401672e-02 8.893841505050659180e-02 2.927501313388347626e-02 1.686665713787078857e-01 -1.948957890272140503e-01 1.689651906490325928e-01 -8.342340588569641113e-02 -2.523799538612365723e-01 5.916520953178405762e-03 -3.572883903980255127e-01 2.136350721120834351e-01 -9.509104490280151367e-02 2.361861290410161018e-03 4.607016965746879578e-02 -6.705436855554580688e-03 1.423994898796081543e-01 -5.125740170478820801e-02 -2.581231594085693359e-01 6.380232516676187515e-03 -2.476209402084350586e-01 9.121281653642654419e-02 3.328321278095245361e-01 -1.610369794070720673e-02 2.842975258827209473e-01 4.710539430379867554e-02 2.721104621887207031e-01 -2.006491124629974365e-01 3.920422494411468506e-01 -7.774983346462249756e-02 6.807306408882141113e-02 -5.968870967626571655e-02 -4.610816389322280884e-02
-2.415159344673156738e-01 1.656834930181503296e-01 1.243216264992952347e-02 -5.123677849769592285e-02 -1.641171276569366455e-01 1.540799140930175781e-01 -2.061966061592102051e-01 1.199302077293395996e-01 7.449005544185638428e-02 -6.418932462111115456e-04 -9.298875927925109863e-02 2.410526573657989502e-01 1.042811125516891479e-01 4.737384989857673645e-02 -3.627963364124298096e-02 -2.919617295265197754e-01 -2.750840596854686737e-02 -1.149019822478294373e-01 2.686327695846557617e-01 2.092863172292709351e-01 9.207808971405029297e-02 -7.699020951986312866e-02 1.692226529121398926e-01 3.198750019073486328e-01 7.321470230817794800e-02 3.282752037048339844e-01 2.121126502752304077e-01 3.489276468753814697e-01 1.829460263252258301e-01 1.619916707277297974e-01 -1.278501152992248535e-01 -2.599104680120944977e-02
2.302531003952026367e-01 8.529971539974212646e-02 1.251052618026733398e-01 8.950995281338691711e-03 -1.326253414154052734e-01 3.583537340164184570e-01 1.784456819295883179e-01 7.870811969041824341e-02 2.326947599649429321e-01 -3.086265921592712402e-02 3.191764056682586670e-01 2.204854041337966919e-01 2.849659025669097900e-01 2.110116332769393921e-01 -8.812947198748588562e-03 -6.177141889929771423e-02 -1.041084975004196167e-01 -1.060725226998329163e-01 1.844407990574836731e-02 -1.080667600035667419e-02 1.914000324904918671e-02 1.963937878608703613e-01 1.437201350927352905e-01 4.874749183654785156e-01 7.773666828870773315e-02 1.332257986068725586e-01 -9.621690213680267334e-02 1.160462498664855957e-01 5.750818550586700439e-02 5.990221723914146423e-02 1.650383323431015015e-01 6.556650996208190918e-02
2.989149391651153564e-01 2.836160361766815186e-01 -1.636000275611877441e-01 9.652356058359146118e-02 3.219350706785917282e-03 2.347479760646820068e-01 1.240883916616439819e-01 -1.967187523841857910e-01 1.020134016871452332e-01 -1.844797283411026001e-02 2.143024653196334839e-02 1.760501563549041748e-01 7.675943523645401001e-02 -1.520884037017822266e-02 -2.572912573814392090e-01 -1.485882997512817383e-01 -3.701286390423774719e-02 -3.532675802707672119e-01 3.669271767139434814e-01 2.225829511880874634e-01 1.133625432848930359e-01 3.357137739658355713e-01 1.134451404213905334e-01 8.288501203060150146e-02 -1.559385210275650024e-01 1.063462272286415100e-01 2.399804070591926575e-02 1.353561431169509888e-01 1.431653350591659546e-01 -8.092875592410564423e-03 8.669999986886978149e-02 1.003631427884101868e-01
1.141669079661369324e-01 1.977869123220443726e-01 1.698410660028457642e-01 4.231997951865196228e-02 6.174349784851074219e-02 -8.566525578498840332e-02 -1.189080439507961273e-02 -1.238933391869068146e-02 1.273093074560165405e-01 -3.112479448318481445e-01 -1.511949487030506134e-02 -6.611530482769012451e-02 4.758850112557411194e-02 4.905768856406211853e-02 -1.093634590506553650e-01 2.765083611011505127e-01 -4.565708339214324951e-02 -4.301470220088958740e-01 5.399131029844284058e-02 -2.014152556657791138e-01 2.494038492441177368e-01 3.250990211963653564e-01 2.149661928415298462e-01 2.470920979976654053e-01 -3.591598197817802429e-02 8.539811521768569946e-02 -1.613980741240084171e-03 3.591521680355072021e-01 -1.180857941508293152e-01 1.601545065641403198e-01 -1.039375960826873779e-01 -3.562575578689575195e-02
5.242618173360824585e-02 2.177991122007369995e-01 9.590451419353485107e-02 -4.133074358105659485e-02 -2.545597553253173828e-01 8.343617618083953857e-02 8.006656914949417114e-02 1.357218772172927856e-01 3.157360553741455078e-01 2.515489459037780762e-01 4.166761636734008789e-01 1.837614551186561584e-02 9.320648014545440674e-02 -5.900665745139122009e-02 -2.978613972663879395e-01 -3.227316737174987793e-01 -7.273892313241958618e-02 -1.034079398959875107e-02 3.784795477986335754e-02 -1.524045318365097046e-01 1.161098703742027283e-01 2.465457841753959656e-02 1.811696402728557587e-02 2.539266049861907959e-01 -3.628001734614372253e-02 -5.323127284646034241e-02 8.886988461017608643e-02 2.857608497142791748e-01 -1.268096566200256348e-01 -1.815558820962905884e-01 7.068107277154922485e-02 2.089180946350097656e-01
-3.903105258941650391e-01 2.599171921610832214e-02 2.499326504766941071e-02 1.730266213417053223e-01 -3.184846416115760803e-02 6.479445728473365307e-04 3.089369647204875946e-02 -1.745999306440353394e-01 1.884867995977401733e-01 -1.416224837303161621e-01 1.282206773757934570e-01 1.230715811252593994e-01 9.095018357038497925e-02 1.720947623252868652e-01 -2.107678800821304321e-01 -8.859323710203170776e-02 6.964963674545288086e-02 -1.613921523094177246e-01 1.081182360649108887e-01 -3.445129143074154854e-03 4.113786388188600540e-03 2.153883725404739380e-01 1.287067979574203491e-01 4.796295762062072754e-01 1.969846338033676147e-01 1.607578694820404053e-01 1.341295614838600159e-02 3.880084753036499023e-01 -1.152263879776000977e-01 1.454468220472335815e-01 -1.958280615508556366e-02 -1.442993730306625366e-01
1.223496720194816589e-01 2.274302020668983459e-02 -4.573156591504812241e-03 -1.472950726747512817e-01 -6.663018465042114258e-02 3.138408660888671875e-01 3.765361756086349487e-02 -5.278596654534339905e-02 -1.895351558923721313e-01 1.174075007438659668e-01 1.715998351573944092e-01 2.283824533224105835e-01 3.068391680717468262e-01 1.789303310215473175e-02 1.615241318941116333e-01 -2.034806832671165466e-02 -1.887400895357131958e-01 -9.959679096937179565e-02 1.500582545995712280e-01 3.248777687549591064e-01 7.148989289999008179e-02 2.687943577766418457e-01 2.217308729887008667e-01 1.378122419118881226e-01 3.419735282659530640e-02 -1.496881395578384399e-01 1.421225219964981079e-01 3.434089422225952148e-01 -2.652317285537719727e-01 -8.149031549692153931e-02 -9.538993984460830688e-02 -1.909280866384506226e-01
3.230313360691070557e-01 1.152236834168434143e-01 -1.664858311414718628e-01 1.250171363353729248e-01 1.786279119551181793e-02 1.550349593162536621e-01 -1.931452006101608276e-01 -2.635837197303771973e-01 1.455172598361968994e-01 1.647070348262786865e-01 3.074126243591308594e-01 1.623725146055221558e-01 2.321513593196868896e-01 1.256166398525238037e-01 1.660778671503067017e-01 -1.151735708117485046e-01 -1.369317919015884399e-01 -1.611675024032592773e-01 3.029635548591613770e-02 4.681185260415077209e-02 2.516267597675323486e-01 -6.936115026473999023e-02 4.163419827818870544e-02 3.536136448383331299e-01 4.548368230462074280e-02 8.312226086854934692e-02 3.613850474357604980e-02 1.290244758129119873e-01 -3.287106454372406006e-01 2.160319089889526367e-01 -2.836650237441062927e-02 -5.482062697410583496e-02
-1.733588799834251404e-02 4.644924402236938477e-01 9.112745523452758789e-02 -1.348683144897222519e-02 -1.660281606018543243e-02 2.331434041261672974e-01 1.044101640582084656e-01 -1.560595631599426270e-01 -1.383737847208976746e-02 2.058027833700180054e-01 1.157863736152648926e-01 4.298644512891769409e-02 2.562724649906158447e-01 -1.348227560520172119e-01 -1.233643591403961182e-01 3.056227928027510643e-03 -2.124626338481903076e-01 1.852852404117584229e-01 1.366581022739410400e-01 1.358382217586040497e-02 3.522697091102600098e-01 -1.066288873553276062e-01 3.614504933357238770e-01 -1.848326250910758972e-02 1.788865923881530762e-01 1.353186517953872681e-01 4.413123428821563721e-02 2.175581753253936768e-01 -7.858464121818542480e-02 -1.303042471408843994e-01 -6.803902983665466309e-02 -1.911385953426361084e-01
1.477572619915008545e-01 2.857515513896942139e-01 1.282570064067840576e-01 1.795359402894973755e-01 1.799297779798507690e-01 6.387732923030853271e-02 3.822594135999679565e-02 -3.844453766942024231e-02 -1.524682492017745972e-01 2.154425084590911865e-01 1.260101944208145142e-01 1.009591966867446899e-01 7.316298782825469971e-02 6.798327714204788208e-02 -1.741356849670410156e-01 -1.237282454967498779e-01 -3.989678993821144104e-02 9.455554187297821045e-02 1.272296905517578125e-01 -1.462761759757995605e-01 3.850821852684020996e-01 9.806067496538162231e-02 4.045089185237884521e-01 -8.304265886545181274e-02 -4.265143349766731262e-02 3.888094723224639893e-01 1.039800122380256653e-01 3.081368207931518555e-01 -4.664086923003196716e-02 -9.598024189472198486e-02 8.263669162988662720e-02 -5.986392870545387268e-02
1.060948669910430908e-01 3.788522183895111084e-01 2.350330352783203125e-01 2.897993028163909912e-01 -2.925669848918914795e-01 3.896487057209014893e-01 -9.110917150974273682e-02 -4.653109982609748840e-02 -4.441771283745765686e-02 -1.687655746936798096e-01 1.289113163948059082e-01 -1.078430339694023132e-01 2.025924623012542725e-01 3.045974075794219971e-01 -1.800423711538314819e-01 1.609180569648742676e-01 6.242085364647209644e-04 8.859019726514816284e-02 2.070769071578979492e-01 4.329688102006912231e-02 1.550406515598297119e-01 -7.676331698894500732e-02 3.040481172502040863e-02 -2.612940967082977295e-03 1.827884912490844727e-01 -5.462748184800148010e-02 -9.183015674352645874e-03 2.015360444784164429e-01 8.299465477466583252e-02 -9.197758138179779053e-02 1.394243836402893066e-01 1.091665551066398621e-01
-1.818018704652786255e-01 1.769346147775650024e-01 -1.738437712192535400e-01 1.472178148105740547e-03 -1.126522943377494812e-01 1.975923031568527222e-01 -1.091431826353073120e-01 -1.473497301340103149e-01 5.750702694058418274e-02 6.537943333387374878e-02 3.041481375694274902e-01 1.702788025140762329e-01 -7.893500477075576782e-02 -2.682379819452762604e-02 -3.538580238819122314e-01 2.462566792964935303e-01 -1.101000905036926270e-01 -1.108814030885696411e-01 1.686110943555831909e-01 -5.929594859480857849e-02 1.374929845333099365e-01 1.882335841655731201e-01 -1.192798987030982971e-01 5.623897071927785873e-03 8.722088485956192017e-02 5.645621940493583679e-02 -1.216043531894683838e-01 5.683739781379699707e-01 -8.813965320587158203e-02 2.077304199337959290e-02 5.629441142082214355e-02 -1.149425208568572998e-01
1.906158477067947388e-01 1.284457743167877197e-01 -2.031290158629417419e-02 -8.838268369436264038e-02 -2.783466577529907227e-01 -2.467248216271400452e-02 1.091638207435607910e-01 -4.159774258732795715e-02 -4.514038562774658203e-02 1.749210357666015625e-01 -5.451474711298942566e-02 -7.171724736690521240e-02 -1.385546177625656128e-01 2.946215867996215820e-01 -1.831960305571556091e-02 1.210435992106795311e-03 -1.249360740184783936e-01 -4.560061264783143997e-03 2.140007019042968750e-01 -1.788460463285446167e-01 3.255189061164855957e-01 8.109457045793533325e-02 2.168569564819335938e-01 4.182169139385223389e-01 1.420197039842605591e-01 7.248552143573760986e-02 -9.133068472146987915e-02 2.653312087059020996e-01 -4.152819514274597168e-03 3.883553668856620789e-02 7.660747319459915161e-02 -4.008499979972839355e-01
1.417821943759918213e-01 4.424978196620941162e-01 -1.912489347159862518e-02 -1.582488268613815308e-01 -6.639757007360458374e-02 2.439248412847518921e-01 2.211311906576156616e-01 -3.218645751476287842e-01 1.886470802128314972e-02 -1.489703059196472168e-01 6.144890189170837402e-02 1.017365008592605591e-01 1.932364553213119507e-01 1.155242398381233215e-01 -1.506465971469879150e-01 -1.287529617547988892e-02 1.281389296054840088e-01 -2.312987744808197021e-01 2.515215873718261719e-01 2.327578067779541016e-01 -4.835481196641921997e-02 2.280779778957366943e-01 1.191893517971038818e-01 1.689692288637161255e-01 -4.281509295105934143e-02 1.072023287415504456e-01 3.510786965489387512e-02 1.735611706972122192e-01 1.793402284383773804e-01 1.708715260028839111e-01 2.036573588848114014e-01 8.376085199415683746e-03
2.034367173910140991e-01 1.782777011394500732e-01 8.174479007720947266e-02 -2.679783105850219727e-01 3.617101535201072693e-02 9.249013662338256836e-02 8.997025899589061737e-03 -7.771074771881103516e-02 -3.711597919464111328e-01 -6.247208639979362488e-02 1.898321360349655151e-01 2.176151126623153687e-01 -2.389918826520442963e-02 1.180785074830055237e-01 4.484625533223152161e-02 1.757928729057312012e-01 1.191271618008613586e-01 -1.674310117959976196e-01 3.076531887054443359e-01 -6.915017962455749512e-02 1.671544760465621948e-01 6.708011776208877563e-02 1.961611360311508179e-01 4.228955507278442383e-01 -8.178150653839111328e-02 1.492181271314620972e-01 7.625983655452728271e-02 1.436716318130493164e-01 2.587680518627166748e-01 1.507927626371383667e-01 -1.520552933216094971e-01 1.489929575473070145e-02
2.281987816095352173e-01 2.722133100032806396e-01 1.305482983589172363e-01 2.167560756206512451e-01 -1.093712225556373596e-01 3.606110811233520508e-02 1.210329383611679077e-01 4.509548842906951904e-02 -3.231917023658752441e-01 2.741345465183258057e-01 2.750150486826896667e-02 -9.907293133437633514e-03 8.142232894897460938e-02 -1.627736091613769531e-01 -1.154815964400768280e-02 -2.599316835403442383e-01 -1.409662663936614990e-01 -1.284201741218566895e-01 2.469586431980133057e-01 -1.406506448984146118e-01 2.584447562694549561e-01 2.462177276611328125e-01 2.933508157730102539e-01 5.569966882467269897e-02 -6.276906281709671021e-02 2.808352410793304443e-01 3.592448309063911438e-02 2.410160452127456665e-01 6.929735839366912842e-02 -1.189432963728904724e-01 9.365979582071304321e-03 -6.034024432301521301e-02
1.043946966528892517e-01 -7.049915939569473267e-02 -3.032739758491516113e-01 2.209259420633316040e-01 -3.830769658088684082e-01 7.580857491120696068e-04 -1.384402066469192505e-01 -1.082645207643508911e-01 -2.936014533042907715e-01 4.076431971043348312e-03 1.485510915517807007e-01 1.074963137507438660e-01 1.084144487977027893e-01 3.544273972511291504e-02 -1.876071244478225708e-01 2.391759864985942841e-02 -5.161961540579795837e-02 -1.581787467002868652e-01 2.242354117333889008e-02 1.540966480970382690e-01 4.086354970932006836e-01 -7.515736669301986694e-02 1.769120246171951294e-01 1.103731021285057068e-01 3.171218633651733398e-01 1.498568803071975708e-02 6.921543926000595093e-02 3.028502464294433594e-01 1.654141545295715332e-01 2.317704074084758759e-02 1.066186092793941498e-02 6.111535802483558655e-02
1.647154539823532104e-01 2.414820790290832520e-01 -6.796805560588836670e-02 8.034724742174148560e-02 -2.635472416877746582e-01 2.790572941303253174e-01 1.413771808147430420e-01 2.138553932309150696e-02 1.366989314556121826e-01 1.219600662589073181e-01 2.440530806779861450e-01 1.062059849500656128e-01 2.197764664888381958e-01 -1.426339447498321533e-01 -2.028874903917312622e-01 -1.079471260309219360e-01 5.270504578948020935e-02 -1.416770070791244507e-01 1.829075068235397339e-01 -8.448740094900131226e-02 -8.412977308034896851e-02 3.015193343162536621e-01 6.423752754926681519e-02 3.484004139900207520e-01 -2.606597244739532471e-01 -3.100734949111938477e-02 1.094890851527452469e-02 2.030392289161682129e-01 -1.260341256856918335e-01 -1.806110516190528870e-02 -9.731565602123737335e-03 3.103880584239959717e-01
-2.383947372436523438e-01 3.053192198276519775e-01 1.541859703138470650e-03 1.091563627123832703e-01 -1.841787099838256836e-01 -6.422693282365798950e-02 3.448963910341262817e-02 -2.849219441413879395e-01 2.380676865577697754e-01 1.660376340150833130e-01 1.013342365622520447e-01 6.817198544740676880e-02 2.165601253509521484e-01 -5.840459465980529785e-02 -7.750912755727767944e-02 6.945589929819107056e-02 1.667685806751251221e-01 -3.275789320468902588e-01 3.437199890613555908e-01 4.804411530494689941e-02 1.109955161809921265e-01 1.958085298538208008e-01 5.347338691353797913e-02 1.170265153050422668e-01 -7.640918344259262085e-02 3.118041157722473145e-02 5.680040642619132996e-02 3.118005692958831787e-01 8.698554337024688721e-02 8.979608863592147827e-02 -2.576075494289398193e-01 2.127839624881744385e-01
3.208100199699401855e-01 2.614143788814544678e-01 -2.178289555013179779e-02 -4.533838946372270584e-03 -1.281471271067857742e-02 3.062764406204223633e-01 1.687441766262054443e-01 -5.683451890945434570e-02 -7.421713322401046753e-02 2.346089780330657959e-01 2.104457318782806396e-01 -4.210403189063072205e-02 -1.085719540715217590e-01 -3.134578093886375427e-02 -1.230763867497444153e-01 -4.835919290781021118e-02 -1.844259649515151978e-01 -1.997632235288619995e-01 1.738632470369338989e-01 -2.141019701957702637e-01 -8.017288893461227417e-02 -1.422688513994216919e-01 8.846060931682586670e-02 1.636404246091842651e-01 1.063060015439987183e-01 -1.544211208820343018e-01 3.807688355445861816e-01 3.789034485816955566e-01 -1.512568145990371704e-01 6.385134905576705933e-02 -3.038289211690425873e-02 5.358439311385154724e-02
-1.191318929195404053e-01 3.780117630958557129e-02 -1.163989529013633728e-01 3.301417455077171326e-02 -1.228193938732147217e-01 1.072186455130577087e-01 -7.722105085849761963e-02 -1.036836430430412292e-01 -3.120035864412784576e-02 1.114818528294563293e-01 2.550480961799621582e-01 1.514778882265090942e-01 -9.269136935472488403e-02 1.002220138907432556e-01 -2.063795775175094604e-01 3.336095213890075684e-01 -5.748839303851127625e-02 -1.459205597639083862e-01 2.182488441467285156e-01 -1.749222278594970703e-01 1.172533333301544189e-01 2.336263954639434814e-01 -7.178694754838943481e-02 -1.385184121318161488e-03 -6.337725371122360229e-02 3.134422004222869873e-02 -8.271839469671249390e-02 6.560153961181640625e-01 1.021216809749603271e-01 7.086627930402755737e-02 6.117684394121170044e-02 -1.217427924275398254e-01
-1.075123250484466553e-01 3.762189745903015137e-01 -3.222042694687843323e-02 2.072069644927978516e-01 -4.899561870843172073e-03 1.967244595289230347e-01 2.840871363878250122e-02 -1.602117717266082764e-02 -2.071023136377334595e-01 2.434772402048110962e-01 5.907598137855529785e-02 -5.322879552841186523e-02 1.075907051563262939e-01 6.649024784564971924e-02 2.385690212249755859e-01 -3.803477436304092407e-02 -1.960798203945159912e-01 -8.695239573717117310e-02 3.244214951992034912e-01 -3.346433639526367188e-01 1.173253878951072693e-01 1.012229472398757935e-01 1.861179620027542114e-01 2.643986046314239502e-01 9.482301026582717896e-02 1.352159678936004639e-01 1.429577358067035675e-02 3.420711159706115723e-01 -7.865162938833236694e-02 -1.897654533386230469e-01 -1.777960360050201416e-02 -3.845244646072387695e-02
2.748851478099822998e-01 1.402532458305358887e-01 1.592007726430892944e-01 2.915596403181552887e-02 -9.202332794666290283e-02 1.269445009529590607e-02 -4.988569999113678932e-04 -2.948834002017974854e-01 5.738122761249542236e-02 -2.694726884365081787e-01 3.218111693859100342e-01 -3.320600837469100952e-02 1.918845772743225098e-01 1.009000539779663086e-01 -3.428036868572235107e-01 8.514546602964401245e-02 -1.428229659795761108e-01 3.953084349632263184e-03 -3.497421368956565857e-02 9.366928786039352417e-02 1.996768862009048462e-01 3.570807278156280518e-01 1.938266605138778687e-01 3.112173080444335938e-01 4.766797274351119995e-02 -1.742080748081207275e-01 1.824597641825675964e-02 1.509702950716018677e-01 6.290148198604583740e-02 -2.736583910882472992e-02 7.415083795785903931e-02 -1.802371144294738770e-01
5.731632560491561890e-02 1.468494236469268799e-01 1.733645945787429810e-01 1.708581596612930298e-01 -2.186017036437988281e-01 7.666096091270446777e-02 -6.365138571709394455e-03 -1.288959383964538574e-01 3.204060196876525879e-01 1.222494542598724365e-01 2.469591498374938965e-01 3.184671746566891670e-03 1.077726557850837708e-01 -1.057372093200683594e-01 -2.491350620985031128e-01 1.315651834011077881e-01 -6.641375273466110229e-02 -1.396100521087646484e-01 3.142555058002471924e-01 2.138861566781997681e-01 2.701880335807800293e-01 2.947562336921691895e-01 1.926009058952331543e-01 2.492853850126266479e-01 1.037679240107536316e-01 8.202400058507919312e-02 9.112260490655899048e-02 6.177640706300735474e-02 5.476525425910949707e-02 -9.892156720161437988e-02 -2.828490734100341797e-01 1.219700947403907776e-01
-4.856409970670938492e-03 2.485133707523345947e-01 1.548375338315963745e-01 -2.325345017015933990e-02 -6.201610714197158813e-02 2.398222088813781738e-01 5.905282869935035706e-02 -4.648791998624801636e-02 -7.958380877971649170e-02 -7.124623656272888184e-02 3.127643764019012451e-01 4.469561949372291565e-02 -2.346694618463516235e-01 1.612126231193542480e-01 -2.828541696071624756e-01 2.153038680553436279e-01 -8.858461678028106689e-02 -1.378051638603210449e-01 2.110867649316787720e-01 -6.316032260656356812e-02 1.060101687908172607e-01 2.227122783660888672e-01 -5.110615119338035583e-02 -2.890519611537456512e-02 3.149261325597763062e-02 -1.080024093389511108e-01 -2.612999677658081055e-01 4.380494058132171631e-01 -1.844347864389419556e-01 1.237743645906448364e-01 1.712776571512222290e-01 -1.920379996299743652e-01
2.303734719753265381e-01 2.472186535596847534e-01 -1.933170408010482788e-01 4.538344219326972961e-02 -2.126538008451461792e-01 8.314745873212814331e-02 -1.787714362144470215e-01 8.184081315994262695e-02 -1.647201329469680786e-01 7.964291423559188843e-02 1.371416496112942696e-03 4.645285382866859436e-02 -2.155240327119827271e-01 -3.205155953764915466e-02 -1.099023297429084778e-01 1.568877547979354858e-01 3.839755058288574219e-02 -6.509733945131301880e-02 4.320090115070343018e-01 -1.008494272828102112e-01 3.307369053363800049e-01 1.046068295836448669e-01 -9.677093476057052612e-02 2.409608215093612671e-01 -9.911405295133590698e-02 8.566604554653167725e-02 -7.746049761772155762e-02 3.394573330879211426e-01 1.938093602657318115e-01 1.637932062149047852e-01 -6.944643706083297729e-02 -1.946908235549926758e-01
3.416018486022949219e-01 2.321488559246063232e-01 -5.097100511193275452e-03 -6.024606153368949890e-02 8.398451656103134155e-02 1.765805333852767944e-01 1.630201339721679688e-01 -9.688355773687362671e-02 -6.359121948480606079e-02 2.929820418357849121e-01 1.564219743013381958e-01 -4.996395856142044067e-02 -1.548248622566461563e-02 1.294845193624496460e-01 -1.237640436738729477e-02 -1.701628863811492920e-01 -1.289776563644409180e-01 -1.567990034818649292e-01 2.236034721136093140e-01 -1.340941637754440308e-01 5.874774232506752014e-02 -1.363643258810043335e-01 1.326332688331604004e-01 2.414997369050979614e-01 2.046777158975601196e-01 -1.725640594959259033e-01 2.772963047027587891e-01 4.021678864955902100e-01 -1.562417000532150269e-01 2.026107311248779297e-01 -5.447115749120712280e-02 5.203878134489059448e-02
2.421194165945053101e-01 1.586997359991073608e-01 -3.472586348652839661e-02 -7.660912815481424332e-03 8.048259466886520386e-02 1.299900561571121216e-02 -1.401610225439071655e-01 -1.629044562578201294e-01 4.470916837453842163e-02 6.326542049646377563e-02 2.391714304685592651e-01 1.037617847323417664e-01 -1.525456309318542480e-01 1.259057968854904175e-01 1.023033186793327332e-01 -1.504003405570983887e-01 -1.975835114717483521e-01 -1.385564804077148438e-01 -7.120821624994277954e-02 1.351768374443054199e-01 3.809221386909484863e-01 -2.322382293641567230e-02 2.003010958433151245e-01 4.498518109321594238e-01 -2.158423066139221191e-01 -1.899846941232681274e-01 1.031391248106956482e-01 3.454529345035552979e-01 1.266917288303375244e-01 1.202116087079048157e-01 3.665746748447418213e-02 -4.132134839892387390e-02
8.777925372123718262e-02 3.114809989929199219e-01 6.029716506600379944e-02 3.096270263195037842e-01 -1.387679129838943481e-01 1.402395218610763550e-01 -8.098974823951721191e-03 1.654406934976577759e-01 1.172392666339874268e-01 -7.235468178987503052e-02 -5.636122077703475952e-02 3.355343639850616455e-01 1.444095466285943985e-02 -2.132851630449295044e-01 -1.452537328004837036e-01 -1.879269815981388092e-02 -1.134637445211410522e-01 -1.398336440324783325e-01 5.131934955716133118e-02 1.488585919141769409e-01 2.713634669780731201e-01 4.323617368936538696e-02 3.317019641399383545e-01 5.442368239164352417e-02 1.418170332908630371e-01 -9.066262841224670410e-02 -1.270179897546768188e-01 3.714366853237152100e-01 1.757976263761520386e-01 2.418554015457630157e-02 -2.239674478769302368e-01 -1.331215798854827881e-01
9.543114155530929565e-02 -6.555233150720596313e-02 -7.548667490482330322e-02 2.313863188028335571e-01 -2.522056996822357178e-01 9.484741091728210449e-02 -6.456583738327026367e-02 -3.572845757007598877e-01 1.716140508651733398e-01 -3.229598999023437500e-01 1.750061102211475372e-02 1.602953076362609863e-01 2.347477711737155914e-03 9.298610687255859375e-02 -2.532933056354522705e-01 2.524739690124988556e-02 1.801100373268127441e-01 -8.755708485841751099e-02 6.532409042119979858e-02 1.332138031721115112e-01 9.720771759748458862e-02 4.388358592987060547e-01 3.240103721618652344e-01 1.549530476331710815e-01 3.466620296239852905e-02 1.148048266768455505e-01 1.124712079763412476e-02 2.690475285053253174e-01 5.842261388897895813e-02 1.959357038140296936e-02 1.009382680058479309e-02 -7.614926248788833618e-02
8.075521886348724365e-02 1.178250238299369812e-01 5.723198503255844116e-02 1.040937961079180241e-03 -1.221027374267578125e-01 2.519570887088775635e-01 1.184664294123649597e-02 1.502341590821743011e-02 7.767572999000549316e-02 -2.453684061765670776e-01 2.515310049057006836e-01 3.558640182018280029e-01 2.558552920818328857e-01 3.034174814820289612e-02 -1.342391669750213623e-01 7.551194168627262115e-03 -1.958277821540832520e-02 -1.634469479322433472e-01 7.263763248920440674e-02 1.439632475376129150e-01 1.168233752250671387e-01 8.246867358684539795e-02 2.710764408111572266e-01 2.635339498519897461e-01 1.299544870853424072e-01 2.964260578155517578e-01 4.213432222604751587e-02 1.973498612642288208e-01 3.379674255847930908e-01 3.795988485217094421e-02 1.186417341232299805e-01 2.554542124271392822e-01
-1.459996253252029419e-01 -2.233316004276275635e-02 -2.044982165098190308e-01 -8.817181922495365143e-03 -1.501813977956771851e-01 1.122392266988754272e-01 -2.370640635490417480e-01 -2.149905413389205933e-01 1.105430945754051208e-01 2.550560235977172852e-02 3.677694201469421387e-01 2.998283505439758301e-02 2.479462511837482452e-02 1.085982993245124817e-01 -1.824170202016830444e-01 1.925242543220520020e-01 -4.023501649498939514e-02 -1.172114759683609009e-01 2.209551334381103516e-01 7.300250232219696045e-03 2.251757383346557617e-01 2.626877129077911377e-01 -8.350624144077301025e-02 8.053948171436786652e-03 -3.607729449868202209e-02 -7.538082450628280640e-02 -1.152822598814964294e-01 5.740442276000976562e-01 4.047359898686408997e-02 -1.383240073919296265e-01 7.229243963956832886e-02 1.283032540231943130e-02
2.764737010002136230e-01 -3.497216105461120605e-02 1.836325377225875854e-01 1.417806893587112427e-01 -1.535359621047973633e-01 2.727641463279724121e-01 1.457613408565521240e-01 -1.810939162969589233e-01 1.996177732944488525e-01 -2.685642056167125702e-02 1.428086012601852417e-01 2.861719429492950439e-01 8.181127905845642090e-02 1.869756728410720825e-01 -3.607048988342285156e-01 2.218141853809356689e-01 -7.870230823755264282e-03 -1.680516898632049561e-01 1.113785877823829651e-01 -1.559138000011444092e-01 9.896931052207946777e-02 2.320008724927902222e-01 -4.623323213309049606e-03 2.005388587713241577e-01 -1.261544674634933472e-01 -8.310539275407791138e-02 2.023211717605590820e-01 3.421915769577026367e-01 2.136825211346149445e-02 4.402974992990493774e-02 8.486034348607063293e-03 2.214217931032180786e-02
1.224867776036262512e-01 1.090133115649223328e-01 5.081748217344284058e-02 6.896211951971054077e-02 -3.302256017923355103e-02 1.332417875528335571e-01 1.614528447389602661e-01 -3.819002807140350342e-01 2.331407666206359863e-01 -7.495874911546707153e-02 1.766788214445114136e-01 2.740713953971862793e-01 6.821627914905548096e-02 9.475056082010269165e-02 -2.747293114662170410e-01 2.577640302479267120e-02 -2.061096765100955963e-02 -2.349817305803298950e-01 7.786652445793151855e-02 -2.587622497230768204e-03 1.802070438861846924e-01 4.215514957904815674e-01 1.410535722970962524e-01 1.473302841186523438e-01 -2.382578998804092407e-01 2.197384461760520935e-02 1.231719404458999634e-01 2.951747477054595947e-01 -1.618756055831909180e-01 -4.792592301964759827e-02 4.077607020735740662e-02 -1.254367679357528687e-01
3.200872987508773804e-02 1.930548995733261108e-01 -6.439856439828872681e-02 -5.005472525954246521e-02 -1.368307322263717651e-01 4.160854220390319824e-01 -1.894942522048950195e-01 8.439172804355621338e-02 -3.653568401932716370e-02 -1.634179055690765381e-01 3.328927457332611084e-01 -1.457691341638565063e-01 -1.493354141712188721e-01 2.100356072187423706e-01 1.841544508934020996e-01 -1.564507484436035156e-01 -1.422392874956130981e-01 -4.477205500006675720e-02 4.026392847299575806e-02 1.214565336704254150e-01 -3.530152887105941772e-02 2.086886167526245117e-01 1.780956834554672241e-01 1.493076980113983154e-01 2.100071609020233154e-01 -5.544685572385787964e-02 2.610082272440195084e-03 3.075518310070037842e-01 1.585815548896789551e-01 -8.237913995981216431e-02 3.385745286941528320e-01 9.748722612857818604e-02
8.598906546831130981e-02 3.210504949092864990e-01 1.584905236959457397e-01 -1.083594411611557007e-01 -8.630165457725524902e-02 8.676547557115554810e-02 -2.587309479713439941e-01 -1.217908412218093872e-01 6.119307503104209900e-02 2.094271779060363770e-01 3.586268424987792969e-01 1.124715665355324745e-03 -1.068418025970458984e-01 -2.074438482522964478e-01 -2.559657096862792969e-01 -2.014891356229782104e-01 -5.000161379575729370e-02 -1.550434082746505737e-01 6.683570146560668945e-02 -1.483664661645889282e-01 2.577522993087768555e-01 -1.400135457515716553e-01 2.452701181173324585e-01 1.236562207341194153e-01 2.443181723356246948e-02 1.189658939838409424e-01 1.844822466373443604e-01 2.453482896089553833e-02 3.477018773555755615e-01 -1.105682179331779480e-02 -4.783754050731658936e-02 -1.787118166685104370e-01
2.207339107990264893e-01 1.984367072582244873e-01 -1.145247817039489746e-01 1.985527276992797852e-01 -1.003267616033554077e-01 4.114419817924499512e-01 5.079878121614456177e-02 2.399017959833145142e-01 -1.007308661937713623e-01 1.651317477226257324e-01 1.691162139177322388e-01 -4.743474721908569336e-02 1.418720483779907227e-01 2.617494761943817139e-01 -2.349360138177871704e-01 -1.484144479036331177e-03 -1.862146258354187012e-01 -1.533162146806716919e-01 1.370942890644073486e-01 6.742486357688903809e-02 4.883199930191040039e-02 1.889463216066360474e-01 3.628771752119064331e-02 2.510377466678619385e-01 -2.667868323624134064e-02 3.002448752522468567e-02 2.034665085375308990e-02 2.129909992218017578e-01 -6.290250271558761597e-02 1.184255108237266541e-01 -1.712146252393722534e-01 -3.593621253967285156e-01
3.206683397293090820e-01 3.029847443103790283e-01 -8.457023650407791138e-03 -3.348889946937561035e-02 -2.338384240865707397e-01 7.961113005876541138e-02 -5.362151190638542175e-02 -9.431748092174530029e-02 -2.045885324478149414e-01 -4.513655230402946472e-02 -3.103807009756565094e-02 1.852571219205856323e-01 1.206920668482780457e-01 5.933119915425777435e-03 -3.747055307030677795e-02 -1.129854619503021240e-01 -1.171027421951293945e-01 -1.102643534541130066e-01 1.816520243883132935e-01 1.908316314220428467e-01 2.753714621067047119e-01 -6.170652061700820923e-02 2.716555297374725342e-01 4.377488195896148682e-01 4.946528002619743347e-02 -2.831274084746837616e-02 8.507594466209411621e-02 1.093431040644645691e-01 3.160166740417480469e-01 -2.225140780210494995e-01 -1.061600223183631897e-01 -2.475132700055837631e-03
-2.540292441844940186e-01 1.438227444887161255e-01 -1.483254730701446533e-01 7.395121455192565918e-02 -1.354047060012817383e-01 2.509394586086273193e-01 -1.357040703296661377e-01 -4.218220710754394531e-02 8.331021666526794434e-02 1.071572750806808472e-01 1.999461352825164795e-01 1.069439724087715149e-01 -1.574743390083312988e-01 7.661312073469161987e-02 -2.238883823156356812e-01 2.275471091270446777e-01 -1.313703209161758423e-01 -7.503269612789154053e-02 2.831332683563232422e-01 7.981911301612854004e-02 2.780195176601409912e-01 1.582339555025100708e-01 -1.450533568859100342e-01 9.289138019084930420e-03 3.684536740183830261e-02 1.173285841941833496e-01 -9.762206673622131348e-02 5.535875558853149414e-01 -7.474277168512344360e-02 -8.306478708982467651e-02 5.590676143765449524e-02 -6.161889433860778809e-02
-1.148285269737243652e-01 3.707806766033172607e-02 1.622556447982788086e-01 2.560704052448272705e-01 -2.775149941444396973e-01 1.045797616243362427e-01 -6.426920183002948761e-03 -7.655166089534759521e-02 3.065124154090881348e-01 -1.236454918980598450e-01 3.936972916126251221e-01 -1.597329676151275635e-01 2.221041126176714897e-03 -1.272845566272735596e-01 1.164253950119018555e-01 4.557268694043159485e-02 -1.568128317594528198e-01 -1.419782191514968872e-01 1.092933639883995056e-01 -1.243915259838104248e-01 2.533800005912780762e-01 1.794472634792327881e-01 1.632210239768028259e-02 1.492075473070144653e-01 -2.482871264219284058e-01 -1.271972656250000000e-01 7.236617803573608398e-02 4.215116202831268311e-01 -8.000600337982177734e-02 -1.106052286922931671e-02 1.344019919633865356e-01 4.098021239042282104e-02
2.747103869915008545e-01 1.771076619625091553e-01 -2.463374137878417969e-01 1.810149103403091431e-02 2.982556819915771484e-01 -1.059210393577814102e-02 -1.844808757305145264e-01 -7.371650636196136475e-02 1.447747647762298584e-01 1.471401304006576538e-01 3.711507022380828857e-01 -7.476195227354764938e-03 7.338746637105941772e-02 2.659995257854461670e-01 -7.424813508987426758e-02 -1.322373151779174805e-01 -1.382703930139541626e-01 -9.716164320707321167e-02 8.739482611417770386e-02 2.632951438426971436e-01 1.401665359735488892e-01 1.639085263013839722e-01 2.118159532546997070e-01 3.081113398075103760e-01 -4.958171769976615906e-02 7.501602172851562500e-02 8.837978541851043701e-02 2.221975922584533691e-01 -3.946591913700103760e-02 2.145350277423858643e-01 -2.110771834850311279e-02 -1.375945657491683960e-01
2.238450497388839722e-01 -7.016162574291229248e-02 1.034413725137710571e-01 2.004452422261238098e-02 -6.645090878009796143e-02 3.789263367652893066e-01 3.302242979407310486e-02 -1.079581007361412048e-01 4.280913248658180237e-02 -7.864782214164733887e-02 1.388234347105026245e-01 8.125273138284683228e-02 1.556530147790908813e-01 -1.309575587511062622e-01 -1.201034486293792725e-01 -2.777472138404846191e-01 -1.078174263238906860e-01 -1.021698340773582458e-01 1.707365661859512329e-01 2.725493311882019043e-01 -4.796169232577085495e-03 1.849575787782669067e-01 -6.899035722017288208e-02 2.353617101907730103e-01 2.161910533905029297e-01 -8.315984904766082764e-02 4.334862530231475830e-01 3.518858850002288818e-01 -5.298571288585662842e-02 -1.046917401254177094e-03 1.046984568238258362e-01 -8.509657531976699829e-02
2.146289497613906860e-02 1.347124129533767700e-01 2.762108668684959412e-02 2.276844531297683716e-01 -8.784646540880203247e-02 -9.087435156106948853e-02 -2.491108700633049011e-02 1.435224115848541260e-01 -2.764727547764778137e-02 1.266246587038040161e-01 -2.310453541576862335e-02 -6.894482672214508057e-02 -4.534151777625083923e-02 4.668164849281311035e-01 -4.405978694558143616e-02 -1.153054088354110718e-01 -1.221567466855049133e-01 9.566525369882583618e-02 1.096932664513587952e-01 -3.061044402420520782e-02 2.578345835208892822e-01 -2.892028540372848511e-02 3.559916913509368896e-01 3.630670011043548584e-01 -1.889840885996818542e-02 5.827045813202857971e-02 3.670661896467208862e-02 3.994596600532531738e-01 1.839692592620849609e-01 -1.322644483298063278e-02 2.267685383558273315e-01 -1.458794325590133667e-01
3.881162703037261963e-01 3.175464868545532227e-01 -1.281836926937103271e-01 1.345267891883850098e-01 -1.869091764092445374e-02 1.189509555697441101e-01 2.316643111407756805e-02 -1.482996791601181030e-01 -5.011085793375968933e-02 1.171777248382568359e-01 4.531806707382202148e-02 -5.537298321723937988e-02 1.972315609455108643e-01 1.697754561901092529e-01 -1.109191849827766418e-01 3.591439872980117798e-02 -9.966181218624114990e-02 -8.503057993948459625e-03 1.516947597265243530e-01 -1.236196681857109070e-01 2.088362425565719604e-01 4.806612059473991394e-02 2.166764587163925171e-01 1.827445924282073975e-01 2.315144613385200500e-02 1.708881855010986328e-01 -2.650276757776737213e-03 2.501391768455505371e-01 4.697183072566986084e-01 6.538641452789306641e-02 -2.323263883590698242e-01 -1.689024418592453003e-01
-1.404636818915605545e-02 4.555564224720001221e-01 3.421340137720108032e-02 1.335218641906976700e-02 6.745629012584686279e-02 3.094931542873382568e-01 -9.216883778572082520e-02 -5.231984332203865051e-02 -8.482521027326583862e-02 1.494031697511672974e-01 2.894338369369506836e-01 -1.488436162471771240e-01 -4.593173786997795105e-02 7.283347845077514648e-02 5.654985085129737854e-02 8.136356621980667114e-02 9.865188598632812500e-02 -5.250581353902816772e-02 1.718955934047698975e-01 2.133513987064361572e-01 -1.963844709098339081e-02 -9.325878322124481201e-02 -6.143315136432647705e-02 1.042104959487915039e-01 -1.216003019362688065e-02 -1.910689845681190491e-02 -1.610543727874755859e-01 5.123503208160400391e-01 1.686111390590667725e-01 -2.624785006046295166e-01 -1.698463410139083862e-01 -1.668621040880680084e-02
2.322074174880981445e-01 2.809526026248931885e-01 2.233363389968872070e-01 4.817004501819610596e-02 2.529554665088653564e-01 8.494081348180770874e-02 -2.364635914564132690e-01 -2.469979226589202881e-01 -1.095255985856056213e-01 8.424317091703414917e-02 2.385266721248626709e-01 1.161604970693588257e-01 -3.047435358166694641e-02 1.059512123465538025e-01 1.092913448810577393e-01 2.345933206379413605e-02 2.476608939468860626e-02 -2.499368041753768921e-01 2.123538851737976074e-01 -1.840865053236484528e-02 6.389920413494110107e-02 1.294800639152526855e-01 3.098206520080566406e-01 2.874916791915893555e-01 1.808834448456764221e-02 -6.055226922035217285e-02 -1.006571054458618164e-01 6.527101993560791016e-02 -2.212801873683929443e-01 -1.972342878580093384e-01 2.635769546031951904e-01 -1.701849251985549927e-01
1.113436743617057800e-01 7.941613346338272095e-02 1.895287632942199707e-01 -1.168806701898574829e-01 -1.536948233842849731e-01 -8.693708479404449463e-02 -8.811604976654052734e-02 -1.213590800762176514e-02 -1.960769295692443848e-02 -2.921153903007507324e-01 1.833211481571197510e-01 2.691280245780944824e-01 1.768981367349624634e-01 -1.159558370709419250e-01 -1.989561915397644043e-01 -5.413279682397842407e-02 1.402475237846374512e-01 1.698816865682601929e-01 1.936009824275970459e-01 -1.338163763284683228e-01 5.975613370537757874e-03 -1.198424100875854492e-01 1.086810752749443054e-01 2.555726468563079834e-01 -2.927643246948719025e-02 8.757268637418746948e-02 1.880030333995819092e-01 4.050054252147674561e-01 1.013887226581573486e-01 -3.847987055778503418e-01 1.625921428203582764e-01 1.596427410840988159e-01
1.226706616580486298e-02 9.762869030237197876e-02 1.165938656777143478e-02 -3.321339786052703857e-01 -3.194428682327270508e-01 3.333871364593505859e-01 1.163195371627807617e-01 1.574103981256484985e-01 4.133375361561775208e-03 -1.657723486423492432e-01 -8.555297553539276123e-02 7.343839108943939209e-02 1.575849354267120361e-01 -3.235346823930740356e-02 4.966129735112190247e-02 -1.791406273841857910e-01 -2.391718924045562744e-01 -9.198289364576339722e-03 1.113945096731185913e-01 1.641362458467483521e-01 2.421744912862777710e-01 2.516648769378662109e-01 -1.236751973628997803e-01 1.842988878488540649e-01 -1.092710942029953003e-01 8.752379566431045532e-02 2.022555321455001831e-01 4.211040735244750977e-01 1.052724272012710571e-01 4.536527395248413086e-02 5.308581888675689697e-02 -7.775287330150604248e-02
6.934062391519546509e-02 3.250691294670104980e-01 3.135822713375091553e-01 2.526704072952270508e-01 -3.393353223800659180e-01 1.882683485746383667e-02 1.494816839694976807e-01 -3.355331718921661377e-01 1.378375291824340820e-01 -1.433719843626022339e-01 -3.496353514492511749e-03 2.092456221580505371e-01 9.389397501945495605e-02 1.198225095868110657e-01 -1.217408180236816406e-01 8.530304580926895142e-02 2.222389280796051025e-01 4.157074540853500366e-02 1.225342899560928345e-01 2.096467651426792145e-02 3.919755294919013977e-02 2.546500861644744873e-01 8.646026253700256348e-02 5.689265578985214233e-02 -6.308999657630920410e-02 2.328415587544441223e-02 -2.728398516774177551e-02 2.395448535680770874e-01 2.441843971610069275e-02 2.459359318017959595e-01 6.872986257076263428e-02 -2.759948670864105225e-01
1.701706349849700928e-01 3.969901204109191895e-01 -3.066260553896427155e-02 -6.393288075923919678e-02 1.529621193185448647e-03 1.450153291225433350e-01 -4.000614583492279053e-02 4.149830341339111328e-02 3.978370130062103271e-01 8.261228352785110474e-02 -1.343970745801925659e-02 6.469056755304336548e-02 -1.943366415798664093e-02 1.530329734086990356e-01 1.708655506372451782e-01 8.360874652862548828e-02 1.202861592173576355e-01 -2.606808841228485107e-01 1.312375068664550781e-01 8.104173094034194946e-02 1.330670714378356934e-01 1.957304477691650391e-01 2.790987193584442139e-01 3.783785402774810791e-01 -1.344884037971496582e-01 6.035847961902618408e-02 2.928200960159301758e-01 1.927098780870437622e-01 1.058917865157127380e-01 3.505043312907218933e-02 1.189548596739768982e-01 -1.055170223116874695e-02
2.379702478647232056e-01 2.117046117782592773e-01 -2.293720543384552002e-01 4.693728871643543243e-03 -1.763468086719512939e-01 -2.304620482027530670e-02 -1.084332466125488281e-01 5.768490955233573914e-02 -1.749790906906127930e-01 -1.640748418867588043e-02 1.581993550062179565e-01 1.571433097124099731e-01 -8.654145151376724243e-02 1.527836471796035767e-01 -3.529666736721992493e-02 2.894666790962219238e-01 2.265403233468532562e-02 5.766695365309715271e-02 4.835389256477355957e-01 -8.752123266458511353e-02 2.824550271034240723e-01 -1.474926471710205078e-01 3.276770189404487610e-02 2.956352531909942627e-01 1.452455520629882812e-01 1.212563812732696533e-01 2.502222731709480286e-02 2.762369811534881592e-01 7.075170986354351044e-03 3.587889671325683594e-02 -9.728545695543289185e-02 -2.094624042510986328e-01
1.897926181554794312e-01 2.218443602323532104e-01 -7.799082249402999878e-02 1.783771365880966187e-01 -2.503240853548049927e-02 5.000129342079162598e-01 -1.382358670234680176e-01 1.402661949396133423e-01 -1.854530349373817444e-02 1.139378473162651062e-01 7.663100212812423706e-02 7.288897782564163208e-02 1.363167017698287964e-01 -2.536601014435291290e-02 -1.273707449436187744e-01 -1.955042481422424316e-01 -2.186450362205505371e-01 -2.848224639892578125e-01 1.030036807060241699e-01 6.666576117277145386e-02 3.297690749168395996e-01 1.583219468593597412e-01 2.144924700260162354e-01 4.993126168847084045e-02 -1.663495302200317383e-01 1.000434346497058868e-02 1.674086786806583405e-02 8.926462382078170776e-02 1.406922042369842529e-01 -1.524690072983503342e-02 -2.119496315717697144e-01 -2.489790022373199463e-01
-5.431094020605087280e-02 1.327044796198606491e-03 4.934842884540557861e-02 -1.114496439695358276e-01 -6.267683207988739014e-02 -1.118952855467796326e-01 1.636006310582160950e-02 -2.035400420427322388e-01 -1.224018782377243042e-01 1.742238700389862061e-01 1.851410716772079468e-01 1.332235187292098999e-01 2.592040896415710449e-01 -8.983552455902099609e-02 -3.664584457874298096e-01 -3.963644802570343018e-01 -4.838643223047256470e-02 6.532955449074506760e-03 2.182985842227935791e-01 3.513356298208236694e-02 7.971037924289703369e-02 1.880582422018051147e-01 -6.619404256343841553e-02 2.443690448999404907e-01 7.075384259223937988e-02 2.030173838138580322e-01 2.351657748222351074e-01 3.194173574447631836e-01 -1.872607022523880005e-01 -2.207526415586471558e-01 1.159743219614028931e-01 4.626592621207237244e-02
3.080134987831115723e-01 3.619886934757232666e-01 -2.130632102489471436e-01 2.449675649404525757e-01 -1.083704009652137756e-01 4.257372766733169556e-02 -1.280048042535781860e-01 -4.202936217188835144e-02 -2.241635229438543320e-03 5.739403143525123596e-02 1.540397573262453079e-02 1.455943733453750610e-01 2.091708630323410034e-01 1.399556994438171387e-01 -2.129494696855545044e-01 2.426814287900924683e-02 2.695100009441375732e-02 -6.079110503196716309e-02 9.747421741485595703e-02 -2.377936094999313354e-01 6.589405238628387451e-02 -1.435095220804214478e-01 3.213867247104644775e-01 1.648278906941413879e-02 -5.664645135402679443e-02 2.891732752323150635e-01 2.683825325220823288e-03 2.832248806953430176e-01 3.094839751720428467e-01 3.967169299721717834e-02 -1.553274132311344147e-02 -1.983727663755416870e-01
2.338314801454544067e-01 1.270620822906494141e-01 -3.699638545513153076e-01 -1.002615317702293396e-01 -8.100299537181854248e-02 2.787577509880065918e-01 -1.864557266235351562e-01 -3.650076389312744141e-01 -2.636554837226867676e-01 -1.144544631242752075e-01 3.051442280411720276e-02 3.221715986728668213e-01 1.363816410303115845e-01 1.214237213134765625e-01 -1.349758058786392212e-01 4.376936238259077072e-03 8.071314543485641479e-02 -6.060500442981719971e-02 1.835769116878509521e-01 6.675076670944690704e-03 2.041264027357101440e-01 1.165680736303329468e-01 1.001503020524978638e-01 1.077217832207679749e-01 2.286747992038726807e-01 -8.689435571432113647e-02 1.656235307455062866e-01 1.876318007707595825e-01 1.608718782663345337e-01 1.615500077605247498e-02 1.464245915412902832e-01 -1.359865069389343262e-02
1.676868647336959839e-01 8.598454296588897705e-02 1.032955944538116455e-01 3.204645588994026184e-02 -1.069676652550697327e-01 5.966141074895858765e-02 -1.245459392666816711e-01 6.979852914810180664e-03 1.375701371580362320e-02 -8.744490146636962891e-02 2.409398257732391357e-01 -6.148309260606765747e-02 4.080079793930053711e-01 2.165545672178268433e-01 3.291127085685729980e-02 -1.887752860784530640e-01 -1.987211704254150391e-01 -9.986095875501632690e-02 1.485465466976165771e-01 -3.931272402405738831e-02 1.082559525966644287e-01 1.627125293016433716e-01 -4.791341349482536316e-02 -3.175773844122886658e-02 1.958081722259521484e-01 1.920041143894195557e-01 1.097373813390731812e-01 3.954471051692962646e-01 -3.296194970607757568e-01 3.414752185344696045e-01 7.225099205970764160e-02 1.174758374691009521e-01
-5.417579319328069687e-03 4.328676164150238037e-01 7.510501146316528320e-02 2.566655874252319336e-01 4.862728063017129898e-03 -1.949574798345565796e-01 1.101083755493164062e-01 8.406665176153182983e-02 -2.062866464257240295e-02 -1.333340853452682495e-01 1.210509836673736572e-01 2.738429903984069824e-01 1.433909237384796143e-01 -2.296024262905120850e-01 -8.896652609109878540e-02 -1.123090535402297974e-01 -3.257624432444572449e-02 8.200936019420623779e-02 9.860607236623764038e-02 -3.185163065791130066e-02 1.882918775081634521e-01 1.532959043979644775e-01 1.232018396258354187e-01 3.906549513339996338e-02 -1.182197034358978271e-01 -2.317520231008529663e-01 -2.872700057923793793e-02 5.243816375732421875e-01 1.763091683387756348e-01 4.313930124044418335e-02 -7.579503953456878662e-02 7.643290609121322632e-02
1.663236021995544434e-01 1.054823547601699829e-01 1.576294936239719391e-02 8.903867006301879883e-02 -2.442976236343383789e-01 3.742913305759429932e-01 1.328131705522537231e-01 -1.298082321882247925e-01 -9.041485935449600220e-02 6.576739996671676636e-02 -9.346159547567367554e-02 2.001847922801971436e-01 6.006803363561630249e-02 1.765929013490676880e-01 -1.732161939144134521e-01 -4.450994729995727539e-02 -1.040624268352985382e-02 -3.743473589420318604e-01 3.553435504436492920e-01 1.571651846170425415e-01 2.642659842967987061e-01 2.205793559551239014e-01 -1.397345773875713348e-02 -3.110203146934509277e-02 6.109045445919036865e-02 -4.316840320825576782e-02 2.538682147860527039e-02 1.502805799245834351e-01 2.345982044935226440e-01 1.588855236768722534e-01 1.480735652148723602e-02 2.654959857463836670e-01
3.867225721478462219e-02 4.538359642028808594e-01 -7.096357643604278564e-02 9.222466498613357544e-02 6.883209198713302612e-02 1.969717629253864288e-02 1.279019713401794434e-01 -1.609644144773483276e-01 9.707296639680862427e-02 1.129593476653099060e-01 7.589201629161834717e-02 2.749711833894252777e-02 1.574128568172454834e-01 -1.080495566129684448e-01 9.262762218713760376e-02 -8.617464452981948853e-03 -2.614246010780334473e-01 1.657987385988235474e-01 1.881631463766098022e-01 -7.392485439777374268e-02 3.382521867752075195e-01 -3.642151504755020142e-02 4.872684776782989502e-01 -4.939779173582792282e-03 1.091082990169525146e-01 2.164462953805923462e-01 -4.217896983027458191e-02 3.246712386608123779e-01 -7.682364434003829956e-03 1.487832795828580856e-02 -3.898741304874420166e-02 -1.236712653189897537e-02
1.453452855348587036e-01 1.971617341041564941e-01 -4.669589921832084656e-02 -8.609662204980850220e-02 -1.230297889560461044e-02 1.827131211757659912e-01 -2.673955634236335754e-02 2.072826176881790161e-01 -9.320014715194702148e-02 1.484537571668624878e-01 1.611168831586837769e-01 -4.358272999525070190e-04 3.898555412888526917e-03 2.541730105876922607e-01 -4.595974832773208618e-02 -3.817441873252391815e-03 -2.756541471171658486e-05 1.027519404888153076e-01 2.650167047977447510e-01 -9.727631509304046631e-02 2.199024260044097900e-01 -1.362341344356536865e-01 2.357753813266754150e-01 5.503815412521362305e-01 -3.298750519752502441e-02 -3.870895504951477051e-02 -2.609164416790008545e-01 2.133813649415969849e-01 1.672293394804000854e-01 3.532316908240318298e-02 1.501027494668960571e-01 -2.148061692714691162e-01
1.372279375791549683e-01 3.691692277789115906e-02 -1.241310872137546539e-02 8.532652631402015686e-03 -9.102766215801239014e-02 2.286479622125625610e-01 4.866866767406463623e-02 -2.174493968486785889e-01 -2.016095370054244995e-01 1.559842936694622040e-02 -1.124650761485099792e-01 2.471807450056076050e-01 2.984813451766967773e-01 4.078376665711402893e-02 -1.120922937989234924e-01 -1.322528123855590820e-01 1.211873441934585571e-01 -2.909696996212005615e-01 4.111745059490203857e-01 -1.027015000581741333e-01 2.876757979393005371e-01 -3.160646418109536171e-03 2.023098915815353394e-01 -5.940631963312625885e-03 2.910490930080413818e-01 -1.979257017374038696e-01 -3.269949695095419884e-03 2.105738371610641479e-01 -1.217726096510887146e-01 -1.111823320388793945e-01 1.560878902673721313e-01 -1.069118976593017578e-01
2.135735452175140381e-01 1.417719125747680664e-01 3.269523382186889648e-01 1.453429013490676880e-01 -1.277504861354827881e-01 8.713604882359504700e-03 -2.274426817893981934e-02 -1.542887836694717407e-01 2.224564254283905029e-01 -2.013137787580490112e-01 1.054401621222496033e-01 1.299712061882019043e-01 1.370145231485366821e-01 -4.837713763117790222e-02 -2.723168134689331055e-01 1.872534900903701782e-01 -5.739424005150794983e-02 -3.009856343269348145e-01 1.225024089217185974e-02 -1.104015856981277466e-01 3.846036642789840698e-02 2.816897034645080566e-01 1.836742758750915527e-01 1.922355592250823975e-01 -4.120693355798721313e-02 2.636138349771499634e-02 1.306513845920562744e-01 3.902158439159393311e-01 -2.784466743469238281e-01 -7.490321877412497997e-04 -9.983216971158981323e-02 -1.461728662252426147e-02
1.042687445878982544e-01 1.248243525624275208e-01 2.060823142528533936e-02 -2.887663431465625763e-02 -2.793757617473602295e-01 1.310795396566390991e-01 1.508814543485641479e-01 -1.515118870884180069e-02 -4.060090482234954834e-01 -3.236944228410720825e-02 1.963700950145721436e-01 8.277139067649841309e-02 -4.822530224919319153e-02 2.435093820095062256e-01 -1.144722662866115570e-02 -2.775357477366924286e-02 6.694448180496692657e-03 -1.208361908793449402e-01 3.699435293674468994e-01 -2.356738448143005371e-01 2.621083706617355347e-02 3.103670477867126465e-02 1.768667697906494141e-01 1.547453254461288452e-01 1.828478425741195679e-01 5.964752659201622009e-02 -1.023021191358566284e-01 2.341633588075637817e-01 2.988046705722808838e-01 1.836349964141845703e-01 -2.706760466098785400e-01 -1.332208216190338135e-01
2.319424599409103394e-01 3.432603776454925537e-01 -2.065532654523849487e-01 -3.192725405097007751e-02 2.776220254600048065e-02 2.459861934185028076e-01 2.576634287834167480e-01 -3.160046339035034180e-01 -1.517229061573743820e-02 -1.222814470529556274e-01 2.018077075481414795e-01 2.227727174758911133e-01 1.058322638273239136e-01 1.412027776241302490e-01 -3.167861402034759521e-01 -1.022492274641990662e-01 5.353322252631187439e-02 -1.848738193511962891e-01 2.391892075538635254e-01 2.418964058160781860e-01 6.168081611394882202e-02 2.465457022190093994e-01 9.307459741830825806e-02 1.286139488220214844e-01 8.408269286155700684e-02 1.987388283014297485e-01 -8.050187677145004272e-02 8.706051111221313477e-02 4.762466251850128174e-02 -4.965101554989814758e-02 -4.078761115670204163e-02 9.531052783131599426e-03
-2.137245386838912964e-01 5.237928628921508789e-01 -3.281966224312782288e-02 2.991183660924434662e-02 1.253044903278350830e-01 5.591472983360290527e-02 5.428823456168174744e-02 -9.429167956113815308e-02 -1.396247595548629761e-01 5.667636543512344360e-02 3.198181390762329102e-01 5.060710757970809937e-02 1.639099866151809692e-01 2.302570790052413940e-01 -9.644221514463424683e-02 -1.200663764029741287e-02 2.692212164402008057e-01 -1.945127546787261963e-01 3.779333084821701050e-02 1.131048575043678284e-01 2.401967719197273254e-02 -5.703834444284439087e-02 4.926217719912528992e-02 1.326785683631896973e-01 6.511228531599044800e-02 -2.780769392848014832e-02 -1.254832148551940918e-01 4.279436469078063965e-01 1.377375870943069458e-01 -1.587494313716888428e-01 -1.608490049839019775e-01 -9.003298729658126831e-02
1.768776625394821167e-01 4.406506717205047607e-01 -3.899922221899032593e-02 1.011092141270637512e-01 -2.310443818569183350e-01 1.809063740074634552e-02 -1.702939867973327637e-01 -1.851780861616134644e-01 4.244697093963623047e-02 6.162179633975028992e-02 2.268500477075576782e-01 -2.088916748762130737e-01 -4.022921994328498840e-02 -1.143289655447006226e-01 -1.197092533111572266e-01 -2.064333558082580566e-01 -1.976915299892425537e-01 -1.767604500055313110e-01 1.269856095314025879e-01 -1.570062786340713501e-01 5.194889008998870850e-02 -8.057252503931522369e-03 2.019117921590805054e-01 -3.891415521502494812e-02 8.025770634412765503e-02 1.765390038490295410e-01 3.025928735733032227e-01 1.649838984012603760e-01 3.464117944240570068e-01 -6.236751005053520203e-02 2.439043670892715454e-02 -1.909011900424957275e-01
3.145247697830200195e-01 3.431532979011535645e-01 -8.741332567296922207e-04 1.099112927913665771e-01 -4.150297027081251144e-03 2.094623744487762451e-01 5.184178054332733154e-02 1.131116878241300583e-02 -2.595248818397521973e-01 2.357635349035263062e-01 1.519426703453063965e-01 -3.874300420284271240e-02 2.170437872409820557e-01 1.109106466174125671e-01 -1.855730414390563965e-01 -5.253153666853904724e-02 4.636906832456588745e-02 8.035846799612045288e-02 1.631643176078796387e-01 -2.025113999843597412e-01 2.165848165750503540e-01 1.050770469009876251e-02 1.979721933603286743e-01 2.397726327180862427e-01 6.542905420064926147e-02 1.383170038461685181e-01 -2.158185094594955444e-02 1.291581094264984131e-01 3.094694614410400391e-01 1.473520994186401367e-01 -2.874281704425811768e-01 -1.407014131546020508e-01
8.982136845588684082e-02 3.160651624202728271e-01 -5.111333355307579041e-02 2.865538001060485840e-01 -9.504639357328414917e-02 1.818263530731201172e-01 2.184471674263477325e-02 -4.756633937358856201e-01 2.015342563390731812e-01 -5.616060271859169006e-02 -6.295975763350725174e-03 -2.538510784506797791e-02 1.963568627834320068e-01 -1.351963132619857788e-01 -3.167572319507598877e-01 1.242802366614341736e-01 -1.628965586423873901e-01 -1.392566133290529251e-02 1.051691547036170959e-01 -7.552915718406438828e-03 9.732493758201599121e-02 2.345594763755798340e-01 3.140062792226672173e-03 2.652572393417358398e-01 -1.500645577907562256e-01 -6.636762525886297226e-03 -2.285803481936454773e-02 2.778317928314208984e-01 -1.595166474580764771e-01 1.213549301028251648e-01 -3.120029345154762268e-02 -8.533541858196258545e-02
2.365529984235763550e-01 3.922571539878845215e-01 1.393513530492782593e-01 1.140410527586936951e-01 -6.724005192518234253e-02 3.795624151825904846e-02 -3.117988444864749908e-02 1.639924049377441406e-01 1.407892704010009766e-01 -1.188855916261672974e-01 4.265433177351951599e-02 2.574644684791564941e-01 1.219374537467956543e-01 -2.729777991771697998e-01 -3.001754581928253174e-01 -7.235144823789596558e-02 -1.040129438042640686e-01 -1.103348881006240845e-01 1.273642778396606445e-01 1.540164500474929810e-01 2.273600846529006958e-01 3.440528735518455505e-02 1.013071835041046143e-02 8.907626569271087646e-02 1.023111790418624878e-01 -1.094027906656265259e-01 -4.449070617556571960e-02 4.117237329483032227e-01 3.051467537879943848e-01 -1.174776479601860046e-01 -6.418099999427795410e-02 -9.121968597173690796e-02
2.519847452640533447e-01 -1.146860271692276001e-01 -1.266497224569320679e-01 -1.848793476819992065e-01 -3.678334131836891174e-02 2.055891752243041992e-01 -6.656847894191741943e-02 -2.028203606605529785e-01 -2.555944919586181641e-01 -1.371959447860717773e-01 6.446450483053922653e-03 -2.402818500995635986e-01 -1.703785359859466553e-02 -2.331521809101104736e-01 -1.586213707923889160e-01 -4.516823217272758484e-02 -3.327907994389533997e-02 -9.257782995700836182e-02 2.377257049083709717e-01 -7.137309759855270386e-02 1.781513243913650513e-01 8.226687461137771606e-02 1.690949052572250366e-01 2.381492853164672852e-01 1.194466203451156616e-01 -5.324212834239006042e-02 9.450608491897583008e-02 4.513978362083435059e-01 1.016751006245613098e-01 1.600470840930938721e-01 2.829224765300750732e-01 1.388249099254608154e-01
1.959046274423599243e-01 3.974688053131103516e-01 -6.673544645309448242e-02 -1.673018932342529297e-01 -6.492092460393905640e-02 6.578417867422103882e-02 -1.409028172492980957e-01 -1.274920701980590820e-01 3.517747521400451660e-01 1.122184395790100098e-01 1.650260388851165771e-01 -7.952290028333663940e-02 -5.076967179775238037e-03 2.546281516551971436e-01 1.167597342282533646e-02 -1.069814665243029594e-03 1.199956331402063370e-02 -2.264604717493057251e-02 2.161872386932373047e-01 2.728699147701263428e-01 1.926442831754684448e-01 8.770101517438888550e-02 1.435597985982894897e-01 1.956627219915390015e-01 9.423484653234481812e-02 -1.725846230983734131e-01 1.597300171852111816e-01 3.062261343002319336e-01 3.009645640850067139e-01 -9.645412862300872803e-02 8.446803689002990723e-02 3.363740816712379456e-02
-2.320038154721260071e-02 1.485934108495712280e-01 1.496243029832839966e-01 2.011419534683227539e-01 -6.033280491828918457e-02 1.803030967712402344e-01 -6.899847090244293213e-02 1.693785041570663452e-01 -1.573490947484970093e-01 4.661933332681655884e-02 1.398078352212905884e-01 1.875201910734176636e-01 3.264125287532806396e-01 1.151400208473205566e-01 -1.701776832342147827e-01 -1.084543913602828979e-01 1.253972351551055908e-01 -1.780031919479370117e-01 8.054423145949840546e-03 -1.767151206731796265e-01 2.582061886787414551e-01 -3.990979865193367004e-03 -2.682742290198802948e-02 5.235292017459869385e-02 7.574378699064254761e-02 2.716205120086669922e-01 3.048506975173950195e-01 3.143582344055175781e-01 3.448329865932464600e-01 -6.957253068685531616e-02 1.645274013280868530e-01 1.784127503633499146e-01
5.456299707293510437e-02 1.410188674926757812e-01 -9.559755772352218628e-02 -1.115913093090057373e-01 4.502489417791366577e-02 2.968700826168060303e-01 -2.829049527645111084e-02 8.168227970600128174e-02 -1.259445697069168091e-01 1.199049353599548340e-01 -7.888535410165786743e-02 1.775100231170654297e-01 2.831828296184539795e-01 1.319410055875778198e-01 -8.984617888927459717e-03 -9.557712823152542114e-02 -5.749416537582874298e-03 -1.305814534425735474e-01 4.941843450069427490e-01 5.865651369094848633e-02 5.032989755272865295e-02 1.219728589057922363e-01 -2.534873783588409424e-01 2.231298983097076416e-01 1.578298956155776978e-01 2.585058808326721191e-01 1.997473090887069702e-02 2.865242063999176025e-01 2.527686953544616699e-01 2.337144501507282257e-02 -1.472798585891723633e-01 1.629975736141204834e-01
1.154270768165588379e-01 3.770995438098907471e-01 1.160853281617164612e-01 4.730501770973205566e-02 9.977117180824279785e-03 1.965184360742568970e-01 3.228120207786560059e-01 3.569945320487022400e-02 2.934694662690162659e-02 3.491823375225067139e-01 1.977920532226562500e-01 6.139473617076873779e-02 -8.518705517053604126e-02 -4.875164106488227844e-02 -2.088616937398910522e-01 -1.798440665006637573e-01 4.117141664028167725e-02 -1.908363103866577148e-01 1.713196337223052979e-01 -2.566578388214111328e-01 1.241056621074676514e-01 2.372737377882003784e-01 2.119054645299911499e-01 2.797743082046508789e-01 4.952212423086166382e-02 -8.441153168678283691e-02 2.818669378757476807e-02 1.743289679288864136e-01 -4.761863127350807190e-02 -2.196122258901596069e-01 -1.489855721592903137e-02 1.165286079049110413e-01
-6.830155104398727417e-02 -2.624414674937725067e-02 6.461927294731140137e-02 2.960846722126007080e-01 -2.206051498651504517e-01 -3.003492252901196480e-03 4.952027648687362671e-02 -2.653246819972991943e-01 1.848443001508712769e-01 -1.329396758228540421e-02 4.690524935722351074e-01 1.549745649099349976e-01 7.499071769416332245e-03 4.907028004527091980e-02 -3.772844374179840088e-01 -4.905411973595619202e-02 -1.116975620388984680e-01 -1.944807618856430054e-01 2.869127690792083740e-01 3.287149220705032349e-02 1.288265828043222427e-02 -4.018446430563926697e-02 -1.191567927598953247e-01 2.245628982782363892e-01 -1.398286968469619751e-01 -3.650010749697685242e-02 -2.003307193517684937e-01 2.298633903264999390e-01 1.280676126480102539e-01 1.541107296943664551e-01 -3.310981020331382751e-02 -2.205002680420875549e-02
-8.802259713411331177e-02 2.085080593824386597e-01 2.496954612433910370e-02 -7.350093126296997070e-02 -3.869502544403076172e-01 -4.403241351246833801e-02 -2.109372988343238831e-02 8.950293064117431641e-02 1.726401150226593018e-01 -2.402873337268829346e-02 1.935372874140739441e-02 5.426780134439468384e-02 2.590184211730957031e-01 1.451897621154785156e-01 -3.020524382591247559e-01 -3.708216249942779541e-01 -4.233253747224807739e-02 -2.055258154869079590e-01 2.717711031436920166e-01 3.054199973121285439e-03 -7.979790866374969482e-02 -1.758289709687232971e-02 1.048706173896789551e-01 2.324346452951431274e-01 1.153153181076049805e-01 2.917061150074005127e-01 1.868851631879806519e-01 1.683919876813888550e-01 -6.555807590484619141e-02 2.438541054725646973e-01 -9.964144974946975708e-02 8.392439037561416626e-02
1.698294878005981445e-01 2.501001060009002686e-01 -6.069366633892059326e-02 -2.367980591952800751e-02 7.449041004292666912e-05 1.883862614631652832e-01 -1.581786759197711945e-02 -8.456105738878250122e-02 -7.334312796592712402e-02 1.222063228487968445e-01 2.235670387744903564e-01 2.801462411880493164e-01 1.403948813676834106e-01 2.278159409761428833e-01 1.050834879279136658e-01 -8.256575465202331543e-02 -8.711878210306167603e-02 -1.302563101053237915e-01 8.523834496736526489e-02 2.134734690189361572e-01 2.070453912019729614e-01 1.156909465789794922e-01 1.595689356327056885e-01 4.865942001342773438e-01 -1.636724919080734253e-01 5.113900825381278992e-02 5.081789568066596985e-02 3.225044906139373779e-02 4.149495065212249756e-01 -1.164288818836212158e-01 8.449497073888778687e-02 3.793749958276748657e-02
1.847491711378097534e-01 6.748636951670050621e-05 9.215684980154037476e-02 -8.984161913394927979e-02 -8.523914217948913574e-02 2.426397204399108887e-01 -1.725785732269287109e-01 1.702933013439178467e-01 -1.695221066474914551e-01 1.537904590368270874e-01 -8.901328593492507935e-02 4.293663799762725830e-02 3.098015785217285156e-01 1.817322075366973877e-01 -8.199102431535720825e-02 -7.132391911000013351e-03 -6.336845457553863525e-02 8.514774590730667114e-02 2.521038651466369629e-01 1.959865242242813110e-01 1.143614426255226135e-01 -1.782413944602012634e-02 3.085238933563232422e-01 1.253241896629333496e-01 -7.905949652194976807e-02 -7.353864610195159912e-02 1.623677760362625122e-01 5.317137837409973145e-01 1.130152866244316101e-01 -1.142064556479454041e-01 8.517850190401077271e-02 -1.873843967914581299e-01
1.027972684823907912e-04 2.121675759553909302e-02 1.710043288767337799e-02 -1.575601249933242798e-01 -2.587043941020965576e-01 2.294158786535263062e-01 -2.511116489768028259e-02 -2.985538542270660400e-01 -7.149458676576614380e-02 9.247196465730667114e-02 4.897972568869590759e-02 -1.911444664001464844e-01 3.313095271587371826e-01 -2.175824344158172607e-02 1.747179590165615082e-02 1.512550264596939087e-01 -7.129344344139099121e-02 -1.269938349723815918e-01 2.489329874515533447e-01 1.694274693727493286e-01 3.650737553834915161e-02 -2.018361911177635193e-02 1.513803601264953613e-01 3.340526670217514038e-02 -5.974773317575454712e-03 -1.765801161527633667e-01 1.782077252864837646e-01 4.637413322925567627e-01 9.703250974416732788e-02 2.163486033678054810e-01 2.783942520618438721e-01 -1.722673922777175903e-01
3.302449285984039307e-01 2.142511755228042603e-01 -8.985739201307296753e-02 1.637243181467056274e-01 1.953584998846054077e-01 2.359758615493774414e-01 1.319800466299057007e-01 -2.515425086021423340e-01 1.782101839780807495e-01 -1.250918395817279816e-02 -5.952525883913040161e-02 1.099831163883209229e-01 4.347719624638557434e-02 -1.518660318106412888e-02 -2.550827562808990479e-01 -3.060391545295715332e-02 -8.810534328222274780e-02 -1.989919841289520264e-01 3.000859916210174561e-01 1.547721624374389648e-01 2.578980755060911179e-03 3.854048550128936768e-01 7.706334441900253296e-02 1.542236953973770142e-01 -1.165729239583015442e-01 2.491376399993896484e-01 5.500426888465881348e-02 2.434642761945724487e-01 1.083068475127220154e-01 1.614101529121398926e-01 9.079723618924617767e-03 -6.688978523015975952e-02
5.543646961450576782e-02 2.257858663797378540e-01 1.233005300164222717e-01 2.568065524101257324e-01 -2.177644222974777222e-01 3.284577727317810059e-01 7.122597098350524902e-02 -9.169474989175796509e-02 -1.675976663827896118e-01 -8.719799108803272247e-03 1.287450641393661499e-01 5.165619775652885437e-02 -2.336277961730957031e-01 2.077878564596176147e-01 4.657799378037452698e-02 -1.520412117242813110e-01 6.358107179403305054e-02 1.430620104074478149e-01 2.208299189805984497e-01 -1.946604549884796143e-01 7.318289577960968018e-02 -6.483103334903717041e-02 1.427528560161590576e-01 5.229021310806274414e-01 1.851822882890701294e-01 6.406925618648529053e-02 3.229906037449836731e-02 1.838959306478500366e-01 -5.605725944042205811e-02 -8.490953594446182251e-02 -1.508034467697143555e-01 -6.835118681192398071e-02
-3.198540210723876953e-02 2.034696042537689209e-01 -6.345411390066146851e-02 1.269447356462478638e-01 -1.108019426465034485e-01 1.874615401029586792e-01 1.687858551740646362e-01 1.748032495379447937e-02 -3.984084725379943848e-02 -9.957838803529739380e-02 3.377869725227355957e-01 1.721564382314682007e-01 -2.085599489510059357e-02 2.683663964271545410e-01 4.553638100624084473e-01 -1.529783010482788086e-01 -1.969179958105087280e-01 -5.045312270522117615e-02 1.197532564401626587e-01 7.942658662796020508e-02 1.414026021957397461e-01 9.973701834678649902e-02 2.381837069988250732e-01 1.027548685669898987e-01 7.314281910657882690e-02 -1.215569749474525452e-01 1.374852657318115234e-01 2.762146592140197754e-01 -1.787826716899871826e-01 6.970510631799697876e-02 2.192567437887191772e-01 -2.081955522298812866e-01
3.191000223159790039e-02 1.531074792146682739e-01 1.084429249167442322e-01 -1.707816869020462036e-01 -1.845293939113616943e-01 2.306847721338272095e-01 -2.889204621315002441e-01 -2.298496067523956299e-01 -8.107061684131622314e-02 -8.509112149477005005e-02 -3.048203885555267334e-01 1.407972816377878189e-02 -2.670720033347606659e-02 5.113839358091354370e-02 -1.599631309509277344e-01 -3.048399686813354492e-01 -1.903439015150070190e-01 2.595886960625648499e-02 2.715827524662017822e-01 2.097851932048797607e-01 2.112542539834976196e-01 1.299123913049697876e-01 -3.456159308552742004e-02 1.625029742717742920e-01 1.499450951814651489e-01 8.568328619003295898e-02 1.198930516839027405e-01 4.017169177532196045e-01 8.525897748768329620e-03 1.022708788514137268e-01 -2.531423466280102730e-03 1.495897471904754639e-01
1.816808618605136871e-02 3.850558996200561523e-01 2.102489620447158813e-01 1.758652925491333008e-01 -2.802359871566295624e-02 3.486026525497436523e-01 -1.784778684377670288e-01 3.699623746797442436e-03 -2.352866381406784058e-01 -9.201084077358245850e-02 -7.703801244497299194e-02 -1.976550221443176270e-01 3.267883881926536560e-02 -5.963624455034732819e-03 -4.850362986326217651e-02 -9.477156214416027069e-03 2.350873686373233795e-02 -2.105446010828018188e-01 1.338667869567871094e-01 6.052447110414505005e-02 -4.804303497076034546e-02 -4.167593643069267273e-02 3.207215964794158936e-01 2.438611835241317749e-01 5.907736718654632568e-02 -1.269628107547760010e-01 7.309505343437194824e-02 3.763558864593505859e-01 -1.797569096088409424e-01 -5.659977439790964127e-03 -1.671535819768905640e-01 -2.235964685678482056e-01
2.080379426479339600e-01 1.048733368515968323e-01 -2.057324051856994629e-01 -5.667731165885925293e-02 -3.875276148319244385e-01 3.114048838615417480e-01 -1.678465455770492554e-01 -3.830595910549163818e-01 -5.132783576846122742e-02 -9.656126052141189575e-02 -4.845268651843070984e-02 1.422345489263534546e-01 1.945491433143615723e-01 -9.782895445823669434e-02 -9.952192753553390503e-02 -8.000145852565765381e-02 1.550300568342208862e-01 5.798337236046791077e-02 3.528180122375488281e-01 5.629375576972961426e-02 1.388381868600845337e-01 7.018197327852249146e-02 -1.373092737048864365e-02 8.561100810766220093e-02 1.345461457967758179e-01 -2.229883521795272827e-01 1.098098903894424438e-01 2.419515401124954224e-01 7.299509644508361816e-02 7.776878029108047485e-02 1.669340431690216064e-01 1.242198646068572998e-01
-1.635950356721878052e-01 1.635129749774932861e-01 3.617830872535705566e-01 1.995457857847213745e-01 -1.758666932582855225e-01 1.689493954181671143e-01 9.636455029249191284e-02 -2.921372652053833008e-01 2.903732061386108398e-01 -8.973731845617294312e-02 9.840227663516998291e-02 1.252413541078567505e-01 2.373887747526168823e-01 1.870510876178741455e-01 -3.910169471055269241e-03 -4.472116008400917053e-02 1.374295204877853394e-01 5.546249449253082275e-02 2.285450547933578491e-01 2.451672917231917381e-03 1.312006860971450806e-01 2.586351335048675537e-01 1.666336804628372192e-01 9.032209217548370361e-02 -2.297328114509582520e-01 -1.392648089677095413e-02 -8.899752050638198853e-02 2.614133059978485107e-01 1.316269785165786743e-01 6.157501786947250366e-02 2.367555052042007446e-01 -9.982648491859436035e-02
-2.495208010077476501e-02 4.402346536517143250e-02 -7.968893647193908691e-02 1.583355367183685303e-01 2.114102710038423538e-03 7.658377289772033691e-02 1.983318626880645752e-01 -1.710142493247985840e-01 1.052694246172904968e-01 5.380345880985260010e-02 1.327289789915084839e-01 -5.544742941856384277e-02 -2.403302341699600220e-01 -1.261369287967681885e-01 -1.159558072686195374e-01 1.965835876762866974e-02 -7.680223882198333740e-02 -1.345242112874984741e-01 3.202310800552368164e-01 -2.266732417047023773e-02 -5.980591475963592529e-02 1.999183893203735352e-01 1.411621272563934326e-02 6.505663692951202393e-02 2.652534097433090210e-02 3.339895233511924744e-02 5.205348134040832520e-02 7.086093425750732422e-01 -1.246720403432846069e-01 -1.054029446095228195e-02 5.690981075167655945e-02 -2.623304426670074463e-01
2.329499274492263794e-01 2.113687396049499512e-01 -4.749126266688108444e-03 -9.037908166646957397e-02 9.843403100967407227e-02 5.725321918725967407e-02 2.184010669589042664e-02 -7.343415170907974243e-02 1.040379479527473450e-01 -1.080415397882461548e-01 2.541663944721221924e-01 5.169292911887168884e-02 -6.235009059309959412e-02 3.723250329494476318e-01 1.414062269032001495e-02 -8.756212890148162842e-02 -1.105278283357620239e-01 -1.623197197914123535e-01 -4.838364943861961365e-02 1.719945371150970459e-01 3.335434198379516602e-01 1.271518617868423462e-01 2.725702822208404541e-01 4.450483322143554688e-01 5.750979483127593994e-02 1.076255440711975098e-01 -2.117151916027069092e-01 2.300401180982589722e-01 4.700627177953720093e-02 -2.651603519916534424e-02 -2.160347849130630493e-01 -3.734954074025154114e-02
-8.995613455772399902e-02 2.259093821048736572e-01 1.540023833513259888e-01 5.608117207884788513e-02 -2.474517673254013062e-01 6.832026690244674683e-02 -1.630360484123229980e-01 6.494643539190292358e-02 -6.334280967712402344e-02 6.238454580307006836e-02 -1.821660064160823822e-02 1.722054779529571533e-01 -1.237522587180137634e-01 1.361134648323059082e-01 -1.462491601705551147e-01 -4.112030565738677979e-01 -2.160422652959823608e-01 4.743339028209447861e-03 1.969489455223083496e-01 7.179082930088043213e-02 2.401098757982254028e-01 -9.263661690056324005e-03 -7.094636559486389160e-02 1.279874593019485474e-01 -5.051860213279724121e-02 1.793421804904937744e-01 3.596270084381103516e-01 2.904537618160247803e-01 1.992329955101013184e-01 2.992642521858215332e-01 6.249806284904479980e-02 -6.116686761379241943e-02
-2.428776584565639496e-02 3.121952116489410400e-01 6.591786444187164307e-02 1.405306756496429443e-01 1.694380119442939758e-02 1.818332970142364502e-01 -6.205369532108306885e-02 -1.659212075173854828e-02 -3.144554197788238525e-01 2.127312272787094116e-01 5.091385170817375183e-02 -1.182812079787254333e-02 4.656466841697692871e-02 -2.999954111874103546e-02 9.696304053068161011e-02 -6.820042431354522705e-02 -1.689782291650772095e-01 -1.478072553873062134e-01 2.882719933986663818e-01 -3.733015358448028564e-01 2.178943306207656860e-01 1.500223129987716675e-01 2.400268167257308960e-01 1.545148789882659912e-01 6.374052166938781738e-02 9.013293683528900146e-02 7.705990970134735107e-02 3.693987429141998291e-01 -2.368546091020107269e-02 -3.030129075050354004e-01 7.607932202517986298e-03 -7.099023461341857910e-02
1.409411430358886719e-01 5.569380521774291992e-02 1.561839729547500610e-01 -7.759888190776109695e-03 -1.458994206041097641e-02 7.179811596870422363e-02 5.755076184868812561e-02 -1.520983427762985229e-01 3.014676868915557861e-01 7.847810164093971252e-03 4.283640533685684204e-02 8.683126419782638550e-02 1.546635851263999939e-02 1.523632407188415527e-01 -2.232892438769340515e-02 1.686806827783584595e-01 -1.854098737239837646e-01 -2.568623721599578857e-01 1.130770072340965271e-01 1.836800128221511841e-01 3.249095082283020020e-01 2.289692312479019165e-01 1.746426373720169067e-01 5.489944815635681152e-01 5.440911278128623962e-02 -1.758000627160072327e-02 2.069291919469833374e-01 1.178902313113212585e-01 4.261557385325431824e-02 1.515439897775650024e-01 5.724422633647918701e-02 -2.079134732484817505e-01
2.714554667472839355e-01 -1.190014630556106567e-01 1.394690722227096558e-01 4.796215891838073730e-02 -8.673982322216033936e-02 2.001230418682098389e-02 -1.047002449631690979e-01 -2.906380295753479004e-01 -2.446042150259017944e-01 1.195440515875816345e-01 -2.624346874654293060e-02 -1.489063948392868042e-01 -5.440213158726692200e-02 1.164502799510955811e-01 2.538216486573219299e-02 -2.581888437271118164e-01 3.525069728493690491e-02 -2.926359474658966064e-01 1.274413764476776123e-01 1.118694320321083069e-01 -8.289319276809692383e-02 1.314919143915176392e-01 2.206264883279800415e-01 5.149924010038375854e-02 2.039483934640884399e-01 2.406674064695835114e-02 1.615936756134033203e-01 5.846464037895202637e-01 3.215595846995711327e-03 -2.444487623870372772e-02 7.403143681585788727e-03 -6.593170762062072754e-02
2.762562129646539688e-03 1.560086011886596680e-01 1.010636463761329651e-01 -1.125886738300323486e-01 -4.762502014636993408e-01 2.112710028886795044e-01 -1.065685451030731201e-01 4.360760003328323364e-02 -2.117019295692443848e-01 9.253349155187606812e-02 1.298214942216873169e-01 -7.047494500875473022e-02 -7.166726142168045044e-02 -7.060582190752029419e-02 -3.536088764667510986e-02 -9.541231393814086914e-02 -8.971080183982849121e-02 -5.271922424435615540e-02 3.068152070045471191e-01 -3.025784492492675781e-01 -9.062468260526657104e-02 -1.242592632770538330e-01 3.255574107170104980e-01 4.159763082861900330e-02 3.156020492315292358e-02 -2.417366206645965576e-01 4.247962310910224915e-02 3.049764931201934814e-01 2.652972936630249023e-01 1.144262477755546570e-01 2.440975978970527649e-02 -7.856401801109313965e-02
1.579044014215469360e-02 3.359008133411407471e-01 2.994254231452941895e-01 1.859635263681411743e-01 -1.072557494044303894e-01 -1.079034954309463501e-01 3.558380529284477234e-02 -1.310715973377227783e-01 -2.215360701084136963e-01 2.319115400314331055e-02 1.722858250141143799e-01 -1.382510662078857422e-01 1.402061525732278824e-02 -2.321018655493389815e-05 1.841443926095962524e-01 1.139710657298564911e-03 -1.571491807699203491e-01 -3.131639361381530762e-01 3.287816941738128662e-01 -3.028545677661895752e-01 -7.385952770709991455e-02 1.685803979635238647e-01 2.053429484367370605e-01 5.144033115357160568e-03 -9.312168508768081665e-02 -1.935600303113460541e-02 3.248547017574310303e-02 1.985760182142257690e-01 3.597078919410705566e-01 7.162627577781677246e-02 -4.963747342117130756e-04 -7.657890766859054565e-02
-1.076959222555160522e-01 1.721412837505340576e-01 3.605078533291816711e-02 7.228008657693862915e-02 -1.428436636924743652e-01 -1.571131497621536255e-01 1.526989340782165527e-01 -2.129687368869781494e-01 -6.381032615900039673e-02 1.454882621765136719e-01 2.379004061222076416e-01 4.261073097586631775e-02 2.313877344131469727e-01 2.449780702590942383e-01 -2.352121919393539429e-01 -4.142800346016883850e-02 2.293454408645629883e-01 -2.553611695766448975e-01 1.721210777759552002e-01 1.453306674957275391e-01 2.192403376102447510e-01 -5.470576230436563492e-03 2.767989933490753174e-01 -4.661893844604492188e-02 -5.048716813325881958e-02 1.341257095336914062e-01 -2.053869962692260742e-01 3.347556889057159424e-01 1.103663444519042969e-01 7.721226662397384644e-02 -2.300135195255279541e-01 2.072725445032119751e-01
2.417555749416351318e-01 2.583915591239929199e-01 -1.707119345664978027e-01 2.305912375450134277e-01 -1.334483772516250610e-01 8.403564989566802979e-02 -2.247705310583114624e-01 1.773711740970611572e-01 -2.910505235195159912e-01 -9.702485054731369019e-03 1.396702229976654053e-01 -3.296520933508872986e-02 2.970030605792999268e-01 6.589981168508529663e-02 -1.395173370838165283e-02 -1.707189530134201050e-01 -2.017379552125930786e-01 -2.752206325531005859e-01 3.213011920452117920e-01 -5.071670934557914734e-02 8.047561347484588623e-02 -4.329909384250640869e-02 -1.461342908442020416e-02 1.533088684082031250e-01 -5.202117934823036194e-02 1.630016863346099854e-01 -1.474161446094512939e-01 2.070952355861663818e-01 9.711086750030517578e-02 -2.850621342658996582e-01 -7.920278236269950867e-03 -1.391374170780181885e-01
2.348794788122177124e-01 2.213386595249176025e-01 -1.198392510414123535e-01 6.860095262527465820e-02 -1.145650371909141541e-01 1.440486311912536621e-01 -3.190028667449951172e-01 2.438059896230697632e-01 -1.267858296632766724e-01 7.416968792676925659e-02 1.456565409898757935e-01 -6.496831029653549194e-02 -3.428899496793746948e-02 2.495934665203094482e-01 2.110175788402557373e-02 -8.932135999202728271e-02 -2.541538514196872711e-02 -6.699512898921966553e-02 4.823070764541625977e-01 1.187832280993461609e-02 3.072175681591033936e-01 -8.116690069437026978e-02 -1.442831605672836304e-01 3.190624117851257324e-01 -2.191571146249771118e-02 1.200799942016601562e-01 -3.346705064177513123e-02 2.536458075046539307e-01 1.092280820012092590e-01 8.874072879552841187e-02 -1.076724566519260406e-02 -3.198899328708648682e-02
9.399855881929397583e-02 4.729643762111663818e-01 8.379478007555007935e-03 1.673161238431930542e-01 2.623605541884899139e-02 2.301344871520996094e-01 -2.704150676727294922e-01 6.628804653882980347e-02 -2.551289498805999756e-01 -5.658267438411712646e-02 1.055534780025482178e-01 3.537235036492347717e-02 -2.229939252138137817e-01 4.394136369228363037e-02 7.686869800090789795e-02 -2.287106774747371674e-02 2.447199374437332153e-01 -3.211269378662109375e-01 1.419571340084075928e-01 4.726193472743034363e-02 -1.598006933927536011e-01 1.461087316274642944e-01 7.076403498649597168e-02 2.843587100505828857e-01 8.779157651588320732e-04 -1.968690194189548492e-02 -5.934361740946769714e-02 3.366443216800689697e-01 -8.165743947029113770e-02 -1.295435875654220581e-01 -9.328933060169219971e-02 4.384474083781242371e-02
2.154976725578308105e-01 2.929116189479827881e-01 3.454868274275213480e-04 2.990746796131134033e-01 -6.854557897895574570e-03 1.109851300716400146e-01 1.503926962614059448e-01 -2.466569095849990845e-02 1.423206776380538940e-01 -2.673214972019195557e-01 -1.453901547938585281e-02 2.180899232625961304e-01 -3.572365269064903259e-02 -2.408675998449325562e-01 -2.526218593120574951e-01 -7.790903747081756592e-02 -1.081188321113586426e-01 -1.062667518854141235e-01 1.000000387430191040e-01 3.003092408180236816e-01 2.785261273384094238e-01 1.101968437433242798e-01 3.521586954593658447e-02 7.041670382022857666e-02 1.384406983852386475e-01 -1.447853893041610718e-01 -1.606407575309276581e-02 4.412284493446350098e-01 -4.061883315443992615e-03 -1.084989532828330994e-01 -3.321401402354240417e-02 -8.370952308177947998e-02
2.605727910995483398e-01 -3.420892357826232910e-02 2.105890810489654541e-01 1.052796915173530579e-01 1.400846987962722778e-01 2.925073802471160889e-01 8.017041534185409546e-02 -3.391824960708618164e-01 5.908942595124244690e-02 -9.802298992872238159e-02 1.664644777774810791e-01 1.987833231687545776e-01 1.565080508589744568e-02 8.138748258352279663e-02 -2.314853966236114502e-01 -8.015934377908706665e-02 1.074219495058059692e-01 -1.157848909497261047e-01 2.176605761051177979e-01 3.998328000307083130e-02 2.659493386745452881e-01 3.069379627704620361e-01 1.449841558933258057e-01 2.439483255147933960e-01 -1.759929507970809937e-01 8.876754343509674072e-02 1.779924482107162476e-01 2.207031399011611938e-01 -8.406008780002593994e-02 1.752376854419708252e-01 -1.568397581577301025e-01 2.508736588060855865e-02
-1.313699632883071899e-01 1.266716122627258301e-01 1.823329478502273560e-01 -1.106599643826484680e-01 -2.778191566467285156e-01 8.402582257986068726e-02 -2.040337026119232178e-01 1.373155117034912109e-01 5.911618098616600037e-02 2.820990234613418579e-02 1.145458072423934937e-01 8.261202275753021240e-02 1.032053977251052856e-01 6.313453614711761475e-02 -1.534821391105651855e-01 -3.508409559726715088e-01 -1.101630404591560364e-01 -1.698056012392044067e-01 1.839373111724853516e-01 7.018207013607025146e-02 7.501623034477233887e-02 5.542505905032157898e-02 1.165842115879058838e-01 2.684244513511657715e-01 3.182176649570465088e-01 4.120655655860900879e-01 2.094785571098327637e-01 8.576917648315429688e-02 2.070209532976150513e-01 -1.561823785305023193e-01 -1.593673229217529297e-01 -4.403049871325492859e-02
-6.017157062888145447e-02 6.353531777858734131e-02 2.304112613201141357e-01 -1.032525580376386642e-02 -7.378789037466049194e-02 1.094766110181808472e-01 4.702349659055471420e-03 -1.207817196846008301e-01 -5.537649616599082947e-02 -1.381213068962097168e-01 3.623658716678619385e-01 3.729600012302398682e-01 2.610222697257995605e-01 -4.608304798603057861e-02 -2.042880803346633911e-01 -1.491325795650482178e-01 6.674561649560928345e-03 -8.994767814874649048e-02 2.761935591697692871e-01 1.132036373019218445e-01 3.141091763973236084e-01 4.074032604694366455e-02 3.519971072673797607e-01 2.176071405410766602e-01 -1.069004554301500320e-02 1.159500479698181152e-01 1.379308402538299561e-01 -4.825558140873908997e-02 1.107209101319313049e-01 7.048020511865615845e-02 1.149013862013816833e-01 2.148734480142593384e-01
2.819643318653106689e-01 2.772548496723175049e-01 -3.072587251663208008e-01 1.046259850263595581e-01 -2.383000254631042480e-01 1.763300597667694092e-02 -1.814501732587814331e-01 -9.027478843927383423e-02 -3.209948912262916565e-02 1.783282905817031860e-01 -1.171595081686973572e-01 -9.558819234371185303e-03 1.342090368270874023e-01 6.650631129741668701e-02 -1.441205441951751709e-01 2.620722912251949310e-02 -1.863656640052795410e-01 -2.407100200653076172e-01 1.870552301406860352e-01 -2.545337677001953125e-01 2.914296686649322510e-01 9.072103351354598999e-02 2.770652770996093750e-01 1.124636307358741760e-01 1.085263565182685852e-01 8.050132542848587036e-02 3.097706474363803864e-02 2.722298204898834229e-01 1.959883868694305420e-01 -3.035264089703559875e-03 -7.664316892623901367e-02 -1.921219676733016968e-01
-1.456357985734939575e-01 7.746421545743942261e-02 -1.761329770088195801e-01 1.135536432266235352e-01 -2.612569928169250488e-01 2.180469967424869537e-02 1.748878061771392822e-01 -1.780499517917633057e-01 1.814795881509780884e-01 5.647870525717735291e-02 2.086621075868606567e-01 5.020907893776893616e-02 -7.168065756559371948e-02 2.316782921552658081e-01 -2.446202635765075684e-01 1.186218187212944031e-01 -4.229154810309410095e-02 -1.180288642644882202e-01 2.443582713603973389e-01 -1.845782995223999023e-01 -6.520149111747741699e-02 2.578489780426025391e-01 -2.841308526694774628e-02 2.362940274178981781e-02 2.246385365724563599e-01 1.046194657683372498e-01 1.294359713792800903e-01 5.427187681198120117e-01 1.756162010133266449e-02 -7.981453835964202881e-02 5.401490628719329834e-02 -1.379909813404083252e-01
-1.599195972084999084e-02 9.303471446037292480e-02 1.943841017782688141e-02 4.596172273159027100e-02 -3.534262999892234802e-02 2.503385841846466064e-01 -9.088373184204101562e-02 -2.407540082931518555e-01 -2.938994951546192169e-02 -7.940518856048583984e-02 2.446110397577285767e-01 -3.579831495881080627e-02 -1.863277852535247803e-01 1.054343506693840027e-01 -2.313416600227355957e-01 1.834109276533126831e-01 -2.649984061717987061e-01 -3.872863203287124634e-02 3.780299127101898193e-01 -1.563856005668640137e-01 2.319079786539077759e-01 2.121870070695877075e-01 -5.835285037755966187e-02 5.425136163830757141e-02 1.133233830332756042e-01 -1.337485611438751221e-01 -2.736403644084930420e-01 3.927623033523559570e-01 -1.023658290505409241e-01 1.524436473846435547e-01 -4.406796768307685852e-02 -1.319380700588226318e-01
2.945693135261535645e-01 1.976153105497360229e-01 1.931054294109344482e-01 2.101669460535049438e-01 -3.531648814678192139e-01 3.455349206924438477e-01 -1.412391215562820435e-01 -2.127023935317993164e-01 -1.251183897256851196e-01 1.754066348075866699e-01 1.908316835761070251e-02 5.928564816713333130e-02 8.561298996210098267e-02 2.229634076356887817e-01 -1.130528524518013000e-01 6.972945481538772583e-02 1.033362299203872681e-01 -1.213817819952964783e-01 3.033430278301239014e-01 2.134313434362411499e-02 1.706161201000213623e-01 -1.870799362659454346e-01 -3.319473192095756531e-02 6.915041059255599976e-02 2.309622913599014282e-01 -1.732041314244270325e-02 1.748164743185043335e-01 1.721291393041610718e-01 -5.984283983707427979e-02 6.395944859832525253e-03 -5.477106943726539612e-02 2.238048017024993896e-01
-1.255872398614883423e-01 1.783469319343566895e-01 3.887341618537902832e-01 1.875168383121490479e-01 -2.427801042795181274e-01 2.044586539268493652e-01 5.914500355720520020e-02 -2.640835344791412354e-01 1.980484127998352051e-01 -5.728943273425102234e-02 1.889543384313583374e-01 6.098742038011550903e-02 1.190313547849655151e-01 7.534992694854736328e-02 -1.895969361066818237e-01 5.136404931545257568e-02 1.457527130842208862e-01 -2.373773418366909027e-02 1.451218277215957642e-01 1.035423278808593750e-01 2.891365885734558105e-01 3.343955278396606445e-01 1.640157997608184814e-01 1.114634722471237183e-01 -1.289259642362594604e-01 4.648160247597843409e-04 -4.736889526247978210e-02 2.667413949966430664e-01 1.873892918229103088e-02 1.426992416381835938e-01 2.067750394344329834e-01 9.989329427480697632e-02
2.498496025800704956e-01 2.389885187149047852e-01 -2.575542330741882324e-01 -2.761270701885223389e-01 -1.783955842256546021e-01 3.588674664497375488e-01 6.112664937973022461e-02 -9.589695930480957031e-02 1.004359722137451172e-01 -5.543726310133934021e-02 3.846310079097747803e-01 1.013340149074792862e-02 7.621853798627853394e-02 -4.859836027026176453e-02 -6.502815056592226028e-03 -8.991363644599914551e-02 -9.271714091300964355e-02 -1.041030064225196838e-01 1.810207366943359375e-01 -3.412093594670295715e-02 7.030786573886871338e-02 -1.038512811064720154e-01 2.994017899036407471e-01 9.672530926764011383e-03 -8.018249273300170898e-02 -2.061725705862045288e-01 2.010751366615295410e-01 2.449768781661987305e-01 2.327435314655303955e-01 -1.452615708112716675e-01 5.620761215686798096e-02 -1.387872919440269470e-02
2.762160003185272217e-01 3.732426166534423828e-01 -2.587471529841423035e-02 -9.079775959253311157e-02 -2.520742416381835938e-01 6.965572386980056763e-02 -5.503716692328453064e-02 -1.526063680648803711e-01 1.104450449347496033e-01 6.914178282022476196e-02 1.906856894493103027e-01 -4.377152770757675171e-03 1.530304849147796631e-01 2.878234982490539551e-01 1.159348934888839722e-01 1.498655509203672409e-02 -2.825863100588321686e-02 8.916289359331130981e-02 2.376494407653808594e-01 1.270495206117630005e-01 2.612502872943878174e-01 1.049178093671798706e-01 1.522827893495559692e-01 2.827483415603637695e-01 -1.867951452732086182e-01 -5.399534478783607483e-02 7.501626759767532349e-02 2.229345142841339111e-01 3.523768782615661621e-01 -1.143293604254722595e-01 -1.054649129509925842e-01 4.714384675025939941e-02
-1.137432456016540527e-01 2.370349317789077759e-01 -3.478915616869926453e-02 -1.055158451199531555e-01 7.410963065922260284e-03 -2.891380488872528076e-01 5.115085514262318611e-04 9.612350724637508392e-03 1.069106743671000004e-03 2.021137997508049011e-02 1.448443382978439331e-01 4.069238901138305664e-02 9.997393935918807983e-02 2.965480089187622070e-01 -1.235135644674301147e-01 -7.318791002035140991e-02 2.684620320796966553e-01 -7.282228022813796997e-02 5.285228043794631958e-02 1.135635599493980408e-01 -1.166492700576782227e-01 3.060407340526580811e-01 6.392224133014678955e-02 1.292999684810638428e-01 -4.565192013978958130e-02 5.833593755960464478e-02 -1.890077255666255951e-02 6.617474555969238281e-01 8.150473237037658691e-02 -1.358353793621063232e-01 -5.431248992681503296e-02 -1.599933579564094543e-02
2.971938252449035645e-01 1.235632300376892090e-01 1.070077493786811829e-01 4.388067871332168579e-02 3.952147811651229858e-02 1.396606564521789551e-01 -8.894848078489303589e-02 -1.746173650026321411e-01 1.842142939567565918e-01 8.057239651679992676e-02 2.434522956609725952e-01 9.885018318891525269e-02 -1.507068127393722534e-01 3.730304539203643799e-01 1.088568661361932755e-02 5.659549683332443237e-02 1.863406449556350708e-01 -3.193660080432891846e-01 2.237160205841064453e-01 1.839528977870941162e-01 2.735523879528045654e-01 1.120173707604408264e-01 2.574130594730377197e-01 2.331362217664718628e-01 -1.919383555650711060e-01 -3.157908096909523010e-02 2.155377119779586792e-01 1.216589659452438354e-01 1.105563044548034668e-01 6.316162645816802979e-02 -3.339730948209762573e-02 6.235714256763458252e-02
-2.023437023162841797e-01 2.852743268013000488e-01 -9.499328210949897766e-03 1.686933934688568115e-01 -1.172400545328855515e-02 -4.829085990786552429e-02 -1.726521700620651245e-01 -1.970208138227462769e-01 3.614465296268463135e-01 -1.312559396028518677e-01 2.263039648532867432e-01 2.161238938570022583e-01 -8.385387808084487915e-02 -5.888289213180541992e-02 -2.525164186954498291e-01 -1.414873450994491577e-01 -6.423900276422500610e-02 -1.508762687444686890e-01 2.238767594099044800e-01 1.115927249193191528e-01 1.466656476259231567e-01 1.280476599931716919e-01 -1.274397224187850952e-01 1.934076547622680664e-01 2.703685462474822998e-01 -1.360609531402587891e-01 -1.398960649967193604e-01 2.588036954402923584e-01 -4.538205452263355255e-03 -1.430197209119796753e-01 9.758570790290832520e-02 -2.208559811115264893e-01
-2.390627264976501465e-01 6.958060711622238159e-02 2.013326585292816162e-01 -2.607321366667747498e-02 -7.102759927511215210e-02 1.335341036319732666e-01 4.820522293448448181e-02 -8.280981332063674927e-03 -2.117114514112472534e-01 -4.366198554635047913e-02 3.527745008468627930e-01 5.443395301699638367e-02 -9.491606056690216064e-02 1.582048684358596802e-01 -1.747447252273559570e-01 -9.851409494876861572e-02 4.482566937804222107e-02 -6.843573600053787231e-02 2.300594188272953033e-02 1.429911404848098755e-01 3.072010576725006104e-01 6.352984905242919922e-02 1.815565228462219238e-01 3.667268753051757812e-01 2.730354294180870056e-02 3.700953125953674316e-01 2.639180123805999756e-01 1.594480127096176147e-01 2.829850614070892334e-01 2.045761607587337494e-02 3.837576834484934807e-03 1.275543123483657837e-01
3.376383483409881592e-01 2.254345566034317017e-01 -5.605152621865272522e-02 5.049699172377586365e-02 -2.480078721418976784e-03 4.583684206008911133e-01 -1.323078125715255737e-01 2.454244345426559448e-01 -4.333173111081123352e-02 2.907052822411060333e-02 9.898404031991958618e-02 9.409802407026290894e-02 2.449793368577957153e-01 5.932794511318206787e-02 -1.474628597497940063e-01 6.760321557521820068e-02 -3.255448341369628906e-01 -2.234488725662231445e-02 1.419574022293090820e-01 2.391242422163486481e-02 2.357787787914276123e-01 1.068523153662681580e-02 6.191758066415786743e-02 3.657424449920654297e-02 -8.333192765712738037e-02 1.867298334836959839e-01 1.916214227676391602e-01 1.818524152040481567e-01 9.076302498579025269e-02 -3.423117101192474365e-02 3.506725654006004333e-02 -3.465486764907836914e-01
3.321453034877777100e-01 1.090202480554580688e-01 9.262849390506744385e-02 1.571936756372451782e-01 -1.338750869035720825e-01 7.037190347909927368e-02 2.367246001958847046e-01 -2.730797827243804932e-01 1.132874786853790283e-01 -1.484390199184417725e-01 1.292709410190582275e-01 1.692367196083068848e-01 -4.188511520624160767e-02 1.191870868206024170e-01 -4.013395011425018311e-01 6.059872359037399292e-02 2.964246831834316254e-02 -2.045894861221313477e-01 1.194945443421602249e-02 -8.262385427951812744e-02 2.574104666709899902e-01 2.499350905418395996e-01 1.637492328882217407e-01 1.080389097332954407e-01 -1.703682541847229004e-01 -7.401520013809204102e-02 2.130931168794631958e-01 2.941411435604095459e-01 1.075220778584480286e-01 7.724064588546752930e-02 -1.146973669528961182e-01 -1.267275810241699219e-01
2.046322077512741089e-01 8.986976742744445801e-02 1.443449556827545166e-01 6.223514676094055176e-02 -9.583833813667297363e-02 2.198895364999771118e-01 4.050060361623764038e-02 -1.814258694648742676e-01 4.784517735242843628e-02 -1.773974150419235229e-01 -2.175949700176715851e-02 3.168423771858215332e-01 5.158300697803497314e-02 1.044934168457984924e-01 -3.387310802936553955e-01 2.183504998683929443e-01 -5.314668267965316772e-02 -9.324549138545989990e-02 1.045159548521041870e-01 -5.728816613554954529e-02 3.006407320499420166e-01 2.406429797410964966e-01 2.331207841634750366e-01 1.059898510575294495e-01 -1.500871181488037109e-01 -2.249822616577148438e-01 2.631687521934509277e-01 3.139091432094573975e-01 -3.587638214230537415e-02 7.092383503913879395e-02 -1.874951422214508057e-01 -2.494027465581893921e-02
6.228659674525260925e-02 3.830504715442657471e-01 -1.460544317960739136e-01 -2.032838761806488037e-01 -2.337544858455657959e-01 2.877016067504882812e-01 -1.465784013271331787e-01 5.412465706467628479e-02 -1.188461482524871826e-01 1.835644245147705078e-01 2.106679230928421021e-01 -2.249493300914764404e-01 -6.066351383924484253e-02 -9.378354996442794800e-02 -2.703579962253570557e-01 -1.623584628105163574e-01 -1.511502414941787720e-01 -9.936521202325820923e-02 3.468028828501701355e-02 7.089490443468093872e-02 4.169527441263198853e-02 -9.348407387733459473e-02 3.418934047222137451e-01 6.767370551824569702e-02 1.186999380588531494e-01 -1.371395736932754517e-01 4.871766269207000732e-02 3.166598081588745117e-01 3.402347862720489502e-02 -1.446346044540405273e-01 2.040325552225112915e-01 -5.375433247536420822e-03
-1.407951712608337402e-01 2.121610492467880249e-01 2.388334572315216064e-01 7.471527159214019775e-02 -5.814486742019653320e-02 3.862203061580657959e-01 9.102701395750045776e-02 -2.781754136085510254e-01 -8.184020221233367920e-02 -7.354933768510818481e-02 2.688905596733093262e-01 1.536715626716613770e-01 -1.613285690546035767e-01 -1.263399124145507812e-01 -3.547475039958953857e-01 -1.444988846778869629e-01 8.172103017568588257e-02 -8.643738180398941040e-02 -1.274040490388870239e-01 1.063250079751014709e-01 3.428310155868530273e-01 -1.265421211719512939e-01 1.348339468240737915e-01 1.980678141117095947e-01 1.763117164373397827e-01 3.962578997015953064e-02 -5.618046503514051437e-03 1.572780460119247437e-01 6.665029376745223999e-02 1.481686234474182129e-01 1.310952007770538330e-02 1.447476595640182495e-01
2.557599544525146484e-01 1.267742365598678589e-01 -2.670320570468902588e-01 3.210156783461570740e-02 -2.965750992298126221e-01 1.882842369377613068e-02 -2.802293002605438232e-01 2.421093732118606567e-01 -1.724852025508880615e-01 1.452609300613403320e-01 8.637297898530960083e-02 3.152564540505409241e-02 -1.799637973308563232e-01 1.623784750699996948e-01 -8.496178686618804932e-02 1.027812622487545013e-02 1.307322643697261810e-02 -1.558869332075119019e-01 2.355013042688369751e-01 -5.383979901671409607e-02 2.122221142053604126e-01 9.072327613830566406e-02 4.777151346206665039e-02 3.989193439483642578e-01 6.099566444754600525e-02 2.084133625030517578e-01 -8.566082268953323364e-02 2.772372364997863770e-01 3.404856892302632332e-03 9.330079704523086548e-02 -1.987143186852335930e-03 -2.402987629175186157e-01
1.672753691673278809e-01 2.839504927396774292e-02 -1.164062321186065674e-01 2.896054647862911224e-02 -1.183666959404945374e-01 2.665957994759082794e-02 -1.838036626577377319e-02 -1.075160726904869080e-01 -1.109093204140663147e-01 1.316351592540740967e-01 -8.483798056840896606e-02 3.424938768148422241e-02 -2.228543162345886230e-02 4.832154214382171631e-01 -1.666654199361801147e-01 -2.113751918077468872e-01 -4.675201606005430222e-03 1.532803773880004883e-01 1.271193772554397583e-01 1.674495451152324677e-02 2.116051316261291504e-01 5.152869224548339844e-02 1.677728146314620972e-01 3.143171072006225586e-01 -2.207807451486587524e-02 -1.740399375557899475e-02 2.269345968961715698e-01 4.299369454383850098e-01 2.178505957126617432e-01 6.623739004135131836e-02 2.771311402320861816e-01 -7.510029524564743042e-02
1.207948103547096252e-01 -1.009154226630926132e-02 7.243459671735763550e-02 1.982601583003997803e-01 8.761398494243621826e-02 2.247300595045089722e-01 9.524635970592498779e-02 1.890896819531917572e-02 -7.470535486936569214e-02 -3.357895910739898682e-01 2.548729777336120605e-01 -5.036852881312370300e-02 1.124530658125877380e-01 -1.404594331979751587e-01 -1.756781637668609619e-01 -1.128239482641220093e-01 1.817974150180816650e-01 -9.061251580715179443e-02 2.108496874570846558e-01 -1.620649546384811401e-01 2.027680873870849609e-01 5.801923945546150208e-02 8.242665231227874756e-02 2.437359839677810669e-01 1.757048517465591431e-01 2.119525223970413208e-01 8.869879692792892456e-02 2.172683626413345337e-01 2.456220686435699463e-01 -1.549871563911437988e-01 4.157147407531738281e-01 2.527982555329799652e-02
-9.263738244771957397e-02 8.847230672836303711e-02 1.335574090480804443e-01 1.356727778911590576e-01 -1.521848738193511963e-01 3.884887322783470154e-02 -1.207217797636985779e-01 1.037753671407699585e-01 -2.718735337257385254e-01 -2.614971809089183807e-02 4.402005672454833984e-02 3.654681444168090820e-01 1.844887435436248779e-02 -1.349363010376691818e-02 -1.364147365093231201e-01 -3.044634461402893066e-01 -1.044276133179664612e-01 1.472157537937164307e-01 2.986657321453094482e-01 1.147237494587898254e-01 1.412525773048400879e-01 -1.773107796907424927e-01 -1.620824448764324188e-02 2.947798371315002441e-01 -2.124037742614746094e-01 1.107498928904533386e-01 8.267129957675933838e-02 3.653686642646789551e-01 -1.668455302715301514e-01 -1.235952824354171753e-01 2.468906044960021973e-01 -1.152963843196630478e-02
2.392939329147338867e-01 1.441270560026168823e-01 1.368825882673263550e-01 -2.232222110033035278e-01 -2.118860036134719849e-01 2.921257615089416504e-01 -2.578983306884765625e-01 3.264646232128143311e-02 -1.043829042464494705e-02 -1.448745131492614746e-01 5.114883929491043091e-02 -2.406270802021026611e-01 1.023516431450843811e-01 -1.080013737082481384e-01 -9.524791687726974487e-02 -5.032398924231529236e-02 8.432821929454803467e-02 -8.218475431203842163e-02 2.301099747419357300e-01 -1.486413627862930298e-01 3.398414552211761475e-01 -6.786761432886123657e-02 3.150984644889831543e-01 -5.305025726556777954e-02 1.621700376272201538e-01 -2.454309724271297455e-02 1.028168648481369019e-01 3.669510483741760254e-01 1.747462600469589233e-01 1.431443095207214355e-01 3.184126317501068115e-02 -7.038614153861999512e-02
-1.320935189723968506e-01 2.233200669288635254e-01 1.424560099840164185e-01 1.341955736279487610e-03 -1.580451875925064087e-01 5.542957410216331482e-02 1.036880016326904297e-01 -2.657046318054199219e-01 2.604207098484039307e-01 -1.168814674019813538e-01 -4.917619377374649048e-02 2.450102269649505615e-01 3.640048801898956299e-01 2.382519692182540894e-01 -2.103480249643325806e-01 1.124393660575151443e-02 1.705012321472167969e-01 4.484863206744194031e-02 3.626942038536071777e-01 4.837941750884056091e-02 1.473787426948547363e-01 1.973267793655395508e-01 1.542361080646514893e-01 1.625453978776931763e-01 -4.548555240035057068e-02 7.434151321649551392e-02 -6.410431116819381714e-02 2.656646072864532471e-01 1.528974324464797974e-01 1.991867125034332275e-01 6.166616454720497131e-02 -2.102764323353767395e-02
2.197409123182296753e-01 1.956782191991806030e-01 2.089789137244224548e-02 7.227684557437896729e-02 -2.546069324016571045e-01 2.344074249267578125e-01 9.869080036878585815e-02 7.167107611894607544e-02 1.969294846057891846e-01 1.614614278078079224e-01 -6.393983215093612671e-02 7.346858829259872437e-02 -1.373909860849380493e-01 3.042449355125427246e-01 -4.944866150617599487e-02 -8.649720996618270874e-02 -2.604564428329467773e-01 -7.398275285959243774e-02 1.741705685853958130e-01 -2.488336563110351562e-01 3.660897314548492432e-01 1.362335532903671265e-01 1.893264651298522949e-01 8.824526518583297729e-02 2.259295284748077393e-01 1.860732585191726685e-01 -1.641169339418411255e-01 1.719899475574493408e-01 1.634820252656936646e-01 6.624446809291839600e-02 1.753866225481033325e-01 -1.075873151421546936e-01
-1.279067695140838623e-01 1.884379982948303223e-01 1.148245036602020264e-01 7.406879961490631104e-02 -1.821247041225433350e-01 1.473312228918075562e-01 -9.451251477003097534e-02 -2.527748048305511475e-01 -9.820950776338577271e-02 1.033608242869377136e-01 3.381894230842590332e-01 -8.396175689995288849e-03 -9.617254883050918579e-02 6.943187862634658813e-02 -3.099026083946228027e-01 1.728172153234481812e-01 -2.281765937805175781e-01 -1.328897774219512939e-01 2.477033883333206177e-01 -1.433396935462951660e-01 3.430265933275222778e-02 2.307714372873306274e-01 -1.319516450166702271e-01 1.083942055702209473e-01 1.701903343200683594e-02 6.945069134235382080e-02 -2.331693321466445923e-01 3.838812112808227539e-01 -2.026757597923278809e-01 1.420293003320693970e-01 -4.105206578969955444e-02 -1.483549326658248901e-01
1.661371998488903046e-02 2.760755717754364014e-01 1.951476745307445526e-02 5.761804804205894470e-02 -9.959241747856140137e-02 1.389592289924621582e-01 -1.798309981822967529e-01 -4.131846502423286438e-02 1.219414323568344116e-01 1.975316405296325684e-01 4.740335941314697266e-01 2.986811995506286621e-01 4.312909767031669617e-02 7.708635181188583374e-02 2.137227505445480347e-01 -9.326771646738052368e-02 -1.381687074899673462e-01 -1.220251321792602539e-01 1.854062378406524658e-01 1.220624670386314392e-01 -6.893154978752136230e-02 -1.159023568034172058e-01 1.735862344503402710e-01 1.744387149810791016e-01 1.256476994603872299e-02 -4.217445105314254761e-02 -1.778404973447322845e-02 2.912628650665283203e-01 -2.650095820426940918e-01 7.208466529846191406e-02 3.163118064403533936e-01 4.447060078382492065e-02
2.951864153146743774e-02 3.972272872924804688e-01 -1.801899448037147522e-02 2.483021318912506104e-01 -7.489071227610111237e-03 3.923134878277778625e-02 7.874497026205062866e-02 3.105994313955307007e-02 1.326276808977127075e-01 -1.067271977663040161e-01 4.225089401006698608e-02 3.084330558776855469e-01 6.329866126179695129e-03 -3.895954787731170654e-01 -2.748478353023529053e-01 -1.312327980995178223e-01 -3.227161616086959839e-02 -9.902465343475341797e-02 1.875989139080047607e-01 1.537053883075714111e-01 2.580319344997406006e-01 6.777241826057434082e-02 3.861083090305328369e-02 2.205929160118103027e-01 1.112399697303771973e-01 -2.066292054951190948e-02 -4.753712937235832214e-02 3.566580116748809814e-01 1.961744427680969238e-01 -6.400620937347412109e-02 -1.176019906997680664e-01 -1.022047549486160278e-01
-1.685705184936523438e-01 -2.289821207523345947e-02 -9.029176086187362671e-02 -7.785736769437789917e-02 -2.774283885955810547e-01 -7.617855072021484375e-02 -1.005639061331748962e-01 -1.367358565330505371e-01 -1.135672330856323242e-01 -6.023590639233589172e-02 1.177985742688179016e-01 1.204002425074577332e-01 3.401029109954833984e-01 -2.234497964382171631e-01 -3.257311582565307617e-01 -2.293805927038192749e-01 9.530947543680667877e-03 -7.140544801950454712e-02 1.725995838642120361e-01 8.615752309560775757e-02 2.455309927463531494e-01 1.928914524614810944e-02 1.881733834743499756e-01 3.234975337982177734e-01 -2.067489027976989746e-01 7.400171458721160889e-02 9.538486599922180176e-02 2.326659858226776123e-01 6.652375310659408569e-02 -2.989054024219512939e-01 5.552979186177253723e-02 1.569205373525619507e-01
1.079600527882575989e-01 3.943908587098121643e-02 6.444312632083892822e-02 4.908221215009689331e-02 -1.619654446840286255e-01 3.651145147159695625e-03 -1.963458769023418427e-02 -2.324744015932083130e-01 1.252037286758422852e-01 3.117414191365242004e-02 3.237828910350799561e-01 1.387277543544769287e-01 -1.493435651063919067e-01 1.381353735923767090e-01 -1.955934166908264160e-01 2.185009568929672241e-01 -8.768106251955032349e-02 -2.169093936681747437e-01 7.431854307651519775e-02 -1.001726835966110229e-01 1.303725093603134155e-01 2.116984575986862183e-01 -1.093720942735671997e-01 2.177938073873519897e-01 -4.068741574883460999e-02 9.502412378787994385e-02 -1.151116341352462769e-01 5.176588296890258789e-01 -3.034398257732391357e-01 1.659755222499370575e-02 -1.262372285127639771e-01 -1.993487328290939331e-01
-1.230128258466720581e-01 1.037317514419555664e-01 1.767378067597746849e-03 -9.863210469484329224e-02 -1.470171473920345306e-02 -5.107464268803596497e-02 -1.941950060427188873e-02 -7.192835211753845215e-02 -2.393926680088043213e-01 4.488279297947883606e-02 2.877771854400634766e-01 1.434417217969894409e-01 -6.643223017454147339e-02 2.303408384323120117e-01 7.007516175508499146e-02 -4.689389765262603760e-01 -6.196651980280876160e-02 1.914360001683235168e-02 3.038929998874664307e-01 -6.208358332514762878e-02 2.263754233717918396e-02 7.093717157840728760e-02 1.523846667259931564e-02 1.935554295778274536e-01 7.802023552358150482e-03 -1.764176040887832642e-01 4.167025443166494370e-03 5.555156469345092773e-01 -6.269779801368713379e-02 4.637709632515907288e-02 -1.465170085430145264e-01 1.235741656273603439e-03
2.916661202907562256e-01 3.244725763797760010e-01 -1.858500242233276367e-01 2.994686663150787354e-01 2.127202898263931274e-01 1.026943922042846680e-01 2.345134504139423370e-02 -3.759676218032836914e-01 1.271988153457641602e-01 -1.847240477800369263e-01 3.653812035918235779e-02 1.037832573056221008e-01 1.278946250677108765e-01 -6.829378008842468262e-02 -2.014155983924865723e-01 1.514048594981431961e-02 1.394193470478057861e-01 -1.412810385227203369e-01 2.400196492671966553e-01 3.935549780726432800e-02 9.515018761157989502e-02 2.249041944742202759e-01 1.542646139860153198e-01 2.915148735046386719e-01 -1.047031879425048828e-01 1.083049401640892029e-01 4.368359968066215515e-02 2.303723245859146118e-01 4.659058526158332825e-02 7.323687523603439331e-02 -8.902493864297866821e-02 -5.830517411231994629e-02
5.163307860493659973e-02 3.096596710383892059e-02 1.765971183776855469e-01 -7.331027090549468994e-02 -1.029918640851974487e-01 3.605976402759552002e-01 -1.181952655315399170e-01 -1.283231824636459351e-01 1.202322617173194885e-01 -8.241011202335357666e-02 2.403729259967803955e-01 8.401834964752197266e-02 -1.463697552680969238e-01 1.023372337222099304e-01 -1.445615887641906738e-01 1.697154939174652100e-01 -3.324402123689651489e-02 -1.983905285596847534e-01 6.255415081977844238e-02 -1.142917200922966003e-01 2.227534800767898560e-01 4.050004184246063232e-01 -1.217237338423728943e-01 2.818580269813537598e-01 1.532437000423669815e-02 -1.228017825633287430e-02 -2.883250117301940918e-01 3.555448353290557861e-01 -1.672105342149734497e-01 -4.427840933203697205e-02 -2.328837290406227112e-02 -1.237717941403388977e-01
2.134395064786076546e-03 9.978548437356948853e-02 -2.668620459735393524e-02 1.603628545999526978e-01 -1.175113096833229065e-01 1.223383322358131409e-01 -8.970528841018676758e-02 -1.617777794599533081e-01 -5.074378103017807007e-02 -2.558170258998870850e-01 2.684780359268188477e-01 -9.681089222431182861e-02 1.024371609091758728e-01 1.423496007919311523e-01 1.007687952369451523e-02 2.343162335455417633e-02 -1.058926656842231750e-01 -2.105167210102081299e-01 1.019277889281511307e-02 -1.141613498330116272e-01 6.322758644819259644e-02 3.100362122058868408e-01 -9.409473091363906860e-02 3.636293709278106689e-01 1.295477449893951416e-01 3.102517724037170410e-01 -2.446502447128295898e-01 3.866655826568603516e-01 -8.699660003185272217e-02 1.994239985942840576e-01 1.849434152245521545e-02 -1.994670033454895020e-01
-1.825520843267440796e-01 2.922662198543548584e-01 9.389979531988501549e-04 1.786581724882125854e-01 -1.778509318828582764e-01 -1.425121817737817764e-02 -6.232912710402160883e-05 -1.032915338873863220e-01 2.154268026351928711e-01 4.343125037848949432e-03 2.135771065950393677e-01 2.821450307965278625e-02 6.419030576944351196e-02 1.000090017914772034e-01 -3.740442395210266113e-01 -2.112576216459274292e-01 1.514422446489334106e-01 -1.900367289781570435e-01 8.576849102973937988e-02 1.614705286920070648e-02 1.597830802202224731e-01 -1.382611244916915894e-01 -1.835824549198150635e-01 3.248987793922424316e-01 -9.622949175536632538e-03 -1.972627341747283936e-01 -1.761310547590255737e-01 4.099179208278656006e-01 -7.168229669332504272e-02 -1.317306607961654663e-01 -5.680638924241065979e-02 3.130239248275756836e-02
2.227576375007629395e-01 1.912322789430618286e-01 -1.040229853242635727e-02 1.460233032703399658e-01 -1.044368818402290344e-01 9.488435834646224976e-02 2.498610317707061768e-02 6.201175227761268616e-02 -1.042513027787208557e-01 4.960338119417428970e-03 -1.058916095644235611e-02 -1.757444292306900024e-01 2.576665282249450684e-01 8.478605002164840698e-02 -2.531311511993408203e-01 -3.007869124412536621e-01 -1.245929896831512451e-01 -3.017074763774871826e-01 4.290982186794281006e-01 -1.965389251708984375e-01 1.837162822484970093e-01 -1.844439506530761719e-01 -1.064324676990509033e-01 1.786152124404907227e-01 -9.866315871477127075e-02 -5.081256851553916931e-02 -1.536551862955093384e-01 1.949934363365173340e-01 -7.447231560945510864e-02 -1.840642094612121582e-01 8.112632669508457184e-03 -2.103135436773300171e-01
3.390582650899887085e-02 2.205693423748016357e-01 -8.950841426849365234e-02 2.018288820981979370e-01 -1.345094889402389526e-01 1.528804749250411987e-01 6.975311785936355591e-02 -5.182839930057525635e-02 1.105315685272216797e-01 -7.411935180425643921e-02 1.663809269666671753e-01 3.205311894416809082e-01 2.971501350402832031e-01 6.057396903634071350e-02 -1.409119665622711182e-01 -1.365056633949279785e-01 -5.408283323049545288e-03 -2.608791887760162354e-01 2.896369695663452148e-01 2.649953067302703857e-01 8.548870682716369629e-02 2.682252526283264160e-01 7.266673445701599121e-02 1.495252102613449097e-01 1.335875093936920166e-01 1.193848624825477600e-01 -1.082559302449226379e-01 1.684795469045639038e-01 2.552237212657928467e-01 1.878530383110046387e-01 -3.078302834182977676e-03 2.685399651527404785e-01
6.502302736043930054e-02 3.079092204570770264e-01 1.165525093674659729e-01 1.252138912677764893e-01 1.297492906451225281e-02 4.936319589614868164e-01 -4.606497939676046371e-03 -4.891645535826683044e-02 7.433307915925979614e-02 8.403740078210830688e-02 5.106877908110618591e-02 5.737386527471244335e-04 -1.156837940216064453e-01 1.833266615867614746e-01 -3.038260340690612793e-01 2.411783486604690552e-01 1.738484576344490051e-02 -2.186962217092514038e-01 1.199059560894966125e-01 6.287089735269546509e-02 -8.095399290323257446e-02 2.857233881950378418e-01 1.046773865818977356e-01 4.108375012874603271e-01 -4.944836348295211792e-02 2.763227373361587524e-02 -1.987597905099391937e-02 1.887821406126022339e-01 -1.310497373342514038e-01 -6.962387263774871826e-02 1.202854886651039124e-01 5.149820819497108459e-02
1.567640453577041626e-01 7.446343451738357544e-02 -1.011326387524604797e-01 -4.276954010128974915e-02 8.692990243434906006e-02 2.427510619163513184e-01 1.461172662675380707e-02 4.884900897741317749e-02 -7.537243515253067017e-02 1.972122937440872192e-01 1.418771594762802124e-01 1.905106008052825928e-01 -1.585630625486373901e-01 2.485209852457046509e-01 1.382641587406396866e-02 -2.209471315145492554e-01 1.679625362157821655e-02 -2.374353855848312378e-01 1.996953934431076050e-01 -1.675193011760711670e-01 -1.122621819376945496e-01 5.833571404218673706e-02 -3.036342933773994446e-02 9.143672138452529907e-02 3.586074411869049072e-01 6.719008088111877441e-02 -1.692186743021011353e-01 4.987962543964385986e-01 1.508789658546447754e-01 -9.997710585594177246e-02 -1.056261360645294189e-01 2.178929001092910767e-01
1.935365796089172363e-01 2.124508917331695557e-01 1.313310265541076660e-01 3.799107670783996582e-01 -6.961358338594436646e-02 -1.305360463447868824e-03 3.285183012485504150e-01 -4.811562970280647278e-02 4.460280388593673706e-02 2.445751130580902100e-01 9.590888023376464844e-02 4.882117360830307007e-02 2.007405459880828857e-01 -3.470210731029510498e-02 -1.957288384437561035e-01 -6.210147589445114136e-02 -6.184755638241767883e-02 -1.799957156181335449e-01 2.588347196578979492e-01 1.112743467092514038e-01 1.884283572435379028e-01 9.652814269065856934e-02 1.342517435550689697e-01 1.435017883777618408e-01 2.452046126127243042e-01 1.336353551596403122e-02 -9.241355583071708679e-04 1.526923477649688721e-01 3.975596129894256592e-01 -4.674772545695304871e-02 -1.967692077159881592e-01 -4.547905921936035156e-02
4.328376054763793945e-02 2.943854033946990967e-01 1.947501599788665771e-01 1.368805579841136932e-02 -7.459082454442977905e-02 -1.560066640377044678e-02 -1.208248808979988098e-01 -4.786410182714462280e-02 3.756079450249671936e-02 5.617971345782279968e-02 -1.638644784688949585e-01 1.103012543171644211e-02 -7.845447398722171783e-03 1.437303237617015839e-02 -1.286835968494415283e-01 -5.141943097114562988e-01 -4.404889047145843506e-02 2.556309401988983154e-01 2.817616462707519531e-01 -4.269256815314292908e-02 1.594913750886917114e-01 1.358095929026603699e-02 2.169331759214401245e-01 3.087099790573120117e-01 8.819663524627685547e-02 3.373468294739723206e-02 1.854363530874252319e-01 3.134364783763885498e-01 -1.211214214563369751e-01 -4.746725410223007202e-02 2.452363967895507812e-01 -5.286575481295585632e-02
-6.579192727804183960e-02 1.825747936964035034e-01 -2.907057665288448334e-02 5.099244788289070129e-02 -1.475206762552261353e-01 -1.325907185673713684e-02 -1.285424679517745972e-01 -1.911071687936782837e-01 6.546117365360260010e-02 -2.354971766471862793e-01 2.466856539249420166e-01 3.158602491021156311e-02 3.174277544021606445e-01 1.546791940927505493e-01 -1.088701374828815460e-02 -2.140879631042480469e-01 -1.267518997192382812e-01 -1.012251004576683044e-01 1.544977575540542603e-01 2.057588100433349609e-02 -6.644263863563537598e-02 3.169708251953125000e-01 -9.643195569515228271e-02 3.964574933052062988e-01 2.246571779251098633e-01 2.469901740550994873e-01 -2.573858797550201416e-01 2.134824544191360474e-01 -4.489856585860252380e-02 1.840357184410095215e-01 7.345701754093170166e-02 7.161653041839599609e-02
3.071645833551883698e-02 2.962881624698638916e-01 -6.224992871284484863e-02 2.354604899883270264e-01 2.374825626611709595e-02 -8.276111632585525513e-02 4.001783952116966248e-02 -2.138643562793731689e-01 2.093190550804138184e-01 -3.924319986253976822e-03 -3.303490206599235535e-02 3.754536211490631104e-01 -3.175723180174827576e-02 1.656306535005569458e-01 1.419159322977066040e-01 -2.912353575229644775e-01 -3.119252324104309082e-01 -3.684465214610099792e-02 2.763543128967285156e-01 5.618562549352645874e-02 2.539482526481151581e-02 -2.492334926500916481e-03 2.497129589319229126e-01 2.533440887928009033e-01 1.459297537803649902e-01 -5.819757934659719467e-03 9.048585593700408936e-02 1.773714870214462280e-01 4.590171854943037033e-03 -1.585590243339538574e-01 2.876783907413482666e-01 -6.033849716186523438e-02
4.998955130577087402e-02 3.346679508686065674e-01 -2.287595719099044800e-01 1.125903148204088211e-02 -1.034295484423637390e-01 1.777293831110000610e-01 1.308260560035705566e-01 -1.874119043350219727e-01 -1.069208681583404541e-01 1.115420162677764893e-01 1.035110950469970703e-01 9.316129982471466064e-02 1.223128587007522583e-01 1.968377530574798584e-01 7.344355434179306030e-02 -2.327199652791023254e-02 3.338940441608428955e-01 3.878058865666389465e-02 8.462486416101455688e-02 1.620656400918960571e-01 -6.115429848432540894e-02 8.894892781972885132e-02 8.453814685344696045e-02 9.935524314641952515e-02 -1.573238521814346313e-01 2.321352064609527588e-02 -2.488183975219726562e-01 5.714960098266601562e-01 1.118969544768333435e-01 -1.940786954946815968e-03 -1.830612123012542725e-01 2.604805305600166321e-02
1.536352932453155518e-01 4.821845591068267822e-01 -6.488437298685312271e-03 -2.393274189671501517e-04 5.974291265010833740e-02 2.652161717414855957e-01 2.884925007820129395e-01 -2.622020840644836426e-01 1.135957315564155579e-01 -3.703626990318298340e-02 1.207559406757354736e-01 -1.407993840985000134e-03 3.524575009942054749e-02 1.180798187851905823e-01 -2.220162302255630493e-01 -1.747640520334243774e-01 5.269189924001693726e-02 -1.912366896867752075e-01 2.557376921176910400e-01 1.477843821048736572e-01 -5.828620120882987976e-02 3.112739622592926025e-01 7.780684530735015869e-02 -4.286623373627662659e-02 -2.851161174476146698e-03 2.136435359716415405e-01 5.724933370947837830e-02 2.274247556924819946e-01 -7.943678647279739380e-02 -1.930885612964630127e-01 1.213784962892532349e-01 1.842627301812171936e-02
3.194441497325897217e-01 3.819074630737304688e-01 -4.767955094575881958e-02 -4.233341664075851440e-02 -9.345364570617675781e-02 4.394750297069549561e-02 1.541708111763000488e-01 -1.525582820177078247e-01 4.494006559252738953e-02 -3.047008812427520752e-01 3.460993990302085876e-02 1.037412509322166443e-01 1.710785329341888428e-01 -1.550458967685699463e-01 -2.923046946525573730e-01 -1.140343695878982544e-01 -6.577695161104202271e-02 -2.268633693456649780e-01 3.087947070598602295e-01 2.167363613843917847e-01 1.793563514947891235e-01 2.658147811889648438e-01 1.073181722313165665e-02 -3.635568171739578247e-02 -1.506805568933486938e-01 -8.419311791658401489e-02 4.543781653046607971e-02 2.446880787611007690e-01 -5.521227046847343445e-02 -2.673458866775035858e-02 -9.434327483177185059e-02 -1.580328643321990967e-01
2.585589289665222168e-01 3.956967964768409729e-02 8.061811327934265137e-02 -2.631534934043884277e-01 -2.554829418659210205e-01 1.690630316734313965e-01 -8.899948559701442719e-03 -2.364222407341003418e-01 -1.223600953817367554e-01 2.470683008432388306e-01 8.756859600543975830e-02 1.752410382032394409e-01 3.067161440849304199e-01 -2.482612878084182739e-01 -8.238172531127929688e-02 3.788681700825691223e-02 7.594516128301620483e-02 -3.117088377475738525e-01 2.601649463176727295e-01 -1.241492293775081635e-02 4.978933930397033691e-02 6.043123453855514526e-02 9.854896925389766693e-03 8.882541954517364502e-02 -3.780144080519676208e-02 -5.768831446766853333e-02 1.758114546537399292e-01 3.233398497104644775e-01 7.532227039337158203e-02 -2.888552248477935791e-01 -2.070882171392440796e-02 1.141844093799591064e-01
3.946772217750549316e-02 1.001496762037277222e-01 -2.429234422743320465e-02 -3.426107764244079590e-02 -2.426206767559051514e-01 -2.771128900349140167e-02 9.847211837768554688e-02 -8.514319360256195068e-02 6.224190071225166321e-02 -2.566058933734893799e-01 2.271859049797058105e-01 2.288149595260620117e-01 6.049555912613868713e-02 5.200645327568054199e-02 -4.871408045291900635e-01 -1.459739357233047485e-01 -1.026995182037353516e-01 -1.474551409482955933e-01 -4.715947806835174561e-02 -2.998263239860534668e-01 -3.410923108458518982e-02 -9.961143881082534790e-02 -1.455693040043115616e-02 2.626003921031951904e-01 -3.951751813292503357e-02 2.675958871841430664e-01 6.872981786727905273e-02 3.477194309234619141e-01 -2.307133004069328308e-02 -4.790067300200462341e-02 2.511265575885772705e-01 -4.516989365220069885e-02
4.539250582456588745e-02 1.310598701238632202e-01 1.740132570266723633e-01 -1.557379812002182007e-01 -5.018195603042840958e-03 5.624055862426757812e-02 1.978463530540466309e-01 1.728763803839683533e-02 1.284514553844928741e-02 2.012373507022857666e-01 4.752851650118827820e-02 9.036318212747573853e-02 9.119533933699131012e-03 2.395981363952159882e-02 1.445343047380447388e-01 -1.128480806946754456e-01 -3.496499359607696533e-01 -1.848651915788650513e-01 2.213657647371292114e-01 3.495606184005737305e-01 3.194426372647285461e-02 2.714927196502685547e-01 -1.274324953556060791e-02 1.347599774599075317e-01 -9.106121957302093506e-02 1.410945504903793335e-01 1.785779744386672974e-02 4.091090857982635498e-01 1.627179384231567383e-01 2.904901802539825439e-01 2.457849681377410889e-01 -1.019387915730476379e-01
1.812717765569686890e-01 5.394004657864570618e-02 1.210435926914215088e-01 9.388823807239532471e-02 -2.446566075086593628e-01 2.523666620254516602e-01 -8.411891013383865356e-02 -1.770617067813873291e-01 4.272070527076721191e-01 -3.999760001897811890e-02 3.722539637237787247e-03 1.438330262899398804e-01 5.201147124171257019e-02 2.989256083965301514e-01 -1.017618700861930847e-01 -5.608768761157989502e-02 -1.139457747340202332e-01 -9.771064855158329010e-03 -7.857554405927658081e-02 -1.814988628029823303e-02 1.135828904807567596e-02 -1.198991434648633003e-03 1.184457466006278992e-01 3.074480593204498291e-01 8.291369676589965820e-02 2.550922036170959473e-01 -1.698529273271560669e-01 3.991601467132568359e-01 -1.804875433444976807e-01 2.038943469524383545e-01 2.113468013703823090e-02 -7.371376454830169678e-02
2.813566625118255615e-01 1.333644539117813110e-01 1.781103610992431641e-01 1.167491227388381958e-01 -2.380002439022064209e-01 1.204802915453910828e-01 9.258588403463363647e-02 -1.891513168811798096e-01 3.045966029167175293e-01 -2.421326935291290283e-02 1.909249424934387207e-01 8.827210962772369385e-02 3.640840202569961548e-02 2.685677409172058105e-01 4.388028383255004883e-02 1.267729401588439941e-01 -1.421692222356796265e-01 -5.802940204739570618e-02 1.977318227291107178e-01 1.162853538990020752e-01 2.090260386466979980e-01 1.580566316843032837e-01 2.616947516798973083e-02 5.222178697586059570e-01 -1.462469100952148438e-01 -2.598061785101890564e-02 -1.462094113230705261e-02 2.075167000293731689e-01 -4.061837494373321533e-02 4.268995672464370728e-02 -1.298146843910217285e-01 9.588491171598434448e-02
3.013215661048889160e-01 1.733467876911163330e-01 1.444772630929946899e-01 6.552443653345108032e-02 -1.334978826344013214e-02 3.137930929660797119e-01 1.135589778423309326e-01 -4.248807728290557861e-01 8.586873859167098999e-02 -1.730584502220153809e-01 2.005130797624588013e-01 2.912156581878662109e-01 8.818413317203521729e-02 1.361539810895919800e-01 -1.696968525648117065e-01 6.887605041265487671e-02 -1.684397906064987183e-01 4.180768039077520370e-03 1.701794937252998352e-02 2.525100857019424438e-02 2.222081720829010010e-01 2.732872664928436279e-01 4.178705811500549316e-02 2.459482252597808838e-01 -1.289539933204650879e-01 1.411037519574165344e-02 1.939638704061508179e-01 1.643900871276855469e-01 3.974819183349609375e-02 4.240759834647178650e-02 6.681308895349502563e-02 -1.865564435720443726e-01
5.779270455241203308e-02 -1.578725129365921021e-01 7.963590323925018311e-02 -1.242044121026992798e-01 -1.748764812946319580e-01 1.350211352109909058e-01 4.519983381032943726e-02 -3.331516683101654053e-01 -1.668714731931686401e-01 1.018560826778411865e-01 5.069363489747047424e-02 -2.040483802556991577e-01 1.000569537281990051e-01 2.126728594303131104e-01 -9.773922711610794067e-02 -5.172712728381156921e-02 -7.225074619054794312e-02 1.951301470398902893e-02 5.056720972061157227e-01 4.663230851292610168e-02 1.900820583105087280e-01 -2.640885300934314728e-02 8.262932300567626953e-02 9.870953857898712158e-02 1.582236289978027344e-01 1.837816983461380005e-01 2.288205772638320923e-01 3.474105894565582275e-01 1.181603148579597473e-01 1.102528721094131470e-01 2.335578761994838715e-02 -2.506393194198608398e-01
1.020074412226676941e-01 1.974792182445526123e-01 1.921281665563583374e-01 2.819631062448024750e-02 -1.327271759510040283e-01 3.043519519269466400e-02 -8.657606318593025208e-03 -6.846012175083160400e-02 1.115351170301437378e-01 -2.758974432945251465e-01 -2.213807404041290283e-02 1.085038110613822937e-01 -6.500378251075744629e-02 -7.508798036724328995e-03 -7.573559880256652832e-02 1.753570139408111572e-01 -1.226509585976600647e-01 -4.634037613868713379e-01 1.586380004882812500e-01 -9.652450680732727051e-02 7.199143618345260620e-02 4.221618175506591797e-01 1.526900231838226318e-01 2.151933461427688599e-01 1.550662219524383545e-01 2.551830410957336426e-01 2.165651321411132812e-01 1.674404740333557129e-01 -1.351878345012664795e-01 1.373090595006942749e-01 -1.611143201589584351e-01 -5.924560129642486572e-02
1.171037405729293823e-01 2.491509467363357544e-01 1.140885204076766968e-01 1.181354597210884094e-01 1.218336820602416992e-01 8.104122243821620941e-03 4.377094097435474396e-03 9.819602966308593750e-02 -1.400482654571533203e-01 2.724262475967407227e-01 2.189001291990280151e-01 2.503084391355514526e-02 1.849854141473770142e-01 -8.138092607259750366e-02 -1.719779968261718750e-01 -9.046415239572525024e-02 -2.061588913202285767e-01 -2.155663259327411652e-02 2.827686965465545654e-01 3.108541294932365417e-02 2.815555632114410400e-01 1.961259841918945312e-01 4.172369539737701416e-01 -7.058111578226089478e-02 8.387188613414764404e-02 3.709549605846405029e-01 1.513781100511550903e-01 2.154645621776580811e-01 -5.511891469359397888e-02 -6.260693073272705078e-02 -4.620885476469993591e-02 8.898479491472244263e-02
9.805630892515182495e-03 1.568802893161773682e-01 2.372962236404418945e-01 3.080841898918151855e-01 4.202735424041748047e-02 1.193817630410194397e-01 -1.478262096643447876e-01 -9.797202050685882568e-02 -2.128898650407791138e-01 -6.528087705373764038e-02 8.037494868040084839e-02 3.935598209500312805e-02 3.485349193215370178e-02 5.352919697761535645e-01 -2.042327374219894409e-01 -6.332462280988693237e-02 -2.655734121799468994e-01 1.088394895195960999e-01 1.626822799444198608e-01 1.926519870758056641e-01 8.253373205661773682e-02 -1.345758885145187378e-01 1.013125628232955933e-01 2.649139761924743652e-01 8.662142604589462280e-02 -9.292437136173248291e-02 -3.965542837977409363e-02 2.501558065414428711e-01 1.446531116962432861e-01 -7.483045756816864014e-02 1.519955992698669434e-01 -6.553102284669876099e-02
2.146203964948654175e-01 -2.693675458431243896e-02 1.879392862319946289e-01 -6.894110888242721558e-02 -2.755111455917358398e-01 1.508541107177734375e-01 -1.792555451393127441e-01 -2.042707800865173340e-01 -1.687577217817306519e-01 -3.410016372799873352e-02 1.092924848198890686e-01 -2.359018623828887939e-01 1.789451837539672852e-01 1.838022917509078979e-01 1.075054034590721130e-01 -9.289360046386718750e-02 -1.933354139328002930e-01 3.438754007220268250e-02 2.942818999290466309e-01 -2.204442769289016724e-01 4.307751730084419250e-02 1.431524902582168579e-01 5.184752866625785828e-02 -2.585355378687381744e-02 6.819211691617965698e-02 -3.862264379858970642e-02 8.620630949735641479e-02 4.697527587413787842e-01 6.000994518399238586e-02 2.867162823677062988e-01 1.792584955692291260e-01 -7.578040659427642822e-02
8.597781509160995483e-02 3.360302448272705078e-01 -7.580976933240890503e-02 -2.922903187572956085e-02 -2.041916698217391968e-01 1.955488324165344238e-02 -1.292363554239273071e-01 -1.964103877544403076e-01 7.195458561182022095e-02 -2.721018902957439423e-02 -1.409485004842281342e-02 4.472330808639526367e-01 9.852410107851028442e-02 -2.155552357435226440e-01 1.506053470075130463e-02 -2.734107673168182373e-01 -9.892725944519042969e-02 -2.374027296900749207e-02 2.172664850950241089e-01 -5.246622487902641296e-03 1.377109885215759277e-01 -6.798242032527923584e-02 -1.084231436252593994e-01 3.563427925109863281e-01 1.473111100494861603e-02 -5.844833329319953918e-02 -1.482334583997726440e-01 1.985719203948974609e-01 -1.334043294191360474e-01 -3.203263878822326660e-01 1.587100327014923096e-01 -8.895535022020339966e-02
-4.775648564100265503e-02 1.641229391098022461e-01 4.304356500506401062e-02 -2.339293807744979858e-01 -1.327564567327499390e-01 -1.899932324886322021e-01 1.145876646041870117e-01 -9.433704614639282227e-02 1.162342727184295654e-01 6.965734995901584625e-03 2.253677845001220703e-01 1.830081492662429810e-01 1.620826721191406250e-01 1.702058129012584686e-02 -2.947554588317871094e-01 -3.585828542709350586e-01 5.455275531858205795e-03 -1.368401050567626953e-01 2.375176548957824707e-01 1.366555597633123398e-02 3.382452577352523804e-02 1.997554749250411987e-01 -8.614602684974670410e-02 1.428624242544174194e-01 -5.819071829319000244e-02 1.896332502365112305e-01 3.674494922161102295e-01 2.474856525659561157e-01 -9.874013066291809082e-02 -5.036025494337081909e-02 2.463824748992919922e-01 -2.138979136943817139e-01
9.328824281692504883e-02 -9.057075530290603638e-02 1.332933753728866577e-01 3.523731827735900879e-01 1.760785840451717377e-02 2.111800946295261383e-02 1.286404430866241455e-01 -1.350241303443908691e-01 -7.829548418521881104e-02 1.023430526256561279e-01 2.302733063697814941e-01 -6.876778602600097656e-02 1.686225980520248413e-01 1.418187469244003296e-01 -6.282474845647811890e-02 1.648647636175155640e-01 -2.171034961938858032e-01 -1.432012021541595459e-01 1.608677506446838379e-01 -3.805070370435714722e-02 1.619846522808074951e-01 4.272648692131042480e-01 4.375712871551513672e-01 2.118002176284790039e-01 -1.276374906301498413e-01 1.524247080087661743e-01 -1.485646069049835205e-01 1.711487174034118652e-01 -1.198244746774435043e-02 -1.389760076999664307e-01 3.297001495957374573e-02 8.347507566213607788e-03
1.753413379192352295e-01 3.291923552751541138e-02 4.907814785838127136e-02 2.451808005571365356e-01 -2.918533748015761375e-03 1.115613430738449097e-01 -2.939937412738800049e-01 3.616214543581008911e-02 8.806706219911575317e-02 8.324664831161499023e-02 3.301547467708587646e-01 -1.850897446274757385e-02 1.731429994106292725e-01 -4.688335582613945007e-03 -2.407926321029663086e-02 5.900941044092178345e-02 -1.836342960596084595e-01 -7.961571216583251953e-02 4.016429185867309570e-02 3.395418822765350342e-01 2.276128977537155151e-01 3.002971410751342773e-01 3.893257677555084229e-02 5.545718967914581299e-02 -2.645661234855651855e-01 2.296588122844696045e-01 1.028129234910011292e-01 3.743105828762054443e-01 -6.839214265346527100e-02 1.916031986474990845e-01 -3.208296000957489014e-02 -1.672927141189575195e-01
2.727893292903900146e-01 3.887172937393188477e-01 -1.705311089754104614e-01 -2.095511853694915771e-01 -1.979619711637496948e-01 2.512076199054718018e-01 1.421289169229567051e-03 -3.927423432469367981e-02 1.311560720205307007e-01 1.378258503973484039e-02 3.321727812290191650e-01 -2.527472749352455139e-02 8.252884447574615479e-02 -1.583819240331649780e-01 -1.398363988846540451e-02 -2.123366296291351318e-02 -8.954589813947677612e-02 -3.424661466851830482e-03 2.178043127059936523e-01 -4.439517110586166382e-02 -4.189994186162948608e-02 1.283131241798400879e-01 1.683984994888305664e-01 8.304399996995925903e-02 1.100507676601409912e-01 -8.947398513555526733e-02 2.629093825817108154e-01 1.906863003969192505e-01 4.463667273521423340e-01 2.427160274237394333e-03 2.314509823918342590e-02 -2.106402255594730377e-02
1.573119908571243286e-01 -1.280291527509689331e-01 3.993488475680351257e-02 2.684571146965026855e-01 -1.842208653688430786e-01 2.411901801824569702e-01 -1.607428044080734253e-01 -1.747215241193771362e-01 -1.729717664420604706e-02 -3.933686017990112305e-02 2.608076632022857666e-01 -1.873273961246013641e-02 3.086083829402923584e-01 5.402750894427299500e-02 -3.032149374485015869e-01 1.467425376176834106e-01 2.007352933287620544e-02 -1.135518476366996765e-01 2.949472367763519287e-01 7.844034582376480103e-02 3.655960783362388611e-02 2.714681625366210938e-01 3.305807411670684814e-01 2.228673994541168213e-01 -2.403911203145980835e-01 5.628057941794395447e-02 -5.135668441653251648e-02 8.583661168813705444e-02 -1.906213164329528809e-01 -7.980777323246002197e-02 2.787808701395988464e-02 3.359231050126254559e-04
-9.897214919328689575e-02 1.042066514492034912e-01 1.272362768650054932e-01 8.630731701850891113e-02 3.282794356346130371e-02 9.289862960577011108e-02 -1.957575678825378418e-01 9.617143124341964722e-02 -3.823604434728622437e-02 -2.882873415946960449e-01 1.462767571210861206e-01 8.256942778825759888e-02 1.391953825950622559e-01 1.473628431558609009e-01 -8.960241079330444336e-02 -1.663289219141006470e-01 -3.506668806076049805e-01 -2.315889447927474976e-01 4.600116237998008728e-02 -1.474627107381820679e-01 6.159447133541107178e-02 -2.618753015995025635e-01 2.714588046073913574e-01 7.943075895309448242e-02 3.524427488446235657e-02 1.705670654773712158e-01 -8.268471807241439819e-02 3.676957488059997559e-01 -1.501733809709548950e-01 1.782337389886379242e-02 3.252220749855041504e-01 -2.345492392778396606e-01
-2.062147557735443115e-01 1.806267052888870239e-01 4.451377391815185547e-01 2.970957159996032715e-01 -1.503402739763259888e-01 7.254736870527267456e-02 4.204621165990829468e-02 -2.631998062133789062e-01 2.357383519411087036e-01 -6.934884935617446899e-02 2.785983979701995850e-01 -3.063844703137874603e-02 6.355877965688705444e-02 3.175507485866546631e-02 -3.160268440842628479e-02 9.645719081163406372e-02 6.059109047055244446e-02 -8.274775743484497070e-02 4.430847987532615662e-02 -5.369769874960184097e-03 1.277813613414764404e-01 2.438694834709167480e-01 1.417184770107269287e-01 1.334346830844879150e-01 -2.155741155147552490e-01 -1.087568420916795731e-02 -4.457652941346168518e-02 3.490122556686401367e-01 1.819901913404464722e-01 1.277793496847152710e-01 1.979981213808059692e-01 -1.443167915567755699e-03
1.437018513679504395e-01 1.539116054773330688e-01 1.474794000387191772e-01 -7.712444663047790527e-02 -4.018937647342681885e-01 2.469220608472824097e-01 -1.428678035736083984e-01 -2.859914600849151611e-01 -3.589287996292114258e-01 8.587244898080825806e-02 4.316481202840805054e-02 -9.765908867120742798e-02 3.155998513102531433e-02 3.936356306076049805e-02 9.481606632471084595e-02 -3.257139027118682861e-02 -3.277282044291496277e-02 -1.449887752532958984e-01 3.669854700565338135e-01 -2.308708429336547852e-01 -1.577522903680801392e-01 -1.022302433848381042e-01 5.084513500332832336e-02 8.023785799741744995e-02 1.907467097043991089e-01 1.175373196601867676e-01 8.799695968627929688e-02 3.117426335811614990e-01 4.128979519009590149e-03 7.111485302448272705e-02 -5.322222597897052765e-03 -1.685399711132049561e-01
1.474538147449493408e-01 1.893376857042312622e-01 6.046368554234504700e-02 2.426364123821258545e-01 1.858285628259181976e-02 1.619811952114105225e-01 1.082227379083633423e-01 -1.282161623239517212e-01 3.238075077533721924e-01 -7.701226323843002319e-02 1.079997345805168152e-01 3.357967436313629150e-01 2.800065092742443085e-03 -2.800155282020568848e-01 -2.840773165225982666e-01 -7.673680037260055542e-02 -1.476182602345943451e-02 -1.770905554294586182e-01 2.221314013004302979e-01 2.180200964212417603e-01 2.456716299057006836e-01 1.260729432106018066e-01 1.457863003015518188e-01 2.599627375602722168e-01 9.725128859281539917e-02 5.637343972921371460e-03 -1.545673608779907227e-01 1.907575875520706177e-01 1.643725633621215820e-01 5.303250625729560852e-02 -1.057741641998291016e-01 -1.435604095458984375e-01
6.438085436820983887e-02 1.395133286714553833e-01 7.255177944898605347e-03 -4.145999997854232788e-02 -1.492764707654714584e-02 2.280222177505493164e-01 1.153628304600715637e-01 -2.941038608551025391e-01 -2.521745562553405762e-01 -1.011855006217956543e-01 -1.692020744085311890e-01 1.186138316988945007e-01 1.367854177951812744e-01 1.052470058202743530e-01 -2.368518263101577759e-01 -2.335860133171081543e-01 3.286579996347427368e-02 -1.813724935054779053e-01 3.228388130664825439e-01 3.108713217079639435e-02 3.418585658073425293e-01 -1.197720598429441452e-02 1.875419318675994873e-01 1.975142583250999451e-02 1.413016766309738159e-01 6.157574430108070374e-02 -2.161130458116531372e-01 2.618822157382965088e-01 -6.946927309036254883e-02 -2.844698429107666016e-01 1.480162292718887329e-01 1.648530215024948120e-01
-9.405024349689483643e-02 4.248212277889251709e-01 5.622155964374542236e-02 8.905981481075286865e-02 -1.789805591106414795e-01 1.785911619663238525e-01 1.987057775259017944e-01 -1.558263301849365234e-01 -1.041892543435096741e-01 1.144436746835708618e-01 8.917930722236633301e-02 8.133052289485931396e-02 -3.195739351212978363e-03 -1.008340865373611450e-01 -1.141906976699829102e-01 1.863403171300888062e-01 -3.157285749912261963e-01 1.529172658920288086e-01 5.608160048723220825e-03 -1.531127654016017914e-02 1.273388266563415527e-01 1.803897321224212646e-01 2.128819525241851807e-01 2.762661278247833252e-01 -2.319798916578292847e-01 5.372489616274833679e-02 1.748439855873584747e-02 1.948615461587905884e-01 -4.238044619560241699e-01 -6.618989631533622742e-03 3.240652009844779968e-02 -7.759266346693038940e-02
2.778348028659820557e-01 8.256893604993820190e-03 1.321652680635452271e-01 1.271146982908248901e-01 -1.311464309692382812e-01 2.212385237216949463e-01 3.387269005179405212e-02 -3.678832650184631348e-01 2.097738236188888550e-01 -8.621005713939666748e-02 1.571548581123352051e-01 1.299465745687484741e-01 8.676245808601379395e-03 9.828405827283859253e-02 -2.252869606018066406e-01 1.098200678825378418e-01 -8.335760980844497681e-02 3.077430278062820435e-02 -2.556379698216915131e-02 1.070241257548332214e-01 2.452899068593978882e-01 3.442297577857971191e-01 4.084454104304313660e-02 2.147180736064910889e-01 -1.763598620891571045e-01 -7.387599349021911621e-02 1.379030495882034302e-01 4.342438280582427979e-01 2.766470238566398621e-02 1.442060321569442749e-01 -3.750006668269634247e-03 -9.356839209794998169e-02
1.024430990219116211e-01 1.634218096733093262e-01 3.087539970874786377e-02 2.458724528551101685e-01 -1.976799368858337402e-01 3.750767931342124939e-02 -1.979961693286895752e-01 -2.530527412891387939e-01 -2.378538623452186584e-02 -1.298156380653381348e-01 2.040207386016845703e-01 2.390415221452713013e-02 -1.039613038301467896e-01 -1.095811873674392700e-01 4.393883515149354935e-03 -1.159045752137899399e-02 -8.554260432720184326e-02 -2.651289701461791992e-01 1.289080828428268433e-01 -2.507017552852630615e-01 9.268046915531158447e-02 4.651407599449157715e-01 -1.585832983255386353e-01 1.377901881933212280e-01 -8.562753349542617798e-02 1.561890393495559692e-01 -1.358157098293304443e-01 4.013300240039825439e-01 -1.649499386548995972e-01 -9.832499781623482704e-04 -5.413199588656425476e-02 -8.687951415777206421e-02
3.538046479225158691e-01 1.860581040382385254e-01 -6.132761761546134949e-02 2.873477339744567871e-01 -2.425779551267623901e-01 1.651164293289184570e-01 -8.950272947549819946e-02 -2.028666585683822632e-01 -3.498285710811614990e-01 5.233005806803703308e-02 3.264652788639068604e-01 2.991090714931488037e-02 5.426439270377159119e-02 8.347521722316741943e-02 7.151835411787033081e-02 -1.265537738800048828e-01 -6.197743862867355347e-02 -3.140266984701156616e-02 2.145715616643428802e-02 -3.026140294969081879e-02 2.032031714916229248e-01 -1.316833943128585815e-01 -1.720399409532546997e-02 2.602215409278869629e-01 2.258954942226409912e-01 1.528097987174987793e-01 -9.170966222882270813e-03 2.428041696548461914e-01 1.485547274351119995e-01 -6.407165527343750000e-02 -2.430592328310012817e-01 5.873394757509231567e-02
1.508255954831838608e-02 1.123893484473228455e-01 -6.538421660661697388e-02 1.977152228355407715e-01 -2.202192991971969604e-01 1.909252628684043884e-02 -2.660714648663997650e-02 -7.286991924047470093e-02 -2.243385910987854004e-01 1.312139779329299927e-01 2.012772485613822937e-02 -3.869822993874549866e-02 -2.232005447149276733e-02 3.860484957695007324e-01 -1.663566976785659790e-01 -2.369856536388397217e-01 -2.377580404281616211e-01 -4.314661957323551178e-03 5.143488571047782898e-02 2.350260270759463310e-03 1.095167845487594604e-01 3.509115893393754959e-03 4.930819571018218994e-02 4.013602733612060547e-01 -9.820420295000076294e-02 2.718801423907279968e-02 1.214410178363323212e-02 3.188598752021789551e-01 3.001632988452911377e-01 1.145553812384605408e-01 3.470177948474884033e-01 -1.245348453521728516e-01
2.940127253532409668e-01 1.895324438810348511e-01 -5.754012614488601685e-02 -3.129224106669425964e-02 -3.044209778308868408e-01 8.724960684776306152e-02 -2.182912230491638184e-01 -5.055719614028930664e-02 -1.590143889188766479e-01 2.327481061220169067e-01 9.729325026273727417e-02 -1.321419328451156616e-01 -2.406966686248779297e-01 1.198066165670752525e-03 -6.565338373184204102e-02 -3.821068406105041504e-01 -1.969661712646484375e-01 -7.109613716602325439e-02 2.512924671173095703e-01 -1.888280510902404785e-01 3.076335415244102478e-03 6.565309315919876099e-02 -3.999411314725875854e-02 1.205363944172859192e-01 1.225483044981956482e-02 5.940341204404830933e-02 1.637027710676193237e-01 2.993997335433959961e-01 2.053933888673782349e-01 -7.130807638168334961e-02 2.430531531572341919e-01 -1.365608870983123779e-01
4.470871295779943466e-03 4.933684170246124268e-01 -7.977481931447982788e-03 -1.674259081482887268e-02 3.066852502524852753e-02 9.211381524801254272e-02 4.238506034016609192e-02 -1.389338821172714233e-01 -1.307896673679351807e-01 2.671622633934020996e-01 1.650352030992507935e-01 2.148189842700958252e-01 1.151947528123855591e-01 -2.367770969867706299e-01 -1.318238582462072372e-02 -7.288819551467895508e-02 -1.179434638470411301e-02 1.155830770730972290e-01 8.652920275926589966e-02 -1.244534626603126526e-01 2.903738617897033691e-01 -7.217118144035339355e-02 3.921571075916290283e-01 1.212109550833702087e-01 9.433720260858535767e-02 3.081888556480407715e-01 8.046878874301910400e-02 2.404889911413192749e-01 -6.800886988639831543e-02 6.867453455924987793e-02 -7.081805914640426636e-02 -1.094887554645538330e-01
2.215396165847778320e-01 3.782917931675910950e-02 1.068803668022155762e-01 1.592893451452255249e-01 -2.143771573901176453e-02 9.029009938240051270e-02 2.007686793804168701e-01 -3.858499825000762939e-01 1.556542366743087769e-01 -1.214557737112045288e-01 6.834955513477325439e-02 1.680929511785507202e-01 -2.523797377943992615e-02 4.702157154679298401e-02 -2.389758527278900146e-01 1.380852609872817993e-01 -7.206315547227859497e-02 5.839774757623672485e-02 2.689524292945861816e-01 9.116359800100326538e-02 3.188032805919647217e-01 2.691597640514373779e-01 7.007073611021041870e-02 3.047485053539276123e-01 -1.367778778076171875e-01 -1.215311214327812195e-01 1.836082339286804199e-01 2.768660187721252441e-01 1.147940531373023987e-01 7.324437797069549561e-02 9.694686159491539001e-03 -2.009129077196121216e-01
4.448775202035903931e-02 2.899670004844665527e-01 -2.134590595960617065e-01 1.102084964513778687e-01 1.383130699396133423e-01 1.524016410112380981e-01 -8.559995144605636597e-02 -1.135235428810119629e-01 -1.029891446232795715e-01 1.561960726976394653e-01 3.585714474320411682e-02 -2.531551010906696320e-02 1.128973513841629028e-01 -4.275802150368690491e-02 -2.772631049156188965e-01 -1.418613940477371216e-01 3.338495641946792603e-02 -2.203038632869720459e-01 -6.337322294712066650e-03 -1.279573291540145874e-01 2.319969534873962402e-01 -1.315515786409378052e-01 3.531056344509124756e-01 1.917117275297641754e-02 8.655966073274612427e-02 4.718843698501586914e-01 8.684257417917251587e-02 3.147611916065216064e-01 1.518359780311584473e-01 -8.941889554262161255e-02 -6.725243479013442993e-02 -1.027408018708229065e-01
2.515423893928527832e-01 1.373636573553085327e-01 -4.329755902290344238e-03 -7.631616294384002686e-02 -2.442216426134109497e-01 1.762073636054992676e-01 6.995500624179840088e-02 1.963710784912109375e-01 1.811369210481643677e-01 1.971854120492935181e-01 -1.468542516231536865e-01 -5.836765095591545105e-02 7.015109807252883911e-02 2.855421006679534912e-01 -6.789253652095794678e-02 -1.239343807101249695e-01 -2.927990257740020752e-02 -2.091799527406692505e-01 3.133277595043182373e-01 -1.501596570014953613e-01 2.036196887493133545e-01 2.507546842098236084e-01 4.785658419132232666e-02 1.964314281940460205e-01 2.705719470977783203e-01 4.248759523034095764e-02 -2.805561758577823639e-02 2.960907816886901855e-01 1.825993508100509644e-01 -1.334891840815544128e-02 3.337512910366058350e-02 -2.571381330490112305e-01
2.892549932003021240e-01 1.350526660680770874e-01 1.626145541667938232e-01 2.203882299363613129e-02 -3.442544937133789062e-01 1.254735048860311508e-02 -1.829888075590133667e-01 -9.873687475919723511e-02 -1.910103857517242432e-01 1.041464060544967651e-01 -5.843113735318183899e-02 7.198102772235870361e-02 -7.849740982055664062e-02 1.839371174573898315e-01 -1.262478977441787720e-01 -2.119040936231613159e-01 5.865423753857612610e-02 -7.703713327646255493e-02 1.960796415805816650e-01 2.510983943939208984e-01 2.757677733898162842e-01 -9.390256553888320923e-02 3.718573972582817078e-02 3.114863038063049316e-01 -4.325371235609054565e-02 9.464132785797119141e-02 1.391008049249649048e-01 2.523698508739471436e-01 6.059309840202331543e-02 -3.523460328578948975e-01 3.704853355884552002e-02 -1.878648251295089722e-01
2.532667517662048340e-01 9.439752250909805298e-02 9.800753556191921234e-03 -1.259383261203765869e-01 1.096921600401401520e-02 4.906065389513969421e-02 1.062172129750251770e-01 -2.500808238983154297e-02 1.120128333568572998e-01 -1.097894012928009033e-01 8.657104521989822388e-02 1.486620604991912842e-01 5.790111050009727478e-02 -1.150209903717041016e-01 -7.156206667423248291e-02 -3.744402229785919189e-01 1.849962025880813599e-01 -3.502801954746246338e-01 4.007430970668792725e-01 3.621203452348709106e-02 -9.570639580488204956e-02 6.211008504033088684e-02 6.516757607460021973e-02 2.710945904254913330e-01 7.514743506908416748e-02 -2.439577504992485046e-02 2.826833426952362061e-01 3.551559746265411377e-01 4.478600621223449707e-02 1.464504841715097427e-02 9.332346171140670776e-02 2.182870060205459595e-01
3.850014507770538330e-02 1.581088900566101074e-01 1.354068610817193985e-02 -6.494341790676116943e-02 -3.820643573999404907e-02 7.161031663417816162e-02 -1.111882999539375305e-01 2.312492430210113525e-01 7.260973751544952393e-02 1.912157386541366577e-01 2.518786676228046417e-02 6.013828143477439880e-02 2.464020848274230957e-01 2.249243557453155518e-01 -1.225753575563430786e-01 -1.272176951169967651e-01 -2.411068826913833618e-01 -8.951730281114578247e-02 1.480922549962997437e-01 3.501844704151153564e-01 1.660531610250473022e-01 -1.133155450224876404e-01 3.109966218471527100e-01 9.296371787786483765e-02 -9.472842514514923096e-02 -1.316011548042297363e-01 9.870616346597671509e-02 4.678331017494201660e-01 -2.618037909269332886e-02 7.921500504016876221e-02 8.700877428054809570e-02 -2.866621315479278564e-01
3.610228598117828369e-01 1.200386658310890198e-01 -2.045152634382247925e-01 -8.582656085491180420e-02 2.546668238937854767e-02 2.570656687021255493e-02 -1.610383391380310059e-02 -1.144404634833335876e-01 2.883114516735076904e-01 -1.693425625562667847e-01 3.383996784687042236e-01 2.170178592205047607e-01 1.315140128135681152e-01 9.438608586788177490e-02 7.442364096641540527e-02 -6.386177986860275269e-02 4.442965239286422729e-02 -1.652881950139999390e-01 1.617678850889205933e-01 9.126780182123184204e-02 -1.487293988466262817e-01 7.431123405694961548e-02 2.748026847839355469e-01 3.110622167587280273e-01 1.331656277179718018e-01 6.537035107612609863e-02 -8.018280565738677979e-02 2.976861298084259033e-01 -1.541540026664733887e-01 2.275847047567367554e-01 3.582993894815444946e-02 -1.567014902830123901e-01
8.875492960214614868e-02 -5.962936207652091980e-03 2.503520250320434570e-01 2.067886143922805786e-01 -1.260710656642913818e-01 2.320954799652099609e-01 2.459677495062351227e-02 -8.247964084148406982e-02 1.980899870395660400e-01 2.949242293834686279e-02 6.540252268314361572e-02 -2.212863974273204803e-02 -2.822566311806440353e-03 1.901658326387405396e-01 -4.095605313777923584e-01 2.635839581489562988e-01 -6.753839552402496338e-02 -3.371993601322174072e-01 9.237374365329742432e-02 -1.420969516038894653e-01 -6.844847649335861206e-02 3.091284632682800293e-01 1.462547034025192261e-01 2.413001209497451782e-01 -6.589470803737640381e-02 2.146717347204685211e-02 6.997341662645339966e-02 3.729095757007598877e-01 -2.196206524968147278e-02 -5.503181740641593933e-02 -1.341266185045242310e-02 1.091464683413505554e-01
2.940876483917236328e-01 1.123841702938079834e-01 1.752941012382507324e-01 1.326482146978378296e-01 -2.056951075792312622e-01 2.444377690553665161e-01 -1.326102912425994873e-01 -1.426136642694473267e-01 1.519195735454559326e-01 -8.719293773174285889e-02 1.819716095924377441e-01 -1.378814429044723511e-01 7.169131189584732056e-02 8.484672755002975464e-02 -2.969237565994262695e-01 2.331989854574203491e-01 6.104066595435142517e-02 -2.179211676120758057e-01 4.620412737131118774e-02 -1.181618720293045044e-01 8.837889879941940308e-02 4.228575527667999268e-01 3.008722662925720215e-01 1.684385687112808228e-01 -2.010911554098129272e-01 -6.826173514127731323e-02 1.590949296951293945e-02 2.058969438076019287e-01 -1.022845357656478882e-01 1.078553870320320129e-02 2.777921222150325775e-02 5.441952124238014221e-02
1.353757530450820923e-01 2.094565778970718384e-01 2.496434375643730164e-02 3.626627102494239807e-02 -6.327582150697708130e-02 1.080636084079742432e-01 -2.817288786172866821e-02 1.399029940366744995e-01 -2.534135282039642334e-01 1.079520806670188904e-01 1.211941093206405640e-01 1.371421366930007935e-01 1.130674928426742554e-01 2.303336858749389648e-01 4.704445600509643555e-02 1.582316868007183075e-02 -8.945070207118988037e-02 -3.957206904888153076e-01 4.275367259979248047e-01 2.268578857183456421e-01 1.860097050666809082e-01 -1.171094104647636414e-01 -1.951791718602180481e-02 1.626049578189849854e-01 -1.265738811343908310e-02 2.225663810968399048e-01 -1.190984547138214111e-01 2.149908989667892456e-01 5.324062332510948181e-02 -2.862386405467987061e-01 -1.548780947923660278e-01 1.711887717247009277e-01
1.022675186395645142e-01 3.568612337112426758e-01 -1.430246531963348389e-01 -7.169180363416671753e-02 -8.050820231437683105e-02 3.356440961360931396e-01 2.010272741317749023e-01 -1.523141264915466309e-01 -1.389181315898895264e-01 -2.728411257266998291e-01 5.121120251715183258e-03 1.309868507087230682e-02 2.069344818592071533e-01 1.817905008792877197e-01 -3.117435276508331299e-01 -9.751506149768829346e-02 9.814073145389556885e-02 -2.238451838493347168e-01 2.712891697883605957e-01 7.227480411529541016e-02 6.132732704281806946e-02 3.691051006317138672e-01 2.138398885726928711e-01 1.302103251218795776e-01 1.316971182823181152e-01 2.482459507882595062e-02 -1.491985283792018890e-02 6.724888831377029419e-02 -9.022237360477447510e-02 -5.129515007138252258e-02 4.069993644952774048e-02 -3.113517723977565765e-02
2.050455361604690552e-01 1.106275022029876709e-01 -5.991676449775695801e-02 9.747698903083801270e-02 -1.162201464176177979e-01 -1.459658518433570862e-02 4.743560031056404114e-02 5.289453547447919846e-03 7.102438248693943024e-03 1.974856704473495483e-01 1.702509373426437378e-01 -1.650369912385940552e-01 -6.809011101722717285e-02 5.284029841423034668e-01 -1.766631752252578735e-01 -1.059699729084968567e-01 -9.488797932863235474e-02 -1.791021972894668579e-02 2.968307435512542725e-01 -1.648038178682327271e-01 2.099531143903732300e-01 -1.594713181257247925e-01 -2.464102115482091904e-03 2.823269665241241455e-01 7.485980540513992310e-02 -1.539457738399505615e-01 -2.197464555501937866e-02 3.615636527538299561e-01 1.303688585758209229e-01 3.565981611609458923e-02 1.218294948339462280e-01 -1.662071943283081055e-01
-1.052273530513048172e-02 1.223820522427558899e-01 -1.280073523521423340e-01 7.569471746683120728e-02 -2.307330220937728882e-01 4.316103830933570862e-02 2.481216378509998322e-02 -1.696645170450210571e-01 -7.518509775400161743e-02 2.271777689456939697e-01 -4.350107535719871521e-02 3.679112065583467484e-03 -1.480307728052139282e-01 4.394626319408416748e-01 -1.441033631563186646e-01 -2.498681992292404175e-01 -8.815409243106842041e-02 -1.696850173175334930e-02 1.746867895126342773e-01 1.413075923919677734e-01 2.378379106521606445e-01 -1.145440060645341873e-02 -3.193538263440132141e-02 3.892240822315216064e-01 -1.424626111984252930e-01 -5.800406262278556824e-02 9.993637353181838989e-02 3.751616775989532471e-01 2.294778525829315186e-01 -5.900331772863864899e-03 1.505176424980163574e-01 -5.818455293774604797e-02
3.566808104515075684e-01 5.687772631645202637e-01 3.109719417989253998e-02 1.390353776514530182e-02 -8.428715914487838745e-02 1.296540070325136185e-02 9.412277489900588989e-03 -1.886532902717590332e-01 -2.092133909463882446e-01 1.672530323266983032e-01 7.789666205644607544e-02 9.216585010290145874e-02 2.118399739265441895e-01 5.203842371702194214e-02 -1.408521085977554321e-01 -1.150759309530258179e-01 -1.641531288623809814e-01 -3.198931217193603516e-01 -1.626969575881958008e-01 -1.605925858020782471e-01 1.854053735733032227e-01 -9.256944060325622559e-02 1.721724718809127808e-01 9.597832709550857544e-02 1.671720892190933228e-01 5.984800308942794800e-02 -7.418894767761230469e-02 1.424615681171417236e-01 3.163302317261695862e-04 8.369122445583343506e-02 8.523918688297271729e-02 5.702910944819450378e-02
1.390479654073715210e-01 1.687641590833663940e-01 -1.608831137418746948e-01 1.226818412542343140e-01 -3.193128407001495361e-01 -2.991196140646934509e-02 -1.728482544422149658e-01 2.020505070686340332e-01 -2.539401352405548096e-01 1.836998760700225830e-01 5.769954249262809753e-02 1.671700626611709595e-01 -9.313771128654479980e-02 2.133165448904037476e-01 -2.640384621918201447e-02 2.559368908405303955e-01 -2.245567589998245239e-01 -1.168807223439216614e-01 2.965172231197357178e-01 4.043195024132728577e-02 1.625288277864456177e-01 -4.488956928253173828e-02 2.794933617115020752e-01 2.254192680120468140e-01 8.616696298122406006e-02 -6.351604312658309937e-02 -1.910462975502014160e-01 2.929711043834686279e-01 -5.993965268135070801e-02 -1.207935437560081482e-02 -2.380701526999473572e-02 -1.967429071664810181e-01
1.951794177293777466e-01 2.309179604053497314e-01 -3.847597981803119183e-04 -2.094586342573165894e-01 2.080505155026912689e-02 2.093651741743087769e-01 -7.747654803097248077e-03 -8.848601579666137695e-02 6.307701021432876587e-02 2.830919921398162842e-01 2.344249337911605835e-01 1.011585071682929993e-01 -7.341287285089492798e-02 1.107726693153381348e-01 -1.667699962854385376e-01 -2.470646053552627563e-01 -7.263738662004470825e-02 3.408062085509300232e-02 -3.624654375016689301e-03 4.610940814018249512e-03 3.404501825571060181e-02 2.440787553787231445e-01 2.590309083461761475e-01 3.445923924446105957e-01 8.122290670871734619e-02 3.800548240542411804e-02 -1.737880855798721313e-01 2.816465198993682861e-01 -3.147478103637695312e-01 -3.027635999023914337e-02 2.619147896766662598e-01 -1.324166953563690186e-01
-2.306275255978107452e-02 1.035504639148712158e-01 1.846182197332382202e-01 5.120581984519958496e-01 1.990033686161041260e-01 1.919204890727996826e-01 -1.057475432753562927e-02 3.159187361598014832e-02 1.791412234306335449e-01 1.809072047472000122e-01 1.223429590463638306e-01 5.923883244395256042e-02 4.234032705426216125e-02 -2.048107236623764038e-01 -1.564703434705734253e-01 -6.802193075418472290e-02 -2.412873357534408569e-01 1.144321858882904053e-01 1.756423115730285645e-01 -9.091129153966903687e-02 -1.656034588813781738e-02 8.560226112604141235e-02 3.146127983927726746e-02 3.452427685260772705e-01 6.690805894322693348e-04 3.134753182530403137e-02 -9.573715180158615112e-02 4.439857304096221924e-01 -4.191128537058830261e-02 -3.606441617012023926e-02 -3.845664486289024353e-02 -9.351068735122680664e-02
2.212715297937393188e-01 9.887219965457916260e-02 3.303378820419311523e-02 3.811870217323303223e-01 -6.333667039871215820e-02 3.055673651397228241e-02 -1.459244340658187866e-01 -1.975769698619842529e-01 -1.183314397931098938e-01 -1.043842807412147522e-01 9.702090173959732056e-02 -5.829227715730667114e-02 -1.574573814868927002e-01 -9.798040613532066345e-03 -3.252108395099639893e-01 1.765282899141311646e-01 -1.267711911350488663e-02 9.237682819366455078e-02 1.855123490095138550e-01 2.212892286479473114e-02 3.469650074839591980e-02 4.018262326717376709e-01 -5.490875244140625000e-02 3.927929699420928955e-01 9.182222187519073486e-02 2.469186112284660339e-02 -1.908113509416580200e-01 2.964347004890441895e-01 -1.656913608312606812e-01 4.276335984468460083e-02 3.323318436741828918e-02 -5.283536761999130249e-02
-5.600355565547943115e-02 1.367622166872024536e-01 1.171848773956298828e-01 9.265923500061035156e-02 -4.491521045565605164e-02 1.212117001414299011e-01 6.219547986984252930e-02 -2.052971273660659790e-01 -6.142597272992134094e-02 1.140492558479309082e-01 1.160877384245395660e-02 1.137203425168991089e-01 1.431978493928909302e-01 -6.167471874505281448e-03 -1.589055806398391724e-01 5.386878177523612976e-02 -8.351797610521316528e-02 1.049434840679168701e-01 1.112101227045059204e-02 -2.116229981184005737e-01 1.544941663742065430e-01 2.991622090339660645e-01 4.193932116031646729e-01 2.233630269765853882e-01 -3.025585114955902100e-01 1.471639275550842285e-01 1.582303792238235474e-01 2.743909358978271484e-01 -3.088224828243255615e-01 9.052000194787979126e-02 -8.712792396545410156e-02 -2.963878214359283447e-01
2.479572147130966187e-01 3.490291535854339600e-01 -2.249968610703945160e-02 -9.362173825502395630e-02 -2.950954437255859375e-01 1.637306809425354004e-01 3.029426559805870056e-02 -5.026820581406354904e-04 1.690139770507812500e-01 1.550963521003723145e-01 -1.341297626495361328e-01 1.151334419846534729e-01 -9.677807986736297607e-02 3.505520522594451904e-01 -1.152666658163070679e-01 -1.006753444671630859e-01 -4.711540415883064270e-02 -1.502992212772369385e-01 2.066468894481658936e-01 -2.494330406188964844e-01 3.192547857761383057e-01 1.116800904273986816e-01 1.255328953266143799e-01 1.161740794777870178e-01 7.550701498985290527e-02 1.774487346410751343e-01 -3.777161613106727600e-02 1.913884282112121582e-01 2.372072637081146240e-02 -5.666535347700119019e-02 -3.596360608935356140e-02 -3.152501583099365234e-01
1.653469651937484741e-01 2.007402777671813965e-01 -3.539506578817963600e-03 -1.089325770735740662e-01 -2.256854772567749023e-01 1.407710760831832886e-01 -6.288507580757141113e-02 -1.428615394979715347e-02 3.013978600502014160e-01 -5.296716466546058655e-02 2.543190419673919678e-01 -8.985914289951324463e-02 1.332350075244903564e-01 1.913569718599319458e-01 3.533564507961273193e-02 -1.531193852424621582e-01 -2.903044223785400391e-01 1.405556052923202515e-01 1.422704309225082397e-01 1.694985777139663696e-01 5.189739912748336792e-02 3.992224484682083130e-02 3.291330859065055847e-02 3.039264082908630371e-01 1.165415719151496887e-01 -1.845136284828186035e-02 -1.536635905504226685e-01 3.794320523738861084e-01 2.641305141150951385e-02 -1.721972227096557617e-01 1.795006692409515381e-01 3.244922459125518799e-01
8.035433292388916016e-02 4.195761382579803467e-01 1.640456020832061768e-01 4.040164947509765625e-01 4.797420650720596313e-02 1.450833082199096680e-01 -9.517402201890945435e-02 -3.453056886792182922e-02 -1.481172293424606323e-01 6.754674017429351807e-02 3.958643972873687744e-02 -3.274023532867431641e-02 3.616463625803589821e-03 1.431084237992763519e-03 -2.831338346004486084e-01 2.487302869558334351e-01 -1.479835659265518188e-01 -4.618892073631286621e-02 2.595234513282775879e-01 2.421083115041255951e-02 -5.635400488972663879e-02 2.165404520928859711e-02 2.041765600442886353e-01 2.896164357662200928e-01 4.170137271285057068e-02 -1.016111820936203003e-01 9.240303188562393188e-02 1.717967391014099121e-01 2.336908504366874695e-02 -3.424487411975860596e-01 1.529986113309860229e-01 -1.002342775464057922e-01
-5.944646894931793213e-03 9.890648722648620605e-02 -1.407016720622777939e-02 1.487666815519332886e-01 -7.475806400179862976e-03 2.944666445255279541e-01 -3.205781579017639160e-01 8.923195302486419678e-02 -2.575775086879730225e-01 1.032070964574813843e-01 1.439440250396728516e-01 3.073007762432098389e-01 1.393579039722681046e-02 -6.171295884996652603e-03 -3.391429185867309570e-01 4.447247460484504700e-02 9.143979102373123169e-02 1.669882982969284058e-01 1.502037942409515381e-01 1.192167028784751892e-01 2.425130307674407959e-01 1.876894384622573853e-01 7.209670543670654297e-02 2.606394886970520020e-01 1.737470477819442749e-01 1.256444398313760757e-02 2.270230948925018311e-01 1.760603040456771851e-01 2.827886044979095459e-01 8.209702372550964355e-02 1.040122658014297485e-01 1.018463671207427979e-01
3.077273964881896973e-01 8.036282658576965332e-02 -1.573188453912734985e-01 -3.623474389314651489e-02 -2.635403573513031006e-01 1.744636446237564087e-01 -1.614964380860328674e-02 4.241157695651054382e-02 2.640499770641326904e-01 -1.260549575090408325e-01 1.710153222084045410e-01 1.141158565878868103e-01 -6.478831917047500610e-02 1.365209966897964478e-01 2.649834454059600830e-01 1.178813632577657700e-02 -1.688491739332675934e-02 -2.192627787590026855e-01 1.983527839183807373e-01 2.142986804246902466e-01 -1.546556409448385239e-02 9.833183884620666504e-02 2.141815871000289917e-01 3.231204152107238770e-01 -9.549614787101745605e-02 7.850815355777740479e-02 -1.177017763257026672e-01 3.220370709896087646e-01 -2.619908154010772705e-01 9.136973321437835693e-02 5.215296149253845215e-02 -2.083054929971694946e-01
-5.963446199893951416e-02 2.532647252082824707e-01 2.219393849372863770e-02 2.148032188415527344e-03 2.352131456136703491e-01 3.798354789614677429e-02 -1.475119292736053467e-01 -5.278632417321205139e-02 -1.182083934545516968e-01 2.636303603649139404e-01 2.225031107664108276e-01 -1.200437694787979126e-01 7.986240833997726440e-02 9.222283214330673218e-02 1.586333662271499634e-01 6.806210428476333618e-02 2.014447748661041260e-01 -1.329185515642166138e-01 1.489307731389999390e-01 -2.039840072393417358e-01 1.056833341717720032e-01 2.056576125323772430e-02 2.008180469274520874e-01 2.856762409210205078e-01 1.145304292440414429e-01 1.961679384112358093e-02 9.998718276619911194e-03 4.518319666385650635e-01 1.379731148481369019e-01 -4.072340428829193115e-01 1.481877407059073448e-04 1.479212660342454910e-02
1.587606072425842285e-01 1.569157652556896210e-02 9.848760813474655151e-02 3.146535903215408325e-02 -1.226061359047889709e-01 -1.091524660587310791e-01 -2.354226559400558472e-01 -1.294761896133422852e-02 -7.751674950122833252e-02 -2.193425446748733521e-01 2.768490314483642578e-01 -5.795839428901672363e-02 2.923101484775543213e-01 8.532051742076873779e-02 -1.495885848999023438e-01 -2.773490548133850098e-01 -2.004849463701248169e-01 1.978796720504760742e-02 3.836649060249328613e-01 6.924205273389816284e-02 -3.069882839918136597e-02 1.682744361460208893e-02 -1.877092011272907257e-02 1.008968893438577652e-02 7.507387548685073853e-02 1.447334885597229004e-02 2.461851760745048523e-02 4.725056886672973633e-01 -2.665767967700958252e-01 2.209142595529556274e-01 -9.576995670795440674e-02 4.649828001856803894e-02
2.167847752571105957e-01 4.870484769344329834e-01 -1.544026285409927368e-01 3.108417689800262451e-01 -4.822845757007598877e-02 -2.085906080901622772e-02 -1.394451111555099487e-01 -1.155798882246017456e-01 -1.077307164669036865e-01 1.652765274047851562e-01 6.886222213506698608e-02 3.573365509510040283e-02 9.061829000711441040e-02 -5.449819937348365784e-02 -6.902205199003219604e-02 -1.280784010887145996e-01 -6.947588920593261719e-02 -1.423060745000839233e-01 1.605741828680038452e-01 -1.668719202280044556e-01 6.212973594665527344e-02 -5.334527045488357544e-02 9.634968638420104980e-02 1.403753180056810379e-02 1.311976090073585510e-02 2.079098969697952271e-01 1.184674873948097229e-01 2.988219559192657471e-01 4.219725430011749268e-01 1.660493202507495880e-02 1.240387260913848877e-01 -2.170835584402084351e-01
2.387919574975967407e-01 3.147367537021636963e-01 -2.061696052551269531e-01 -1.435397565364837646e-01 -1.879449933767318726e-01 4.411899670958518982e-02 9.757304191589355469e-02 7.137152552604675293e-02 -6.390628963708877563e-02 5.920927971601486206e-03 2.404992878437042236e-01 1.100865676999092102e-01 2.708195894956588745e-02 -2.698826603591442108e-02 8.985277265310287476e-02 -2.525524795055389404e-01 9.173171967267990112e-02 -1.278926879167556763e-01 5.173877254128456116e-02 1.994241774082183838e-01 9.920047223567962646e-02 3.779219090938568115e-01 -8.247238583862781525e-03 6.626690179109573364e-02 1.181834787130355835e-01 -1.238435581326484680e-01 -5.051450431346893311e-02 1.603309065103530884e-01 -4.791755974292755127e-02 1.111816093325614929e-01 3.889220356941223145e-01 -3.656583726406097412e-01
2.690603733062744141e-01 7.809631526470184326e-02 2.431795597076416016e-01 5.222722515463829041e-02 1.030964627861976624e-01 1.901920437812805176e-01 1.312671005725860596e-01 -4.295749664306640625e-01 -3.171475976705551147e-02 -1.480823010206222534e-01 3.131758868694305420e-01 2.654155790805816650e-01 1.827754229307174683e-01 1.626965403556823730e-01 -1.003237888216972351e-01 3.736270591616630554e-02 -8.364272303879261017e-03 -1.415684074163436890e-01 1.573986858129501343e-01 -6.056911125779151917e-02 2.873623371124267578e-01 3.003590404987335205e-01 1.292746216058731079e-01 3.787914663553237915e-02 -5.784977599978446960e-02 2.349129319190979004e-02 2.203009575605392456e-01 1.756581217050552368e-01 -1.281627118587493896e-01 -3.266516607254743576e-03 3.963502123951911926e-03 -9.511353075504302979e-02
2.624192535877227783e-01 1.920012533664703369e-01 1.342551559209823608e-01 -3.237529098987579346e-01 1.424589660018682480e-02 3.572694212198257446e-02 2.242428250610828400e-02 -3.285238891839981079e-02 -1.242657676339149475e-01 -1.168029848486185074e-03 2.005517631769180298e-01 9.501313418149948120e-02 -1.960429251194000244e-01 1.121467947959899902e-01 -3.191645443439483643e-02 2.173508554697036743e-01 -1.977658420801162720e-01 4.897261410951614380e-02 2.180585265159606934e-01 1.216582655906677246e-01 1.807516813278198242e-01 -5.226289480924606323e-02 2.011304348707199097e-01 5.162901282310485840e-01 7.194644771516323090e-03 -2.742620557546615601e-02 -1.461566686630249023e-01 2.954245507717132568e-01 1.384355127811431885e-01 1.301165670156478882e-01 2.148889191448688507e-02 -1.101765930652618408e-01
3.342627286911010742e-01 3.556736409664154053e-01 8.641010499559342861e-04 1.034045517444610596e-01 1.316190510988235474e-01 1.622444689273834229e-01 1.457469612360000610e-01 -1.546725630760192871e-01 -1.026616320013999939e-01 -2.289784848690032959e-01 -1.599101535975933075e-02 2.109071910381317139e-01 5.007828585803508759e-03 -7.083271443843841553e-02 -3.589047491550445557e-01 -1.723124533891677856e-01 -1.549666281789541245e-02 -9.526965022087097168e-02 2.783723473548889160e-01 2.846240997314453125e-01 1.047103106975555420e-01 1.966055482625961304e-01 5.930921435356140137e-02 -6.643676012754440308e-02 -8.432408422231674194e-02 -7.935886085033416748e-02 -4.388859495520591736e-02 2.743472456932067871e-01 1.058830544352531433e-01 1.460396405309438705e-02 1.335580050945281982e-01 -2.139465510845184326e-01
1.680898070335388184e-01 4.702996462583541870e-02 -1.615106016397476196e-01 1.361545026302337646e-01 -1.818178147077560425e-01 -6.493448279798030853e-03 -1.232687756419181824e-01 9.045870602130889893e-02 -3.111853264272212982e-02 2.424954771995544434e-01 -2.962217479944229126e-02 1.817812211811542511e-02 -1.851366460323333740e-01 1.801788359880447388e-01 -8.903431892395019531e-02 4.680278524756431580e-02 -7.049672305583953857e-02 -7.967337965965270996e-02 2.204422354698181152e-01 -1.177112385630607605e-01 3.366289436817169189e-01 -3.382777050137519836e-02 2.597861588001251221e-01 4.159896075725555420e-01 1.838820725679397583e-01 -2.002205848693847656e-01 -9.784314036369323730e-02 3.689383268356323242e-01 7.056251913309097290e-02 9.697056375443935394e-03 -8.886736631393432617e-02 -2.631851434707641602e-01
-3.326525390148162842e-01 1.708036959171295166e-01 1.982670426368713379e-01 1.588868200778961182e-01 -1.569789648056030273e-01 8.526669442653656006e-02 -1.412107646465301514e-01 -1.799471080303192139e-01 2.882025539875030518e-01 -1.274548750370740891e-02 1.062510907649993896e-01 4.852376133203506470e-02 2.493716329336166382e-01 1.818772256374359131e-01 -2.625041604042053223e-01 -2.867417931556701660e-01 -6.165589764714241028e-02 -2.653180360794067383e-01 6.917947903275489807e-03 7.713050395250320435e-02 1.661107540130615234e-01 -6.819703429937362671e-02 -1.116241663694381714e-01 1.727157086133956909e-01 6.591451913118362427e-02 5.826091393828392029e-02 -1.376691758632659912e-01 3.929668664932250977e-01 1.356767863035202026e-01 1.795137487351894379e-02 -4.090226069092750549e-02 1.089629232883453369e-01
-1.759807616472244263e-01 7.297674193978309631e-03 -5.354439839720726013e-02 8.618927747011184692e-02 -3.214352205395698547e-02 1.306162923574447632e-01 -9.551656246185302734e-02 -6.849710643291473389e-02 3.921835497021675110e-02 -5.486999824643135071e-02 3.039061129093170166e-01 1.092118695378303528e-01 -2.349182218313217163e-01 1.448623687028884888e-01 -2.755385935306549072e-01 2.618855535984039307e-01 6.000368390232324600e-03 -1.457683891057968140e-01 2.541729807853698730e-01 -3.879502043128013611e-02 8.364690840244293213e-02 2.354308366775512695e-01 3.029875922948122025e-03 -4.713779687881469727e-02 1.539601087570190430e-01 9.416064620018005371e-02 -6.345716118812561035e-02 6.132879853248596191e-01 -6.046966090798377991e-02 -6.226450204849243164e-02 8.745253831148147583e-02 -1.315727084875106812e-01
1.440558135509490967e-01 1.480750441551208496e-01 3.682443127036094666e-02 6.059863790869712830e-02 -1.604127436876296997e-01 2.843664884567260742e-01 2.087818458676338196e-02 8.503052592277526855e-02 -2.888725399971008301e-01 2.828889191150665283e-01 4.830492660403251648e-02 6.116934493184089661e-02 -6.337137520313262939e-02 2.291318029165267944e-01 1.212444230914115906e-01 -1.266419440507888794e-01 -7.096914947032928467e-02 -2.442292571067810059e-01 3.047198057174682617e-01 -5.898332595825195312e-02 -5.236352980136871338e-02 -5.148487165570259094e-02 1.320535242557525635e-01 1.214571818709373474e-01 1.115822605788707733e-02 -2.733278572559356689e-01 2.740718424320220947e-01 3.946437835693359375e-01 -7.960827648639678955e-02 2.467177510261535645e-01 3.750432655215263367e-02 -9.121902287006378174e-02
2.684917151927947998e-01 -4.206299781799316406e-02 1.781974434852600098e-01 6.505268067121505737e-02 6.706453114748001099e-02 1.684317588806152344e-01 -3.625110257416963577e-03 8.599948137998580933e-02 1.170760318636894226e-01 2.154886275529861450e-01 1.971576362848281860e-01 -3.394276136532425880e-03 4.660815000534057617e-02 3.785438537597656250e-01 1.445615440607070923e-01 -1.280793249607086182e-01 -2.166411727666854858e-01 -9.158850461244583130e-02 9.252094477415084839e-02 6.889741867780685425e-02 2.149171829223632812e-01 6.194695457816123962e-02 4.199889898300170898e-01 1.567578613758087158e-01 3.079248964786529541e-01 9.273021668195724487e-02 -1.472942531108856201e-01 2.969684004783630371e-01 -6.926874071359634399e-02 -7.014443166553974152e-03 -1.390872448682785034e-01 1.047437936067581177e-01
-4.385474324226379395e-02 -1.743008196353912354e-02 -6.406813114881515503e-02 6.563911586999893188e-02 1.156035903841257095e-02 1.083256900310516357e-01 -1.071586832404136658e-01 -1.918108761310577393e-01 2.070757001638412476e-01 5.357988551259040833e-02 5.824691653251647949e-01 6.273961812257766724e-02 1.434092074632644653e-01 -1.439339816570281982e-01 -5.701925233006477356e-02 1.761996001005172729e-01 2.884938381612300873e-02 -7.148008048534393311e-02 2.269543334841728210e-02 -9.870444983243942261e-02 2.619026005268096924e-01 3.025438189506530762e-01 1.518544852733612061e-01 1.480676382780075073e-01 -2.020640671253204346e-01 -2.352384291589260101e-02 -3.929395973682403564e-02 3.346961140632629395e-01 -2.534685190767049789e-03 -1.184608116745948792e-01 1.434155106544494629e-01 -2.319780141115188599e-01
1.306489557027816772e-01 8.250993490219116211e-02 -1.073617674410343170e-02 -2.482368052005767822e-01 -9.255561232566833496e-02 2.069799304008483887e-01 -1.472269147634506226e-01 -6.808915734291076660e-02 -5.867202300578355789e-03 2.095368951559066772e-01 3.031672537326812744e-01 1.128660291433334351e-01 -2.620828337967395782e-02 2.367645502090454102e-01 -2.560913264751434326e-01 -1.208054944872856140e-01 -2.051554769277572632e-01 1.780031062662601471e-02 -7.980138063430786133e-02 -1.102410927414894104e-01 -1.832339763641357422e-01 2.255429513752460480e-02 2.466582506895065308e-01 3.759182393550872803e-01 7.346052676439285278e-02 9.506223350763320923e-02 -1.492311805486679077e-01 3.233962655067443848e-01 -2.551120519638061523e-01 1.156443655490875244e-01 1.848927289247512817e-01 7.877937518060207367e-03
1.305317878723144531e-01 1.157361641526222229e-02 2.886603772640228271e-01 8.679484575986862183e-02 -1.539500653743743896e-01 2.155188620090484619e-01 3.830800205469131470e-02 -7.279303669929504395e-02 2.001663893461227417e-01 -6.830684375017881393e-03 1.444409191608428955e-01 2.547710761427879333e-02 8.578799664974212646e-02 5.729253217577934265e-02 -5.187162160873413086e-01 2.388319075107574463e-01 2.335339740966446698e-05 -2.376858443021774292e-01 2.776721306145191193e-02 -1.434770971536636353e-01 -4.460181668400764465e-02 2.085183709859848022e-01 1.189734935760498047e-01 2.695083618164062500e-01 -5.277644470334053040e-02 6.386398803442716599e-03 6.981769204139709473e-02 4.246636033058166504e-01 -2.998015843331813812e-02 1.662838459014892578e-02 -3.626743331551551819e-02 1.266451478004455566e-01
5.388647317886352539e-02 1.184213533997535706e-02 2.443666458129882812e-01 2.512896955013275146e-01 -1.418914943933486938e-01 7.458595186471939087e-02 -1.178075596690177917e-01 5.872663483023643494e-02 -6.754462420940399170e-02 -1.713226735591888428e-02 1.106211245059967041e-01 2.598958313465118408e-01 9.620112180709838867e-02 9.895058721303939819e-02 1.492027640342712402e-01 -4.708370268344879150e-01 -3.682290315628051758e-01 -2.459540963172912598e-03 2.890009880065917969e-01 -2.066247910261154175e-01 6.291402131319046021e-02 -1.835783272981643677e-01 5.971798207610845566e-03 2.351569831371307373e-01 -1.090496499091386795e-02 -2.076675556600093842e-02 5.904015526175498962e-02 3.385784327983856201e-01 2.497317083179950714e-02 1.675178296864032745e-02 9.453552216291427612e-02 -1.082925591617822647e-02
2.164146900177001953e-01 9.973168373107910156e-02 1.519081145524978638e-01 -1.642700135707855225e-01 3.701213747262954712e-02 7.136456668376922607e-02 -8.127453923225402832e-02 3.034328483045101166e-02 5.887783691287040710e-02 -7.854089885950088501e-02 3.519660532474517822e-01 -2.304558008909225464e-01 1.188848167657852173e-01 -4.894732311367988586e-02 4.999148473143577576e-02 -1.834653667174279690e-03 -1.688668876886367798e-01 -1.415487751364707947e-02 4.489849209785461426e-01 2.503368258476257324e-01 1.178220361471176147e-01 9.993662685155868530e-02 5.643943324685096741e-02 6.807896494865417480e-02 1.666868627071380615e-01 -3.574623540043830872e-02 1.232273429632186890e-01 3.333130180835723877e-01 -3.012917637825012207e-01 1.005628034472465515e-01 2.296317219734191895e-01 -1.997109055519104004e-01
4.760966822504997253e-02 2.351660430431365967e-01 1.078416779637336731e-01 -2.546221250668168068e-03 1.393408626317977905e-01 8.476002514362335205e-02 2.880685962736606598e-02 9.320233017206192017e-03 2.841980457305908203e-01 -1.820798218250274658e-02 2.076372802257537842e-01 -2.106301486492156982e-01 -7.523956149816513062e-02 2.621450424194335938e-01 -6.290551275014877319e-02 -7.800715416669845581e-02 1.719052195549011230e-01 -1.697767823934555054e-01 4.941677153110504150e-01 -3.197782486677169800e-02 1.759258657693862915e-01 -6.352461874485015869e-02 2.291936725378036499e-01 1.906972825527191162e-01 6.053641438484191895e-02 -2.622543834149837494e-02 2.850284874439239502e-01 2.104042917490005493e-01 2.610173225402832031e-01 8.628444629721343517e-04 8.314258605241775513e-02 1.337467730045318604e-01
8.446373790502548218e-02 -1.463397890329360962e-01 -2.474078834056854248e-01 3.221463412046432495e-04 -1.934714615345001221e-01 2.699005007743835449e-01 -1.034652069211006165e-01 4.412218462675809860e-03 -3.544315993785858154e-01 2.061222642660140991e-01 2.664635144174098969e-02 2.030361145734786987e-01 -4.654087126255035400e-03 5.788069590926170349e-02 -1.408142298460006714e-01 -6.373942643404006958e-02 1.286239176988601685e-01 6.825836747884750366e-02 1.600536555051803589e-01 7.357382029294967651e-02 1.663014441728591919e-01 1.608540415763854980e-01 1.881670653820037842e-01 2.268270999193191528e-01 1.408089846372604370e-01 7.411532849073410034e-02 3.203238248825073242e-01 3.546140491962432861e-01 3.006357550621032715e-01 -1.028048172593116760e-01 6.473532319068908691e-02 -2.216764353215694427e-02
2.605647742748260498e-01 3.176327049732208252e-01 -1.332099884748458862e-01 5.782902613282203674e-02 -2.853554487228393555e-01 1.353728324174880981e-01 5.044462159276008606e-02 2.264705151319503784e-01 5.902622826397418976e-03 1.523613631725311279e-01 -2.954034879803657532e-02 5.293530598282814026e-02 -7.507397979497909546e-02 2.011525481939315796e-01 5.382636934518814087e-02 -7.988065481185913086e-04 -1.586932390928268433e-01 -2.415521740913391113e-01 1.779835373163223267e-01 -1.196318492293357849e-01 2.550427913665771484e-01 1.880668550729751587e-01 2.490431070327758789e-01 1.540789306163787842e-01 2.736699879169464111e-01 1.541219502687454224e-01 -1.468584537506103516e-01 2.063152343034744263e-01 6.902087479829788208e-02 -5.913169682025909424e-02 4.782318696379661560e-02 -3.026382327079772949e-01
3.621446713805198669e-02 1.217553205788135529e-02 2.276273071765899658e-01 -1.407210677862167358e-01 -2.017502933740615845e-01 4.320553690195083618e-02 -4.024582505226135254e-01 6.768687069416046143e-02 -1.183171197772026062e-01 -1.072627399116754532e-02 -8.485074341297149658e-02 1.394949704408645630e-01 -1.078988984227180481e-01 -1.923991553485393524e-02 -2.295401394367218018e-01 -2.162325084209442139e-01 -4.019833728671073914e-02 4.021880030632019043e-02 -4.774826765060424805e-02 1.801650822162628174e-01 1.807917505502700806e-01 3.042132854461669922e-01 1.256396323442459106e-01 2.306472361087799072e-01 4.705604538321495056e-02 1.203178092837333679e-01 -1.410955563187599182e-02 4.419706761837005615e-01 8.269891887903213501e-02 2.923761010169982910e-01 1.448039896786212921e-02 -1.691796779632568359e-01
-2.066220492124557495e-01 1.688468605279922485e-01 -1.188287287950515747e-01 -6.132192909717559814e-02 -9.583463519811630249e-02 1.969006508588790894e-01 1.765901036560535431e-02 -1.782966554164886475e-01 9.721621125936508179e-02 1.791154444217681885e-01 1.730042695999145508e-01 1.047841086983680725e-01 -1.408443748950958252e-01 9.396223723888397217e-02 -6.673411279916763306e-02 3.189947605133056641e-01 -2.257717400789260864e-02 -1.389828622341156006e-01 2.075188606977462769e-01 -3.551801666617393494e-03 1.274307072162628174e-01 1.815173476934432983e-01 -6.357134133577346802e-02 3.024027310311794281e-02 -1.684702485799789429e-01 1.701888255774974823e-02 -8.617877960205078125e-02 6.391611695289611816e-01 7.493755966424942017e-02 -7.266487926244735718e-02 1.329012215137481689e-01 -1.526803672313690186e-01
1.316302418708801270e-01 9.053344279527664185e-02 1.900559961795806885e-01 5.918241143226623535e-01 5.899321287870407104e-02 1.486894190311431885e-01 -7.105513662099838257e-02 1.428310424089431763e-01 1.196103319525718689e-01 3.541460633277893066e-02 2.098185420036315918e-01 3.456078097224235535e-02 -6.610587984323501587e-02 -1.918420493602752686e-01 -5.049048364162445068e-02 1.038390398025512695e-01 5.065877456218004227e-03 4.372228682041168213e-02 3.194035887718200684e-01 -6.011866778135299683e-02 1.197530794888734818e-02 2.359343171119689941e-01 1.181264817714691162e-01 1.324806511402130127e-01 -1.968286372721195221e-02 4.564676061272621155e-02 -1.908761858940124512e-01 3.122864365577697754e-01 -1.416770070791244507e-01 1.095506176352500916e-01 8.370095491409301758e-02 -2.266868203878402710e-01
1.027589570730924606e-02 5.137718841433525085e-02 -2.050602622330188751e-02 7.652167975902557373e-02 -1.285874098539352417e-01 1.621164977550506592e-01 -2.951042652130126953e-01 -7.716657221317291260e-02 -2.600943110883235931e-02 -2.121182531118392944e-01 -4.552128911018371582e-02 1.558985114097595215e-01 7.247144728899002075e-02 -1.955417394638061523e-01 -4.718995094299316406e-02 -1.459344327449798584e-01 1.595585197210311890e-01 -1.065450683236122131e-01 1.763796061277389526e-01 -1.862864494323730469e-01 2.006576210260391235e-01 1.553286164999008179e-01 2.160695642232894897e-01 -5.785311013460159302e-02 3.642721176147460938e-01 -8.177914470434188843e-02 9.919678419828414917e-02 4.973722398281097412e-01 1.966596990823745728e-01 1.535891592502593994e-01 1.463669538497924805e-01 1.368413418531417847e-01
8.562778681516647339e-02 1.669000536203384399e-01 -2.067155241966247559e-01 2.588015198707580566e-01 -1.027748212218284607e-01 2.267795652151107788e-01 -2.664310932159423828e-01 -4.515843838453292847e-02 1.424381434917449951e-01 3.838388994336128235e-02 3.076307475566864014e-01 2.225271314382553101e-01 -1.024202555418014526e-01 1.429123282432556152e-01 1.893660873174667358e-01 -5.364624038338661194e-02 -3.165026009082794189e-02 1.293251812458038330e-01 9.397684037685394287e-02 6.103654578328132629e-02 2.543687634170055389e-02 2.155699729919433594e-01 3.007917404174804688e-01 7.580362260341644287e-02 8.575866371393203735e-02 3.456621617078781128e-02 2.405870109796524048e-01 3.498987555503845215e-01 -1.143319904804229736e-01 -1.007591411471366882e-01 2.896639704704284668e-01 1.220857873558998108e-01
2.719973325729370117e-01 3.989765420556068420e-02 -3.141422290354967117e-03 3.395447134971618652e-02 3.262381255626678467e-01 -1.015701293945312500e-01 -8.814459294080734253e-02 -2.694463729858398438e-01 -9.313363581895828247e-03 2.549801766872406006e-01 1.822610795497894287e-01 -2.462460473179817200e-02 3.161976337432861328e-01 7.885477691888809204e-02 2.334033511579036713e-02 -2.767269313335418701e-01 -3.833236172795295715e-02 1.045588403940200806e-01 1.664342880249023438e-01 1.165863722562789917e-01 3.282478451728820801e-02 -4.864240065217018127e-02 3.534787893295288086e-01 3.118886947631835938e-01 6.803378462791442871e-02 7.720653899013996124e-03 -1.164634600281715393e-01 3.361432850360870361e-01 9.322609752416610718e-02 9.690078347921371460e-02 -9.531629271805286407e-03 -1.229610592126846313e-01
2.127702087163925171e-01 3.492865860462188721e-01 1.031152233481407166e-01 1.116514429450035095e-01 -2.272914350032806396e-02 6.061169132590293884e-02 1.553812325000762939e-01 -1.074586659669876099e-01 -2.212657406926155090e-02 2.306816577911376953e-01 1.412269175052642822e-01 6.937218457460403442e-02 5.558064207434654236e-02 -3.543835133314132690e-02 -8.404418826103210449e-02 -6.225825101137161255e-02 -7.651591300964355469e-02 2.116146236658096313e-01 2.059028446674346924e-01 -2.402157336473464966e-01 2.599667906761169434e-01 -1.734161227941513062e-01 3.936820626258850098e-01 -7.968217134475708008e-03 6.474556028842926025e-02 2.497233748435974121e-01 2.379852682352066040e-01 3.675699532032012939e-01 -3.384335339069366455e-02 -4.102493450045585632e-02 -3.327805548906326294e-02 -1.016271486878395081e-01
1.605126559734344482e-01 2.374473661184310913e-01 2.170973867177963257e-01 2.238019704818725586e-01 -1.329592466354370117e-01 1.197426952421665192e-02 4.225978255271911621e-02 -1.516110002994537354e-01 2.850859463214874268e-01 -6.889183819293975830e-02 5.688012391328811646e-02 -1.037405505776405334e-01 -3.684481605887413025e-02 2.447897791862487793e-01 -3.239342272281646729e-01 2.378089725971221924e-01 -1.939924061298370361e-01 1.139579489827156067e-01 1.000591740012168884e-01 1.860109418630599976e-01 1.321871876716613770e-01 3.048739731311798096e-01 5.217128619551658630e-02 3.466651141643524170e-01 -8.281525969505310059e-02 7.452267408370971680e-02 -3.668824210762977600e-02 2.989443838596343994e-01 -9.417235106229782104e-02 -2.357307821512222290e-02 1.184390485286712646e-01 1.139133051037788391e-02
9.214688092470169067e-02 3.450519442558288574e-01 1.457042992115020752e-02 -5.876797065138816833e-02 7.734416425228118896e-02 -2.057702690362930298e-01 1.739598624408245087e-02 -7.099382579326629639e-02 -3.181610256433486938e-02 5.466866772621870041e-03 1.817625463008880615e-01 -8.557140827178955078e-03 -1.129316389560699463e-01 9.478531777858734131e-02 -1.228894963860511780e-01 -1.517972201108932495e-01 2.298751473426818848e-01 -2.538893520832061768e-01 4.508836567401885986e-02 1.291133612394332886e-01 4.214406386017799377e-02 -3.860147669911384583e-02 3.968221321702003479e-02 7.737021148204803467e-02 -2.068616896867752075e-01 7.454235851764678955e-02 -7.806459069252014160e-02 6.755847930908203125e-01 -1.355807576328516006e-02 -1.907882541418075562e-01 -1.590586751699447632e-01 3.882473334670066833e-02
1.347191035747528076e-01 1.241941675543785095e-01 4.807715862989425659e-02 2.033268064260482788e-01 -1.029339954257011414e-01 3.761990964412689209e-01 -1.772775128483772278e-02 2.862604521214962006e-02 7.785027474164962769e-02 2.386228740215301514e-02 1.705314666032791138e-01 1.481165587902069092e-01 2.856636941432952881e-01 -1.882881075143814087e-01 -2.329284250736236572e-01 -9.085134416818618774e-02 -7.841292023658752441e-02 -1.514953970909118652e-01 1.245150566101074219e-01 1.791701465845108032e-01 5.554154887795448303e-02 3.318869173526763916e-01 1.763307154178619385e-01 3.543043136596679688e-01 -2.195961028337478638e-01 9.316685050725936890e-02 -1.785669624805450439e-01 1.797991991043090820e-01 -4.812119528651237488e-02 -1.804229430854320526e-02 1.283667236566543579e-01 2.133174538612365723e-01
9.719416499137878418e-02 -3.027518838644027710e-02 4.798197653144598007e-03 3.679205477237701416e-01 -1.365488320589065552e-01 2.276640981435775757e-01 5.080680828541517258e-03 -1.437249779701232910e-01 -2.067112922668457031e-02 9.505754709243774414e-02 3.792599439620971680e-01 1.041340976953506470e-01 4.220961630344390869e-01 4.288112372159957886e-02 -2.195922881364822388e-01 5.784078035503625870e-03 -1.077422946691513062e-01 -1.533094495534896851e-01 1.093204319477081299e-01 -9.417183697223663330e-02 1.375340819358825684e-01 1.917073279619216919e-01 6.618522852659225464e-02 3.890290260314941406e-01 -1.836543977260589600e-01 -7.655476033687591553e-02 -7.462860643863677979e-02 1.090063974261283875e-01 -1.243340522050857544e-01 2.261746302247047424e-02 -1.417697314172983170e-02 -1.736367642879486084e-01
-1.428291648626327515e-01 1.425009220838546753e-01 9.359955042600631714e-02 -1.157537251710891724e-01 -2.730142176151275635e-01 -1.556458473205566406e-01 2.099377959966659546e-01 -1.942098289728164673e-01 1.961778849363327026e-01 -4.667867720127105713e-02 1.651478856801986694e-01 2.530449032783508301e-01 2.892644405364990234e-01 9.111836552619934082e-02 -1.441722810268402100e-01 -3.101776838302612305e-01 9.958527237176895142e-02 -2.497439384460449219e-01 2.686441838741302490e-01 1.186961010098457336e-01 -2.771657146513462067e-02 1.427197456359863281e-01 3.785620676353573799e-03 2.927327454090118408e-01 7.613314688205718994e-02 2.230772227048873901e-01 9.680329263210296631e-02 1.529173254966735840e-01 -6.472250074148178101e-02 1.704783588647842407e-01 6.345396488904953003e-02 -1.570132225751876831e-01
2.341694235801696777e-01 2.237141132354736328e-01 -1.187638342380523682e-01 -3.660391643643379211e-02 -1.944550573825836182e-01 2.327203601598739624e-01 -3.772923350334167480e-02 -1.333474665880203247e-01 2.748911082744598389e-01 -1.070701926946640015e-01 2.309341430664062500e-01 -5.458683893084526062e-02 1.584232412278652191e-02 1.258820760995149612e-02 1.443000733852386475e-01 9.112288057804107666e-02 -2.126532793045043945e-01 9.757696837186813354e-02 7.343273609876632690e-02 1.837600469589233398e-01 -4.669696092605590820e-02 -4.130093380808830261e-03 1.722896993160247803e-01 3.621103763580322266e-01 4.660595953464508057e-02 -1.214862242341041565e-01 -2.014450430870056152e-01 4.244275689125061035e-01 2.345616370439529419e-02 3.248295560479164124e-02 1.811469495296478271e-01 2.581532597541809082e-01
-4.953433293849229813e-03 3.052579425275325775e-02 -1.231853961944580078e-01 -3.822441771626472473e-02 -7.793386932462453842e-03 2.556250989437103271e-01 -8.719710260629653931e-02 -1.098497360944747925e-01 -2.247223556041717529e-01 2.106740176677703857e-01 -1.510674208402633667e-01 2.187823802232742310e-01 -6.690645217895507812e-02 8.539855480194091797e-02 -1.736758798360824585e-01 -4.495695699006319046e-03 1.654242128133773804e-01 -2.393484711647033691e-01 1.463265866041183472e-01 1.199479401111602783e-01 2.457879930734634399e-01 3.546270132064819336e-01 2.013691216707229614e-01 3.452211022377014160e-01 2.293884456157684326e-01 -1.257799416780471802e-01 2.521742582321166992e-01 1.743957847356796265e-01 1.369524933397769928e-02 1.233192384243011475e-01 1.148668602108955383e-01 1.800642162561416626e-01
3.110628128051757812e-01 2.152410596609115601e-01 -5.964568257331848145e-02 3.733857870101928711e-01 -2.286910265684127808e-01 -1.207180041819810867e-02 -1.094505265355110168e-01 -1.095182299613952637e-01 -2.931358516216278076e-01 -1.897711120545864105e-02 3.318977057933807373e-01 -4.909633100032806396e-02 -1.317727118730545044e-01 4.618732631206512451e-02 1.353323310613632202e-01 -2.585030198097229004e-01 -1.637694798409938812e-02 -5.068197101354598999e-02 2.290244251489639282e-01 -8.952403813600540161e-02 2.190877050161361694e-01 -1.385800391435623169e-01 -6.831352412700653076e-02 1.245140507817268372e-01 8.520507812500000000e-02 1.385034322738647461e-01 5.706120654940605164e-02 3.262660503387451172e-01 1.984555572271347046e-01 -4.146862030029296875e-02 -4.338852688670158386e-02 6.490843743085861206e-02
6.632426381111145020e-02 1.465124189853668213e-01 2.270584553480148315e-01 3.037446551024913788e-02 -1.139923483133316040e-01 3.558776527643203735e-02 6.326992064714431763e-02 1.088268030434846878e-02 -1.478776335716247559e-01 1.183565631508827209e-01 -7.481543719768524170e-02 2.666822969913482666e-01 1.542471796274185181e-01 3.138374537229537964e-02 2.026342600584030151e-02 -9.541291743516921997e-02 -1.924631446599960327e-01 -1.761228293180465698e-01 -4.739670082926750183e-02 2.362577468156814575e-01 -9.585721045732498169e-02 2.425244599580764771e-01 1.866671144962310791e-01 1.445866078138351440e-01 1.333690434694290161e-01 -7.523223175667226315e-04 1.786700040102005005e-01 4.744219481945037842e-01 7.187204062938690186e-02 3.825104534626007080e-01 2.786962985992431641e-01 -5.069468542933464050e-02
2.223306745290756226e-01 4.027543067932128906e-01 2.961708977818489075e-02 1.117158681154251099e-03 -1.038750708103179932e-01 -9.918864071369171143e-02 -1.948940604925155640e-01 -2.432324141263961792e-01 -2.313771396875381470e-01 4.936395213007926941e-02 1.468574404716491699e-01 -3.756150370463728905e-03 2.477488666772842407e-01 -1.828141361474990845e-01 -3.400636911392211914e-01 -1.474999170750379562e-02 -2.030093520879745483e-01 -1.576540172100067139e-01 3.826367110013961792e-02 -1.979844421148300171e-01 -4.987453669309616089e-02 -1.174149736762046814e-01 2.125821411609649658e-01 1.835606992244720459e-01 -1.096403226256370544e-01 -4.083009436726570129e-02 -2.094584405422210693e-01 2.875417172908782959e-01 4.278178140521049500e-02 -9.909872710704803467e-02 -1.230107396841049194e-01 -1.121520921587944031e-01
9.684161841869354248e-02 5.533418804407119751e-02 1.270313374698162079e-02 -1.274714320898056030e-01 -3.130244910717010498e-01 5.223756656050682068e-02 -7.975649088621139526e-02 -1.790767014026641846e-01 -7.800631225109100342e-02 -1.457107216119766235e-01 1.855264753103256226e-01 -1.401311159133911133e-01 -2.418031357228755951e-02 1.800269186496734619e-01 -1.218507662415504456e-01 -1.219481900334358215e-01 -2.441425248980522156e-02 -1.545422971248626709e-01 1.323842406272888184e-01 2.574962973594665527e-01 3.451761901378631592e-01 -2.610835060477256775e-02 -3.433040156960487366e-02 4.047352373600006104e-01 4.206310585141181946e-02 5.481917411088943481e-02 5.184976384043693542e-02 1.709619462490081787e-01 3.868975639343261719e-01 -3.047818839550018311e-01 9.480902552604675293e-02 -8.082105219364166260e-02
-2.615037932991981506e-02 2.107577323913574219e-01 1.842730343341827393e-01 9.039714932441711426e-02 1.971595548093318939e-02 2.020043730735778809e-01 -1.139157414436340332e-01 -1.543891280889511108e-01 -7.371847052127122879e-03 3.461106494069099426e-02 3.414741158485412598e-01 4.888287559151649475e-02 -9.374617040157318115e-02 1.191776543855667114e-01 -3.083066046237945557e-01 1.902894824743270874e-01 -1.107099652290344238e-01 1.683034561574459076e-02 3.265917003154754639e-01 -6.720296293497085571e-02 4.136271774768829346e-02 1.221040114760398865e-01 -1.129530146718025208e-01 -3.526296350173652172e-04 8.692425489425659180e-02 -1.248090639710426331e-01 -2.419347018003463745e-01 4.576155245304107666e-01 -8.150072395801544189e-02 2.044690102338790894e-01 5.936557054519653320e-02 -2.532033622264862061e-01
2.324034124612808228e-01 2.707863152027130127e-01 -1.838068664073944092e-02 -1.327961832284927368e-01 -2.363473922014236450e-01 -4.596089199185371399e-02 -2.521494962275028229e-02 -1.794746667146682739e-01 1.885012984275817871e-01 1.491053402423858643e-01 1.922342926263809204e-01 -2.060296684503555298e-01 1.732734218239784241e-02 2.665939033031463623e-01 -1.163352802395820618e-01 -1.308342963457107544e-01 -1.635719984769821167e-01 -1.048674955964088440e-01 3.204542100429534912e-01 -9.525186568498611450e-02 1.847165375947952271e-01 -1.164290960878133774e-02 -9.827519953250885010e-02 4.095298647880554199e-01 1.075009405612945557e-01 -3.072186410427093506e-01 7.914199680089950562e-02 1.806095540523529053e-01 7.932331413030624390e-02 -6.015827879309654236e-02 -1.672624610364437103e-02 -9.230697900056838989e-02
7.523552048951387405e-03 2.502818703651428223e-01 -2.453686483204364777e-02 1.540198773145675659e-01 -1.474370956420898438e-01 6.051973253488540649e-02 3.828841149806976318e-01 4.863011464476585388e-02 2.411447465419769287e-02 -9.301907569169998169e-02 4.330402240157127380e-02 1.543908715248107910e-01 -5.291473492980003357e-02 -4.327844083309173584e-02 -3.045375347137451172e-01 -1.420132964849472046e-01 4.490933939814567566e-02 -1.611749231815338135e-01 1.729048490524291992e-01 -1.238685622811317444e-01 -1.879837960004806519e-01 -8.096577972173690796e-02 -9.627947956323623657e-02 1.674032062292098999e-01 5.648517236113548279e-02 2.261285632848739624e-01 4.967867396771907806e-03 5.413158535957336426e-01 -1.791676431894302368e-01 -9.941435605287551880e-02 -8.797071129083633423e-02 -1.912253350019454956e-01
-4.533449187874794006e-02 1.389737725257873535e-01 -2.439226359128952026e-01 1.100962422788143158e-02 -1.896135360002517700e-01 4.607412591576576233e-02 -1.578672379255294800e-01 -2.022690325975418091e-02 -1.031068041920661926e-01 3.519502282142639160e-01 -2.917553111910820007e-02 -1.596181243658065796e-01 6.736206263303756714e-02 -8.051267266273498535e-02 -1.160831376910209656e-01 -3.246725499629974365e-01 -3.561150431632995605e-01 -5.766762048006057739e-02 2.467635869979858398e-01 -1.333900839090347290e-01 -4.966863989830017090e-02 3.554549440741539001e-02 1.197355687618255615e-01 2.957980930805206299e-01 1.707478165626525879e-01 5.436906218528747559e-02 1.285343468189239502e-01 3.423238098621368408e-01 1.299138218164443970e-01 1.310523003339767456e-01 2.082422524690628052e-01 -8.509133011102676392e-02
7.257896661758422852e-02 3.396902680397033691e-01 -2.122550457715988159e-02 9.831157326698303223e-02 -1.315037757158279419e-01 -1.155583187937736511e-01 1.768593490123748779e-01 1.363606303930282593e-01 -8.403311669826507568e-02 -1.167289391160011292e-01 1.641957610845565796e-01 1.468204855918884277e-01 1.250918358564376831e-01 -3.469027578830718994e-01 -1.383150555193424225e-02 -1.822447925806045532e-01 -7.706768810749053955e-02 -2.396887540817260742e-01 2.216475782915949821e-03 2.039854228496551514e-01 7.051838189363479614e-02 1.761357486248016357e-01 -4.035047069191932678e-02 1.242738515138626099e-01 -8.936744183301925659e-02 -6.387103348970413208e-02 -1.979962550103664398e-02 5.507067441940307617e-01 1.439359486103057861e-01 -1.614727675914764404e-01 -1.597103476524353027e-01 6.325154006481170654e-02
1.403893381357192993e-01 3.789316713809967041e-01 -1.823857426643371582e-02 1.381461471319198608e-01 -1.547414809465408325e-01 1.987732946872711182e-01 4.679669439792633057e-02 7.447718828916549683e-02 1.552665382623672485e-01 -2.630660310387611389e-03 2.816830277442932129e-01 1.502595692873001099e-01 2.235764116048812866e-01 -1.402139216661453247e-01 -2.299583107233047485e-01 -7.088192552328109741e-02 -1.077742129564285278e-01 -1.910591125488281250e-01 1.031733751296997070e-01 6.198976561427116394e-02 -3.561800345778465271e-02 2.960796058177947998e-01 1.250286102294921875e-01 2.817991673946380615e-01 -2.889214754104614258e-01 3.479797020554542542e-02 -5.582396872341632843e-03 1.470473706722259521e-01 -2.060723155736923218e-01 -9.542698040604591370e-03 1.294517964124679565e-01 2.833136618137359619e-01
-1.667902618646621704e-01 1.743922084569931030e-01 -6.794019043445587158e-02 1.480878740549087524e-01 -1.308423131704330444e-01 -1.865527331829071045e-01 3.038076683878898621e-03 -1.333526968955993652e-01 9.373528510332107544e-02 4.666161537170410156e-02 1.164159774780273438e-01 -1.146127376705408096e-02 -2.010776475071907043e-02 -2.915401197969913483e-02 -2.643414735794067383e-01 -1.864786297082901001e-01 5.678206682205200195e-02 -9.753309935331344604e-02 4.973296076059341431e-02 -3.432963788509368896e-02 -1.271856576204299927e-01 3.134559988975524902e-01 -7.290085405111312866e-02 4.398461580276489258e-01 -1.049507781863212585e-01 2.254973500967025757e-01 1.704045385122299194e-01 5.004177689552307129e-01 -6.486018002033233643e-02 -1.471516042947769165e-01 4.045898839831352234e-02 -1.286091953516006470e-01
-6.073053553700447083e-02 9.030314534902572632e-02 6.099043413996696472e-02 2.296024858951568604e-01 -1.748450845479965210e-01 2.115236595273017883e-02 3.223101794719696045e-02 1.823723688721656799e-02 -4.905508086085319519e-02 1.733555197715759277e-01 3.718601912260055542e-02 1.090107206255197525e-02 -1.364398598670959473e-01 4.192262887954711914e-01 -7.599974982440471649e-03 -1.016846150159835815e-01 -2.245240211486816406e-01 -3.574769478291273117e-03 6.471949070692062378e-02 1.581234484910964966e-01 3.336592018604278564e-01 -9.560467302799224854e-02 3.111353516578674316e-01 3.145267367362976074e-01 -3.007620759308338165e-02 -1.599989086389541626e-01 -1.198339182883501053e-02 4.078067243099212646e-01 1.414059102535247803e-01 6.122338399291038513e-02 2.073237597942352295e-01 -7.147292792797088623e-02
2.215624153614044189e-01 -4.222301766276359558e-02 8.882223814725875854e-02 -4.341818019747734070e-02 -3.170764446258544922e-01 1.799070090055465698e-01 -1.102820485830307007e-01 -3.054874241352081299e-01 -1.126810312271118164e-01 5.735322460532188416e-02 1.787926256656646729e-02 -2.507497966289520264e-01 6.404401361942291260e-02 1.880769133567810059e-01 5.073768645524978638e-02 -6.976267695426940918e-02 -7.086369395256042480e-02 -5.136144906282424927e-02 2.230263650417327881e-01 -1.610936671495437622e-01 -2.756471373140811920e-02 1.034061461687088013e-01 1.054940447211265564e-01 -2.731007523834705353e-02 -2.694674953818321228e-02 1.016394495964050293e-01 2.502579689025878906e-01 5.237192511558532715e-01 9.344502538442611694e-02 2.813208699226379395e-01 6.565504521131515503e-02 -1.674400568008422852e-01
-1.958074793219566345e-02 1.679980605840682983e-01 6.090353801846504211e-02 1.706876009702682495e-01 -2.516799867153167725e-01 -3.219528868794441223e-02 -3.123846650123596191e-01 -1.963865011930465698e-01 1.203274726867675781e-02 -3.272367715835571289e-01 -1.077216789126396179e-01 2.377184778451919556e-01 -1.131491437554359436e-01 1.216012798249721527e-02 -2.604791820049285889e-01 -1.736120581626892090e-01 1.088282689452171326e-01 -1.103084534406661987e-01 3.960286080837249756e-02 1.188375577330589294e-01 1.363443732261657715e-01 2.554408311843872070e-01 1.294141709804534912e-01 1.763137429952621460e-01 2.864796817302703857e-01 6.833499670028686523e-02 1.029647737741470337e-01 2.324741333723068237e-01 2.349631786346435547e-01 -7.186720520257949829e-02 2.506859302520751953e-01 -7.586740702390670776e-02
4.115259349346160889e-01 2.891305387020111084e-01 2.171649932861328125e-01 -9.702552855014801025e-02 -2.442730814218521118e-01 6.422030180692672729e-02 -6.614974886178970337e-02 -1.888086795806884766e-01 -2.204294800758361816e-01 2.002802193164825439e-01 -1.268557459115982056e-01 1.333571672439575195e-01 -2.912467159330844879e-02 1.297466307878494263e-01 -1.286933273077011108e-01 -2.129650861024856567e-01 7.345107942819595337e-02 -2.379743605852127075e-01 2.496387511491775513e-01 1.246093213558197021e-01 2.242962718009948730e-01 1.924372278153896332e-02 7.935581356287002563e-02 1.695123612880706787e-01 -1.197560429573059082e-01 2.048862874507904053e-01 1.611033231019973755e-01 1.278146654367446899e-01 -6.791532505303621292e-04 -2.342549264430999756e-01 4.860343411564826965e-02 -5.520180240273475647e-02
2.138231992721557617e-01 2.957318425178527832e-01 4.446467384696006775e-03 -2.887544035911560059e-01 -2.408481389284133911e-01 7.211698591709136963e-02 2.464037835597991943e-01 -3.167478367686271667e-02 -3.615891188383102417e-02 2.136590480804443359e-01 4.498172700405120850e-01 4.494761303067207336e-02 1.117842346429824829e-01 5.437286198139190674e-02 -1.694214902818202972e-02 -8.425763994455337524e-02 -2.045947909355163574e-01 -1.179573461413383484e-01 4.529050365090370178e-02 7.515597343444824219e-02 -2.462058328092098236e-02 1.308922022581100464e-01 3.767729103565216064e-01 -3.085020184516906738e-02 2.296962738037109375e-01 -3.572693094611167908e-02 -6.167075037956237793e-02 1.819801330566406250e-01 9.148035198450088501e-02 -2.084470540285110474e-01 1.167684420943260193e-01 -6.174914538860321045e-02
2.225355058908462524e-01 1.039603352546691895e-01 -3.701602816581726074e-01 -1.924802958965301514e-01 1.536847501993179321e-01 -2.913463860750198364e-02 -1.040636077523231506e-01 -2.603305280208587646e-01 1.354548186063766479e-01 -5.086755752563476562e-02 3.547328710556030273e-01 -1.100851595401763916e-01 1.069643795490264893e-01 -3.238200396299362183e-02 -1.156172007322311401e-01 -1.180074140429496765e-01 -1.791411489248275757e-01 -1.246678009629249573e-01 1.500833928585052490e-01 2.605544626712799072e-01 1.178823933005332947e-01 1.191948577761650085e-01 2.651797533035278320e-01 7.344192266464233398e-02 2.377262413501739502e-01 2.861806750297546387e-01 5.130853503942489624e-03 2.563762664794921875e-01 7.896642386913299561e-02 -9.517917037010192871e-02 -1.609211612958461046e-04 -5.033092573285102844e-02
1.302807033061981201e-01 1.535096764564514160e-01 2.069018036127090454e-01 -7.443720847368240356e-02 -2.178043872117996216e-01 3.006554245948791504e-01 -3.960772603750228882e-02 -1.601389646530151367e-01 1.069349516183137894e-02 4.054948687553405762e-01 1.011507883667945862e-01 2.868869006633758545e-01 -6.863685697317123413e-02 2.980010211467742920e-01 7.314270734786987305e-02 -1.546607017517089844e-01 -1.803678721189498901e-01 -1.759188324213027954e-01 3.871496319770812988e-01 -7.545827329158782959e-02 1.906145922839641571e-02 -7.422681897878646851e-02 1.578832268714904785e-01 3.580767195671796799e-03 7.642823457717895508e-02 -2.047513127326965332e-01 4.292088001966476440e-02 1.497624814510345459e-01 -5.011401697993278503e-02 2.984754554927349091e-02 -1.792712658643722534e-01 -9.358213841915130615e-02
-3.831407055258750916e-02 1.876759529113769531e-01 8.735050261020660400e-02 3.439637720584869385e-01 -2.124900221824645996e-01 7.727745920419692993e-02 1.243130862712860107e-01 -2.987830154597759247e-02 3.368744552135467529e-01 -3.914580866694450378e-02 4.904449582099914551e-01 -6.841317564249038696e-02 1.118282303214073181e-01 -1.335914283990859985e-01 2.403418160974979401e-02 -9.222801029682159424e-02 -1.303073167800903320e-01 -2.286102995276451111e-02 -1.921115629374980927e-02 -6.839480251073837280e-02 3.019077181816101074e-01 1.344437897205352783e-01 -8.210827410221099854e-02 1.029163822531700134e-01 -7.195378839969635010e-02 -1.186400130391120911e-01 9.071948379278182983e-02 4.173469841480255127e-01 7.304704934358596802e-02 1.155150830745697021e-01 -1.022995728999376297e-02 -2.601697109639644623e-02
1.817575395107269287e-01 3.937863409519195557e-01 -9.053003787994384766e-02 1.865392923355102539e-01 -6.722507625818252563e-02 -6.774969398975372314e-02 -9.658356755971908569e-02 -1.892307400703430176e-01 -6.613346189260482788e-02 1.377047747373580933e-01 2.101298980414867401e-02 -1.985616534948348999e-01 2.596076726913452148e-01 5.184157192707061768e-02 -2.593601047992706299e-01 -1.528488099575042725e-01 1.862015947699546814e-02 -1.655207723379135132e-01 2.275605350732803345e-01 -2.420238852500915527e-01 1.710076332092285156e-01 1.275176368653774261e-02 1.460498273372650146e-01 -8.985501527786254883e-02 1.151873841881752014e-01 3.311371207237243652e-01 1.955333948135375977e-01 2.775959372520446777e-01 1.747680157423019409e-01 -8.722713589668273926e-02 -3.517531231045722961e-02 -1.273695975542068481e-01
-5.356103181838989258e-02 1.475751250982284546e-01 1.336673200130462646e-01 -1.045053601264953613e-01 -1.122645661234855652e-01 -8.885148167610168457e-02 5.616378784179687500e-02 -9.357813745737075806e-02 1.898974180221557617e-02 7.353934645652770996e-02 2.280403301119804382e-02 1.152583137154579163e-01 4.851122200489044189e-02 4.003234207630157471e-01 4.895199835300445557e-02 -7.839524000883102417e-02 -1.985441297292709351e-01 -1.712132990360260010e-01 7.787315547466278076e-02 1.117073372006416321e-01 3.473830521106719971e-01 1.126184985041618347e-01 2.403156310319900513e-01 5.359100103378295898e-01 -6.213856860995292664e-02 -5.185372009873390198e-02 1.874891817569732666e-01 2.427575737237930298e-01 -1.727903932332992554e-01 -3.468246385455131531e-02 -9.534341096878051758e-02 1.306100934743881226e-01
2.125712335109710693e-01 1.145574375987052917e-01 -1.048477068543434143e-01 1.246988773345947266e-02 -2.741470374166965485e-02 2.680160999298095703e-01 6.682649254798889160e-02 1.260676681995391846e-01 2.492336779832839966e-01 -2.902434468269348145e-01 4.092479944229125977e-01 2.123504430055618286e-01 2.735425233840942383e-01 1.296790540218353271e-01 -2.134811133146286011e-02 -7.267472147941589355e-02 5.984710901975631714e-02 -1.813421845436096191e-01 8.060132712125778198e-02 -8.061046712100505829e-03 5.775044485926628113e-02 1.080410182476043701e-01 3.138310015201568604e-01 2.655431330204010010e-01 1.445207595825195312e-01 2.936857938766479492e-01 -1.494367513805627823e-02 1.011994853615760803e-01 1.203008815646171570e-01 1.484513878822326660e-01 1.144680380821228027e-02 -1.048923819325864315e-03
1.952661424875259399e-01 1.982838064432144165e-01 3.476433828473091125e-02 -6.290249992161989212e-03 9.378103539347648621e-03 1.065672039985656738e-01 1.788916066288948059e-02 1.907407641410827637e-01 -2.765219807624816895e-01 2.519788742065429688e-01 3.142189085483551025e-01 1.965869665145874023e-01 -7.484868913888931274e-02 2.126564830541610718e-01 1.000528559088706970e-01 -5.591734126210212708e-02 2.043139934539794922e-01 -1.325981765985488892e-01 2.923957407474517822e-01 -1.043017655611038208e-01 2.099057659506797791e-02 2.005804143846035004e-02 1.291383989155292511e-02 1.117298938333988190e-02 -2.226785197854042053e-02 3.111182339489459991e-02 -2.051696777343750000e-01 5.068580508232116699e-01 5.052619148045778275e-03 -6.989660114049911499e-02 -1.976394951343536377e-01 1.748960614204406738e-01
1.310927420854568481e-01 1.917426288127899170e-01 2.748649418354034424e-01 3.414163365960121155e-03 1.610496342182159424e-01 3.083465695381164551e-01 -1.866345852613449097e-01 -2.288189381361007690e-01 -8.618945628404617310e-02 2.759941816329956055e-01 5.452806875109672546e-02 9.337796270847320557e-02 -1.002487540245056152e-01 1.698883920907974243e-01 3.697444871068000793e-02 -5.304494872689247131e-02 -2.896075882017612457e-02 -1.650145500898361206e-01 2.526640295982360840e-01 -1.392730176448822021e-01 7.692974060773849487e-02 1.262089610099792480e-01 1.098067164421081543e-01 3.294791281223297119e-01 -1.649403721094131470e-01 -8.517549186944961548e-02 -3.978502377867698669e-02 2.855852246284484863e-01 -9.175202995538711548e-02 -3.002688884735107422e-01 2.099466323852539062e-01 9.934837371110916138e-02
6.919043511152267456e-02 -1.086327061057090759e-01 2.425159327685832977e-03 1.293642073869705200e-01 -1.867658495903015137e-01 1.744614988565444946e-01 -2.089697271585464478e-01 -2.542879879474639893e-01 -8.337718993425369263e-02 1.914373040199279785e-01 2.116335034370422363e-01 7.717623561620712280e-02 2.621301114559173584e-01 8.131312578916549683e-02 3.274725750088691711e-02 -9.707323461771011353e-02 1.650579720735549927e-01 -9.596445411443710327e-02 2.244047075510025024e-02 2.267117798328399658e-01 -1.058235540986061096e-01 1.151606515049934387e-01 2.649230360984802246e-01 6.262449175119400024e-02 2.035781294107437134e-01 -8.531225472688674927e-02 1.733652800321578979e-01 3.090069293975830078e-01 2.810809761285781860e-02 -1.780567169189453125e-01 3.251718580722808838e-01 -3.368103504180908203e-01
1.648042351007461548e-01 2.434213310480117798e-01 2.875828184187412262e-02 2.046533115208148956e-02 1.850276887416839600e-01 -9.082039445638656616e-02 2.130511403083801270e-02 -4.901713505387306213e-02 1.778827011585235596e-01 6.559263169765472412e-02 2.600347995758056641e-01 1.498061418533325195e-01 -4.894033446907997131e-02 2.405655384063720703e-02 -3.893784284591674805e-01 -5.162540823221206665e-02 -2.670014798641204834e-01 1.788682043552398682e-01 3.446928560733795166e-01 2.539604529738426208e-02 1.393082141876220703e-01 9.289056062698364258e-02 4.036080241203308105e-01 -8.621247857809066772e-02 1.718077361583709717e-01 6.615421921014785767e-02 -9.142745286226272583e-02 2.800099253654479980e-01 1.122894138097763062e-01 -5.759494751691818237e-02 -6.204952299594879150e-02 1.489830166101455688e-01
1.922520846128463745e-01 2.894691228866577148e-01 2.331127412617206573e-02 2.129424549639225006e-02 8.524427562952041626e-02 -4.579229280352592468e-02 4.931000247597694397e-02 -8.160468935966491699e-02 1.908866316080093384e-02 -2.490082532167434692e-01 1.622286289930343628e-01 2.564046680927276611e-01 3.385116904973983765e-02 1.095121502876281738e-01 -3.209619522094726562e-01 -2.013746649026870728e-01 1.581261008977890015e-01 -3.066518604755401611e-01 -5.479212477803230286e-02 -8.935521543025970459e-02 2.053004503250122070e-01 -1.271418780088424683e-01 4.601174220442771912e-02 -8.520720899105072021e-02 2.378321886062622070e-01 1.639019399881362915e-01 -1.228212863206863403e-01 3.782151639461517334e-01 2.572592496871948242e-01 -1.497441232204437256e-01 9.060646407306194305e-03 -1.438522934913635254e-01
2.030431628227233887e-01 3.640875518321990967e-01 4.043551087379455566e-01 3.279910981655120850e-01 -2.307987809181213379e-01 7.933977991342544556e-02 -1.424312889575958252e-01 -1.751994490623474121e-01 -1.022321209311485291e-01 2.092765122652053833e-01 -5.931005626916885376e-02 -2.554213255643844604e-02 9.832427650690078735e-02 2.019735127687454224e-01 -1.520031690597534180e-01 4.530870169401168823e-02 -3.182083368301391602e-02 -1.631969660520553589e-01 1.821666061878204346e-01 8.107116818428039551e-02 5.558853037655353546e-03 1.012416705489158630e-01 8.010269701480865479e-02 1.881671845912933350e-01 2.480837553739547729e-01 1.305154561996459961e-01 -3.011655248701572418e-02 1.234581544995307922e-01 1.778473407030105591e-01 -8.303460478782653809e-02 1.119155138731002808e-01 2.127577364444732666e-01
2.019463479518890381e-01 -5.445967987179756165e-02 1.778947114944458008e-01 1.924848705530166626e-01 -1.870847642421722412e-01 1.879818439483642578e-01 -7.936659455299377441e-02 -1.857043504714965820e-01 1.021787747740745544e-01 1.499668061733245850e-01 1.906539499759674072e-01 1.154039874672889709e-01 2.566984593868255615e-01 3.423504531383514404e-02 -4.086040556430816650e-01 1.026452332735061646e-01 -4.557614400982856750e-02 -2.165037244558334351e-01 1.314025223255157471e-01 -7.615873962640762329e-02 4.008905962109565735e-02 2.575386464595794678e-01 2.469470649957656860e-01 3.307484090328216553e-01 -2.273929417133331299e-01 -1.470423638820648193e-01 -2.998539432883262634e-02 1.690611839294433594e-01 -8.594986051321029663e-03 1.021524444222450256e-01 1.027565076947212219e-01 1.227541789412498474e-01
4.754950851202011108e-02 1.078491955995559692e-01 -1.619323971681296825e-03 2.521583437919616699e-02 -8.394140750169754028e-02 1.247036457061767578e-01 1.187544036656618118e-02 -1.831159740686416626e-01 -5.042911320924758911e-02 5.335389822721481323e-02 2.359426915645599365e-01 8.945380896329879761e-02 -3.466300666332244873e-02 2.362990230321884155e-01 -3.141220211982727051e-01 2.792607545852661133e-01 -1.580260246992111206e-01 -4.733923822641372681e-02 3.900515139102935791e-01 -1.070158556103706360e-01 1.213720068335533142e-01 2.200012207031250000e-01 -8.572032302618026733e-02 -6.785184890031814575e-02 -2.238015085458755493e-02 -7.993456721305847168e-02 -2.701040804386138916e-01 4.348736107349395752e-01 -1.556401699781417847e-01 2.572342753410339355e-01 1.872134767472743988e-02 -2.908834815025329590e-02
2.034608460962772369e-02 2.082428634166717529e-01 2.047269232571125031e-02 5.124980583786964417e-02 -7.136463373899459839e-02 2.094295918941497803e-01 -2.181729674339294434e-02 -2.468806058168411255e-01 -2.503161691129207611e-02 -5.633747577667236328e-02 3.030677735805511475e-01 6.273799575865268707e-03 9.838446974754333496e-03 -6.663113832473754883e-02 -2.231549471616744995e-01 1.768585890531539917e-01 -2.257147431373596191e-01 -1.697011142969131470e-01 1.453435570001602173e-01 -1.756051033735275269e-01 4.644523374736309052e-03 3.565042018890380859e-01 -2.227482050657272339e-01 5.475043877959251404e-02 3.314268961548805237e-02 1.160238906741142273e-01 -2.887212336063385010e-01 4.398480355739593506e-01 -1.662233471870422363e-01 5.603063106536865234e-02 8.871529251337051392e-02 -1.415169239044189453e-01
-3.990879654884338379e-02 2.723848521709442139e-01 2.799665369093418121e-02 6.936447322368621826e-02 -4.283212497830390930e-02 -1.699294708669185638e-02 -5.571937188506126404e-02 -2.693801820278167725e-01 -8.589291572570800781e-02 -6.815852969884872437e-02 3.283651769161224365e-01 8.630153536796569824e-02 5.905077233910560608e-02 -7.563767582178115845e-02 1.394432038068771362e-01 4.224455356597900391e-02 -1.089929044246673584e-01 -1.047746092081069946e-01 -3.359378781169652939e-03 -2.006258666515350342e-01 1.244414076209068298e-01 4.118511080741882324e-01 -1.705275028944015503e-01 1.240763440728187561e-01 -1.543032675981521606e-01 3.087605237960815430e-01 -1.337658911943435669e-01 4.128653109073638916e-01 -1.085341349244117737e-02 2.055975943803787231e-01 7.602617889642715454e-02 -1.863604485988616943e-01
2.307149767875671387e-01 5.527650192379951477e-02 -6.495000794529914856e-03 -5.368256568908691406e-02 -5.047480762004852295e-02 2.125517874956130981e-01 -7.661680132150650024e-02 1.538430303335189819e-01 -2.520730197429656982e-01 1.491587162017822266e-01 1.369612514972686768e-01 -2.614141702651977539e-01 -1.816218495368957520e-01 -3.727145865559577942e-02 -3.745906352996826172e-01 -1.874912381172180176e-01 -2.428336739540100098e-01 -4.582798108458518982e-02 1.088879182934761047e-01 -6.378751993179321289e-02 1.079511921852827072e-02 3.593856468796730042e-02 3.897816240787506104e-01 2.682682573795318604e-01 8.415312319993972778e-02 -9.677392989397048950e-02 1.925821304321289062e-01 3.193273842334747314e-01 5.777100473642349243e-02 -8.094838261604309082e-02 1.074393838644027710e-01 3.947300463914871216e-02
9.656314738094806671e-03 4.533041641116142273e-02 -7.925212383270263672e-03 -1.704757362604141235e-01 -5.799140781164169312e-02 9.211419522762298584e-02 3.789133578538894653e-02 -1.459835618734359741e-01 -1.806689053773880005e-01 8.584251999855041504e-02 3.113679885864257812e-01 -4.357684403657913208e-02 2.111235857009887695e-01 -2.214659005403518677e-01 -1.983781605958938599e-01 -2.185062021017074585e-01 5.924877896904945374e-02 -9.980046004056930542e-02 2.889809310436248779e-01 -3.207454979419708252e-01 1.192509829998016357e-01 -5.560198915190994740e-04 2.141370773315429688e-01 2.028635442256927490e-01 1.142682731151580811e-01 -1.822172403335571289e-01 7.054348289966583252e-02 1.640622466802597046e-01 -2.333858236670494080e-02 3.359120190143585205e-01 3.483911156654357910e-01 2.356130816042423248e-02
-4.206592589616775513e-02 9.678354859352111816e-02 6.192236766219139099e-02 5.225356295704841614e-02 -6.607503443956375122e-02 1.261849254369735718e-01 -2.927058935165405273e-01 -1.155804321169853210e-01 -2.993408776819705963e-02 -3.397136628627777100e-01 1.775524467229843140e-01 -5.712091177701950073e-02 3.233768641948699951e-01 8.375319093465805054e-02 1.114407703280448914e-01 -1.654127091169357300e-01 -8.338185399770736694e-02 -1.646135598421096802e-01 4.197230339050292969e-01 1.744424700736999512e-01 -1.984241157770156860e-01 2.238476425409317017e-01 -7.321181893348693848e-02 1.330415904521942139e-02 2.084651738405227661e-01 5.307936295866966248e-02 1.812666356563568115e-01 3.477552831172943115e-01 -3.883496299386024475e-02 -6.370988488197326660e-02 1.343708038330078125e-01 3.411881998181343079e-02
2.349738478660583496e-01 1.950233429670333862e-01 -1.406247317790985107e-01 -8.221473544836044312e-02 2.077565789222717285e-01 1.564962863922119141e-01 -3.188864141702651978e-02 -3.415680304169654846e-02 2.192061990499496460e-01 1.009782403707504272e-01 -4.585208371281623840e-02 -7.884573936462402344e-02 2.659041285514831543e-01 9.289848059415817261e-02 5.735050141811370850e-02 -1.734039634466171265e-01 -2.446858435869216919e-01 -1.043814197182655334e-01 7.532013207674026489e-02 2.347005307674407959e-01 1.601123362779617310e-01 2.906799502670764923e-02 2.388906031847000122e-01 1.975520700216293335e-01 9.797679260373115540e-03 -2.040478736162185669e-01 1.107003018260002136e-01 4.897964000701904297e-01 3.695103898644447327e-02 -4.211926087737083435e-02 1.280628740787506104e-01 -2.521788477897644043e-01
9.469342976808547974e-02 -3.113318793475627899e-02 2.494003027677536011e-01 -2.430350780487060547e-01 -3.984351456165313721e-02 3.845566511154174805e-01 -1.445905566215515137e-01 -1.599636673927307129e-01 -3.299620002508163452e-02 3.226764127612113953e-02 2.502604722976684570e-01 1.320950686931610107e-01 2.473498582839965820e-01 -6.025706976652145386e-02 -1.848999559879302979e-01 4.959353432059288025e-02 4.040773026645183563e-03 -2.096130102872848511e-01 1.623991876840591431e-01 -2.650494221597909927e-03 -3.805547580122947693e-02 2.951665781438350677e-02 -1.179551780223846436e-01 2.324416190385818481e-01 1.133832111954689026e-01 1.127898320555686951e-01 8.783642202615737915e-02 2.965920865535736084e-01 3.350927233695983887e-01 -1.069666743278503418e-01 2.258583307266235352e-01 2.292699217796325684e-01
3.846950531005859375e-01 2.805651426315307617e-01 -1.644795946776866913e-02 -1.894612982869148254e-02 -1.820441484451293945e-01 -8.969737589359283447e-02 -1.526030302047729492e-01 1.452820003032684326e-01 6.763902306556701660e-02 -1.256582513451576233e-02 2.506785094738006592e-01 -1.257007420063018799e-01 2.369392067193984985e-01 7.260272651910781860e-02 -6.908796727657318115e-02 -3.053249977529048920e-02 -2.038183994591236115e-02 -6.064523383975028992e-02 2.262171804904937744e-01 2.612552046775817871e-01 -6.733574718236923218e-02 2.052080333232879639e-01 -7.085272669792175293e-02 2.667141705751419067e-02 1.168204396963119507e-01 1.275775581598281860e-01 5.533398687839508057e-02 4.027970433235168457e-01 -3.106431663036346436e-01 5.035927146673202515e-02 2.543730735778808594e-01 -4.152569547295570374e-02
-7.138577848672866821e-02 4.368769824504852295e-01 1.480294391512870789e-02 -1.336040161550045013e-02 -1.357200443744659424e-01 5.234782025218009949e-02 -7.256155461072921753e-02 1.220901124179363251e-02 -4.963066428899765015e-02 3.525028526782989502e-01 2.409177273511886597e-01 -1.790431886911392212e-02 -1.619009859859943390e-02 2.618187367916107178e-01 -5.663369968533515930e-02 8.629460632801055908e-02 2.855513393878936768e-01 -1.135258078575134277e-01 1.021661758422851562e-01 2.627932429313659668e-01 -1.939314790070056915e-02 -9.103059023618698120e-02 9.267996251583099365e-02 1.539080440998077393e-01 1.119256466627120972e-01 1.735716164112091064e-01 -1.140745505690574646e-01 4.291422963142395020e-01 -9.506375342607498169e-02 -1.346278637647628784e-01 -1.401785854250192642e-02 1.745487749576568604e-01
2.318666875362396240e-01 9.766686707735061646e-02 -5.157335475087165833e-02 9.117830544710159302e-02 -3.297420218586921692e-02 -1.233929302543401718e-02 -1.022580862045288086e-01 2.449295520782470703e-01 -7.814094424247741699e-02 2.285711020231246948e-01 5.979090463370084763e-03 -1.872787922620773315e-01 -8.681795746088027954e-02 1.063489764928817749e-01 -3.955532982945442200e-02 -1.627073884010314941e-01 -2.166398316621780396e-01 -2.441994547843933105e-01 3.359819650650024414e-01 -1.681809872388839722e-01 2.109482437372207642e-01 -7.233960181474685669e-02 1.299061030149459839e-01 4.319984912872314453e-01 1.476490944623947144e-01 -1.084404289722442627e-01 -1.136658713221549988e-01 3.489529490470886230e-01 -9.926103055477142334e-02 6.067208945751190186e-03 2.186823077499866486e-02 -1.846957355737686157e-01
1.826401054859161377e-01 -1.195701118558645248e-02 7.664667814970016479e-02 -2.570545375347137451e-01 3.136994317173957825e-02 9.464356303215026855e-02 -1.792682521045207977e-02 -2.173389643430709839e-01 -1.542165596038103104e-02 1.344024986028671265e-01 1.636671125888824463e-01 -2.472181022167205811e-01 2.041156776249408722e-02 -2.351802587509155273e-01 -1.520195901393890381e-01 -3.055023849010467529e-01 4.356968775391578674e-02 1.287869084626436234e-02 2.544704973697662354e-01 -2.984023094177246094e-02 2.027701288461685181e-01 1.278790235519409180e-01 2.722866237163543701e-01 1.424601376056671143e-01 1.526487469673156738e-01 -1.841136068105697632e-01 1.004305407404899597e-01 3.782531321048736572e-01 4.392018169164657593e-02 9.389788657426834106e-02 3.434430360794067383e-01 1.311580534093081951e-03
1.194897368550300598e-01 3.231317698955535889e-01 -1.162219271063804626e-01 -1.339710354804992676e-01 4.853409901261329651e-02 3.056126534938812256e-01 4.520780639722943306e-04 -1.402877420186996460e-01 3.685123845934867859e-02 -3.731339871883392334e-01 5.363152921199798584e-02 2.679604589939117432e-01 -1.573588699102401733e-02 1.304461061954498291e-01 -4.047636687755584717e-01 -4.089713096618652344e-02 -9.564954042434692383e-02 -1.874740868806838989e-01 3.398444503545761108e-02 -4.592758789658546448e-02 1.024603098630905151e-01 1.517285853624343872e-01 2.340653687715530396e-01 4.773253947496414185e-02 -6.822367012500762939e-02 3.597672283649444580e-01 -5.735201761126518250e-02 2.013420760631561279e-01 -9.149563312530517578e-02 7.160273194313049316e-02 5.272750556468963623e-02 -6.358411908149719238e-02
2.695562243461608887e-01 -7.514370232820510864e-02 4.795293137431144714e-02 2.801443636417388916e-01 -2.041873484849929810e-01 8.381379395723342896e-02 -3.334727585315704346e-01 1.533731818199157715e-02 6.576969474554061890e-02 -3.676111251115798950e-02 2.770699858665466309e-01 1.811437867581844330e-02 1.189690604805946350e-01 -7.036394625902175903e-02 -6.168071553111076355e-02 2.698584087193012238e-02 -2.416709661483764648e-01 -2.591407299041748047e-01 -3.590580821037292480e-02 1.890133917331695557e-01 2.507867515087127686e-01 2.119719386100769043e-01 6.680487841367721558e-02 1.109274476766586304e-02 -1.929032951593399048e-01 9.729317575693130493e-02 2.662543579936027527e-02 4.283849596977233887e-01 -1.306260228157043457e-01 2.025671601295471191e-01 -7.561152428388595581e-02 -6.815900653600692749e-02
1.901374459266662598e-01 3.756902217864990234e-01 -3.980545327067375183e-02 2.295278161764144897e-01 -7.995074242353439331e-02 -5.992620065808296204e-02 -3.455784320831298828e-01 -1.581335812807083130e-01 -1.257266849279403687e-01 -1.787048950791358948e-02 -3.884864272549748421e-03 2.086864113807678223e-01 1.475813239812850952e-01 -7.074862718582153320e-02 -1.063181459903717041e-01 -2.010425478219985962e-01 -9.970198571681976318e-02 -3.272389993071556091e-02 9.311921894550323486e-02 -1.676017045974731445e-02 6.430130451917648315e-02 -3.496381267905235291e-02 2.354135066270828247e-01 3.953935578465461731e-02 2.957399189472198486e-01 3.784155249595642090e-01 2.240289002656936646e-02 1.718328446149826050e-01 1.850743293762207031e-01 -1.881501451134681702e-02 5.074972659349441528e-02 -3.092733323574066162e-01
4.199866950511932373e-01 1.714414656162261963e-01 -3.584769740700721741e-02 1.201540827751159668e-01 -1.518619656562805176e-01 2.692375481128692627e-01 -2.626468241214752197e-02 2.741819433867931366e-02 3.159603178501129150e-01 -3.958270326256752014e-02 2.921603918075561523e-01 9.389871358871459961e-02 -1.046829521656036377e-01 9.786774218082427979e-02 3.597743213176727295e-01 -6.232433766126632690e-02 -9.074459783732891083e-03 -1.069809645414352417e-01 1.968530863523483276e-01 1.285189390182495117e-01 -2.235152013599872589e-02 4.958826303482055664e-02 7.513899356126785278e-02 1.139602735638618469e-01 -1.751438379287719727e-01 -1.735391095280647278e-02 -7.155034691095352173e-02 3.594249486923217773e-01 -1.003401428461074829e-01 -6.275711953639984131e-02 2.515226304531097412e-01 -3.367879614233970642e-02
1.192059069871902466e-01 2.714018523693084717e-01 9.303355962038040161e-02 9.691891074180603027e-02 -1.866011917591094971e-01 2.538007497787475586e-01 -1.300906538963317871e-01 -2.607861757278442383e-01 2.969362735748291016e-01 -3.704962134361267090e-02 2.961263060569763184e-01 -6.087210029363632202e-02 7.795666903257369995e-02 1.921420693397521973e-01 -1.290172040462493896e-01 1.970344334840774536e-01 1.110493540763854980e-01 -1.550825834274291992e-01 -3.410487994551658630e-02 -4.780963808298110962e-02 2.102802544832229614e-01 4.069230258464813232e-01 5.595281254500150681e-03 2.977220714092254639e-01 -1.477518957108259201e-02 2.140648663043975830e-02 1.691727712750434875e-02 1.417108923196792603e-01 -1.714337468147277832e-01 -1.072472557425498962e-01 1.056295707821846008e-01 -1.382446736097335815e-01
4.706726968288421631e-02 1.561312973499298096e-01 -3.942389786243438721e-02 -4.140634238719940186e-01 -2.198843508958816528e-01 -6.125710159540176392e-02 1.443681418895721436e-01 8.362454921007156372e-02 -1.421145796775817871e-01 3.833077475428581238e-02 4.837702512741088867e-01 1.397030800580978394e-01 6.420145183801651001e-02 -1.346154808998107910e-01 -2.787237465381622314e-01 -8.464668691158294678e-02 -2.180903404951095581e-01 -1.096464041620492935e-02 8.470118790864944458e-02 8.309616893529891968e-02 2.679466828703880310e-02 1.867887526750564575e-01 2.557095587253570557e-01 7.820499688386917114e-02 9.340514987707138062e-02 -4.856888949871063232e-02 1.540210992097854614e-01 2.746996581554412842e-01 -6.801054626703262329e-02 -1.480602622032165527e-01 1.695139706134796143e-01 -6.110908463597297668e-02
3.203952014446258545e-01 1.109804660081863403e-01 -2.373831346631050110e-02 5.240481346845626831e-02 -1.229235380887985229e-01 2.164956629276275635e-01 -1.088168248534202576e-01 1.222731824964284897e-02 -2.982589304447174072e-01 -4.072089120745658875e-02 3.673865646123886108e-02 1.120252460241317749e-01 1.990923881530761719e-01 1.321457475423812866e-01 4.287153482437133789e-02 2.450915984809398651e-02 -1.170277297496795654e-01 -3.550186455249786377e-01 5.497334599494934082e-01 7.304777950048446655e-02 3.012498915195465088e-01 -1.078831329941749573e-01 -2.147089317440986633e-02 1.348788291215896606e-01 1.114672943949699402e-01 -1.125998497009277344e-01 -2.142258733510971069e-02 1.034325286746025085e-01 1.070001944899559021e-01 -1.271914541721343994e-01 8.496255613863468170e-03 1.068387925624847412e-01
-3.010248020291328430e-02 3.259937465190887451e-01 -2.125919908285140991e-01 -4.127667844295501709e-02 -7.670735567808151245e-02 2.999401986598968506e-01 -2.539579756557941437e-03 7.619453966617584229e-02 2.967592515051364899e-02 -6.880783289670944214e-02 2.173863500356674194e-01 3.073004260659217834e-02 -1.287732622586190701e-03 1.231250539422035217e-01 1.309664826840162277e-02 5.592552945017814636e-02 -1.480475813150405884e-01 7.132311910390853882e-02 1.230024397373199463e-01 8.081747591495513916e-02 -9.930569678544998169e-02 4.042514413595199585e-02 3.071469068527221680e-01 1.699993200600147247e-02 2.389830797910690308e-01 -2.108251601457595825e-01 -5.631952732801437378e-02 3.899377584457397461e-01 1.838710457086563110e-01 1.247837021946907043e-02 4.178649783134460449e-01 2.276763468980789185e-01
2.374531775712966919e-01 2.359953969717025757e-01 6.876931339502334595e-02 3.809140250086784363e-02 1.336156129837036133e-01 -4.719738848507404327e-03 1.081674322485923767e-01 4.584918916225433350e-02 2.410722672939300537e-01 8.035395294427871704e-02 1.714385002851486206e-01 3.309218287467956543e-01 -1.546543277800083160e-02 9.234513342380523682e-02 -4.080953001976013184e-01 -2.081865444779396057e-02 -2.446663677692413330e-01 2.112036049365997314e-01 4.595258533954620361e-01 -9.266034513711929321e-02 -5.407039541751146317e-03 -4.499100893735885620e-02 2.074624449014663696e-01 -1.211479380726814270e-01 -3.584124147891998291e-02 1.254919320344924927e-01 -4.148141015321016312e-03 2.369830161333084106e-01 8.219847828149795532e-02 2.027928456664085388e-02 3.629311919212341309e-02 7.185846567153930664e-02
-2.190301865339279175e-01 3.112164735794067383e-01 1.069905906915664673e-01 1.260800193995237350e-02 7.553628087043762207e-02 6.360730528831481934e-02 -1.984916478395462036e-01 -1.066955551505088806e-01 -1.276594307273626328e-02 2.481975406408309937e-01 2.881104350090026855e-01 1.668226718902587891e-02 2.098014503717422485e-01 3.022992312908172607e-01 -1.235745549201965332e-01 1.004987731575965881e-01 2.941478490829467773e-01 -2.548699267208576202e-02 2.576028704643249512e-01 -6.060869246721267700e-02 5.518520623445510864e-02 -1.216032877564430237e-01 1.753519028425216675e-01 2.332546412944793701e-01 2.444623038172721863e-02 9.316591313108801842e-04 -2.213924974203109741e-01 3.460144996643066406e-01 -1.752515137195587158e-01 -1.236581429839134216e-01 7.583260303363204002e-04 4.084717854857444763e-02
1.311196237802505493e-01 1.902774870395660400e-01 -1.000748574733734131e-01 -2.531756274402141571e-02 4.569590464234352112e-02 9.313832968473434448e-02 -4.763757437467575073e-02 1.258015036582946777e-01 -1.680016331374645233e-02 3.428569063544273376e-02 6.446538120508193970e-02 9.740751236677169800e-02 -2.210799306631088257e-01 2.547332048416137695e-01 -1.867594420909881592e-01 1.449513286352157593e-01 -1.516846567392349243e-01 -8.514411002397537231e-02 1.905022561550140381e-01 -1.453902870416641235e-01 1.853989511728286743e-01 -1.899963468313217163e-01 1.603442579507827759e-01 5.762869119644165039e-01 -1.078058257699012756e-01 7.983899116516113281e-02 1.112030539661645889e-02 3.504472374916076660e-01 1.605958491563796997e-01 -1.078632660210132599e-02 9.548085927963256836e-02 -1.743510067462921143e-01
1.935577243566513062e-01 2.325623929500579834e-01 5.570423975586891174e-02 2.565450966358184814e-01 -7.199406973086297512e-04 4.579810891300439835e-03 1.631857156753540039e-01 1.578633636236190796e-01 -2.855343222618103027e-01 2.320696413516998291e-01 5.289994925260543823e-02 1.893412880599498749e-02 1.230371519923210144e-01 -3.355535492300987244e-02 -1.272363513708114624e-01 -7.681012898683547974e-02 -1.271764934062957764e-01 -1.012631729245185852e-01 2.372610718011856079e-01 -8.991229534149169922e-02 2.475937008857727051e-01 2.277796864509582520e-01 5.006146430969238281e-01 -1.601142622530460358e-02 -1.110476031899452209e-01 1.718923598527908325e-01 6.924387067556381226e-02 2.870739698410034180e-01 1.555263549089431763e-01 -2.874466776847839355e-02 -2.548027969896793365e-02 3.811295330524444580e-02
-2.192585729062557220e-02 -6.857479363679885864e-02 1.206422448158264160e-01 3.105335533618927002e-01 -1.874067336320877075e-01 2.007349431514739990e-01 1.619020402431488037e-01 9.877772629261016846e-02 2.247614562511444092e-01 6.549861282110214233e-03 -1.540987100452184677e-02 1.677893400192260742e-01 3.202356398105621338e-01 -1.079402938485145569e-01 -2.127056568861007690e-01 1.249351426959037781e-01 -4.049411416053771973e-02 -6.718742102384567261e-02 2.244139164686203003e-01 -2.443593181669712067e-02 2.315150201320648193e-01 3.309451937675476074e-01 3.526083528995513916e-01 2.551407217979431152e-01 -1.844192445278167725e-01 9.144730865955352783e-02 -5.234357342123985291e-02 2.322835028171539307e-01 1.381204463541507721e-02 -2.987532876431941986e-02 -6.714689731597900391e-02 -6.413895636796951294e-02
-2.679052948951721191e-01 2.837011814117431641e-01 -5.566207692027091980e-02 3.323631361126899719e-02 -5.952979251742362976e-02 2.042911946773529053e-03 -8.223425596952438354e-02 -7.876720279455184937e-02 1.339138001203536987e-01 1.822170913219451904e-01 1.731021702289581299e-01 3.012091517448425293e-01 9.077438712120056152e-02 -1.467070728540420532e-01 -3.375551700592041016e-01 -1.051189601421356201e-01 -1.317592710256576538e-01 -2.327485010027885437e-02 1.538954675197601318e-01 -2.217978052794933319e-02 7.475449889898300171e-02 1.830409765243530273e-01 -1.726607531309127808e-01 9.757391363382339478e-02 5.174532532691955566e-02 4.800339788198471069e-02 -5.081834644079208374e-02 3.832527101039886475e-01 6.578157842159271240e-02 -1.780584752559661865e-01 2.955739796161651611e-01 -3.195206224918365479e-01
-1.311802864074707031e-01 8.442897349596023560e-02 1.832449622452259064e-02 1.329316198825836182e-01 -1.025183275341987610e-01 -1.602508127689361572e-02 -1.225332170724868774e-01 -2.957576811313629150e-01 -1.220989972352981567e-01 -2.780292928218841553e-01 2.235328406095504761e-01 -1.054233312606811523e-01 2.297699451446533203e-01 1.864059716463088989e-01 -2.796109765768051147e-02 -3.289587423205375671e-02 -4.345963895320892334e-02 -8.624456822872161865e-02 1.739644072949886322e-02 -1.429406553506851196e-01 3.686506301164627075e-02 1.877474784851074219e-01 1.065625101327896118e-01 3.600775897502899170e-01 2.069147825241088867e-01 4.160643815994262695e-01 -7.170452177524566650e-02 3.257046043872833252e-01 -6.889222562313079834e-02 2.237909138202667236e-01 -8.815613389015197754e-02 -6.541185826063156128e-02
1.686937361955642700e-02 1.202727481722831726e-01 5.515250191092491150e-02 1.633048951625823975e-01 2.316223829984664917e-02 3.741650283336639404e-01 -1.340218484401702881e-01 -6.342581659555435181e-02 8.019157499074935913e-02 1.777673512697219849e-01 1.723323613405227661e-01 2.378712743520736694e-01 -7.593950722366571426e-03 1.587886959314346313e-01 -1.766474694013595581e-01 -3.052070364356040955e-02 9.229401499032974243e-02 -2.214664667844772339e-01 1.272937506437301636e-01 6.649167090654373169e-02 -7.382760941982269287e-02 3.874831199645996094e-01 1.628450863063335419e-02 5.292539596557617188e-01 1.187259554862976074e-01 4.005690291523933411e-02 -1.050642356276512146e-01 3.916721418499946594e-02 5.636416375637054443e-02 -8.042001724243164062e-02 2.325023859739303589e-01 7.186600565910339355e-02
-4.322190210223197937e-02 -2.095969393849372864e-02 -1.229859218001365662e-01 2.413038350641727448e-02 -5.661252513527870178e-02 -4.403232783079147339e-02 9.339249879121780396e-02 -1.968039721250534058e-01 1.814825534820556641e-01 2.617049403488636017e-02 1.600438952445983887e-01 3.912141546607017517e-02 -6.493135541677474976e-02 1.257126778364181519e-01 7.114175707101821899e-03 6.489846110343933105e-02 -7.141619455069303513e-03 -8.008869737386703491e-02 4.216071665287017822e-01 3.739134222269058228e-02 9.756681323051452637e-02 4.770886525511741638e-02 1.904416829347610474e-02 2.555263414978981018e-02 2.222036570310592651e-02 1.503758728504180908e-01 -5.845352262258529663e-02 7.598748207092285156e-01 -5.258941091597080231e-03 -1.090612709522247314e-01 -8.824861049652099609e-02 -1.492291688919067383e-01
-2.331902459263801575e-02 1.882641464471817017e-01 2.786333672702312469e-02 1.209969744086265564e-01 -2.651975750923156738e-01 -2.531624212861061096e-02 -1.039651110768318176e-01 -9.274161607027053833e-02 -3.473339378833770752e-01 5.052733048796653748e-02 2.346226125955581665e-01 2.818152867257595062e-02 -1.031305417418479919e-01 -1.132229566574096680e-01 1.979943066835403442e-01 -1.542677730321884155e-02 -1.857628673315048218e-01 -2.731362879276275635e-01 4.404408335685729980e-01 -1.320471912622451782e-01 1.069643869996070862e-01 4.329814016819000244e-02 2.169890701770782471e-01 2.623815834522247314e-01 -1.173077523708343506e-02 -7.907428592443466187e-02 7.546329498291015625e-02 1.476170569658279419e-01 2.017973065376281738e-01 2.699150145053863525e-01 -1.193971410393714905e-01 -6.925945729017257690e-02
1.403920948505401611e-01 1.647673398256301880e-01 -9.780738502740859985e-02 -3.643090650439262390e-02 1.114776544272899628e-02 1.417329609394073486e-01 -1.391000151634216309e-01 2.204060554504394531e-01 -1.793735623359680176e-01 1.099276617169380188e-01 8.227387070655822754e-02 7.943590171635150909e-03 -2.244010567665100098e-02 2.250540852546691895e-01 -1.137908780947327614e-03 6.041930522769689560e-03 -6.210378184914588928e-02 -3.622740209102630615e-01 4.497109949588775635e-01 -1.920373886823654175e-01 2.139931470155715942e-01 -7.099349051713943481e-03 -2.129760384559631348e-01 2.471247017383575439e-01 3.311862796545028687e-02 3.684309870004653931e-02 -1.300811469554901123e-01 3.958148062229156494e-01 1.516916602849960327e-01 -9.456231445074081421e-02 8.833407610654830933e-02 -9.765168279409408569e-02
2.403502017259597778e-01 3.055093288421630859e-01 -2.950296700000762939e-01 2.015174925327301025e-01 -1.236554309725761414e-01 1.380872577428817749e-01 -1.055582761764526367e-01 -1.560381203889846802e-01 -2.449177354574203491e-01 2.425704710185527802e-02 -6.286995857954025269e-02 6.300380080938339233e-02 1.525993943214416504e-01 9.243113547563552856e-02 -1.402416964992880821e-03 1.507426053285598755e-01 -1.741121709346771240e-01 -1.468517333269119263e-01 2.473093718290328979e-01 -2.943282127380371094e-01 3.639950454235076904e-01 -4.155049473047256470e-02 5.312274768948554993e-02 1.080491915345191956e-01 3.092836774885654449e-02 2.278914749622344971e-01 -3.794761002063751221e-02 2.963405251502990723e-01 1.678255796432495117e-01 8.020576089620590210e-02 3.953445702791213989e-02 -4.058457538485527039e-02
-4.987919703125953674e-03 3.505707159638404846e-02 -1.220799386501312256e-01 1.535954922437667847e-01 -1.671236157417297363e-01 1.447815001010894775e-01 -9.119347482919692993e-02 -4.569242894649505615e-02 1.992138922214508057e-01 -1.139686405658721924e-01 1.191885769367218018e-01 1.041524037718772888e-01 1.534804701805114746e-01 -5.180986970663070679e-02 -2.381400763988494873e-01 -4.158321022987365723e-01 9.212080389261245728e-02 -1.404042821377515793e-02 -3.103743540123105049e-03 -2.354540526866912842e-01 -3.305432200431823730e-02 3.234401941299438477e-01 1.174922585487365723e-01 1.141774058341979980e-01 -9.957329183816909790e-02 -2.637281455099582672e-02 -1.198812946677207947e-02 4.912108778953552246e-01 -2.464586794376373291e-01 -7.066448684781789780e-03 1.533085107803344727e-01 -1.853174269199371338e-01
2.324011921882629395e-01 2.259638607501983643e-01 -6.234931573271751404e-02 2.637637257575988770e-01 -9.901396930217742920e-02 2.915953472256660461e-02 -1.750748008489608765e-01 3.313226625323295593e-03 -2.380405962467193604e-01 -1.077405065298080444e-01 9.600336104631423950e-02 1.293228864669799805e-01 -6.511481106281280518e-02 -2.145476872101426125e-03 6.210191175341606140e-02 1.503578573465347290e-01 -2.641958892345428467e-01 -1.078090593218803406e-01 4.069910347461700439e-01 -2.359128743410110474e-01 8.143871277570724487e-02 -1.176726445555686951e-01 5.425029993057250977e-02 2.501174211502075195e-01 -1.029750704765319824e-01 1.942672878503799438e-01 -1.517046689987182617e-01 3.399686217308044434e-01 2.211856842041015625e-01 -9.664779901504516602e-02 1.028728038072586060e-01 -1.036865860223770142e-01
-3.749258816242218018e-02 3.677168190479278564e-01 1.825970709323883057e-01 3.836594521999359131e-01 -1.455512493848800659e-01 1.301306039094924927e-01 -2.136745601892471313e-01 -4.071901738643646240e-02 -2.699319273233413696e-03 1.239983439445495605e-01 -4.820927605032920837e-02 3.134786151349544525e-03 9.228882938623428345e-02 3.190771341323852539e-01 -2.919805049896240234e-01 6.712325662374496460e-02 4.131043329834938049e-02 3.228275850415229797e-02 3.512637317180633545e-01 5.918944254517555237e-02 -2.008468955755233765e-01 2.162944152951240540e-02 8.801428973674774170e-02 2.345516979694366455e-01 1.844816654920578003e-01 1.140985190868377686e-01 -4.406672343611717224e-02 2.183853238821029663e-01 1.538954526185989380e-01 -8.706071227788925171e-02 7.531566917896270752e-02 1.130367890000343323e-01
[truncated: 3,259,069 more chars]
