# Supplementary material for: The Language of Innovation
Source: PLoS One. 2020 Apr 30;15(4):e0230107. doi: 10.1371/journal.pone.0230107 (PMC7194493; doi:10.1371/journal.pone.0230107)
Supplement: S14 File — (GZ) [file pone.0230107.s014.tar.gz › 1992-1996/V2Run_26_VS_4500_embeddings1992-1996ED32.txt]

-1.476652920246124268e-02 -3.838640749454498291e-01 -1.892326772212982178e-01 -7.768693380057811737e-03 1.868377178907394409e-01 -1.433975622057914734e-02 1.572299003601074219e-01 3.040566109120845795e-02 1.293429732322692871e-01 -4.894089885056018829e-03 1.745372712612152100e-01 1.461834013462066650e-01 1.203622743487358093e-01 1.750849336385726929e-01 1.410518884658813477e-01 -1.399557441473007202e-01 -1.166445612907409668e-01 1.776023954153060913e-01 4.440775141119956970e-02 -3.492461740970611572e-01 4.138514772057533264e-02 3.160315006971359253e-02 -1.658457070589065552e-01 -2.098311036825180054e-01 4.407685250043869019e-03 3.003667593002319336e-01 2.169303745031356812e-01 9.928385168313980103e-02 3.227968513965606689e-01 -2.019111067056655884e-01 1.415350437164306641e-01 2.170186638832092285e-01
-3.828998655080795288e-02 -2.336068004369735718e-01 -2.579017579555511475e-01 4.329438135027885437e-02 1.727164089679718018e-01 2.303108125925064087e-01 1.870980486273765564e-02 -1.400046646595001221e-01 7.580880820751190186e-02 -9.942086786031723022e-02 3.334482312202453613e-01 -2.771601676940917969e-01 -1.098924055695533752e-01 1.238118335604667664e-01 -2.381289303302764893e-01 -6.732337921857833862e-02 -1.821653917431831360e-02 -1.971516758203506470e-02 9.701768308877944946e-02 7.941091060638427734e-02 -2.532593309879302979e-01 1.091488264501094818e-02 -2.606705427169799805e-01 -1.241673752665519714e-01 -2.761372327804565430e-01 8.929141610860824585e-02 1.655811220407485962e-01 -2.727851569652557373e-01 1.901669204235076904e-01 -3.841523826122283936e-02 -1.322529911994934082e-01 -2.742615640163421631e-01
-3.247266113758087158e-01 -1.939828321337699890e-02 3.895090892910957336e-02 6.434082984924316406e-03 1.851673871278762817e-01 1.194102987647056580e-01 3.403187096118927002e-01 -2.503963112831115723e-01 2.033841907978057861e-01 -2.189668416976928711e-01 1.580794304609298706e-01 -2.462492138147354126e-01 -2.452961802482604980e-01 -7.024800032377243042e-02 2.525883167982101440e-02 -2.231768071651458740e-01 -1.830114871263504028e-01 2.710632234811782837e-02 2.855785004794597626e-02 -2.004676312208175659e-01 -1.135068610310554504e-01 -1.410792022943496704e-01 -1.844801157712936401e-01 -1.244386956095695496e-01 -3.451157510280609131e-01 1.154779791831970215e-01 6.502087414264678955e-02 -4.900163412094116211e-02 2.337272614240646362e-01 8.357500284910202026e-02 -1.078767552971839905e-01 7.218961417675018311e-02
-9.143874049186706543e-02 1.196143100969493389e-03 -1.511907577514648438e-01 -4.734022170305252075e-02 3.149644657969474792e-02 3.763208091259002686e-01 4.411887004971504211e-02 -1.395733505487442017e-01 3.718127906322479248e-01 -1.700049340724945068e-01 1.198961213231086731e-01 -4.724112451076507568e-01 -6.586769223213195801e-02 1.043688207864761353e-01 -1.101501807570457458e-01 -8.330778032541275024e-02 8.712599426507949829e-02 -3.689467906951904297e-02 9.621889144182205200e-02 -2.075778543949127197e-01 -7.120830565690994263e-02 -2.875074148178100586e-01 -1.547092348337173462e-01 4.287674650549888611e-02 -1.262015700340270996e-01 2.619124650955200195e-01 1.093305740505456924e-02 -2.679076232016086578e-02 1.974084973335266113e-01 -8.536587655544281006e-02 2.053694725036621094e-01 1.220772266387939453e-01
-1.503114253282546997e-01 -7.927771657705307007e-02 -1.999529153108596802e-01 9.169117361307144165e-02 1.312290579080581665e-01 1.135023012757301331e-01 -1.894083060324192047e-02 -3.676165044307708740e-01 3.953141570091247559e-01 -1.846678704023361206e-01 1.313626766204833984e-01 -2.281794995069503784e-01 1.540515571832656860e-01 5.448459461331367493e-02 -6.759484857320785522e-02 5.539973080158233643e-02 1.931231766939163208e-01 -1.505431532859802246e-01 8.130981773138046265e-02 1.520646810531616211e-01 -6.949177384376525879e-02 1.149325668811798096e-01 7.252141088247299194e-02 1.418506950139999390e-01 -2.374364435672760010e-01 3.696070611476898193e-01 2.029570378363132477e-02 -8.423968404531478882e-02 2.833994030952453613e-01 -9.545516967773437500e-02 1.488119512796401978e-01 1.338374763727188110e-01
-1.746525615453720093e-01 -3.532852232456207275e-01 -8.086244016885757446e-02 1.106659416109323502e-02 2.796368300914764404e-01 -1.206934452056884766e-01 -1.631670445203781128e-01 -6.951320916414260864e-03 1.928445100784301758e-01 -4.882643371820449829e-02 1.215227544307708740e-01 -2.294390946626663208e-01 -6.846282631158828735e-02 4.617102146148681641e-01 1.251090038567781448e-02 -1.674852520227432251e-01 8.764930814504623413e-02 4.508471861481666565e-02 -9.345961362123489380e-02 -4.668864607810974121e-02 -4.031757637858390808e-02 -1.018144190311431885e-01 -1.359829753637313843e-01 7.995245605707168579e-02 5.668054148554801941e-02 3.668011724948883057e-02 1.416994184255599976e-01 1.333449780941009521e-01 9.677104651927947998e-02 -1.381464675068855286e-02 2.897985875606536865e-01 4.148174226284027100e-01
-2.994523644447326660e-01 -8.733924478292465210e-02 -7.895645499229431152e-02 -1.565177738666534424e-02 1.076136827468872070e-01 1.201442554593086243e-01 -8.681643009185791016e-02 -1.559497416019439697e-01 1.129250079393386841e-01 -1.620326563715934753e-02 3.396514356136322021e-01 -1.753277927637100220e-01 -1.080860644578933716e-01 3.800746500492095947e-01 -2.625647187232971191e-01 3.476136922836303711e-02 -1.576591283082962036e-01 3.346602618694305420e-01 -1.770736277103424072e-01 -2.424289882183074951e-01 -4.733740165829658508e-02 8.951253257691860199e-03 -1.744595915079116821e-01 2.968716248869895935e-02 -1.205180659890174866e-01 3.456526100635528564e-01 8.678206801414489746e-02 -1.268237978219985962e-01 3.301241993904113770e-02 1.597318649291992188e-01 4.366695880889892578e-02 7.872075587511062622e-02
-8.382638543844223022e-02 -4.367525130510330200e-02 -1.448727548122406006e-01 8.616288751363754272e-02 8.515625447034835815e-02 6.207300350069999695e-02 3.644873797893524170e-01 -6.783393025398254395e-02 1.885583102703094482e-01 -1.453631222248077393e-01 -1.306864898651838303e-02 -4.391384124755859375e-01 -1.296095699071884155e-01 2.039677649736404419e-01 -1.623348332941532135e-02 1.074028611183166504e-01 8.690649271011352539e-02 -5.515353754162788391e-03 -2.049809694290161133e-02 -1.250378340482711792e-01 -1.914687603712081909e-01 -2.062257565557956696e-02 -1.039493232965469360e-01 -1.465685963630676270e-01 -1.518037021160125732e-01 2.868610620498657227e-01 8.683013170957565308e-02 -1.444924771785736084e-01 4.859551191329956055e-01 9.979538619518280029e-02 5.221874266862869263e-02 1.363723576068878174e-01
-3.608961403369903564e-01 -1.611131876707077026e-01 -3.422029316425323486e-01 -1.321806013584136963e-01 2.830630838871002197e-01 -4.101346712559461594e-03 -8.824311196804046631e-02 2.251482941210269928e-02 1.293719112873077393e-01 5.655134096741676331e-02 1.199563369154930115e-01 -1.543036848306655884e-01 -8.978030830621719360e-02 -3.742791712284088135e-03 -1.344201266765594482e-01 -3.748637624084949493e-03 -1.395925879478454590e-01 1.399631053209304810e-01 -1.239724084734916687e-02 -1.602998822927474976e-01 6.166788935661315918e-02 2.999212220311164856e-02 -2.801264524459838867e-01 1.487066620029509068e-03 -2.503441870212554932e-01 2.204589843750000000e-01 1.926108747720718384e-01 -3.394611179828643799e-01 2.147614359855651855e-01 -2.504704594612121582e-01 1.021218746900558472e-01 7.416221499443054199e-02
-1.542245782911777496e-02 -2.985394895076751709e-01 -3.301743865013122559e-01 1.992508918046951294e-01 1.826063096523284912e-01 -2.569039724767208099e-02 1.733488738536834717e-01 1.215638965368270874e-01 2.049200050532817841e-02 -2.336942106485366821e-01 2.174935042858123779e-01 -1.573200523853302002e-01 -3.519611805677413940e-02 1.953032463788986206e-01 -2.933458983898162842e-01 1.504919975996017456e-01 1.894381344318389893e-01 1.964650750160217285e-01 2.212312519550323486e-01 -6.524860113859176636e-02 -5.225914716720581055e-02 3.999884426593780518e-02 6.704100966453552246e-02 1.041012033820152283e-01 -3.756317794322967529e-01 1.158421263098716736e-01 3.905160352587699890e-02 -2.952423691749572754e-01 1.706303097307682037e-02 -1.153474748134613037e-01 -4.051937907934188843e-02 4.605988413095474243e-02
-1.403568089008331299e-01 -2.766895294189453125e-01 -2.117224186658859253e-01 5.812208727002143860e-02 2.082261592149734497e-01 -6.981252878904342651e-02 2.635036595165729523e-02 1.616892516613006592e-01 1.208741217851638794e-01 -3.599793314933776855e-01 2.874820828437805176e-01 -3.018831908702850342e-01 -5.166854709386825562e-02 1.253987550735473633e-01 -1.256538778543472290e-01 1.898454502224922180e-03 -3.348696231842041016e-02 3.859922885894775391e-01 1.640727221965789795e-01 3.962558880448341370e-02 -2.048217654228210449e-01 -1.805635914206504822e-02 -4.579986259341239929e-02 -7.727931439876556396e-02 -3.455004468560218811e-02 9.899187088012695312e-02 1.969644725322723389e-01 -1.665988415479660034e-01 -3.687472641468048096e-02 -2.243969291448593140e-01 2.557581961154937744e-01 -6.847007572650909424e-02
-1.679065376520156860e-01 -1.107626557350158691e-01 6.975933164358139038e-02 -5.262311175465583801e-02 1.229733154177665710e-01 1.225617900490760803e-01 1.266930252313613892e-01 -5.176774784922599792e-02 1.153726503252983093e-01 -2.003387510776519775e-01 4.977023229002952576e-02 -2.400968670845031738e-01 -6.959895044565200806e-02 2.808405458927154541e-01 2.437864840030670166e-01 1.564724296331405640e-01 1.713778674602508545e-01 2.229568734765052795e-02 -9.343982487916946411e-02 -4.106029272079467773e-01 -1.703161299228668213e-01 -1.297816336154937744e-01 -3.028536140918731689e-01 -1.666327416896820068e-01 -1.711308211088180542e-01 3.055292963981628418e-01 2.585618197917938232e-01 -1.939223855733871460e-01 6.978460401296615601e-02 -1.142342239618301392e-01 6.371783465147018433e-02 -1.494864840060472488e-02
-1.880337670445442200e-02 -2.182710617780685425e-01 -7.707583159208297729e-02 -1.568210572004318237e-01 7.936744391918182373e-02 9.399890899658203125e-02 1.461975127458572388e-01 -2.765665650367736816e-01 2.875011265277862549e-01 -1.773334592580795288e-01 2.496092915534973145e-01 -2.922838032245635986e-01 -9.257245063781738281e-02 -7.770600914955139160e-02 3.104509785771369934e-03 1.569196134805679321e-01 -1.208590492606163025e-01 1.605644673109054565e-01 -8.847870677709579468e-02 -4.422167837619781494e-01 5.825422704219818115e-02 -3.990534693002700806e-02 -2.722163498401641846e-01 -7.472054660320281982e-02 7.007133681327104568e-03 1.217976287007331848e-01 -7.017953693866729736e-02 -3.337761620059609413e-03 1.960106939077377319e-01 -1.122859492897987366e-01 -1.743602007627487183e-01 2.787474095821380615e-01
-3.124146461486816406e-01 -1.744319498538970947e-01 -1.905683130025863647e-01 -9.515367448329925537e-02 2.659359872341156006e-01 -1.297412067651748657e-01 1.772754639387130737e-01 -8.930592983961105347e-02 4.903681948781013489e-02 -4.542370513081550598e-02 2.073988169431686401e-01 -1.486824750900268555e-01 -1.680653393268585205e-01 2.374466210603713989e-01 -4.682559892535209656e-02 -1.389608681201934814e-01 1.423749781679362059e-04 -4.278713837265968323e-02 9.073589742183685303e-02 1.066229194402694702e-01 2.383621633052825928e-01 -1.546776443719863892e-01 -1.565500795841217041e-01 -1.665645278990268707e-02 -2.963973283767700195e-01 2.393241673707962036e-01 2.756211161613464355e-01 -3.147742152214050293e-01 6.776334345340728760e-02 -2.562538087368011475e-01 3.222245350480079651e-02 7.410965114831924438e-02
-5.693801864981651306e-02 -8.264024555683135986e-02 -3.279976546764373779e-01 2.815451472997665405e-02 3.840918466448783875e-02 -3.580345539376139641e-03 1.348711252212524414e-01 -8.000295609235763550e-02 2.870147526264190674e-01 -1.548081338405609131e-01 1.439638435840606689e-01 -2.395064979791641235e-01 1.470428425818681717e-02 2.187005616724491119e-02 -1.537320613861083984e-01 -2.197470664978027344e-01 1.289506107568740845e-01 6.511719524860382080e-02 9.657261520624160767e-02 -2.044398486614227295e-01 1.265627443790435791e-01 1.489921510219573975e-01 -7.291747629642486572e-02 -2.112046331167221069e-01 1.824271865189075470e-02 3.371159136295318604e-01 4.008017778396606445e-01 -1.142785549163818359e-01 2.946005463600158691e-01 1.513565331697463989e-01 1.968072354793548584e-01 4.670628905296325684e-02
-1.621817350387573242e-01 -1.659361869096755981e-01 -1.910497546195983887e-01 5.500948801636695862e-02 2.280710786581039429e-01 2.029443234205245972e-01 -8.535054326057434082e-02 -1.548308134078979492e-02 -4.565836489200592041e-02 -1.088231801986694336e-01 2.617647647857666016e-01 -3.376566991209983826e-02 2.283481806516647339e-01 3.103886246681213379e-01 2.305862456560134888e-01 -1.035798788070678711e-01 -3.418277483433485031e-03 -9.055315703153610229e-02 -1.291893124580383301e-01 -2.504710853099822998e-01 -1.358842700719833374e-01 2.812200412154197693e-02 -2.324433326721191406e-01 2.498584799468517303e-02 -4.771096259355545044e-02 9.992127865552902222e-02 2.786700129508972168e-01 -1.455422341823577881e-01 -1.840215772390365601e-01 -1.927747130393981934e-01 -1.488228440284729004e-01 3.796273171901702881e-01
-1.220390796661376953e-01 -2.004610896110534668e-01 5.157848447561264038e-02 1.874995604157447815e-02 1.887562423944473267e-01 -4.861460998654365540e-02 1.156927570700645447e-01 -2.205045223236083984e-01 4.948459565639495850e-01 1.117979642003774643e-02 3.103336878120899200e-02 -2.974611818790435791e-01 -1.401058137416839600e-01 1.800278574228286743e-01 2.591463178396224976e-02 3.760581836104393005e-02 5.177221074700355530e-02 5.685807392001152039e-02 -1.743853688240051270e-01 -2.488508075475692749e-01 -3.236944675445556641e-01 -3.600986301898956299e-02 -1.287515312433242798e-01 -9.626209735870361328e-02 -1.265641897916793823e-01 2.885877154767513275e-02 1.809260398149490356e-01 -2.131993323564529419e-01 2.576930820941925049e-01 -3.281730413436889648e-02 1.580197215080261230e-01 1.888930052518844604e-01
-3.639813661575317383e-01 -1.410105079412460327e-01 -2.969508469104766846e-01 -8.554189652204513550e-02 3.587575256824493408e-01 -5.340760946273803711e-02 2.724735438823699951e-01 4.282049834728240967e-02 9.363232553005218506e-02 -1.402036249637603760e-01 6.297286599874496460e-02 2.074141800403594971e-01 -8.542987518012523651e-03 1.550607830286026001e-01 -2.446579039096832275e-01 -8.789313025772571564e-03 -8.677736856043338776e-03 1.735164076089859009e-01 8.762943744659423828e-02 -2.160165905952453613e-01 -2.872219085693359375e-01 1.330007016658782959e-01 9.081963449716567993e-03 1.264486163854598999e-01 -2.211895957589149475e-02 1.890878677368164062e-01 -5.400446057319641113e-02 1.573312133550643921e-01 2.223460674285888672e-01 1.291099786758422852e-01 1.882396936416625977e-01 -1.371228843927383423e-01
-1.085154861211776733e-01 -6.387869268655776978e-02 -1.721815615892410278e-01 -2.129436731338500977e-01 2.694148384034633636e-02 2.868769466876983643e-01 2.228594720363616943e-01 -1.310872435569763184e-01 1.480359882116317749e-01 -1.071080267429351807e-01 2.237533330917358398e-01 -1.145544275641441345e-01 6.491589546203613281e-02 3.409613296389579773e-02 7.917834073305130005e-02 4.607181996107101440e-02 2.334134876728057861e-01 2.821999974548816681e-02 3.738470748066902161e-02 -4.737848639488220215e-01 -8.643502742052078247e-02 -3.859606571495532990e-03 -1.375213116407394409e-01 -1.649218797683715820e-01 -7.495195418596267700e-02 2.185527533292770386e-01 1.084089279174804688e-01 -3.312696218490600586e-01 3.214091062545776367e-01 -1.177479848265647888e-01 -7.532847672700881958e-02 1.283411830663681030e-01
-2.230606675148010254e-01 -2.828520834445953369e-01 -8.741661161184310913e-02 1.250134259462356567e-01 4.399116337299346924e-01 2.995082177221775055e-03 3.439542651176452637e-01 -1.244455426931381226e-01 -7.437937706708908081e-02 -1.988610178232192993e-01 5.309542268514633179e-02 -3.413346707820892334e-01 -9.151019155979156494e-03 1.801844835281372070e-01 -1.501308530569076538e-01 9.718515723943710327e-02 -7.375801354646682739e-02 9.618324041366577148e-02 6.247518956661224365e-02 -1.030597463250160217e-01 -1.310278475284576416e-01 -1.035540029406547546e-01 9.417281299829483032e-02 1.505152732133865356e-01 -1.813880726695060730e-02 2.069031447172164917e-01 1.970160752534866333e-01 -1.786365956068038940e-01 1.805336400866508484e-02 -9.638763032853603363e-03 2.602556645870208740e-01 -1.416266858577728271e-01
-1.621876806020736694e-01 -1.987258791923522949e-01 -2.815278060734272003e-02 -6.553754955530166626e-02 1.929717510938644409e-01 7.031491398811340332e-02 7.478307932615280151e-02 -3.095874786376953125e-01 3.123018741607666016e-01 -2.166558802127838135e-01 -1.426581889390945435e-01 -1.285867393016815186e-01 -1.595425307750701904e-01 2.575862705707550049e-01 -1.083467081189155579e-01 1.850345134735107422e-01 2.364265620708465576e-01 2.316914945840835571e-01 -2.009328901767730713e-01 -1.170467138290405273e-01 -1.540047526359558105e-01 -3.138554096221923828e-02 -1.487999111413955688e-01 8.250899612903594971e-03 -2.053056508302688599e-01 1.763482838869094849e-01 -8.450515568256378174e-02 -2.373620122671127319e-01 1.050494238734245300e-01 -1.222683265805244446e-01 -6.311846524477005005e-02 2.984837889671325684e-01
-3.551827371120452881e-01 -4.255570471286773682e-01 -6.887445598840713501e-02 1.639904230833053589e-01 4.090927243232727051e-01 1.361809223890304565e-01 -7.557669654488563538e-03 -4.034187644720077515e-02 -1.789961569011211395e-02 -9.349424391984939575e-02 1.104220226407051086e-01 3.412957489490509033e-02 2.200530655682086945e-02 9.750979393720626831e-02 1.730146110057830811e-01 -1.377883553504943848e-01 4.114453867077827454e-02 6.887483596801757812e-02 1.599475927650928497e-02 -2.978820204734802246e-01 -1.395428776741027832e-01 8.153456449508666992e-02 1.155478414148092270e-02 -1.269952952861785889e-01 1.612086407840251923e-02 -9.872525185346603394e-02 2.804289385676383972e-02 6.742306798696517944e-02 8.833159506320953369e-02 -1.771540343761444092e-01 3.716134652495384216e-02 4.455090761184692383e-01
-2.663114368915557861e-01 -1.675485819578170776e-01 -2.537529170513153076e-01 2.663972228765487671e-02 3.706380724906921387e-01 7.800712436437606812e-02 -1.555701196193695068e-01 -6.807501614093780518e-02 1.729280352592468262e-01 -1.098330467939376831e-01 3.136205673217773438e-01 -7.880388200283050537e-02 -1.341570019721984863e-01 -5.848520994186401367e-02 -5.599810555577278137e-02 2.560695633292198181e-02 2.006833404302597046e-01 -2.154324352741241455e-01 -1.202183514833450317e-01 9.308309853076934814e-02 -1.271456182003021240e-01 1.139257922768592834e-01 -3.795373439788818359e-01 -4.202369228005409241e-02 2.352904826402664185e-01 1.326906532049179077e-01 1.061198189854621887e-01 1.988700032234191895e-01 2.398709803819656372e-01 -3.710723668336868286e-02 1.192806586623191833e-01 -1.009087488055229187e-01
-1.819412857294082642e-01 -3.465287983417510986e-01 -6.060085445642471313e-02 -1.713100671768188477e-01 4.382678270339965820e-01 6.836159527301788330e-02 -1.707482337951660156e-01 -9.731222689151763916e-02 -5.364060774445533752e-02 -2.854411005973815918e-01 -1.279317438602447510e-01 -9.545203298330307007e-02 -2.488378584384918213e-01 9.477051347494125366e-02 -4.074019193649291992e-02 -2.097832411527633667e-01 7.392239570617675781e-02 -1.889884322881698608e-01 -4.306850954890251160e-02 -1.411426365375518799e-01 -2.334154397249221802e-01 6.254932377487421036e-03 -6.525591760873794556e-02 1.047756373882293701e-01 -2.147971093654632568e-01 1.144506037235260010e-01 5.650977045297622681e-02 2.267151139676570892e-04 3.173708915710449219e-01 1.064024046063423157e-01 8.867126703262329102e-02 1.922578215599060059e-01
-2.752039581537246704e-02 -1.486181765794754028e-01 -2.063890844583511353e-01 4.604396224021911621e-02 1.262403875589370728e-01 1.452447026968002319e-01 1.814190000295639038e-01 -2.318010777235031128e-01 5.107707977294921875e-01 -1.923981308937072754e-01 1.157948374748229980e-01 -6.753312423825263977e-03 1.372794210910797119e-01 1.759679242968559265e-02 4.635210335254669189e-02 -8.854268491268157959e-02 1.204365938901901245e-01 -2.028017789125442505e-01 2.119058221578598022e-01 -7.224252074956893921e-02 -7.651361823081970215e-02 -8.400882780551910400e-02 -7.799764722585678101e-02 7.056176662445068359e-02 -2.253057658672332764e-01 1.805699765682220459e-01 6.783044338226318359e-02 -3.177073299884796143e-01 1.607357710599899292e-01 1.315099000930786133e-01 3.212374150753021240e-01 5.742425844073295593e-02
-1.409768164157867432e-01 -3.012045919895172119e-01 -6.058593839406967163e-02 9.021517634391784668e-02 1.225573271512985229e-01 -3.427942991256713867e-01 1.978972107172012329e-01 1.213806793093681335e-01 1.975643932819366455e-01 -1.945950388908386230e-01 -1.692689955234527588e-02 9.474813193082809448e-02 -8.975269645452499390e-02 1.101452186703681946e-01 -2.244817763566970825e-01 -6.125184893608093262e-02 -9.246379882097244263e-02 1.184883862733840942e-01 4.561030119657516479e-02 -2.815354168415069580e-01 -1.707967817783355713e-01 -1.088967267423868179e-02 -4.057319164276123047e-01 1.555186212062835693e-01 2.909481227397918701e-01 2.374472618103027344e-01 -6.485465914011001587e-02 6.311431992799043655e-03 1.063166856765747070e-01 -1.686540693044662476e-01 6.320719420909881592e-02 -1.400938034057617188e-01
-1.073722317814826965e-01 -2.746106088161468506e-01 -2.357904165983200073e-01 1.159154847264289856e-01 5.247251987457275391e-01 1.143915653228759766e-01 -7.674954831600189209e-02 -2.631877362728118896e-01 4.799047112464904785e-02 -6.837673485279083252e-02 -1.757652312517166138e-02 3.325601667165756226e-02 -1.451764106750488281e-01 1.956462562084197998e-01 -2.263353168964385986e-01 -7.484550774097442627e-02 -5.562555417418479919e-02 1.397247016429901123e-01 1.124705523252487183e-01 -2.345163673162460327e-01 -3.082391321659088135e-01 3.124179504811763763e-02 -3.411877527832984924e-02 6.993790715932846069e-02 -2.179405838251113892e-01 2.668460905551910400e-01 1.324721239507198334e-02 1.298517435789108276e-01 -1.864781789481639862e-02 1.639348119497299194e-01 4.407086409628391266e-03 2.405563183128833771e-02
-1.697916835546493530e-01 -3.839968517422676086e-02 -3.535057902336120605e-01 -1.894060075283050537e-01 8.145257830619812012e-02 2.356173396110534668e-01 -5.225584842264652252e-03 1.131997555494308472e-01 -7.497299462556838989e-02 -5.796935036778450012e-02 3.926018178462982178e-01 -1.319974809885025024e-01 -9.743153303861618042e-02 2.906591892242431641e-01 8.488230407238006592e-02 -1.205125078558921814e-01 1.142702177166938782e-01 2.088901847600936890e-01 1.447393149137496948e-01 -9.018484503030776978e-02 -1.346504539251327515e-01 6.296305358409881592e-02 -1.111292839050292969e-01 1.114305108785629272e-01 6.317276507616043091e-02 4.267897605895996094e-01 1.310712844133377075e-01 -1.636721342802047729e-01 1.826915144920349121e-01 -7.991712540388107300e-02 1.835761964321136475e-01 3.755238279700279236e-02
-1.682197451591491699e-01 -4.205480813980102539e-01 -6.520798057317733765e-02 7.978986948728561401e-03 2.485591322183609009e-01 6.514916568994522095e-02 -1.534781605005264282e-01 -3.948023915290832520e-02 -6.977501511573791504e-02 1.844314113259315491e-02 1.040854603052139282e-01 -5.377035215497016907e-02 -1.529622077941894531e-01 2.117176055908203125e-01 -3.635288774967193604e-02 -2.139075845479965210e-01 8.519825525581836700e-03 7.848874479532241821e-02 -2.241207212209701538e-01 -1.955343633890151978e-01 -1.215239167213439941e-01 -5.386634916067123413e-02 2.535928040742874146e-02 2.004510536789894104e-02 2.397450618445873260e-02 1.777290403842926025e-01 1.880778521299362183e-01 2.150174528360366821e-01 1.304626315832138062e-01 -3.501650094985961914e-01 -1.926123537123203278e-02 4.449328482151031494e-01
-1.901476532220840454e-01 -4.965435862541198730e-01 7.662882655858993530e-02 2.423481941223144531e-01 1.588876098394393921e-01 1.784932911396026611e-01 -4.418737068772315979e-02 2.715212851762771606e-02 6.898563355207443237e-02 -2.503411173820495605e-01 2.322463244199752808e-01 -1.436954140663146973e-01 -8.003590255975723267e-02 1.349526792764663696e-01 8.621700108051300049e-02 -3.583487495779991150e-02 -9.187263436615467072e-03 3.193744644522666931e-02 -1.207572743296623230e-01 -5.359800904989242554e-02 -1.712566316127777100e-01 -3.504815697669982910e-02 -1.206701900810003281e-02 -7.655797153711318970e-02 8.569040149450302124e-02 1.240085437893867493e-01 5.694416165351867676e-02 1.948183923959732056e-01 2.246868759393692017e-01 -1.246835067868232727e-01 -7.847628742456436157e-02 4.757173359394073486e-01
1.257553249597549438e-01 -3.895946741104125977e-01 -2.170112729072570801e-01 -8.962488174438476562e-02 2.838627435266971588e-02 -1.046361476182937622e-01 1.167283579707145691e-01 -3.919816613197326660e-01 1.478462219238281250e-01 -1.555266510695219040e-02 1.928256899118423462e-01 -2.092677801847457886e-01 -8.739240467548370361e-02 2.190474271774291992e-01 -1.761999428272247314e-01 4.772827029228210449e-02 -2.321801781654357910e-01 -6.353583303280174732e-04 -4.074127599596977234e-02 -1.085477024316787720e-01 -1.159947961568832397e-01 -1.407870203256607056e-01 1.076460406184196472e-01 -2.523200213909149170e-01 7.083208858966827393e-02 4.039422571659088135e-01 2.515013911761343479e-04 -9.352480620145797729e-02 1.061487048864364624e-01 -1.089840531349182129e-01 5.263891816139221191e-02 -1.658248752355575562e-01
-2.634999752044677734e-01 -2.442923039197921753e-01 -1.778490245342254639e-01 1.508144661784172058e-02 2.017371356487274170e-01 -2.412761300802230835e-01 8.407308161258697510e-02 -2.160585969686508179e-01 1.360200643539428711e-01 -7.707788795232772827e-02 2.154455035924911499e-01 -2.461148202419281006e-01 7.395114284008741379e-03 -7.589489966630935669e-02 -2.886586189270019531e-01 -2.206632941961288452e-01 -1.241930201649665833e-01 1.251872926950454712e-01 1.523043066263198853e-01 -1.796121746301651001e-01 -1.410793960094451904e-01 -2.978619933128356934e-02 1.813140511512756348e-02 1.866230219602584839e-01 -7.677617669105529785e-02 9.679797291755676270e-02 9.814259409904479980e-02 -3.210447132587432861e-01 -3.026811592280864716e-02 -5.656259134411811829e-02 -2.903103828430175781e-01 2.413400858640670776e-01
2.718649106100201607e-03 -6.587070878595113754e-03 -7.520506158471107483e-03 -1.278885453939437866e-02 2.750544548034667969e-01 7.198056578636169434e-02 1.779428422451019287e-01 8.995310403406620026e-03 1.573148369789123535e-01 -1.752038598060607910e-01 1.008249148726463318e-01 -3.559095561504364014e-01 -2.630221843719482422e-01 1.559905707836151123e-01 9.220208972692489624e-02 5.389557033777236938e-02 2.092822045087814331e-01 1.982953632250428200e-03 -6.375172175467014313e-03 -2.997967302799224854e-01 -1.974261105060577393e-01 -9.164001047611236572e-02 -1.240771934390068054e-01 1.094383150339126587e-01 -2.027765363454818726e-01 1.156211048364639282e-01 1.137704700231552124e-01 -3.500862419605255127e-01 2.057172656059265137e-01 -1.812642067670822144e-01 1.235159784555435181e-01 3.178918063640594482e-01
-2.191831357777118683e-02 -1.107313781976699829e-01 -2.904139161109924316e-01 8.845525979995727539e-02 2.571495771408081055e-01 9.459756314754486084e-02 3.259609043598175049e-01 -9.440652281045913696e-02 1.230283230543136597e-01 1.722188144922256470e-01 2.219498902559280396e-01 -1.720061749219894409e-01 -2.253903821110725403e-02 1.017125546932220459e-01 -4.608669318258762360e-03 1.347759515047073364e-01 -2.857430092990398407e-02 1.864256411790847778e-01 -2.585195191204547882e-02 1.062928810715675354e-01 -6.369614601135253906e-02 -3.310080766677856445e-01 -6.455484777688980103e-02 -1.612809859216213226e-02 -3.012541830539703369e-01 4.509626701474189758e-02 1.282076984643936157e-01 -3.427614271640777588e-01 1.234168782830238342e-01 -1.250177174806594849e-01 5.133676528930664062e-02 3.554969429969787598e-01
-3.093131184577941895e-01 -1.724875867366790771e-01 -3.680075109004974365e-01 1.798564642667770386e-01 1.359782516956329346e-01 2.358756363391876221e-01 -4.919486492872238159e-02 -3.298353170976042747e-03 2.451245635747909546e-01 1.359626650810241699e-01 3.786466121673583984e-01 -8.331504464149475098e-02 1.710743457078933716e-01 2.338649705052375793e-03 1.130111068487167358e-01 -4.902626201510429382e-02 8.441331796348094940e-03 8.808950893580913544e-03 8.046643435955047607e-02 -2.967690229415893555e-01 6.512751430273056030e-02 -2.611814439296722412e-01 8.168847300112247467e-03 -2.433215081691741943e-02 -1.318676322698593140e-01 4.023342579603195190e-02 2.380928695201873779e-01 -9.347414225339889526e-02 2.000748664140701294e-01 -1.856150627136230469e-01 -1.620808690786361694e-01 6.249328702688217163e-02
1.481553167104721069e-01 -1.841330528259277344e-01 -5.442075803875923157e-02 -1.371771469712257385e-02 2.747809290885925293e-01 1.020312542095780373e-03 7.823030650615692139e-02 -3.924025967717170715e-02 3.313908874988555908e-01 -4.856954514980316162e-02 2.202875353395938873e-02 -2.246344387531280518e-01 -2.383978515863418579e-01 4.188469648361206055e-01 1.163858026266098022e-01 8.879656344652175903e-02 2.547072768211364746e-01 1.537037044763565063e-01 -1.135637611150741577e-01 -1.556908190250396729e-01 -4.666384682059288025e-02 -4.033156484365463257e-02 -9.720247983932495117e-02 1.293792389333248138e-02 -4.015244171023368835e-02 2.878195047378540039e-01 1.923840790987014771e-01 -3.029009401798248291e-01 2.144378870725631714e-01 -6.982791423797607422e-02 -1.592663861811161041e-02 1.939718574285507202e-01
-1.243242546916007996e-01 -1.291166692972183228e-01 -1.142504215240478516e-01 6.163877621293067932e-02 2.758392393589019775e-01 6.522358208894729614e-02 1.832415014505386353e-01 -2.022498100996017456e-01 2.872745692729949951e-01 -1.670971065759658813e-01 -1.797605454921722412e-01 -2.996005117893218994e-01 -1.075462996959686279e-01 5.472460016608238220e-02 -1.071593463420867920e-01 -8.053185790777206421e-02 2.684488147497177124e-02 2.913528680801391602e-01 -2.909564673900604248e-01 -2.972452938556671143e-01 2.105573937296867371e-02 -2.101024091243743896e-01 -3.002018928527832031e-01 -1.823714226484298706e-01 -7.290560752153396606e-02 1.941995918750762939e-01 6.579711288213729858e-02 1.138848736882209778e-01 2.293071523308753967e-02 -2.038872838020324707e-01 1.537916716188192368e-02 -4.358409345149993896e-02
1.186638996005058289e-01 -7.526909466832876205e-03 -1.531811803579330444e-01 -9.443429112434387207e-02 2.564936280250549316e-01 -8.281368017196655273e-02 1.475733518600463867e-01 -6.201968714594841003e-02 4.273455440998077393e-01 -1.650475859642028809e-01 7.823324948549270630e-02 -2.798247337341308594e-01 -2.629765570163726807e-01 1.604980230331420898e-01 -5.997135117650032043e-02 1.072978321462869644e-02 -1.250197738409042358e-01 1.216100156307220459e-01 -6.556724756956100464e-02 -1.134078279137611389e-01 -2.307149618864059448e-01 2.206706628203392029e-02 -1.243235766887664795e-01 -7.174703478813171387e-02 -2.305749207735061646e-01 2.504949867725372314e-01 1.440910696983337402e-01 -1.756280064582824707e-01 1.375574618577957153e-01 -9.518668055534362793e-02 9.715785086154937744e-02 3.680374920368194580e-01
-1.886762827634811401e-01 9.384003281593322754e-02 -3.207069337368011475e-01 6.138746067881584167e-02 4.824573397636413574e-01 -1.528006345033645630e-01 1.863131374120712280e-01 -1.721787005662918091e-01 1.988587826490402222e-01 -6.021447014063596725e-03 2.097903043031692505e-01 3.863633796572685242e-02 1.269210129976272583e-01 -2.350130118429660797e-03 1.652871519327163696e-01 -1.524662524461746216e-01 1.096216868609189987e-02 1.769123971462249756e-01 -8.374791592359542847e-03 -5.483243986964225769e-02 -1.800153255462646484e-01 -1.453836709260940552e-01 4.135496169328689575e-02 3.746015578508377075e-02 -4.000790417194366455e-02 4.518197178840637207e-01 1.330559551715850830e-01 -6.927194446325302124e-02 7.365639507770538330e-02 -1.977462768554687500e-01 -4.904889687895774841e-02 -1.020183041691780090e-01
-8.817511051893234253e-02 -1.938524246215820312e-01 -2.354306429624557495e-01 -6.281825155019760132e-02 2.906351387500762939e-01 4.453508928418159485e-02 4.807118698954582214e-02 4.352977499365806580e-02 1.533858478069305420e-01 -2.265869677066802979e-01 4.450075626373291016e-01 1.838379055261611938e-01 -1.636568605899810791e-01 4.199025407433509827e-02 -9.456508606672286987e-02 2.707975506782531738e-01 1.039209663867950439e-01 1.667580567300319672e-02 1.013693958520889282e-02 -1.065616384148597717e-01 1.425808966159820557e-01 -8.705075085163116455e-02 -2.908913195133209229e-01 -7.198914140462875366e-02 4.417872428894042969e-01 9.174884110689163208e-02 7.407760620117187500e-02 4.149237275123596191e-02 7.265908271074295044e-02 -9.147018194198608398e-02 1.290929019451141357e-01 7.576331496238708496e-02
-1.422009170055389404e-01 7.057087868452072144e-02 -1.245974451303482056e-01 1.658577322959899902e-01 4.509181715548038483e-03 1.737065911293029785e-01 2.517696022987365723e-01 -2.261988520622253418e-01 -3.724580630660057068e-02 -6.893516331911087036e-02 3.664397001266479492e-01 -1.812896430492401123e-01 7.175893336534500122e-02 1.645838022232055664e-01 2.679975703358650208e-02 -6.423805374652147293e-03 1.544235348701477051e-01 1.328438520431518555e-01 7.265525311231613159e-02 -4.004458487033843994e-01 -1.453097462654113770e-01 -3.264192342758178711e-01 -1.089616045355796814e-01 -1.117822676897048950e-01 -1.095095351338386536e-01 2.890338897705078125e-01 1.254543513059616089e-01 -1.575033813714981079e-01 -5.650687590241432190e-02 -4.372627288103103638e-02 -8.595135807991027832e-02 2.701913714408874512e-01
1.485346555709838867e-01 -3.773568868637084961e-01 5.266222357749938965e-02 -5.298208817839622498e-02 3.926377594470977783e-01 -1.439074869267642498e-03 -1.358382254838943481e-01 2.815070450305938721e-01 2.598406672477722168e-01 -3.356880843639373779e-01 1.958640366792678833e-01 9.424011409282684326e-02 1.306680683046579361e-02 -6.553393602371215820e-02 -3.091951273381710052e-02 -2.297447025775909424e-01 -5.417664349079132080e-02 -1.158812344074249268e-01 -2.705869451165199280e-02 -1.981596648693084717e-01 -2.135793119668960571e-01 -1.936666965484619141e-01 -5.498298257589340210e-02 9.697765856981277466e-02 -2.426957013085484505e-03 7.141526788473129272e-02 2.300824075937271118e-01 -9.097471833229064941e-02 1.164758354425430298e-01 -1.565925963222980499e-02 -6.800761818885803223e-02 2.361600548028945923e-01
-6.382102519273757935e-02 -1.662888228893280029e-01 -2.612817883491516113e-01 -2.605043053627014160e-01 1.213945522904396057e-01 -7.417165488004684448e-02 1.607216894626617432e-01 -3.656867146492004395e-01 1.085469797253608704e-01 -1.190410256385803223e-01 2.169826924800872803e-01 -2.016735523939132690e-01 -2.425112426280975342e-01 1.631797701120376587e-01 -8.349905163049697876e-02 -1.249132677912712097e-01 8.294247090816497803e-02 1.700145453214645386e-01 1.150334328413009644e-01 -2.207321077585220337e-01 -1.913950890302658081e-01 -1.212091967463493347e-01 3.982073441147804260e-02 -3.294667899608612061e-01 1.992756128311157227e-01 3.035485744476318359e-01 1.515561789274215698e-01 -3.469417616724967957e-02 9.768786281347274780e-02 6.012311205267906189e-02 1.895603351294994354e-02 -4.342891648411750793e-02
-4.173689987510442734e-03 -3.940609097480773926e-01 -4.708626866340637207e-02 -4.023012891411781311e-02 2.239003628492355347e-01 6.319574546068906784e-03 2.478566579520702362e-02 1.755625158548355103e-01 2.881192602217197418e-02 -3.353585600852966309e-01 1.138707846403121948e-01 2.821031957864761353e-02 -9.311769157648086548e-02 1.883398592472076416e-01 -8.212812989950180054e-02 -7.412957027554512024e-03 -6.711984425783157349e-02 -1.888847351074218750e-01 -8.715891838073730469e-02 -9.278655797243118286e-02 -1.796481013298034668e-01 1.110493540763854980e-01 1.093080565333366394e-01 2.342273145914077759e-01 -1.925984621047973633e-01 9.742283076047897339e-02 2.925111651420593262e-01 1.681113541126251221e-01 1.649078726768493652e-01 -9.358811378479003906e-02 1.339489221572875977e-01 4.462562203407287598e-01
-1.792117655277252197e-01 -1.529083997011184692e-01 2.687894366681575775e-02 2.331836707890033722e-02 2.473425716161727905e-01 2.210294753313064575e-01 2.971502840518951416e-01 -2.437152266502380371e-01 2.187895029783248901e-01 -5.546618625521659851e-02 -6.613361835479736328e-02 -1.016416922211647034e-01 -3.416588604450225830e-01 2.038523107767105103e-01 -2.201846390962600708e-01 1.038886234164237976e-01 1.779032647609710693e-01 1.500632464885711670e-01 -1.123478189110755920e-01 -2.900550365447998047e-01 1.218998655676841736e-01 -1.809901297092437744e-01 -3.147641718387603760e-01 -8.815611153841018677e-02 -2.016134709119796753e-01 -2.307974547147750854e-02 9.222663938999176025e-02 7.142631709575653076e-02 -3.327663615345954895e-02 -1.535039246082305908e-01 4.641039296984672546e-02 1.236817836761474609e-01
-1.478889770805835724e-02 -2.968144416809082031e-01 -2.680492401123046875e-01 2.027550190687179565e-01 4.462007284164428711e-01 1.166429892182350159e-01 8.755561709403991699e-02 -1.399346888065338135e-01 1.084228083491325378e-01 -2.061839252710342407e-01 -1.010360792279243469e-01 -5.700652673840522766e-02 -6.312864832580089569e-03 1.737493276596069336e-02 -1.642719805240631104e-01 -2.391630560159683228e-01 -1.915984600782394409e-01 1.277184337377548218e-01 4.164806380867958069e-02 -1.430137902498245239e-01 -1.715713739395141602e-01 2.267394959926605225e-02 -1.697882711887359619e-01 -1.655892468988895416e-03 4.356623627245426178e-03 2.707016170024871826e-01 2.690809667110443115e-01 1.477449834346771240e-01 1.107856929302215576e-01 2.656704187393188477e-01 1.145299598574638367e-01 -9.502074122428894043e-02
-2.428202629089355469e-01 -4.429504871368408203e-01 -2.118329703807830811e-02 2.246906459331512451e-01 3.866356313228607178e-01 1.737839877605438232e-01 -7.411037106066942215e-03 8.250965178012847900e-02 1.048664972186088562e-01 -1.770638301968574524e-02 1.674211621284484863e-01 -4.694620892405509949e-02 -6.791960448026657104e-02 1.192005127668380737e-01 -9.890515357255935669e-02 -3.013256788253784180e-01 2.289365530014038086e-01 3.118209354579448700e-02 -1.643203049898147583e-01 -1.571114212274551392e-01 -5.061489343643188477e-02 1.608094386756420135e-02 -9.438487142324447632e-02 8.737509697675704956e-02 1.836217641830444336e-01 5.511231347918510437e-02 7.647363841533660889e-02 7.562021911144256592e-02 2.485926449298858643e-01 -3.943518176674842834e-02 -1.789806783199310303e-01 2.797520756721496582e-01
1.043273359537124634e-01 -5.636837333440780640e-02 -1.221178397536277771e-01 -1.170264855027198792e-01 2.886239588260650635e-01 -1.402102410793304443e-01 6.466018408536911011e-02 -2.832090258598327637e-01 1.792797297239303589e-01 -7.723128795623779297e-02 2.355720847845077515e-01 -1.194867640733718872e-01 -3.113073408603668213e-01 -1.238512527197599411e-02 1.336929500102996826e-01 -9.025023132562637329e-02 8.760676532983779907e-02 8.906666934490203857e-02 -2.913652062416076660e-01 -3.253693282604217529e-01 2.069619404210243374e-05 -3.413976132869720459e-01 -9.691530466079711914e-02 -4.790963232517242432e-02 -1.860108226537704468e-01 2.805794775485992432e-01 -2.724504098296165466e-02 -5.543413758277893066e-02 2.418409734964370728e-01 1.972502656280994415e-02 1.568772643804550171e-01 6.151426210999488831e-02
-3.658806532621383667e-02 -8.092504576779901981e-04 -2.378305047750473022e-01 2.815735340118408203e-01 2.106706202030181885e-01 5.731373280286788940e-02 1.426801830530166626e-01 -1.819668561220169067e-01 1.453294903039932251e-01 -1.403546780347824097e-01 2.787205874919891357e-01 3.612671494483947754e-01 1.333886682987213135e-01 2.391276657581329346e-01 8.984291553497314453e-02 -1.772744953632354736e-01 -1.208547130227088928e-01 2.859587073326110840e-01 -4.570371657609939575e-02 -1.944357305765151978e-01 -2.067205309867858887e-01 9.376577287912368774e-02 -1.504409611225128174e-01 7.107372581958770752e-02 -5.537114664912223816e-02 2.786394059658050537e-01 1.031953543424606323e-01 -1.108659338206052780e-02 2.067985981702804565e-01 1.118742004036903381e-01 -2.142849750816822052e-02 -1.883748024702072144e-01
-2.359665557742118835e-02 -4.509616270661354065e-02 -3.036191686987876892e-02 -7.469966262578964233e-02 2.136786282062530518e-01 2.439966797828674316e-01 8.886411041021347046e-02 -1.686394512653350830e-01 3.608524501323699951e-01 -5.100560374557971954e-03 7.991198450326919556e-02 -1.800041794776916504e-01 -3.082191348075866699e-01 3.193694055080413818e-01 -1.678405106067657471e-01 2.311547845602035522e-01 6.706447899341583252e-02 1.271964907646179199e-01 -1.147074345499277115e-02 -1.282696127891540527e-01 -1.808952540159225464e-01 5.442774388939142227e-03 -1.863846331834793091e-01 -2.348494976758956909e-01 -1.020688489079475403e-01 1.676200181245803833e-01 1.785854548215866089e-01 -2.411748766899108887e-01 7.905615121126174927e-02 -1.733893752098083496e-01 2.187812328338623047e-01 1.705658882856369019e-01
-1.359302103519439697e-01 -1.036925092339515686e-01 7.148879766464233398e-02 1.326376944780349731e-01 3.617213070392608643e-01 5.742754042148590088e-02 1.701088398694992065e-01 -4.296439141035079956e-02 3.722653090953826904e-01 -1.780009716749191284e-01 2.710138447582721710e-02 -1.534839123487472534e-01 -1.765897870063781738e-01 3.329363185912370682e-03 1.103337481617927551e-01 1.301015019416809082e-01 -7.458173483610153198e-02 3.653146624565124512e-01 6.821119692176580429e-03 -1.709362864494323730e-01 -1.499508619308471680e-01 -1.752455532550811768e-01 -1.577580720186233521e-01 -7.721966505050659180e-02 -1.995352655649185181e-01 2.260457426309585571e-01 1.267218291759490967e-01 -2.444348633289337158e-01 1.923170983791351318e-01 9.607230126857757568e-02 2.116192579269409180e-01 1.350766569375991821e-01
-5.524460598826408386e-02 -2.329566478729248047e-01 -3.388776183128356934e-01 1.034887507557868958e-01 4.962632954120635986e-01 -9.715314209461212158e-02 1.576454043388366699e-01 -1.257886439561843872e-01 2.111479789018630981e-01 5.128281190991401672e-02 2.164309173822402954e-01 1.384590715169906616e-01 -4.291911609470844269e-03 2.279572784900665283e-01 -9.036636352539062500e-02 -1.136602908372879028e-01 -9.764952212572097778e-02 2.617228925228118896e-01 6.012361496686935425e-02 -2.070716917514801025e-01 -1.140767410397529602e-01 7.445601373910903931e-02 4.342807829380035400e-02 2.995206415653228760e-01 3.826717659831047058e-02 2.528943121433258057e-01 4.812416434288024902e-02 1.711671054363250732e-01 -5.377615801990032196e-03 4.992489889264106750e-02 1.273971633054316044e-03 -1.433326490223407745e-02
-1.973481774330139160e-01 -6.686478108167648315e-02 -1.020462065935134888e-01 -1.785970181226730347e-01 1.009469255805015564e-01 5.374312773346900940e-02 1.432150602340698242e-01 -2.200290113687515259e-01 2.919238805770874023e-01 -1.289825588464736938e-01 2.219620048999786377e-01 -2.275729030370712280e-01 -1.132059320807456970e-01 3.453790247440338135e-01 1.410239487886428833e-01 1.127825025469064713e-02 4.072179645299911499e-02 1.454859506338834763e-02 -2.942073903977870941e-02 -1.924953460693359375e-01 1.157768294215202332e-01 1.002032533288002014e-01 -1.480104476213455200e-01 -1.548932790756225586e-01 -3.512420654296875000e-01 1.283203214406967163e-01 -6.914705038070678711e-02 -1.701142638921737671e-01 3.397813737392425537e-01 -7.391634583473205566e-02 2.188286483287811279e-01 1.604633778333663940e-01
-7.638993114233016968e-02 -4.770135283470153809e-01 -3.748070001602172852e-01 4.996693879365921021e-02 2.563742399215698242e-01 -7.946407049894332886e-02 -2.120894752442836761e-02 -3.103154599666595459e-01 -9.961306303739547729e-02 -1.131602823734283447e-01 9.298578649759292603e-02 9.859509021043777466e-02 -1.161294896155595779e-02 -3.858777135610580444e-02 4.506438598036766052e-02 5.921339616179466248e-03 -8.574108034372329712e-02 2.561691403388977051e-01 -2.283956110477447510e-01 -2.036218494176864624e-01 -3.972976934164762497e-03 -7.377862185239791870e-02 -2.950412333011627197e-01 1.711653321981430054e-01 1.721463538706302643e-02 2.231119871139526367e-01 1.917378455400466919e-01 -1.175149902701377869e-01 -4.649461805820465088e-02 -6.337929517030715942e-02 7.259710878133773804e-02 -9.782076627016067505e-02
-2.695716619491577148e-01 -2.432052791118621826e-01 -2.925967276096343994e-01 -1.611325293779373169e-01 1.263891346752643585e-02 1.837414503097534180e-02 2.544498145580291748e-01 -1.724314838647842407e-01 1.345284581184387207e-01 -2.414053678512573242e-01 2.718263268470764160e-01 -2.251917719841003418e-01 9.579073637723922729e-03 2.482821345329284668e-01 -2.682550549507141113e-01 -1.813218891620635986e-01 -1.105771511793136597e-01 1.216466277837753296e-01 9.069871157407760620e-02 -2.006127983331680298e-01 2.642542822286486626e-04 -5.091457068920135498e-02 7.958639413118362427e-02 6.942894309759140015e-02 -1.505135893821716309e-01 3.439527750015258789e-01 -5.520991235971450806e-02 -1.237972900271415710e-01 1.195670887827873230e-01 7.038897275924682617e-02 -1.319623738527297974e-01 9.402856975793838501e-02
-1.575940847396850586e-01 -1.078066676855087280e-01 -8.578144013881683350e-02 1.171397566795349121e-01 4.256264865398406982e-01 2.299449443817138672e-01 3.066029250621795654e-01 -1.764289736747741699e-01 1.117768585681915283e-01 -9.061879478394985199e-03 6.796408444643020630e-02 -2.720481455326080322e-01 9.279884397983551025e-02 6.112261116504669189e-02 -2.632889449596405029e-01 9.929026663303375244e-02 -7.692252844572067261e-02 2.763370275497436523e-01 -1.680917441844940186e-01 -2.215219847857952118e-02 -3.150203526020050049e-01 7.240247796289622784e-04 8.512734621763229370e-02 1.205279678106307983e-01 -2.285222709178924561e-01 -5.544811487197875977e-02 -7.406044006347656250e-02 -8.053118735551834106e-02 1.740007549524307251e-01 -2.244171649217605591e-01 1.408630311489105225e-01 -2.789925597608089447e-02
-2.545409202575683594e-01 -1.901012957096099854e-01 -9.772312641143798828e-02 3.114742226898670197e-02 3.172705769538879395e-01 5.192032549530267715e-03 2.735553681850433350e-01 -2.064506411552429199e-01 3.800958693027496338e-01 -1.013683974742889404e-01 -1.913403570652008057e-01 -1.689472347497940063e-01 -4.508678242564201355e-02 5.080108530819416046e-03 6.852567940950393677e-02 -4.767408128827810287e-03 3.014422059059143066e-01 1.874202191829681396e-01 -9.401585161685943604e-02 -8.459570258855819702e-02 -3.698872402310371399e-03 -7.078077644109725952e-02 -2.162771522998809814e-01 1.174928918480873108e-01 -3.309784531593322754e-01 6.705117411911487579e-03 -1.629893332719802856e-01 -9.167149662971496582e-02 2.758588492870330811e-01 -1.167412102222442627e-02 1.178097575902938843e-01 3.822259604930877686e-02
-1.363228727132081985e-02 -1.992058753967285156e-01 1.020251214504241943e-01 1.128480285406112671e-01 2.889506518840789795e-01 6.549166142940521240e-02 6.567649543285369873e-02 -1.343004256486892700e-01 3.763905167579650879e-01 -2.748413085937500000e-01 -5.285311490297317505e-02 -2.505587637424468994e-01 -2.372178733348846436e-01 -4.207807779312133789e-02 -1.271619498729705811e-01 -3.420545905828475952e-02 2.570726573467254639e-01 8.968057483434677124e-02 1.625330746173858643e-02 -2.380028665065765381e-01 -3.316482529044151306e-02 -1.640439629554748535e-01 -2.716076672077178955e-01 8.420232683420181274e-02 -3.382154405117034912e-01 -1.893227174878120422e-02 5.356618016958236694e-02 -1.593862622976303101e-01 1.651308536529541016e-01 -8.954466879367828369e-02 -2.744217403233051300e-02 2.229832559823989868e-01
8.651228249073028564e-02 -2.565421462059020996e-01 5.800409242510795593e-02 -9.464189410209655762e-03 9.198339283466339111e-02 1.142449602484703064e-01 2.709320187568664551e-01 -2.460543215274810791e-01 3.840830624103546143e-01 -2.476372867822647095e-01 -6.877727061510086060e-02 -1.622179448604583740e-01 -1.441001594066619873e-01 4.846712946891784668e-02 -1.647337973117828369e-01 9.442981332540512085e-02 1.386674493551254272e-01 8.644638210535049438e-02 -2.879978418350219727e-01 -3.110111355781555176e-01 -9.774437174201011658e-03 1.011208593845367432e-01 -1.681328266859054565e-01 1.535589527338743210e-02 -1.842755079269409180e-01 -1.955627463757991791e-02 7.859167456626892090e-02 -1.218054369091987610e-01 3.022374510765075684e-01 -1.763860732316970825e-01 -1.254794895648956299e-01 1.731338649988174438e-01
3.604275360703468323e-02 -3.778001964092254639e-01 -3.488909006118774414e-01 -1.597411334514617920e-01 3.346468806266784668e-01 -6.874234229326248169e-02 2.045473009347915649e-01 2.895310521125793457e-02 -1.476756334304809570e-01 -1.797525733709335327e-01 1.840339303016662598e-01 -1.681685447692871094e-01 -1.219774931669235229e-01 9.075555205345153809e-02 -1.921296268701553345e-01 1.056078523397445679e-01 -7.797946035861968994e-02 1.019351407885551453e-01 2.330479770898818970e-01 -3.741610646247863770e-01 -1.973253488540649414e-01 5.861803144216537476e-02 -5.032065883278846741e-02 3.993725404143333435e-02 -7.701131701469421387e-02 6.949073076248168945e-02 2.034053578972816467e-02 2.878692150115966797e-01 4.312347993254661560e-02 -4.360316321253776550e-02 7.995697855949401855e-02 2.019462734460830688e-02
-5.755840335041284561e-03 -1.330875009298324585e-01 9.687515348196029663e-02 1.933083124458789825e-02 2.286110632121562958e-02 1.399412192404270172e-02 1.334185302257537842e-01 -2.995892465114593506e-01 1.003768816590309143e-01 -1.877513676881790161e-01 2.032003998756408691e-01 -1.536119133234024048e-01 -4.353494569659233093e-02 1.604428440332412720e-01 2.084020972251892090e-01 1.463265120983123779e-01 1.494548916816711426e-01 3.107900619506835938e-01 1.601371914148330688e-02 -1.003184691071510315e-01 -3.674250543117523193e-01 3.414791077375411987e-02 -3.793751001358032227e-01 -1.463135927915573120e-01 -2.504599988460540771e-01 6.989461183547973633e-02 1.033736243844032288e-01 -2.875543534755706787e-01 1.125859469175338745e-01 -2.340872585773468018e-01 3.635075315833091736e-02 3.161701560020446777e-02
-2.720371261239051819e-02 -4.287244677543640137e-01 5.056693218648433685e-03 3.695974498987197876e-02 1.151758432388305664e-01 1.280151121318340302e-02 -1.156603544950485229e-01 -2.041727770119905472e-03 4.117316566407680511e-03 -5.667394027113914490e-02 7.575424015522003174e-02 -1.026187650859355927e-02 -4.093655198812484741e-02 3.867973983287811279e-01 4.224820062518119812e-02 -3.622134625911712646e-01 2.187087535858154297e-01 -9.668678976595401764e-03 -8.542556315660476685e-02 -7.627366483211517334e-02 -1.773094981908798218e-01 1.087721362709999084e-01 -8.239863812923431396e-02 1.794933080673217773e-01 -3.585759922862052917e-02 1.740498691797256470e-01 8.451709151268005371e-02 7.025668025016784668e-02 2.526929974555969238e-01 -7.983998954296112061e-02 1.889830976724624634e-01 4.483167827129364014e-01
-7.261605560779571533e-02 -2.305886745452880859e-01 2.566069737076759338e-02 -7.505649328231811523e-02 9.004369378089904785e-02 -6.761084310710430145e-03 1.149273961782455444e-01 9.051677584648132324e-02 2.521035373210906982e-01 -1.178436726331710815e-01 1.151440106332302094e-02 -3.460386991500854492e-01 -1.312972009181976318e-01 2.402607053518295288e-01 -3.500659018754959106e-02 2.638089060783386230e-01 2.176646590232849121e-01 1.344860643148422241e-01 8.551055192947387695e-02 -2.735204696655273438e-01 -1.863037794828414917e-01 5.566992983222007751e-02 -7.571727782487869263e-02 -1.832491010427474976e-01 -8.578495681285858154e-02 8.355318754911422729e-02 2.468615025281906128e-01 1.853606291115283966e-02 2.505282163619995117e-01 -3.855451047420501709e-01 -1.169114038348197937e-01 1.928512752056121826e-01
-1.239177491515874863e-02 -2.295625507831573486e-01 -3.176330924034118652e-01 4.036243632435798645e-02 3.771464228630065918e-01 -7.568350993096828461e-03 9.386058896780014038e-02 -6.620933115482330322e-02 2.450354397296905518e-01 -1.314840465784072876e-01 -1.460067778825759888e-01 2.189852297306060791e-01 1.491462737321853638e-01 2.242085188627243042e-01 -3.751973807811737061e-02 -1.171203777194023132e-01 -2.128902822732925415e-01 2.197566181421279907e-01 7.286306470632553101e-02 -1.369256377220153809e-01 -2.088107913732528687e-01 -1.861676014959812164e-02 -3.243112564086914062e-02 3.093227371573448181e-02 -4.444828256964683533e-02 3.330692350864410400e-01 5.194261670112609863e-02 4.921717196702957153e-02 -3.932645544409751892e-02 1.393909305334091187e-01 3.283879756927490234e-01 2.107587158679962158e-01
-3.152813315391540527e-01 -2.172494530677795410e-01 -3.672794699668884277e-01 -7.260014861822128296e-02 1.525889933109283447e-01 -8.881541341543197632e-02 1.310630887746810913e-01 -1.052962467074394226e-01 -9.585671871900558472e-02 -1.186122074723243713e-01 4.713546037673950195e-01 -2.108153328299522400e-02 -8.405895531177520752e-02 -9.253676980733871460e-02 -1.347856372594833374e-01 6.826225668191909790e-02 -2.266945093870162964e-01 8.784882724285125732e-02 -8.586658164858818054e-03 -8.948776870965957642e-02 -2.946864813566207886e-02 2.440840192139148712e-02 1.433070097118616104e-02 1.617348939180374146e-01 -1.827777475118637085e-01 3.057706356048583984e-01 1.284609436988830566e-01 7.564102858304977417e-02 1.404750794172286987e-01 -3.119150996208190918e-01 6.143851578235626221e-02 -6.725069135427474976e-02
-2.655534744262695312e-01 4.360477626323699951e-02 1.245917379856109619e-01 -5.453942716121673584e-02 3.893664479255676270e-01 3.423820436000823975e-02 -5.755309760570526123e-02 9.712275117635726929e-02 6.138974055647850037e-02 -1.944812238216400146e-01 2.569030821323394775e-01 1.263360083103179932e-01 -1.131325513124465942e-01 -5.551506765186786652e-03 -1.841826587915420532e-01 2.071220576763153076e-01 -2.830606326460838318e-02 6.780920177698135376e-02 8.160904981195926666e-03 -2.643901705741882324e-01 -3.806266188621520996e-01 -3.072313964366912842e-01 6.534816324710845947e-02 -1.021172627806663513e-01 -3.046423196792602539e-02 3.608158528804779053e-01 1.459062993526458740e-01 1.316872052848339081e-02 1.953522115945816040e-01 -5.580112338066101074e-03 7.779075205326080322e-02 6.478583067655563354e-02
9.472055733203887939e-02 -2.451075166463851929e-01 -1.171804219484329224e-01 -8.994407206773757935e-02 2.733343243598937988e-01 2.007734477519989014e-01 4.977663606405258179e-02 -1.127520874142646790e-01 1.090570632368326187e-02 -1.669599860906600952e-01 3.827740550041198730e-01 1.162276938557624817e-01 -2.705886662006378174e-01 3.299205601215362549e-01 -1.336165517568588257e-01 -7.592472434043884277e-02 2.481950968503952026e-01 1.229378208518028259e-01 5.527080036699771881e-03 -9.443865716457366943e-02 3.557287901639938354e-02 4.485194385051727295e-02 -2.426839321851730347e-01 -2.593459794297814369e-03 5.896453931927680969e-02 1.006481423974037170e-01 -1.078115925192832947e-01 -1.183560490608215332e-01 1.989361131563782692e-03 1.867504864931106567e-01 2.054397463798522949e-01 3.479181528091430664e-01
-1.083686277270317078e-01 -3.349446132779121399e-02 -3.787738382816314697e-01 -4.013640433549880981e-02 1.744162738323211670e-01 1.398623138666152954e-01 1.641255021095275879e-01 -2.467191815376281738e-01 4.055573046207427979e-02 -1.199753805994987488e-01 5.871046707034111023e-02 -2.141040861606597900e-01 1.025077253580093384e-01 3.576156497001647949e-01 7.824753969907760620e-02 5.504706501960754395e-02 1.617807336151599884e-02 -4.717164114117622375e-02 -2.777349054813385010e-01 -1.169615015387535095e-01 -1.079450026154518127e-01 1.353313624858856201e-01 8.640845119953155518e-02 -2.015013247728347778e-01 -3.128364980220794678e-01 -8.966440707445144653e-02 8.836084604263305664e-02 1.856589503586292267e-02 2.685800194740295410e-01 -8.123961836099624634e-02 -1.472188383340835571e-01 3.249323666095733643e-01
-7.446938008069992065e-02 -2.586242258548736572e-01 -2.293782383203506470e-01 -4.839123040437698364e-02 2.490594796836376190e-02 -1.291762143373489380e-01 1.499840617179870605e-01 1.893160939216613770e-01 3.000653386116027832e-01 -1.310873962938785553e-02 4.002275466918945312e-01 -1.855890005826950073e-01 5.014398321509361267e-02 1.556640416383743286e-01 -8.137348294258117676e-02 -5.789342895150184631e-02 -4.647465795278549194e-02 -1.140605136752128601e-01 4.627257585525512695e-02 -2.878109812736511230e-01 -2.607080154120922089e-02 2.747575938701629639e-01 -8.959835022687911987e-02 1.325152814388275146e-01 -7.045246660709381104e-02 3.552931845188140869e-01 -1.092626713216304779e-02 1.417827755212783813e-01 2.103666365146636963e-01 1.338237524032592773e-01 2.429495900869369507e-01 -3.003808483481407166e-02
6.474133115261793137e-03 -1.113853454589843750e-01 4.008183255791664124e-02 2.654576301574707031e-01 1.151855513453483582e-01 1.581246033310890198e-02 -2.103628776967525482e-02 -3.991211205720901489e-02 1.868694722652435303e-01 -3.914150968194007874e-02 3.857309520244598389e-01 1.459233611822128296e-01 1.164252124726772308e-02 -5.211506038904190063e-02 -5.507694557309150696e-02 1.690119653940200806e-01 2.433633953332901001e-01 1.085319072008132935e-01 5.160720646381378174e-02 -2.161240577697753906e-01 -4.027952253818511963e-01 -3.228474557399749756e-01 -1.713351756334304810e-01 -1.663246452808380127e-01 -3.754586577415466309e-01 1.979445815086364746e-01 -1.119539048522710800e-02 1.099238358438014984e-02 6.176168471574783325e-02 -8.860453218221664429e-02 -6.105998158454895020e-02 1.388400644063949585e-01
-7.258227467536926270e-02 -1.195639148354530334e-01 -2.228229120373725891e-02 2.832883596420288086e-01 2.704801261425018311e-01 4.247945547103881836e-01 1.994390636682510376e-01 5.489500612020492554e-02 8.696712553501129150e-02 -1.449114829301834106e-01 1.687057316303253174e-01 3.163417056202888489e-02 -2.056851834058761597e-01 1.052502915263175964e-01 -2.609905600547790527e-01 1.033170521259307861e-01 -1.321273595094680786e-01 2.248203456401824951e-01 -2.637313604354858398e-01 -3.503779694437980652e-02 5.789568647742271423e-02 -2.050360590219497681e-01 -1.393377222120761871e-02 2.005481161177158356e-02 -7.829795777797698975e-02 3.389285802841186523e-01 1.366738881915807724e-02 1.530397832393646240e-01 -1.177045851945877075e-01 -1.207216084003448486e-01 1.723503470420837402e-01 1.599165499210357666e-01
-2.287342548370361328e-01 -2.724609375000000000e-01 9.577361494302749634e-02 1.142056211829185486e-01 4.554420113563537598e-01 1.010371819138526917e-01 -8.841273188591003418e-02 -9.444635361433029175e-02 6.881026178598403931e-02 -9.253060445189476013e-03 2.350048869848251343e-01 8.687847852706909180e-02 1.490477472543716431e-01 1.425651758909225464e-01 5.976458266377449036e-02 -2.306670993566513062e-01 -6.904464960098266602e-02 -8.385238051414489746e-02 -3.113103508949279785e-01 -1.621760874986648560e-01 -2.939696796238422394e-02 3.910959511995315552e-02 -1.677665263414382935e-01 6.875614169985055923e-03 1.298585087060928345e-01 7.712006568908691406e-02 -2.513860352337360382e-02 1.548889130353927612e-01 2.976109385490417480e-01 2.685246430337429047e-02 -3.495349735021591187e-02 3.826147019863128662e-01
9.652007371187210083e-02 -2.415808886289596558e-01 -2.438071072101593018e-01 2.655274569988250732e-01 3.889954835176467896e-02 -1.168535202741622925e-01 1.150327995419502258e-01 -1.525330841541290283e-01 -1.653444766998291016e-01 -2.542299032211303711e-01 1.500875055789947510e-01 -4.822817817330360413e-02 -5.609763041138648987e-02 -2.071856558322906494e-01 -2.963107824325561523e-01 -1.341246366500854492e-01 2.154445834457874298e-02 3.298874571919441223e-02 -4.960671649314463139e-04 -2.810429334640502930e-01 1.742558181285858154e-01 -2.670973241329193115e-01 -1.150434166193008423e-01 2.838943898677825928e-01 -8.191806077957153320e-02 1.290191859006881714e-01 2.064791470766067505e-01 8.611699193716049194e-02 1.780640631914138794e-01 -2.709977030754089355e-01 1.297639608383178711e-01 1.027438566088676453e-01
1.036952212452888489e-01 6.614584475755691528e-02 -3.947062417864799500e-02 1.042594909667968750e-01 3.857414126396179199e-01 8.724588900804519653e-02 1.049854978919029236e-01 -2.030164748430252075e-01 1.172812283039093018e-01 -1.897993832826614380e-01 2.778913974761962891e-01 -1.326818317174911499e-01 -4.783557355403900146e-02 4.298872947692871094e-01 1.916166990995407104e-01 4.702518880367279053e-02 8.858557790517807007e-02 3.769680112600326538e-02 -5.426302179694175720e-02 -9.034520387649536133e-02 1.784977167844772339e-01 -1.152412220835685730e-01 -4.015941545367240906e-02 1.302967518568038940e-01 1.676962077617645264e-01 1.218515634536743164e-01 1.065092161297798157e-01 -8.181820064783096313e-02 -6.567560601979494095e-03 -3.716245889663696289e-01 2.340315580368041992e-01 2.348137944936752319e-01
2.319473074749112129e-03 -3.050282895565032959e-01 -6.020035967230796814e-02 6.077064946293830872e-02 1.239430904388427734e-01 1.644557714462280273e-01 2.091771513223648071e-01 -3.884073793888092041e-01 3.604389429092407227e-01 -2.983625046908855438e-02 1.415557563304901123e-01 -2.653841674327850342e-01 -2.939524054527282715e-01 9.603448957204818726e-02 -1.746394187211990356e-01 3.909747302532196045e-02 1.595255881547927856e-01 5.592678859829902649e-02 -8.280386775732040405e-02 -2.436726391315460205e-01 -1.233477517962455750e-01 -1.153873503208160400e-01 -2.317662537097930908e-01 1.821714490652084351e-01 -1.074250973761081696e-02 -1.396546065807342529e-01 -6.022376567125320435e-02 -1.675163060426712036e-01 1.496707051992416382e-01 -8.444255217909812927e-03 7.278390228748321533e-02 1.560877263545989990e-01
-1.607375033199787140e-02 -2.746867481619119644e-03 -2.892438322305679321e-02 -6.940659880638122559e-02 8.556168526411056519e-02 2.288432866334915161e-01 1.834333091974258423e-01 -1.546321660280227661e-01 2.426464855670928955e-01 -1.784827709197998047e-01 2.988213673233985901e-02 -2.316015958786010742e-01 1.624985039234161377e-01 1.338027417659759521e-01 -1.508638709783554077e-01 3.596842661499977112e-02 1.746397614479064941e-01 9.417825192213058472e-02 -1.920327730476856232e-02 -2.369777858257293701e-01 -9.404700994491577148e-02 1.430286020040512085e-01 -3.001026250422000885e-02 -4.180824756622314453e-02 -2.786124646663665771e-01 3.035660982131958008e-01 1.709981411695480347e-01 -1.152686700224876404e-01 2.328722029924392700e-01 -3.220764920115470886e-02 4.753113090991973877e-01 2.046077698469161987e-01
-8.350210636854171753e-02 3.199597448110580444e-02 -1.995211988687515259e-01 -1.512033492326736450e-01 6.399531662464141846e-02 8.748228847980499268e-02 2.436613738536834717e-01 -8.926428109407424927e-02 1.992134153842926025e-01 -3.157388567924499512e-01 2.286809682846069336e-01 -9.665986895561218262e-02 -3.111130893230438232e-01 -1.401295233517885208e-02 -1.079395189881324768e-01 -2.008959352970123291e-01 -2.636969089508056641e-01 9.262160956859588623e-02 -3.474082052707672119e-02 -2.215031534433364868e-01 1.093541383743286133e-01 -1.683837771415710449e-01 -2.211647927761077881e-01 -1.187763586640357971e-01 -2.724342644214630127e-01 1.803200393915176392e-01 5.275857448577880859e-02 -8.943749964237213135e-02 2.616737484931945801e-01 4.092460498213768005e-02 -4.730100184679031372e-02 2.803743779659271240e-01
-1.067589744925498962e-01 -2.725554704666137695e-01 7.367441058158874512e-02 -1.632249653339385986e-01 7.595948129892349243e-02 1.018930003046989441e-01 1.097740903496742249e-01 1.053887531161308289e-01 2.053930610418319702e-01 -2.633210271596908569e-02 2.415183037519454956e-01 -3.037667274475097656e-01 -1.261364072561264038e-01 1.700903475284576416e-01 -1.575739234685897827e-01 -2.012352943420410156e-01 -1.960175335407257080e-01 1.680284887552261353e-01 1.065842807292938232e-01 -2.094312459230422974e-01 1.511968523263931274e-01 -8.721374720335006714e-02 -1.609511673450469971e-01 -4.479188099503517151e-02 -2.001271247863769531e-01 7.346227020025253296e-02 1.831119805574417114e-01 -2.823588848114013672e-01 4.214817881584167480e-01 -5.965569242835044861e-02 9.031640738248825073e-02 1.046997979283332825e-01
-1.949510276317596436e-01 -2.503797709941864014e-01 -2.275537848472595215e-01 2.293606996536254883e-01 3.893221616744995117e-01 1.194851174950599670e-01 -1.162223517894744873e-01 -1.351957768201828003e-01 2.253488078713417053e-02 -6.148737296462059021e-02 3.027387261390686035e-01 -1.738862693309783936e-01 6.662278622388839722e-02 3.125113248825073242e-02 1.522889435291290283e-01 -9.777440875768661499e-02 2.569180727005004883e-01 5.901723634451627731e-04 -1.308822482824325562e-01 -3.505283296108245850e-01 -7.237635552883148193e-02 6.770614534616470337e-02 -6.463890522718429565e-02 -1.775767281651496887e-02 6.294389069080352783e-02 1.068705171346664429e-01 1.979029625654220581e-01 7.141639292240142822e-02 -1.656578108668327332e-02 9.233864955604076385e-03 -6.130405515432357788e-02 3.858104646205902100e-01
-2.754240036010742188e-01 -8.979558199644088745e-02 -8.879093825817108154e-02 -1.223816424608230591e-01 1.330024152994155884e-01 -1.632463037967681885e-01 2.342637479305267334e-01 -1.241922304034233093e-01 5.676399916410446167e-03 -2.718781232833862305e-01 1.753593385219573975e-01 -1.061038766056299210e-02 -1.276612840592861176e-02 2.967222929000854492e-01 6.683328002691268921e-02 -6.378213316202163696e-02 1.101934239268302917e-01 -2.640292793512344360e-02 -7.121349126100540161e-02 -7.597634196281433105e-02 -2.212743461132049561e-01 -1.705080084502696991e-02 -3.807642310857772827e-02 3.589885234832763672e-01 -3.094997704029083252e-01 -2.289481461048126221e-01 1.912898868322372437e-01 -3.396358340978622437e-03 8.516078442335128784e-02 -2.918744683265686035e-01 -1.683590114116668701e-01 2.610786557197570801e-01
-1.282197386026382446e-01 -2.269531041383743286e-01 -1.193424761295318604e-01 -9.184215962886810303e-02 5.185410007834434509e-02 7.583373039960861206e-02 9.479249268770217896e-02 -2.022211253643035889e-01 3.341965079307556152e-01 -1.251134276390075684e-01 2.282288819551467896e-01 -1.274025440216064453e-01 4.806238040328025818e-02 2.018017917871475220e-01 1.199528202414512634e-01 3.381529077887535095e-02 1.435141637921333313e-02 -1.525918096303939819e-01 1.299148350954055786e-01 -4.070241451263427734e-01 -7.639043778181076050e-02 -1.992599517107009888e-01 -1.530802436172962189e-02 -1.290035247802734375e-01 -7.681427150964736938e-02 2.483899295330047607e-01 6.124026700854301453e-02 -3.520745933055877686e-01 9.383730590343475342e-02 -2.191549539566040039e-01 -2.176052480936050415e-01 1.699562370777130127e-01
-8.566212654113769531e-02 -1.233451515436172485e-01 -6.698786467313766479e-02 1.262122858315706253e-02 1.175314188003540039e-01 -8.712178096175193787e-03 2.740013003349304199e-01 -2.479351609945297241e-01 4.167012870311737061e-01 -8.939842134714126587e-02 -5.662413313984870911e-02 -1.026408448815345764e-01 -2.712042927742004395e-01 4.902434721589088440e-02 -1.281649470329284668e-01 1.950708180665969849e-01 2.030882090330123901e-01 8.751662075519561768e-02 -8.170418441295623779e-02 -1.904086172580718994e-01 -4.003548994660377502e-02 -1.841950565576553345e-01 -2.166602015495300293e-01 9.633084409870207310e-04 -9.526742249727249146e-02 7.479567825794219971e-02 1.429370492696762085e-01 -2.125030755996704102e-01 1.689993590116500854e-01 -1.384377479553222656e-01 7.799758762121200562e-02 4.337964951992034912e-01
-6.897573918104171753e-02 -3.034305572509765625e-01 -3.122768104076385498e-01 9.034588932991027832e-03 5.716681480407714844e-01 1.133306920528411865e-01 1.482788845896720886e-02 1.907185837626457214e-02 9.557216614484786987e-02 -1.319252401590347290e-01 4.416900873184204102e-02 4.602319002151489258e-02 1.726677455008029938e-02 7.809308171272277832e-02 -2.948569320142269135e-02 -6.913428753614425659e-02 -1.194772124290466309e-01 1.697705835103988647e-01 1.590250432491302490e-01 -2.849324345588684082e-01 -2.028432488441467285e-01 -1.468347851186990738e-02 -1.372258961200714111e-01 2.044918090105056763e-01 -1.898929290473461151e-02 2.475553601980209351e-01 6.734773516654968262e-02 2.248502224683761597e-01 5.908692628145217896e-02 2.095493972301483154e-01 3.640136122703552246e-02 7.511843740940093994e-02
6.481672823429107666e-02 -1.018769070506095886e-01 1.723112352192401886e-02 -8.088459819555282593e-02 2.530165910720825195e-01 -7.765588164329528809e-02 2.596742510795593262e-01 -5.020509660243988037e-02 1.778339892625808716e-01 -1.194777861237525940e-01 3.386586904525756836e-02 -2.208443731069564819e-01 1.339497417211532593e-01 2.362962067127227783e-01 -2.493913844227790833e-02 -2.351799011230468750e-01 1.815708726644515991e-01 2.248132228851318359e-01 -3.036976419389247894e-02 -3.455552756786346436e-01 6.383234262466430664e-02 -1.251020003110170364e-02 -1.836765259504318237e-01 -1.160616800189018250e-01 -1.876484751701354980e-01 2.081481367349624634e-01 -1.607138365507125854e-01 -1.516038179397583008e-01 -4.511231184005737305e-02 -2.344745099544525146e-01 -2.402412891387939453e-01 3.401393890380859375e-01
-4.937779903411865234e-02 -2.560489475727081299e-01 -4.684389829635620117e-01 3.697537481784820557e-01 1.082942634820938110e-01 2.518160641193389893e-01 5.753571912646293640e-02 2.420916035771369934e-02 2.717985585331916809e-02 -1.220587990246713161e-03 2.799976170063018799e-01 6.846259534358978271e-02 1.018407568335533142e-01 2.294455319643020630e-01 1.481194049119949341e-01 9.242244809865951538e-02 -3.481078147888183594e-02 1.454296894371509552e-02 -1.946242004632949829e-01 -1.705295741558074951e-01 1.510516703128814697e-01 -1.514470875263214111e-01 -1.093916893005371094e-01 -1.412134021520614624e-01 -1.130932718515396118e-01 1.170553192496299744e-01 1.456530243158340454e-01 -2.043291032314300537e-01 9.594722092151641846e-02 -1.112360134720802307e-01 -9.468508511781692505e-02 2.311791032552719116e-01
3.106490336358547211e-02 -3.533607125282287598e-01 -2.083686888217926025e-01 5.692995339632034302e-02 3.284599781036376953e-01 1.582764089107513428e-01 -1.695107221603393555e-01 2.188670933246612549e-01 1.532324217259883881e-02 -2.140733301639556885e-01 9.483494609594345093e-02 -1.215184330940246582e-01 -1.590484566986560822e-02 2.873269915580749512e-01 1.164537072181701660e-01 -2.091218531131744385e-01 -7.414875924587249756e-02 2.095772512257099152e-02 -1.828868240118026733e-01 -3.884183615446090698e-02 -7.161416858434677124e-02 1.045760512351989746e-01 -6.175198778510093689e-02 1.407246142625808716e-01 -1.582936346530914307e-01 1.726153492927551270e-01 1.894690245389938354e-01 2.417188435792922974e-01 3.566910028457641602e-01 -1.128678321838378906e-01 -1.656096614897251129e-02 1.949779987335205078e-01
-2.094248533248901367e-01 2.073024585843086243e-02 -1.847236007452011108e-01 4.748423770070075989e-02 2.800679504871368408e-01 -1.146997809410095215e-01 2.489480674266815186e-01 -1.776598840951919556e-01 7.690857350826263428e-02 -2.977356910705566406e-01 4.094050824642181396e-02 2.932440936565399170e-01 1.576431542634963989e-01 3.103342354297637939e-01 2.029850631952285767e-01 -6.463032215833663940e-02 -3.503417596220970154e-02 3.355922996997833252e-01 1.215767487883567810e-01 -1.591168493032455444e-01 -1.694685816764831543e-01 -1.945216953754425049e-01 -1.651783660054206848e-02 -1.868354342877864838e-02 -7.003579288721084595e-03 2.919861078262329102e-01 2.071009948849678040e-02 -1.810217350721359253e-01 1.388630121946334839e-01 -3.542632982134819031e-02 1.448119282722473145e-01 -6.552222371101379395e-02
-4.306600987911224365e-01 -1.675547212362289429e-01 -1.770319342613220215e-01 -1.287670880556106567e-01 -9.696681052446365356e-02 3.114302270114421844e-02 1.868454217910766602e-01 -1.368649005889892578e-01 1.701156944036483765e-01 -1.365529149770736694e-01 3.980878591537475586e-01 -9.743566066026687622e-02 -1.133060306310653687e-01 2.234147489070892334e-01 -1.058693900704383850e-01 -1.698792427778244019e-01 6.247737258672714233e-02 2.571662068367004395e-01 -1.668023690581321716e-02 -3.586141169071197510e-01 2.978920936584472656e-02 -9.447337687015533447e-02 -7.904662936925888062e-02 6.474872934632003307e-04 2.740827202796936035e-02 1.593612581491470337e-01 -3.206324949860572815e-02 -1.756740063428878784e-01 2.689874172210693359e-01 5.880916863679885864e-02 -7.293488085269927979e-02 4.468085616827011108e-02
-1.559802889823913574e-01 -4.996868371963500977e-01 9.374795109033584595e-02 2.580834329128265381e-01 2.988840341567993164e-01 6.184401363134384155e-02 -6.839678436517715454e-02 2.605889551341533661e-02 -3.994935005903244019e-02 -3.816683590412139893e-02 2.741199135780334473e-01 -5.345135182142257690e-02 -8.228007704019546509e-03 7.296658307313919067e-02 1.925670206546783447e-01 -9.317593276500701904e-02 4.704708233475685120e-02 3.379144519567489624e-02 -8.118471503257751465e-02 -2.644932568073272705e-01 -2.867061458528041840e-02 -1.445082714781165123e-03 -6.028771027922630310e-02 -9.039792232215404510e-03 2.390477247536182404e-02 2.081456482410430908e-01 1.952280104160308838e-01 2.131930142641067505e-01 2.281392514705657959e-01 -1.907944679260253906e-01 4.589353501796722412e-02 3.426453769207000732e-01
-2.530352175235748291e-01 -8.920142799615859985e-02 -2.419139891862869263e-01 8.355972170829772949e-02 -2.537097036838531494e-01 9.289999306201934814e-02 3.883901834487915039e-01 -1.866749972105026245e-01 1.959044635295867920e-01 -2.008573263883590698e-01 3.756693899631500244e-01 -7.408209145069122314e-02 -8.515070378780364990e-02 2.013402730226516724e-01 -1.813571155071258545e-01 -8.544096350669860840e-02 -8.070354163646697998e-02 1.478722244501113892e-01 -1.406841427087783813e-01 -2.537614107131958008e-01 3.096917457878589630e-02 -9.432023763656616211e-02 1.923319511115550995e-02 5.193646997213363647e-02 1.310554891824722290e-01 2.905135154724121094e-01 8.830276317894458771e-03 -5.158986896276473999e-02 1.966384798288345337e-01 -8.786121755838394165e-02 -7.341362535953521729e-02 9.446337074041366577e-02
-1.802761852741241455e-01 -1.960397660732269287e-01 -3.175103962421417236e-01 -1.374875009059906006e-01 4.023181200027465820e-01 2.442104667425155640e-01 -2.563410252332687378e-02 -8.776216953992843628e-02 -4.079136550426483154e-01 -1.098885908722877502e-01 -2.426388487219810486e-02 8.255916088819503784e-02 1.163319274783134460e-01 2.497224062681198120e-01 -7.960306107997894287e-02 -1.518405377864837646e-01 -5.165242776274681091e-02 -6.835396587848663330e-02 7.180995494127273560e-02 -1.610195636749267578e-01 -7.497797906398773193e-02 1.369242817163467407e-01 -2.472455203533172607e-01 7.252375781536102295e-02 4.508533328771591187e-02 3.318029940128326416e-01 2.942407317459583282e-02 6.240405514836311340e-02 1.571275442838668823e-01 3.977986425161361694e-02 1.156231388449668884e-01 5.123086273670196533e-02
-3.041152954101562500e-01 -4.788156449794769287e-01 1.342386100441217422e-02 1.288101226091384888e-01 2.983808815479278564e-01 7.951524853706359863e-02 9.656602889299392700e-02 1.691474169492721558e-01 -1.297623105347156525e-02 -2.119973115622997284e-02 2.362304776906967163e-01 7.708309590816497803e-02 3.936206921935081482e-02 2.671237848699092865e-02 1.258784681558609009e-01 -2.516036629676818848e-01 1.205406412482261658e-01 -8.939310209825634956e-04 -9.184439480304718018e-02 -9.394847601652145386e-02 -3.419261658564209938e-03 -1.695052981376647949e-01 -1.345771253108978271e-01 3.024092689156532288e-02 6.669996306300163269e-03 1.816564202308654785e-01 1.612237542867660522e-01 2.079893797636032104e-01 2.212860286235809326e-01 1.132118422538042068e-02 3.260381519794464111e-02 3.903762698173522949e-01
1.498257368803024292e-02 -3.217712789773941040e-02 -3.151849508285522461e-01 1.157687306404113770e-01 3.244990706443786621e-01 -2.001634538173675537e-01 7.347913086414337158e-02 -1.410801261663436890e-01 1.781217157840728760e-01 -2.352743297815322876e-01 2.212527394294738770e-01 5.863136425614356995e-02 4.960273951292037964e-02 2.358254343271255493e-01 2.269907444715499878e-01 -3.050004243850708008e-01 7.975848019123077393e-02 2.098572999238967896e-01 1.787410080432891846e-01 -4.577940329909324646e-02 -1.388947665691375732e-01 -3.816111981868743896e-01 -1.170919090509414673e-01 1.358231902122497559e-01 -1.154869869351387024e-01 1.770421862602233887e-01 3.176799789071083069e-02 -5.641827732324600220e-02 1.058914065361022949e-01 -1.919402182102203369e-02 -1.178639456629753113e-01 -1.317682266235351562e-01
-1.117395609617233276e-01 -1.290787458419799805e-01 -1.675157099962234497e-01 -3.761766105890274048e-02 1.968437582254409790e-01 8.410041034221649170e-02 4.432717561721801758e-01 -3.702265396714210510e-02 1.749333441257476807e-01 -1.699234098196029663e-01 -3.115301951766014099e-02 1.599257625639438629e-02 -4.127104580402374268e-02 3.277205675840377808e-02 -2.594521343708038330e-01 2.305861003696918488e-02 1.180157065391540527e-01 3.345819711685180664e-01 -1.461406238377094269e-02 -5.903019756078720093e-02 -8.403977006673812866e-02 -7.401841878890991211e-02 -5.002311617136001587e-02 3.975943103432655334e-02 -1.860822886228561401e-01 4.236408043652772903e-03 9.470763057470321655e-02 -3.689686059951782227e-01 2.201891243457794189e-01 -2.426016032695770264e-01 2.836573421955108643e-01 -2.293938845396041870e-01
6.598948687314987183e-02 -3.303386569023132324e-01 -1.009373739361763000e-01 -7.284796237945556641e-02 3.913329839706420898e-01 6.459131091833114624e-02 -1.666312217712402344e-01 8.690240979194641113e-02 1.967039890587329865e-02 -1.513337939977645874e-01 -1.396180391311645508e-01 -1.227643433958292007e-02 -1.863549202680587769e-01 2.001941651105880737e-01 -3.615958616137504578e-02 -9.154643118381500244e-02 9.843025356531143188e-02 -1.785041093826293945e-01 1.865760684013366699e-01 -1.609073579311370850e-01 -1.025537699460983276e-01 -1.248670890927314758e-01 -2.768546938896179199e-01 2.616717517375946045e-01 -1.391229331493377686e-01 1.060091480612754822e-01 3.206075131893157959e-01 5.674941092729568481e-02 2.256089597940444946e-01 9.422590956091880798e-03 2.403526194393634796e-02 2.988575398921966553e-01
-4.116733670234680176e-01 -2.591272890567779541e-01 -3.406205177307128906e-01 -1.303178966045379639e-01 9.394443035125732422e-02 -7.415162026882171631e-02 -1.707854866981506348e-02 -2.146009653806686401e-01 -6.519377976655960083e-02 -2.199527621269226074e-01 3.758747577667236328e-01 3.305547311902046204e-02 -1.974447369575500488e-01 -5.509983375668525696e-02 -1.508208513259887695e-01 6.307177990674972534e-02 -1.083727851510047913e-01 5.333779379725456238e-03 1.340339928865432739e-01 -4.748303815722465515e-02 -2.025998532772064209e-01 -9.308680891990661621e-02 -2.280538678169250488e-01 1.130252480506896973e-01 -2.119921743869781494e-01 3.220755234360694885e-02 1.877712607383728027e-01 -8.354018628597259521e-02 2.288651652634143829e-02 -1.211591064929962158e-01 2.362150847911834717e-01 1.582453027367591858e-02
-2.222219556570053101e-01 -2.469151765108108521e-01 2.732184343039989471e-02 1.225461438298225403e-01 3.244138658046722412e-01 1.945038735866546631e-01 5.642198026180267334e-02 2.049641497433185577e-02 1.294088959693908691e-01 2.062338776886463165e-02 5.167274177074432373e-02 -2.357992827892303467e-01 -9.436427801847457886e-02 -1.880303584039211273e-02 8.583708107471466064e-02 -1.820006221532821655e-01 -7.668202370405197144e-02 2.838658392429351807e-01 -5.919567123055458069e-02 4.064516723155975342e-02 9.876743704080581665e-02 1.920743286609649658e-02 -2.748600542545318604e-01 2.703671157360076904e-01 -1.612592488527297974e-02 1.040766984224319458e-01 1.280200481414794922e-01 -2.863265872001647949e-01 3.343285024166107178e-01 -2.797264158725738525e-01 2.180607616901397705e-01 6.774506717920303345e-02
-1.806188002228736877e-02 -2.311073690652847290e-01 -1.122096478939056396e-01 -5.691770464181900024e-02 -8.111328631639480591e-02 6.488987803459167480e-02 1.184866577386856079e-01 9.823448210954666138e-02 1.705027371644973755e-01 -8.499831706285476685e-02 1.550084352493286133e-01 -8.973909169435501099e-02 -1.820447295904159546e-01 2.791304290294647217e-01 2.119922637939453125e-01 1.594795584678649902e-01 2.437408864498138428e-01 1.996950954198837280e-01 -1.167815104126930237e-01 -2.991001307964324951e-01 -2.810486853122711182e-01 5.280559509992599487e-02 -9.731753170490264893e-02 -2.585744559764862061e-01 -2.094756960868835449e-01 4.393189400434494019e-02 6.932654976844787598e-02 -1.723697632551193237e-01 2.710226774215698242e-01 -2.552660703659057617e-01 3.861958906054496765e-02 2.553830444812774658e-01
-3.398988768458366394e-02 -3.905188739299774170e-01 -1.309418231248855591e-01 7.768581062555313110e-02 1.744640320539474487e-01 2.603697776794433594e-01 -5.678078159689903259e-02 -9.297460317611694336e-02 1.141340658068656921e-02 -1.331769824028015137e-01 3.030027449131011963e-01 3.061267435550689697e-01 -8.347331732511520386e-02 2.790479958057403564e-01 -1.430235505104064941e-01 -1.417312473058700562e-01 5.596714094281196594e-02 1.058190539479255676e-01 -1.176819726824760437e-01 9.434433886781334877e-04 2.496512532234191895e-01 1.313147097826004028e-01 -2.893370091915130615e-01 2.379336953163146973e-01 -5.989899113774299622e-02 5.949546024203300476e-02 3.488900139927864075e-02 -1.452172398567199707e-01 1.144653782248497009e-01 -4.384964704513549805e-02 3.026911616325378418e-01 1.153740193694829941e-02
-1.348328292369842529e-01 -4.086149036884307861e-01 -1.044248417019844055e-01 9.423062205314636230e-02 7.083557546138763428e-02 3.711131215095520020e-02 -9.809057414531707764e-02 2.388569526374340057e-02 -4.820447787642478943e-02 -2.867883741855621338e-01 7.913126610219478607e-03 1.783870160579681396e-02 -5.078436879557557404e-05 3.303636610507965088e-01 5.546244233846664429e-02 -3.601190745830535889e-01 1.708969324827194214e-01 8.478652685880661011e-03 -2.671751379966735840e-01 -2.000821381807327271e-01 -2.589916251599788666e-02 1.205645129084587097e-01 -2.783275544643402100e-01 -6.819741427898406982e-02 -4.429621994495391846e-02 9.179542958736419678e-02 9.034462273120880127e-02 1.833001375198364258e-01 1.263786405324935913e-01 -6.452132761478424072e-02 1.013643816113471985e-01 3.620122969150543213e-01
-1.220977753400802612e-01 -5.877340212464332581e-03 -2.569601833820343018e-01 1.355635076761245728e-01 4.210764765739440918e-01 -1.587401330471038818e-01 3.993520438671112061e-01 -2.694623544812202454e-02 6.340026855468750000e-02 -1.608752012252807617e-01 1.210545226931571960e-01 3.155136704444885254e-01 1.796806454658508301e-01 2.983313202857971191e-01 -1.521260738372802734e-01 1.135785430669784546e-01 -1.058275252580642700e-01 8.664226531982421875e-02 -1.347935851663351059e-02 -2.028724104166030884e-01 -3.846938535571098328e-02 2.486978285014629364e-02 -2.042918354272842407e-01 1.879258155822753906e-01 9.831182658672332764e-03 2.204358875751495361e-01 5.684233829379081726e-02 1.219651773571968079e-01 1.570531874895095825e-01 6.456039100885391235e-02 -3.901052847504615784e-02 -1.268996018916368484e-02
-7.391098886728286743e-02 -5.288089066743850708e-02 -1.701160147786140442e-02 -1.428987979888916016e-01 4.153153300285339355e-02 2.756744027137756348e-01 1.529617160558700562e-01 -5.699550732970237732e-02 2.291702032089233398e-01 2.490746602416038513e-02 1.150732561945915222e-01 -1.262360513210296631e-01 -1.037733331322669983e-01 3.208667635917663574e-01 1.610404402017593384e-01 -4.339241981506347656e-02 -8.258931338787078857e-02 7.815928198397159576e-03 8.314743638038635254e-02 -4.525906443595886230e-01 -1.027328148484230042e-01 2.001513838768005371e-01 -1.602514535188674927e-01 -6.995455175638198853e-02 -2.276015579700469971e-01 3.199584484100341797e-01 6.145969405770301819e-02 -1.754212379455566406e-01 2.457840442657470703e-01 -1.896820217370986938e-01 -7.818834856152534485e-03 2.404321134090423584e-01
-2.360638380050659180e-01 -5.824198201298713684e-02 -9.119783341884613037e-02 -4.561961442232131958e-02 4.161506891250610352e-01 -7.027535699307918549e-03 -1.335630416870117188e-01 9.347016364336013794e-02 2.563316524028778076e-01 -2.884257137775421143e-01 1.042987406253814697e-01 2.495048344135284424e-01 1.019670888781547546e-01 1.185664311051368713e-01 -2.821401059627532959e-01 3.421552851796150208e-02 -1.476986799389123917e-02 -8.798599243164062500e-02 -1.847685724496841431e-01 3.323089331388473511e-02 -1.841427236795425415e-01 -1.484309881925582886e-01 2.682898193597793579e-02 1.246073395013809204e-01 -2.298257201910018921e-01 2.422026246786117554e-01 1.275399476289749146e-01 1.490201652050018311e-01 3.103859126567840576e-01 -1.715323477983474731e-01 8.119871467351913452e-02 -7.563059777021408081e-02
-1.064415127038955688e-01 2.525061927735805511e-02 -1.683971136808395386e-01 -1.604512631893157959e-01 -1.121636256575584412e-01 2.515246570110321045e-01 2.627085745334625244e-01 -1.666455417871475220e-01 2.909559011459350586e-01 -2.885822951793670654e-01 1.803520023822784424e-01 -1.091608554124832153e-01 -8.207965642213821411e-02 1.460439711809158325e-01 -8.857032656669616699e-02 -3.111303746700286865e-01 -1.132850423455238342e-01 2.492336630821228027e-01 -3.059224784374237061e-01 -2.637737393379211426e-01 -2.366452664136886597e-01 -4.298371449112892151e-02 -8.262693881988525391e-02 3.257634490728378296e-02 -1.386389732360839844e-01 1.545377373695373535e-01 2.420162037014961243e-02 1.408052742481231689e-01 7.770568877458572388e-02 -1.624434739351272583e-01 7.766766101121902466e-02 -1.018907874822616577e-01
-3.338479250669479370e-02 -2.485164403915405273e-01 -5.191465616226196289e-01 -4.357396438717842102e-02 2.604893445968627930e-01 1.167821958661079407e-01 1.450452655553817749e-01 -1.962737739086151123e-01 1.591790169477462769e-01 5.854823067784309387e-02 1.719449460506439209e-01 4.869698360562324524e-02 -5.411031097173690796e-02 3.292703628540039062e-01 4.687137156724929810e-02 -6.709320098161697388e-02 -1.375586390495300293e-01 3.543170541524887085e-02 9.073481708765029907e-02 2.931709773838520050e-02 -1.830713748931884766e-01 1.752388477325439453e-02 -1.637828648090362549e-01 -8.345191925764083862e-02 -2.515317797660827637e-01 1.531248837709426880e-01 2.534809410572052002e-01 1.930567026138305664e-01 2.121094241738319397e-02 1.898033618927001953e-01 7.093850523233413696e-02 1.388655900955200195e-01
-3.606874942779541016e-01 -1.875152289867401123e-01 -2.237000018358230591e-01 6.009761989116668701e-02 1.168057173490524292e-01 2.384827882051467896e-01 3.107636570930480957e-01 5.861345306038856506e-02 -1.042079273611307144e-02 -4.612075164914131165e-02 1.692460924386978149e-01 -2.321158647537231445e-01 -1.762697994709014893e-01 2.334240637719631195e-02 -2.671208977699279785e-01 2.614731714129447937e-02 -2.489001303911209106e-02 2.174189127981662750e-02 -4.302994534373283386e-02 3.381772199645638466e-03 1.870578676462173462e-01 -1.761458218097686768e-01 -1.486369669437408447e-01 6.416913121938705444e-02 5.869368463754653931e-02 4.831959903240203857e-01 4.724635183811187744e-02 -1.931997835636138916e-01 1.355421692132949829e-01 -1.435636430978775024e-01 -7.170264422893524170e-02 7.976298034191131592e-02
8.340606093406677246e-02 -1.851684227585792542e-02 -7.594173401594161987e-02 1.235943008214235306e-02 1.181720942258834839e-01 -1.283115446567535400e-01 1.749299317598342896e-01 -3.077726960182189941e-01 2.416867464780807495e-01 3.400385007262229919e-02 2.776665389537811279e-01 -1.545352190732955933e-01 -3.630311489105224609e-01 1.173034310340881348e-01 -1.223064959049224854e-01 5.336772650480270386e-03 -1.027511898428201675e-02 5.749344453215599060e-02 -2.708143293857574463e-01 -3.285626471042633057e-01 -1.509140878915786743e-01 -3.620195388793945312e-02 -1.582014374434947968e-02 -1.287631243467330933e-01 -1.611560881137847900e-01 3.412474393844604492e-01 -7.627161685377359390e-03 4.204515740275382996e-02 3.534776270389556885e-01 -1.186898276209831238e-01 -2.097375504672527313e-02 2.446155995130538940e-02
-2.774812653660774231e-02 -2.083690613508224487e-01 -8.333130925893783569e-02 1.555671393871307373e-01 2.267470359802246094e-01 4.549667239189147949e-02 3.062532544136047363e-01 2.557134814560413361e-02 3.417476415634155273e-01 -9.236453473567962646e-02 -1.466513723134994507e-01 -2.756181657314300537e-01 -8.995303511619567871e-02 1.011975556612014771e-01 -1.938828378915786743e-01 1.511142998933792114e-01 8.363986760377883911e-02 1.457464843988418579e-01 -1.937616914510726929e-01 -3.701496422290802002e-01 2.142060734331607819e-02 -2.008333951234817505e-01 -2.320743203163146973e-01 6.134055927395820618e-02 -1.433082222938537598e-01 1.346013247966766357e-01 -1.065294370055198669e-01 6.545463949441909790e-02 1.297840923070907593e-01 -1.074136868119239807e-01 -4.935881868004798889e-02 2.981159389019012451e-01
-2.037636637687683105e-01 -7.357140630483627319e-02 -8.035565167665481567e-02 -1.497914493083953857e-01 1.664307564496994019e-01 1.634652912616729736e-01 2.306208908557891846e-01 6.832300126552581787e-02 1.894899606704711914e-01 -5.010488629341125488e-02 2.737287878990173340e-01 -2.724230885505676270e-01 -2.516967430710792542e-02 2.785216867923736572e-01 -3.232669234275817871e-01 -1.569904834032058716e-01 -1.292935013771057129e-01 3.104221820831298828e-01 6.087658181786537170e-02 -1.645406186580657959e-01 1.325629651546478271e-01 -1.303646862506866455e-01 -8.585160225629806519e-02 -1.400272101163864136e-01 -1.577151417732238770e-01 9.940040856599807739e-02 1.179636642336845398e-01 -9.522361308336257935e-02 3.787041604518890381e-01 6.212781369686126709e-02 8.050316572189331055e-02 9.243112988770008087e-03
-5.521159619092941284e-03 -1.354019045829772949e-01 -3.875878751277923584e-01 1.012081503868103027e-01 2.523663640022277832e-01 -7.002944499254226685e-02 2.630599401891231537e-02 -1.632566154003143311e-01 2.460829764604568481e-01 -1.209619566798210144e-01 2.069169282913208008e-01 1.470803618431091309e-01 3.863743245601654053e-01 1.493043154478073120e-01 7.145139970816671848e-04 -2.794313803315162659e-02 -1.930383443832397461e-01 2.954645454883575439e-01 -2.497762441635131836e-03 1.451234612613916397e-02 -2.491742968559265137e-01 -4.534541163593530655e-03 1.235872786492109299e-02 7.244297862052917480e-02 -2.152328379452228546e-02 3.516347706317901611e-01 -1.688769459724426270e-02 3.554144874215126038e-02 2.754720747470855713e-01 -1.082601025700569153e-02 -1.288688778877258301e-01 5.176781490445137024e-02
-1.388774514198303223e-01 -6.565941870212554932e-02 -1.628097295761108398e-01 -5.187457427382469177e-02 4.049231112003326416e-01 5.984421446919441223e-02 8.889051526784896851e-02 1.619068086147308350e-01 2.304261624813079834e-01 3.176926448941230774e-02 2.453936338424682617e-01 -2.276718169450759888e-01 -1.704583466053009033e-01 1.445594578981399536e-01 -9.639055468142032623e-03 -7.938126474618911743e-02 2.426113188266754150e-02 3.025861829519271851e-02 -2.662148177623748779e-01 -2.878761105239391327e-02 -1.547165811061859131e-01 -1.348232626914978027e-01 -2.494307309389114380e-01 -2.240808308124542236e-02 4.679752979427576065e-03 4.352911710739135742e-01 6.031532213091850281e-02 -3.511579334735870361e-01 3.903129324316978455e-02 -1.258760988712310791e-01 6.336329132318496704e-02 8.467496931552886963e-02
-7.045136392116546631e-02 -2.543022036552429199e-01 -7.124315947294235229e-02 -6.893680989742279053e-02 9.461952000856399536e-02 -1.740750819444656372e-01 2.541121840476989746e-01 -6.857196241617202759e-02 1.161973923444747925e-01 8.710516244173049927e-02 1.606113016605377197e-01 -2.140752077102661133e-01 -2.599759697914123535e-01 -7.175137102603912354e-02 1.930939853191375732e-01 -1.709324866533279419e-01 -1.422277539968490601e-01 2.255800515413284302e-01 -4.628813266754150391e-02 -2.979430258274078369e-01 -2.082568854093551636e-01 2.571531012654304504e-02 6.053376942873001099e-02 -1.164346188306808472e-01 5.000049248337745667e-02 2.955850064754486084e-01 -3.928643092513084412e-02 -1.617297530174255371e-02 3.776283264160156250e-01 -1.891160309314727783e-01 2.496882528066635132e-01 1.561654359102249146e-01
-1.072011142969131470e-01 -3.435951769351959229e-01 -2.223809212446212769e-01 -4.441658407449722290e-02 2.437776774168014526e-01 8.708789944648742676e-02 1.513759344816207886e-01 -6.093414872884750366e-02 -1.088353693485260010e-01 -1.818327158689498901e-01 1.246994957327842712e-01 6.995148956775665283e-02 8.463154733180999756e-02 3.059562444686889648e-01 2.178613394498825073e-01 4.103089682757854462e-03 -1.049187928438186646e-01 1.679887771606445312e-01 4.045192897319793701e-02 1.667343266308307648e-02 -2.031447440385818481e-01 1.875230073928833008e-01 -1.421020478010177612e-01 -2.160459011793136597e-02 -3.676456511020660400e-01 2.304870039224624634e-01 -1.245907768607139587e-01 2.197293937206268311e-01 2.459400296211242676e-01 1.941656470298767090e-01 1.509059965610504150e-01 -2.225978299975395203e-02
-2.031335681676864624e-01 -2.559436857700347900e-01 -1.002834439277648926e-01 -1.882933527231216431e-01 9.448491781949996948e-02 1.956634223461151123e-01 3.110900223255157471e-01 -1.548695862293243408e-01 2.035156637430191040e-01 4.992841184139251709e-02 6.580110639333724976e-02 -2.115557491779327393e-01 -1.991404592990875244e-01 -7.685913890600204468e-02 -2.614615857601165771e-01 -1.991682946681976318e-01 1.833245903253555298e-02 3.834709823131561279e-01 -5.009146779775619507e-02 -7.250792533159255981e-02 -4.003671556711196899e-02 -9.703202545642852783e-02 -3.152360022068023682e-01 -5.200965702533721924e-02 -4.397488757967948914e-02 -1.112404651939868927e-02 1.165624782443046570e-01 -1.660226583480834961e-01 5.944553390145301819e-02 -1.406239867210388184e-01 -1.638957709074020386e-01 2.674429118633270264e-01
-9.890970587730407715e-02 -6.009381636977195740e-02 -1.615153700113296509e-01 -1.119557768106460571e-01 3.978104591369628906e-01 -1.093427687883377075e-01 3.104962110519409180e-01 1.143965125083923340e-01 1.061749160289764404e-01 -1.468742489814758301e-01 1.534740924835205078e-01 -1.187081262469291687e-01 -5.168161541223526001e-02 8.660203963518142700e-02 -1.289554387331008911e-01 2.496159076690673828e-01 2.210742980241775513e-01 -2.361482568085193634e-02 2.111263759434223175e-02 -2.158288955688476562e-01 -6.424114853143692017e-02 4.736888781189918518e-02 1.873999387025833130e-01 -1.360959261655807495e-01 -3.427800536155700684e-01 3.975978791713714600e-01 -8.745907247066497803e-02 1.355106979608535767e-01 2.165599763393402100e-01 -1.508334651589393616e-02 -1.072562183253467083e-03 5.906760692596435547e-02
-6.470102816820144653e-02 -4.202332198619842529e-01 -1.369462311267852783e-01 1.530409306287765503e-01 2.083862125873565674e-01 5.110483244061470032e-02 -6.207757070660591125e-02 1.612493582069873810e-02 1.342581678181886673e-02 -7.052112370729446411e-02 1.081750318408012390e-01 -1.577746421098709106e-01 -1.665498465299606323e-01 9.828597307205200195e-02 2.257218360900878906e-01 -1.719831079244613647e-01 4.441847652196884155e-02 -2.173149771988391876e-02 -7.552184909582138062e-02 -2.073039561510086060e-01 -1.794148236513137817e-01 -1.404953300952911377e-01 -1.244261860847473145e-01 3.255262598395347595e-02 -1.969621516764163971e-02 4.744481295347213745e-02 9.882007539272308350e-02 3.429986238479614258e-01 2.285205870866775513e-01 -2.209300100803375244e-01 -1.370945200324058533e-02 4.651344716548919678e-01
-2.495234310626983643e-01 -1.294507384300231934e-01 -1.847466677427291870e-01 -5.114550888538360596e-02 6.630367785692214966e-02 -8.695841580629348755e-02 -8.674923330545425415e-02 -9.752863645553588867e-02 1.606224626302719116e-01 -1.885305792093276978e-01 4.412658512592315674e-01 -8.121335506439208984e-02 -5.743994936347007751e-02 6.091367080807685852e-02 -2.276403754949569702e-01 -2.701688110828399658e-01 -1.597826555371284485e-02 -1.714190095663070679e-01 9.063070639967918396e-03 -1.980665773153305054e-01 -3.362247347831726074e-01 2.455640584230422974e-01 -3.586737066507339478e-02 -7.049655914306640625e-02 -4.477706179022789001e-02 3.583512306213378906e-01 -6.423228234052658081e-02 1.088009774684906006e-01 1.727917790412902832e-01 1.307665705680847168e-01 1.331018209457397461e-01 3.388267010450363159e-02
-1.537833958864212036e-01 -2.998861670494079590e-01 -9.911391139030456543e-02 1.837571263313293457e-01 3.396320641040802002e-01 9.608933329582214355e-02 1.164419651031494141e-01 -2.735771797597408295e-02 -1.162316575646400452e-01 -1.944895535707473755e-01 2.277655601501464844e-01 -4.739115387201309204e-02 -2.536484040319919586e-02 1.093789935111999512e-01 7.986724376678466797e-02 -1.951252520084381104e-01 9.387787431478500366e-02 1.655090004205703735e-01 -3.378585875034332275e-01 -1.720792055130004883e-01 -1.587678939104080200e-01 -4.900782555341720581e-02 -3.872435912489891052e-02 -2.433942630887031555e-02 -8.674022555351257324e-02 -4.644610732793807983e-02 8.846820145845413208e-02 2.526297867298126221e-01 1.330762058496475220e-01 -5.418296903371810913e-03 -3.254744037985801697e-02 4.812746345996856689e-01
-1.357148773968219757e-02 -1.462533026933670044e-01 -1.951125860214233398e-01 -1.727612167596817017e-01 3.788020014762878418e-01 -3.739161416888237000e-02 4.628073871135711670e-01 7.105290144681930542e-02 2.573666870594024658e-01 -4.049078561365604401e-03 7.025667279958724976e-02 -2.644357383251190186e-01 -7.682584226131439209e-02 7.792300730943679810e-02 -1.119503304362297058e-01 7.190034538507461548e-02 2.057873010635375977e-01 4.101093218196183443e-04 -9.265273064374923706e-02 -2.747208774089813232e-01 -1.025381088256835938e-01 -1.884046196937561035e-01 9.645659476518630981e-02 2.424972876906394958e-02 -2.015110254287719727e-01 2.911762297153472900e-01 2.107632160186767578e-01 -3.449962288141250610e-02 -1.352705992758274078e-02 -1.326885819435119629e-01 6.487114727497100830e-02 -1.682013273239135742e-02
-2.495967969298362732e-02 -4.267856106162071228e-02 -2.996221780776977539e-01 -1.202687807381153107e-02 2.057126015424728394e-01 -1.452530026435852051e-01 1.687375754117965698e-01 4.205352067947387695e-02 2.233486063778400421e-02 -2.375903725624084473e-01 1.484213173389434814e-01 5.652543157339096069e-02 1.742033809423446655e-01 2.188169956207275391e-01 -3.288145959377288818e-01 9.332841634750366211e-02 -4.957438632845878601e-02 3.424971401691436768e-01 -2.357191592454910278e-02 -1.456561833620071411e-01 -1.302984207868576050e-01 2.460934594273567200e-02 -2.218409925699234009e-01 1.673559844493865967e-01 -4.819773137569427490e-02 2.914372086524963379e-01 7.347926497459411621e-02 1.828769743442535400e-01 1.787313520908355713e-01 -4.508898779749870300e-02 3.077051639556884766e-01 -2.136611044406890869e-01
-1.842098385095596313e-01 -1.049667745828628540e-01 -1.081165149807929993e-01 3.690973669290542603e-02 2.683776319026947021e-01 -3.843085840344429016e-02 3.850846588611602783e-01 -2.117396593093872070e-01 1.092031300067901611e-01 -2.095621265470981598e-02 5.794221162796020508e-02 2.096085399389266968e-01 1.684612333774566650e-01 3.491519689559936523e-01 3.870626538991928101e-02 -1.237814277410507202e-01 1.205867379903793335e-01 -2.601614966988563538e-02 1.819815784692764282e-01 -2.570636011660099030e-02 2.986221611499786377e-01 -5.437398701906204224e-02 6.693679839372634888e-02 -3.397550284862518311e-01 8.851930499076843262e-03 2.264226824045181274e-01 5.042862612754106522e-03 -1.869718581438064575e-01 1.768715232610702515e-01 -1.315390914678573608e-01 -1.952994614839553833e-01 1.204441636800765991e-01
-7.797597348690032959e-02 -1.259176433086395264e-01 -3.548899590969085693e-01 1.260583996772766113e-01 1.155938208103179932e-01 3.528199493885040283e-01 1.573585271835327148e-01 -2.893785536289215088e-01 4.088146612048149109e-02 -2.163719087839126587e-01 1.067675203084945679e-01 -9.323943406343460083e-02 -3.222405612468719482e-01 1.879415065050125122e-01 -1.474692672491073608e-01 1.985084861516952515e-01 1.062637120485305786e-01 1.494883745908737183e-01 -1.365403980016708374e-01 4.257202520966529846e-02 -2.789134159684181213e-02 -1.664631962776184082e-01 -2.238243818283081055e-01 3.185914456844329834e-01 4.591116309165954590e-02 5.181291699409484863e-02 -3.189648315310478210e-02 2.311906665563583374e-01 1.269016880542039871e-02 2.623545238748192787e-03 1.625685095787048340e-01 3.083989769220352173e-02
-1.681001633405685425e-01 -3.050841093063354492e-01 -2.291962690651416779e-02 8.717758208513259888e-02 1.110479831695556641e-01 2.315982282161712646e-01 -1.885144114494323730e-01 -8.101602643728256226e-02 2.063915692269802094e-02 -2.460194379091262817e-01 1.265504062175750732e-01 -5.641942843794822693e-04 -7.028861343860626221e-02 3.442796170711517334e-01 8.310672640800476074e-02 -3.297080397605895996e-01 1.912696212530136108e-01 4.937732964754104614e-02 -1.583616584539413452e-01 -2.585102915763854980e-01 -5.897470563650131226e-02 9.710901416838169098e-03 -1.533777564764022827e-01 1.750906109809875488e-01 -2.845173142850399017e-02 1.069497913122177124e-01 1.036491543054580688e-01 9.676742553710937500e-02 1.206482797861099243e-01 -3.558005765080451965e-02 1.031953468918800354e-01 4.459956288337707520e-01
-2.596420645713806152e-01 1.214794963598251343e-01 -2.417408972978591919e-01 3.606076240539550781e-01 2.935061752796173096e-01 -1.714971661567687988e-01 1.971805691719055176e-01 -3.180484473705291748e-02 2.812927067279815674e-01 -6.457013636827468872e-02 2.610152959823608398e-01 7.165200263261795044e-02 1.833500564098358154e-01 1.963169425725936890e-01 -7.698187232017517090e-02 3.466037660837173462e-02 4.997169598937034607e-02 1.195224151015281677e-01 8.454613271169364452e-04 -7.325035985559225082e-03 -2.131711542606353760e-01 -1.865125000476837158e-01 -1.394230220466852188e-02 1.784086227416992188e-01 -3.443128988146781921e-02 3.181562125682830811e-01 1.352413445711135864e-01 -8.649357594549655914e-03 2.886529862880706787e-01 5.485611408948898315e-02 -3.735837992280721664e-03 -4.304239526391029358e-02
1.683959066867828369e-01 2.199714630842208862e-02 -1.221011504530906677e-01 2.733159959316253662e-01 2.741692066192626953e-01 -1.037819162011146545e-01 5.486092343926429749e-02 -1.241948008537292480e-01 2.811874449253082275e-01 -9.105040132999420166e-02 -7.012591697275638580e-03 -9.382244944572448730e-02 4.828134924173355103e-02 1.993862688541412354e-01 -1.641015857458114624e-01 -1.636641770601272583e-01 4.819102957844734192e-02 -1.500272154808044434e-01 -1.758000701665878296e-01 1.895198523998260498e-01 3.051488660275936127e-02 -8.019553869962692261e-02 -4.058008193969726562e-01 3.238375112414360046e-02 5.612681433558464050e-02 1.341643780469894409e-01 2.615487575531005859e-01 -5.990190058946609497e-02 1.884442269802093506e-01 -3.921695053577423096e-01 1.883292496204376221e-01 5.003713816404342651e-02
-8.076315373182296753e-02 -2.170986682176589966e-01 -4.621961414813995361e-01 8.296259492635726929e-02 7.798055559396743774e-02 -1.225039139389991760e-01 1.691429764032363892e-01 3.777125105261802673e-02 -2.202930450439453125e-01 -2.155769765377044678e-01 2.183069437742233276e-01 7.900504767894744873e-02 8.113290369510650635e-02 3.221905231475830078e-01 -3.456104993820190430e-01 4.923643078655004501e-03 -2.328133024275302887e-02 -1.848273351788520813e-02 1.015401855111122131e-01 -1.383387893438339233e-01 -8.059898763895034790e-02 -4.801831021904945374e-02 7.329402118921279907e-02 -7.295093685388565063e-02 2.607458829879760742e-02 3.878656625747680664e-01 -3.012401983141899109e-02 1.210068091750144958e-01 1.836462616920471191e-01 -1.541037112474441528e-01 1.475094705820083618e-01 1.485302764922380447e-02
-1.082341074943542480e-01 -3.999603986740112305e-01 -1.103804484009742737e-01 -5.459497123956680298e-02 2.321546673774719238e-01 4.050787985324859619e-01 1.274112462997436523e-01 -1.877221763134002686e-01 2.371371388435363770e-01 -2.174596488475799561e-01 1.646224260330200195e-01 1.308705508708953857e-01 2.521084547042846680e-01 8.357720822095870972e-02 -4.910528287291526794e-02 9.653330594301223755e-02 1.729471832513809204e-01 9.460513480007648468e-03 -6.604804843664169312e-02 -5.428322032094001770e-02 -2.213445156812667847e-01 -2.487021125853061676e-02 -1.704858243465423584e-01 9.840983897447586060e-02 2.248331010341644287e-01 -1.367247700691223145e-01 4.879242554306983948e-02 2.032833397388458252e-01 5.691109225153923035e-02 -1.782580763101577759e-01 -7.282599690370261669e-04 -2.000893205404281616e-01
-1.229341626167297363e-01 -3.280202448368072510e-01 -4.307983443140983582e-02 -6.791269779205322266e-02 1.590469777584075928e-01 6.886150687932968140e-02 -3.304694890975952148e-01 -1.168362703174352646e-02 5.703794211149215698e-02 -1.696730256080627441e-01 1.545754522085189819e-01 -7.352806627750396729e-02 6.642046570777893066e-02 2.852118611335754395e-01 -1.154265133664011955e-03 -2.788379490375518799e-01 1.664952039718627930e-01 1.178123652935028076e-01 -8.661850541830062866e-02 -2.478226274251937866e-01 -2.189959138631820679e-01 7.646207511425018311e-02 -1.155827939510345459e-01 1.669904291629791260e-01 -1.277171522378921509e-01 4.055320471525192261e-02 6.131472531706094742e-03 6.503184884786605835e-02 1.894063949584960938e-01 -1.823699474334716797e-01 1.834893226623535156e-01 4.195128679275512695e-01
1.951257437467575073e-01 7.698190212249755859e-02 -1.232589483261108398e-01 2.270479500293731689e-01 1.869528591632843018e-01 -2.530065551400184631e-02 2.070089727640151978e-01 -1.202278956770896912e-02 -1.150977332144975662e-02 -5.958622321486473083e-02 -1.387907937169075012e-02 -2.156319655478000641e-02 -1.261609792709350586e-01 1.263041943311691284e-01 -1.381026804447174072e-01 -1.911150515079498291e-01 -6.762454658746719360e-02 8.497203141450881958e-02 2.498903870582580566e-01 -2.807466685771942139e-01 -3.352900967001914978e-02 1.264295130968093872e-01 -3.396657109260559082e-01 -1.671795174479484558e-02 -1.251874584704637527e-02 3.420689105987548828e-01 -1.495593935251235962e-01 -1.766476929187774658e-01 4.115449488162994385e-01 -1.430551558732986450e-01 2.336385399103164673e-01 -1.337193399667739868e-01
-9.593831002712249756e-02 -1.372700929641723633e-01 1.011868864297866821e-01 -3.220677748322486877e-02 1.282084882259368896e-01 4.401398450136184692e-02 2.542072832584381104e-01 1.772967278957366943e-01 -7.596077769994735718e-02 -3.134773671627044678e-01 -6.095575168728828430e-02 1.186496093869209290e-01 1.163611114025115967e-01 1.286885440349578857e-01 -1.402570158243179321e-01 -1.736511476337909698e-02 -2.988583222031593323e-02 7.185573130846023560e-02 -1.961040198802947998e-01 -2.600390017032623291e-01 -1.469167470932006836e-01 -4.119939170777797699e-03 -3.658857047557830811e-01 3.489837646484375000e-01 -3.674195706844329834e-02 3.427602946758270264e-01 -1.388711333274841309e-01 -7.663615792989730835e-02 2.647408843040466309e-01 -2.653848826885223389e-01 6.563627161085605621e-03 -1.977176591753959656e-02
-1.882229894399642944e-01 -5.585159733891487122e-02 -3.235092461109161377e-01 -1.246725842356681824e-01 3.613872230052947998e-01 -1.932706385850906372e-01 2.883835732936859131e-01 3.128240630030632019e-02 1.087650880217552185e-01 -1.452082693576812744e-01 1.264478415250778198e-01 1.140456125140190125e-01 1.265815049409866333e-01 2.731133699417114258e-01 -3.330436646938323975e-01 2.750329673290252686e-02 -1.791067421436309814e-01 1.141040697693824768e-01 8.699106425046920776e-02 -3.197866380214691162e-01 -1.214151233434677124e-01 3.254867345094680786e-02 1.301853638142347336e-02 1.952355951070785522e-01 -7.974303327500820160e-03 2.410710155963897705e-01 1.385965049266815186e-01 -9.950072504580020905e-03 1.740114092826843262e-01 1.881712488830089569e-02 5.851540714502334595e-02 -6.627158075571060181e-02
-4.339513778686523438e-01 -1.937841475009918213e-01 -1.820808351039886475e-01 -1.774448156356811523e-02 4.025064036250114441e-02 8.039418607950210571e-02 1.864971369504928589e-01 -3.476174920797348022e-02 -3.148259967565536499e-02 5.596709251403808594e-02 1.870001256465911865e-01 -2.091390192508697510e-01 -1.524447053670883179e-01 -1.142481416463851929e-01 -3.011739253997802734e-01 -2.839160561561584473e-01 8.522715419530868530e-02 5.131782218813896179e-02 -1.231606751680374146e-01 -2.691162228584289551e-01 -7.603985071182250977e-02 -1.092380285263061523e-01 -1.873106211423873901e-01 1.893558353185653687e-01 -1.336428225040435791e-01 2.939922511577606201e-01 1.408265829086303711e-01 -1.928442865610122681e-01 -7.166241295635700226e-03 -1.387417167425155640e-01 7.275901734828948975e-02 1.846681982278823853e-01
-1.601592004299163818e-01 -3.249658346176147461e-01 -6.509796530008316040e-02 -2.636034507304430008e-03 7.236352562904357910e-02 2.192720323801040649e-01 -1.979789286851882935e-01 -3.394065424799919128e-02 8.991415798664093018e-02 -1.847465783357620239e-01 6.414869427680969238e-02 -7.703398913145065308e-02 6.253562867641448975e-02 3.273852169513702393e-01 -4.360487312078475952e-02 -3.365412056446075439e-01 1.779201775789260864e-01 -9.793501347303390503e-03 -1.012564003467559814e-01 -1.055013239383697510e-01 -1.652334630489349365e-01 -6.187547743320465088e-02 -2.073671966791152954e-01 1.684898436069488525e-01 -1.611294150352478027e-01 7.463453710079193115e-02 6.353820115327835083e-02 2.689414024353027344e-01 1.965384632349014282e-01 -1.737735569477081299e-01 1.899304389953613281e-01 3.519454896450042725e-01
-1.255194097757339478e-01 -5.268653631210327148e-01 -2.842298150062561035e-01 -3.776919096708297729e-02 2.289707064628601074e-01 6.503234803676605225e-02 7.204780355095863342e-03 -1.932785958051681519e-01 -6.756620854139328003e-02 5.690715834498405457e-02 -7.539983838796615601e-02 -4.512564744800329208e-03 -2.345897853374481201e-01 1.819797605276107788e-01 -6.177338585257530212e-02 3.923530131578445435e-02 2.974496781826019287e-01 -5.735948681831359863e-02 5.434979498386383057e-02 1.080411300063133240e-01 -2.123747169971466064e-01 -1.435430198907852173e-01 -1.049299091100692749e-01 1.976595725864171982e-03 5.976483970880508423e-02 1.914328932762145996e-01 7.912554591894149780e-02 1.220321506261825562e-01 2.838114202022552490e-01 1.226312890648841858e-01 -1.091091521084308624e-02 2.883980274200439453e-01
6.404309999197721481e-03 3.329357504844665527e-02 3.108861669898033142e-02 2.536230385303497314e-01 4.873482882976531982e-01 1.473028361797332764e-01 2.859624028205871582e-01 -2.308034896850585938e-01 1.462654918432235718e-01 -2.847079187631607056e-03 -8.697133511304855347e-02 -3.316617384552955627e-02 2.176179550588130951e-02 7.459793984889984131e-02 -2.533136904239654541e-01 5.461185052990913391e-02 6.179212033748626709e-02 2.645563185214996338e-01 4.612835124135017395e-02 -1.553639769554138184e-01 -3.466119989752769470e-02 -1.207337528467178345e-01 -8.497427403926849365e-02 -1.719536483287811279e-01 -2.534871175885200500e-02 3.114391863346099854e-01 -4.820219054818153381e-02 -3.510250151157379150e-01 1.960722543299198151e-02 -2.325861006975173950e-01 6.440443545579910278e-02 4.006470367312431335e-02
-3.725083544850349426e-02 -1.613979190587997437e-01 -1.449750959873199463e-01 -1.419234275817871094e-01 2.682787477970123291e-01 1.821664869785308838e-01 9.065180271863937378e-02 -1.560692191123962402e-01 3.041758835315704346e-01 -2.330567687749862671e-02 1.122210323810577393e-01 4.120555520057678223e-02 -3.001407980918884277e-01 -3.773018345236778259e-02 -5.944373458623886108e-02 -1.658494174480438232e-01 4.315257072448730469e-02 -1.823092252016067505e-01 -2.177760154008865356e-01 -3.612944781780242920e-01 6.735799461603164673e-02 -7.736029475927352905e-02 -1.254599243402481079e-01 -1.122195720672607422e-01 -2.247738540172576904e-01 1.088424772024154663e-01 -2.969047240912914276e-02 -2.597992420196533203e-01 3.265859484672546387e-01 -4.911947250366210938e-02 -6.571202725172042847e-02 2.602189183235168457e-01
-2.295987457036972046e-01 -1.148518249392509460e-01 -3.276192545890808105e-01 2.853690385818481445e-01 1.342080086469650269e-01 1.219934821128845215e-01 -1.241261214017868042e-01 -5.265294760465621948e-02 -2.029938041232526302e-04 -1.464718878269195557e-01 4.284265339374542236e-01 4.976613819599151611e-02 -9.173082560300827026e-02 -2.160742180421948433e-03 -4.510692879557609558e-02 8.346838504076004028e-02 1.813818812370300293e-01 -2.197276800870895386e-01 -1.197319701313972473e-01 -3.361419737339019775e-01 -1.280020177364349365e-01 -1.126850992441177368e-01 -7.296498119831085205e-02 2.546036615967750549e-02 -1.307646036148071289e-01 1.080080419778823853e-01 2.103754281997680664e-01 -1.396176815032958984e-01 5.284266173839569092e-02 -2.190627008676528931e-01 -1.435348838567733765e-01 2.487738281488418579e-01
-1.246450021862983704e-01 -2.163131982088088989e-01 2.144968509674072266e-01 -1.186323538422584534e-02 1.385563760995864868e-01 -9.591434895992279053e-02 2.055899202823638916e-01 -3.095713555812835693e-01 2.575658559799194336e-01 -1.341833472251892090e-01 -6.170570850372314453e-02 -2.449743151664733887e-01 4.726258665323257446e-02 9.041617810726165771e-02 -2.360485028475522995e-03 2.130491584539413452e-01 -1.762781888246536255e-01 4.401179775595664978e-02 -1.408043801784515381e-01 -1.911455690860748291e-01 6.525435298681259155e-02 -2.242293357849121094e-01 -1.357200741767883301e-01 -2.698478661477565765e-02 -2.001870796084403992e-02 7.359888404607772827e-02 1.521744020283222198e-02 -2.151183933019638062e-01 3.241106867790222168e-01 -3.837128281593322754e-01 9.078758209943771362e-02 2.124726474285125732e-01
7.931465655565261841e-02 -9.565696865320205688e-02 -1.162753999233245850e-01 1.173412650823593140e-01 3.619754016399383545e-01 -2.786380425095558167e-02 1.802778057754039764e-02 -2.593663930892944336e-01 7.445947080850601196e-02 -6.450720131397247314e-03 1.581752300262451172e-01 -1.587748974561691284e-01 -1.028014905750751495e-02 3.081417083740234375e-01 1.066647619009017944e-01 1.570368856191635132e-01 9.543764591217041016e-02 -5.513091385364532471e-02 -9.271544218063354492e-02 -1.697722822427749634e-01 2.686432376503944397e-02 -1.288535445928573608e-01 -1.289186179637908936e-01 -1.071507707238197327e-01 2.500661313533782959e-01 2.759799957275390625e-01 -1.631043702363967896e-01 -2.697346508502960205e-01 1.086960732936859131e-01 -3.182938694953918457e-01 2.342011183500289917e-01 2.644526958465576172e-01
-1.737471371889114380e-01 -4.564274847507476807e-01 -1.216845139861106873e-01 3.236335217952728271e-01 1.947659105062484741e-01 3.013616614043712616e-02 -1.158113707788288593e-03 -1.858309283852577209e-02 1.793121844530105591e-01 -1.371283978223800659e-01 1.361686736345291138e-01 -1.677989773452281952e-02 -1.674794107675552368e-01 5.614580586552619934e-02 1.689102947711944580e-01 -1.962225139141082764e-01 -6.633506715297698975e-02 -2.360250055789947510e-02 -1.343628466129302979e-01 -2.323524355888366699e-01 -9.448651224374771118e-02 1.563117802143096924e-01 -1.057444512844085693e-01 -3.778092563152313232e-02 6.796657107770442963e-03 1.588672846555709839e-01 1.908356249332427979e-01 1.465184092521667480e-01 5.590993538498878479e-02 -1.616723835468292236e-01 -2.743158861994743347e-02 4.456223547458648682e-01
-3.111801147460937500e-01 -1.860297769308090210e-01 -8.848420530557632446e-02 4.724759981036186218e-02 2.849312424659729004e-01 -3.579795360565185547e-02 2.902192771434783936e-01 -6.496994197368621826e-02 1.918587982654571533e-01 -4.903130605816841125e-02 9.666048735380172729e-02 -3.851777315139770508e-01 2.882007323205471039e-02 2.736653573811054230e-02 -9.363699704408645630e-03 -7.596638798713684082e-02 -2.382683157920837402e-01 -2.880723215639591217e-02 -1.304299086332321167e-01 2.416516281664371490e-02 -3.939468786120414734e-02 -2.130327969789505005e-01 -1.892918497323989868e-01 -2.224740833044052124e-01 -2.123710513114929199e-02 1.883352100849151611e-01 9.626176953315734863e-02 -2.923713922500610352e-01 8.697383105754852295e-02 -1.883427649736404419e-01 2.380769699811935425e-01 2.130264490842819214e-01
-6.547853350639343262e-02 -9.378398954868316650e-02 -1.818039119243621826e-01 2.323086261749267578e-01 1.621655672788619995e-01 3.195643424987792969e-01 2.307373136281967163e-01 5.114222317934036255e-02 4.154487848281860352e-01 9.315112233161926270e-02 3.361041843891143799e-02 -8.814002573490142822e-02 -1.704050004482269287e-01 1.854951381683349609e-01 -9.992198646068572998e-02 -2.805074304342269897e-02 -2.141246795654296875e-01 2.938373684883117676e-01 -1.386805623769760132e-01 -6.756129860877990723e-02 -1.106198355555534363e-01 -2.178645730018615723e-01 -5.689632147550582886e-02 1.299711018800735474e-01 6.752626597881317139e-02 -8.853120356798171997e-02 -6.828615814447402954e-02 -1.098220720887184143e-01 1.987989693880081177e-01 -3.108298778533935547e-01 2.041817605495452881e-01 9.201186895370483398e-02
9.840872138738632202e-02 -3.558351993560791016e-01 -1.677831560373306274e-01 8.103413134813308716e-02 -1.162497997283935547e-01 -6.667375564575195312e-02 2.042892575263977051e-01 -1.472711861133575439e-01 -1.204032525420188904e-01 -1.656546890735626221e-01 1.344462931156158447e-01 6.403157860040664673e-02 1.726665794849395752e-01 6.926871836185455322e-02 -6.430988758802413940e-02 2.033625915646553040e-02 8.485349267721176147e-02 2.962082624435424805e-01 1.661066263914108276e-01 -1.343859136104583740e-01 1.362446993589401245e-01 -1.962938457727432251e-01 -1.248716711997985840e-01 5.814094468951225281e-02 8.408193290233612061e-02 2.651406526565551758e-01 3.038828969001770020e-01 2.165945023298263550e-01 2.691384553909301758e-01 -3.025530874729156494e-01 1.443983316421508789e-01 1.619000881910324097e-01
7.814603298902511597e-02 -2.645853757858276367e-01 -2.525501549243927002e-01 1.316684335470199585e-01 4.574129283428192139e-01 1.745627075433731079e-01 4.454318806529045105e-02 6.428985297679901123e-02 -8.097787946462631226e-02 5.270492658019065857e-02 2.153962701559066772e-01 4.553228989243507385e-02 3.328224271535873413e-02 1.484224796295166016e-01 -1.785351336002349854e-01 -1.819282174110412598e-01 -1.333649754524230957e-01 1.757001727819442749e-01 2.461861670017242432e-01 -9.173385053873062134e-02 -1.287237703800201416e-01 1.896899640560150146e-01 -6.597409397363662720e-02 1.108083575963973999e-01 -3.863092958927154541e-01 2.398868948221206665e-01 8.429452776908874512e-02 -3.499752283096313477e-02 4.956194758415222168e-02 2.727708593010902405e-02 2.140618711709976196e-01 6.594324018806219101e-03
-1.341577246785163879e-02 -2.773620784282684326e-01 -3.485353887081146240e-01 -7.626940030604600906e-03 4.309904873371124268e-01 2.690047957003116608e-02 5.698673054575920105e-02 -5.693811550736427307e-02 1.462495625019073486e-01 -2.756423950195312500e-01 3.356317058205604553e-02 1.310687419027090073e-02 5.084101483225822449e-02 3.188233450055122375e-02 8.339695632457733154e-02 -5.974455550312995911e-02 -1.155774965882301331e-01 2.452119439840316772e-01 1.015350595116615295e-01 -1.953431963920593262e-01 -2.656145095825195312e-01 1.407869160175323486e-01 1.553391367197036743e-01 2.165337353944778442e-01 -1.466664522886276245e-01 2.747531533241271973e-01 -9.753178060054779053e-02 1.602506488561630249e-01 2.263259887695312500e-01 5.800866335630416870e-02 1.248439326882362366e-01 9.942594170570373535e-02
-9.574060887098312378e-02 -9.511147439479827881e-02 -9.569360315799713135e-02 -1.128016337752342224e-01 5.712825804948806763e-02 -1.668371707201004028e-01 3.749638497829437256e-01 -1.218194440007209778e-01 1.406573504209518433e-01 -3.698497116565704346e-01 -8.545819669961929321e-02 1.654514670372009277e-01 -7.600558921694755554e-03 4.450755566358566284e-02 -2.406731694936752319e-01 1.202866360545158386e-01 7.974159717559814453e-02 -3.325902298092842102e-02 1.261539310216903687e-01 1.428332626819610596e-01 -1.323532895185053349e-03 -8.429721742868423462e-02 -2.992251515388488770e-01 -1.902751177549362183e-01 2.036389112472534180e-01 1.888240873813629150e-01 -4.847471043467521667e-02 -1.628354787826538086e-01 3.601324260234832764e-01 -7.107199728488922119e-02 2.260987013578414917e-01 1.979987323284149170e-01
-4.474343359470367432e-02 -2.174782752990722656e-01 8.898113667964935303e-02 3.439047336578369141e-01 1.257577240467071533e-01 -7.560117542743682861e-02 2.459858357906341553e-01 3.731816262006759644e-02 -5.320829898118972778e-02 -1.497959792613983154e-01 -6.017426401376724243e-02 -1.874964535236358643e-01 2.742816507816314697e-01 3.297896683216094971e-02 -1.271684616804122925e-01 1.198704093694686890e-01 -1.082351282238960266e-01 -1.695154160261154175e-01 6.625238806009292603e-02 -2.917660176753997803e-01 -3.029632866382598877e-01 -9.366387873888015747e-02 -3.190715312957763672e-01 -4.119040071964263916e-02 -9.602759778499603271e-02 2.072972208261489868e-01 5.930012091994285583e-03 9.793574362993240356e-02 3.546918928623199463e-01 -1.057152003049850464e-01 -1.893032193183898926e-01 3.883670642971992493e-02
-2.617165744304656982e-01 -1.158130988478660583e-01 -3.160825967788696289e-01 -6.184398382902145386e-02 1.146655008196830750e-01 -7.902993261814117432e-02 7.295718789100646973e-02 -1.344732940196990967e-01 -8.064885437488555908e-02 -1.146718412637710571e-01 4.870983064174652100e-01 -8.427429944276809692e-02 9.694015234708786011e-02 4.635540023446083069e-02 6.486178189516067505e-02 1.729569770395755768e-02 3.756722435355186462e-02 1.599047519266605377e-02 2.566804178059101105e-02 4.746641591191291809e-02 -3.094007261097431183e-02 -1.647877842187881470e-01 -4.111815989017486572e-01 -3.174296915531158447e-01 -3.304748535156250000e-01 1.443511545658111572e-01 -1.456031948328018188e-01 -9.590391814708709717e-02 9.565945714712142944e-02 -6.565984338521957397e-02 3.981543332338333130e-02 1.160470619797706604e-01
1.398307178169488907e-02 -1.713407635688781738e-01 -1.741064339876174927e-01 2.228376865386962891e-01 1.637511402368545532e-01 -6.113203614950180054e-02 -1.144991740584373474e-01 5.901187285780906677e-02 2.808364927768707275e-01 8.125498145818710327e-02 3.280760943889617920e-01 -2.363888025283813477e-01 2.878502905368804932e-01 4.765371233224868774e-02 -2.145119458436965942e-01 8.433420211076736450e-02 5.543494597077369690e-02 2.818717062473297119e-01 1.064235344529151917e-01 -8.711002022027969360e-02 -2.213957011699676514e-01 -1.720779091119766235e-01 -1.446292400360107422e-01 -1.601769775152206421e-01 -2.960577607154846191e-01 1.169397160410881042e-01 4.978509619832038879e-02 -1.309249699115753174e-01 3.032394945621490479e-01 -8.590956777334213257e-02 -4.073726758360862732e-02 -8.667533099651336670e-02
1.831552237272262573e-01 -1.249421015381813049e-01 -2.152516245841979980e-01 -8.987162145785987377e-04 4.139733612537384033e-01 3.516003862023353577e-02 -2.361356653273105621e-02 -1.222525015473365784e-01 -2.197957970201969147e-02 -1.807838827371597290e-01 3.979619145393371582e-01 1.505847424268722534e-01 1.140112727880477905e-01 1.013315767049789429e-01 5.222897510975599289e-03 2.437920123338699341e-01 5.111028999090194702e-02 1.289545148611068726e-01 3.096838109195232391e-02 2.198494412004947662e-02 1.250111311674118042e-01 1.369125954806804657e-02 -2.571188807487487793e-01 1.202219948172569275e-01 -3.087052144110202789e-02 -4.377210885286331177e-02 -2.543229162693023682e-01 -1.399185806512832642e-01 1.986856311559677124e-01 -3.803458809852600098e-01 2.870016358792781830e-02 1.740709394216537476e-01
-1.108009442687034607e-01 -2.922494411468505859e-01 -1.178134307265281677e-01 8.994138240814208984e-02 4.235898852348327637e-01 1.088245306164026260e-02 2.449939250946044922e-01 2.453277120366692543e-03 -9.143929183483123779e-02 -2.029657550156116486e-02 9.657980501651763916e-02 -1.843072324991226196e-01 1.443746685981750488e-01 -4.193565249443054199e-02 -3.373628854751586914e-01 1.079782545566558838e-01 4.585227370262145996e-02 2.559594810009002686e-01 -1.046617180109024048e-01 -1.522422730922698975e-01 -2.165433019399642944e-01 -5.619606748223304749e-02 2.488707602024078369e-01 4.302441701292991638e-02 -5.479284003376960754e-02 4.073822405189275742e-03 -4.134314507246017456e-02 -2.619528174400329590e-01 2.562874257564544678e-01 -2.522077262401580811e-01 1.378640234470367432e-01 5.823718011379241943e-02
-3.444467186927795410e-01 -9.560564160346984863e-02 -2.304322868585586548e-01 -7.026999443769454956e-02 -1.933721750974655151e-01 8.785419166088104248e-02 3.699630498886108398e-01 -2.492075860500335693e-01 1.410274356603622437e-01 -9.875485673546791077e-03 2.769259810447692871e-01 -1.582467705011367798e-01 -7.110602688044309616e-03 7.442788337357342243e-04 1.471283752471208572e-02 1.370460260659456253e-02 -4.686060920357704163e-02 2.088787704706192017e-01 4.511111974716186523e-02 -3.785580098628997803e-01 -6.220432743430137634e-02 1.209680512547492981e-01 -2.056512981653213501e-01 1.890974044799804688e-01 3.664851561188697815e-02 1.474699079990386963e-01 9.489128738641738892e-02 -1.075510159134864807e-01 2.876425981521606445e-01 1.613605581223964691e-02 1.275319010019302368e-01 1.314295530319213867e-01
-1.949167549610137939e-01 -4.507040679454803467e-01 -1.654875278472900391e-01 2.949624089524149895e-03 7.166079711169004440e-03 -1.878905892372131348e-01 2.513802647590637207e-01 -8.470650762319564819e-02 3.147614002227783203e-02 -1.532146781682968140e-01 -1.097927540540695190e-01 1.052054092288017273e-01 1.730826497077941895e-01 2.924120128154754639e-01 -3.368619084358215332e-01 7.197091728448867798e-02 2.477296628057956696e-02 -1.243293434381484985e-01 2.444364130496978760e-02 -2.014436274766921997e-01 -1.602824181318283081e-01 -5.586311221122741699e-02 -1.469907611608505249e-01 2.031538486480712891e-01 3.642585501074790955e-02 2.077832072973251343e-01 -1.380410045385360718e-01 4.088232666254043579e-02 2.664687037467956543e-01 -1.514373123645782471e-01 -1.368979341350495815e-03 -1.895922124385833740e-01
-1.634284555912017822e-01 -1.541045159101486206e-01 -1.985779106616973877e-01 3.569368422031402588e-01 1.026972085237503052e-01 1.650517284870147705e-01 9.184481203556060791e-02 -3.908237442374229431e-02 5.489789694547653198e-02 -4.608662128448486328e-01 2.361134253442287445e-02 9.235856682062149048e-02 1.860031634569168091e-01 1.201533749699592590e-01 1.170427352190017700e-02 1.957319527864456177e-01 -2.147609442472457886e-01 5.644575133919715881e-02 -4.722515493631362915e-02 -1.304081231355667114e-01 1.575267463922500610e-01 -2.179830223321914673e-01 -8.292173594236373901e-02 5.274150893092155457e-02 6.533630937337875366e-02 2.063568532466888428e-01 3.237769007682800293e-01 -1.377967000007629395e-01 2.587609291076660156e-01 5.450327321887016296e-02 1.772246360778808594e-01 -2.077561430633068085e-02
7.205470651388168335e-02 -3.130019307136535645e-01 -1.315902471542358398e-01 -4.199766740202903748e-02 2.909123301506042480e-01 -4.290729388594627380e-02 -8.162089437246322632e-02 -2.168839797377586365e-02 -1.942755579948425293e-01 -2.028149813413619995e-01 7.371574640274047852e-03 -1.233793646097183228e-01 -1.413172781467437744e-01 1.039683520793914795e-01 2.223121747374534607e-02 -2.302082777023315430e-01 5.745594576001167297e-02 -1.632310301065444946e-01 1.433075219392776489e-01 -1.519798021763563156e-02 -2.841143123805522919e-02 -1.353606134653091431e-01 -2.465758919715881348e-01 1.312421560287475586e-01 -9.079130738973617554e-02 1.807879805564880371e-01 2.512232661247253418e-01 8.298174291849136353e-02 4.121568202972412109e-01 1.733769029378890991e-01 1.217892989516258240e-01 3.635537922382354736e-01
-1.347615867853164673e-01 -3.276050388813018799e-01 -7.940711453557014465e-03 9.720896184444427490e-02 3.011066913604736328e-01 8.116536773741245270e-03 -1.308892220258712769e-01 1.372498571872711182e-01 3.623600676655769348e-02 -1.511740684509277344e-01 2.161869704723358154e-01 8.821533620357513428e-02 -1.362588554620742798e-01 3.186126649379730225e-01 1.564887464046478271e-01 -8.631729334592819214e-02 8.829849213361740112e-02 -3.413317725062370300e-03 -2.790999710559844971e-01 -1.722950488328933716e-01 -1.565953791141510010e-01 6.831990927457809448e-02 5.405637249350547791e-02 9.877666085958480835e-02 6.687157601118087769e-02 9.719745069742202759e-02 2.153100520372390747e-01 9.611458331346511841e-02 3.762675821781158447e-01 -1.654294282197952271e-01 1.288014203310012817e-01 3.086856007575988770e-01
-2.535132467746734619e-01 -1.688960492610931396e-01 -2.027467936277389526e-01 -3.076006658375263214e-02 -1.718237400054931641e-01 2.425464093685150146e-01 7.566782087087631226e-02 -1.998130790889263153e-02 3.642714023590087891e-01 -3.130809664726257324e-01 3.238169252872467041e-01 -1.022397819906473160e-02 3.938092663884162903e-02 -8.526407182216644287e-02 -9.395334869623184204e-02 -5.458462983369827271e-02 -1.501090638339519501e-02 2.198518365621566772e-01 1.136292666196823120e-01 -2.936759889125823975e-01 -9.432233124971389771e-02 3.386689722537994385e-02 -4.561085253953933716e-02 -5.089127272367477417e-02 -2.168568074703216553e-01 4.027871489524841309e-01 9.973202645778656006e-02 3.573043737560510635e-03 1.232081949710845947e-01 -1.028176322579383850e-01 6.358797103166580200e-02 5.406245589256286621e-02
-3.199869766831398010e-02 -5.267402902245521545e-02 -3.963684290647506714e-02 -1.430160850286483765e-01 1.074208021163940430e-01 6.957535445690155029e-02 2.283167392015457153e-01 -2.457803487777709961e-01 -2.189261652529239655e-02 -1.152806952595710754e-01 3.341319039463996887e-02 -1.926470249891281128e-01 -2.076808661222457886e-01 -1.097956076264381409e-01 4.791480302810668945e-02 -1.780132204294204712e-02 -1.553255766630172729e-01 2.939038574695587158e-01 3.728454932570457458e-02 -2.796937525272369385e-01 -2.128204554319381714e-01 -1.839578747749328613e-01 5.264372751116752625e-02 -8.694394677877426147e-02 -2.393162101507186890e-01 2.914911806583404541e-01 -6.059054285287857056e-02 2.815130352973937988e-02 4.267441630363464355e-01 -3.545253276824951172e-01 3.647440753411501646e-04 3.705348446965217590e-02
-2.574897138401865959e-03 -4.488556981086730957e-01 -4.083690419793128967e-02 6.175476312637329102e-02 1.547576338052749634e-01 6.175276357680559158e-03 1.151885762810707092e-01 -1.667913347482681274e-01 -1.062586158514022827e-01 2.340975403785705566e-02 3.285704925656318665e-02 -4.798615351319313049e-02 -5.380475893616676331e-03 4.941734075546264648e-01 -2.970049083232879639e-01 -2.004990279674530029e-01 3.223025798797607422e-02 -1.638736128807067871e-01 -1.695653796195983887e-01 -1.242807507514953613e-01 -1.550808101892471313e-01 -1.535883992910385132e-01 -1.650874763727188110e-01 -1.778088510036468506e-02 5.291517451405525208e-02 8.624024689197540283e-02 -7.172396779060363770e-02 2.222238481044769287e-01 1.512696444988250732e-01 1.438205242156982422e-01 1.542533338069915771e-01 2.463095784187316895e-01
-1.399265974760055542e-01 6.396463513374328613e-02 -3.472550213336944580e-02 -1.527840178459882736e-02 1.130533516407012939e-01 3.832828626036643982e-02 3.222001194953918457e-01 -1.998399794101715088e-01 1.193518936634063721e-01 1.260512918233871460e-01 -2.263683825731277466e-02 -1.562943309545516968e-01 -7.461334764957427979e-02 5.407653450965881348e-01 -1.055241823196411133e-01 -4.499569162726402283e-02 2.457068264484405518e-01 -1.110290270298719406e-02 -7.136512547731399536e-02 -3.672477900981903076e-01 -5.338335409760475159e-02 -9.502992033958435059e-02 -1.329167634248733521e-01 -8.312144130468368530e-02 -1.225128546357154846e-01 2.152233272790908813e-01 -1.605913490056991577e-01 -1.017321553081274033e-02 1.280542612075805664e-01 -1.911174654960632324e-01 -6.396914273500442505e-02 2.636424005031585693e-01
1.591045409440994263e-01 -4.985607564449310303e-01 -1.126630231738090515e-01 -1.176028177142143250e-01 2.822384834289550781e-01 7.969795167446136475e-02 5.407708138227462769e-02 -1.304502598941326141e-02 1.418025493621826172e-01 -1.366600245237350464e-01 3.724701702594757080e-01 -5.128318909555673599e-03 -2.031455338001251221e-01 1.143077835440635681e-01 -1.548320651054382324e-01 -1.859731823205947876e-01 5.386491864919662476e-02 2.683677375316619873e-01 1.979861408472061157e-01 -1.918364614248275757e-01 5.073275044560432434e-02 -3.971258178353309631e-02 6.574149243533611298e-03 1.489928662776947021e-01 3.421629592776298523e-02 -7.759372889995574951e-02 1.885957568883895874e-01 9.082523733377456665e-02 2.179525643587112427e-01 1.387568116188049316e-01 -1.392804202623665333e-03 1.580317169427871704e-01
-1.910327821969985962e-01 1.480039581656455994e-02 -2.305980920791625977e-01 -1.493480503559112549e-01 2.486914545297622681e-01 1.060939878225326538e-01 1.442096289247274399e-02 -1.805222630500793457e-01 2.446732521057128906e-01 -7.679071277379989624e-02 3.105906397104263306e-02 -1.512393057346343994e-01 3.586078807711601257e-02 -1.269099861383438110e-01 6.344614923000335693e-02 -1.392727643251419067e-01 9.152793139219284058e-02 2.447556518018245697e-02 -1.271153688430786133e-01 -3.390197157859802246e-01 -1.213321760296821594e-01 -9.542429447174072266e-02 -1.367416828870773315e-01 -1.343674063682556152e-01 -2.075249403715133667e-01 3.061636686325073242e-01 9.502541273832321167e-03 -1.389335840940475464e-01 3.601099848747253418e-01 -1.255122125148773193e-01 -2.007508277893066406e-01 3.300224840641021729e-01
6.209221854805946350e-02 -2.788835763931274414e-01 9.522486478090286255e-02 -1.710144877433776855e-01 2.092254608869552612e-01 4.107685387134552002e-02 2.646328508853912354e-01 -5.507994443178176880e-03 2.823914289474487305e-01 -3.893543407320976257e-02 1.388704329729080200e-01 -2.721945643424987793e-01 -9.183102101087570190e-02 2.709861695766448975e-01 4.268983751535415649e-02 1.527546793222427368e-01 2.883843183517456055e-01 9.923027455806732178e-02 4.617490619421005249e-02 -2.168456315994262695e-01 -1.718688160181045532e-01 6.293980777263641357e-02 -1.797587871551513672e-01 -1.957086175680160522e-01 -2.409020215272903442e-01 4.774975031614303589e-02 1.265341192483901978e-01 -9.871845692396163940e-02 1.898127049207687378e-01 -1.467384696006774902e-01 4.639946669340133667e-02 3.013423383235931396e-01
-7.287794351577758789e-02 -5.503645539283752441e-01 -2.959702610969543457e-01 6.347436457872390747e-02 1.632443442940711975e-02 7.446784526109695435e-02 3.769587278366088867e-01 7.661673426628112793e-02 1.124591156840324402e-01 -3.393479883670806885e-01 4.667962342500686646e-02 3.795909695327281952e-03 5.251352861523628235e-02 -4.273822903633117676e-02 2.642115205526351929e-02 1.792315579950809479e-02 -1.578553617000579834e-01 -1.076873689889907837e-01 -1.464961022138595581e-01 -1.791876405477523804e-01 -2.734516561031341553e-01 -1.131440326571464539e-01 -2.391625195741653442e-01 1.490102708339691162e-01 2.547270245850086212e-02 1.210571825504302979e-01 -9.159724414348602295e-02 1.054210886359214783e-01 -1.798320934176445007e-02 2.718051895499229431e-02 1.321374177932739258e-01 -1.962477341294288635e-02
-3.692838549613952637e-01 -3.016590178012847900e-01 -1.998563259840011597e-01 -1.023374721407890320e-01 -6.204112991690635681e-02 -4.370686784386634827e-02 3.689568638801574707e-01 -2.223914712667465210e-01 -1.917679794132709503e-02 3.115547448396682739e-02 3.110454976558685303e-01 -2.420103698968887329e-01 -1.339102387428283691e-01 1.254967451095581055e-01 -1.893801093101501465e-01 -6.107781454920768738e-02 4.165907204151153564e-02 7.944586873054504395e-02 4.946001991629600525e-02 -1.535600721836090088e-01 7.702863961458206177e-02 -8.497352898120880127e-02 -2.508651316165924072e-01 1.944172084331512451e-01 1.133887469768524170e-01 5.826884135603904724e-02 1.575218588113784790e-01 -2.457408905029296875e-01 1.469753831624984741e-01 3.211643174290657043e-02 -3.647879883646965027e-02 1.660071164369583130e-01
-2.014502584934234619e-01 -9.091150015592575073e-02 -2.909182906150817871e-01 2.482418343424797058e-02 1.607241183519363403e-01 -4.745801165699958801e-02 -2.673587761819362640e-02 -2.026796042919158936e-01 -1.433574035763740540e-02 -1.752700358629226685e-01 2.671097517013549805e-01 -7.207062095403671265e-02 -7.467854022979736328e-02 1.870865672826766968e-01 3.229161351919174194e-02 6.104149506427347660e-04 4.606652259826660156e-02 2.855490446090698242e-01 -7.438648492097854614e-02 -1.194292455911636353e-01 -2.653513848781585693e-01 7.636936008930206299e-02 2.206043899059295654e-02 1.846937090158462524e-01 -5.327418819069862366e-02 -1.107673123478889465e-01 3.439178764820098877e-01 3.655678629875183105e-01 2.405855804681777954e-01 -1.719033569097518921e-01 -2.622826993465423584e-01 9.688203036785125732e-02
-2.173305302858352661e-01 -3.929501771926879883e-01 8.857806771993637085e-02 1.412658840417861938e-01 2.170441001653671265e-01 1.931482851505279541e-01 -1.598889827728271484e-01 1.411732565611600876e-02 1.206359714269638062e-01 -6.962152570486068726e-02 7.225933670997619629e-02 -2.522369474172592163e-02 6.046920642256736755e-02 3.302372097969055176e-01 -8.238872140645980835e-02 -2.392469793558120728e-01 1.198823675513267517e-01 -2.706869691610336304e-02 -1.815680712461471558e-01 -1.429042369127273560e-01 -4.302113503217697144e-02 2.267963066697120667e-02 -1.876069307327270508e-01 1.832871288061141968e-01 -1.187143847346305847e-01 1.217729896306991577e-01 2.017794549465179443e-01 1.710639148950576782e-01 1.484905928373336792e-01 -1.329575628042221069e-01 1.520866453647613525e-01 3.961989283561706543e-01
-2.661795914173126221e-01 -2.719037532806396484e-01 1.035168617963790894e-01 9.617055952548980713e-02 1.170382555574178696e-02 -8.299542218446731567e-02 -3.790699318051338196e-02 -9.469829499721527100e-02 2.825992107391357422e-01 -3.640128672122955322e-01 7.007209956645965576e-02 8.366620540618896484e-02 7.574970275163650513e-02 3.643968999385833740e-01 -2.281797677278518677e-01 8.280184119939804077e-02 -2.502757906913757324e-01 1.028945967555046082e-01 9.600658714771270752e-02 -1.663739532232284546e-01 -1.203262507915496826e-01 5.715280026197433472e-02 -2.942495048046112061e-01 6.106312200427055359e-02 -1.459351554512977600e-02 1.509300321340560913e-01 -9.576009213924407959e-02 -4.831048846244812012e-02 2.163046747446060181e-01 -1.961967498064041138e-01 -9.396717697381973267e-02 -2.220646291971206665e-01
-2.598136961460113525e-01 -6.991726160049438477e-02 -3.473841249942779541e-01 -2.309006452560424805e-02 7.835886627435684204e-02 7.984831463545560837e-04 2.573596835136413574e-01 4.358458146452903748e-02 2.549635171890258789e-01 -1.743620336055755615e-01 7.889520376920700073e-02 -2.120352685451507568e-01 1.049889251589775085e-01 1.732219904661178589e-01 -2.124570310115814209e-03 -2.238265573978424072e-01 8.177974075078964233e-02 9.142002463340759277e-02 -1.950689777731895447e-02 -3.401120007038116455e-01 8.544769883155822754e-02 -4.487694427371025085e-02 -4.412607252597808838e-01 -2.631603479385375977e-01 1.855187490582466125e-02 -1.205350011587142944e-01 5.388503149151802063e-02 -1.331060659140348434e-02 -6.699550151824951172e-02 -1.490825712680816650e-01 -7.784396875649690628e-03 2.128188461065292358e-01
-2.458848655223846436e-01 -2.760947644710540771e-01 -1.007180884480476379e-01 9.742832183837890625e-02 1.518431305885314941e-01 -1.691505312919616699e-01 2.911667525768280029e-01 -5.304091796278953552e-02 -2.405815757811069489e-02 -1.398315727710723877e-01 -1.595919728279113770e-01 -6.532064173370599747e-03 2.290523797273635864e-01 1.404910832643508911e-01 -2.398709207773208618e-01 3.183669177815318108e-03 5.612072348594665527e-02 3.203210830688476562e-01 -1.390211284160614014e-01 -5.752366781234741211e-02 -3.132326006889343262e-01 -1.006710231304168701e-01 2.892508171498775482e-02 -6.463468819856643677e-02 2.855456247925758362e-02 6.369016319513320923e-02 -1.895514279603958130e-01 -2.490590065717697144e-01 3.187094032764434814e-01 -9.426571428775787354e-02 2.347584813833236694e-01 1.377004235982894897e-01
6.748078763484954834e-02 -5.894260480999946594e-02 -7.566052675247192383e-02 3.044585883617401123e-01 3.710388839244842529e-01 2.313785701990127563e-01 1.955402195453643799e-01 -2.094136774539947510e-01 -9.370188228785991669e-03 -9.618456661701202393e-02 1.750708371400833130e-02 -3.131082952022552490e-01 -6.639169901609420776e-02 1.551732271909713745e-01 9.976492822170257568e-02 -2.440404444932937622e-01 2.910082042217254639e-01 -4.314359650015830994e-02 2.574968338012695312e-01 -7.182609289884567261e-02 -1.016318332403898239e-02 -9.180942177772521973e-02 -2.487874329090118408e-01 -1.547750532627105713e-01 1.457531154155731201e-01 8.495245128870010376e-02 -2.581429854035377502e-02 -1.194888353347778320e-02 1.714510172605514526e-01 -2.849051058292388916e-01 7.344340533018112183e-02 1.302102506160736084e-01
-4.262828826904296875e-01 -1.771237105131149292e-01 1.879196055233478546e-02 -2.849183417856693268e-02 1.652515232563018799e-01 1.558112055063247681e-01 2.827986776828765869e-01 -1.130618900060653687e-01 1.655070185661315918e-01 -1.334714237600564957e-03 2.954167723655700684e-01 -5.762091651558876038e-02 7.262462377548217773e-02 1.243605627678334713e-03 -2.627703249454498291e-01 1.057629883289337158e-01 -1.362601965665817261e-01 1.337076723575592041e-01 2.861042134463787079e-02 -1.149940937757492065e-01 2.976276737172156572e-04 -8.678747341036796570e-03 -3.582208752632141113e-01 2.413561008870601654e-02 -6.270456314086914062e-02 2.776370644569396973e-01 1.600421369075775146e-01 -2.935546338558197021e-01 -1.392335910350084305e-02 1.731950640678405762e-01 1.463827937841415405e-01 1.184031292796134949e-01
-1.769276112318038940e-01 -2.080487459897994995e-01 -3.208764269948005676e-02 5.673948302865028381e-02 2.078538388013839722e-01 5.285199359059333801e-02 4.495199397206306458e-02 -2.355533391237258911e-01 2.554974257946014404e-01 -5.651323497295379639e-02 -8.188842236995697021e-02 -2.112277150154113770e-01 -3.228138387203216553e-01 3.210949525237083435e-02 -9.030231833457946777e-02 -1.151331290602684021e-01 1.294134110212326050e-01 1.803386807441711426e-01 -3.616788089275360107e-01 -2.622989416122436523e-01 -6.633825600147247314e-02 -1.644291579723358154e-01 -2.964378595352172852e-01 1.821031421422958374e-02 -1.191305294632911682e-01 2.828409709036350250e-02 2.137776464223861694e-02 -8.857061713933944702e-02 2.029211670160293579e-01 -1.037843525409698486e-01 1.388359908014535904e-02 3.567261397838592529e-01
5.747821182012557983e-03 3.400510549545288086e-02 5.746289622038602829e-03 -1.406253576278686523e-01 1.517221331596374512e-01 -2.883409261703491211e-01 3.830085098743438721e-01 -1.206463668495416641e-02 1.242556944489479065e-01 -2.192239463329315186e-01 1.239542216062545776e-01 -1.385035663843154907e-01 -2.934254705905914307e-01 2.565052919089794159e-02 -2.472284138202667236e-01 -2.006123363971710205e-01 -8.276217430830001831e-02 1.309965103864669800e-01 -1.468327343463897705e-01 -1.367248147726058960e-01 -1.409127116203308105e-01 -8.515903353691101074e-02 -1.195829594507813454e-03 -1.420801319181919098e-02 -2.590615451335906982e-01 3.189622461795806885e-01 -7.233636081218719482e-02 -2.123875357210636139e-02 3.091826736927032471e-01 -2.020832896232604980e-01 1.828699707984924316e-01 -6.204328685998916626e-02
-6.887788418680429459e-03 -8.046729117631912231e-02 -1.677856594324111938e-01 -1.266106069087982178e-01 1.969716995954513550e-01 5.654531344771385193e-02 1.624033898115158081e-01 -2.686565555632114410e-02 3.444287478923797607e-01 -8.583913743495941162e-02 1.216760650277137756e-01 -2.567202150821685791e-01 -1.037636306136846542e-02 -6.699281185865402222e-02 6.806544214487075806e-02 -3.397064656019210815e-02 1.978148519992828369e-01 1.018917933106422424e-01 1.493646353483200073e-01 -5.592626929283142090e-01 -1.637593358755111694e-01 8.856853842735290527e-02 -1.024152338504791260e-02 -7.238432765007019043e-02 -1.951323747634887695e-01 5.497639998793601990e-02 1.506891548633575439e-01 -1.732938885688781738e-01 1.145375519990921021e-01 -2.373294830322265625e-01 -8.012714236974716187e-02 2.623090445995330811e-01
-2.447396218776702881e-01 -1.899826712906360626e-02 -2.016175687313079834e-01 -1.190250739455223083e-02 4.924294725060462952e-02 -1.086674407124519348e-01 3.369392752647399902e-01 -2.085291445255279541e-01 -6.368319690227508545e-02 -1.912928931415081024e-02 3.698489069938659668e-01 -2.778788506984710693e-01 8.005162328481674194e-02 -1.624913327395915985e-02 -1.417031437158584595e-01 2.809101343154907227e-02 3.195090889930725098e-01 2.420032471418380737e-01 1.148491352796554565e-01 -1.220484748482704163e-01 -5.870787426829338074e-02 7.725241780281066895e-02 -1.745003461837768555e-01 1.894553750753402710e-01 -1.332788765430450439e-01 1.633452624082565308e-01 3.199710845947265625e-01 5.699718743562698364e-02 2.088658809661865234e-01 -1.457831412553787231e-01 -3.977137804031372070e-02 -2.657362632453441620e-02
-3.689173609018325806e-02 -2.587197422981262207e-01 -1.101667582988739014e-01 4.398118704557418823e-02 2.853769361972808838e-01 -1.127011701464653015e-01 3.337545990943908691e-01 1.006085798144340515e-01 -2.360944896936416626e-01 2.269114553928375244e-02 2.693412303924560547e-01 -2.812984883785247803e-01 7.551129907369613647e-02 3.294849302619695663e-03 3.810339793562889099e-02 8.396106772124767303e-03 -1.241329982876777649e-01 -1.518576294183731079e-01 -2.129255980253219604e-01 -3.719708323478698730e-01 3.297999128699302673e-02 5.073773115873336792e-02 8.790998719632625580e-03 -8.244093507528305054e-02 -2.858626544475555420e-01 3.044012002646923065e-02 2.504718601703643799e-01 -4.087044298648834229e-02 1.119349747896194458e-01 -2.411148399114608765e-01 1.577321067452430725e-02 1.901095956563949585e-01
-2.668486833572387695e-01 -2.130695134401321411e-01 -1.782882958650588989e-01 -4.382482729852199554e-03 3.488546013832092285e-01 8.423865586519241333e-02 6.220698729157447815e-02 -1.256980597972869873e-01 7.878419011831283569e-02 -7.610396016389131546e-03 -1.558498828671872616e-03 4.038332402706146240e-01 -6.043718755245208740e-02 5.587373301386833191e-02 1.133030727505683899e-01 -3.722015023231506348e-02 2.714945375919342041e-01 -8.896415680646896362e-02 -2.351508587598800659e-01 -1.938312500715255737e-01 -2.765517532825469971e-01 1.152585074305534363e-01 -4.004635214805603027e-01 -7.393279671669006348e-02 1.612488031387329102e-01 4.086479172110557556e-02 1.523995399475097656e-01 -4.006967321038246155e-02 2.121929079294204712e-02 4.252237733453512192e-03 1.094273477792739868e-01 1.331833153963088989e-01
-7.500093430280685425e-02 -3.585095703601837158e-01 -2.126404196023941040e-01 -7.200954109430313110e-02 3.880244493484497070e-01 2.524018585681915283e-01 6.025020033121109009e-03 -5.742299184203147888e-02 -7.898395508527755737e-02 -3.035009503364562988e-01 -1.795406192541122437e-01 -7.372411782853305340e-04 -6.378155946731567383e-02 3.146819472312927246e-01 1.026675254106521606e-01 -4.124353174120187759e-03 -9.455253183841705322e-02 1.869587600231170654e-02 3.162974417209625244e-01 -1.198480725288391113e-01 -5.902049690485000610e-02 -9.545049071311950684e-02 -1.859027519822120667e-02 6.239279732108116150e-02 6.226409226655960083e-03 2.632104456424713135e-01 2.816633582115173340e-01 -6.482811272144317627e-02 8.633124828338623047e-02 1.048919036984443665e-01 1.973644942045211792e-01 5.301428958773612976e-02
-6.536201108247041702e-03 2.155005931854248047e-02 -1.584903597831726074e-01 1.825905889272689819e-01 3.040183484554290771e-01 7.645743340253829956e-02 3.581275045871734619e-01 -7.117839902639389038e-02 2.774657309055328369e-01 -2.595652453601360321e-02 1.075751259922981262e-01 -1.313043013215065002e-02 -6.780310720205307007e-02 1.841366738080978394e-01 -1.900769919157028198e-01 2.727954685688018799e-01 -2.870612144470214844e-01 3.249863386154174805e-01 -4.974368959665298462e-02 -2.534572966396808624e-02 -1.363784819841384888e-02 -3.583239018917083740e-01 4.116084799170494080e-02 1.077524721622467041e-01 4.560830816626548767e-02 -2.052632905542850494e-02 1.139723062515258789e-01 1.563433855772018433e-01 1.133788079023361206e-01 -7.952048629522323608e-02 2.320912331342697144e-01 1.580535620450973511e-01
1.853639930486679077e-01 -9.302014112472534180e-02 -2.313290834426879883e-01 1.116141863167285919e-02 1.634070873260498047e-01 -5.911977216601371765e-02 3.888479769229888916e-01 -1.086404919624328613e-01 3.978136554360389709e-02 -1.024289894849061966e-02 3.562690317630767822e-01 -1.468624770641326904e-01 -3.112289607524871826e-01 -1.348651051521301270e-01 6.182422488927841187e-02 -3.909682109951972961e-02 -1.344348043203353882e-01 1.382236778736114502e-01 2.307562902569770813e-02 -3.913105726242065430e-01 -2.326664924621582031e-01 -7.870046049356460571e-02 -1.281227469444274902e-01 -4.118361324071884155e-02 6.095369532704353333e-02 3.315815925598144531e-01 9.525877237319946289e-02 -3.182829916477203369e-02 1.821207851171493530e-01 -9.883367270231246948e-02 -7.048069383017718792e-04 6.001053005456924438e-02
-1.518621891736984253e-01 -2.515422701835632324e-01 -1.743136048316955566e-01 2.053702771663665771e-01 1.578579097986221313e-01 -2.023164741694927216e-02 2.751290202140808105e-01 1.778204739093780518e-01 1.651818752288818359e-01 -8.447796106338500977e-02 4.215063899755477905e-02 -3.558197915554046631e-01 -1.082355231046676636e-01 2.852436341345310211e-02 9.099584072828292847e-02 -3.354338556528091431e-02 -2.344648391008377075e-01 1.070231348276138306e-01 -1.503209471702575684e-01 7.725941389799118042e-02 1.835315972566604614e-01 -9.664526581764221191e-02 -1.621315777301788330e-01 1.094695329666137695e-01 -1.550746560096740723e-01 1.797392964363098145e-01 1.524822711944580078e-01 -9.840568900108337402e-02 3.445733189582824707e-01 -2.285920977592468262e-01 2.419711649417877197e-01 1.691335141658782959e-01
-1.162254139780998230e-01 -7.115366309881210327e-02 -5.149324536323547363e-01 -1.221823021769523621e-01 3.031473159790039062e-01 -9.343001293018460274e-04 1.379396915435791016e-01 -1.689857244491577148e-01 1.101401634514331818e-02 -1.575938016176223755e-01 2.693582177162170410e-01 3.989835456013679504e-02 8.521011471748352051e-02 3.017815947532653809e-01 -1.963805258274078369e-01 1.638196855783462524e-01 -1.279598772525787354e-01 1.531761437654495239e-01 -6.539724022150039673e-02 -1.585862636566162109e-01 -2.501639723777770996e-01 -7.173499464988708496e-02 2.083401568233966827e-02 1.235866174101829529e-01 -5.802837759256362915e-02 2.782496809959411621e-01 -3.531446680426597595e-02 1.425165683031082153e-01 1.363998353481292725e-01 1.427361667156219482e-01 4.585044458508491516e-02 5.381866544485092163e-02
9.033362567424774170e-02 -1.743494868278503418e-01 2.657535485923290253e-02 2.070482522249221802e-01 8.255313336849212646e-02 1.897416561841964722e-01 3.679493963718414307e-01 -4.063056111335754395e-01 -1.007685437798500061e-01 -1.265571713447570801e-01 9.861271828413009644e-03 7.731019705533981323e-02 -1.940370202064514160e-01 1.330619212239980698e-02 -1.763518303632736206e-01 1.311700604856014252e-02 -1.883980445563793182e-02 1.794224232435226440e-01 2.459715120494365692e-02 -1.894524395465850830e-01 -2.087272405624389648e-01 1.005412638187408447e-01 6.016395986080169678e-02 2.838891372084617615e-02 -9.469121694564819336e-02 7.003911305218935013e-03 4.810063913464546204e-02 -1.822141110897064209e-01 3.399817347526550293e-01 -2.041204720735549927e-01 3.762003183364868164e-01 5.270628631114959717e-02
-4.802190884947776794e-02 -2.067127674818038940e-01 1.911190338432788849e-02 -1.091359183192253113e-01 9.985996037721633911e-02 1.879352331161499023e-02 2.298255562782287598e-01 -2.114339470863342285e-01 3.391093611717224121e-01 -9.647795557975769043e-02 5.458882078528404236e-02 -2.632148861885070801e-01 -1.809597313404083252e-01 8.157204091548919678e-02 -1.879295110702514648e-01 -6.203385815024375916e-02 4.866628721356391907e-02 3.618085989728569984e-03 -1.546240448951721191e-01 -2.377258390188217163e-01 -1.888519376516342163e-01 -3.008926808834075928e-01 -3.896773457527160645e-01 1.999593526124954224e-01 -7.812492549419403076e-02 -4.010519757866859436e-02 1.148709505796432495e-01 -1.354160308837890625e-01 3.420494124293327332e-02 2.541680075228214264e-02 -3.276201710104942322e-02 3.416664898395538330e-01
1.272418648004531860e-01 -1.050213053822517395e-01 -2.471612989902496338e-01 1.565906256437301636e-01 6.908464431762695312e-02 4.667354375123977661e-02 2.385233640670776367e-01 -2.633981406688690186e-01 -7.682557404041290283e-02 2.218466997146606445e-02 1.835649460554122925e-01 -3.162242174148559570e-01 9.091314673423767090e-02 1.214335188269615173e-01 -1.427367627620697021e-01 -1.336870789527893066e-01 -1.838010251522064209e-01 -6.658804416656494141e-02 -1.689517288468778133e-03 -3.186814486980438232e-01 6.119737774133682251e-02 5.637250468134880066e-02 -1.488686949014663696e-01 -1.650136560201644897e-01 -7.957400381565093994e-02 2.376157790422439575e-01 2.460171096026897430e-02 -3.358494341373443604e-01 2.311721444129943848e-01 -3.080100119113922119e-01 5.483891069889068604e-02 1.702908873558044434e-01
-5.462349578738212585e-02 -2.098646014928817749e-01 -1.127431094646453857e-01 2.345525287091732025e-02 9.017952531576156616e-02 1.510214656591415405e-01 1.103523075580596924e-01 1.474820636212825775e-02 8.007731288671493530e-02 -1.549318581819534302e-01 5.602944493293762207e-01 -1.791322231292724609e-01 1.579525470733642578e-01 1.574285924434661865e-01 -3.220058232545852661e-02 2.296959049999713898e-02 -2.441949397325515747e-01 4.216677695512771606e-02 8.984673768281936646e-02 -2.269574552774429321e-01 1.979554295539855957e-01 -1.447512954473495483e-01 -3.160606026649475098e-01 -3.297112416476011276e-04 -2.864820063114166260e-01 -5.126507021486759186e-03 1.051819026470184326e-01 1.764480620622634888e-01 1.562516540288925171e-01 1.032165996730327606e-02 8.934501558542251587e-02 -1.755596846342086792e-01
1.235072016716003418e-01 -1.912191063165664673e-01 -1.083310768008232117e-01 1.410825848579406738e-01 -1.032179370522499084e-01 2.181983590126037598e-01 3.805786669254302979e-01 -1.129655018448829651e-01 3.903230726718902588e-01 -2.132331579923629761e-01 2.509436309337615967e-01 -2.860918454825878143e-02 5.115764215588569641e-02 -2.032732777297496796e-02 3.993449732661247253e-02 1.420841924846172333e-02 1.246602386236190796e-01 3.983962163329124451e-02 2.132618278264999390e-01 -5.126608535647392273e-02 -2.465154230594635010e-01 6.226858496665954590e-02 2.284961566329002380e-02 9.672874957323074341e-02 -2.901730239391326904e-01 2.955222427845001221e-01 2.072548419237136841e-01 1.694353763014078140e-03 2.454548180103302002e-01 -6.943253427743911743e-02 1.026205494999885559e-01 6.621149927377700806e-02
-1.648394912481307983e-01 -2.767846286296844482e-01 6.124694645404815674e-02 -1.575539261102676392e-01 2.087588161230087280e-01 1.859243027865886688e-02 1.858528852462768555e-01 -8.152828365564346313e-02 1.703580915927886963e-01 -6.061528995633125305e-02 -1.314445883035659790e-01 -1.190945357084274292e-01 -2.522738277912139893e-01 9.969340264797210693e-02 -2.390891164541244507e-01 -6.098681315779685974e-02 4.159084334969520569e-02 -2.090536523610353470e-03 -2.415017485618591309e-01 -2.273680716753005981e-01 2.021215297281742096e-02 -3.904988765716552734e-01 -2.640880048274993896e-01 -8.628232777118682861e-02 -1.299381628632545471e-02 2.302487641572952271e-01 9.726018458604812622e-02 -2.877024114131927490e-01 1.268853694200515747e-01 -7.241281867027282715e-02 1.138600185513496399e-01 2.496937662363052368e-01
-2.007132172584533691e-01 -3.565216958522796631e-01 -4.744939804077148438e-01 -1.460933983325958252e-01 1.827256530523300171e-01 1.227565109729766846e-01 -2.834324957802891731e-03 -2.068078890442848206e-02 -8.241665549576282501e-03 -9.977294504642486572e-02 5.143476128578186035e-01 1.816161721944808960e-01 4.079136624932289124e-02 -2.640317566692829132e-02 -6.461818516254425049e-02 2.477318234741687775e-02 -8.258973062038421631e-02 4.266043752431869507e-02 -8.149705827236175537e-02 1.123580634593963623e-01 -1.643136143684387207e-01 -5.688460916280746460e-02 -1.787294000387191772e-01 -3.074087761342525482e-02 9.891382418572902679e-03 2.289206907153129578e-02 1.208086088299751282e-01 -1.681163609027862549e-01 1.505490988492965698e-01 -2.152735181152820587e-02 1.390305757522583008e-01 2.134140878915786743e-01
-3.314223885536193848e-01 -5.010516047477722168e-01 -3.085158467292785645e-01 -1.717592328786849976e-01 8.225306868553161621e-02 -1.671712030656635761e-03 -1.062182709574699402e-01 -1.301617920398712158e-01 -4.591119661927223206e-02 -7.930762320756912231e-02 1.474590599536895752e-01 -1.127068400382995605e-01 -1.186982318758964539e-01 -1.836347728967666626e-01 -1.792170554399490356e-01 -9.803382307291030884e-02 -1.140665486454963684e-01 1.773920953273773193e-01 3.736130148172378540e-02 3.177824616432189941e-02 -8.433900773525238037e-02 -5.233767256140708923e-02 -1.557200103998184204e-01 -8.711469173431396484e-02 -2.024558186531066895e-01 3.043442666530609131e-01 9.159344434738159180e-02 -1.448880136013031006e-01 7.239903509616851807e-02 -2.714466452598571777e-01 2.694576606154441833e-02 1.257931739091873169e-01
1.179295927286148071e-01 -3.522905707359313965e-01 -2.956086099147796631e-01 3.549632057547569275e-02 -1.292963325977325439e-01 -1.304978132247924805e-01 2.322262972593307495e-01 -2.100370526313781738e-01 -1.217855960130691528e-01 -3.284019231796264648e-01 6.936411559581756592e-02 -7.634664420038461685e-03 7.555004209280014038e-02 -1.572294905781745911e-02 -1.903787851333618164e-01 -2.074014991521835327e-01 1.069973111152648926e-01 1.821000277996063232e-01 2.785720862448215485e-03 -1.473991870880126953e-01 1.571333594620227814e-02 -1.619676351547241211e-01 -2.276956140995025635e-01 -5.048054456710815430e-02 -7.596500217914581299e-02 -7.642377912998199463e-02 3.298297226428985596e-01 2.162396162748336792e-01 2.081530988216400146e-01 -1.566125899553298950e-01 1.922000199556350708e-01 9.804172068834304810e-02
1.376252770423889160e-01 -1.060706898570060730e-01 -9.208363294601440430e-02 1.532940864562988281e-01 1.838761866092681885e-01 1.020948402583599091e-02 -2.999961189925670624e-02 -2.308274246752262115e-02 1.382975876331329346e-01 -1.842614263296127319e-01 2.682445645332336426e-01 3.644581185653805733e-03 -3.456785082817077637e-01 1.735022366046905518e-01 2.534860000014305115e-02 -2.801899984478950500e-02 4.175800457596778870e-02 -1.413051486015319824e-01 6.023736670613288879e-02 -2.481393665075302124e-01 7.212284952402114868e-02 -8.963655680418014526e-02 -2.288076281547546387e-01 -2.339850366115570068e-02 -8.655664324760437012e-02 2.415290474891662598e-01 -1.748766899108886719e-01 5.175181105732917786e-02 1.871649473905563354e-01 -4.449694454669952393e-01 3.735504746437072754e-01 4.129194840788841248e-02
9.939294308423995972e-03 -3.349651396274566650e-01 7.714226841926574707e-02 -1.401608884334564209e-01 3.568816184997558594e-01 4.820675775408744812e-02 -1.075627952814102173e-01 4.941111057996749878e-02 1.473152041435241699e-01 -1.147078648209571838e-01 5.998211726546287537e-02 -1.128146648406982422e-01 -8.818716555833816528e-02 2.886401712894439697e-01 -1.072358712553977966e-01 -1.973711848258972168e-01 1.224324107170104980e-01 -1.514665037393569946e-01 -6.166346743702888489e-02 -9.224794059991836548e-02 -1.078299805521965027e-01 3.186135366559028625e-02 6.444086134433746338e-02 8.136107027530670166e-02 1.874198913574218750e-01 4.424437880516052246e-02 2.451071292161941528e-01 6.312193721532821655e-02 4.022456109523773193e-01 -1.133681833744049072e-01 8.218656480312347412e-02 4.116571247577667236e-01
8.987384289503097534e-02 -4.026809036731719971e-01 -2.730171382427215576e-01 2.360576950013637543e-02 3.123819231986999512e-01 1.600005030632019043e-01 3.072294406592845917e-02 -1.484136581420898438e-01 1.999603211879730225e-01 -3.752658516168594360e-02 3.222946524620056152e-01 1.975719630718231201e-01 -1.535442024469375610e-01 2.890212833881378174e-01 -3.401820734143257141e-02 -2.766525149345397949e-01 1.143928095698356628e-01 1.405947953462600708e-01 1.841600425541400909e-02 -4.314363375306129456e-02 8.744036406278610229e-02 8.713631331920623779e-02 -1.831451952457427979e-01 7.718700170516967773e-02 -1.422747075557708740e-01 -2.681814879179000854e-02 7.115701586008071899e-02 -3.429007530212402344e-02 1.564803346991539001e-02 1.742975562810897827e-01 2.486533224582672119e-01 1.731275171041488647e-01
-9.193424135446548462e-02 -1.738687008619308472e-01 -9.383305907249450684e-02 -7.423285860568284988e-03 1.700518280267715454e-01 1.141715198755264282e-01 2.092480212450027466e-01 4.850549250841140747e-02 -1.804692484438419342e-02 -4.359410405158996582e-01 -2.613685652613639832e-02 2.864165008068084717e-01 -1.827853615395724773e-03 -1.849880218505859375e-01 -2.599093019962310791e-01 9.638014435768127441e-02 9.726672619581222534e-02 1.357354670763015747e-01 1.257920116186141968e-01 -2.231455743312835693e-01 5.794336274266242981e-02 7.216254016384482384e-04 -2.490122765302658081e-01 1.178916543722152710e-02 9.341084212064743042e-02 -1.752595156431198120e-01 6.078556180000305176e-02 -1.406692713499069214e-01 3.848533034324645996e-01 -1.854964494705200195e-01 2.028131633996963501e-01 1.860892176628112793e-01
-1.418666094541549683e-01 -4.320270717144012451e-01 -3.833736777305603027e-01 -2.545182220637798309e-02 1.915876269340515137e-01 -4.635795950889587402e-02 2.845160067081451416e-01 -6.958214938640594482e-02 -1.431282609701156616e-01 -1.165711954236030579e-01 2.443538308143615723e-01 -4.914053902029991150e-02 1.594812870025634766e-01 8.185147494077682495e-02 -7.826068997383117676e-02 2.007568329572677612e-01 -1.268016397953033447e-01 -1.021941471844911575e-02 -3.700120002031326294e-02 -1.295331865549087524e-01 -2.375971153378486633e-02 -3.601460531353950500e-02 -3.281380534172058105e-01 1.736379116773605347e-01 2.308002859354019165e-02 3.691063523292541504e-01 3.413637727499008179e-02 1.475003734230995178e-02 -1.155144628137350082e-02 -1.053884997963905334e-01 1.056955009698867798e-01 -1.077649965882301331e-01
-1.240519732236862183e-01 -2.683170326054096222e-02 -2.982726693153381348e-01 1.765947043895721436e-01 2.999330163002014160e-01 -1.226080358028411865e-01 2.857174873352050781e-01 -1.206944882869720459e-01 1.826867014169692993e-01 -3.392626047134399414e-01 7.944771647453308105e-02 7.701021432876586914e-02 1.260586380958557129e-01 4.048921763896942139e-01 -5.797503516077995300e-02 -9.474070370197296143e-02 1.136079505085945129e-01 2.020710706710815430e-01 8.326736092567443848e-02 -1.884517818689346313e-01 -2.755992412567138672e-01 -3.949181362986564636e-02 4.772461578249931335e-02 1.376502662897109985e-01 6.155811622738838196e-02 2.218795120716094971e-01 5.391587316989898682e-02 6.443968415260314941e-02 1.456775516271591187e-01 4.898492991924285889e-02 -6.656463444232940674e-02 -1.631095558404922485e-01
1.853338256478309631e-02 -1.713153123855590820e-01 -2.698754966259002686e-01 7.470426149666309357e-03 2.072008550167083740e-01 1.796667128801345825e-01 2.637723088264465332e-01 -2.418674975633621216e-01 2.456907778978347778e-01 -1.298282295465469360e-01 1.932663917541503906e-01 8.956576138734817505e-02 -2.633337676525115967e-01 3.538131415843963623e-01 -2.423526644706726074e-01 -1.861147582530975342e-01 -1.588868796825408936e-01 2.638755366206169128e-02 1.703557521104812622e-01 1.594522595405578613e-01 -2.281108498573303223e-01 5.174067243933677673e-02 -5.789547413587570190e-02 4.909569397568702698e-03 -2.215906605124473572e-02 -2.007123269140720367e-02 1.144817024469375610e-01 7.729890942573547363e-02 -9.131766855716705322e-02 1.585194766521453857e-01 8.248565346002578735e-02 2.914011180400848389e-01
-2.302024960517883301e-01 -2.320057600736618042e-01 -3.266039490699768066e-01 -8.183940500020980835e-02 1.703893095254898071e-01 1.580617278814315796e-01 2.404350489377975464e-01 1.348361372947692871e-01 -2.204069495201110840e-01 5.627626925706863403e-02 2.112449407577514648e-01 1.517330259084701538e-01 -1.494881510734558105e-01 4.952579736709594727e-02 3.994557540863752365e-03 9.415406733751296997e-02 3.374315500259399414e-01 4.210938885807991028e-02 1.460429579019546509e-01 -4.666251316666603088e-02 -3.395221531391143799e-01 -2.585858106613159180e-01 -1.181708648800849915e-01 -9.822854399681091309e-02 3.698044270277023315e-02 1.851310022175312042e-02 2.152338176965713501e-01 -1.680338531732559204e-01 2.279612571001052856e-01 -1.250170171260833740e-01 7.073588669300079346e-02 5.447708815336227417e-02
-1.831300258636474609e-01 -2.813262343406677246e-01 -3.216072916984558105e-01 -3.583189100027084351e-02 2.526654899120330811e-01 2.098111659288406372e-01 -8.754696696996688843e-02 3.532438352704048157e-02 4.345173761248588562e-02 -2.417855411767959595e-01 2.546585500240325928e-01 4.109309017658233643e-01 -1.540625840425491333e-01 1.285019665956497192e-01 -1.029448881745338440e-01 -2.596912533044815063e-02 -1.305305659770965576e-01 -1.397348642349243164e-01 -1.854223161935806274e-01 2.938019111752510071e-02 3.331800922751426697e-02 2.033816464245319366e-02 -1.886917054653167725e-01 1.898803412914276123e-01 3.757344186305999756e-02 2.138096392154693604e-01 -3.522367775440216064e-02 -3.749091923236846924e-02 1.919610202312469482e-01 -2.422402612864971161e-02 -1.378148943185806274e-01 2.627824246883392334e-01
-3.245877474546432495e-02 -1.460871100425720215e-01 -8.645797520875930786e-02 3.792048990726470947e-02 1.080915704369544983e-01 1.293851435184478760e-01 3.295266628265380859e-01 -5.034428238868713379e-01 -1.724238991737365723e-01 -2.143138647079467773e-01 1.517172753810882568e-01 -7.593250274658203125e-02 -5.856788903474807739e-02 -2.352207899093627930e-02 -1.379555165767669678e-01 -2.014424949884414673e-01 -1.198757514357566833e-01 6.715950369834899902e-02 3.099001646041870117e-01 5.438418313860893250e-02 -2.262434810400009155e-01 -1.578745990991592407e-02 3.474107384681701660e-02 -8.194732666015625000e-02 7.616399973630905151e-02 1.562964469194412231e-01 5.553432181477546692e-02 1.311860680580139160e-01 1.841217726469039917e-01 -2.389651387929916382e-01 2.972787320613861084e-01 -5.522250011563301086e-02
3.543288707733154297e-01 -3.835059702396392822e-01 -2.006659507751464844e-01 -2.154518514871597290e-01 3.336915373802185059e-02 -1.002288684248924255e-01 2.741607129573822021e-01 -4.142049327492713928e-02 2.716382779181003571e-02 -2.326552867889404297e-01 8.807130903005599976e-02 -1.328434795141220093e-01 1.018753275275230408e-02 3.102428093552589417e-02 -1.643481701612472534e-01 3.019514493644237518e-03 -2.582712285220623016e-02 3.216085582971572876e-02 -1.596848815679550171e-01 -1.470777094364166260e-01 8.048714697360992432e-02 -7.013572752475738525e-02 -5.714799091219902039e-02 2.871653139591217041e-01 -2.144109159708023071e-01 2.630322277545928955e-01 2.798977792263031006e-01 2.702838554978370667e-02 -1.447822712361812592e-02 -2.692737877368927002e-01 1.769465953111648560e-01 8.601807057857513428e-03
7.956919819116592407e-02 -1.830123513936996460e-01 -1.598695218563079834e-01 9.523702412843704224e-02 -9.500275552272796631e-02 5.691775679588317871e-02 1.511551737785339355e-01 1.245073601603507996e-01 4.533075094223022461e-01 -2.450547665357589722e-01 2.472372651100158691e-01 -8.825422823429107666e-02 7.804127037525177002e-02 -1.113114133477210999e-01 1.970527321100234985e-02 -1.581493467092514038e-01 1.711721122264862061e-01 4.137062653899192810e-02 8.872579783201217651e-02 -7.695572823286056519e-02 -2.765891253948211670e-01 1.086125597357749939e-01 -1.158929765224456787e-01 2.147391885519027710e-01 -2.998394668102264404e-01 1.771722733974456787e-01 2.218135297298431396e-01 -4.734422639012336731e-02 2.850183248519897461e-01 -1.830865293741226196e-01 1.192621812224388123e-01 4.725069180130958557e-02
-8.122321742121130228e-05 -2.123604565858840942e-01 -5.953727755695581436e-03 -2.480861544609069824e-02 -1.546403300017118454e-02 1.145167797803878784e-01 2.300349324941635132e-01 -1.037632152438163757e-01 4.450401067733764648e-01 -2.080851346254348755e-01 1.758928894996643066e-01 -1.286083608865737915e-01 2.052829563617706299e-01 2.528674155473709106e-02 8.409535139799118042e-02 -7.123044133186340332e-02 2.653948068618774414e-01 2.213425375521183014e-02 1.377961635589599609e-01 -2.031912952661514282e-01 -2.745486199855804443e-01 5.557743087410926819e-02 -9.072189033031463623e-02 3.450736030936241150e-02 -3.476640582084655762e-02 3.484572172164916992e-01 1.425608992576599121e-02 3.024480119347572327e-02 1.278162747621536255e-01 1.418036874383687973e-02 3.757083415985107422e-01 1.814429163932800293e-01
-8.247106522321701050e-02 9.328946471214294434e-02 -2.874381095170974731e-02 -8.247216045856475830e-02 3.671961128711700439e-01 3.315590620040893555e-01 2.284039109945297241e-01 -1.840472668409347534e-01 6.828283518552780151e-02 -1.359429359436035156e-01 2.830297052860260010e-01 -1.840403974056243896e-01 8.199376612901687622e-02 2.000837922096252441e-01 -3.269579410552978516e-01 -1.742665767669677734e-01 -8.052325807511806488e-03 3.604029864072799683e-02 -1.829727366566658020e-02 -7.034827768802642822e-02 -6.462052464485168457e-02 -2.853217124938964844e-01 -1.781567782163619995e-01 1.896053999662399292e-01 1.036787480115890503e-01 5.167318880558013916e-02 -2.234045267105102539e-01 -1.727601289749145508e-01 2.585918307304382324e-01 5.657609552145004272e-02 1.980191282927989960e-02 3.682080283761024475e-02
-1.693519651889801025e-01 -2.862027287483215332e-01 8.619424887001514435e-03 -4.512051120400428772e-02 2.431462705135345459e-01 9.882639348506927490e-02 -3.038824200630187988e-01 4.665196873247623444e-03 6.208056584000587463e-02 -1.797098815441131592e-01 1.545815616846084595e-01 1.575023122131824493e-02 2.067239582538604736e-02 2.112401127815246582e-01 -9.113439917564392090e-02 -3.594293892383575439e-01 1.771251112222671509e-01 -4.999485798180103302e-03 -2.894714847207069397e-02 -1.254259794950485229e-01 -2.002605795860290527e-01 3.675657208077609539e-04 -1.418276280164718628e-01 1.624687165021896362e-01 -2.385393343865871429e-02 1.298424601554870605e-01 1.600917875766754150e-01 1.568346172571182251e-01 2.553077042102813721e-01 -8.446176350116729736e-02 2.100557088851928711e-01 4.056224226951599121e-01
-1.290954202413558960e-01 -1.760369688272476196e-01 -1.089355722069740295e-01 3.274411894381046295e-03 4.359329938888549805e-01 2.463470213115215302e-02 1.512142717838287354e-01 7.981298118829727173e-02 1.129335761070251465e-01 -1.803282052278518677e-01 1.748952865600585938e-01 -9.157823026180267334e-02 -2.566470801830291748e-01 7.609809935092926025e-02 9.135644882917404175e-02 -1.621109992265701294e-02 -1.152143254876136780e-01 1.390815973281860352e-01 -2.035807520151138306e-01 -7.960807532072067261e-02 3.989596664905548096e-02 6.073819007724523544e-03 -3.134629130363464355e-01 -1.409353464841842651e-01 -1.925037801265716553e-01 2.836691141128540039e-01 9.873467683792114258e-02 -3.987517952919006348e-01 -4.782129824161529541e-02 -1.120157092809677124e-01 3.374221175909042358e-02 2.316715866327285767e-01
-6.315574795007705688e-02 -7.598555833101272583e-02 -2.578522562980651855e-01 1.770404875278472900e-01 3.456038832664489746e-01 -5.112112313508987427e-02 3.962754607200622559e-01 -6.010510027408599854e-02 4.629101604223251343e-03 -3.121249675750732422e-01 1.553528755903244019e-01 2.279963046312332153e-01 1.794792562723159790e-01 2.141039073467254639e-01 9.054623544216156006e-02 -4.748349636793136597e-02 -2.163800969719886780e-02 2.043197900056838989e-01 9.468659758567810059e-02 -2.916869521141052246e-02 -2.343664765357971191e-01 5.834451410919427872e-03 -5.753582343459129333e-02 3.886661529541015625e-01 -2.603184059262275696e-02 2.401946485042572021e-01 5.923356488347053528e-02 2.780399983748793602e-03 1.289791911840438843e-01 -3.933359682559967041e-02 -7.304476946592330933e-02 -2.944487705826759338e-02
-2.545473575592041016e-01 -1.997037380933761597e-01 -1.932430663146078587e-03 1.199238523840904236e-01 2.729095518589019775e-01 8.538118749856948853e-02 5.380184650421142578e-01 -1.340924501419067383e-01 -4.442680999636650085e-02 -2.778390347957611084e-01 -1.003627553582191467e-01 -1.533758938312530518e-01 -7.948900014162063599e-02 2.197907865047454834e-01 -2.070120349526405334e-02 -3.058945015072822571e-02 -1.999256666749715805e-03 9.818645566701889038e-02 -7.910823822021484375e-02 -3.559883832931518555e-01 7.709791511297225952e-02 -2.162747234106063843e-01 -1.316421627998352051e-01 3.699560463428497314e-02 -1.442861109972000122e-01 7.346256077289581299e-02 -1.874641329050064087e-01 7.692547142505645752e-02 -5.649354308843612671e-02 -1.919921338558197021e-01 3.969903290271759033e-02 4.117845557630062103e-03
-1.235360950231552124e-01 -7.637960370630025864e-03 2.647731686010956764e-03 -6.606614589691162109e-02 1.051704138517379761e-01 -1.545228809118270874e-02 2.002412378787994385e-01 4.708570614457130432e-02 3.724994957447052002e-01 3.792561590671539307e-02 1.118998602032661438e-01 -2.501052618026733398e-01 8.293911814689636230e-02 9.315726906061172485e-02 1.446722727268934250e-02 1.489795837551355362e-02 1.598502695560455322e-01 1.050995290279388428e-01 2.022646367549896240e-02 -3.191612064838409424e-01 -1.019663661718368530e-01 1.494326293468475342e-01 -1.603753715753555298e-01 -1.111953034996986389e-01 -9.478771686553955078e-02 3.189862668514251709e-01 1.447506099939346313e-01 -5.820473283529281616e-02 3.933733999729156494e-01 -2.282392606139183044e-02 3.176985085010528564e-01 3.073796927928924561e-01
-2.322782278060913086e-01 -8.585318922996520996e-02 2.515900135040283203e-01 -3.739121183753013611e-02 3.825803399085998535e-01 5.583773553371429443e-02 2.595684528350830078e-01 -2.325118631124496460e-01 2.081430852413177490e-01 -3.630064725875854492e-01 5.297385528683662415e-02 1.058304607868194580e-01 -8.391708135604858398e-02 1.467138975858688354e-01 -1.488167047500610352e-01 7.469870150089263916e-02 2.616418898105621338e-02 -1.080410182476043701e-01 4.362930729985237122e-02 -4.567635059356689453e-02 -1.782129257917404175e-01 1.586599051952362061e-01 2.411518059670925140e-02 -1.399800181388854980e-01 -1.901174485683441162e-01 8.078153431415557861e-02 -2.338962703943252563e-01 -1.286571770906448364e-01 -9.084952063858509064e-03 -3.478333353996276855e-01 -7.725325971841812134e-02 1.524313837289810181e-01
-1.459583491086959839e-01 -2.369917184114456177e-01 -4.624608457088470459e-01 1.336455047130584717e-01 2.269672974944114685e-02 -1.632713340222835541e-02 1.994837075471878052e-01 7.862784713506698608e-02 -7.720976322889328003e-02 -4.203640297055244446e-02 3.349123597145080566e-01 1.108418479561805725e-01 6.497508287429809570e-02 3.289392888545989990e-01 -8.015179634094238281e-02 1.143847182393074036e-01 -1.326414793729782104e-01 9.436068357899785042e-04 1.786074936389923096e-01 -1.317802220582962036e-01 -1.518428474664688110e-01 -3.063457310199737549e-01 -7.690338045358657837e-02 -8.657126873731613159e-02 -1.373568922281265259e-01 1.853387653827667236e-01 -8.737604320049285889e-02 2.067832350730895996e-01 1.494456231594085693e-01 9.119252860546112061e-02 2.190895229578018188e-01 2.225313521921634674e-02
-3.012430965900421143e-01 -1.006013080477714539e-01 -2.998682558536529541e-01 2.451594173908233643e-02 3.094063103199005127e-01 -1.484619081020355225e-01 1.812038943171501160e-02 1.573412418365478516e-01 1.864858865737915039e-01 -1.798322051763534546e-01 2.216722443699836731e-02 1.634499728679656982e-01 -2.062451094388961792e-02 3.285347223281860352e-01 1.388810873031616211e-01 9.096971154212951660e-02 3.583805635571479797e-02 5.128001049160957336e-02 1.948134005069732666e-01 -2.366470992565155029e-01 -7.275942713022232056e-02 1.342061161994934082e-01 2.635752595961093903e-02 2.226696461439132690e-01 -1.217438355088233948e-01 2.183141186833381653e-02 2.738130390644073486e-01 2.188453674316406250e-01 3.002344965934753418e-01 -1.074508875608444214e-01 -1.010367497801780701e-01 1.182991564273834229e-01
-1.292771697044372559e-01 -9.487470239400863647e-02 -2.163897454738616943e-01 2.449873089790344238e-01 -3.412137925624847412e-02 2.378585562109947205e-02 2.169791609048843384e-01 -2.544332146644592285e-01 -1.897116899490356445e-01 -1.289192885160446167e-01 2.216798365116119385e-01 -1.196303814649581909e-01 2.277436293661594391e-02 7.668908685445785522e-02 3.669659793376922607e-02 1.664671488106250763e-02 7.585308700799942017e-02 3.173147141933441162e-02 2.380571216344833374e-01 -4.646773040294647217e-01 -1.102941259741783142e-01 -1.677347719669342041e-02 -8.846003562211990356e-02 -3.392789065837860107e-01 -2.318846881389617920e-01 1.574864983558654785e-01 7.310450822114944458e-02 -1.347765773534774780e-01 1.021059527993202209e-01 -2.885066270828247070e-01 -3.496711840853095055e-03 1.389788836240768433e-01
-6.643269956111907959e-02 -3.428033888339996338e-01 -9.655614197254180908e-02 -8.770347386598587036e-02 1.418267637491226196e-01 3.466362878680229187e-02 -2.658027708530426025e-01 3.242253884673118591e-02 3.124332800507545471e-02 -9.803424775600433350e-02 1.885457783937454224e-01 -1.073588803410530090e-01 -1.232297942042350769e-01 3.629414141178131104e-01 3.206442296504974365e-02 -2.731418609619140625e-01 9.337728470563888550e-02 -2.682654932141304016e-02 -4.739632084965705872e-02 -1.689245998859405518e-01 -1.816269904375076294e-01 5.363899469375610352e-02 -1.321634799242019653e-01 6.370569020509719849e-02 -8.328843861818313599e-02 9.608606994152069092e-02 4.253080859780311584e-02 1.485697776079177856e-01 2.618958055973052979e-01 -1.266477704048156738e-01 2.075523883104324341e-01 4.716560244560241699e-01
-2.699320614337921143e-01 -3.081605210900306702e-02 -1.999932825565338135e-01 -6.619915366172790527e-02 7.540347427129745483e-02 3.111535012722015381e-01 1.520953476428985596e-01 -8.071639388799667358e-02 2.444907724857330322e-01 -1.353646069765090942e-01 1.701999753713607788e-01 -1.124897375702857971e-01 6.199810281395912170e-02 1.146746650338172913e-01 1.165561378002166748e-01 -2.188780903816223145e-02 -1.663553342223167419e-02 -9.577574580907821655e-02 -7.912445068359375000e-02 -5.334360003471374512e-01 -7.259980589151382446e-02 6.140336766839027405e-02 -2.232248634099960327e-01 -4.809248447418212891e-02 -1.855268180370330811e-01 1.672200262546539307e-01 -2.476288378238677979e-02 -2.251444309949874878e-01 2.985211014747619629e-01 -2.654939889907836914e-02 8.858215995132923126e-03 1.839713305234909058e-01
-2.102261409163475037e-03 -2.889628112316131592e-01 -2.442016005516052246e-01 4.437370225787162781e-02 4.235557615756988525e-01 6.183357909321784973e-02 2.230293750762939453e-01 -7.507118396461009979e-03 -5.688491091132164001e-02 -5.908703431487083435e-02 -3.758240863680839539e-02 -1.632463559508323669e-02 -1.287040561437606812e-01 2.754322290420532227e-01 -1.802494227886199951e-01 -2.527791261672973633e-01 3.082509338855743408e-02 1.262431591749191284e-01 1.020054817199707031e-01 -4.305087029933929443e-02 -2.542914152145385742e-01 2.625759690999984741e-02 -1.175084710121154785e-01 1.549076288938522339e-01 -2.715630233287811279e-01 3.845081627368927002e-01 3.237714618444442749e-02 -6.744576245546340942e-02 -1.616438776254653931e-01 3.757065907120704651e-02 1.889935433864593506e-01 -4.355680197477340698e-02
-2.354183793067932129e-01 -1.564217358827590942e-01 -1.834568232297897339e-01 -3.704369009938091040e-04 2.901084125041961670e-01 -2.412032708525657654e-02 3.221264481544494629e-01 1.742311269044876099e-01 1.009083911776542664e-02 1.317384559661149979e-02 -3.397749736905097961e-02 5.033626779913902283e-02 5.851194262504577637e-03 4.377946257591247559e-01 -2.023885846138000488e-01 4.255988448858261108e-02 -1.262878030538558960e-01 9.191613644361495972e-02 2.144653350114822388e-01 -1.068034246563911438e-01 -4.798609390854835510e-02 -5.788509920239448547e-02 6.705401092767715454e-02 8.965118229389190674e-02 -1.004406735301017761e-01 4.039876461029052734e-01 2.842393219470977783e-01 1.489038914442062378e-01 2.087570279836654663e-01 -7.742860354483127594e-03 9.410291910171508789e-02 2.031813748180866241e-02
-4.677332937717437744e-02 -4.212874472141265869e-01 7.479760795831680298e-03 -5.102542415261268616e-02 1.173496544361114502e-01 4.594774916768074036e-02 -1.051844879984855652e-01 5.528311431407928467e-02 1.253430396318435669e-01 -1.895739883184432983e-01 2.630568742752075195e-01 9.452174417674541473e-03 5.068073049187660217e-02 4.486479461193084717e-01 -1.848858892917633057e-01 -2.911864519119262695e-01 1.561195310205221176e-02 -6.962592154741287231e-02 1.085673123598098755e-01 -2.247037887573242188e-01 -1.538575347512960434e-02 -5.593781545758247375e-02 -1.173679307103157043e-01 1.595817320048809052e-02 -2.293304502964019775e-01 1.196406856179237366e-01 -1.773538589477539062e-01 1.536709517240524292e-01 -4.476605448871850967e-03 -1.541541367769241333e-01 1.495903879404067993e-01 3.016654849052429199e-01
-1.296381950378417969e-01 -3.459987342357635498e-01 3.962701931595802307e-02 -1.022170018404722214e-02 2.342142015695571899e-01 -3.708734363317489624e-02 7.172346860170364380e-02 -2.199948728084564209e-01 1.481347680091857910e-01 -1.395942177623510361e-02 -1.335251629352569580e-01 -1.568773239850997925e-01 -2.195886373519897461e-01 5.707516893744468689e-02 -1.455565094947814941e-01 8.686009049415588379e-02 1.043104305863380432e-01 -3.069325536489486694e-02 -3.289279043674468994e-01 -2.619602084159851074e-01 -3.353293240070343018e-02 -1.393055021762847900e-01 -2.243237048387527466e-01 -1.493416279554367065e-01 -2.027029246091842651e-01 2.368443012237548828e-01 -1.807744242250919342e-02 -1.656727641820907593e-01 2.338005900382995605e-01 -9.475914388895034790e-02 5.632039159536361694e-02 3.656202256679534912e-01
-7.923022657632827759e-02 -4.140583332628011703e-03 -1.948847621679306030e-01 3.304648399353027344e-01 7.818721979856491089e-02 -1.176185160875320435e-02 2.186177223920822144e-01 -2.867232859134674072e-01 -2.162010669708251953e-01 -1.090630739927291870e-01 2.392577528953552246e-01 -2.535916566848754883e-01 4.527115449309349060e-02 1.962794661521911621e-01 3.730789944529533386e-02 3.042483143508434296e-02 -5.684337764978408813e-02 2.648745197802782059e-03 -5.176599323749542236e-02 -3.587981164455413818e-01 -9.633880690671503544e-04 1.406850200146436691e-02 -7.747364044189453125e-02 -2.678554058074951172e-01 -1.218392848968505859e-01 2.379045039415359497e-01 1.651270836591720581e-01 -9.552165865898132324e-02 1.031064391136169434e-01 -3.437376320362091064e-01 1.350781023502349854e-01 1.403949111700057983e-01
9.650571644306182861e-02 -4.884660840034484863e-01 -1.175760254263877869e-01 2.248781472444534302e-01 2.824616134166717529e-01 -1.418166011571884155e-01 1.597160547971725464e-01 -1.854278594255447388e-01 1.801230907440185547e-01 -3.467603400349617004e-02 1.052528768777847290e-01 -2.012064158916473389e-01 -2.384995855391025543e-02 5.779352411627769470e-02 -1.916649788618087769e-01 -1.019593924283981323e-01 -1.963665783405303955e-01 2.142105847597122192e-01 -1.672639250755310059e-01 -1.186456978321075439e-01 -4.977441579103469849e-02 8.224498480558395386e-02 1.349472627043724060e-02 6.807007640600204468e-02 -3.864391148090362549e-02 -5.697431042790412903e-02 2.350461781024932861e-01 -1.539768576622009277e-01 7.457476109266281128e-02 -3.018369674682617188e-01 2.033824771642684937e-01 -1.713801920413970947e-01
-1.149997711181640625e-01 -6.140062585473060608e-03 -5.356880277395248413e-02 -2.090795189142227173e-01 1.797442138195037842e-01 -1.432709842920303345e-01 -1.009133830666542053e-02 5.732524394989013672e-02 3.280267715454101562e-01 -2.621322274208068848e-01 8.421188592910766602e-02 2.118435055017471313e-01 -1.145462468266487122e-01 2.590760588645935059e-01 -4.126125574111938477e-01 -1.186269298195838928e-01 3.849908336997032166e-02 -4.815132915973663330e-02 1.165450736880302429e-01 -1.932135075330734253e-01 -2.790065109729766846e-01 -3.077061176300048828e-01 1.766951009631156921e-02 4.940333962440490723e-02 -1.586917191743850708e-01 1.482063531875610352e-01 2.069251984357833862e-01 7.951020449399948120e-02 2.221792340278625488e-01 -1.206927970051765442e-01 5.470504052937030792e-03 -2.898545749485492706e-02
-4.879311472177505493e-02 -2.886295318603515625e-01 -2.255929112434387207e-01 -1.155169010162353516e-01 4.265714883804321289e-01 8.329973369836807251e-02 9.589349478483200073e-02 -1.460256725549697876e-01 1.634685099124908447e-01 -2.381022870540618896e-01 5.471280589699745178e-02 2.492131292819976807e-01 -8.541919291019439697e-02 3.183750510215759277e-01 -3.207444772124290466e-02 -2.353268489241600037e-02 1.151850894093513489e-01 1.727380007505416870e-01 3.876814618706703186e-02 1.639947146177291870e-01 -1.619379073381423950e-01 1.270899325609207153e-01 -4.899747669696807861e-02 1.529822796583175659e-01 6.866678595542907715e-02 3.505443036556243896e-01 5.573122948408126831e-02 1.691116392612457275e-01 1.636264920234680176e-01 3.253442235291004181e-03 -1.781460046768188477e-01 -1.199708208441734314e-01
-1.979525536298751831e-01 -3.194460868835449219e-01 -1.209800466895103455e-01 1.631574332714080811e-01 1.865794062614440918e-01 -2.477029412984848022e-01 7.905794680118560791e-02 -6.164403259754180908e-02 1.049155667424201965e-01 -3.227889537811279297e-01 -3.561818599700927734e-02 1.698872745037078857e-01 1.149145513772964478e-01 1.885775774717330933e-01 -2.356057465076446533e-01 2.039930224418640137e-02 3.825315088033676147e-02 -8.872991800308227539e-02 6.032132729887962341e-02 -2.123210281133651733e-01 -1.138319671154022217e-01 -1.250764634460210800e-02 -4.083431959152221680e-01 1.613620817661285400e-01 -3.472768515348434448e-02 2.411567419767379761e-01 -1.348430961370468140e-01 -9.936419874429702759e-02 1.879124939441680908e-01 -9.397344291210174561e-02 -1.017084270715713501e-01 -2.354018092155456543e-01
-1.589234322309494019e-01 -3.675061762332916260e-01 1.726741157472133636e-02 -1.183691844344139099e-01 2.500869035720825195e-01 4.351587221026420593e-02 -1.472669243812561035e-01 -5.344863608479499817e-02 -7.310338318347930908e-02 -2.319602519273757935e-01 -6.967263668775558472e-02 -1.770650781691074371e-02 -1.238256543874740601e-01 3.275111913681030273e-01 8.203661441802978516e-02 -2.510518729686737061e-01 1.536177247762680054e-01 1.640466414391994476e-02 5.498638376593589783e-02 -1.020914390683174133e-01 -1.881172414869070053e-03 7.758252322673797607e-03 -1.217582225799560547e-01 1.530440300703048706e-01 -3.122930973768234253e-02 8.265244960784912109e-02 2.154218703508377075e-01 9.372305870056152344e-02 2.942195236682891846e-01 -1.281761825084686279e-01 2.915973365306854248e-01 3.912485837936401367e-01
-1.468224674463272095e-01 -3.522904813289642334e-01 -4.629700481891632080e-01 4.456680733710527420e-03 3.400938510894775391e-01 3.244381770491600037e-02 5.975773185491561890e-02 -2.678277157247066498e-02 1.547384709119796753e-01 -1.875198632478713989e-02 -2.810235135257244110e-02 -6.341080367565155029e-02 -6.795819103717803955e-02 1.363872140645980835e-01 -4.182501882314682007e-02 -6.070145219564437866e-02 -1.157798096537590027e-01 1.120626926422119141e-01 2.288318276405334473e-01 -7.585405558347702026e-02 -2.143164724111557007e-01 -6.000201776623725891e-02 -1.454931497573852539e-01 5.984450876712799072e-02 -2.767752669751644135e-02 3.614499866962432861e-01 1.723037660121917725e-01 3.176780641078948975e-01 9.237097948789596558e-02 3.422847762703895569e-02 -1.725368574261665344e-02 1.755691170692443848e-01
5.051062628626823425e-02 -3.765855133533477783e-01 -4.796276092529296875e-01 -1.404232607455924153e-04 4.054240882396697998e-01 1.324630379676818848e-01 -1.969034597277641296e-02 -1.846504956483840942e-01 9.409541636705398560e-02 -1.693827956914901733e-01 8.154218643903732300e-02 5.713659524917602539e-02 2.127177082002162933e-02 1.643205881118774414e-01 -4.011090379208326340e-03 -6.160885468125343323e-02 -1.451157182455062866e-01 1.383830159902572632e-01 1.644432544708251953e-01 -8.129818737506866455e-02 -2.916137576103210449e-01 4.495954513549804688e-02 -1.761606981744989753e-04 7.525555789470672607e-02 -4.898497089743614197e-02 1.983489096164703369e-01 2.123153954744338989e-01 2.115193307399749756e-01 1.526090502738952637e-01 8.370076119899749756e-02 -2.235597185790538788e-02 3.910234570503234863e-02
-7.468529790639877319e-02 -1.927874684333801270e-01 -1.390165686607360840e-01 2.619585096836090088e-01 -2.089004777371883392e-02 -1.486861407756805420e-01 1.524923741817474365e-01 -1.058403253555297852e-01 -4.097206518054008484e-02 -9.863460808992385864e-02 3.069373369216918945e-01 -1.491381675004959106e-01 7.238718867301940918e-02 2.251012064516544342e-02 -1.827551424503326416e-01 2.605702728033065796e-02 1.857130229473114014e-01 2.309880107641220093e-01 2.098381146788597107e-02 5.743646249175071716e-02 1.183141544461250305e-01 8.543491363525390625e-03 -3.330489993095397949e-01 1.462882012128829956e-01 -1.498669683933258057e-01 3.244204446673393250e-02 2.506483532488346100e-02 3.349767252802848816e-02 4.495212137699127197e-01 -3.964403271675109863e-01 -1.205055266618728638e-01 -8.732710033655166626e-02
1.034869775176048279e-01 -1.814070940017700195e-01 2.371763288974761963e-01 -7.688417285680770874e-02 1.072985604405403137e-01 -2.969361655414104462e-02 8.064294606447219849e-02 2.413217723369598389e-01 2.284106761217117310e-01 -6.276131421327590942e-02 1.921955347061157227e-01 5.519125238060951233e-02 3.685053437948226929e-02 2.512447349727153778e-02 7.926811277866363525e-02 5.848138779401779175e-02 8.869457244873046875e-02 2.625027000904083252e-01 6.637718528509140015e-02 -1.561423838138580322e-01 -2.832182943820953369e-01 -3.287298977375030518e-01 -2.362350970506668091e-01 -1.282458901405334473e-01 -5.659028142690658569e-02 3.419654667377471924e-01 1.074824854731559753e-02 -2.054294198751449585e-01 2.248020619153976440e-01 -3.305180966854095459e-01 -1.190945878624916077e-01 8.236279338598251343e-02
2.185440622270107269e-02 -1.506624966859817505e-01 -3.719839751720428467e-01 -6.726944446563720703e-02 2.189028263092041016e-01 -1.115123257040977478e-01 2.815246880054473877e-01 -2.093441635370254517e-01 -5.215726327151060104e-03 -3.140123561024665833e-02 3.366233706474304199e-01 -2.909168004989624023e-01 -2.041106671094894409e-01 -7.181038707494735718e-02 -9.456737339496612549e-02 -1.302329301834106445e-01 -3.391193225979804993e-02 -1.003170944750308990e-02 -1.652132719755172729e-02 -2.475215345621109009e-01 -1.948617398738861084e-01 -1.853932142257690430e-01 -4.216339811682701111e-02 -1.530367285013198853e-01 8.101120591163635254e-02 3.745888173580169678e-01 -4.860652610659599304e-02 -8.126795291900634766e-02 2.294249832630157471e-01 7.091986387968063354e-02 6.913305073976516724e-02 1.367954164743423462e-02
-2.136266231536865234e-01 -8.011063188314437866e-02 -1.902660913765430450e-02 7.495012134313583374e-02 2.279378324747085571e-01 8.988234214484691620e-03 3.668053746223449707e-01 -5.239091441035270691e-02 3.141456544399261475e-01 -2.136910557746887207e-01 -3.003978356719017029e-02 2.544054063037037849e-03 -5.450950190424919128e-02 1.158368960022926331e-01 -1.984501183032989502e-01 1.088551059365272522e-02 -1.056540943682193756e-02 2.508291602134704590e-01 -7.831289619207382202e-02 -2.480791360139846802e-01 -1.020732745528221130e-01 -7.888003438711166382e-02 2.224007621407508850e-02 -4.694474488496780396e-02 -2.002126723527908325e-01 4.178225249052047729e-02 3.589950874447822571e-02 -2.401777654886245728e-01 2.573955953121185303e-01 -1.649543792009353638e-01 3.518699705600738525e-01 -2.887318134307861328e-01
-4.317774623632431030e-02 -3.846603929996490479e-01 -9.440155327320098877e-02 -7.450759410858154297e-02 1.666384935379028320e-01 9.919854253530502319e-02 -1.736947149038314819e-01 8.970873057842254639e-02 9.095624834299087524e-02 -1.092311441898345947e-01 7.406022399663925171e-02 -4.298660904169082642e-02 5.011777579784393311e-02 3.395181298255920410e-01 -7.287389039993286133e-02 -2.382784932851791382e-01 2.178935259580612183e-01 -3.685655817389488220e-02 -1.386993825435638428e-01 -1.262945383787155151e-01 -1.921773254871368408e-01 -2.980970777571201324e-02 -1.708927005529403687e-01 2.115117460489273071e-01 -7.494539022445678711e-02 8.000691235065460205e-02 1.137213632464408875e-01 1.476830542087554932e-01 1.892313212156295776e-01 -1.161611229181289673e-01 1.365326792001724243e-01 4.919186234474182129e-01
-1.510482132434844971e-01 -4.506154656410217285e-01 -2.577137053012847900e-01 -7.348062098026275635e-02 4.427230358123779297e-01 -8.858484216034412384e-03 -5.767927318811416626e-02 -1.143302097916603088e-01 -8.164131641387939453e-02 -9.906864911317825317e-02 2.054313942790031433e-02 -1.357794106006622314e-01 -9.997159242630004883e-02 8.698378503322601318e-02 1.935492604970932007e-01 1.735339872539043427e-02 2.551794052124023438e-01 6.266876123845577240e-03 2.048507928848266602e-01 5.852693691849708557e-02 3.128051012754440308e-02 2.932390756905078888e-02 -2.362601757049560547e-01 -6.534484028816223145e-02 -5.229458957910537720e-02 1.266759703867137432e-03 5.396928638219833374e-02 1.106253862380981445e-01 4.023699462413787842e-01 1.248917505145072937e-01 1.672349870204925537e-01 5.785186216235160828e-02
3.561758399009704590e-01 -2.804595530033111572e-01 -2.730382978916168213e-01 -8.279605209827423096e-02 2.487933933734893799e-01 -1.372286528348922729e-01 2.812652289867401123e-01 -2.583373188972473145e-01 -8.475747704505920410e-02 3.615042427554726601e-03 2.356350421905517578e-01 -2.356917411088943481e-01 6.834967434406280518e-02 -9.321019798517227173e-02 -2.494120001792907715e-01 -1.379677802324295044e-01 -3.020406141877174377e-02 1.185277700424194336e-01 -2.011270821094512939e-01 -1.482154577970504761e-01 -1.109555661678314209e-01 -6.722597870975732803e-03 -4.889279976487159729e-02 1.398356407880783081e-01 -1.695798039436340332e-01 2.821755595505237579e-02 2.538057267665863037e-01 -3.002250194549560547e-02 1.636960357427597046e-01 -1.512683779001235962e-01 -7.559842616319656372e-02 -1.080630421638488770e-01
6.911927461624145508e-02 4.828946664929389954e-02 -3.001080155372619629e-01 2.137288451194763184e-02 2.665929794311523438e-01 -6.887000054121017456e-02 1.708866208791732788e-01 -3.638541698455810547e-01 6.300142407417297363e-02 -1.138106510043144226e-01 2.007419466972351074e-01 1.513047888875007629e-02 4.789477586746215820e-02 -2.068200614303350449e-03 -2.146992534399032593e-01 -1.451408863067626953e-01 -1.961047053337097168e-01 -3.592811897397041321e-02 2.205270081758499146e-01 -1.780888065695762634e-02 -2.803134322166442871e-01 -1.127349436283111572e-01 -9.959792345762252808e-02 1.592013239860534668e-01 2.409860491752624512e-01 1.385295689105987549e-01 -2.012527883052825928e-01 -9.900353848934173584e-02 1.716741323471069336e-01 -3.441621959209442139e-01 2.168532013893127441e-01 1.712471805512905121e-02
-2.360292226076126099e-01 -2.628996074199676514e-01 -1.603328883647918701e-01 1.629761904478073120e-01 1.897482872009277344e-01 1.762697398662567139e-01 3.059368729591369629e-01 -1.598692499101161957e-02 2.430969625711441040e-01 -5.157982558012008667e-02 6.404089275747537613e-03 -1.834889799356460571e-01 -2.017934769392013550e-01 9.750203788280487061e-02 1.366224437952041626e-01 -1.058235689997673035e-01 -2.183402329683303833e-01 4.986864700913429260e-02 -1.749616712331771851e-01 8.276060223579406738e-02 1.109633892774581909e-01 -5.631259456276893616e-02 -1.450740993022918701e-01 8.723723143339157104e-02 1.099209766834974289e-02 1.856423020362854004e-01 1.359855979681015015e-01 -2.763196527957916260e-01 1.663106679916381836e-01 -2.359238117933273315e-01 3.395715951919555664e-01 1.631032675504684448e-01
-4.136221483349800110e-02 -1.905519813299179077e-01 -3.634895384311676025e-02 -1.679852008819580078e-01 3.709669411182403564e-01 -1.179835349321365356e-01 4.707883596420288086e-01 4.496263340115547180e-02 2.081546038389205933e-01 -1.092584505677223206e-01 1.360559016466140747e-01 -3.304817378520965576e-01 -3.287116438150405884e-02 -4.165478423237800598e-02 9.665252873674035072e-04 1.074693277478218079e-01 1.620745062828063965e-01 2.767595229670405388e-03 -2.353993989527225494e-02 -3.193370699882507324e-01 -1.615488827228546143e-01 -9.957715868949890137e-02 9.338199347257614136e-02 -1.158058792352676392e-01 -2.242272645235061646e-01 8.172317594289779663e-02 4.671721905469894409e-02 -4.519936069846153259e-02 8.115129917860031128e-02 -1.846686750650405884e-01 2.064088881015777588e-01 1.686770468950271606e-01
-2.734961807727813721e-01 1.004313863813877106e-02 -1.959968358278274536e-01 -1.722162365913391113e-01 1.510648578405380249e-01 -6.607818603515625000e-02 4.869154840707778931e-02 -2.694866657257080078e-01 2.878970205783843994e-01 -6.275016069412231445e-02 3.764326870441436768e-01 -1.749437153339385986e-01 1.205083280801773071e-01 2.681602537631988525e-01 2.674555964767932892e-02 -1.190820932388305664e-01 1.315609663724899292e-01 1.149342656135559082e-01 -3.176425993442535400e-01 -4.255973268300294876e-03 1.302068121731281281e-02 -1.101730838418006897e-01 -7.381257135421037674e-03 8.877918124198913574e-03 -2.855793386697769165e-02 -1.056592166423797607e-01 2.487584352493286133e-01 8.875105413608253002e-05 3.114462494850158691e-01 -1.911190599203109741e-01 -1.992998570203781128e-01 5.837685242295265198e-02
-2.623586058616638184e-01 -1.483438760042190552e-01 -1.456568986177444458e-01 -3.296829527243971825e-03 1.155785620212554932e-01 2.667277306318283081e-02 -1.075714528560638428e-01 -2.436979860067367554e-01 -4.941041022539138794e-02 -2.048787474632263184e-01 2.534136772155761719e-01 -2.487183362245559692e-01 1.131169050931930542e-01 1.463524699211120605e-01 -6.938913464546203613e-02 -1.472956966608762741e-02 -1.235658079385757446e-01 2.108134478330612183e-01 8.374954573810100555e-03 -1.913337260484695435e-01 2.310570925474166870e-01 2.197878994047641754e-02 -1.964060664176940918e-01 -3.426633775234222412e-02 -3.807286024093627930e-01 2.724160999059677124e-02 3.155500069260597229e-02 2.057775259017944336e-01 4.084333479404449463e-01 -2.591194026172161102e-02 1.869140416383743286e-01 -1.081230193376541138e-01
-1.475222706794738770e-01 -6.149348244071006775e-02 -2.129401564598083496e-01 2.577396854758262634e-02 1.690611392259597778e-01 -8.970130234956741333e-02 2.853244841098785400e-01 -1.215507090091705322e-01 1.071297302842140198e-01 -1.466641724109649658e-01 -1.249042153358459473e-01 6.819878518581390381e-02 1.327749490737915039e-01 1.250203549861907959e-01 -1.800898462533950806e-01 3.204602748155593872e-02 8.378577232360839844e-02 -2.303975671529769897e-01 -2.197885513305664062e-01 -1.431486308574676514e-01 -3.083118498325347900e-01 -1.963746100664138794e-01 -1.747318059206008911e-01 4.317177087068557739e-02 3.998771905899047852e-01 3.220417723059654236e-02 2.107377350330352783e-01 -2.306022197008132935e-01 2.300585657358169556e-01 -1.549985110759735107e-01 2.127940356731414795e-01 -1.442666980437934399e-03
-8.096951991319656372e-02 2.040406689047813416e-03 -8.633802086114883423e-02 9.292005747556686401e-02 1.180006638169288635e-01 1.409223675727844238e-01 -2.080895192921161652e-02 -2.884582281112670898e-01 -7.660369575023651123e-02 -2.501527070999145508e-01 2.400961518287658691e-02 1.588436067104339600e-01 -2.466171383857727051e-01 5.504220724105834961e-02 -8.101600408554077148e-02 -9.278470277786254883e-02 3.689679782837629318e-03 1.738588213920593262e-01 1.989894174039363861e-02 9.908138215541839600e-02 -3.892530202865600586e-01 1.549068093299865723e-01 -3.044010698795318604e-01 -7.419892400503158569e-02 -6.815016269683837891e-02 1.050972640514373779e-01 -1.199690401554107666e-01 -1.926469951868057251e-01 4.037088751792907715e-01 -6.489365547895431519e-02 3.681080043315887451e-01 5.126859992742538452e-02
-5.379271134734153748e-02 -1.902083158493041992e-01 -6.351092457771301270e-02 3.895787149667739868e-02 4.508380889892578125e-01 -4.709298536181449890e-02 2.760879695415496826e-01 -1.354237496852874756e-01 1.291773468255996704e-01 -3.317407891154289246e-02 1.683069318532943726e-01 9.847209602594375610e-02 -2.738742902874946594e-02 -3.018623590469360352e-02 4.778106883168220520e-02 3.759061917662620544e-02 -1.414603441953659058e-01 3.569588437676429749e-02 1.733298301696777344e-01 -1.215994656085968018e-01 -1.263951212167739868e-01 1.885164529085159302e-01 -6.682307273149490356e-02 4.463404417037963867e-01 -8.987757563591003418e-02 2.310377508401870728e-01 1.164642870426177979e-01 2.291795760393142700e-01 2.069251239299774170e-01 1.402871161699295044e-01 -4.845242574810981750e-02 2.836655974388122559e-01
-2.217441350221633911e-01 -3.809298574924468994e-01 -9.114495664834976196e-02 -1.734768226742744446e-02 1.809688806533813477e-01 -3.745199739933013916e-02 8.326615393161773682e-02 -3.329826593399047852e-01 -5.829062312841415405e-02 -1.185011044144630432e-01 8.176366984844207764e-02 -1.559856906533241272e-02 1.554215848445892334e-01 1.865244358777999878e-01 -4.294629096984863281e-01 -2.721361815929412842e-02 -1.580733954906463623e-01 1.974173188209533691e-01 2.416399307548999786e-02 7.729769498109817505e-02 -2.586205899715423584e-01 -7.175742834806442261e-02 1.478729695081710815e-01 -1.718388199806213379e-01 -1.986125856637954712e-01 9.510878473520278931e-02 1.892890483140945435e-01 -2.724679373204708099e-02 -5.158435553312301636e-02 -2.997894883155822754e-01 -6.564884632825851440e-02 -2.823426201939582825e-02
-2.023328542709350586e-01 -2.559175193309783936e-01 -1.300660818815231323e-01 2.735096402466297150e-02 3.202686011791229248e-01 1.187206208705902100e-01 7.354380190372467041e-02 -2.412181198596954346e-01 1.336418092250823975e-01 -4.333715885877609253e-02 -1.985321566462516785e-02 -9.075493365526199341e-02 -2.310010045766830444e-01 3.060804866254329681e-02 -4.428872838616371155e-03 9.734274819493293762e-03 1.105767041444778442e-01 2.554070055484771729e-01 -1.978092044591903687e-01 -2.759647965431213379e-01 -1.373095001326873899e-04 -4.080507457256317139e-01 -2.933559417724609375e-01 -2.092109769582748413e-01 -1.604786068201065063e-01 1.166288256645202637e-01 -1.058815643191337585e-01 -5.771780759096145630e-02 1.199907436966896057e-02 -1.312367152422666550e-02 6.815795600414276123e-02 2.547985911369323730e-01
1.065137013792991638e-01 -1.215768009424209595e-01 -5.432352051138877869e-02 -1.545744091272354126e-01 1.816868633031845093e-01 -1.283085197210311890e-01 3.634832799434661865e-01 1.210514921694993973e-02 2.182421833276748657e-01 -6.081014126539230347e-02 2.034523189067840576e-01 -4.917846247553825378e-02 -2.091650068759918213e-01 -2.116405591368675232e-02 -1.021205708384513855e-01 -2.484350651502609253e-01 8.825927041471004486e-03 -1.274231448769569397e-02 -5.177087709307670593e-02 -1.340098232030868530e-01 -1.556509435176849365e-01 -1.545558124780654907e-01 3.312350064516067505e-02 -1.888318657875061035e-01 -1.266633570194244385e-01 4.826609790325164795e-01 1.545324921607971191e-01 2.630011364817619324e-02 3.344763517379760742e-01 -4.601074755191802979e-02 -9.017803706228733063e-03 -2.457760572433471680e-01
-2.392248958349227905e-01 -1.439523994922637939e-01 -1.868966668844223022e-01 1.141095757484436035e-01 3.686187863349914551e-01 -1.053599417209625244e-01 7.935228198766708374e-02 -8.011066913604736328e-02 5.857055634260177612e-02 -5.372176319360733032e-02 1.259371638298034668e-01 2.839469015598297119e-01 -1.515020877122879028e-01 -1.141534000635147095e-01 2.154061645269393921e-01 -3.691587969660758972e-02 -7.513836026191711426e-02 -2.793251574039459229e-01 -7.208082079887390137e-02 -1.714808344841003418e-01 -1.724677085876464844e-01 3.623080253601074219e-02 -2.532557249069213867e-01 -1.319731324911117554e-01 1.571967452764511108e-01 1.136222630739212036e-01 2.809676826000213623e-01 -1.701723784208297729e-01 2.176273316144943237e-01 -2.617277204990386963e-01 1.667658388614654541e-01 -8.817378431558609009e-02
7.984380424022674561e-02 -2.300932258367538452e-01 -6.177805736660957336e-02 -2.393823862075805664e-01 2.891350388526916504e-01 1.145668514072895050e-02 4.406985938549041748e-01 -3.233622387051582336e-02 4.017892777919769287e-01 -2.125309109687805176e-01 9.512194991111755371e-02 -2.297427207231521606e-01 -2.932881563901901245e-02 4.335444048047065735e-02 -4.722766205668449402e-02 2.222652882337570190e-01 1.513682305812835693e-01 2.223302237689495087e-02 -1.015285626053810120e-01 -7.183519750833511353e-02 -2.549988329410552979e-01 -1.386206597089767456e-01 5.141741782426834106e-02 -1.436345875263214111e-01 -7.199215143918991089e-02 5.551604181528091431e-02 1.277071237564086914e-01 9.272286295890808105e-02 6.727556884288787842e-02 -1.418762058019638062e-01 1.381726413965225220e-01 2.333597838878631592e-01
-2.057357430458068848e-01 6.907074246555566788e-03 5.871757864952087402e-02 1.817835569381713867e-01 3.249602019786834717e-01 -9.209749102592468262e-02 2.468310743570327759e-01 -2.676268517971038818e-01 3.039855360984802246e-01 -2.856966853141784668e-01 2.050297409296035767e-01 8.528550714254379272e-02 2.633918225765228271e-01 1.454037576913833618e-01 -1.258556693792343140e-01 1.208805069327354431e-01 -1.063793227076530457e-01 3.055903315544128418e-01 1.504279971122741699e-01 -1.461205184459686279e-01 -5.921956151723861694e-02 2.333397716283798218e-01 -4.421930015087127686e-02 -2.003146894276142120e-02 -4.833804070949554443e-02 4.748023115098476410e-03 -1.061899140477180481e-01 1.144201830029487610e-01 7.227560132741928101e-02 -2.932476997375488281e-01 -2.747572958469390869e-02 4.998366162180900574e-02
1.620919704437255859e-01 -2.079219520092010498e-01 -1.338797956705093384e-01 1.512306928634643555e-01 1.279764324426651001e-01 1.955146789550781250e-01 1.266644001007080078e-01 -1.642272770404815674e-01 9.433396905660629272e-02 -3.504156172275543213e-01 3.835019469261169434e-01 1.597287654876708984e-01 -4.907197505235671997e-02 2.490461468696594238e-01 -5.482835229486227036e-03 2.182383462786674500e-02 1.625440269708633423e-02 -1.337300240993499756e-01 9.102620184421539307e-02 -9.903873503208160400e-02 1.421248912811279297e-01 -7.361493259668350220e-02 -1.921342462301254272e-01 5.640001967549324036e-02 1.348783373832702637e-01 1.018569022417068481e-01 -7.087570428848266602e-02 5.924312025308609009e-02 6.925010681152343750e-02 -4.574506580829620361e-01 2.636792063713073730e-01 1.501167379319667816e-02
-8.618371933698654175e-02 7.970809936523437500e-03 -1.584543883800506592e-01 -2.069782279431819916e-02 1.216374561190605164e-01 1.710044890642166138e-01 1.491456329822540283e-01 1.870059967041015625e-01 1.631657034158706665e-01 -2.522132098674774170e-01 4.549647681415081024e-03 9.493026882410049438e-02 2.238053129985928535e-03 2.261136323213577271e-01 -2.338514775037765503e-01 -1.239083632826805115e-01 -1.299227327108383179e-01 -2.619090676307678223e-01 2.637932449579238892e-02 -1.210101246833801270e-01 -2.874920964241027832e-01 -2.796401083469390869e-01 2.009191550314426422e-02 -1.128634363412857056e-01 -2.014856189489364624e-01 -9.766173548996448517e-03 3.434932231903076172e-01 1.076072305440902710e-01 3.336811959743499756e-01 -4.021549224853515625e-02 2.952962517738342285e-01 7.273264694958925247e-03
-9.648594260215759277e-02 -5.765188857913017273e-02 3.440586477518081665e-02 5.597103759646415710e-02 5.076100230216979980e-01 -1.845313608646392822e-01 2.003732174634933472e-01 1.378017570823431015e-02 1.196897029876708984e-01 -2.395347803831100464e-01 1.092959120869636536e-01 1.511672139167785645e-01 1.244073659181594849e-01 3.464705944061279297e-01 -3.862415626645088196e-02 -3.836086392402648926e-02 6.737435609102249146e-02 2.148804962635040283e-01 2.978773713111877441e-01 -2.892861366271972656e-01 -5.241400375962257385e-02 1.407709121704101562e-01 -7.329586893320083618e-02 -8.130109310150146484e-02 1.228879243135452271e-01 2.091350406408309937e-01 -1.039712280035018921e-01 -2.604675889015197754e-01 8.519078046083450317e-02 1.345682609826326370e-02 3.741669654846191406e-02 -4.474303126335144043e-02
1.110119000077247620e-01 -1.475196778774261475e-01 2.673543430864810944e-02 -5.715326406061649323e-03 4.308276250958442688e-02 2.659122645854949951e-01 2.270597815513610840e-01 5.850350856781005859e-02 4.015403985977172852e-01 -1.985586881637573242e-01 2.295661419630050659e-01 1.468878425657749176e-02 8.305203914642333984e-02 -5.499035120010375977e-02 -5.411228910088539124e-02 8.410281501710414886e-03 3.035590946674346924e-01 3.278813883662223816e-02 3.008469641208648682e-01 -2.223469018936157227e-01 -1.656901240348815918e-01 9.437759965658187866e-02 -7.340324670076370239e-02 1.992776095867156982e-01 -2.232032865285873413e-01 1.476448029279708862e-01 2.485809475183486938e-01 8.655398152768611908e-03 3.287508785724639893e-01 -8.277141302824020386e-02 8.397141844034194946e-02 3.209065645933151245e-02
-3.154493868350982666e-01 -2.293656468391418457e-01 -2.562466263771057129e-01 2.087958455085754395e-01 4.579435586929321289e-01 -1.165278255939483643e-01 7.253085076808929443e-02 -7.962791621685028076e-02 1.465548425912857056e-01 2.534520253539085388e-02 7.099604606628417969e-02 -2.722287476062774658e-01 -2.228439301252365112e-01 -3.285183338448405266e-03 1.205548569560050964e-01 -9.984536468982696533e-02 -1.128085255622863770e-01 7.917901873588562012e-02 -3.554653003811836243e-02 -2.242553681135177612e-01 1.367364525794982910e-01 -2.812787890434265137e-01 -2.623304426670074463e-01 -7.099716458469629288e-03 -7.095136493444442749e-02 6.683082133531570435e-02 1.238752901554107666e-01 -1.752604693174362183e-01 1.461813896894454956e-01 -1.048984453082084656e-01 -4.461161047220230103e-02 -3.367866203188896179e-02
-2.115011960268020630e-01 9.073581546545028687e-02 1.003639250993728638e-01 1.057969778776168823e-01 3.153698742389678955e-01 3.646526113152503967e-02 2.563222944736480713e-01 -2.997343242168426514e-01 7.584787160158157349e-02 -1.738346517086029053e-01 -6.938891857862472534e-02 1.156836971640586853e-01 1.283587813377380371e-01 2.868848145008087158e-01 8.087459951639175415e-02 -1.275325417518615723e-01 2.005333304405212402e-01 1.796725094318389893e-01 1.279758810997009277e-01 -2.490289509296417236e-01 1.258870959281921387e-01 1.555780470371246338e-01 -1.062176972627639771e-01 -7.221108675003051758e-02 5.966160446405410767e-02 -1.177986618131399155e-02 2.180872559547424316e-01 1.208159103989601135e-01 3.574853837490081787e-01 -2.809636592864990234e-01 -3.568382188677787781e-02 -1.112708374857902527e-01
-4.134375229477882385e-02 -2.977790236473083496e-01 -4.089430272579193115e-01 -9.884231723845005035e-03 3.039111495018005371e-01 3.054637908935546875e-01 2.331421077251434326e-01 -1.143833771347999573e-01 1.921086609363555908e-01 1.515560131520032883e-02 1.234344542026519775e-01 9.750735014677047729e-02 -2.061839252710342407e-01 2.451880127191543579e-01 -4.857779666781425476e-02 -1.947316378355026245e-01 -2.393048107624053955e-01 1.309781987220048904e-02 2.102750241756439209e-01 -1.063218340277671814e-02 -1.249245107173919678e-01 -1.417354308068752289e-02 5.442968383431434631e-02 -2.343860827386379242e-02 -6.537178903818130493e-02 1.120087951421737671e-01 1.866102069616317749e-01 2.506186068058013916e-01 4.366425052285194397e-02 6.935019046068191528e-02 3.577419742941856384e-02 2.021256834268569946e-01
-6.666562054306268692e-03 -1.581536382436752319e-01 -2.199719399213790894e-01 -3.412188496440649033e-03 2.216511070728302002e-01 7.537845522165298462e-02 5.264803171157836914e-01 -1.864960640668869019e-01 2.182399779558181763e-01 9.570582211017608643e-02 1.403889209032058716e-01 -7.146506011486053467e-02 9.951937198638916016e-02 2.031461447477340698e-01 -1.082929875701665878e-02 -9.035620838403701782e-02 5.120408604852855206e-04 1.226133778691291809e-01 -1.436123549938201904e-01 -4.122421145439147949e-01 -3.445051610469818115e-02 -1.571107953786849976e-01 -1.613352447748184204e-01 -2.137827277183532715e-01 -4.202085733413696289e-02 -6.562772393226623535e-02 -5.456020683050155640e-02 7.652425765991210938e-02 -1.478162854909896851e-01 -1.601552963256835938e-01 -4.837359860539436340e-02 2.253039628267288208e-01
-8.538199961185455322e-02 -7.618983834981918335e-02 -2.557026147842407227e-01 2.341825366020202637e-01 3.622690141201019287e-01 -1.219233050942420959e-01 2.793900370597839355e-01 -1.961800605058670044e-01 6.029010564088821411e-02 -1.460762768983840942e-01 2.245260477066040039e-01 1.095935627818107605e-01 2.932604253292083740e-01 1.976233422756195068e-01 1.139700934290885925e-01 -1.620937734842300415e-01 1.222373917698860168e-02 1.679295599460601807e-01 7.546820491552352905e-02 -1.623355448246002197e-01 -1.548596024513244629e-01 -1.199426949024200439e-01 3.609150648117065430e-02 1.079312935471534729e-01 2.738213539123535156e-02 3.683315217494964600e-01 5.054080858826637268e-02 -4.324822500348091125e-02 2.343295812606811523e-01 4.750141873955726624e-03 -1.628632247447967529e-01 -1.352656781673431396e-01
-2.193982154130935669e-01 -2.532846853137016296e-02 -1.781936436891555786e-01 -1.441917121410369873e-01 1.408867239952087402e-01 -6.728833168745040894e-02 2.491728067398071289e-01 -5.509583652019500732e-02 7.959538139402866364e-03 -2.530022859573364258e-01 3.399929106235504150e-01 -5.092975869774818420e-02 -8.143014460802078247e-02 3.335722088813781738e-01 4.141431674361228943e-02 -7.592527568340301514e-02 7.355149090290069580e-02 -1.882367022335529327e-02 -1.758256107568740845e-01 -2.011195719242095947e-01 -1.910201311111450195e-01 -1.577971577644348145e-01 1.196222081780433655e-01 3.561719134449958801e-02 9.880156256258487701e-03 -1.037224382162094116e-01 3.200327157974243164e-01 4.234766587615013123e-02 3.760830760002136230e-01 -9.526591002941131592e-02 -2.770609855651855469e-01 7.137276232242584229e-02
7.168419659137725830e-02 -1.494814455509185791e-01 1.577601432800292969e-01 -7.420454919338226318e-02 1.672682762145996094e-01 -1.714633852243423462e-01 2.748067975044250488e-01 4.936465620994567871e-02 1.627509742975234985e-01 4.641932249069213867e-02 1.872438341379165649e-01 -2.736280262470245361e-01 1.086007431149482727e-02 3.188983798027038574e-01 3.786365687847137451e-02 2.494368255138397217e-01 2.868576943874359131e-01 -2.116411179304122925e-02 2.196635119616985321e-02 -1.173847764730453491e-01 -3.194902539253234863e-01 -1.311907917261123657e-01 -2.442891448736190796e-01 -8.275774866342544556e-02 -2.050800025463104248e-01 2.183982133865356445e-01 8.506004512310028076e-02 -5.093513429164886475e-02 1.417137980461120605e-01 -2.570748627185821533e-01 -7.253327965736389160e-02 1.700642257928848267e-01
-8.754161000251770020e-02 -1.549151539802551270e-01 -1.303576231002807617e-01 -1.916894875466823578e-02 1.843062937259674072e-01 -1.097903307527303696e-02 4.808497130870819092e-01 -2.151237986981868744e-02 2.787989377975463867e-01 -2.100484222173690796e-01 2.195428758859634399e-01 -3.984578251838684082e-01 -1.167780160903930664e-02 -7.000368833541870117e-02 -8.200980722904205322e-02 3.519460326060652733e-03 2.353358455002307892e-02 1.459226161241531372e-01 -4.176034126430749893e-03 -3.770126104354858398e-01 -1.915505975484848022e-01 3.168174996972084045e-02 6.914999336004257202e-02 -1.793704479932785034e-01 -1.692039072513580322e-01 1.825451701879501343e-01 6.204889714717864990e-02 -5.811030277982354164e-04 2.746920846402645111e-02 -5.230060219764709473e-02 1.426108926534652710e-02 1.909612417221069336e-01
1.052772924304008484e-01 -3.847456574440002441e-01 -2.083539664745330811e-01 -8.601950854063034058e-02 3.415287137031555176e-01 1.787309348583221436e-01 1.845204681158065796e-01 -7.066627591848373413e-02 1.932422965764999390e-01 -1.004661768674850464e-01 2.590169012546539307e-01 -1.516135409474372864e-02 1.008356828242540359e-02 2.554400861263275146e-01 4.951297119259834290e-02 -1.199170872569084167e-01 -1.540457010269165039e-01 3.497612476348876953e-02 1.923150755465030670e-02 -7.338012009859085083e-02 -2.422833740711212158e-01 -4.586722701787948608e-03 2.520869374275207520e-01 2.950093150138854980e-01 -6.369467824697494507e-02 1.982514560222625732e-01 6.980336457490921021e-02 1.614183038473129272e-01 2.344175130128860474e-01 1.479556262493133545e-01 1.091673299670219421e-01 4.952191561460494995e-02
-1.484014838933944702e-01 8.492454141378402710e-02 -1.371191143989562988e-01 -9.007502347230911255e-02 3.710171580314636230e-01 2.768608555197715759e-02 1.108272448182106018e-01 1.453280150890350342e-01 1.990304589271545410e-01 -2.808595597743988037e-01 4.485088214278221130e-02 8.874796330928802490e-02 1.892751827836036682e-02 1.006732732057571411e-01 -2.473503947257995605e-01 -9.022628888487815857e-03 3.417010232806205750e-02 -8.490298688411712646e-02 6.161562353372573853e-02 -9.829166531562805176e-02 -3.884843587875366211e-01 -2.814821600914001465e-01 6.057568639516830444e-02 -1.626768708229064941e-01 -1.625687628984451294e-01 1.476608663797378540e-01 1.653520911931991577e-01 1.278786659240722656e-01 3.647397160530090332e-01 -2.259030789136886597e-01 5.499943345785140991e-02 -1.036741808056831360e-01
-9.783374518156051636e-02 3.972332179546356201e-02 -7.236316800117492676e-02 6.773567944765090942e-02 3.568495213985443115e-01 5.786941573023796082e-02 -6.728723645210266113e-02 -9.204171597957611084e-02 9.203115105628967285e-02 -1.075483709573745728e-01 1.393160820007324219e-01 -1.215331703424453735e-01 1.780606955289840698e-01 -9.492783248424530029e-02 7.823225110769271851e-02 -2.698994576930999756e-01 -1.357238143682479858e-01 2.064964473247528076e-01 5.991227179765701294e-02 -1.701219528913497925e-01 -1.883565187454223633e-01 2.043981850147247314e-01 -3.800023794174194336e-01 -6.832486391067504883e-02 1.011310145258903503e-01 8.921776711940765381e-02 -1.405254006385803223e-01 -7.272113114595413208e-02 1.685732603073120117e-01 -4.964890182018280029e-01 -1.254634261131286621e-01 8.738344162702560425e-02
-1.482117474079132080e-01 -3.461234569549560547e-01 -8.192980289459228516e-02 3.149711787700653076e-01 2.521190941333770752e-01 -3.081303089857101440e-02 1.805585473775863647e-01 -1.131779029965400696e-01 -1.137497425079345703e-01 -6.038608029484748840e-02 2.316806614398956299e-01 -3.985219448804855347e-02 2.122073024511337280e-01 -1.508180890232324600e-02 -1.461258828639984131e-01 4.258916713297367096e-03 3.205748647451400757e-02 3.518947660923004150e-01 5.928311496973037720e-02 -2.113423347473144531e-01 -2.332047373056411743e-01 -1.446554958820343018e-01 1.653466969728469849e-01 -1.008261218667030334e-01 -3.025772869586944580e-01 -1.731168329715728760e-01 2.402888610959053040e-02 -1.270402669906616211e-01 1.635624170303344727e-01 -1.961061507463455200e-01 1.206462085247039795e-01 7.133116479963064194e-03
-1.975843682885169983e-02 -2.170121371746063232e-01 -7.153946906328201294e-02 -6.714443117380142212e-02 1.008213311433792114e-01 3.765860199928283691e-02 1.881996393203735352e-01 1.553232520818710327e-01 1.962949931621551514e-01 -1.451914161443710327e-01 -1.803548187017440796e-01 -8.103360980749130249e-02 1.478345245122909546e-01 2.115227878093719482e-01 -1.002370268106460571e-01 2.319149300456047058e-02 -6.447636336088180542e-02 -2.122278660535812378e-01 -6.141522154211997986e-02 -8.943372219800949097e-02 -1.107190325856208801e-01 2.815131470561027527e-02 -3.991868793964385986e-01 3.971342463046312332e-03 -3.843804448843002319e-02 1.492539793252944946e-01 -1.493932157754898071e-01 -1.840396374464035034e-01 5.478884577751159668e-01 -2.222338318824768066e-01 -1.300282329320907593e-01 -1.267573982477188110e-01
-8.451843261718750000e-02 3.739564865827560425e-02 -3.513984382152557373e-01 3.328979015350341797e-02 2.050119191408157349e-01 -7.706182450056076050e-02 3.995457589626312256e-01 -1.861011832952499390e-01 -3.005394153296947479e-02 -3.541947901248931885e-01 -6.032168492674827576e-02 1.260328590869903564e-01 -7.505418360233306885e-02 -8.805835619568824768e-03 6.777077168226242065e-02 1.132873967289924622e-01 1.951647922396659851e-03 1.230252534151077271e-01 1.191438362002372742e-01 -3.604063391685485840e-01 2.262045815587043762e-02 9.301783144474029541e-02 -4.010398387908935547e-01 -1.819595880806446075e-02 -1.027035117149353027e-01 -4.121072590351104736e-02 -1.250837743282318115e-01 -1.004233881831169128e-01 2.644535005092620850e-01 -3.674443066120147705e-02 -1.145855486392974854e-01 -6.053515151143074036e-02
-3.104250729084014893e-01 -1.052329018712043762e-01 -4.099913537502288818e-01 -1.634624004364013672e-01 4.174277558922767639e-02 8.729598671197891235e-02 4.223448783159255981e-02 -2.927002683281898499e-02 9.944774955511093140e-02 -7.180499285459518433e-02 2.938577830791473389e-01 3.381634131073951721e-03 -7.600741088390350342e-02 2.377923727035522461e-01 -7.295363396406173706e-02 2.579091349616646767e-03 2.967577874660491943e-01 6.331434845924377441e-02 1.410727351903915405e-01 -2.170903384685516357e-01 -1.520878821611404419e-01 5.022242292761802673e-02 -8.358499407768249512e-02 -1.292632818222045898e-01 -2.414518296718597412e-01 3.624210059642791748e-01 1.481271684169769287e-01 -2.623030841350555420e-01 6.725849956274032593e-02 -1.105457395315170288e-01 -7.965965569019317627e-02 6.892517209053039551e-02
-9.159308671951293945e-02 -4.395841360092163086e-01 -6.201476603746414185e-02 -3.204520558938384056e-03 3.768334090709686279e-01 -1.275409311056137085e-01 6.204174086451530457e-02 -1.651338040828704834e-01 -4.487827885895967484e-03 -3.375458419322967529e-01 -1.682049594819545746e-02 1.606271602213382721e-02 -2.257584221661090851e-02 4.138644933700561523e-01 -1.870622783899307251e-01 -2.292652986943721771e-02 3.071734448894858360e-03 -2.220225334167480469e-01 1.511595696210861206e-01 -1.879596710205078125e-01 -1.230464279651641846e-01 -1.549110114574432373e-01 -1.302985250949859619e-01 7.639239076524972916e-03 8.477699756622314453e-02 -1.329079121351242065e-01 7.538288086652755737e-02 2.799551784992218018e-01 8.706509321928024292e-02 4.835635796189308167e-02 -2.882626652717590332e-02 -2.843796508386731148e-03
-2.743287980556488037e-01 -7.541198283433914185e-02 -1.747914701700210571e-01 -2.063039503991603851e-02 7.098299264907836914e-02 1.603803187608718872e-01 1.598012745380401611e-01 -6.401702761650085449e-03 -2.360252663493156433e-02 -3.302703797817230225e-01 2.803312242031097412e-01 3.117246925830841064e-01 -9.419930726289749146e-02 -3.208370134234428406e-02 9.141366183757781982e-02 2.340079545974731445e-01 1.500444412231445312e-01 -9.209405630826950073e-02 6.536214053630828857e-02 -3.846003860235214233e-02 -4.333685338497161865e-02 8.791650831699371338e-02 -1.545968502759933472e-01 -1.268860232084989548e-02 2.552257776260375977e-01 2.883535623550415039e-01 -3.454200550913810730e-02 -1.636811792850494385e-01 3.714413940906524658e-01 -2.404226809740066528e-01 8.736148476600646973e-02 1.524386107921600342e-01
-1.684476435184478760e-01 -2.900474071502685547e-01 -2.357957661151885986e-01 1.764540672302246094e-01 1.790680736303329468e-01 7.398017495870590210e-02 3.689968287944793701e-01 3.627692908048629761e-02 -7.500298321247100830e-02 -3.459929823875427246e-01 -1.042790934443473816e-01 -1.957745850086212158e-01 8.229982107877731323e-02 9.047877043485641479e-02 -2.391526550054550171e-01 1.700483560562133789e-01 -1.611897200345993042e-01 1.736730784177780151e-01 -5.962633714079856873e-02 -2.573628723621368408e-01 -6.538619101047515869e-02 -2.998968027532100677e-02 1.119230315089225769e-02 -6.521821767091751099e-02 -1.570711731910705566e-01 4.528979212045669556e-02 5.496936291456222534e-02 -2.288301289081573486e-02 3.014211952686309814e-01 -8.869831264019012451e-02 1.193647459149360657e-01 -2.672335803508758545e-01
-6.106677651405334473e-02 -3.167920187115669250e-02 -2.212976804003119469e-03 2.866077721118927002e-01 6.569374352693557739e-02 2.196356505155563354e-01 3.754201829433441162e-01 -3.492593467235565186e-01 5.992731824517250061e-02 -3.655303269624710083e-02 1.253374665975570679e-01 -1.244762167334556580e-01 -2.487176507711410522e-01 -8.952617645263671875e-03 -1.085199713706970215e-01 -9.410036355257034302e-02 -7.485088706016540527e-02 2.138540744781494141e-01 7.963841408491134644e-02 -1.983332931995391846e-01 -2.184720784425735474e-01 1.628177016973495483e-01 -3.671196987852454185e-03 3.260123729705810547e-02 4.261557385325431824e-02 5.462669953703880310e-02 2.384980767965316772e-02 -3.201510757207870483e-03 2.567276060581207275e-01 -2.825102806091308594e-01 3.161568045616149902e-01 2.356926947832107544e-01
2.428209409117698669e-02 -9.470035135746002197e-02 -4.448413476347923279e-02 2.994915544986724854e-01 3.400585055351257324e-01 4.601430520415306091e-02 3.039802610874176025e-01 -2.853974699974060059e-01 1.533135473728179932e-01 2.789093554019927979e-02 2.836115472018718719e-02 1.573351770639419556e-02 -1.232652813196182251e-01 -3.906191512942314148e-02 -1.801570504903793335e-01 -3.088498413562774658e-01 2.897197008132934570e-01 -7.272016257047653198e-02 3.015965223312377930e-01 -3.293754532933235168e-02 -6.094012781977653503e-02 -6.402681022882461548e-02 -5.042924731969833374e-02 -5.745997652411460876e-02 3.759624063968658447e-02 1.470602303743362427e-02 -8.398172259330749512e-02 -1.611723378300666809e-02 1.248285025358200073e-01 -3.107710480690002441e-01 1.806579828262329102e-01 2.976343035697937012e-01
-1.594815552234649658e-01 -1.217340081930160522e-01 -2.194230854511260986e-01 -6.608451902866363525e-02 2.205320447683334351e-01 -1.356226764619350433e-02 2.226445972919464111e-01 -1.274342834949493408e-01 2.664329707622528076e-01 -1.561660617589950562e-01 1.942277252674102783e-01 1.225717589259147644e-01 -6.412917282432317734e-03 3.223780691623687744e-01 3.512134030461311340e-02 -1.196562200784683228e-01 5.164288729429244995e-02 2.534090876579284668e-01 6.195737048983573914e-02 -1.375885605812072754e-01 -4.961933195590972900e-01 6.423404067754745483e-02 5.575712770223617554e-02 2.639667093753814697e-01 9.312202781438827515e-02 2.664586901664733887e-01 1.197443436831235886e-02 2.504907548427581787e-02 8.582579344511032104e-02 1.213739588856697083e-01 9.224685281515121460e-02 -3.373779356479644775e-02
-2.886703014373779297e-01 -1.315406113862991333e-01 -2.498987913131713867e-01 2.242683619260787964e-02 5.656939744949340820e-02 1.325604766607284546e-01 2.474570721387863159e-01 -1.542518734931945801e-01 3.054516017436981201e-01 -9.467266499996185303e-02 3.525233566761016846e-01 -1.567917615175247192e-01 2.060905247926712036e-01 -4.306014627218246460e-02 -2.827719748020172119e-01 -3.796249628067016602e-02 -1.571996062994003296e-01 -3.675277531147003174e-02 -8.456809818744659424e-02 -1.714391410350799561e-01 1.545774489641189575e-01 -1.766427010297775269e-01 -5.806824564933776855e-02 -7.776389271020889282e-02 -5.666165053844451904e-02 4.750668630003929138e-02 2.239479571580886841e-01 -2.317815721035003662e-01 8.067395538091659546e-02 -1.859745085239410400e-01 -7.831390202045440674e-02 2.647120654582977295e-01
3.120349049568176270e-01 -2.691870629787445068e-01 -2.157255262136459351e-01 -7.659951224923133850e-03 1.951223798096179962e-02 1.787809729576110840e-01 2.020446360111236572e-01 -2.544074058532714844e-01 -1.947161704301834106e-01 -2.929449975490570068e-01 1.426554024219512939e-01 -1.946039944887161255e-01 1.182882040739059448e-01 -1.959447190165519714e-02 -2.098125815391540527e-01 6.523692607879638672e-02 1.772317737340927124e-01 8.638908714056015015e-02 -6.951416283845901489e-02 -9.287262707948684692e-02 -1.335003226995468140e-01 -1.484326273202896118e-01 -2.559024989604949951e-01 -9.752103686332702637e-02 2.298515290021896362e-02 2.586722970008850098e-01 2.490930706262588501e-01 9.626221656799316406e-02 2.504854649305343628e-02 -2.791714966297149658e-01 -7.863628119230270386e-02 1.019704714417457581e-01
-1.665259152650833130e-01 3.782670572400093079e-02 -1.827650368213653564e-01 2.759267389774322510e-01 2.743552923202514648e-01 2.107065320014953613e-01 -6.008331477642059326e-02 -1.649587452411651611e-01 1.133731901645660400e-01 -3.725495934486389160e-01 -3.260991722345352173e-02 6.095563247799873352e-02 1.349100563675165176e-02 1.846256852149963379e-02 -2.070539295673370361e-01 -3.004768304526805878e-02 4.939183220267295837e-02 3.113448619842529297e-01 1.829769909381866455e-01 -4.449843987822532654e-02 1.719500571489334106e-01 7.387110590934753418e-02 -2.234396934509277344e-01 -2.433746159076690674e-01 1.180753484368324280e-01 -8.231654763221740723e-02 4.435855150222778320e-02 -1.095449253916740417e-01 3.211052417755126953e-01 -2.875560224056243896e-01 9.148291498422622681e-02 4.711392521858215332e-02
-2.506675720214843750e-01 -6.094152852892875671e-02 -8.237282931804656982e-02 -7.202371954917907715e-02 -8.120780438184738159e-02 1.681305617094039917e-01 1.892696321010589600e-01 -3.215368390083312988e-01 2.010400593280792236e-01 -4.107893109321594238e-01 3.995411694049835205e-01 -4.353998228907585144e-02 -6.114723160862922668e-02 1.540429294109344482e-01 8.016711473464965820e-02 -2.170554846525192261e-01 -1.264690756797790527e-01 2.637314796447753906e-01 -4.942855238914489746e-02 -3.021598160266876221e-01 -5.554646719247102737e-03 -8.067629486322402954e-02 2.475012838840484619e-02 -9.695718437433242798e-02 1.711893379688262939e-01 3.547427430748939514e-02 9.106870740652084351e-02 3.886363655328750610e-02 1.136237680912017822e-01 -2.038763165473937988e-01 4.511940106749534607e-02 5.459675565361976624e-02
-2.161639034748077393e-01 1.888633072376251221e-01 6.688159704208374023e-02 1.997089236974716187e-01 4.084615707397460938e-01 -8.434201776981353760e-02 2.736477851867675781e-01 -1.105878502130508423e-01 9.973817318677902222e-02 -3.323957324028015137e-01 2.264622151851654053e-01 1.614956706762313843e-01 2.097326666116714478e-01 1.219433993101119995e-01 -1.716886758804321289e-01 3.766482463106513023e-03 5.980408936738967896e-02 2.060858160257339478e-01 2.485911101102828979e-01 -1.039994582533836365e-01 1.376864407211542130e-02 8.131302893161773682e-02 -1.955149322748184204e-01 -1.845375001430511475e-01 -9.706026315689086914e-02 1.128907948732376099e-01 -1.135294139385223389e-01 8.066441863775253296e-02 1.083851829171180725e-01 -1.886566430330276489e-01 7.782699167728424072e-02 1.825670897960662842e-01
-1.044321581721305847e-01 -4.255895912647247314e-01 -1.880799084901809692e-01 1.108957007527351379e-01 2.678907513618469238e-01 -1.227192357182502747e-01 2.538978755474090576e-01 -2.730140089988708496e-01 9.229619055986404419e-02 -9.140681475400924683e-02 2.794428914785385132e-02 1.214616000652313232e-01 -8.046575635671615601e-02 1.204513162374496460e-01 7.976422086358070374e-03 -2.084274403750896454e-02 -1.630873531103134155e-01 -1.627593487501144409e-01 1.073186323046684265e-01 -2.002096921205520630e-02 1.274150609970092773e-02 1.860323846340179443e-01 -2.061036676168441772e-01 2.438530474901199341e-01 -8.595673739910125732e-02 2.048606276512145996e-01 9.723933786153793335e-02 5.722485482692718506e-02 3.825345933437347412e-01 1.598759144544601440e-01 -1.887240409851074219e-01 9.625261276960372925e-02
-2.531581521034240723e-01 -3.465197086334228516e-01 -1.128795668482780457e-01 2.857075929641723633e-01 2.249466329813003540e-01 2.599104940891265869e-01 8.034300804138183594e-02 -1.920605450868606567e-02 2.967057190835475922e-02 -3.675193712115287781e-02 1.855842173099517822e-01 9.171047806739807129e-02 1.939597725868225098e-02 1.177069991827011108e-01 5.719521641731262207e-02 -3.369874954223632812e-01 9.495526552200317383e-02 4.816474393010139465e-02 -4.472159966826438904e-02 -2.116272300481796265e-01 -1.812797188758850098e-01 -1.067708581686019897e-01 -3.739112289622426033e-03 -6.859616190195083618e-02 -7.166579365730285645e-02 6.998929381370544434e-02 2.190207391977310181e-01 1.813275665044784546e-01 2.154161408543586731e-02 4.493025317788124084e-02 1.294347550719976425e-02 4.687225520610809326e-01
5.855564028024673462e-02 -2.882113754749298096e-01 -2.689139544963836670e-01 2.808845229446887970e-02 4.409678578376770020e-01 -2.598976250737905502e-03 2.068104445934295654e-01 1.035474799573421478e-02 -5.429624393582344055e-02 -2.273697257041931152e-01 1.313090920448303223e-01 -2.425158768892288208e-01 -4.408643022179603577e-02 1.038019657135009766e-01 -2.938535213470458984e-01 9.404509328305721283e-03 -1.664407998323440552e-01 2.334734499454498291e-01 -1.184212043881416321e-02 -2.902607433497905731e-02 -6.331573426723480225e-02 -1.702050864696502686e-01 -8.668706566095352173e-02 2.346730232238769531e-01 7.321680337190628052e-02 -7.041350938379764557e-03 3.289614319801330566e-01 -2.015331089496612549e-01 -7.767437398433685303e-02 -1.749754548072814941e-01 1.138311624526977539e-02 -5.853301286697387695e-02
-1.372194848954677582e-02 -4.417928680777549744e-02 -1.703520268201828003e-01 1.009392738342285156e-01 1.891342103481292725e-01 3.237697482109069824e-01 1.312246918678283691e-01 6.898727267980575562e-03 1.600825339555740356e-01 -2.873342931270599365e-01 -9.531150758266448975e-02 1.827312633395195007e-02 -1.940824731718748808e-04 -6.760667264461517334e-02 -1.446284204721450806e-01 1.054554358124732971e-01 -3.929251804947853088e-02 5.076240003108978271e-02 1.340935230255126953e-01 4.183652624487876892e-02 5.237983167171478271e-02 -1.559919212013483047e-02 -4.724145829677581787e-01 -1.294477283954620361e-01 5.006816238164901733e-03 -3.414853010326623917e-03 7.854214310646057129e-02 -3.410310745239257812e-01 3.510011136531829834e-01 -5.061249062418937683e-02 1.839437149465084076e-02 3.622013926506042480e-01
-9.824598580598831177e-02 -6.993917375802993774e-02 -5.468460917472839355e-02 -1.316481232643127441e-01 -2.878093533217906952e-02 1.783328801393508911e-01 1.725460737943649292e-01 -1.508013904094696045e-01 2.715643942356109619e-01 -1.234523952007293701e-01 2.567657828330993652e-01 -1.666627526283264160e-01 -1.542404014617204666e-02 2.167040109634399414e-01 1.376284956932067871e-01 -2.093006670475006104e-02 4.669029265642166138e-02 -4.219525679945945740e-02 -8.135515451431274414e-02 -4.306069612503051758e-01 -2.058337628841400146e-02 3.270950168371200562e-02 -2.103264331817626953e-01 -1.351470351219177246e-01 -1.437032222747802734e-01 3.302038908004760742e-01 1.039197146892547607e-01 -1.551901251077651978e-01 3.783560693264007568e-01 -2.697587944567203522e-02 -1.862968690693378448e-02 2.488493323326110840e-01
5.605147033929824829e-02 -4.245835244655609131e-01 -1.453821361064910889e-01 8.537558466196060181e-02 4.257137775421142578e-01 -1.264995634555816650e-01 1.288445889949798584e-01 -2.273987084627151489e-01 -5.485879629850387573e-02 -8.329924941062927246e-02 1.339293569326400757e-01 -1.456808447837829590e-01 -2.424940653145313263e-02 1.671546399593353271e-01 -3.215854167938232422e-01 1.432143896818161011e-02 -2.983873784542083740e-01 2.174800187349319458e-01 5.653499811887741089e-02 1.001653522253036499e-01 -1.665250360965728760e-01 -2.400001138448715210e-02 -1.379983872175216675e-01 -8.238998055458068848e-02 7.152608782052993774e-02 2.374340444803237915e-01 1.401991993188858032e-01 -1.756515651941299438e-01 -1.257090866565704346e-01 4.711779206991195679e-02 -8.016087859869003296e-02 3.476206958293914795e-02
2.693513035774230957e-01 -2.788797020912170410e-02 -2.115798145532608032e-01 1.829318515956401825e-02 3.663461804389953613e-01 -2.150652930140495300e-02 2.383785247802734375e-01 -3.597317039966583252e-01 -1.541784405708312988e-01 -3.075076453387737274e-02 -9.403458982706069946e-02 -1.538416743278503418e-01 8.786436170339584351e-02 2.786893844604492188e-01 -1.203844025731086731e-01 -1.463573127985000610e-01 4.609752073884010315e-02 7.459671795368194580e-02 -1.537012495100498199e-02 -1.445111483335494995e-01 -1.073691546916961670e-01 1.007920354604721069e-01 -1.621578484773635864e-01 -1.806287467479705811e-01 1.824722439050674438e-01 -8.946064114570617676e-02 -3.640292957425117493e-02 -9.484383463859558105e-02 1.762012541294097900e-01 -3.135414719581604004e-01 9.264000505208969116e-02 2.883841693401336670e-01
1.278221886605024338e-02 8.679810166358947754e-02 -1.207861080765724182e-01 1.219268329441547394e-02 1.587188541889190674e-01 6.596320122480392456e-02 4.556930065155029297e-01 9.366544894874095917e-03 1.404794007539749146e-01 1.569315791130065918e-01 1.711442619562149048e-01 -7.821094989776611328e-02 -8.656036225147545338e-04 2.030587196350097656e-01 3.899569064378738403e-02 -1.363633126020431519e-01 9.847263991832733154e-02 1.361056119203567505e-01 1.174984127283096313e-01 -9.380770847201347351e-03 -1.060289517045021057e-02 -2.278014868497848511e-01 -3.407502174377441406e-01 -1.156908348202705383e-01 -1.826050281524658203e-01 1.457286328077316284e-01 -1.177440658211708069e-01 3.950688056647777557e-03 1.423746198415756226e-01 -3.133714497089385986e-01 -3.294535875320434570e-01 2.829673290252685547e-01
7.237533479928970337e-02 -1.385605800896883011e-02 -1.341270655393600464e-02 -7.229093462228775024e-02 1.373631507158279419e-01 -3.415546193718910217e-02 2.255068421363830566e-01 9.784290194511413574e-02 3.129735887050628662e-01 7.176725566387176514e-02 1.353280544281005859e-01 1.774029247462749481e-02 -1.194353178143501282e-01 5.082021951675415039e-01 -5.301588028669357300e-02 -6.889428198337554932e-02 1.979816406965255737e-01 5.031998734921216965e-03 7.408423721790313721e-02 -4.429138004779815674e-01 1.464403271675109863e-01 -1.621889472007751465e-01 -2.103229910135269165e-01 -1.235056445002555847e-01 -1.120234876871109009e-01 2.349911630153656006e-01 -6.256671994924545288e-02 -1.172219142317771912e-01 1.398744583129882812e-01 -1.257480829954147339e-01 -1.731053441762924194e-01 8.937631547451019287e-02
-1.215825378894805908e-01 -6.434410065412521362e-02 -2.283825725317001343e-01 -4.722655192017555237e-02 3.096620440483093262e-01 -1.615303009748458862e-01 1.699503213167190552e-01 3.186581656336784363e-02 4.081171005964279175e-02 3.387994691729545593e-02 5.651910603046417236e-02 2.065705209970474243e-01 -6.180139631032943726e-02 4.023119807243347168e-01 -5.117600783705711365e-02 8.580938726663589478e-02 3.114744462072849274e-02 2.434032857418060303e-01 -1.138148680329322815e-01 -2.456980347633361816e-01 -1.630479097366333008e-01 2.791679203510284424e-01 7.195102423429489136e-02 1.961337774991989136e-02 2.538857515901327133e-03 -8.850372582674026489e-02 2.071377336978912354e-01 2.815540879964828491e-02 3.991186320781707764e-01 -9.220457077026367188e-02 -2.022222578525543213e-01 2.159278094768524170e-01
4.931036755442619324e-02 5.027623847126960754e-02 -1.374078243970870972e-01 -1.490530222654342651e-01 1.840554475784301758e-01 -3.398619592189788818e-02 2.709773778915405273e-01 -1.105921193957328796e-01 2.733074426651000977e-01 -1.442809253931045532e-01 -3.462643921375274658e-02 -2.886657714843750000e-01 -2.516574263572692871e-01 5.254304409027099609e-02 5.326765030622482300e-02 5.939643457531929016e-02 2.584322914481163025e-02 4.032843187451362610e-02 -9.036452323198318481e-02 -2.324336618185043335e-01 -9.678637236356735229e-02 -1.976671218872070312e-01 -2.082682400941848755e-01 -7.044307142496109009e-02 -3.737679868936538696e-02 1.706750839948654175e-01 -8.677081018686294556e-02 5.411650985479354858e-02 5.800657868385314941e-01 -1.314654350280761719e-01 -1.297205686569213867e-01 8.899019658565521240e-02
-1.134669780731201172e-01 -1.198349446058273315e-01 -1.363211572170257568e-01 1.133598387241363525e-01 2.002788484096527100e-01 -3.805775195360183716e-02 9.351794421672821045e-02 -1.974523663520812988e-01 1.719972193241119385e-01 -1.283600479364395142e-01 2.506118454039096832e-02 -1.253416091203689575e-01 -2.358077466487884521e-01 -2.913036756217479706e-02 -2.271450906991958618e-01 1.009513810276985168e-01 4.811639711260795593e-02 2.838742733001708984e-01 -2.338464558124542236e-01 -3.703472614288330078e-01 -1.376872956752777100e-01 -7.349097728729248047e-02 -3.563267886638641357e-01 -1.529551297426223755e-01 -1.775030791759490967e-01 -1.301166415214538574e-01 -8.935436606407165527e-02 -2.640080451965332031e-01 2.032802253961563110e-01 -1.869168430566787720e-01 -1.528033614158630371e-02 1.389958858489990234e-01
-2.440761327743530273e-01 2.296735718846321106e-02 -2.124620079994201660e-01 -1.365301609039306641e-01 -5.988691467791795731e-03 -3.296982124447822571e-02 1.906075477600097656e-01 -4.523224532604217529e-01 2.001239359378814697e-01 -3.150992095470428467e-01 2.846179902553558350e-01 -7.829752564430236816e-02 -3.222975879907608032e-02 7.167306542396545410e-02 -4.177914559841156006e-02 -1.018328294157981873e-01 -1.221668422222137451e-01 1.103032901883125305e-01 -3.422109410166740417e-02 -1.943531036376953125e-01 -1.353016942739486694e-01 -3.314163386821746826e-01 -4.862356465309858322e-03 1.236903816461563110e-01 -4.032884165644645691e-02 -9.521304070949554443e-02 7.053607702255249023e-02 -4.153013974428176880e-02 2.352425009012222290e-01 -1.076883524656295776e-01 -2.380913496017456055e-01 1.969405710697174072e-01
3.175997699145227671e-04 6.958430260419845581e-02 -1.991032660007476807e-01 -1.505439877510070801e-01 4.132314324378967285e-01 -1.464482992887496948e-01 -2.586782723665237427e-02 -8.725463598966598511e-02 2.453210055828094482e-01 -3.429697751998901367e-01 1.068264245986938477e-01 9.078645706176757812e-02 3.846820443868637085e-02 1.834361553192138672e-01 -2.674785256385803223e-01 -1.519325077533721924e-01 -9.036968648433685303e-02 -5.732143670320510864e-02 4.905068501830101013e-02 -9.804721921682357788e-02 -3.918783962726593018e-01 -1.993670314550399780e-01 2.774801477789878845e-02 1.173909753561019897e-01 -1.810472458600997925e-01 1.520937532186508179e-01 9.459425508975982666e-02 1.607102751731872559e-01 1.528568565845489502e-01 -2.085969299077987671e-01 6.688249856233596802e-02 -1.084674149751663208e-01
2.766238758340477943e-03 -2.883886694908142090e-01 -2.875488996505737305e-01 -1.055908203125000000e-01 3.087390661239624023e-01 8.774711936712265015e-02 -1.505733933299779892e-02 -1.674087494611740112e-01 2.837269306182861328e-01 -8.302000164985656738e-02 -9.629146754741668701e-02 7.861126214265823364e-02 5.695944651961326599e-02 2.390673309564590454e-01 -1.013336405158042908e-01 -3.421211615204811096e-02 -2.143869996070861816e-01 2.155922949314117432e-01 2.990928590297698975e-01 -2.127708680927753448e-02 -2.154688984155654907e-01 -3.146872296929359436e-02 -2.597966790199279785e-01 8.455821871757507324e-02 -2.120851539075374603e-02 3.418397605419158936e-01 -1.413068268448114395e-02 1.286490559577941895e-01 1.619193404912948608e-01 7.418499141931533813e-02 2.164360880851745605e-01 -2.060423372313380241e-03
-1.268502920866012573e-01 -1.986361593008041382e-01 6.889578700065612793e-02 -7.159303873777389526e-02 1.216186955571174622e-01 1.076428778469562531e-02 3.664861917495727539e-01 1.132817044854164124e-01 -1.179804801940917969e-01 -3.372005522251129150e-01 1.383468657732009888e-01 2.539022266864776611e-01 -1.707340218126773834e-02 -9.312029927968978882e-02 -2.037937343120574951e-01 3.226330578327178955e-01 -3.020840138196945190e-02 -1.643897034227848053e-02 1.376013755798339844e-01 -1.324096322059631348e-01 -7.269677519798278809e-02 -9.212671965360641479e-02 -2.139048129320144653e-01 -2.594871819019317627e-02 1.513704210519790649e-01 7.161661982536315918e-02 9.741019457578659058e-02 -3.063400089740753174e-01 3.136291205883026123e-01 -1.922403126955032349e-01 9.935446828603744507e-02 1.797119677066802979e-01
-1.143037304282188416e-01 -1.300239562988281250e-01 -2.333434522151947021e-01 9.769137948751449585e-02 2.669133245944976807e-01 -2.688990719616413116e-02 9.651745855808258057e-02 1.643133163452148438e-02 2.611928060650825500e-02 -4.191622510552406311e-02 -2.469793856143951416e-01 1.670916676521301270e-01 1.460291594266891479e-01 1.617651432752609253e-01 -2.570072710514068604e-01 4.941607266664505005e-02 -2.252679131925106049e-02 -2.959047257900238037e-02 -4.683519899845123291e-02 -4.306758940219879150e-01 -3.191556409001350403e-02 -3.574628382921218872e-02 -1.351147741079330444e-01 1.888866275548934937e-01 9.557383507490158081e-02 4.184586405754089355e-01 1.932965219020843506e-02 -1.170737892389297485e-01 3.199699223041534424e-01 -1.990271806716918945e-01 -1.033475920557975769e-01 -1.444140821695327759e-01
-7.250617444515228271e-02 -6.626617163419723511e-02 -9.854893386363983154e-02 -1.493395119905471802e-01 4.393434524536132812e-01 7.660568505525588989e-02 3.327533900737762451e-01 -9.076521545648574829e-02 3.701959550380706787e-01 -1.332726329565048218e-01 2.407890744507312775e-02 -3.334696888923645020e-01 -2.192542403936386108e-01 2.032984197139739990e-01 3.526708111166954041e-02 8.323685824871063232e-02 1.310654431581497192e-01 7.473982125520706177e-02 -1.961817443370819092e-01 -1.508768945932388306e-01 -2.620558142662048340e-01 -1.462752930819988251e-02 3.809515386819839478e-02 -7.713034003973007202e-02 -6.100381165742874146e-02 3.603419661521911621e-02 2.089596986770629883e-01 -3.679398819804191589e-02 1.100989356637001038e-01 -7.011464238166809082e-02 9.388509392738342285e-02 2.003177106380462646e-01
-1.192028000950813293e-01 -4.596172273159027100e-01 -1.471247673034667969e-01 1.911543309688568115e-01 3.547362685203552246e-01 5.535976588726043701e-02 -2.510244250297546387e-01 -9.074532985687255859e-02 1.862931102514266968e-01 -3.351814672350883484e-02 2.332068085670471191e-01 -1.091077700257301331e-01 3.801089944317936897e-03 -3.268377110362052917e-02 3.295016661286354065e-02 -1.403255462646484375e-01 -1.137011405080556870e-02 1.144401282072067261e-01 -7.355244457721710205e-02 -1.624950915575027466e-01 -9.506418555974960327e-02 2.068610638380050659e-01 -2.093560546636581421e-01 9.011914022266864777e-03 -9.582771360874176025e-02 5.436874553561210632e-02 1.493413448333740234e-01 1.516414731740951538e-01 2.385308966040611267e-02 -1.673194468021392822e-01 -9.980176389217376709e-02 3.943171501159667969e-01
-7.546590268611907959e-02 -4.651747643947601318e-01 -1.442152541130781174e-02 2.607583813369274139e-02 1.281100511550903320e-01 -4.554836824536323547e-02 8.767750114202499390e-04 -7.775186095386743546e-03 3.031739220023155212e-02 -7.749492675065994263e-02 1.030070558190345764e-01 -2.979802899062633514e-02 4.435182362794876099e-02 4.643743634223937988e-01 -1.433332264423370361e-01 -3.190621435642242432e-01 1.590122282505035400e-01 3.960083425045013428e-02 1.769449263811111450e-01 -2.839437425136566162e-01 -5.302659049630165100e-02 -9.086549282073974609e-02 7.821487635374069214e-02 1.026308462023735046e-01 -1.994451135396957397e-01 4.760922491550445557e-02 -7.401886582374572754e-02 9.870058298110961914e-02 1.350071728229522705e-01 8.742756210267543793e-03 1.989833861589431763e-01 3.441420197486877441e-01
-2.810929715633392334e-01 -3.516903892159461975e-02 4.608083143830299377e-02 2.912217378616333008e-02 3.574086725711822510e-01 1.506990939378738403e-01 3.664334416389465332e-01 -2.169071733951568604e-01 1.011874377727508545e-01 4.654349759221076965e-02 2.786747515201568604e-01 -3.760058805346488953e-02 2.180048227310180664e-01 1.900586932897567749e-01 -2.136012911796569824e-01 -1.952349692583084106e-01 9.976316243410110474e-02 1.108708903193473816e-01 -1.248972788453102112e-01 -7.107711583375930786e-02 2.671057283878326416e-01 -1.418610811233520508e-01 -1.227148920297622681e-01 -1.166821271181106567e-01 -3.511987160891294479e-03 2.528645694255828857e-01 -2.492093741893768311e-01 -1.111405715346336365e-01 1.277194619178771973e-01 -8.685796707868576050e-02 2.512132748961448669e-02 1.405876781791448593e-02
-1.864383518695831299e-01 -3.283900618553161621e-01 -2.709715068340301514e-01 1.070476025342941284e-01 4.236682057380676270e-01 -1.383779197931289673e-01 2.098582535982131958e-01 -1.616615504026412964e-01 -9.633295238018035889e-02 -6.794343888759613037e-02 6.509455293416976929e-02 1.755943149328231812e-01 -1.860705167055130005e-01 2.055082321166992188e-01 1.286434568464756012e-02 3.138525784015655518e-02 -5.680730193853378296e-02 -1.643183678388595581e-01 2.696392238140106201e-01 -2.324205785989761353e-01 8.193693123757839203e-03 6.334514915943145752e-02 -6.695687770843505859e-02 2.020671963691711426e-01 -8.527117967605590820e-02 1.663193851709365845e-01 -4.200277850031852722e-03 8.337699621915817261e-02 2.266667187213897705e-01 9.702818095684051514e-02 -1.697300225496292114e-01 1.971674859523773193e-01
-1.265745759010314941e-01 -2.047930210828781128e-01 1.293846070766448975e-01 2.438474297523498535e-01 6.972181051969528198e-02 -2.010910362005233765e-01 2.319753468036651611e-01 -1.462918519973754883e-01 1.754448264837265015e-01 -2.901309169828891754e-02 3.658469617366790771e-01 -1.224970668554306030e-01 1.366676986217498779e-01 2.547474503517150879e-01 -5.294821038842201233e-02 4.866376146674156189e-02 -5.065302550792694092e-02 -2.958436030894517899e-03 2.435907870531082153e-01 1.641256920993328094e-02 -3.876531124114990234e-01 -2.779003381729125977e-01 -8.584174513816833496e-02 4.933800548315048218e-02 -1.415168493986129761e-01 -1.934904977679252625e-02 1.637582480907440186e-02 -2.593494765460491180e-02 5.714351311326026917e-02 -3.748635649681091309e-01 9.284638613462448120e-02 -5.355796962976455688e-02
-9.904556721448898315e-02 -3.594171106815338135e-01 -1.202860623598098755e-01 1.004440188407897949e-01 3.126325607299804688e-01 9.413171559572219849e-02 4.102667868137359619e-01 2.764925593510270119e-03 1.039518564939498901e-01 -8.743437379598617554e-02 1.340334862470626831e-01 -2.196417450904846191e-01 1.076015159487724304e-01 7.475045323371887207e-02 -3.059909343719482422e-01 4.034271836280822754e-02 1.680388599634170532e-01 2.882279455661773682e-01 -3.864372521638870239e-02 -9.106954187154769897e-02 -1.713193655014038086e-01 -1.186127066612243652e-01 1.832482665777206421e-01 -5.020114034414291382e-02 -1.488662958145141602e-01 6.864169985055923462e-02 -7.357949018478393555e-02 -1.582590937614440918e-01 8.120509982109069824e-02 -1.348825991153717041e-01 2.821819782257080078e-01 -4.557848721742630005e-02
-2.543045282363891602e-01 -8.418687433004379272e-02 -2.570562362670898438e-01 -2.338827587664127350e-03 3.353447318077087402e-01 -2.662577480077743530e-02 4.442845284938812256e-02 -5.001163110136985779e-02 1.078965961933135986e-01 -1.972580999135971069e-01 2.737323343753814697e-01 -1.756925694644451141e-02 -1.152708902955055237e-01 1.780869662761688232e-01 1.119597852230072021e-01 -1.988569833338260651e-02 1.315271407365798950e-01 -9.431241452693939209e-02 -1.215073764324188232e-01 3.586000949144363403e-02 -1.616765856742858887e-01 1.943321079015731812e-01 1.088823378086090088e-01 2.662716507911682129e-01 1.190364360809326172e-01 -1.839819401502609253e-01 3.591512441635131836e-01 4.082263633608818054e-02 2.147315740585327148e-01 -3.095217645168304443e-01 1.056419406086206436e-02 2.262531667947769165e-01
-3.995498269796371460e-02 -3.366789519786834717e-01 -2.718652784824371338e-01 -1.873547676950693130e-03 2.685617208480834961e-01 8.006642758846282959e-02 2.484069913625717163e-01 -1.423515677452087402e-01 -2.573051676154136658e-02 -1.150498539209365845e-01 -1.001169085502624512e-01 -1.509013772010803223e-01 2.400543689727783203e-01 8.416817337274551392e-02 -1.970116943120956421e-01 7.644910365343093872e-02 -3.213810920715332031e-01 4.464346468448638916e-01 8.447582274675369263e-02 -2.864228747785091400e-02 -2.198229283094406128e-01 -3.763806074857711792e-02 1.208149492740631104e-01 -3.747830912470817566e-02 -1.022600159049034119e-01 1.499251127243041992e-01 -1.307574217207729816e-03 9.539385139942169189e-02 1.826510876417160034e-01 -1.418896913528442383e-01 -2.502472512423992157e-02 1.487489342689514160e-01
-2.674912661314010620e-02 -3.924749493598937988e-01 -8.431490510702133179e-02 1.291294768452644348e-02 3.958620429039001465e-01 -1.784285008907318115e-01 -2.376492321491241455e-01 1.483412981033325195e-01 -1.019812282174825668e-02 -3.849380314350128174e-01 1.101635992527008057e-01 2.485076934099197388e-01 -1.170514747500419617e-01 7.243267446756362915e-02 -2.388725131750106812e-01 -5.230006296187639236e-03 1.542688757181167603e-01 3.428261727094650269e-02 -8.965330570936203003e-02 -1.261637657880783081e-01 -1.353392601013183594e-01 -5.603412911295890808e-02 -7.714160531759262085e-02 -1.170224770903587341e-01 2.162185683846473694e-02 1.051109433174133301e-01 2.241078317165374756e-01 7.805434614419937134e-02 2.639498114585876465e-01 -1.194013953208923340e-01 -9.978500753641128540e-02 1.448839008808135986e-01
-2.934345901012420654e-01 -1.327382624149322510e-01 -9.509627521038055420e-02 2.196784466505050659e-01 3.159491717815399170e-02 1.685048639774322510e-01 1.048283651471138000e-01 -1.508014649152755737e-01 2.827792763710021973e-01 -5.401774495840072632e-02 -1.636688560247421265e-01 1.964960619807243347e-02 4.628409072756767273e-02 2.238632589578628540e-01 -4.141603410243988037e-01 2.236579358577728271e-02 -7.554283738136291504e-02 -1.255464702844619751e-01 7.413513213396072388e-02 -1.300373487174510956e-02 -2.067872136831283569e-01 -8.127409964799880981e-02 -4.277225434780120850e-01 9.767362475395202637e-02 1.042429283261299133e-01 2.710082828998565674e-01 -1.228334829211235046e-01 -7.411970943212509155e-02 1.223911046981811523e-01 -1.654858589172363281e-01 5.128816142678260803e-02 -1.504473239183425903e-01
1.220970302820205688e-01 -6.901668757200241089e-02 1.684859842061996460e-01 -4.670765623450279236e-02 1.947895437479019165e-01 -1.531035453081130981e-01 3.742354214191436768e-01 -1.885146498680114746e-01 6.370400637388229370e-02 -4.156411439180374146e-02 2.234838902950286865e-01 -1.796685606241226196e-01 -2.812595367431640625e-01 5.729528889060020447e-02 -4.659732431173324585e-02 -2.048828005790710449e-01 2.084295451641082764e-02 9.452048689126968384e-02 5.984878540039062500e-02 -2.947953641414642334e-01 -2.600873410701751709e-01 -2.188015282154083252e-01 1.678384393453598022e-01 -7.689820136874914169e-03 -5.166903510689735413e-02 3.820351362228393555e-01 1.262248903512954712e-01 -1.586359553039073944e-02 2.724403142929077148e-01 -1.118179336190223694e-01 2.810190804302692413e-02 4.808229580521583557e-02
-1.797723956406116486e-02 -1.637701094150543213e-01 -3.404348492622375488e-01 6.254643201828002930e-02 3.902100920677185059e-01 8.763100951910018921e-02 -1.477286871522665024e-02 -9.448501467704772949e-02 2.828289866447448730e-01 -9.263657778501510620e-02 -5.612333863973617554e-02 2.737921662628650665e-02 -2.306482344865798950e-01 1.472099125385284424e-01 4.667051136493682861e-02 -5.831718817353248596e-02 -8.258563280105590820e-02 3.121750652790069580e-01 8.485003560781478882e-02 -8.208210021257400513e-02 -2.902182936668395996e-01 -6.143188220448791981e-04 -2.068467140197753906e-01 -4.841853305697441101e-02 -2.750690281391143799e-02 3.921910524368286133e-01 3.351504728198051453e-02 2.347368299961090088e-01 1.125417649745941162e-01 1.637449562549591064e-01 1.036468222737312317e-01 4.954331368207931519e-02
2.255142480134963989e-02 -7.523893564939498901e-02 -3.027846515178680420e-01 1.454398185014724731e-01 4.054168462753295898e-01 1.428395509719848633e-02 3.032714361324906349e-03 -1.321307718753814697e-01 1.479454785585403442e-01 -5.985826253890991211e-02 -4.436014220118522644e-02 9.067351371049880981e-02 -2.393441349267959595e-01 1.630060225725173950e-01 -1.176830567419528961e-02 -1.002522557973861694e-02 -7.985741645097732544e-02 2.273604273796081543e-01 2.115134298801422119e-01 -9.991896897554397583e-02 -2.785691022872924805e-01 -6.200020667165517807e-03 -1.080136299133300781e-01 -7.025663554668426514e-02 -1.813645847141742706e-02 4.510787427425384521e-01 1.250256597995758057e-01 2.790017724037170410e-01 1.306647360324859619e-01 9.557221829891204834e-02 1.362643241882324219e-01 1.735669821500778198e-01
-8.143853396177291870e-02 1.331712454557418823e-01 6.540639698505401611e-02 1.868300437927246094e-01 7.425339519977569580e-02 -1.285067349672317505e-01 1.270572394132614136e-01 -9.473745524883270264e-02 1.558004319667816162e-01 3.706410154700279236e-02 4.508657753467559814e-01 -2.284104675054550171e-01 -8.265811949968338013e-02 1.688772588968276978e-01 1.035699695348739624e-01 1.170798465609550476e-01 1.041270196437835693e-01 1.071522608399391174e-01 1.133192926645278931e-01 -1.331910192966461182e-01 -2.111687362194061279e-01 -7.076323032379150391e-02 -3.422784507274627686e-01 6.670411676168441772e-02 -2.605633996427059174e-02 1.884744018316268921e-01 2.318194359540939331e-01 -1.846579089760780334e-02 3.061909079551696777e-01 -3.259354233741760254e-01 -1.841393560171127319e-01 -1.152581349015235901e-02
-1.233662590384483337e-01 -1.469101989641785622e-03 1.027962714433670044e-01 5.233862623572349548e-02 5.051897764205932617e-01 9.258082509040832520e-02 1.637087315320968628e-01 2.078574597835540771e-01 9.507159888744354248e-02 -2.019112408161163330e-01 1.491836458444595337e-01 -1.201774924993515015e-01 7.265050709247589111e-02 8.015903085470199585e-02 -8.107374608516693115e-02 1.009443700313568115e-01 5.149218812584877014e-02 -1.407020092010498047e-01 1.121824681758880615e-01 9.448443353176116943e-02 -2.320087850093841553e-01 -1.010867506265640259e-01 -4.057654738426208496e-01 2.584971487522125244e-02 1.809338331222534180e-01 3.064147531986236572e-01 -1.420415192842483521e-01 1.932289302349090576e-01 2.071859985589981079e-01 7.452905178070068359e-02 -1.228774636983871460e-01 4.082658886909484863e-02
-1.824633181095123291e-01 -2.184023857116699219e-01 -4.951878637075424194e-02 -1.056966651231050491e-02 2.510225772857666016e-01 -5.932490527629852295e-02 5.773593857884407043e-02 -2.209901958703994751e-01 1.713002659380435944e-02 -5.814095959067344666e-02 -3.458261862397193909e-02 -2.409268766641616821e-01 -2.475278228521347046e-01 -6.502213329076766968e-02 -1.598792076110839844e-01 3.564604371786117554e-02 2.230453863739967346e-02 1.343705654144287109e-01 -2.541880011558532715e-01 -2.691550850868225098e-01 -1.038942635059356689e-01 -1.153914481401443481e-01 -3.549035489559173584e-01 -2.989310026168823242e-01 -1.784345954656600952e-01 1.379579007625579834e-01 4.152332898229360580e-03 -2.082785218954086304e-01 1.486864537000656128e-01 -1.085610985755920410e-01 1.568962782621383667e-01 3.077073395252227783e-01
-2.626797854900360107e-01 -2.649607956409454346e-01 8.418812416493892670e-03 3.456072509288787842e-01 3.367755711078643799e-01 2.339504063129425049e-01 2.713441252708435059e-01 -2.039898931980133057e-01 1.091142296791076660e-01 3.242491930723190308e-02 -1.871178508736193180e-03 -1.826155185699462891e-01 -1.225060373544692993e-01 1.816245764493942261e-01 2.615689113736152649e-02 -3.553579002618789673e-02 -2.731163799762725830e-01 1.330629587173461914e-01 -3.947528079152107239e-02 1.245379149913787842e-01 -5.888814106583595276e-03 6.367643177509307861e-02 -1.165591552853584290e-01 -3.131843404844403267e-03 -2.453559078276157379e-02 9.884120523929595947e-02 1.316892802715301514e-01 -2.521183788776397705e-01 2.437883764505386353e-01 -2.405610531568527222e-01 8.682101964950561523e-02 1.359012126922607422e-01
8.744317293167114258e-02 -2.696467638015747070e-01 -8.323075622320175171e-02 1.421588808298110962e-01 4.107582941651344299e-02 6.258980184793472290e-02 4.126447737216949463e-01 6.534161418676376343e-02 8.961767703294754028e-02 -2.012571692466735840e-01 -4.736880585551261902e-02 4.549600183963775635e-02 1.344084441661834717e-01 1.473824381828308105e-01 -1.310485005378723145e-01 -5.689309537410736084e-02 1.045999899506568909e-01 -7.637144625186920166e-02 -2.440682202577590942e-01 -9.028019011020660400e-02 -4.681754708290100098e-01 1.406783014535903931e-01 -2.235472649335861206e-01 7.388981431722640991e-02 1.192503049969673157e-01 1.854727417230606079e-01 -1.849445253610610962e-01 -3.083305992186069489e-02 2.324776649475097656e-01 -2.490764111280441284e-01 -1.415350437164306641e-01 2.263604849576950073e-02
-1.733392030000686646e-01 -5.208263918757438660e-02 -1.554117649793624878e-01 1.711994856595993042e-01 2.629430294036865234e-01 3.023651428520679474e-02 -1.051217541098594666e-01 -1.722574830055236816e-01 2.593599259853363037e-01 -3.572543710470199585e-02 -7.388170063495635986e-02 1.893390268087387085e-01 -1.239563822746276855e-01 -8.214057981967926025e-02 -8.614759147167205811e-02 3.004420697689056396e-01 -1.051707286387681961e-02 2.019107639789581299e-01 -2.518393099308013916e-01 -1.339060366153717041e-01 -1.563867479562759399e-01 1.057822853326797485e-01 -3.198577165603637695e-01 -2.843314595520496368e-02 6.375531852245330811e-02 7.478448748588562012e-02 3.085200190544128418e-01 -7.308102399110794067e-02 2.741129100322723389e-01 -3.498581051826477051e-01 -8.860914967954158783e-03 6.749176979064941406e-02
-1.392340008169412613e-02 5.625670030713081360e-02 2.304690033197402954e-01 1.390739679336547852e-01 3.413623571395874023e-01 6.153837218880653381e-02 3.373402655124664307e-01 2.576260082423686981e-02 -5.884384736418724060e-02 -1.064612641930580139e-01 9.203643351793289185e-02 -6.842005252838134766e-02 -5.556474626064300537e-02 2.217419445514678955e-02 -1.149592474102973938e-01 -1.548328846693038940e-01 5.710757896304130554e-02 1.893257349729537964e-01 1.591121703386306763e-01 -1.642500981688499451e-03 -3.176679611206054688e-01 -1.489289104938507080e-01 -3.326390087604522705e-01 -1.704782396554946899e-01 -1.190721094608306885e-01 6.363098323345184326e-02 4.791089892387390137e-02 1.594977527856826782e-01 1.697705090045928955e-01 -4.361053109169006348e-01 -1.149476394057273865e-01 1.235946491360664368e-01
-1.268473267555236816e-01 -1.727447956800460815e-01 -2.565497756004333496e-01 1.336331516504287720e-01 3.518628180027008057e-01 -5.992144346237182617e-02 3.303897678852081299e-01 -2.197807887569069862e-03 1.211307197809219360e-01 -2.562020381446927786e-04 1.592624932527542114e-01 3.444558382034301758e-01 -6.408349424600601196e-02 1.004514023661613464e-01 6.841906160116195679e-02 1.461156010627746582e-01 -1.659125387668609619e-01 -2.411383204162120819e-02 1.426110267639160156e-01 -7.200317084789276123e-02 -3.352806344628334045e-02 -4.794742166996002197e-02 -1.356838196516036987e-01 2.907392978668212891e-01 5.810216441750526428e-02 1.658415049314498901e-01 1.110309362411499023e-01 1.742475181818008423e-01 4.086346030235290527e-01 1.233367472887039185e-01 -1.334764361381530762e-01 3.667660430073738098e-02
-2.098767608404159546e-01 -1.183944046497344971e-01 -4.637696221470832825e-02 -9.605518542230129242e-03 3.742240667343139648e-01 -4.064363613724708557e-02 -1.849538460373878479e-02 6.925594061613082886e-04 2.892583608627319336e-01 -1.134624108672142029e-01 2.872963845729827881e-01 -1.500398218631744385e-01 -2.852814197540283203e-01 1.712609827518463135e-01 -8.179368078708648682e-02 8.755201101303100586e-02 -8.481545001268386841e-02 -6.114216893911361694e-02 -1.045487523078918457e-01 4.224464297294616699e-02 -2.508722841739654541e-01 7.214187830686569214e-02 -1.119576022028923035e-01 -7.850974798202514648e-02 -1.536607462912797928e-02 3.918188214302062988e-01 7.334230840206146240e-02 -3.930576443672180176e-01 9.403271228075027466e-02 -1.883059442043304443e-01 4.556215181946754456e-02 2.216742932796478271e-02
-6.014746800065040588e-02 -5.246787667274475098e-01 -4.857624322175979614e-02 -1.306308507919311523e-01 9.777055680751800537e-02 -9.692922234535217285e-02 -6.193444877862930298e-02 -7.519333064556121826e-02 6.362018734216690063e-02 -6.151332333683967590e-02 3.335022330284118652e-01 -7.633146643638610840e-02 -4.170042648911476135e-02 3.751508891582489014e-01 -1.946761906147003174e-01 -3.117767274379730225e-01 1.203234493732452393e-01 3.865206241607666016e-02 1.128613799810409546e-01 -1.954530626535415649e-01 4.235466569662094116e-02 5.852270871400833130e-02 -1.392197310924530029e-01 7.148239016532897949e-02 -2.181284576654434204e-01 -1.242213882505893707e-03 4.697247967123985291e-02 1.255238652229309082e-01 1.444104611873626709e-01 -4.502239078283309937e-02 4.659492149949073792e-02 2.890412807464599609e-01
3.255508840084075928e-02 -4.352263808250427246e-01 -1.580411046743392944e-01 1.639037020504474640e-02 -1.100023612380027771e-01 -4.323301371186971664e-03 9.797330200672149658e-02 -1.801545321941375732e-01 -4.187379777431488037e-02 -2.955234050750732422e-01 2.362879216670989990e-01 9.821912646293640137e-02 1.423511058092117310e-01 -9.530030190944671631e-02 -1.941316723823547363e-01 3.973427787423133850e-02 8.146885037422180176e-02 2.726297974586486816e-01 7.389044761657714844e-02 -3.787631168961524963e-02 -5.873851478099822998e-02 -2.618393898010253906e-01 -2.129924893379211426e-01 1.486915349960327148e-01 -1.605007201433181763e-01 -4.587191343307495117e-02 3.019616007804870605e-01 -2.758849412202835083e-02 1.516727209091186523e-01 -2.097057402133941650e-01 2.095353454351425171e-01 2.210974097251892090e-01
-9.875456988811492920e-02 5.823148880153894424e-03 -1.208506226539611816e-01 -1.244863495230674744e-01 3.249277770519256592e-01 1.713818497955799103e-02 5.118646472692489624e-02 1.176443919539451599e-01 3.339876234531402588e-01 -2.526524066925048828e-01 1.055815815925598145e-01 2.375327199697494507e-01 9.083480387926101685e-02 1.612764000892639160e-01 -3.222319185733795166e-01 2.446268685162067413e-03 -1.337390094995498657e-01 -7.724786549806594849e-02 -1.226245313882827759e-01 -1.610500179231166840e-02 -3.039728105068206787e-01 -2.819283306598663330e-01 6.406411528587341309e-02 -3.902532905340194702e-02 -1.187796369194984436e-01 2.001454383134841919e-01 1.478030532598495483e-01 1.016451641917228699e-01 3.176330327987670898e-01 -7.828857004642486572e-02 1.906136572360992432e-01 1.018421947956085205e-01
-1.140677481889724731e-01 -8.577189594507217407e-02 -1.673053354024887085e-01 -5.011874437332153320e-02 3.064207136631011963e-01 8.009114116430282593e-02 3.039448857307434082e-01 1.351157873868942261e-01 1.165132224559783936e-01 4.308791086077690125e-02 -1.101126223802566528e-01 1.642209291458129883e-01 8.265781402587890625e-02 1.763352453708648682e-01 5.644311662763357162e-03 2.368851751089096069e-01 -1.108868792653083801e-01 -2.398993521928787231e-01 -2.268415093421936035e-01 -8.058955520391464233e-02 -2.662036418914794922e-01 6.576939672231674194e-02 -1.457674950361251831e-01 2.242408990859985352e-01 -6.570697762072086334e-03 2.901904098689556122e-02 1.146656051278114319e-01 -7.082160562276840210e-02 3.451561331748962402e-01 -3.410043716430664062e-01 2.456113696098327637e-01 -1.647310517728328705e-02
6.990204006433486938e-02 -5.611310601234436035e-01 -2.555767297744750977e-01 4.203829169273376465e-02 1.674403548240661621e-01 2.628619670867919922e-01 7.900398224592208862e-02 -9.430619329214096069e-02 5.010861158370971680e-02 -1.576192378997802734e-01 1.647569686174392700e-01 -3.190353885293006897e-02 -6.436280906200408936e-02 3.195928037166595459e-01 -9.872636198997497559e-02 -4.074195325374603271e-01 4.299669060856103897e-03 -6.626684626098722219e-05 1.415121406316757202e-01 -5.791003629565238953e-02 4.283564910292625427e-02 -4.441772401332855225e-02 9.390956163406372070e-02 -1.886763982474803925e-02 4.040797054767608643e-02 8.666285872459411621e-02 1.788858622312545776e-01 1.815536469221115112e-01 4.842907935380935669e-02 -2.820401266217231750e-02 5.272567272186279297e-02 2.166734635829925537e-01
1.263512820005416870e-01 3.746184706687927246e-02 -2.623534798622131348e-01 1.425283849239349365e-01 1.893962919712066650e-01 2.399842739105224609e-01 9.453080594539642334e-02 -1.402040868997573853e-01 -4.887370765209197998e-02 -1.623232066631317139e-01 1.328202337026596069e-01 -1.265882849693298340e-01 1.162932589650154114e-01 2.844623029232025146e-01 -1.782451756298542023e-02 4.118374083191156387e-03 9.777088463306427002e-02 -2.792817354202270508e-01 -2.747055888175964355e-01 -1.475063115358352661e-01 1.187968105077743530e-01 -1.491907984018325806e-01 -3.559965789318084717e-01 1.420358475297689438e-02 -1.563636809587478638e-01 -6.889688223600387573e-02 1.903513818979263306e-01 -1.795643866062164307e-01 2.679815888404846191e-01 -3.102356493473052979e-01 1.096692681312561035e-02 -1.766346022486686707e-02
-6.211125105619430542e-02 -7.687656581401824951e-02 -2.972476184368133545e-01 -2.362890727818012238e-02 2.860805988311767578e-01 -1.619676500558853149e-02 1.964197605848312378e-01 -1.487341076135635376e-01 2.193303853273391724e-01 -2.081334590911865234e-01 3.033494353294372559e-01 6.017763167619705200e-02 1.157134249806404114e-01 1.060312986373901367e-01 -3.542410582304000854e-02 5.494873225688934326e-02 -1.337156593799591064e-01 2.122406065464019775e-01 2.616421319544315338e-02 -1.243444308638572693e-01 -4.306902885437011719e-01 7.885178178548812866e-02 1.661232858896255493e-01 2.125187814235687256e-01 4.774110019207000732e-02 2.713466882705688477e-01 -6.946356594562530518e-02 4.183121770620346069e-02 2.496409118175506592e-01 1.639382392168045044e-01 7.481156289577484131e-02 1.473610848188400269e-01
9.185519069433212280e-02 -5.952568054199218750e-01 -2.400953620672225952e-01 1.137619954533874989e-03 1.859360188245773315e-01 8.486198633909225464e-02 -7.952086627483367920e-02 -2.023584991693496704e-01 6.337215006351470947e-02 -1.289783567190170288e-01 2.203367948532104492e-01 -3.107798844575881958e-02 -5.377562344074249268e-02 3.946532309055328369e-01 -1.933230459690093994e-02 -2.610956430435180664e-01 -1.351748704910278320e-01 -7.556535303592681885e-02 1.674122512340545654e-01 -5.993920564651489258e-02 1.748826205730438232e-01 -1.865254715085029602e-02 5.093259364366531372e-02 7.329014688730239868e-02 -1.387212574481964111e-01 1.507742702960968018e-01 1.713751256465911865e-01 -7.673256844282150269e-02 1.161140762269496918e-02 1.479865610599517822e-02 1.689900085330009460e-02 1.442669481039047241e-01
4.555928334593772888e-02 -4.467452764511108398e-01 -1.409904360771179199e-01 -8.844298124313354492e-02 1.658715605735778809e-01 2.055268734693527222e-01 -3.916766867041587830e-02 -2.035150974988937378e-01 1.433179825544357300e-01 -1.685839593410491943e-01 3.390877544879913330e-01 2.541338205337524414e-01 -5.303031578660011292e-02 3.234272301197052002e-01 -8.563862740993499756e-02 -2.650321125984191895e-01 1.509703993797302246e-01 1.381153911352157593e-01 -3.979899361729621887e-02 1.725175604224205017e-02 1.930580586194992065e-01 4.867552220821380615e-02 -2.629728913307189941e-01 1.418516486883163452e-01 -3.594801202416419983e-02 6.673353165388107300e-02 2.430257573723793030e-02 -3.208830207586288452e-02 1.468439847230911255e-01 7.695255428552627563e-02 1.576700657606124878e-01 1.097254529595375061e-01
-3.571810126304626465e-01 -2.335792779922485352e-01 -1.296284198760986328e-01 -1.232803016901016235e-01 4.037988781929016113e-01 6.032757088541984558e-02 -1.760419458150863647e-02 5.024786666035652161e-02 -9.914790093898773193e-02 -2.971236407756805420e-01 2.223534584045410156e-01 1.027032881975173950e-01 -4.297129437327384949e-02 1.722148954868316650e-01 -1.224545612931251526e-01 5.834977328777313232e-02 5.593466386198997498e-02 -1.896594017744064331e-01 -8.169602602720260620e-02 2.969597652554512024e-02 -1.468685567378997803e-01 -1.863362193107604980e-01 -8.954666554927825928e-02 1.611507534980773926e-01 -2.448998950421810150e-02 -2.264548540115356445e-01 2.678201198577880859e-01 1.040276810526847839e-01 3.155757188796997070e-01 -6.016152352094650269e-02 -1.818778514862060547e-01 2.596175484359264374e-02
-7.165267318487167358e-02 3.635969758033752441e-02 1.758866384625434875e-02 1.216570474207401276e-02 3.675434589385986328e-01 -4.545319080352783203e-02 1.232452541589736938e-01 -2.001879513263702393e-01 1.725221574306488037e-01 -1.475867778062820435e-01 6.883529573678970337e-02 -2.548723518848419189e-01 -4.512755572795867920e-01 2.482372224330902100e-01 1.381812989711761475e-01 -1.257024109363555908e-01 5.836643651127815247e-02 6.695764139294624329e-03 -1.077059507369995117e-01 -1.213656961917877197e-01 -1.480913162231445312e-02 9.121558815240859985e-02 -1.445414274930953979e-01 -5.413805134594440460e-03 -1.040754467248916626e-01 2.225396335124969482e-01 -1.465791761875152588e-01 -1.429289672523736954e-02 4.648909270763397217e-01 -4.854979366064071655e-02 -1.395283341407775879e-01 -4.489882383495569229e-03
-1.389676928520202637e-01 -3.033935278654098511e-02 -1.913670152425765991e-01 9.720904380083084106e-02 2.744465470314025879e-01 -2.777147293090820312e-01 2.284661978483200073e-01 4.051391407847404480e-02 1.316134184598922729e-01 -1.935326159000396729e-01 2.224976718425750732e-01 4.099921882152557373e-01 1.610090732574462891e-01 2.714459896087646484e-01 -2.648851573467254639e-01 7.161336392164230347e-02 1.165566593408584595e-02 1.158559098839759827e-01 -5.068603530526161194e-02 -2.181445509195327759e-01 -7.982197217643260956e-03 -3.239971399307250977e-02 -1.936286240816116333e-01 1.623866111040115356e-01 -1.914256811141967773e-02 2.722933590412139893e-01 -1.409277692437171936e-02 5.662249773740768433e-02 2.384750843048095703e-01 4.938653111457824707e-02 4.983578994870185852e-02 -1.083493530750274658e-01
-2.290852367877960205e-01 -1.131564602255821228e-01 -3.249802291393280029e-01 -2.008759826421737671e-01 1.706057935953140259e-01 2.060787193477153778e-02 3.850575536489486694e-02 -2.098311036825180054e-01 -1.016358211636543274e-01 -2.599732577800750732e-01 3.233345150947570801e-01 -1.359684169292449951e-01 -1.409878116101026535e-02 2.372341901063919067e-01 -1.255561858415603638e-01 -1.962481737136840820e-01 -2.440924346446990967e-01 2.104431241750717163e-01 2.158974111080169678e-02 -5.858919769525527954e-02 -6.977605167776346207e-03 1.368782296776771545e-02 -1.706924438476562500e-01 1.305825263261795044e-01 -7.828196138143539429e-02 3.890589177608489990e-01 7.268214970827102661e-02 8.527824282646179199e-02 1.793034225702285767e-01 1.160486936569213867e-01 -1.722541451454162598e-01 4.975805431604385376e-02
-9.362560510635375977e-02 2.530331257730722427e-03 -4.569721519947052002e-01 2.230858504772186279e-01 -1.932155154645442963e-02 -6.273742020130157471e-02 3.194235265254974365e-01 -1.895961761474609375e-01 5.096267163753509521e-02 -1.486095786094665527e-01 1.913021504878997803e-01 -2.432751655578613281e-02 9.121831506490707397e-02 7.876420021057128906e-02 1.699522882699966431e-01 5.434050038456916809e-02 1.111908257007598877e-01 3.806410590186715126e-03 -9.732477366924285889e-02 -2.770729959011077881e-01 -2.535265125334262848e-02 -1.911108791828155518e-01 -3.289272487163543701e-01 -1.420495063066482544e-01 -1.215604543685913086e-01 -1.919099837541580200e-01 2.894805371761322021e-01 -1.909414539113640785e-03 1.514716148376464844e-01 -5.626786500215530396e-03 -7.655052840709686279e-02 2.317687124013900757e-01
-1.642319411039352417e-01 -3.180883824825286865e-02 -9.739880263805389404e-02 -1.810534596443176270e-01 3.350319266319274902e-01 -2.078810930252075195e-01 3.552139997482299805e-01 9.902477264404296875e-02 1.942976266145706177e-01 -1.146307289600372314e-01 -4.389808326959609985e-02 -1.621593534946441650e-01 2.632102668285369873e-01 2.637226581573486328e-01 -1.765927970409393311e-01 -3.437973558902740479e-02 5.611263215541839600e-02 5.443352740257978439e-03 6.269080564379692078e-03 -2.456218004226684570e-01 -2.274844050407409668e-01 -4.191730916500091553e-02 1.713728010654449463e-01 -1.267596185207366943e-01 -1.291813552379608154e-01 3.374807536602020264e-01 1.159926578402519226e-01 -1.419367454946041107e-02 2.679364979267120361e-01 -3.896810114383697510e-02 8.489573746919631958e-02 2.741240896284580231e-02
-1.727944985032081604e-02 5.806237459182739258e-02 -2.049345970153808594e-01 9.125852584838867188e-02 2.953608036041259766e-01 1.218432113528251648e-01 1.138899242505431175e-03 -2.545512095093727112e-02 2.399623692035675049e-01 -3.609305620193481445e-01 -2.622914128005504608e-02 -1.105634048581123352e-01 1.189199462532997131e-01 -1.256993263959884644e-01 1.462474167346954346e-01 1.534122973680496216e-01 -8.411628007888793945e-02 2.053672075271606445e-01 5.765069276094436646e-02 4.626776557415723801e-03 1.845485530793666840e-02 -7.067101448774337769e-02 -2.516613006591796875e-01 5.577373877167701721e-02 7.726334035396575928e-02 1.235691606998443604e-01 4.599678516387939453e-01 -1.911865472793579102e-01 2.931505739688873291e-01 -2.277561128139495850e-01 1.666740328073501587e-01 9.117255359888076782e-02
7.298251986503601074e-02 -3.408586978912353516e-01 -2.234573960304260254e-01 1.033294647932052612e-01 1.571172028779983521e-01 -2.713065594434738159e-02 1.357862800359725952e-01 -1.186855807900428772e-01 2.578706480562686920e-03 -2.027444243431091309e-01 4.433479905128479004e-01 2.609215974807739258e-01 -1.220538914203643799e-01 2.710105776786804199e-01 -2.414562404155731201e-01 1.087930127978324890e-01 1.723122783005237579e-02 -1.268047392368316650e-01 -1.008803471922874451e-01 8.116560429334640503e-02 1.988219171762466431e-01 7.231033593416213989e-02 -2.617086470127105713e-01 1.952880024909973145e-01 1.645391881465911865e-01 1.115045771002769470e-01 4.149587766733020544e-04 -1.220178976655006409e-01 2.173460125923156738e-01 -2.952732611447572708e-03 9.588232636451721191e-02 -1.835576817393302917e-02
-4.481653496623039246e-02 -3.007007539272308350e-01 -8.025736361742019653e-02 4.224757850170135498e-01 6.450077891349792480e-02 -5.829871445894241333e-02 4.874497279524803162e-02 -4.902086779475212097e-02 1.253928095102310181e-01 -4.843690097332000732e-01 1.258002519607543945e-01 4.991354420781135559e-02 -4.149236483499407768e-04 1.230012346059083939e-02 -1.020154580473899841e-01 1.137548014521598816e-01 -7.929380983114242554e-02 1.559516638517379761e-01 -4.187296703457832336e-02 -9.972217679023742676e-02 7.328630238771438599e-02 -3.576479256153106689e-01 -8.036988228559494019e-02 -5.401200801134109497e-02 1.030886769294738770e-01 9.912749379873275757e-02 4.262015521526336670e-01 -4.439773410558700562e-02 1.507090330123901367e-01 1.992293260991573334e-02 -6.361997872591018677e-02 -4.423685371875762939e-02
-5.009294673800468445e-02 -1.156426668167114258e-01 -2.937045097351074219e-01 7.777471560984849930e-03 2.045262902975082397e-01 -4.487850237637758255e-03 2.515741884708404541e-01 -1.923378854990005493e-01 1.140887886285781860e-01 -2.286263406276702881e-01 2.152124643325805664e-01 -3.520274534821510315e-02 -1.779451370239257812e-01 4.671568870544433594e-01 1.720455437898635864e-01 -6.498415023088455200e-02 6.855258345603942871e-02 3.771921992301940918e-02 -1.371800303459167480e-01 -4.417090117931365967e-02 -1.332597583532333374e-01 -1.146293655037879944e-01 8.822911232709884644e-02 1.177866831421852112e-01 1.202718471176922321e-03 -2.467025816440582275e-01 3.243603408336639404e-01 4.002020508050918579e-02 1.310679614543914795e-01 -1.597440838813781738e-01 -2.619738280773162842e-01 2.541320212185382843e-02
-5.675287172198295593e-02 -2.161814831197261810e-02 -4.524656236171722412e-01 5.560929328203201294e-02 9.214459359645843506e-02 2.091901935636997223e-02 1.595216393470764160e-01 -1.266253292560577393e-01 1.438403725624084473e-01 -1.579724103212356567e-01 2.427362352609634399e-01 2.271625995635986328e-01 1.113383695483207703e-01 1.789281517267227173e-01 1.258995234966278076e-01 -1.637037098407745361e-01 2.118381708860397339e-01 3.421096205711364746e-01 1.899092495441436768e-01 -8.031655848026275635e-02 -2.031904608011245728e-01 -6.116810068488121033e-02 -4.633413627743721008e-02 1.854400187730789185e-01 -8.690512925386428833e-02 2.482081949710845947e-01 1.347030699253082275e-01 -2.734261564910411835e-02 1.861302405595779419e-01 -3.860795125365257263e-02 -2.897635400295257568e-01 2.666088193655014038e-02
-4.292826354503631592e-02 1.625117212533950806e-01 -2.503472864627838135e-01 1.393010318279266357e-01 4.570876359939575195e-01 -2.537994459271430969e-02 -3.520721802487969398e-03 -1.075390726327896118e-03 1.312893331050872803e-01 -3.391584455966949463e-01 1.665823459625244141e-01 1.006117314100265503e-01 6.408377736806869507e-02 1.592528223991394043e-01 8.349800854921340942e-02 -2.496153861284255981e-01 -2.038688212633132935e-02 1.831341832876205444e-01 2.535244822502136230e-02 -2.029242515563964844e-01 -5.159661769866943359e-01 7.849159091711044312e-02 -5.311032873578369617e-04 3.590982779860496521e-02 -4.058660939335823059e-02 2.008503973484039307e-01 9.404184669256210327e-02 -1.345721073448657990e-02 8.860771358013153076e-02 -2.050516940653324127e-02 3.591351583600044250e-02 3.427769243717193604e-02
-4.932092502713203430e-02 2.286053746938705444e-01 9.137026965618133545e-02 2.167080938816070557e-01 2.152194678783416748e-01 -1.667940765619277954e-01 1.028043404221534729e-01 -8.105874992907047272e-03 1.965484172105789185e-01 -2.413426712155342102e-02 1.703449189662933350e-01 2.761699818074703217e-02 -1.687892377376556396e-01 2.072961479425430298e-01 -3.023220300674438477e-01 -2.764440476894378662e-01 -1.419595330953598022e-01 -6.947167217731475830e-02 2.022422999143600464e-01 -2.816969752311706543e-01 1.264980882406234741e-01 6.012097373604774475e-02 -2.813984155654907227e-01 9.125611186027526855e-02 3.450192883610725403e-02 1.742714941501617432e-01 1.017961353063583374e-01 2.338111028075218201e-02 3.688778579235076904e-01 -2.120382338762283325e-01 1.026861369609832764e-01 -1.026563495397567749e-01
-8.283216506242752075e-03 -3.715356290340423584e-01 -9.019322693347930908e-02 -3.543826169334352016e-04 2.904305756092071533e-01 1.993057876825332642e-01 1.707455217838287354e-01 8.317526429891586304e-02 3.574299812316894531e-02 -1.029785647988319397e-01 3.814904987812042236e-01 1.241828650236129761e-01 2.011559158563613892e-02 1.424671709537506104e-01 2.931481692939996719e-03 2.613216638565063477e-02 9.753976762294769287e-02 -1.385132372379302979e-01 -3.430649340152740479e-01 -1.086462438106536865e-01 -2.238962650299072266e-01 2.919133566319942474e-02 -3.076556026935577393e-01 -9.614157676696777344e-02 2.618647515773773193e-01 6.941552460193634033e-02 1.437480449676513672e-01 1.154329329729080200e-01 1.127999201416969299e-01 -1.823111772537231445e-01 9.351833909749984741e-02 -1.556281745433807373e-01
4.821697622537612915e-02 -2.017835378646850586e-01 -7.650475949048995972e-02 -1.116686314344406128e-01 1.081021279096603394e-01 -7.402583956718444824e-02 -4.810306429862976074e-02 -1.447557508945465088e-01 -7.602049410343170166e-02 -3.233432173728942871e-01 1.496153622865676880e-01 -8.835791796445846558e-02 -2.921218872070312500e-01 8.338858932256698608e-02 -2.822829186916351318e-01 -2.124250084161758423e-01 1.726827323436737061e-01 1.763890534639358521e-01 5.791118834167718887e-03 1.108819991350173950e-01 -6.173498183488845825e-02 1.055493801832199097e-01 -1.803940907120704651e-02 1.968422345817089081e-02 2.111809402704238892e-01 3.481875360012054443e-01 -3.604904934763908386e-02 -1.318363249301910400e-01 1.987828314304351807e-01 -4.589176774024963379e-01 1.048378497362136841e-01 7.767956703901290894e-02
-4.214384406805038452e-02 -2.367978394031524658e-01 -3.232426941394805908e-01 -5.634421855211257935e-02 2.392747104167938232e-01 2.257840931415557861e-01 1.665427535772323608e-02 -1.607005447149276733e-01 -6.979582458734512329e-02 -1.224626973271369934e-01 3.549520969390869141e-01 1.461705863475799561e-01 -2.291148453950881958e-01 7.030841708183288574e-02 -2.109787464141845703e-01 1.920422315597534180e-01 -2.987253367900848389e-01 1.101280748844146729e-01 -5.512877926230430603e-02 -6.273045390844345093e-02 -2.503747865557670593e-02 -9.276704490184783936e-02 -2.865479588508605957e-01 3.175822794437408447e-01 1.075116023421287537e-01 -7.190698757767677307e-03 2.609745264053344727e-01 6.612496916204690933e-03 9.028556197881698608e-02 -4.588681086897850037e-02 4.678879678249359131e-02 3.680447861552238464e-02
-1.436857730150222778e-01 -3.822188973426818848e-01 -3.408599197864532471e-01 1.072713509202003479e-01 2.409607321023941040e-01 9.178387373685836792e-02 1.355652324855327606e-02 -9.386133402585983276e-02 7.025445997714996338e-02 -1.003321409225463867e-01 5.376296490430831909e-02 -2.128884494304656982e-01 1.037744060158729553e-01 2.543108165264129639e-01 -2.563804984092712402e-01 1.739010810852050781e-01 -2.452255934476852417e-01 2.832352221012115479e-01 -1.307293213903903961e-02 1.010128203779459000e-02 5.291751772165298462e-02 -8.769282698631286621e-02 -3.342512995004653931e-02 2.333736121654510498e-01 -2.245412170886993408e-01 1.880566477775573730e-01 1.091136410832405090e-01 1.150393113493919373e-01 5.270733311772346497e-02 9.200095199048519135e-03 2.711639106273651123e-01 3.798219561576843262e-02
-6.992907822132110596e-02 -2.902112603187561035e-01 -2.332953810691833496e-01 1.122638285160064697e-01 3.960689902305603027e-01 6.389439851045608521e-02 2.236784994602203369e-02 -2.490283846855163574e-01 1.634828597307205200e-01 -1.361857801675796509e-01 -7.532816380262374878e-02 4.307776317000389099e-02 -9.825291484594345093e-02 1.046632528305053711e-01 -7.148285210132598877e-02 -1.034022495150566101e-01 -1.495897173881530762e-01 2.068240493535995483e-01 5.556610971689224243e-02 -1.889175772666931152e-01 -2.369693070650100708e-01 7.706425338983535767e-02 -9.278210997581481934e-02 2.947335839271545410e-01 -8.521291613578796387e-02 4.120253920555114746e-01 1.052465438842773438e-01 1.488526463508605957e-01 5.126123502850532532e-02 7.145137526094913483e-03 1.687074303627014160e-01 -1.681490838527679443e-01
1.619163900613784790e-01 1.394790410995483398e-02 -4.657825082540512085e-02 2.207907289266586304e-01 4.061873555183410645e-01 2.841672301292419434e-01 9.195683896541595459e-02 -4.071648120880126953e-01 1.667927056550979614e-01 1.011861264705657959e-01 2.249147556722164154e-02 -1.498861908912658691e-01 4.770617932081222534e-02 2.257521748542785645e-01 -1.102857813239097595e-01 -1.953457146883010864e-01 7.817284762859344482e-02 -2.707143500447273254e-02 1.118332296609878540e-01 -4.293350130319595337e-02 5.664649605751037598e-02 -2.323097139596939087e-01 -3.779454156756401062e-02 -2.713720798492431641e-01 1.449559628963470459e-01 2.160045951604843140e-01 9.888315945863723755e-02 9.315844625234603882e-03 2.094374746084213257e-01 -1.620473563671112061e-01 7.134267687797546387e-02 1.786319315433502197e-01
3.710582479834556580e-02 -2.495733499526977539e-01 -2.528754472732543945e-01 -1.546991169452667236e-01 2.453354299068450928e-01 8.270841091871261597e-02 1.742989569902420044e-01 -2.375738918781280518e-01 1.583285331726074219e-01 -2.921910285949707031e-01 1.829877495765686035e-01 2.974121570587158203e-01 -1.254855468869209290e-02 7.122039794921875000e-02 -1.261467933654785156e-01 -2.435016185045242310e-01 -2.022088617086410522e-01 1.477817147970199585e-01 1.777961552143096924e-01 8.437198400497436523e-02 -2.250385433435440063e-01 1.809731572866439819e-01 -5.079446732997894287e-02 -1.648965775966644287e-01 -8.930595219135284424e-02 -1.358964294195175171e-02 9.396068751811981201e-02 -8.817768096923828125e-02 6.568354368209838867e-02 1.795546263456344604e-01 -1.468334160745143890e-02 3.250113427639007568e-01
-1.445863544940948486e-01 -2.751755118370056152e-01 8.512472361326217651e-02 -3.609628975391387939e-02 -6.126864347606897354e-03 1.280378848314285278e-01 2.275406867265701294e-01 9.356652200222015381e-02 2.667318284511566162e-01 -2.737438492476940155e-02 5.760251544415950775e-03 -1.934039890766143799e-01 3.434068560600280762e-01 1.033722758293151855e-01 -8.784100413322448730e-02 -3.697659075260162354e-02 3.076798021793365479e-01 3.015562146902084351e-02 1.275764852762222290e-01 -1.205432415008544922e-01 -5.654352903366088867e-02 5.991349369287490845e-02 -1.342235952615737915e-01 4.996476694941520691e-02 -1.684256494045257568e-01 3.263624906539916992e-01 2.338849455118179321e-01 -9.209944307804107666e-02 2.619283497333526611e-01 -2.163309976458549500e-02 3.006860017776489258e-01 2.441313266754150391e-01
-9.338587522506713867e-02 -2.070908397436141968e-01 -2.734312228858470917e-02 1.497545093297958374e-01 1.555852741003036499e-01 -3.986852243542671204e-02 3.711774051189422607e-01 -5.687700957059860229e-02 2.760879993438720703e-01 -2.060299068689346313e-01 3.541571199893951416e-01 -1.133927479386329651e-01 7.042031735181808472e-02 9.764249622821807861e-02 1.852420903742313385e-02 -2.235586494207382202e-01 -3.923213183879852295e-01 8.094207197427749634e-02 -1.003126427531242371e-01 3.547545894980430603e-02 1.341683864593505859e-01 -1.757810115814208984e-01 -7.836494594812393188e-02 1.073559448122978210e-01 -8.046222478151321411e-02 -1.876448094844818115e-02 -2.060647122561931610e-02 -2.590404450893402100e-01 1.824314296245574951e-01 7.617045938968658447e-02 1.947646290063858032e-01 2.166040986776351929e-01
1.129167675971984863e-01 -4.615763202309608459e-03 2.310301363468170166e-02 2.111279815435409546e-01 3.722526729106903076e-01 3.191790878772735596e-01 1.718442887067794800e-01 -1.043178513646125793e-01 5.276405811309814453e-02 -5.415128543972969055e-02 1.398026943206787109e-01 -1.184154450893402100e-01 -9.222389757633209229e-02 1.916355639696121216e-01 -7.513315975666046143e-02 -1.470168679952621460e-01 1.202770620584487915e-01 7.744982140138745308e-04 1.155728399753570557e-01 -7.631858438253402710e-02 9.525801986455917358e-02 -2.426935285329818726e-01 -1.604572534561157227e-01 -1.538592576980590820e-01 2.408657968044281006e-01 2.063712179660797119e-01 -1.001257598400115967e-01 -1.164421290159225464e-01 1.647005677223205566e-01 -4.503993093967437744e-01 6.674086302518844604e-02 1.995397955179214478e-01
-5.124241113662719727e-03 -2.976910769939422607e-01 -6.639799475669860840e-02 -2.098484896123409271e-02 4.399793148040771484e-01 1.708633266389369965e-02 -1.551739573478698730e-01 -2.577658593654632568e-01 1.741366386413574219e-01 -2.000312954187393188e-01 -7.259617745876312256e-02 8.341986685991287231e-02 1.832233965396881104e-01 9.817765653133392334e-02 -2.537144124507904053e-01 4.352837800979614258e-02 1.303446292877197266e-01 1.981947943568229675e-02 -1.813690215349197388e-01 5.070654675364494324e-02 4.618850350379943848e-02 -2.720564901828765869e-01 5.854027718305587769e-02 -1.262901425361633301e-01 1.229481399059295654e-01 1.027603670954704285e-01 3.045324385166168213e-01 -1.346680968999862671e-01 2.480254620313644409e-01 -1.989764124155044556e-01 1.715776920318603516e-01 -1.208182424306869507e-01
-1.390902251005172729e-01 -1.211713925004005432e-01 -2.129599452018737793e-01 2.282292209565639496e-02 4.366272687911987305e-01 1.059305369853973389e-01 1.789381057024002075e-01 -2.236182615160942078e-02 1.364134550094604492e-01 5.075041670352220535e-03 2.247388958930969238e-01 2.678152620792388916e-01 -3.354786708950996399e-02 -1.522708684206008911e-01 1.286225914955139160e-01 1.638543792068958282e-02 3.322615623474121094e-01 -1.513399034738540649e-01 -9.066007286310195923e-02 -8.670158684253692627e-02 -2.007037252187728882e-01 -3.063969314098358154e-02 -6.728989630937576294e-02 1.343728750944137573e-01 2.507704794406890869e-01 2.024047970771789551e-01 1.595236808061599731e-01 -9.008813649415969849e-02 2.112451493740081787e-01 -2.657517790794372559e-01 1.706710457801818848e-01 -9.532503038644790649e-02
-4.870159924030303955e-02 -1.934684067964553833e-01 -2.233495265245437622e-01 -2.833129465579986572e-01 2.508422732353210449e-01 1.450113356113433838e-01 1.752167791128158569e-01 -4.258572123944759369e-03 -2.584728971123695374e-02 7.219154387712478638e-02 1.003971472382545471e-01 -2.315943986177444458e-01 7.729257643222808838e-02 1.536105424165725708e-01 -1.297952085733413696e-01 7.878988236188888550e-02 1.811416586861014366e-03 -1.051073372364044189e-01 2.151690870523452759e-01 -3.252437710762023926e-01 -4.179492592811584473e-02 1.440769433975219727e-01 -1.591881662607192993e-01 1.451619416475296021e-01 -1.334242671728134155e-01 4.129835665225982666e-01 1.278074830770492554e-01 1.691804677248001099e-01 1.703163608908653259e-02 8.316218852996826172e-02 3.049390017986297607e-01 1.661307662725448608e-01
1.850321441888809204e-01 -1.761471033096313477e-01 -2.370873987674713135e-01 2.738120034337043762e-02 1.722914725542068481e-01 1.995085924863815308e-01 2.057384550571441650e-01 -3.738246858119964600e-01 -2.568226456642150879e-01 -1.529816687107086182e-01 4.456265270709991455e-02 2.150167077779769897e-01 -3.135504722595214844e-01 1.515843421220779419e-01 -1.885577142238616943e-01 -1.178173646330833435e-01 1.875739246606826782e-01 8.340921252965927124e-02 -1.174827199429273605e-02 -2.913378477096557617e-01 -6.224877201020717621e-03 -6.249628961086273193e-02 -1.146358251571655273e-02 -6.642706692218780518e-02 -1.548187285661697388e-01 1.298199594020843506e-01 1.065519154071807861e-01 2.573897242546081543e-01 1.760214567184448242e-01 1.420250348746776581e-02 1.806614547967910767e-01 3.723083063960075378e-03
3.463111817836761475e-02 -7.944325357675552368e-02 -6.097028497606515884e-03 1.011489853262901306e-01 1.278487592935562134e-01 -9.508825838565826416e-02 2.227550446987152100e-01 -5.184530094265937805e-02 3.753575310111045837e-02 -1.018214970827102661e-01 2.428327202796936035e-01 -2.188432812690734863e-01 2.521002888679504395e-01 2.125404179096221924e-01 -3.204842656850814819e-02 3.004761934280395508e-01 -1.791576482355594635e-02 1.328548341989517212e-01 3.673349022865295410e-01 -2.347275465726852417e-01 -3.610816895961761475e-01 -2.236228287220001221e-01 -1.061226725578308105e-01 9.045046567916870117e-02 -2.029245942831039429e-01 2.154861949384212494e-02 -8.165220916271209717e-02 -9.438395500183105469e-02 1.932371109724044800e-01 -2.773541808128356934e-01 7.139338552951812744e-02 3.786719217896461487e-02
1.989038437604904175e-01 -2.095466256141662598e-01 -3.201215565204620361e-01 -9.013964235782623291e-02 3.894845545291900635e-01 -6.493859738111495972e-02 1.634917408227920532e-01 -8.008559793233871460e-02 -1.973760277032852173e-01 -1.029879972338676453e-01 2.527453005313873291e-01 -1.672371923923492432e-01 -1.188652124255895615e-02 2.184377014636993408e-01 -5.671989545226097107e-02 6.214995682239532471e-02 -1.640318706631660461e-02 5.156008526682853699e-02 1.988206356763839722e-01 -1.171373277902603149e-01 -8.644588291645050049e-02 3.018728643655776978e-02 -8.666346222162246704e-02 2.602450782433152199e-03 -2.790969312191009521e-01 2.679463028907775879e-01 2.355550881475210190e-03 3.436555862426757812e-01 2.625516951084136963e-01 -2.465442754328250885e-02 -1.050900742411613464e-01 -7.591791450977325439e-03
-3.544973582029342651e-02 -3.242098391056060791e-01 1.205118969082832336e-01 9.941551089286804199e-02 1.108787357807159424e-01 2.644662857055664062e-01 4.966205731034278870e-02 -2.146221846342086792e-01 2.414422780275344849e-01 -8.969857543706893921e-02 3.032759726047515869e-01 2.638994157314300537e-01 1.278398267459124327e-04 -4.413435980677604675e-02 -3.149865427985787392e-03 3.308005928993225098e-01 4.172604531049728394e-02 1.975118219852447510e-01 -1.398358196020126343e-01 -1.589530408382415771e-01 -1.966166049242019653e-01 4.100092221051454544e-03 -3.592300117015838623e-01 1.320269256830215454e-01 2.108319550752639771e-01 -6.214153766632080078e-02 1.086895614862442017e-01 7.639752328395843506e-02 1.371895968914031982e-01 -1.605050563812255859e-01 8.343784511089324951e-02 1.043179333209991455e-01
-1.428987979888916016e-01 -4.312066435813903809e-01 -1.667977124452590942e-01 1.625384017825126648e-02 3.391574919223785400e-01 -1.764869838953018188e-01 2.285212427377700806e-01 -1.597275733947753906e-01 6.237630732357501984e-03 4.750250652432441711e-02 -1.207890920341014862e-03 1.723718196153640747e-01 -2.003964185714721680e-01 2.379507422447204590e-01 7.698820531368255615e-02 -2.681368961930274963e-02 -1.281311269849538803e-02 -1.993416398763656616e-01 1.907290518283843994e-01 -1.302384138107299805e-01 4.018420353531837463e-02 -4.548497870564460754e-02 -2.266002893447875977e-01 2.791225612163543701e-01 -6.786785274744033813e-02 2.312669456005096436e-01 2.612284384667873383e-02 9.702496975660324097e-02 1.849520057439804077e-01 1.943779140710830688e-01 -4.229691252112388611e-02 1.950977891683578491e-01
-1.110846102237701416e-01 9.197030216455459595e-02 -3.179866354912519455e-03 4.119941592216491699e-02 2.582239210605621338e-01 2.281786501407623291e-01 1.288813352584838867e-01 -1.654572486877441406e-01 1.128456965088844299e-01 -2.529227361083030701e-02 2.309697568416595459e-01 -2.261488884687423706e-01 6.185355037450790405e-02 3.126911520957946777e-01 -6.938888132572174072e-02 -2.381798923015594482e-01 2.246378660202026367e-01 5.581930279731750488e-02 -5.201781541109085083e-02 -2.708931565284729004e-01 7.770170271396636963e-02 -7.580976933240890503e-03 -1.711685210466384888e-01 -3.137003779411315918e-01 9.227972477674484253e-02 7.718396931886672974e-02 -9.274137020111083984e-02 2.735055051743984222e-02 2.846952527761459351e-02 -4.856138825416564941e-01 -5.456553027033805847e-02 8.278382569551467896e-02
-6.015444546937942505e-02 -1.123458966612815857e-01 -1.144211813807487488e-01 -1.001572832465171814e-01 4.101586937904357910e-01 -1.377920955419540405e-01 9.314060211181640625e-02 -1.235837582498788834e-02 2.246259748935699463e-01 -1.696547716856002808e-01 1.794266104698181152e-01 1.747666448354721069e-01 8.935023099184036255e-02 2.186179310083389282e-01 -4.621010720729827881e-01 4.212008044123649597e-02 -1.596075855195522308e-02 -4.024066776037216187e-02 -1.407575756311416626e-01 -4.234570264816284180e-02 -2.804203033447265625e-01 -5.168073624372482300e-02 1.377531290054321289e-01 1.856488436460494995e-01 -3.850956261157989502e-02 2.945468127727508545e-01 9.510329365730285645e-02 1.834537535905838013e-01 2.245740294456481934e-01 8.087721467018127441e-02 4.465001821517944336e-02 5.821548774838447571e-02
-9.546709060668945312e-02 5.688509717583656311e-02 -4.016175493597984314e-02 -5.557515844702720642e-02 2.913045287132263184e-01 1.192765012383460999e-01 2.473136037588119507e-01 -2.622435986995697021e-01 1.957614123821258545e-01 -1.374733000993728638e-01 -4.280899092555046082e-02 8.820147067308425903e-02 1.370173990726470947e-01 3.667469620704650879e-01 5.030456557869911194e-02 -7.383270561695098877e-02 7.030883431434631348e-02 1.516130119562149048e-01 1.229420006275177002e-01 -7.156910840421915054e-03 9.359273128211498260e-03 1.203867420554161072e-01 -1.805590093135833740e-01 1.168287731707096100e-02 -3.801161423325538635e-02 -7.921725511550903320e-02 2.336509972810745239e-01 3.553957119584083557e-02 5.329523086547851562e-01 -1.338057965040206909e-01 -9.533337503671646118e-02 -2.466052025556564331e-01
5.445912014693021774e-03 -2.281982749700546265e-01 -3.801481723785400391e-01 2.013667076826095581e-01 -1.655443310737609863e-01 1.092361658811569214e-01 -2.170789986848831177e-01 -9.041024744510650635e-02 1.441611945629119873e-01 -1.412933915853500366e-01 2.533585429191589355e-01 -1.547367079183459282e-03 -1.932500675320625305e-02 1.751335263252258301e-01 -2.925162576138973236e-02 -6.904396414756774902e-02 6.043763831257820129e-03 4.571275413036346436e-02 1.240213960409164429e-01 -1.427708268165588379e-01 1.433729231357574463e-01 2.793146856129169464e-02 -6.949916481971740723e-02 1.628905385732650757e-01 -1.824016422033309937e-01 5.145937204360961914e-01 9.846801310777664185e-02 -3.813784942030906677e-02 2.918555736541748047e-01 8.257061988115310669e-02 1.708594411611557007e-01 7.472833245992660522e-02
5.287452787160873413e-02 -3.878771364688873291e-01 -2.985695302486419678e-01 1.254916489124298096e-01 4.366178214550018311e-01 1.294335275888442993e-01 -1.268463395535945892e-02 3.849684819579124451e-02 1.984864324331283569e-01 -3.993247449398040771e-02 -6.946984212845563889e-03 -1.319066621363162994e-02 -1.416121125221252441e-01 1.771032512187957764e-01 3.414041176438331604e-02 -1.647743731737136841e-01 -1.351879388093948364e-01 2.059117257595062256e-01 9.656179696321487427e-02 7.686381787061691284e-02 -6.059264391660690308e-02 2.184450998902320862e-02 -4.966422915458679199e-02 2.092719078063964844e-01 -7.511264830827713013e-02 3.939722478389739990e-01 8.886748552322387695e-02 1.737934499979019165e-01 2.590894103050231934e-01 2.220759540796279907e-02 1.257263720035552979e-01 -5.639629065990447998e-02
1.525234729051589966e-01 -3.748503625392913818e-01 3.675238694995641708e-03 -3.230411559343338013e-02 4.030764102935791016e-01 1.666326969861984253e-01 -4.892629012465476990e-02 -1.202695295214653015e-01 9.119600802659988403e-02 -9.002342820167541504e-02 3.640974760055541992e-01 9.137964248657226562e-02 -2.014462202787399292e-01 2.001380175352096558e-01 -3.512625023722648621e-02 -3.197235167026519775e-01 2.081343978643417358e-01 4.187764599919319153e-02 1.288104895502328873e-02 -1.013732254505157471e-01 -7.480488717555999756e-02 2.017444074153900146e-01 -2.658814489841461182e-01 -4.496496543288230896e-02 -1.479419320821762085e-01 1.216970235109329224e-01 1.365363150835037231e-01 1.085617169737815857e-01 8.938007056713104248e-02 1.464522331953048706e-01 8.633139729499816895e-02 8.998791128396987915e-02
-9.875877201557159424e-02 -1.804402470588684082e-01 -4.710873216390609741e-02 -5.148812755942344666e-02 2.642935812473297119e-01 1.692355424165725708e-01 2.955354154109954834e-01 -1.261104196310043335e-01 2.980654537677764893e-01 -2.250140756368637085e-01 6.447310000658035278e-02 -3.498415648937225342e-01 2.630351185798645020e-01 -1.522137969732284546e-02 -1.729367971420288086e-01 -6.016891449689865112e-02 -1.332663595676422119e-01 -2.028340660035610199e-02 -1.123738586902618408e-01 -1.981308013200759888e-01 9.843633323907852173e-02 -1.531855165958404541e-01 2.443563751876354218e-02 -2.151191085577011108e-01 -1.751101464033126831e-01 9.651082009077072144e-02 4.284274205565452576e-02 4.821932688355445862e-02 1.218310818076133728e-01 -3.650119304656982422e-01 -1.990945935249328613e-01 -1.329003367573022842e-02
-1.222554147243499756e-01 -2.698628008365631104e-01 -7.619336247444152832e-02 2.743957340717315674e-01 1.607973128557205200e-01 9.918075054883956909e-02 2.972052693367004395e-01 9.988847374916076660e-02 3.497948944568634033e-01 5.835376679897308350e-02 8.112345635890960693e-02 -1.339931041002273560e-01 -1.354059576988220215e-01 1.121898144483566284e-01 1.674962341785430908e-01 -7.551563531160354614e-02 -1.738159209489822388e-01 3.541554138064384460e-02 -5.290353298187255859e-02 1.077578365802764893e-01 -1.177261918783187866e-01 -4.742966592311859131e-02 -2.089808285236358643e-01 -7.801830652169883251e-04 -1.758141815662384033e-01 -1.349831968545913696e-01 1.324895489960908890e-02 -3.133424520492553711e-01 3.373792767524719238e-01 -2.264661788940429688e-01 1.245182529091835022e-01 2.199684530496597290e-01
3.085988573729991913e-02 2.015903964638710022e-02 6.383647769689559937e-02 8.626573532819747925e-02 1.708092689514160156e-01 8.818795904517173767e-03 1.087020710110664368e-01 -1.801307648420333862e-01 3.616202175617218018e-01 6.434844806790351868e-03 1.028909012675285339e-01 -5.314818769693374634e-02 -3.980383276939392090e-02 2.475877702236175537e-01 1.141918227076530457e-01 1.929036974906921387e-01 7.563065737485885620e-02 1.465395987033843994e-01 -5.021247267723083496e-02 -8.091871440410614014e-02 3.620051965117454529e-02 2.518209861591458321e-03 -3.407450914382934570e-01 -6.198636442422866821e-02 -2.356415688991546631e-01 1.152437701821327209e-01 3.462816774845123291e-01 -3.135044872760772705e-01 2.550807297229766846e-01 -3.448628783226013184e-01 -5.258035846054553986e-03 1.664107888936996460e-01
2.619076147675514221e-02 -2.174339629709720612e-02 5.038913711905479431e-02 8.108984678983688354e-02 -1.885196007788181305e-02 2.493948340415954590e-01 3.423101902008056641e-01 4.959482327103614807e-02 3.129160404205322266e-01 -4.025771319866180420e-01 1.603484004735946655e-01 3.899746388196945190e-02 -2.434384776279330254e-03 8.273630402982234955e-03 -2.492262050509452820e-02 -1.266865432262420654e-01 2.000188827514648438e-01 -8.674640208482742310e-02 8.676033467054367065e-02 -9.068280458450317383e-02 -2.419450134038925171e-01 -1.302996557205915451e-02 -3.133556246757507324e-02 2.084053903818130493e-01 -2.998536229133605957e-01 3.324757516384124756e-01 2.547936737537384033e-01 -1.075827926397323608e-01 1.116995364427566528e-01 -9.339745342731475830e-02 5.534245073795318604e-02 1.896352767944335938e-01
-1.313438080251216888e-02 -3.294915556907653809e-01 -2.351115494966506958e-01 1.116860732436180115e-01 4.872948229312896729e-01 5.870963260531425476e-02 6.273448001593351364e-03 -1.178070381283760071e-01 1.926167160272598267e-01 -4.157836548984050751e-03 2.205254510045051575e-02 -3.329442813992500305e-02 1.592865772545337677e-02 1.031844392418861389e-01 -1.165077928453683853e-02 3.507714718580245972e-02 -2.317969650030136108e-01 2.226858586072921753e-01 1.832443624734878540e-01 -1.221716478466987610e-01 -2.755233049392700195e-01 -9.133837372064590454e-02 1.086641848087310791e-01 1.243926063179969788e-01 4.469783976674079895e-02 3.799207806587219238e-01 5.183791741728782654e-02 1.047496199607849121e-01 1.662318408489227295e-01 6.321015954017639160e-02 2.035543322563171387e-01 1.459102928638458252e-01
4.246760532259941101e-02 -2.869867980480194092e-01 1.728276312351226807e-01 -2.557416856288909912e-01 1.458092778921127319e-01 1.777191460132598877e-01 2.208777815103530884e-01 8.384851366281509399e-02 3.308071196079254150e-01 -2.612637281417846680e-01 1.918854266405105591e-01 -1.588308662176132202e-01 1.401193588972091675e-01 1.985979825258255005e-01 7.694592326879501343e-02 8.815640211105346680e-02 2.750609815120697021e-01 -6.983849406242370605e-02 1.210882514715194702e-01 4.159161448478698730e-02 -8.886220306158065796e-02 -1.389973610639572144e-01 1.028559282422065735e-01 -1.411182880401611328e-01 -9.799259901046752930e-02 2.316325157880783081e-01 1.463963836431503296e-01 -5.457930639386177063e-02 1.775002479553222656e-01 -2.222152352333068848e-01 1.115641742944717407e-01 2.524985671043395996e-01
-1.655268818140029907e-01 -1.445890665054321289e-01 2.481715939939022064e-02 -2.107166498899459839e-02 4.618287384510040283e-01 1.670749932527542114e-01 1.141640469431877136e-01 -2.190161123871803284e-02 1.584889143705368042e-01 3.277113288640975952e-02 1.297142803668975830e-01 -1.687011867761611938e-01 -1.518170833587646484e-01 1.994704157114028931e-01 1.042522564530372620e-01 1.460686922073364258e-01 -2.423669397830963135e-01 -8.343514986336231232e-03 -2.158212512731552124e-01 -6.924023479223251343e-02 -2.855402231216430664e-01 -4.078231379389762878e-02 -1.984026730060577393e-01 8.246967941522598267e-02 -2.478081285953521729e-01 2.978427112102508545e-01 1.952958405017852783e-01 -2.436870187520980835e-01 8.719778805971145630e-02 -1.268155127763748169e-01 -2.279977314174175262e-02 1.341939568519592285e-01
-1.303875893354415894e-01 -1.465336680412292480e-01 8.225224912166595459e-02 2.220852077007293701e-01 3.681335747241973877e-01 5.226360633969306946e-02 2.128962874412536621e-01 -1.003252789378166199e-01 1.009522899985313416e-01 -2.103022336959838867e-01 8.637062273919582367e-03 -1.418863683938980103e-01 1.655728071928024292e-01 1.360716223716735840e-01 -5.392669886350631714e-02 -1.182739436626434326e-01 -7.730808109045028687e-02 2.774767875671386719e-01 -3.302444219589233398e-01 5.490225739777088165e-03 -3.520471975207328796e-02 1.907863281667232513e-02 7.322207093238830566e-02 -2.524526417255401611e-01 -5.911338329315185547e-02 2.890776097774505615e-01 3.756197914481163025e-02 -1.867190748453140259e-01 3.777508437633514404e-01 -1.560674011707305908e-01 6.176842749118804932e-02 1.318427175283432007e-01
-3.338150307536125183e-02 2.427498698234558105e-01 -4.737513959407806396e-01 2.466122210025787354e-01 1.615910083055496216e-01 -6.922876834869384766e-02 2.281106710433959961e-01 -1.998472064733505249e-01 -2.017205208539962769e-02 -1.841583997011184692e-01 1.682553812861442566e-02 1.173064038157463074e-01 1.305667031556367874e-02 1.083044186234474182e-01 -1.925954222679138184e-01 1.389015745371580124e-02 1.465730220079421997e-01 -3.866524994373321533e-02 -3.871518000960350037e-02 -3.633748367428779602e-02 -3.349975645542144775e-01 -2.300400845706462860e-02 -2.851530015468597412e-01 1.596779376268386841e-02 9.667423367500305176e-02 1.909706294536590576e-01 4.058258607983589172e-02 -1.023343726992607117e-01 2.507538199424743652e-01 -2.277872413396835327e-01 -9.327641874551773071e-02 1.809793561697006226e-01
1.683953851461410522e-01 -1.051665246486663818e-01 -2.943273168057203293e-03 2.087468951940536499e-01 5.047783628106117249e-02 -1.620910502970218658e-02 3.743416666984558105e-01 -2.261136621236801147e-01 -4.973007366061210632e-02 -5.299142375588417053e-02 2.220360040664672852e-01 -3.996153175830841064e-02 -2.678717076778411865e-01 1.566506922245025635e-01 -1.943450123071670532e-01 -1.058847457170486450e-01 -8.195830881595611572e-02 2.603834867477416992e-01 -8.003048598766326904e-02 2.492949599400162697e-03 -2.018506377935409546e-01 1.719817221164703369e-01 3.655424341559410095e-02 1.277414262294769287e-01 -8.172591775655746460e-02 1.243560239672660828e-01 1.721525043249130249e-01 1.367104519158601761e-02 3.632043004035949707e-01 -1.023382171988487244e-01 3.351838886737823486e-01 2.141637355089187622e-01
4.563783481717109680e-02 -3.067811429500579834e-01 -2.356007397174835205e-01 1.741920411586761475e-01 7.681603729724884033e-02 -4.402210935950279236e-02 2.343415468931198120e-01 -3.386820554733276367e-01 5.536482483148574829e-02 -2.041760683059692383e-01 3.467231392860412598e-01 7.819410413503646851e-03 7.099243253469467163e-02 -6.303641200065612793e-02 -5.305773764848709106e-02 -3.399263694882392883e-02 -1.004803851246833801e-01 2.903291024267673492e-02 -1.221077069640159607e-01 1.551245152950286865e-01 -1.710370779037475586e-01 -6.930744647979736328e-02 -6.323974579572677612e-02 3.283667862415313721e-01 -1.470219343900680542e-01 2.073531448841094971e-01 2.238327860832214355e-01 2.160177379846572876e-01 1.088668629527091980e-01 -2.858748435974121094e-01 6.434374302625656128e-02 -8.712039887905120850e-02
-1.566347777843475342e-01 -3.250752687454223633e-01 -4.149453639984130859e-01 -1.751434952020645142e-01 1.414300501346588135e-01 1.351523101329803467e-01 1.727164238691329956e-01 -4.794268682599067688e-02 7.689717411994934082e-02 5.823989957571029663e-02 1.681270152330398560e-01 2.841140888631343842e-02 -1.206706017255783081e-01 1.991784721612930298e-01 1.290563121438026428e-02 -2.384655326604843140e-01 -1.471320390701293945e-01 5.308824032545089722e-02 1.401766669005155563e-02 5.326602607965469360e-02 -1.338163316249847412e-01 4.985740408301353455e-02 -2.022328674793243408e-01 1.059701964259147644e-01 -2.360084652900695801e-01 2.374242991209030151e-01 1.644499748945236206e-01 3.204819262027740479e-01 1.736921519041061401e-01 1.514083296060562134e-01 -9.889238327741622925e-02 2.053720057010650635e-01
6.063268333673477173e-02 -2.378509342670440674e-01 -3.845489919185638428e-01 -1.304903030395507812e-01 2.774807214736938477e-01 2.036877870559692383e-01 2.684634923934936523e-01 3.143266658298671246e-04 -8.445923775434494019e-02 -1.238639950752258301e-01 1.776972711086273193e-01 -1.689725667238235474e-01 -1.381563246250152588e-01 3.340962231159210205e-01 -1.170953386463224888e-03 -8.494461327791213989e-02 -5.981357768177986145e-02 1.787991672754287720e-01 1.424519717693328857e-01 -1.540081016719341278e-02 -1.158397570252418518e-01 -2.672344818711280823e-02 -1.196406185626983643e-01 1.556590199470520020e-01 -2.014415413141250610e-01 2.742003798484802246e-01 2.269307374954223633e-01 2.333819419145584106e-01 3.745377529412508011e-03 1.445554196834564209e-01 -1.460378640331327915e-03 1.111982166767120361e-01
-4.189444705843925476e-03 -3.623135387897491455e-03 -3.031114935874938965e-01 4.152013361454010010e-02 1.869228482246398926e-01 -1.250303536653518677e-01 4.030495584011077881e-01 -1.625050753355026245e-01 2.962774038314819336e-01 -1.752271801233291626e-01 -9.124694624915719032e-04 -2.617602050304412842e-02 -1.323534995317459106e-01 7.712762057781219482e-02 -1.104747354984283447e-01 3.669084608554840088e-02 -5.650599300861358643e-02 1.736614257097244263e-01 -8.002620935440063477e-02 -3.650141358375549316e-01 8.050177246332168579e-02 -6.171571463346481323e-02 -1.518460959196090698e-01 -2.706033736467361450e-02 -1.200763955712318420e-01 -2.164880037307739258e-01 1.336952764540910721e-02 -2.039215154945850372e-02 4.485507011413574219e-01 -5.883092433214187622e-02 -2.361670695245265961e-02 -1.912725716829299927e-01
-2.500275373458862305e-01 -2.822428755462169647e-02 -3.639909625053405762e-01 9.723052382469177246e-02 4.362538158893585205e-01 6.009803339838981628e-02 2.377396821975708008e-01 -2.284095436334609985e-01 2.910830453038215637e-02 -1.753560900688171387e-01 1.469905823469161987e-01 6.858740746974945068e-02 1.761709898710250854e-01 2.170478254556655884e-01 1.726049929857254028e-01 -2.024442106485366821e-01 9.418940544128417969e-02 2.146253883838653564e-01 2.973023056983947754e-02 1.378178782761096954e-02 -9.737965464591979980e-02 -9.602362662553787231e-02 -7.840932905673980713e-02 -5.782773252576589584e-03 -2.822206728160381317e-02 2.905442118644714355e-01 9.822316467761993408e-03 -2.927297027781605721e-03 2.046824991703033447e-01 2.639270201325416565e-02 -2.332299500703811646e-01 -1.486509889364242554e-01
-9.531889110803604126e-02 -1.721908897161483765e-01 -2.057658135890960693e-01 1.840431392192840576e-01 3.202759027481079102e-01 2.463646233081817627e-01 2.563467919826507568e-01 6.597615033388137817e-02 1.051145792007446289e-02 1.018135696649551392e-01 8.303448557853698730e-02 -1.875600069761276245e-01 -9.356929361820220947e-02 1.956428885459899902e-01 2.394281327724456787e-02 2.402785234153270721e-02 -2.834166288375854492e-01 2.756046690046787262e-02 -8.715532720088958740e-02 -1.096090003848075867e-01 4.184184595942497253e-02 -2.358652353286743164e-01 -1.245771646499633789e-01 -3.257164789829403162e-04 -1.830610483884811401e-01 1.104811578989028931e-01 1.947753876447677612e-02 -4.042547345161437988e-01 1.899688839912414551e-01 -2.189362496137619019e-01 3.775756061077117920e-02 2.870884537696838379e-01
-1.113566085696220398e-01 -3.705195784568786621e-01 -7.516708225011825562e-02 2.895018756389617920e-01 2.195466756820678711e-01 1.841881424188613892e-01 1.187810748815536499e-01 3.064092993736267090e-02 1.906218379735946655e-01 1.297951340675354004e-01 1.860776357352733612e-02 -2.100625075399875641e-02 -3.582569584250450134e-02 2.361183017492294312e-01 -5.736014246940612793e-02 -1.176223717629909515e-02 -1.769385188817977905e-01 1.908452659845352173e-01 -2.039494663476943970e-01 -1.878035068511962891e-02 5.264542251825332642e-02 -2.616328932344913483e-02 -2.124395594000816345e-02 -9.649826586246490479e-02 -1.176942139863967896e-01 1.061499193310737610e-01 7.451964169740676880e-02 -4.247737228870391846e-01 3.525519967079162598e-01 -2.275730818510055542e-01 1.248904988169670105e-01 1.535018235445022583e-01
-7.068075239658355713e-02 -2.381071895360946655e-01 -3.813671693205833435e-02 -1.812260746955871582e-01 9.514363855123519897e-02 2.334439009428024292e-01 4.346192479133605957e-01 1.175249088555574417e-02 3.919276893138885498e-01 -1.337041854858398438e-01 1.754939854145050049e-01 3.054570406675338745e-02 -1.080838367342948914e-01 1.137006357312202454e-01 9.662822633981704712e-02 2.873257994651794434e-01 -1.055636163800954819e-02 1.809759289026260376e-01 1.585122942924499512e-01 5.812137573957443237e-02 -9.686584770679473877e-02 -1.794594675302505493e-01 -3.778822347521781921e-02 -1.394609957933425903e-01 -1.327504962682723999e-01 1.658899933099746704e-01 3.913465142250061035e-02 4.548612050712108612e-03 3.536853492259979248e-01 -1.694455444812774658e-01 -8.588168770074844360e-02 -2.029129769653081894e-03
-9.934060275554656982e-02 -1.261781305074691772e-01 -8.310524374246597290e-02 -3.857837617397308350e-02 2.921310067176818848e-01 -3.013382293283939362e-02 2.206387966871261597e-01 4.143853206187486649e-03 9.977316856384277344e-02 -2.340290322899818420e-02 9.687519073486328125e-02 -2.263244539499282837e-01 -1.949340552091598511e-01 1.096595749258995056e-01 -4.733305051922798157e-02 -4.860205203294754028e-02 -2.573063075542449951e-01 1.864565312862396240e-01 -3.717675209045410156e-01 -3.004214465618133545e-01 -4.630524292588233948e-02 -3.164611160755157471e-01 -3.163909614086151123e-01 -1.329926699399948120e-01 -1.140259951353073120e-01 3.519397228956222534e-02 2.129194736480712891e-01 -6.588853895664215088e-02 1.822370439767837524e-01 1.098484694957733154e-01 1.021073237061500549e-01 1.897189021110534668e-01
-3.133457601070404053e-01 -2.694370746612548828e-01 -3.858929872512817383e-01 -9.043870866298675537e-02 1.179328262805938721e-01 -3.028452955186367035e-02 1.568585052154958248e-03 -1.622089743614196777e-01 -3.124264627695083618e-02 -1.660142242908477783e-01 4.293991625308990479e-01 -1.067632511258125305e-01 -2.135767489671707153e-01 5.111107975244522095e-02 -1.073017716407775879e-01 1.844028085470199585e-01 1.009973213076591492e-01 3.285771235823631287e-02 1.296756565570831299e-01 4.355965554714202881e-02 -1.212003827095031738e-01 -1.415480375289916992e-01 -2.761197984218597412e-01 6.170451641082763672e-02 -2.358949482440948486e-01 9.510975331068038940e-02 2.189260907471179962e-02 -1.029723212122917175e-01 1.168282106518745422e-01 -2.574261128902435303e-01 9.973872452974319458e-02 -5.013671144843101501e-02
-2.219382673501968384e-01 -1.164325177669525146e-01 -3.541612029075622559e-01 -2.795805037021636963e-01 1.481632441282272339e-01 4.075284004211425781e-01 5.513890460133552551e-02 8.274971507489681244e-03 1.885524690151214600e-01 -1.347828283905982971e-02 2.971057593822479248e-01 8.299979381263256073e-03 3.983043879270553589e-02 1.187835484743118286e-01 -1.586414873600006104e-01 -2.404284328222274780e-01 8.513386547565460205e-02 -1.979743242263793945e-01 -2.333247512578964233e-01 -1.453980356454849243e-01 -3.416545316576957703e-02 1.198600307106971741e-01 8.226292580366134644e-02 -2.542846277356147766e-02 -1.221567094326019287e-01 2.603471875190734863e-01 -2.119072899222373962e-02 1.276089996099472046e-01 1.501163542270660400e-01 -1.610617786645889282e-01 1.299848556518554688e-01 -9.964707493782043457e-02
-4.545884206891059875e-03 -3.531187474727630615e-01 -2.881460823118686676e-03 -1.918123364448547363e-01 2.264121770858764648e-01 -4.241943731904029846e-02 7.836817950010299683e-02 -1.088474988937377930e-01 5.952234938740730286e-02 2.540306933224201202e-02 2.554703354835510254e-01 -1.627113074064254761e-01 -2.370402365922927856e-01 2.906416058540344238e-01 -8.833958208560943604e-02 -4.031791687011718750e-01 -9.594714641571044922e-02 1.341371983289718628e-01 1.263304054737091064e-01 -1.693253368139266968e-01 -7.305987924337387085e-02 1.200756728649139404e-01 -1.782166510820388794e-01 2.502220869064331055e-01 -1.655357331037521362e-01 1.277420669794082642e-01 -1.526257488876581192e-02 -1.304423362016677856e-01 2.241819649934768677e-01 2.206716686487197876e-01 1.125348433852195740e-01 4.410874843597412109e-02
1.471621990203857422e-01 -7.817003130912780762e-02 -5.048366785049438477e-01 -6.176571547985076904e-02 1.466654092073440552e-01 1.438230574131011963e-01 -1.036309078335762024e-01 -8.879940211772918701e-02 2.353883981704711914e-01 -1.944042742252349854e-01 1.933897286653518677e-01 -2.907172963023185730e-02 1.281969249248504639e-01 -1.646156050264835358e-02 6.208571046590805054e-02 -3.302609920501708984e-02 1.578989811241626740e-02 2.408707141876220703e-02 8.478790521621704102e-03 -2.550590634346008301e-01 -3.801427036523818970e-02 2.379187382757663727e-02 -1.742419898509979248e-01 2.447725832462310791e-01 -1.215968132019042969e-01 2.324661612510681152e-01 2.721361517906188965e-01 1.730921417474746704e-01 1.348536163568496704e-01 1.446026265621185303e-01 3.384382426738739014e-01 1.221403181552886963e-01
-2.796356678009033203e-01 1.410797704011201859e-02 -2.064209580421447754e-01 -1.945791393518447876e-02 4.776905775070190430e-01 5.157399922609329224e-02 1.077127382159233093e-01 -2.401410229504108429e-02 2.861873507499694824e-01 -2.657587453722953796e-02 2.913082242012023926e-01 -2.625947594642639160e-01 -2.010744810104370117e-01 8.522889763116836548e-02 6.187369674444198608e-02 8.206970989704132080e-02 3.658481873571872711e-03 1.278416216373443604e-01 -2.092796415090560913e-01 9.415380656719207764e-02 -2.723042964935302734e-01 3.094994649291038513e-02 -2.481237649917602539e-01 -2.954349294304847717e-02 -1.230643987655639648e-01 1.960359811782836914e-01 1.206398978829383850e-01 -1.737167239189147949e-01 2.175284549593925476e-02 -1.308403909206390381e-01 7.467269897460937500e-02 1.134227365255355835e-01
-1.774988025426864624e-01 -1.764581799507141113e-01 -1.872591227293014526e-01 2.034024894237518311e-01 1.887619644403457642e-01 1.230177432298660278e-01 1.584827601909637451e-01 -1.314782798290252686e-01 -1.897003501653671265e-01 -2.228281497955322266e-01 3.284751176834106445e-01 -1.695618219673633575e-02 1.791674941778182983e-01 1.784347742795944214e-01 -1.293254494667053223e-01 2.604161202907562256e-01 2.830404639244079590e-01 2.584351599216461182e-01 5.412482470273971558e-02 6.581300497055053711e-02 -5.073354393243789673e-02 7.934167236089706421e-02 -1.582315713167190552e-01 1.359334141016006470e-01 -9.200364351272583008e-02 -6.224038079380989075e-02 1.514261364936828613e-01 -3.950591385364532471e-02 1.971696615219116211e-01 -2.700833678245544434e-01 1.904126107692718506e-01 -1.843750923871994019e-01
-1.292222738265991211e-01 -8.187846839427947998e-02 -9.736526012420654297e-02 -3.185160160064697266e-01 -4.242007806897163391e-02 5.094862356781959534e-02 1.518147587776184082e-01 -2.422070354223251343e-01 2.459656000137329102e-01 -3.162278831005096436e-01 2.196136415004730225e-01 -1.721217632293701172e-01 9.268647991120815277e-03 2.675249874591827393e-01 -2.057069540023803711e-01 -1.789681464433670044e-01 -1.056711599230766296e-01 1.669363230466842651e-01 2.647999115288257599e-02 -1.625356227159500122e-01 8.859185874462127686e-02 -1.625835597515106201e-01 -7.121451944112777710e-02 1.457425057888031006e-01 -1.172634959220886230e-01 2.536543309688568115e-01 6.532149761915206909e-02 -1.327856481075286865e-01 4.009346663951873779e-01 8.752639591693878174e-02 2.410217421129345894e-03 -7.017684634774923325e-03
-2.819191515445709229e-01 -2.092962563037872314e-01 1.251741945743560791e-01 4.605440422892570496e-02 2.602506196126341820e-03 1.251054108142852783e-01 3.356434106826782227e-01 -4.950075596570968628e-02 2.614840269088745117e-01 -2.501350641250610352e-01 -2.487606555223464966e-02 -8.457159996032714844e-02 1.625684350728988647e-01 3.897451460361480713e-01 -2.574805915355682373e-01 -2.462023496627807617e-02 -1.720923483371734619e-01 6.476242095232009888e-02 1.224325597286224365e-01 5.691847577691078186e-02 7.022161502391099930e-03 9.513569623231887817e-02 -2.285330742597579956e-01 1.000555977225303650e-01 1.187297105789184570e-01 2.912575304508209229e-01 -2.111421152949333191e-02 -7.712990790605545044e-02 1.985417902469635010e-01 -2.418007701635360718e-01 -1.325643360614776611e-01 7.566511165350675583e-03
-1.596878748387098312e-03 -2.214929163455963135e-01 -3.415524661540985107e-01 1.439667642116546631e-01 9.467050433158874512e-02 6.029513478279113770e-02 4.887430742383003235e-02 -3.479051291942596436e-01 -8.826979994773864746e-02 -1.760010272264480591e-01 1.423572301864624023e-01 -7.868117094039916992e-02 -4.040446598082780838e-03 -8.026559650897979736e-02 -1.525043547153472900e-01 -6.666625291109085083e-02 3.765864297747612000e-02 1.971700191497802734e-01 -3.309652507305145264e-01 8.407093584537506104e-02 -2.551564015448093414e-02 -1.825754791498184204e-01 -1.539288312196731567e-01 1.734253168106079102e-01 -1.486565470695495605e-01 4.258873760700225830e-01 5.018236115574836731e-02 1.633544117212295532e-01 1.014130488038063049e-01 -2.101585417985916138e-01 1.959180235862731934e-01 8.928601443767547607e-02
-1.419593095779418945e-01 1.245862469077110291e-01 -1.191930919885635376e-01 -2.470767796039581299e-01 1.088675484061241150e-02 -6.760862190276384354e-03 3.977552056312561035e-02 6.594689190387725830e-02 1.120962649583816528e-01 -1.775096505880355835e-01 3.954657912254333496e-01 -1.232941672205924988e-01 6.289090961217880249e-02 1.011225879192352295e-01 1.518329977989196777e-01 -9.122744947671890259e-02 -6.941267102956771851e-02 -1.076166778802871704e-01 -3.024440705776214600e-01 -2.351387590169906616e-01 -4.265703260898590088e-02 9.789871051907539368e-03 -2.334436327219009399e-01 4.095979034900665283e-02 -3.831634521484375000e-01 1.077955663204193115e-01 1.377190500497817993e-01 -5.189318209886550903e-02 2.506937086582183838e-01 -2.573615312576293945e-01 -2.417271956801414490e-02 3.012282550334930420e-01
1.189095973968505859e-01 -2.360469661653041840e-02 -7.125129550695419312e-02 1.484574377536773682e-02 3.479101359844207764e-01 9.720199555158615112e-02 1.041035950183868408e-01 -9.113139659166336060e-02 4.873336851596832275e-02 -3.099078834056854248e-01 3.305087089538574219e-01 1.580090075731277466e-01 -2.068876661360263824e-02 2.294037491083145142e-01 2.232032418251037598e-01 1.415870711207389832e-02 -1.491533070802688599e-01 -1.375584602355957031e-01 5.309084430336952209e-02 -4.413238260895013809e-03 7.246116548776626587e-02 -8.770684152841567993e-02 -3.374767303466796875e-01 -1.750672757625579834e-01 1.098554581403732300e-01 1.867501884698867798e-01 -9.258054196834564209e-02 -6.783415377140045166e-02 9.744061529636383057e-02 -4.044729471206665039e-01 2.161253690719604492e-01 1.151948049664497375e-01
1.108989194035530090e-01 -2.954699993133544922e-01 4.706316068768501282e-02 -1.801351904869079590e-01 3.848626092076301575e-02 -5.131708085536956787e-02 3.044294118881225586e-01 -9.659035503864288330e-02 3.090082108974456787e-01 -2.294291406869888306e-01 8.027825504541397095e-02 -2.266872078180313110e-01 -1.387218236923217773e-01 2.660512030124664307e-01 7.742728921584784985e-04 7.200606167316436768e-02 2.283690571784973145e-01 1.804757863283157349e-01 -4.714968055486679077e-02 -2.218482792377471924e-01 -2.406599819660186768e-01 -1.783626154065132141e-02 -1.024591997265815735e-01 -2.405187934637069702e-01 -3.110997378826141357e-01 -2.153523825109004974e-02 6.327702850103378296e-02 -1.223849970847368240e-02 1.767231822013854980e-01 -1.436341255903244019e-01 4.017126187682151794e-02 2.020481079816818237e-01
2.302266359329223633e-01 -6.601212918758392334e-02 -1.748262345790863037e-01 1.246423646807670593e-01 1.824099868535995483e-01 8.428091555833816528e-02 8.841866999864578247e-02 -3.430168926715850830e-01 -1.538267880678176880e-01 -4.685826599597930908e-01 2.212678045034408569e-01 1.551726087927818298e-02 -5.085404962301254272e-02 4.908842593431472778e-02 1.097620725631713867e-01 -1.798000484704971313e-01 7.394414395093917847e-02 2.207692712545394897e-01 6.179768592119216919e-03 -4.125061631202697754e-02 -3.295283317565917969e-01 -2.378017455339431763e-01 -9.557071328163146973e-02 -1.636638641357421875e-01 -5.542520433664321899e-02 2.156511694192886353e-01 1.152132153511047363e-01 3.961885813623666763e-03 1.328818313777446747e-02 -2.243268638849258423e-01 -9.687324613332748413e-02 -9.551661461591720581e-02
-6.501050293445587158e-02 -2.591321170330047607e-01 -3.401608467102050781e-01 1.479278057813644409e-01 3.470550477504730225e-01 2.311556488275527954e-01 5.287952348589897156e-02 -1.106967777013778687e-01 2.157658338546752930e-01 -6.682161986827850342e-02 -2.378974705934524536e-01 1.347022056579589844e-01 7.352449465543031693e-03 2.249731272459030151e-01 -1.013866160064935684e-02 -1.671947091817855835e-01 -1.925678700208663940e-01 1.203361526131629944e-01 2.228852659463882446e-01 -2.026002407073974609e-01 -1.865771710872650146e-01 8.434889465570449829e-02 -1.353430896997451782e-01 9.995973855257034302e-02 -4.445576667785644531e-02 3.353372514247894287e-01 1.587987393140792847e-01 1.962527930736541748e-01 -1.875030063092708588e-02 -8.057165890932083130e-02 8.896756917238235474e-03 -3.584087826311588287e-03
-2.285869568586349487e-01 -4.219110906124114990e-01 -1.100782081484794617e-01 1.149348467588424683e-01 4.167863726615905762e-01 -4.775670543313026428e-02 3.122283220291137695e-01 -1.324149221181869507e-02 5.780582316219806671e-03 -1.458642333745956421e-01 1.448809802532196045e-01 -1.913608163595199585e-01 -3.735899925231933594e-02 1.118298545479774475e-01 -5.696442723274230957e-02 6.897962186485528946e-03 -5.829203873872756958e-02 1.891834288835525513e-01 -2.192168384790420532e-01 -1.277602761983871460e-01 1.093078106641769409e-01 -3.151020407676696777e-01 -2.114705443382263184e-01 -5.009199306368827820e-02 -1.476232856512069702e-01 -1.147184334695339203e-02 6.838415563106536865e-02 -5.487856268882751465e-02 -4.917391762137413025e-02 -1.606552749872207642e-01 -1.504909545183181763e-01 -1.792300790548324585e-01
6.883071362972259521e-02 9.120911359786987305e-02 -3.646436631679534912e-01 2.430918626487255096e-02 3.703045547008514404e-01 3.289602324366569519e-02 3.935714066028594971e-02 -1.793141365051269531e-01 2.150592952966690063e-01 -2.834158539772033691e-01 5.937026813626289368e-02 2.890055179595947266e-01 -4.616016522049903870e-03 2.624447345733642578e-01 -3.548903763294219971e-02 -2.268009185791015625e-01 1.630366891622543335e-01 2.281232476234436035e-01 -2.303275279700756073e-02 -1.455346494913101196e-01 -3.109615743160247803e-01 -1.120415609329938889e-02 1.192400008440017700e-01 1.836784067563712597e-03 -1.028015613555908203e-01 1.753712743520736694e-01 -7.107961922883987427e-02 -1.855317316949367523e-02 2.274581938982009888e-01 -7.044826447963714600e-02 1.284919977188110352e-01 -1.222699582576751709e-01
-1.224530190229415894e-01 -9.045129269361495972e-02 -1.722431182861328125e-01 -5.158680304884910583e-02 2.885642647743225098e-01 6.051884964108467102e-02 3.063182234764099121e-01 2.157085016369819641e-02 1.027780920267105103e-01 -2.097667381167411804e-02 8.066248148679733276e-02 -2.004608511924743652e-01 -1.647464483976364136e-01 1.463819146156311035e-01 4.652450233697891235e-02 -1.258505433797836304e-01 -1.803471595048904419e-01 7.933380454778671265e-02 -3.071269989013671875e-01 -1.579936444759368896e-01 3.540503978729248047e-02 -2.232112735509872437e-01 -3.600198328495025635e-01 -1.611515283584594727e-01 -4.801278561353683472e-02 1.346696019172668457e-01 2.060481607913970947e-01 -2.976596355438232422e-01 1.648402065038681030e-01 1.670262962579727173e-02 2.174201458692550659e-01 2.191133052110671997e-01
-2.528214454650878906e-01 -2.704959809780120850e-01 -1.647929698228836060e-01 -3.427029550075531006e-01 3.517491221427917480e-01 -1.048100297339260578e-03 -1.200115755200386047e-01 -1.307128649204969406e-02 9.407641738653182983e-02 -3.417008221149444580e-01 1.291947215795516968e-01 1.692952811717987061e-01 3.008652944117784500e-03 2.020821273326873779e-01 -1.795661151409149170e-01 1.299144029617309570e-01 -6.442297995090484619e-02 -2.336831092834472656e-01 5.373499542474746704e-02 3.100554691627621651e-03 9.944728016853332520e-02 -7.478122413158416748e-02 -1.361296623945236206e-01 8.116282522678375244e-02 1.378279626369476318e-01 -7.943069934844970703e-02 -6.497064232826232910e-02 2.307001501321792603e-02 4.098645150661468506e-01 -9.475523233413696289e-02 -1.586689613759517670e-02 9.769795835018157959e-02
-2.465524524450302124e-01 -3.002790212631225586e-01 2.983335033059120178e-02 6.155677884817123413e-02 1.755657643079757690e-01 7.943689078092575073e-02 -2.150457054376602173e-01 -9.594596922397613525e-02 1.665585488080978394e-02 -8.290283381938934326e-02 1.396873742341995239e-01 8.955562487244606018e-03 -3.939891979098320007e-02 2.775045037269592285e-01 -2.615816518664360046e-02 -3.460325002670288086e-01 1.349762082099914551e-01 -5.304583907127380371e-02 -3.249681368470191956e-02 -4.275499284267425537e-02 -2.814364135265350342e-01 5.849817022681236267e-02 -2.177857011556625366e-01 1.345088034868240356e-01 -5.495483800768852234e-02 1.391240209341049194e-01 1.011988520622253418e-02 2.402407526969909668e-01 2.049173414707183838e-01 -9.052714705467224121e-02 9.610459953546524048e-02 4.630014896392822266e-01
4.211116209626197815e-02 -6.682241708040237427e-02 -1.427696049213409424e-01 8.157199621200561523e-02 1.410225965082645416e-02 1.931684166193008423e-01 3.544980883598327637e-01 -2.015977650880813599e-01 -1.916978955268859863e-01 -9.775296598672866821e-02 4.445926472544670105e-02 -2.364314198493957520e-01 3.062111092731356621e-03 3.046639561653137207e-01 -1.071665138006210327e-01 -2.227305471897125244e-01 -1.097701191902160645e-01 4.089757055044174194e-02 1.319739669561386108e-01 -3.680105507373809814e-01 8.762828260660171509e-02 -7.374636828899383545e-02 -4.919402301311492920e-03 -1.876596212387084961e-01 -1.784829422831535339e-02 -2.759397402405738831e-02 6.963286548852920532e-02 -2.269895821809768677e-01 2.127084583044052124e-01 -3.074504137039184570e-01 1.745539903640747070e-01 2.493519484996795654e-01
-1.684539914131164551e-01 -7.176963984966278076e-02 -3.229301273822784424e-01 6.163677573204040527e-02 2.520319819450378418e-02 -9.315218031406402588e-02 4.123295843601226807e-01 -1.982485204935073853e-01 5.871428549289703369e-02 -2.069288939237594604e-01 2.161124795675277710e-01 -2.841278016567230225e-01 6.768934428691864014e-02 1.866111159324645996e-01 1.376631297171115875e-02 4.094959050416946411e-02 -2.405401915311813354e-01 -1.031910553574562073e-01 3.234679577872157097e-03 4.438682924956083298e-03 -8.445039391517639160e-02 2.236518822610378265e-02 -2.995405793190002441e-01 1.453464329242706299e-01 -1.425383985042572021e-01 -6.986940745264291763e-03 1.671899855136871338e-01 -1.058464571833610535e-01 -7.371979951858520508e-02 -2.434248626232147217e-01 3.340449631214141846e-01 4.436222463846206665e-02
-5.643164739012718201e-02 -3.793862164020538330e-01 -1.553690880537033081e-01 -1.337311267852783203e-01 2.863570749759674072e-01 3.656398132443428040e-02 -1.794064044952392578e-01 -1.717808097600936890e-01 -9.785827249288558960e-02 -3.320334851741790771e-01 -1.605405360460281372e-01 -8.796522021293640137e-02 -4.430096969008445740e-02 1.778081953525543213e-01 -3.416604921221733093e-02 -1.902658790349960327e-01 -2.354208845645189285e-03 -1.828732639551162720e-01 1.231841295957565308e-01 -1.015862226486206055e-01 6.551035679876804352e-03 -1.263012588024139404e-01 -1.794489324092864990e-01 -4.817478358745574951e-02 -1.064838841557502747e-01 2.660146653652191162e-01 3.784306645393371582e-01 4.379901289939880371e-02 2.318434417247772217e-01 1.025749668478965759e-01 8.159115165472030640e-02 1.841852366924285889e-01
-1.623072475194931030e-01 -3.087852597236633301e-01 -2.782881855964660645e-01 -1.722673326730728149e-01 6.054541096091270447e-02 5.208986625075340271e-02 5.186564102768898010e-02 -1.353227347135543823e-01 -1.023696288466453552e-01 -3.209159895777702332e-02 5.657210946083068848e-01 -1.056225597858428955e-01 -4.435672238469123840e-02 1.093105822801589966e-01 4.117963463068008423e-02 2.157535701990127563e-01 -6.651371717453002930e-02 1.708791404962539673e-01 -9.783511608839035034e-02 1.115705445408821106e-01 -8.644634485244750977e-02 -1.683865189552307129e-01 -2.981460094451904297e-01 -4.234727844595909119e-02 5.455660633742809296e-03 6.625086814165115356e-02 2.633710950613021851e-02 -1.886092824861407280e-03 1.783341616392135620e-01 -3.442315459251403809e-01 -3.519738093018531799e-02 -1.142442785203456879e-02
-1.796022206544876099e-01 -3.031528294086456299e-01 -4.789415299892425537e-01 -1.704812794923782349e-01 1.737182140350341797e-01 6.080151349306106567e-02 2.080972492694854736e-01 -1.010749265551567078e-01 8.564893156290054321e-02 4.134894162416458130e-02 9.552122652530670166e-02 -2.536481991410255432e-02 -1.739369928836822510e-01 2.122958898544311523e-01 -3.822659328579902649e-02 -1.969004124402999878e-01 -1.795595288276672363e-01 3.036720119416713715e-02 1.212607920169830322e-01 7.821483910083770752e-02 -5.279440060257911682e-02 8.458601683378219604e-02 -1.914012581110000610e-01 3.733532875776290894e-02 -1.218439340591430664e-01 1.790699213743209839e-01 2.264222204685211182e-01 3.577452898025512695e-01 1.113310158252716064e-01 5.678091198205947876e-02 -4.352646693587303162e-02 2.236055880784988403e-01
1.117659136652946472e-01 -1.165408119559288025e-01 -9.825628995895385742e-02 1.448475569486618042e-01 1.618014276027679443e-01 -6.157083064317703247e-02 9.097645431756973267e-02 -2.370774298906326294e-01 2.118246555328369141e-01 -2.364534139633178711e-01 1.665066778659820557e-01 -7.373203989118337631e-04 1.855912357568740845e-01 7.251802016980946064e-04 -1.800091192126274109e-02 3.965562283992767334e-01 -1.436807066202163696e-01 8.276458829641342163e-02 -3.285656869411468506e-01 -3.351736441254615784e-02 -8.519336581230163574e-02 -6.576052308082580566e-02 -2.393639832735061646e-01 -1.880089789628982544e-01 1.053022220730781555e-01 5.664437636733055115e-02 1.048158258199691772e-01 -8.195321261882781982e-02 2.186180800199508667e-01 -1.216683685779571533e-01 1.738637089729309082e-01 4.033421576023101807e-01
1.906418949365615845e-01 -7.795939594507217407e-02 -9.213817119598388672e-02 2.164791673421859741e-01 2.274679839611053467e-01 -5.365804582834243774e-02 -5.264129489660263062e-02 -3.621873557567596436e-01 4.747920855879783630e-02 -1.776138991117477417e-01 2.944278717041015625e-01 8.570231497287750244e-02 -1.135433744639158249e-02 5.486239120364189148e-02 -1.128228604793548584e-01 -1.191048100590705872e-01 1.021691560745239258e-01 -1.197194755077362061e-01 1.561533510684967041e-01 -1.061332374811172485e-01 -8.235679566860198975e-02 -2.132683694362640381e-01 -1.575892269611358643e-01 1.910569220781326294e-01 -2.498403936624526978e-01 1.023156419396400452e-01 -1.878319829702377319e-01 -1.003972068428993225e-01 -3.551341593265533447e-02 -4.504988789558410645e-01 2.249778062105178833e-01 9.310887753963470459e-02
-1.319690644741058350e-01 -8.013407886028289795e-02 -1.643111854791641235e-01 2.856008112430572510e-01 1.578032039105892181e-02 6.120833754539489746e-02 1.357411742210388184e-01 -7.146052271127700806e-02 -2.651522867381572723e-03 9.456896036863327026e-02 -1.411917153745889664e-02 -4.054285213351249695e-02 2.080439180135726929e-01 4.319055005908012390e-02 -3.761370182037353516e-01 -7.169327139854431152e-02 -5.708735436201095581e-02 3.241046667098999023e-01 -1.509162634611129761e-01 -1.379399299621582031e-01 -3.419756591320037842e-01 -7.891129702329635620e-02 4.984143888577818871e-04 9.609407186508178711e-02 -1.837779581546783447e-01 1.134200766682624817e-01 8.510817587375640869e-02 -1.300016790628433228e-01 2.833225727081298828e-01 -2.747152745723724365e-01 -2.658065855503082275e-01 2.404550462961196899e-01
-1.807911545038223267e-01 -8.432312309741973877e-02 9.461018443107604980e-02 2.106067389249801636e-01 9.461684525012969971e-02 5.555453151464462280e-02 2.776920795440673828e-01 4.632721655070781708e-03 1.875455826520919800e-01 -2.193302810192108154e-01 1.955325305461883545e-01 -8.239063620567321777e-02 1.246909275650978088e-01 1.492140740156173706e-01 -2.129227668046951294e-02 6.428217142820358276e-02 -1.229683831334114075e-01 1.570345461368560791e-01 4.440936073660850525e-02 -5.547578632831573486e-02 3.050921112298965454e-02 3.365000486373901367e-01 -1.371555030345916748e-01 -1.549724023789167404e-02 8.939613588154315948e-03 2.945559918880462646e-01 -1.767958104610443115e-01 -1.225738301873207092e-01 2.466530501842498779e-01 -4.735797941684722900e-01 -1.233512535691261292e-01 1.884819716215133667e-01
-2.034437954425811768e-01 -2.088581174612045288e-01 -1.982070505619049072e-02 -1.706194579601287842e-01 4.561493098735809326e-01 5.364377424120903015e-02 4.877007752656936646e-02 8.841154165565967560e-03 2.106081545352935791e-01 -4.286073148250579834e-02 2.231088429689407349e-01 -2.681545615196228027e-01 -2.140497416257858276e-01 -8.368526323465630412e-05 3.318165242671966553e-02 8.698658645153045654e-02 -1.119037345051765442e-01 4.036351293325424194e-02 -1.268914341926574707e-01 -2.440941520035266876e-02 -1.055101752281188965e-01 -5.269204080104827881e-02 -2.348600924015045166e-01 -1.094379201531410217e-01 -1.831201761960983276e-01 3.304345905780792236e-01 1.972873806953430176e-01 -2.526611089706420898e-01 2.771495580673217773e-01 -1.732922904193401337e-02 -9.596453048288822174e-03 1.230391263961791992e-01
1.626224815845489502e-01 -1.409391760826110840e-01 -7.971659302711486816e-02 -1.128532811999320984e-01 2.042189538478851318e-01 1.715385019779205322e-01 1.874133497476577759e-01 1.046120077371597290e-01 7.627697288990020752e-02 -2.789047062397003174e-01 -7.631874829530715942e-02 1.307585239410400391e-01 -3.297668993473052979e-01 -6.163758784532546997e-02 -2.050526291131973267e-01 -5.504155904054641724e-02 4.706562310457229614e-02 1.766948699951171875e-01 1.230868399143218994e-01 1.420956254005432129e-01 1.867749691009521484e-01 7.493946701288223267e-02 -2.159341871738433838e-01 -3.515307558700442314e-03 -1.151822507381439209e-02 5.867957696318626404e-02 2.801302373409271240e-01 3.673596680164337158e-02 4.535339176654815674e-01 -2.870157063007354736e-01 7.504075765609741211e-02 1.422396153211593628e-01
-2.002947628498077393e-01 -2.594600021839141846e-01 -1.391958743333816528e-01 6.371002644300460815e-02 1.187056452035903931e-01 3.722941502928733826e-02 -2.458060383796691895e-01 1.192951500415802002e-01 2.385791949927806854e-02 -1.331912726163864136e-01 4.752964153885841370e-02 -2.815171331167221069e-02 -1.121189296245574951e-01 3.839464485645294189e-01 -6.501430273056030273e-02 -1.483445614576339722e-01 1.106447055935859680e-01 1.533876173198223114e-02 -3.688510134816169739e-02 -1.563774496316909790e-01 -2.296111732721328735e-01 1.001212075352668762e-01 -8.929733932018280029e-02 -3.428607434034347534e-02 -9.815405309200286865e-02 1.042399555444717407e-01 1.978731155395507812e-01 1.908629387617111206e-01 2.889053523540496826e-01 -1.555346846580505371e-01 1.135959178209304810e-01 4.945590496063232422e-01
-2.994874306023120880e-02 -1.514356583356857300e-01 -2.869305014610290527e-01 -1.062001585960388184e-01 -1.936173439025878906e-02 2.881712019443511963e-01 -1.558642685413360596e-01 6.673194468021392822e-02 1.562115550041198730e-01 -1.853368431329727173e-01 3.377492725849151611e-01 2.841787040233612061e-02 3.445218130946159363e-02 3.005980253219604492e-01 -1.491972059011459351e-01 -2.431545257568359375e-01 -8.802884072065353394e-02 -5.624763667583465576e-02 -2.035945802927017212e-01 -3.119666874408721924e-01 -9.644865989685058594e-02 1.775490045547485352e-01 -7.074208557605743408e-02 -1.010572016239166260e-01 1.063778996467590332e-02 3.769477009773254395e-01 -1.543828845024108887e-01 7.967813313007354736e-02 1.475254446268081665e-01 -1.714743301272392273e-02 1.513383984565734863e-01 2.753028459846973419e-02
-2.523011341691017151e-02 -2.357559511438012123e-03 1.356016844511032104e-01 -3.152291104197502136e-02 4.058635830879211426e-01 6.953882426023483276e-02 1.336586624383926392e-01 -1.390233933925628662e-01 7.851333916187286377e-02 4.976594448089599609e-02 3.507318347692489624e-02 2.350185662508010864e-01 2.499424070119857788e-01 -4.689971730113029480e-02 -2.393362522125244141e-01 3.039597533643245697e-02 8.251766860485076904e-02 -3.461799770593643188e-02 2.265935763716697693e-02 -1.370091289281845093e-01 -1.200749874114990234e-01 -4.697040468454360962e-02 -3.409102857112884521e-01 -3.239305615425109863e-01 -8.730884641408920288e-02 1.278868615627288818e-01 -7.634124904870986938e-02 6.119382381439208984e-02 4.033129513263702393e-01 -3.189091384410858154e-01 -8.780135959386825562e-02 1.206247657537460327e-01
2.041263729333877563e-01 -2.300806641578674316e-01 -1.477275192737579346e-01 1.655705720186233521e-01 -1.143485121428966522e-02 -1.199081987142562866e-01 1.053865533322095871e-02 -1.998123824596405029e-01 -1.163057088851928711e-01 -2.430363148450851440e-01 4.320704936981201172e-02 -1.583831757307052612e-02 3.855261206626892090e-02 1.038174107670783997e-01 -1.158927306532859802e-01 4.681478068232536316e-02 3.149608671665191650e-01 3.103790879249572754e-01 1.143968105316162109e-01 -3.443291187286376953e-01 -8.833700418472290039e-02 -2.838344871997833252e-01 -3.741278648376464844e-01 1.019377037882804871e-01 -4.309825599193572998e-02 4.878208041191101074e-02 2.063576579093933105e-01 1.422811597585678101e-01 1.239592060446739197e-01 -1.189957745373249054e-02 2.240065783262252808e-01 1.873982883989810944e-02
2.527709603309631348e-01 -1.008752509951591492e-01 -2.403848320245742798e-01 2.197903580963611603e-02 2.039064653217792511e-02 4.675948619842529297e-02 2.343201935291290283e-01 7.970226556062698364e-02 1.383996903896331787e-01 -1.309991031885147095e-01 9.746771305799484253e-02 -2.582245171070098877e-01 2.263646721839904785e-01 7.369293272495269775e-02 1.228914856910705566e-01 -7.862288504838943481e-03 -4.006821513175964355e-01 1.637426316738128662e-01 -1.057543829083442688e-01 -1.354674100875854492e-01 -5.250156670808792114e-02 1.114448457956314087e-01 -6.240874901413917542e-02 -1.514768693596124649e-02 1.055024471133947372e-02 2.142380326986312866e-01 2.477823495864868164e-01 1.488960683345794678e-01 3.028183877468109131e-01 -3.447944223880767822e-01 2.067190110683441162e-01 -1.967941038310527802e-02
-5.994868278503417969e-02 -1.714634895324707031e-01 -2.580315619707107544e-02 1.091991066932678223e-01 -1.772724390029907227e-01 1.495585441589355469e-01 2.227493822574615479e-01 -5.655588209629058838e-02 3.933431208133697510e-01 -3.308159112930297852e-01 2.394983768463134766e-01 -6.897983700037002563e-02 1.287755966186523438e-01 5.228204652667045593e-02 1.015573740005493164e-01 2.178767463192343712e-03 2.709442377090454102e-01 6.598101928830146790e-03 1.480524390935897827e-01 -2.381097376346588135e-01 -2.342461794614791870e-01 6.023910269141197205e-02 3.743056952953338623e-02 3.121175244450569153e-02 -5.603939294815063477e-02 2.479682266712188721e-01 2.346957474946975708e-01 -9.074425697326660156e-02 1.431943774223327637e-01 -2.577500641345977783e-01 1.962886601686477661e-01 1.598018854856491089e-01
-1.894050985574722290e-01 -5.351769328117370605e-01 -1.232800260186195374e-01 -3.358674421906471252e-02 3.315775394439697266e-01 1.192846298217773438e-01 1.822961121797561646e-01 3.066701069474220276e-02 5.942048504948616028e-02 -5.081433802843093872e-03 2.658174932003021240e-01 -2.631836570799350739e-02 -8.968831598758697510e-02 1.862522065639495850e-01 -1.272245943546295166e-01 -1.023220736533403397e-02 -4.923601076006889343e-02 1.285225450992584229e-01 1.994364559650421143e-01 6.827875971794128418e-02 -1.813501417636871338e-01 -4.060551524162292480e-02 5.907844379544258118e-02 3.338568508625030518e-01 -1.860253661870956421e-01 1.275975257158279419e-01 1.443012207746505737e-01 2.909570746123790741e-02 1.075503304600715637e-01 1.503639072179794312e-01 2.204288244247436523e-01 3.033341094851493835e-02
-8.712784945964813232e-02 -1.090189740061759949e-01 -1.656624227762222290e-01 -5.066087841987609863e-02 3.040640652179718018e-01 5.128812044858932495e-03 1.062984671443700790e-02 -9.008082002401351929e-02 2.328780293464660645e-01 -2.286028265953063965e-01 2.731605470180511475e-01 -9.445071220397949219e-02 1.542856544256210327e-01 3.104571700096130371e-01 6.557863205671310425e-02 -6.101761478930711746e-03 -8.434579521417617798e-02 -8.995240181684494019e-02 -9.590461105108261108e-02 9.425820410251617432e-02 -2.272556126117706299e-01 4.374283365905284882e-03 1.406823247671127319e-01 5.553362518548965454e-02 -8.731077611446380615e-02 -3.039308786392211914e-01 3.414613008499145508e-01 -1.420181151479482651e-02 2.624455690383911133e-01 -3.359069228172302246e-01 -8.469427376985549927e-02 1.474554687738418579e-01
-1.466266810894012451e-01 -1.630669087171554565e-01 -4.309935569763183594e-01 -9.649731218814849854e-03 1.577108204364776611e-01 -1.024432703852653503e-01 2.555103600025177002e-01 2.042420394718647003e-02 -6.102802231907844543e-02 -1.780858188867568970e-01 2.716147601604461670e-01 1.494391728192567825e-02 7.779966294765472412e-02 2.146890610456466675e-01 -3.337878286838531494e-01 4.410490393638610840e-02 -2.753771655261516571e-02 -6.326828151941299438e-02 2.140079587697982788e-01 -1.337389051914215088e-01 1.009143702685832977e-02 -2.426155656576156616e-01 -8.161607198417186737e-03 -2.942606993019580841e-02 -4.388906992971897125e-03 2.601709067821502686e-01 -6.176339834928512573e-02 2.526962757110595703e-01 3.119728267192840576e-01 8.081406354904174805e-02 1.475797742605209351e-01 -2.628923580050468445e-02
1.323862522840499878e-01 -4.205156862735748291e-01 -3.422242999076843262e-01 -1.998919099569320679e-01 3.226802349090576172e-01 -1.069881916046142578e-01 9.175975620746612549e-02 -3.191276267170906067e-02 -7.262337952852249146e-02 -1.778425723314285278e-01 1.081091687083244324e-01 -1.047081500291824341e-01 -1.028486192226409912e-01 1.029664948582649231e-01 -4.610586538910865784e-02 9.940929710865020752e-02 -8.150178939104080200e-02 -7.296632230281829834e-02 8.259877562522888184e-02 -3.227300643920898438e-01 -5.057071149349212646e-02 -1.053710356354713440e-01 -1.446006596088409424e-01 1.147026568651199341e-02 -1.961421966552734375e-01 2.475499957799911499e-01 9.701405465602874756e-02 2.840944528579711914e-01 1.350315958261489868e-01 3.109934180974960327e-02 2.309905588626861572e-01 -1.036376431584358215e-01
-1.807489544153213501e-01 -2.483674883842468262e-01 -3.034873902797698975e-01 2.183738723397254944e-02 3.579468727111816406e-01 4.977599158883094788e-02 2.436652928590774536e-01 1.380045525729656219e-02 1.192393824458122253e-01 -1.442282795906066895e-01 2.796772718429565430e-01 3.107071816921234131e-01 -7.728076726198196411e-02 -7.190287858247756958e-02 2.025936394929885864e-01 2.617478370666503906e-02 -2.022299170494079590e-02 -1.657251566648483276e-01 6.784018874168395996e-02 2.845286799129098654e-04 6.063838675618171692e-02 3.654104471206665039e-02 -1.964019797742366791e-02 1.670971661806106567e-01 2.882585227489471436e-01 2.588478326797485352e-01 1.369073390960693359e-01 -4.350598156452178955e-02 2.911617755889892578e-01 -1.902586817741394043e-01 -2.172442898154258728e-02 -4.766998067498207092e-02
-1.057154536247253418e-01 -3.836456537246704102e-01 -2.142708301544189453e-01 8.779874444007873535e-02 1.292794793844223022e-01 -1.411551535129547119e-01 2.883125543594360352e-01 -2.330996990203857422e-01 -2.021319866180419922e-01 4.838068410754203796e-02 2.554450035095214844e-01 -1.155262663960456848e-01 8.010948449373245239e-02 1.469322890043258667e-01 -1.465825736522674561e-01 1.940574645996093750e-01 3.736396729946136475e-01 2.184482514858245850e-01 -1.138503849506378174e-01 5.007864534854888916e-02 -3.482748940587043762e-02 -1.421322207897901535e-02 -5.528676509857177734e-02 1.140486523509025574e-01 5.718504637479782104e-02 1.675225943326950073e-01 8.655665814876556396e-02 6.496888399124145508e-02 1.413332670927047729e-01 -1.521348357200622559e-01 3.124391734600067139e-01 -3.023495711386203766e-02
-4.663569033145904541e-01 -1.398771852254867554e-01 2.353780157864093781e-02 2.912893891334533691e-01 2.075354009866714478e-01 -4.841284453868865967e-02 1.798294931650161743e-01 -1.544943451881408691e-01 1.648977249860763550e-01 -2.064094394445419312e-01 1.432141661643981934e-01 -1.071239411830902100e-01 2.206255048513412476e-01 3.637345135211944580e-01 -9.058340638875961304e-02 -3.615643084049224854e-02 -1.846464574337005615e-01 1.250985115766525269e-01 2.843490540981292725e-01 1.137301605194807053e-02 3.967282921075820923e-02 1.658195108175277710e-01 6.454112473875284195e-03 -1.599782705307006836e-01 8.967006951570510864e-02 1.186691373586654663e-01 -1.916118711233139038e-02 6.893345713615417480e-02 8.558126538991928101e-02 -2.486392557621002197e-01 -4.163377732038497925e-02 -9.675577282905578613e-03
-6.887759268283843994e-02 -2.122308611869812012e-01 2.153161764144897461e-01 -4.645948298275470734e-03 2.427082955837249756e-01 2.371546179056167603e-01 1.953872591257095337e-01 -2.384929209947586060e-01 3.362468779087066650e-01 -1.038497239351272583e-01 5.131919309496879578e-02 -1.620703190565109253e-01 2.117118686437606812e-01 -3.483368316665291786e-03 1.494882404804229736e-01 1.412650048732757568e-01 1.028085276484489441e-01 5.256676301360130310e-02 -1.125749200582504272e-01 -1.830102503299713135e-01 1.058465912938117981e-01 -1.275109797716140747e-01 -2.637419104576110840e-01 1.266332436352968216e-02 -1.778030246496200562e-01 4.264560062438249588e-03 -1.707063056528568268e-02 -8.503130823373794556e-02 2.411425560712814331e-01 -3.634983897209167480e-01 -1.926136165857315063e-01 1.747193485498428345e-01
2.231172919273376465e-01 -4.050821810960769653e-02 -2.083515822887420654e-01 -1.110526919364929199e-01 8.741980791091918945e-02 8.893013745546340942e-02 -1.186895519495010376e-01 -1.494961678981781006e-01 1.023952364921569824e-01 -2.786898612976074219e-01 1.961956769227981567e-01 -5.910893529653549194e-02 -2.375175803899765015e-01 8.046878129243850708e-02 -3.714673817157745361e-01 -1.484154909849166870e-01 -5.157916247844696045e-02 2.413395196199417114e-01 -6.122099980711936951e-02 4.436121508479118347e-02 -1.776843667030334473e-01 1.749182045459747314e-01 -4.146095365285873413e-02 1.042643212713301182e-03 4.438878968358039856e-02 4.598326981067657471e-02 6.529002916067838669e-03 -5.279254540801048279e-02 3.013504743576049805e-01 -4.149014055728912354e-01 2.283532768487930298e-01 1.878267973661422729e-01
-8.886002004146575928e-02 -2.846126444637775421e-02 9.843050688505172729e-02 -2.224318236112594604e-01 1.038696542382240295e-01 3.094936907291412354e-02 2.436776161193847656e-01 -7.447279989719390869e-02 2.777817547321319580e-01 -1.830425411462783813e-01 6.810015439987182617e-02 -4.296229220926761627e-03 8.137833327054977417e-02 3.050081729888916016e-01 2.417698949575424194e-01 1.917743533849716187e-01 -2.069889381527900696e-02 1.113755851984024048e-01 -4.462357982993125916e-02 -9.000810980796813965e-02 -5.655700713396072388e-02 -2.370049208402633667e-01 -1.615816056728363037e-01 -1.558583676815032959e-01 -2.906901240348815918e-01 1.753757596015930176e-01 -2.291389927268028259e-02 3.284828066825866699e-01 3.614123761653900146e-01 4.436353221535682678e-02 1.570079475641250610e-01 1.778589636087417603e-01
-1.314245164394378662e-01 -2.630031406879425049e-01 5.805597826838493347e-02 1.598980873823165894e-01 2.463531643152236938e-01 1.504559367895126343e-01 2.867396175861358643e-01 -6.157463416457176208e-02 1.165844351053237915e-01 -3.421109914779663086e-01 -1.108907461166381836e-01 -4.719512909650802612e-02 1.523381620645523071e-01 2.628039196133613586e-02 -2.144558280706405640e-01 -4.437690600752830505e-02 -1.564890146255493164e-01 2.101403474807739258e-01 -1.555321216583251953e-01 4.313891008496284485e-02 -3.114049136638641357e-01 -3.183042630553245544e-03 -2.711565792560577393e-02 -1.484372317790985107e-01 -1.489052176475524902e-01 -3.792753443121910095e-02 -1.940356753766536713e-02 -3.459642231464385986e-01 3.547244071960449219e-01 -9.348075091838836670e-02 7.101309299468994141e-02 2.293809503316879272e-02
9.419189393520355225e-02 -3.063330054283142090e-01 -4.875904321670532227e-02 -4.766325652599334717e-02 1.591958403587341309e-01 -5.238189175724983215e-02 -9.631672501564025879e-02 -4.023104533553123474e-02 9.413298964500427246e-02 -1.245933920145034790e-01 2.897646129131317139e-01 -1.817136704921722412e-01 4.299278557300567627e-02 3.464630544185638428e-01 -9.195800125598907471e-02 -3.086813092231750488e-01 1.860584467649459839e-01 -1.334189176559448242e-01 1.800228804349899292e-01 -3.319523930549621582e-01 -1.598805636167526245e-01 -1.137283518910408020e-01 -7.323491573333740234e-02 1.185152530670166016e-01 -2.247078269720077515e-01 8.272800594568252563e-03 -1.207583174109458923e-01 2.057392299175262451e-01 8.048753440380096436e-02 -3.117809537798166275e-03 1.321715563535690308e-01 3.198565840721130371e-01
-1.966561824083328247e-01 -2.496678531169891357e-01 -1.209806874394416809e-01 1.174579784274101257e-01 2.688598334789276123e-01 1.528664827346801758e-01 2.389188110828399658e-01 1.129133552312850952e-01 -2.646047063171863556e-02 1.179480552673339844e-02 2.631567120552062988e-01 8.274289779365062714e-03 -1.862713694572448730e-02 2.159015685319900513e-01 -1.153968870639801025e-01 -2.564435824751853943e-02 -1.246402263641357422e-01 1.845859885215759277e-01 2.352422662079334259e-02 -2.308733463287353516e-01 -8.011382818222045898e-02 -1.127195134758949280e-01 1.082339659333229065e-01 -1.278543770313262939e-01 -2.939606308937072754e-01 -6.094865500926971436e-02 1.111040785908699036e-01 -4.403067529201507568e-01 -2.087963931262493134e-02 -2.954453229904174805e-01 1.924020349979400635e-01 4.741246998310089111e-02
-3.980337977409362793e-01 -2.233812659978866577e-01 -1.365617066621780396e-01 9.873834997415542603e-02 3.333187103271484375e-01 2.227798551321029663e-01 7.991240918636322021e-02 8.404457569122314453e-02 3.687095828354358673e-03 -4.841509088873863220e-02 4.776050448417663574e-01 1.868762373924255371e-01 1.717320382595062256e-01 -1.506458781659603119e-02 5.899067595601081848e-02 -4.839598666876554489e-03 1.784675270318984985e-01 8.977676741778850555e-03 -2.121093571186065674e-01 -1.496302187442779541e-01 -1.739164441823959351e-01 -3.082139417529106140e-02 4.141500964760780334e-02 -1.293872147798538208e-01 5.952932313084602356e-02 -4.930388554930686951e-02 1.063414961099624634e-01 -2.279150672256946564e-02 1.675185114145278931e-01 -1.204168647527694702e-01 -1.104459688067436218e-01 2.625895738601684570e-01
8.619974553585052490e-02 -4.578507319092750549e-02 -1.752609610557556152e-01 2.195306122303009033e-02 1.516757756471633911e-01 1.043512746691703796e-01 9.189735352993011475e-02 -1.642407178878784180e-01 1.836170554161071777e-01 -2.026589065790176392e-01 1.204261090606451035e-02 -1.141673028469085693e-01 -2.140327394008636475e-01 1.468188613653182983e-01 2.453551739454269409e-01 8.226930350065231323e-02 1.730650961399078369e-01 1.909861415624618530e-01 2.688112258911132812e-01 -1.287578195333480835e-01 -1.667378246784210205e-01 -4.687646031379699707e-02 -4.602741897106170654e-01 -1.828255206346511841e-01 7.660280168056488037e-02 2.667913585901260376e-02 1.967286765575408936e-01 -3.305214345455169678e-01 1.255810111761093140e-01 -2.471406906843185425e-01 -3.651464730501174927e-02 6.641858816146850586e-02
-1.853636652231216431e-01 9.079000353813171387e-02 -2.167170941829681396e-01 1.755022704601287842e-01 3.557888865470886230e-01 2.976373955607414246e-02 -2.607713639736175537e-02 7.590547204017639160e-02 1.152521967887878418e-01 -2.987004816532135010e-01 -4.602753743529319763e-02 3.342126682400703430e-02 -3.913569264113903046e-03 1.785882115364074707e-01 -1.806795150041580200e-01 -1.421121358871459961e-01 -5.552294477820396423e-02 -2.397536188364028931e-01 -6.841119378805160522e-03 -1.225800737738609314e-01 -3.292578160762786865e-01 -3.619411289691925049e-01 6.665635854005813599e-02 -9.385070949792861938e-02 -1.580141931772232056e-01 -1.556338649243116379e-02 1.786061227321624756e-01 3.263505548238754272e-02 2.177535891532897949e-01 -1.668199747800827026e-01 3.057846128940582275e-01 -5.793700111098587513e-04
-4.784205183386802673e-02 -1.977353841066360474e-01 -5.252327919006347656e-01 1.050840839743614197e-01 1.052712798118591309e-01 3.301551938056945801e-02 1.864770799875259399e-01 4.908816888928413391e-02 -1.425512284040451050e-01 -1.932393908500671387e-01 3.487081229686737061e-01 5.925382301211357117e-02 5.797797441482543945e-02 2.576914727687835693e-01 -2.355403155088424683e-01 3.604045510292053223e-02 1.359959039837121964e-02 8.121223188936710358e-03 2.051527947187423706e-01 -1.250213384628295898e-01 -2.930933423340320587e-02 -2.527857124805450439e-01 1.031628157943487167e-02 1.896559633314609528e-02 3.860300406813621521e-02 2.242495566606521606e-01 -7.264900207519531250e-02 1.331646293401718140e-01 3.148878812789916992e-01 8.172125369310379028e-02 8.847551792860031128e-02 -3.721419349312782288e-02
-3.385574221611022949e-01 -1.905884891748428345e-01 -2.128031402826309204e-01 3.241357579827308655e-02 4.083605408668518066e-01 2.308137863874435425e-01 -9.242871403694152832e-02 -1.722745969891548157e-02 -1.108772680163383484e-02 9.537612646818161011e-02 2.657811343669891357e-01 2.667718529701232910e-01 -1.628661304712295532e-01 1.691898405551910400e-01 -5.300767719745635986e-02 -4.427538067102432251e-02 1.919143944978713989e-01 -1.487416177988052368e-01 -2.008466720581054688e-01 1.126389205455780029e-01 -7.971443980932235718e-02 8.902962505817413330e-02 -1.032293140888214111e-01 1.446185410022735596e-01 -8.261004404630511999e-05 1.654625535011291504e-01 2.507397830486297607e-01 -7.590381056070327759e-02 1.393907964229583740e-01 -2.486732751131057739e-01 1.439878046512603760e-01 8.399295061826705933e-02
-1.790956705808639526e-01 -3.388831317424774170e-01 -8.141954988241195679e-02 3.533284068107604980e-01 2.671492397785186768e-01 7.085812836885452271e-02 1.797192543745040894e-01 6.540218740701675415e-02 8.233813196420669556e-02 -1.117583066225051880e-01 6.500521302223205566e-02 -2.348167598247528076e-01 -1.280452013015747070e-01 1.523377448320388794e-01 6.843902915716171265e-02 -1.514272838830947876e-01 -1.592730730772018433e-01 1.543456017971038818e-01 -1.175550371408462524e-01 1.922099664807319641e-02 1.326570510864257812e-01 1.029660180211067200e-01 -1.846708059310913086e-01 7.454145699739456177e-02 -2.697490155696868896e-02 4.612945765256881714e-02 6.447740015573799610e-04 -3.887704908847808838e-01 2.938889563083648682e-01 -8.249958604574203491e-02 2.217772901058197021e-01 1.876089870929718018e-01
1.409929692745208740e-01 -1.469258069992065430e-01 -2.666228823363780975e-02 2.239201664924621582e-01 3.207595348358154297e-01 2.024536728858947754e-01 2.330096960067749023e-01 -1.706311553716659546e-01 1.736908555030822754e-01 6.861408054828643799e-02 1.616633683443069458e-01 -1.573084592819213867e-01 -7.936400175094604492e-02 3.024413287639617920e-01 -4.140903800725936890e-02 -1.583537161350250244e-01 2.014682888984680176e-01 1.013891994953155518e-01 1.374964565038681030e-01 -4.433353024069219828e-04 9.757920354604721069e-02 -1.818884015083312988e-01 -1.280885040760040283e-01 -2.040742486715316772e-01 2.513301968574523926e-01 6.418215483427047729e-02 -7.191030681133270264e-02 -8.890657871961593628e-02 9.184487909078598022e-02 -3.723283112049102783e-01 1.753486692905426025e-01 2.036591470241546631e-01
5.280003882944583893e-03 -1.411471366882324219e-01 -4.165412858128547668e-02 -1.726662963628768921e-01 3.570242524147033691e-01 1.104064732789993286e-01 1.560210883617401123e-01 3.368754684925079346e-02 1.687907874584197998e-01 -5.459936261177062988e-01 2.648662216961383820e-02 1.886313408613204956e-01 1.807778328657150269e-01 3.752883896231651306e-02 -1.549956947565078735e-01 -5.447542667388916016e-02 1.503825001418590546e-02 1.766650229692459106e-01 -9.358159452676773071e-02 2.160443812608718872e-01 -3.907264024019241333e-02 1.399358510971069336e-01 -2.030900567770004272e-01 6.419401615858078003e-02 -9.180779755115509033e-02 1.332016885280609131e-01 -4.724545031785964966e-02 4.602035507559776306e-02 3.559017777442932129e-01 -1.270674020051956177e-01 -1.705151349306106567e-01 -6.042364239692687988e-02
-4.449618607759475708e-02 1.555692753754556179e-03 1.149990707635879517e-01 1.867902725934982300e-01 3.103192150592803955e-01 -4.177616536617279053e-02 2.401266098022460938e-01 -1.685782521963119507e-01 1.481596380472183228e-01 -2.633692622184753418e-01 -2.379229478538036346e-02 -2.582300901412963867e-01 7.798388600349426270e-02 3.194468021392822266e-01 6.796915549784898758e-03 -1.105853989720344543e-01 -2.085437625646591187e-02 2.767130732536315918e-01 -1.588925868272781372e-01 -1.643495708703994751e-01 6.393153965473175049e-02 7.724796980619430542e-02 2.855663746595382690e-02 -2.085044533014297485e-01 -1.910887509584426880e-01 3.260410428047180176e-01 4.846420884132385254e-02 -5.622166022658348083e-02 3.332578539848327637e-01 -5.969510227441787720e-02 1.904974877834320068e-01 -6.297117471694946289e-02
-3.036444447934627533e-02 -7.674773037433624268e-02 7.293996959924697876e-02 5.738360807299613953e-02 1.015347465872764587e-01 -1.593806296586990356e-01 -3.928659111261367798e-02 -9.885227680206298828e-02 -2.434491924941539764e-02 1.388264894485473633e-01 5.305082798004150391e-01 -1.154508534818887711e-02 6.613634526729583740e-02 1.141776144504547119e-01 -5.479411408305168152e-02 1.407396886497735977e-02 -7.486732304096221924e-02 2.074957787990570068e-01 1.384557634592056274e-01 -1.104230284690856934e-01 -2.704509794712066650e-01 -5.840254575014114380e-02 -2.322601228952407837e-01 9.038428962230682373e-02 -2.370058596134185791e-01 3.267360031604766846e-01 1.807172000408172607e-01 -1.768199205398559570e-01 3.010985851287841797e-01 -2.414539158344268799e-01 1.397712230682373047e-01 3.820018470287322998e-02
6.849706918001174927e-02 -8.301509171724319458e-02 9.161010384559631348e-02 2.337388098239898682e-01 2.341193407773971558e-01 -1.985959857702255249e-01 2.546480000019073486e-01 -1.663762778043746948e-01 -7.140828669071197510e-02 -3.160866200923919678e-01 2.287153154611587524e-01 -1.960205733776092529e-01 2.388891130685806274e-01 -6.223108991980552673e-02 1.954646110534667969e-01 -1.153837516903877258e-01 -7.210813462734222412e-02 -8.150681853294372559e-02 1.428432166576385498e-01 -6.916900724172592163e-02 -2.345015108585357666e-01 2.800507470965385437e-02 -1.143260076642036438e-01 7.519767433404922485e-02 -1.078378483653068542e-01 2.555512487888336182e-01 3.445352315902709961e-01 1.337675750255584717e-01 2.417410761117935181e-01 -1.588583588600158691e-01 1.904614828526973724e-02 -1.459561437368392944e-01
-2.475991249084472656e-01 1.456850618124008179e-01 -9.192518144845962524e-02 8.702863752841949463e-02 2.819486260414123535e-01 -9.085487574338912964e-02 3.175336718559265137e-01 -1.477498412132263184e-01 -9.337916970252990723e-02 -4.211102426052093506e-02 1.462763398885726929e-01 -1.262843012809753418e-01 -4.622202366590499878e-02 3.090114593505859375e-01 -1.806570142507553101e-01 -1.856229454278945923e-01 -2.597058564424514771e-02 1.795722544193267822e-02 -1.050886735320091248e-01 -2.984359860420227051e-01 -7.381054759025573730e-02 1.941365152597427368e-01 -2.489579916000366211e-01 -2.990677952766418457e-01 -2.801353298127651215e-02 1.027111187577247620e-01 2.844784855842590332e-01 -2.054369449615478516e-01 -6.235082447528839111e-02 -2.022518664598464966e-01 5.922276154160499573e-02 -7.311308756470680237e-03
1.033755484968423843e-03 -5.231353640556335449e-01 -2.736648321151733398e-01 -1.841361969709396362e-01 4.763371348381042480e-01 -5.355285108089447021e-02 1.750235110521316528e-01 8.137024939060211182e-03 -1.898451745510101318e-01 1.846574246883392334e-02 -7.588631659746170044e-02 -1.082028076052665710e-01 4.617618396878242493e-03 1.323769539594650269e-01 -6.097266450524330139e-03 3.541728109121322632e-02 1.720737665891647339e-01 -1.150453537702560425e-01 1.040835212916135788e-02 1.381900310516357422e-01 -1.105721294879913330e-01 -4.869253560900688171e-02 -1.650567203760147095e-01 -2.129335515201091766e-02 -9.245755523443222046e-02 2.487585693597793579e-02 -3.558678552508354187e-02 -5.095119401812553406e-02 3.318261206150054932e-01 2.444501593708992004e-02 8.241079002618789673e-02 2.225056141614913940e-01
-4.225129261612892151e-02 -2.679128646850585938e-01 1.071919202804565430e-01 -1.758895516395568848e-01 1.213693469762802124e-01 1.180637255311012268e-01 3.957410752773284912e-01 9.566193073987960815e-02 3.218038678169250488e-01 -1.154027655720710754e-01 1.891483813524246216e-01 -1.960719525814056396e-01 -1.456195861101150513e-01 2.044171988964080811e-01 1.491951495409011841e-01 -5.328346043825149536e-02 2.065391987562179565e-01 -2.453481964766979218e-02 -4.842990601900964975e-04 -5.416734889149665833e-02 -1.517901420593261719e-01 1.289774477481842041e-01 -1.331487894058227539e-01 -2.555796802043914795e-01 -1.089230179786682129e-01 1.372292935848236084e-01 2.955399155616760254e-01 -2.704031206667423248e-02 5.016016587615013123e-02 -1.285677105188369751e-01 6.233597546815872192e-02 3.158631324768066406e-01
-5.324942246079444885e-02 -1.600280851125717163e-01 -2.406084388494491577e-01 1.229062899947166443e-01 4.992115795612335205e-01 1.211174577474594116e-01 1.047299578785896301e-01 -2.417758405208587646e-01 -2.482868358492851257e-02 -1.437712013721466064e-01 3.152146190404891968e-02 -3.869396150112152100e-01 1.409112364053726196e-01 1.163498237729072571e-01 -2.895289659500122070e-01 1.938929408788681030e-01 -7.666832208633422852e-02 3.584702685475349426e-02 -5.272018909454345703e-02 -2.582311071455478668e-02 9.906372427940368652e-02 1.215006187558174133e-01 -4.081056267023086548e-02 1.672495752573013306e-01 1.809082180261611938e-02 1.944304108619689941e-01 1.719262450933456421e-01 -2.212079316377639771e-01 2.594997547566890717e-02 -1.180833280086517334e-01 1.927445530891418457e-01 7.226008921861648560e-02
4.100776836276054382e-02 -4.457575082778930664e-01 -2.050837427377700806e-01 1.745424270629882812e-01 1.434696465730667114e-01 -1.484829932451248169e-01 3.434140384197235107e-01 8.755107410252094269e-03 3.798966109752655029e-02 -2.757135033607482910e-01 2.212674915790557861e-01 7.091522961854934692e-02 1.311383694410324097e-01 5.820484459400177002e-02 -8.467246592044830322e-02 -6.770660635083913803e-03 -5.783738940954208374e-02 -1.159087941050529480e-01 -2.356005907058715820e-01 -2.648167312145233154e-02 -1.852430850267410278e-01 -1.104837656021118164e-01 -2.771967649459838867e-01 1.984664946794509888e-01 -9.653599560260772705e-02 3.458283841609954834e-01 -6.779686361551284790e-02 -4.054464772343635559e-02 -3.556810319423675537e-02 -1.064266189932823181e-01 -1.351152956485748291e-01 -7.390304654836654663e-02
8.033771812915802002e-02 -3.559228777885437012e-02 -3.360104262828826904e-01 -1.150212250649929047e-02 -4.592687636613845825e-02 -1.248210221529006958e-01 3.031639158725738525e-01 -5.502263084053993225e-02 1.559416055679321289e-01 -2.032794356346130371e-01 2.571827769279479980e-01 -4.745127633213996887e-02 1.129706129431724548e-01 2.084940820932388306e-01 7.614154368638992310e-02 -2.136175185441970825e-01 4.278674721717834473e-02 -6.285639107227325439e-02 -2.295652180910110474e-01 -3.509064614772796631e-01 5.300528556108474731e-02 -3.591029718518257141e-02 -2.101835757493972778e-01 -9.531723707914352417e-02 -2.996884882450103760e-01 -2.492348104715347290e-01 1.573433429002761841e-01 8.482091873884201050e-02 2.479780316352844238e-01 -2.097278775181621313e-04 -1.373792439699172974e-01 1.472880989313125610e-01
-2.663292586803436279e-01 -3.449741005897521973e-02 -1.474865619093179703e-02 -5.768495053052902222e-02 2.196002602577209473e-01 2.174772620201110840e-01 1.696175336837768555e-01 -4.878664761781692505e-02 -2.205314300954341888e-02 -2.436810880899429321e-01 4.274172186851501465e-01 -8.272771537303924561e-02 7.562247570604085922e-03 -8.461073040962219238e-02 8.185259997844696045e-03 7.408762723207473755e-02 -1.368930488824844360e-01 1.642646193504333496e-01 3.925915807485580444e-02 -1.553463339805603027e-01 2.568556964397430420e-01 4.388240724802017212e-02 -2.294000536203384399e-01 -1.045248806476593018e-01 -3.399349451065063477e-01 2.825191058218479156e-02 1.638935059309005737e-01 2.007525116205215454e-01 3.679299056529998779e-01 2.704796753823757172e-02 8.566766232252120972e-02 7.541939616203308105e-02
2.204302847385406494e-01 3.686802089214324951e-02 -1.373467445373535156e-01 8.546569943428039551e-02 6.818456947803497314e-02 1.447936445474624634e-01 4.365989565849304199e-01 -3.450786173343658447e-01 6.911771924933418632e-05 -1.365520656108856201e-01 1.469846814870834351e-01 2.215784601867198944e-02 4.114288836717605591e-02 1.526509672403335571e-01 -1.995814591646194458e-01 -8.041584491729736328e-02 4.489747434854507446e-02 1.300283223390579224e-01 1.733055859804153442e-01 3.662057965993881226e-02 -7.447873055934906006e-02 1.195769309997558594e-01 -3.276043236255645752e-01 -4.611737281084060669e-02 5.962026864290237427e-02 2.009596228599548340e-01 2.909383364021778107e-02 2.888030409812927246e-01 -1.347330957651138306e-01 -2.996776998043060303e-01 5.123677849769592285e-02 2.411639541387557983e-01
2.752754092216491699e-02 -1.598742008209228516e-01 7.638188451528549194e-02 1.196223422884941101e-01 4.519112780690193176e-02 2.274617739021778107e-02 1.245649009943008423e-01 2.707815729081630707e-02 3.025399334728717804e-02 -2.171150222420692444e-02 1.728292405605316162e-01 1.509797275066375732e-01 2.997952699661254883e-01 2.635665833950042725e-01 -9.315971285104751587e-02 -1.905081048607826233e-02 3.246467411518096924e-01 1.565716564655303955e-01 -5.085201933979988098e-02 -2.546551525592803955e-01 -3.148565292358398438e-01 1.064339876174926758e-01 -7.896415144205093384e-02 1.101204231381416321e-01 -2.466484755277633667e-01 3.447498977184295654e-01 3.913866579532623291e-01 -1.376118957996368408e-01 1.533529013395309448e-01 1.852201297879219055e-02 8.837813884019851685e-02 5.140418186783790588e-02
-7.720941305160522461e-02 -4.478745162487030029e-02 1.118552982807159424e-01 2.145541459321975708e-02 2.168707996606826782e-01 1.732989400625228882e-01 1.388226896524429321e-01 4.102881997823715210e-02 2.705874741077423096e-01 -1.503625065088272095e-01 2.769078910350799561e-01 2.031988948583602905e-01 1.583452075719833374e-01 2.985593862831592560e-02 -1.766524165868759155e-01 1.398948282003402710e-01 -7.848861068487167358e-02 -4.325060546398162842e-02 -1.188992634415626526e-01 -3.219281136989593506e-01 -3.451547324657440186e-01 -9.290973655879497528e-03 5.572966113686561584e-02 3.152651339769363403e-02 1.401211321353912354e-01 -9.285715222358703613e-02 1.572526693344116211e-01 1.796711981296539307e-01 3.783484697341918945e-01 -3.045647740364074707e-01 4.749344289302825928e-02 -1.339841336011886597e-01
-1.610319316387176514e-01 -1.164434775710105896e-01 1.035791486501693726e-01 -6.747590750455856323e-02 3.070672750473022461e-01 7.894915342330932617e-02 3.662784397602081299e-01 6.578805297613143921e-02 9.449072927236557007e-02 -7.467419654130935669e-02 2.209076732397079468e-01 -2.285382300615310669e-01 1.490896642208099365e-01 1.911871433258056641e-01 -3.983600437641143799e-01 -3.800516203045845032e-02 -2.125062420964241028e-02 1.461236625909805298e-01 -2.027171850204467773e-02 -1.672391742467880249e-01 8.755040168762207031e-02 -5.500567704439163208e-02 -1.207547932863235474e-01 2.309684827923774719e-02 -3.733636345714330673e-03 2.286162823438644409e-01 -4.076079931110143661e-03 -9.569456428289413452e-02 3.460552692413330078e-01 2.788665294647216797e-01 -1.751650720834732056e-01 7.823298126459121704e-02
5.609217658638954163e-02 -2.919591069221496582e-01 -3.815462589263916016e-01 -1.090074181556701660e-01 1.475250273942947388e-01 -1.378586739301681519e-01 1.566245704889297485e-01 2.710804343223571777e-02 -7.944209501147270203e-03 -2.015674263238906860e-01 8.622380346059799194e-02 -1.198410689830780029e-01 -1.894372999668121338e-01 2.714715898036956787e-01 -1.572477668523788452e-01 -5.101473256945610046e-02 -2.332576960325241089e-01 4.762106109410524368e-03 2.662846148014068604e-01 -9.010525792837142944e-02 -2.763422727584838867e-01 6.054799631237983704e-02 -2.534150183200836182e-01 -1.645725779235363007e-02 -1.974287182092666626e-01 2.376674860715866089e-01 3.883369266986846924e-02 2.962808907032012939e-01 1.555333584547042847e-01 -3.368676453828811646e-02 2.396106533706188202e-02 9.152506478130817413e-03
4.747368022799491882e-02 -4.388135969638824463e-01 -4.711737856268882751e-02 -1.896320842206478119e-02 9.750594943761825562e-02 -6.045083701610565186e-02 -5.135906115174293518e-02 -3.804875165224075317e-02 9.016105532646179199e-02 -1.978343129158020020e-01 1.487388312816619873e-01 -1.468022465705871582e-01 6.636150926351547241e-02 4.511759579181671143e-01 -1.121061444282531738e-01 -2.947680354118347168e-01 6.614735722541809082e-02 2.497828006744384766e-02 1.664858162403106689e-01 -2.634485363960266113e-01 -1.182831078767776489e-01 4.068440198898315430e-02 -1.212653815746307373e-01 6.531152874231338501e-02 -1.887783408164978027e-01 1.224210113286972046e-01 -9.541596472263336182e-02 2.232677042484283447e-01 9.606882929801940918e-02 -7.376637309789657593e-02 6.759452074766159058e-02 3.484899997711181641e-01
7.111815363168716431e-02 -4.191574156284332275e-01 -5.334577057510614395e-03 -9.485448151826858521e-02 2.511745095252990723e-01 -4.931970499455928802e-03 -1.014488488435745239e-01 -8.349207043647766113e-02 7.743160426616668701e-02 -1.505744904279708862e-01 3.240113556385040283e-01 1.300661265850067139e-01 2.893427759408950806e-02 3.981700837612152100e-01 -8.553565293550491333e-02 -4.094884991645812988e-01 6.003157794475555420e-02 1.503414008766412735e-02 1.308905631303787231e-01 -8.329226821660995483e-02 8.930733054876327515e-02 -8.855526149272918701e-02 -1.003568246960639954e-01 3.990492224693298340e-02 9.919366566464304924e-04 6.642421334981918335e-02 1.428250372409820557e-01 9.141501784324645996e-02 2.062814980745315552e-01 6.991473585367202759e-02 8.190875500440597534e-02 3.196960687637329102e-01
1.207278594374656677e-01 -2.733225524425506592e-01 1.350933406502008438e-02 -8.087652176618576050e-02 3.527625501155853271e-01 2.968059480190277100e-01 -7.321685552597045898e-02 1.111881062388420105e-02 6.927410513162612915e-02 -1.387593448162078857e-01 5.018180608749389648e-01 1.277937889099121094e-01 -2.177057713270187378e-01 4.509416595101356506e-02 -1.798882931470870972e-01 -2.698585093021392822e-01 2.532884180545806885e-01 1.283160895109176636e-01 2.857814542949199677e-02 -3.094357065856456757e-02 -8.446329087018966675e-02 5.646165832877159119e-02 -1.675178110599517822e-01 2.076718658208847046e-01 -1.081881746649742126e-01 -2.078514918684959412e-02 8.745796233415603638e-02 1.660242527723312378e-01 1.346381008625030518e-01 -1.622180268168449402e-02 4.720506072044372559e-02 8.534326404333114624e-02
-6.648704409599304199e-02 -3.966104984283447266e-02 -8.221840113401412964e-02 1.064131557941436768e-01 3.017661394551396370e-03 -1.144541054964065552e-01 2.651385962963104248e-01 -1.863787919282913208e-01 1.911349296569824219e-01 -4.832959920167922974e-02 2.717357873916625977e-01 -2.905540764331817627e-01 -1.707373559474945068e-01 1.892923265695571899e-01 2.226298898458480835e-01 -1.018359232693910599e-02 -5.202548950910568237e-02 2.509626448154449463e-01 1.843959093093872070e-01 -1.342729330062866211e-01 -1.522270888090133667e-01 -5.121107399463653564e-02 -2.804743051528930664e-01 8.546467125415802002e-02 1.150729432702064514e-01 2.006149142980575562e-01 1.441938877105712891e-01 -1.912554055452346802e-01 1.466967314481735229e-01 -4.176743030548095703e-01 -9.836935997009277344e-02 2.226331504061818123e-03
-3.026359900832176208e-02 -1.787701249122619629e-02 -9.658771753311157227e-02 2.009075731039047241e-01 1.212471872568130493e-01 1.760454475879669189e-01 1.405178159475326538e-01 1.099265515804290771e-01 -7.466176152229309082e-02 1.255042403936386108e-01 2.527187764644622803e-01 7.219623774290084839e-02 2.502007186412811279e-01 -1.451227068901062012e-01 8.005575835704803467e-02 -3.118487000465393066e-01 1.887888014316558838e-01 5.656823143362998962e-02 -6.207105517387390137e-02 -1.815613657236099243e-01 -1.093643382191658020e-01 1.679311506450176239e-02 -4.169327616691589355e-01 -1.576650738716125488e-01 5.901584029197692871e-02 1.257372647523880005e-01 -1.867719180881977081e-02 1.360106617212295532e-01 4.791929721832275391e-01 -1.803150773048400879e-01 4.934776946902275085e-02 6.721410900354385376e-02
2.469587475061416626e-01 5.764954257756471634e-03 -2.595613300800323486e-01 1.074649468064308167e-01 1.796974241733551025e-01 -2.123298048973083496e-01 1.146124750375747681e-01 -2.302477806806564331e-01 1.536356806755065918e-01 -2.125610858201980591e-01 3.912070691585540771e-01 1.651162803173065186e-01 -1.124488748610019684e-02 3.640046715736389160e-02 -4.597548767924308777e-02 6.641270220279693604e-02 4.177434742450714111e-02 -4.025664553046226501e-02 7.476768642663955688e-02 7.186820358037948608e-02 -3.715556114912033081e-02 1.559400707483291626e-01 -3.120495676994323730e-01 9.544208645820617676e-02 2.882994525134563446e-02 1.287877708673477173e-01 -3.380544781684875488e-01 -1.599754244089126587e-01 2.566764950752258301e-01 -2.458101361989974976e-01 1.010477915406227112e-01 1.391204893589019775e-01
1.477752476930618286e-01 -2.081456333398818970e-01 -1.376425568014383316e-02 2.956533133983612061e-01 9.952858835458755493e-02 -3.326743841171264648e-02 2.445455044507980347e-01 -1.490355581045150757e-01 -1.253500878810882568e-01 -1.472035944461822510e-01 3.133852183818817139e-01 -6.709320843219757080e-02 -1.756735444068908691e-01 1.157326996326446533e-02 -1.248623579740524292e-01 -2.867658995091915131e-02 -1.987029314041137695e-01 3.282189071178436279e-01 -3.786799311637878418e-02 -2.598308920860290527e-01 -3.278488516807556152e-01 1.843781173229217529e-01 8.079841732978820801e-02 5.333962291479110718e-02 -3.670145059004426003e-03 4.019323736429214478e-02 2.480668276548385620e-01 -3.089230507612228394e-02 1.327060461044311523e-01 -1.948834061622619629e-01 2.513657808303833008e-01 1.296285688877105713e-01
-1.746364980936050415e-01 -1.350516229867935181e-01 -1.756482943892478943e-02 1.367017030715942383e-01 1.736304908990859985e-01 -8.685938268899917603e-02 3.399718105792999268e-01 -2.607182227075099945e-02 -8.257454633712768555e-02 -1.870402842760086060e-01 -1.858524233102798462e-01 -5.191194266080856323e-02 -1.044849231839179993e-01 -6.492637097835540771e-02 -3.236068487167358398e-01 -9.604134410619735718e-02 -2.597405947744846344e-02 -2.531973719596862793e-01 2.101885229349136353e-01 -3.616908788681030273e-01 -9.040533006191253662e-02 1.361493915319442749e-01 -2.739615738391876221e-01 4.753549769520759583e-02 8.537073736079037189e-04 2.460344284772872925e-01 -8.976464718580245972e-02 -5.417095031589269638e-03 2.489861547946929932e-01 -3.089061081409454346e-01 -5.709430202841758728e-03 1.789788156747817993e-02
1.669538319110870361e-01 -1.302358657121658325e-01 -2.264922410249710083e-01 2.235943973064422607e-01 1.512874811887741089e-01 -5.009412392973899841e-02 -2.447621896862983704e-02 -2.092817872762680054e-01 4.226469993591308594e-02 -3.312097489833831787e-01 2.458662241697311401e-01 1.187073662877082825e-01 -5.834886804223060608e-02 5.747584253549575806e-02 2.794706635177135468e-02 -6.140104308724403381e-02 1.268572509288787842e-01 1.008685529232025146e-01 1.037892978638410568e-02 -9.783542156219482422e-02 -1.302283629775047302e-02 -2.100398391485214233e-01 -8.666186034679412842e-02 6.973703205585479736e-02 -2.072171419858932495e-01 3.176494836807250977e-01 -2.447142899036407471e-01 3.072406165301799774e-02 -1.251982897520065308e-02 -4.688564240932464600e-01 2.557241916656494141e-01 6.431000679731369019e-02
-2.326394170522689819e-01 2.552871825173497200e-03 -1.236537843942642212e-01 -4.795673117041587830e-02 8.402195572853088379e-02 1.243357807397842407e-01 1.385339349508285522e-01 -1.531351357698440552e-01 -9.186061471700668335e-02 -2.296134382486343384e-01 2.989270687103271484e-01 -6.706985831260681152e-02 -8.047208935022354126e-02 1.952458471059799194e-01 -1.238932982087135315e-01 9.216558933258056641e-02 2.066933959722518921e-01 2.813180088996887207e-01 -2.715728282928466797e-01 -7.627461850643157959e-02 -5.114737525582313538e-02 -7.125014811754226685e-02 -1.463541984558105469e-01 2.290271818637847900e-01 -1.300525218248367310e-01 -2.279304265975952148e-01 3.678389787673950195e-01 4.462605714797973633e-02 2.768991291522979736e-01 -9.817621856927871704e-02 -1.602386087179183960e-01 1.962544769048690796e-01
-1.596557646989822388e-01 -4.224328696727752686e-02 -1.689800769090652466e-01 3.854503110051155090e-02 3.773428201675415039e-01 1.766296662390232086e-02 6.995934993028640747e-02 -1.817222833633422852e-01 -6.253131199628114700e-03 5.068116262555122375e-02 5.936466529965400696e-02 -2.099238485097885132e-01 -2.663445472717285156e-01 1.138216853141784668e-01 1.519075036048889160e-01 -1.551099419593811035e-01 -9.153737127780914307e-02 1.280660927295684814e-01 -1.458156555891036987e-01 -3.801595270633697510e-01 1.231781840324401855e-01 -1.108548194169998169e-01 -2.040158510208129883e-01 -2.004983276128768921e-01 -8.894661813974380493e-02 1.926135271787643433e-01 1.466135680675506592e-01 -3.160032331943511963e-01 2.573402822017669678e-01 -1.638051271438598633e-01 4.322581738233566284e-02 1.403654515743255615e-01
3.036925494670867920e-01 1.371995806694030762e-01 -7.572921365499496460e-02 3.210845589637756348e-01 2.506845295429229736e-01 -4.822257533669471741e-02 3.438634797930717468e-02 5.144443362951278687e-02 -4.211947787553071976e-03 -1.682825200259685516e-02 2.806774079799652100e-01 9.895309805870056152e-03 1.331204921007156372e-01 1.079461444169282913e-02 4.606245085597038269e-02 -3.415744602680206299e-01 2.607509493827819824e-02 1.572954356670379639e-01 -4.002679139375686646e-02 -1.468104124069213867e-01 -9.296758472919464111e-02 -4.738867655396461487e-02 -3.635495901107788086e-01 -3.712653741240501404e-02 1.190810203552246094e-01 1.116499975323677063e-01 2.581312358379364014e-01 -5.206764489412307739e-02 2.944026291370391846e-01 -2.668700516223907471e-01 6.334994733333587646e-02 2.107170671224594116e-01
1.038435027003288269e-01 -2.359287887811660767e-01 -1.714428365230560303e-01 2.173642814159393311e-02 3.038548231124877930e-01 3.074605166912078857e-01 1.889238506555557251e-01 -1.471983790397644043e-01 9.406294673681259155e-02 -2.334943860769271851e-01 2.122936099767684937e-01 2.642806470394134521e-01 2.235827296972274780e-01 1.479298472404479980e-01 1.332027912139892578e-01 8.721556514501571655e-02 1.876627057790756226e-01 1.872529685497283936e-01 -2.291066572070121765e-02 -2.642039954662322998e-01 -3.223344981670379639e-01 -5.304935947060585022e-02 1.117968652397394180e-02 2.121091634035110474e-01 1.160283163189888000e-01 7.529734075069427490e-02 7.886709272861480713e-02 7.278371602296829224e-02 1.675149798393249512e-01 4.763181507587432861e-02 -3.350836411118507385e-02 -1.715401113033294678e-01
2.419995665550231934e-01 -2.465194165706634521e-01 -1.042206883430480957e-01 -5.735816806554794312e-02 2.387009859085083008e-01 2.593442797660827637e-01 2.038715779781341553e-01 -2.729443609714508057e-01 -2.021847665309906006e-01 -2.085963785648345947e-01 2.047166414558887482e-02 1.990843415260314941e-01 -2.494876235723495483e-01 1.089431568980216980e-01 -2.518477737903594971e-01 -1.876282244920730591e-01 -9.144803509116172791e-03 1.474189609289169312e-01 7.393297553062438965e-02 -3.460584580898284912e-01 1.109949685633182526e-02 -6.987625267356634140e-03 -7.221329212188720703e-02 8.320170454680919647e-03 -1.382874101400375366e-01 3.980585373938083649e-03 1.453241109848022461e-01 2.215040624141693115e-01 1.488664597272872925e-01 4.947972297668457031e-02 2.495272308588027954e-01 1.825666241347789764e-02
1.562399268150329590e-01 -1.484595686197280884e-01 -5.866605415940284729e-02 -1.718591898679733276e-01 9.435482323169708252e-02 1.577911674976348877e-01 2.857172191143035889e-01 1.309169530868530273e-01 3.886788189411163330e-01 -4.874879121780395508e-01 -1.257726456969976425e-02 -5.650612711906433105e-02 4.234872758388519287e-02 -1.547979470342397690e-02 -1.276589184999465942e-01 1.800073869526386261e-02 1.626541763544082642e-01 1.132826209068298340e-01 -2.351557761430740356e-01 -5.052571743726730347e-02 -2.573488354682922363e-01 -2.412118576467037201e-02 -4.722744598984718323e-02 -2.268327027559280396e-01 -1.177362278103828430e-01 1.320003569126129150e-01 4.946498945355415344e-02 5.193369463086128235e-02 2.624914348125457764e-01 -1.546552032232284546e-01 8.226720988750457764e-02 1.537024974822998047e-01
-1.122968643903732300e-01 -1.986937820911407471e-01 -1.974002718925476074e-01 1.844494789838790894e-01 1.525138914585113525e-01 -1.892999857664108276e-01 1.006488353013992310e-01 -1.285263001918792725e-01 -1.618476510047912598e-01 -1.802223026752471924e-01 1.068593487143516541e-01 -6.410411000251770020e-02 -4.295319691300392151e-02 -5.962073057889938354e-02 -2.437188476324081421e-01 -1.602753549814224243e-01 2.384005188941955566e-01 3.049494922161102295e-01 -1.769333332777023315e-01 1.154999714344739914e-03 8.404353260993957520e-02 -2.068415880203247070e-01 -1.193427219986915588e-01 3.307005763053894043e-02 -1.727819889783859253e-01 3.549884557723999023e-01 2.039769142866134644e-01 2.467242777347564697e-01 3.274562209844589233e-02 -1.885591894388198853e-01 2.628843784332275391e-01 1.186772435903549194e-01
-1.788049042224884033e-01 -4.285803437232971191e-01 -2.095386832952499390e-01 7.861886918544769287e-02 2.162988930940628052e-01 1.369147300720214844e-01 8.893125504255294800e-02 -1.777238845825195312e-01 -1.779807358980178833e-01 -3.065830767154693604e-01 1.197761595249176025e-01 1.187958791851997375e-01 -1.665144413709640503e-01 2.016167789697647095e-01 -6.539506465196609497e-02 -1.171503365039825439e-01 -8.666146546602249146e-02 1.825817674398422241e-02 2.563312947750091553e-01 -6.146144121885299683e-02 -7.740243524312973022e-02 -6.787216663360595703e-02 7.771637290716171265e-02 3.916529938578605652e-02 -1.326839625835418701e-01 2.452388703823089600e-01 3.096127510070800781e-01 -3.883784264326095581e-02 5.107784643769264221e-02 2.797312736511230469e-01 1.386015415191650391e-01 1.343359351158142090e-01
2.069391310214996338e-02 3.803383558988571167e-03 8.037297427654266357e-02 7.246072869747877121e-03 1.331206709146499634e-01 9.343530237674713135e-02 6.531425565481185913e-02 -2.009716182947158813e-01 -1.937626451253890991e-01 1.632588952779769897e-01 3.587299883365631104e-01 8.767870813608169556e-02 -2.302916534245014191e-02 9.762185625731945038e-03 -1.985312625765800476e-02 8.318699896335601807e-02 4.312983900308609009e-02 3.839761484414339066e-03 1.094774007797241211e-01 -1.311321556568145752e-01 -3.327611982822418213e-01 8.637808263301849365e-02 -2.207545042037963867e-01 -2.302041510120034218e-03 -3.087296895682811737e-02 3.506706655025482178e-01 2.959770560264587402e-01 -1.726432703435420990e-02 4.300151765346527100e-01 -3.088430762290954590e-01 1.360015720129013062e-01 -6.945493817329406738e-02
-1.261665672063827515e-01 5.786328390240669250e-02 -6.083458662033081055e-03 -3.122566454112529755e-02 3.620254099369049072e-01 -1.046646460890769958e-01 2.628911137580871582e-01 -2.508631050586700439e-01 2.752323746681213379e-01 -1.722122877836227417e-01 -2.505562826991081238e-02 -2.901346981525421143e-02 -4.900984466075897217e-02 7.871685922145843506e-02 -1.679730117321014404e-01 5.242215003818273544e-03 3.169517219066619873e-02 2.340854406356811523e-01 9.939974546432495117e-02 -3.539367616176605225e-01 2.047146260738372803e-01 -2.086841911077499390e-01 -2.383553683757781982e-01 -1.686535030603408813e-01 -5.530158057808876038e-02 1.924813166260719299e-02 -1.143866926431655884e-01 -7.908829301595687866e-02 2.811108231544494629e-01 -2.282782346010208130e-01 1.072376668453216553e-01 -1.867396086454391479e-01
-5.561542138457298279e-02 -2.193150222301483154e-01 4.466099292039871216e-02 1.895817667245864868e-01 -7.254926860332489014e-02 -2.729335129261016846e-01 3.094842433929443359e-01 -1.585718989372253418e-01 -1.386898159980773926e-01 1.808301429264247417e-03 3.870838880538940430e-01 -1.284184455871582031e-01 1.018442660570144653e-01 1.947079300880432129e-01 -1.685962975025177002e-01 1.953728049993515015e-01 3.385040163993835449e-01 1.074103415012359619e-01 6.972113251686096191e-02 -3.701517730951309204e-02 -1.979458630084991455e-01 -1.243789941072463989e-01 -2.929962575435638428e-01 9.799635410308837891e-02 -3.013568185269832611e-02 8.926363289356231689e-02 4.052157700061798096e-02 -6.605209782719612122e-03 2.905367910861968994e-01 -1.352265179157257080e-01 9.685432910919189453e-02 6.820601224899291992e-02
-4.867510870099067688e-02 -1.384953707456588745e-01 9.248232096433639526e-02 2.061777114868164062e-01 2.150329202413558960e-02 -1.070519816130399704e-02 1.660992503166198730e-01 -1.497492492198944092e-01 2.250814624130725861e-02 -1.130818724632263184e-01 9.248968958854675293e-02 1.495562344789505005e-01 2.205022722482681274e-01 1.246689632534980774e-01 -1.546629816293716431e-01 -7.788739353418350220e-02 2.240296751260757446e-01 -2.128778584301471710e-02 -9.680945426225662231e-02 -3.558742105960845947e-01 -3.457507193088531494e-01 5.548797547817230225e-02 -4.530285298824310303e-02 1.100401114672422409e-02 -2.533726394176483154e-01 3.808359503746032715e-01 4.390371441841125488e-01 -2.398616820573806763e-02 7.969725877046585083e-02 1.064614951610565186e-01 8.096569031476974487e-02 1.302788592875003815e-02
-2.822163999080657959e-01 -7.605010271072387695e-02 -1.345997154712677002e-01 -9.046658128499984741e-02 1.948475688695907593e-01 1.333578675985336304e-01 8.072697371244430542e-02 3.083761595189571381e-02 -1.143837198615074158e-01 -1.603582948446273804e-01 2.132517844438552856e-01 -2.596534192562103271e-01 4.575515538454055786e-02 1.838210821151733398e-01 -7.931664586067199707e-02 -3.975342586636543274e-02 8.398701250553131104e-02 -1.070994511246681213e-01 -2.479965835809707642e-01 -1.393817216157913208e-01 5.314840003848075867e-02 1.437480747699737549e-01 -7.907741516828536987e-02 3.511016070842742920e-01 -1.349430233240127563e-01 -1.644140481948852539e-01 1.742568612098693848e-01 4.638085886836051941e-02 5.074684619903564453e-01 -9.350197762250900269e-02 -8.758445084095001221e-02 1.594924479722976685e-01
-2.976326346397399902e-01 -2.013532817363739014e-01 -3.882604837417602539e-01 1.551679074764251709e-01 3.826575577259063721e-01 7.997924461960792542e-03 2.037260830402374268e-01 3.695926815271377563e-02 7.021522521972656250e-02 -1.013019084930419922e-01 -5.913227424025535583e-02 -2.364196479320526123e-01 -3.172670900821685791e-01 1.255154013633728027e-01 -3.759131208062171936e-02 -4.993577301502227783e-02 -2.742034150287508965e-03 -1.612947881221771240e-02 -1.387879997491836548e-01 -9.571050107479095459e-02 1.844363510608673096e-01 -2.823461890220642090e-01 -1.738678216934204102e-01 -6.474498659372329712e-02 -7.872904837131500244e-02 8.337416499853134155e-02 5.782387405633926392e-02 -1.924666017293930054e-01 2.531825602054595947e-01 -9.504929184913635254e-02 -8.351112157106399536e-02 3.592147305607795715e-02
-1.471160911023616791e-02 -1.373701244592666626e-01 -6.627488136291503906e-02 -2.750771492719650269e-02 -6.602424383163452148e-02 -7.144592702388763428e-02 3.388040661811828613e-01 1.943795941770076752e-02 3.244907855987548828e-01 1.671072095632553101e-02 7.735597342252731323e-02 -2.240926474332809448e-01 2.009882964193820953e-02 2.097840607166290283e-01 -1.395252346992492676e-01 -2.836827188730239868e-04 1.832564324140548706e-01 -8.877307921648025513e-02 1.020349189639091492e-02 -3.717583417892456055e-01 -1.179543212056159973e-01 7.506361603736877441e-02 -1.078312564641237259e-02 1.450039818882942200e-02 -1.324233859777450562e-01 3.262653946876525879e-01 1.783032566308975220e-01 -1.295327767729759216e-02 2.666903138160705566e-01 7.346343994140625000e-02 3.416918814182281494e-01 2.767916023731231689e-01
-9.735310077667236328e-02 -2.594726383686065674e-01 -3.361405134201049805e-01 -1.992474794387817383e-01 2.591955065727233887e-01 -4.064521938562393188e-02 5.443540215492248535e-02 -4.529641568660736084e-02 1.894518136978149414e-01 8.447704836726188660e-03 1.576310545206069946e-01 6.066085398197174072e-02 9.735490381717681885e-02 1.948519945144653320e-01 -3.067840039730072021e-01 1.313004046678543091e-01 -1.611659675836563110e-01 -2.007258683443069458e-01 3.389425277709960938e-01 -2.932761907577514648e-01 -1.569684296846389771e-01 1.134351193904876709e-01 -5.382913164794445038e-03 -6.603465229272842407e-02 5.302583798766136169e-02 1.465623676776885986e-01 2.109088003635406494e-02 1.007627472281455994e-01 2.460878193378448486e-01 1.200058981776237488e-01 1.845062077045440674e-01 1.428886801004409790e-01
-2.316824346780776978e-02 -2.784160673618316650e-01 1.072974875569343567e-02 -1.248848438262939453e-01 5.059173107147216797e-01 -2.522168122231960297e-02 -1.908363997936248779e-01 2.225508214905858040e-03 2.519493699073791504e-01 -1.028690561652183533e-01 -1.330462633632123470e-03 2.334551066160202026e-01 1.898789033293724060e-02 6.865461170673370361e-02 -1.131391897797584534e-01 -1.323453485965728760e-01 2.805348038673400879e-01 -1.893202513456344604e-01 -2.058349251747131348e-01 -2.505434304475784302e-02 -1.899720579385757446e-01 -2.453862503170967102e-02 -8.438080549240112305e-02 1.199797354638576508e-02 -8.775784820318222046e-02 -4.190415889024734497e-02 1.337749063968658447e-01 2.975456975400447845e-02 2.203722000122070312e-01 -1.603996008634567261e-01 2.309615463018417358e-01 3.031572103500366211e-01
-6.373691558837890625e-02 -3.274798095226287842e-01 -2.553278207778930664e-01 -8.771805465221405029e-02 8.451854437589645386e-02 2.124869972467422485e-01 1.029427498579025269e-01 -1.674491316080093384e-01 1.486468911170959473e-01 -1.686762869358062744e-01 3.259125351905822754e-01 2.622744143009185791e-01 -1.193127259612083435e-01 3.330738544464111328e-01 -2.202759496867656708e-02 -1.229852810502052307e-01 4.229667410254478455e-02 5.210347846150398254e-02 -1.938647925853729248e-01 1.334302872419357300e-01 2.891861200332641602e-01 1.374285072088241577e-01 -2.163056731224060059e-01 6.925389915704727173e-02 -4.100961983203887939e-02 9.694473445415496826e-02 -1.760738939046859741e-01 -5.314075574278831482e-02 2.680947482585906982e-01 -2.357679978013038635e-02 1.347780227661132812e-01 9.511087089776992798e-02
-2.550202608108520508e-01 -2.252063602209091187e-01 -2.825486660003662109e-01 -1.167660281062126160e-01 2.315177768468856812e-01 3.494747355580329895e-02 -5.152013897895812988e-02 -1.833974383771419525e-02 -1.677405983209609985e-01 -4.454453587532043457e-01 2.578986585140228271e-01 -8.732320368289947510e-02 2.411723323166370392e-02 2.019185870885848999e-01 -2.918958365917205811e-01 3.357103839516639709e-02 -1.932405680418014526e-01 3.374905139207839966e-02 1.734153330326080322e-01 -1.927042007446289062e-01 1.529006212949752808e-01 -9.084179997444152832e-02 -1.119920834898948669e-01 9.799528867006301880e-02 -1.298591792583465576e-01 2.922240495681762695e-01 -1.350055783987045288e-01 -4.847853258252143860e-02 1.036698669195175171e-01 -7.598038017749786377e-02 -4.371809214353561401e-02 -6.209947913885116577e-02
-2.950197160243988037e-01 -3.573076725006103516e-01 -2.451363252475857735e-03 1.262372285127639771e-01 1.688909381628036499e-01 3.159770369529724121e-02 -5.903726443648338318e-02 -1.189752221107482910e-01 1.097749620676040649e-01 -7.866902649402618408e-02 1.462886482477188110e-01 -1.136779487133026123e-01 -2.723600948229432106e-03 1.226549297571182251e-01 8.890938013792037964e-02 -3.407941758632659912e-01 8.813218772411346436e-02 -3.067742474377155304e-02 -1.115752384066581726e-01 -1.137304008007049561e-01 -1.148680225014686584e-01 1.298924982547760010e-01 -7.439538091421127319e-02 -1.346940398216247559e-01 -1.320160273462533951e-02 1.120490357279777527e-01 2.183771431446075439e-01 3.606811165809631348e-01 2.801183760166168213e-01 -1.647246778011322021e-01 -1.046927720308303833e-01 3.682719767093658447e-01
-9.070742875337600708e-02 -1.009226739406585693e-01 1.400983985513448715e-02 1.057357713580131531e-01 1.292299777269363403e-01 1.146112475544214249e-02 2.913275957107543945e-01 -8.673334866762161255e-02 1.280693262815475464e-01 2.439142391085624695e-02 -7.431013882160186768e-02 -1.776385307312011719e-02 -6.021751090884208679e-03 3.805223703384399414e-01 -3.283114358782768250e-02 -1.572657749056816101e-02 2.129202783107757568e-01 1.842530816793441772e-01 -1.774488091468811035e-01 -5.101410150527954102e-01 7.782506942749023438e-02 -1.554493010044097900e-01 -3.170053064823150635e-01 -1.287687122821807861e-01 -1.676983237266540527e-01 2.541243135929107666e-01 -8.148027956485748291e-02 -5.077827721834182739e-02 -3.651206567883491516e-02 -1.536557376384735107e-01 -1.191044524312019348e-01 1.806424558162689209e-01
-6.813498213887214661e-03 -1.047691777348518372e-01 -3.389368057250976562e-01 -2.190533094108104706e-02 2.026237249374389648e-01 -2.199063543230295181e-03 8.837983012199401855e-02 -1.816253215074539185e-01 2.764019668102264404e-01 -2.005554549396038055e-02 4.500186070799827576e-03 2.307479269802570343e-02 -2.615908980369567871e-01 -5.842702835798263550e-02 6.267688423395156860e-02 -3.247955068945884705e-02 3.553965361788868904e-03 1.537832319736480713e-01 -8.449719846248626709e-02 -3.990373015403747559e-01 1.608877442777156830e-02 -1.398466676473617554e-01 -4.412775635719299316e-01 -2.492081224918365479e-01 -2.072812765836715698e-01 3.522183280438184738e-03 -9.756808727979660034e-02 -2.161218672990798950e-01 2.527524530887603760e-01 -6.692194193601608276e-02 3.315958753228187561e-02 4.724758118391036987e-02
-4.910292476415634155e-02 -2.749239802360534668e-01 1.005397643893957138e-03 -1.214761212468147278e-01 2.473476678133010864e-01 2.063432484865188599e-01 3.099290132522583008e-01 -1.707482039928436279e-01 4.517919123172760010e-01 -2.692801058292388916e-01 -3.652024641633033752e-02 -1.912507563829421997e-01 -3.411736190319061279e-01 1.191371753811836243e-01 6.305584311485290527e-02 -4.080444574356079102e-03 1.085821911692619324e-01 5.581040680408477783e-02 -1.239488348364830017e-01 -1.839943677186965942e-01 -4.283518716692924500e-02 -3.124631382524967194e-02 9.814569354057312012e-02 -4.427158460021018982e-02 -9.357053041458129883e-02 1.423571258783340454e-01 8.048310130834579468e-02 -3.777184337377548218e-02 4.556559771299362183e-02 -1.411823928356170654e-01 -1.010367088019847870e-02 3.026433289051055908e-01
-1.089792698621749878e-02 -2.154077291488647461e-01 -3.775928914546966553e-01 -2.494604587554931641e-01 3.354533016681671143e-01 9.029384702444076538e-02 -3.178522363305091858e-02 -1.214339956641197205e-01 2.727153524756431580e-02 5.707681179046630859e-02 2.508575916290283203e-01 1.095305681228637695e-01 1.328218132257461548e-01 -5.013874545693397522e-02 -7.528397440910339355e-02 -5.663495510816574097e-02 -8.393303304910659790e-02 -2.465238571166992188e-01 -3.159652277827262878e-02 -2.283988706767559052e-02 -4.292877316474914551e-01 -1.291821300983428955e-01 -3.247999250888824463e-01 -3.088536299765110016e-02 3.825741633772850037e-02 -7.537881284952163696e-02 1.764450073242187500e-01 -1.753744110465049744e-02 1.659344136714935303e-01 5.071064084768295288e-02 1.579430550336837769e-01 1.840524226427078247e-01
[truncated: 3,270,293 more chars]
