# Supplementary material for: The Language of Innovation
Source: PLoS One. 2020 Apr 30;15(4):e0230107. doi: 10.1371/journal.pone.0230107 (PMC7194493; doi:10.1371/journal.pone.0230107)
Supplement: S14 File — (GZ) [file pone.0230107.s014.tar.gz › 1992-1996/V2Run_12_VS_4500_embeddings1992-1996ED32.txt]

2.967503666877746582e-01 -1.250734329223632812e-01 -2.034319937229156494e-02 -7.731633260846138000e-03 -1.721153259277343750e-01 -1.186209917068481445e-01 3.057301640510559082e-01 1.225711926817893982e-01 -3.330768086016178131e-03 -1.495118290185928345e-01 1.418320983648300171e-01 1.667777746915817261e-01 1.843513995409011841e-01 -1.418223828077316284e-01 -1.198691949248313904e-01 -1.626160144805908203e-01 2.024494558572769165e-01 7.068534195423126221e-02 -4.598588496446609497e-02 2.390140742063522339e-01 1.444270163774490356e-01 -1.468722671270370483e-01 -6.877819448709487915e-02 4.229852929711341858e-02 -3.626612722873687744e-01 1.897953152656555176e-01 -1.694774478673934937e-01 -2.948856949806213379e-01 -2.119138389825820923e-01 -1.170124392956495285e-02 5.013207346200942993e-02 -3.057239055633544922e-01
1.399286240339279175e-01 4.746888205409049988e-02 -8.483903110027313232e-02 -4.821509867906570435e-02 2.108943015336990356e-01 -2.250528633594512939e-01 8.878256380558013916e-02 -3.447679430246353149e-02 2.939268648624420166e-01 1.318330410867929459e-02 6.450822949409484863e-02 -1.247915849089622498e-01 6.838306039571762085e-02 -4.734227061271667480e-01 9.964416921138763428e-02 -1.449903547763824463e-01 5.045005679130554199e-02 -7.865881174802780151e-02 2.279407083988189697e-01 3.077620267868041992e-01 3.741375729441642761e-02 -2.954628765583038330e-01 -1.091407760977745056e-01 1.369223594665527344e-01 -9.765602648258209229e-02 2.614421248435974121e-01 -9.981394559144973755e-02 -2.596493363380432129e-01 -3.592795506119728088e-02 -9.594962745904922485e-02 -1.176663041114807129e-01 -2.097962051630020142e-01
6.818404886871576309e-03 -2.125333398580551147e-01 5.968748591840267181e-03 -9.759113192558288574e-02 -9.605427831411361694e-02 -1.140149086713790894e-01 1.223455592989921570e-01 1.596626080572605133e-02 2.315150499343872070e-01 -7.402354478836059570e-02 2.837690114974975586e-01 1.690471470355987549e-01 1.678797230124473572e-02 -3.545432388782501221e-01 8.944392949342727661e-02 -3.148121535778045654e-01 3.598312735557556152e-01 -3.289029747247695923e-02 -2.315732277929782867e-02 2.585172653198242188e-01 1.004454120993614197e-01 -7.649590820074081421e-02 -3.264054059982299805e-01 -9.358797967433929443e-02 6.831860542297363281e-02 2.048014253377914429e-01 -1.321375817060470581e-01 7.753051817417144775e-02 -9.489226341247558594e-02 -1.105375960469245911e-01 2.084338665008544922e-01 2.063640207052230835e-01
-2.860661223530769348e-02 -7.100991904735565186e-02 3.711916133761405945e-02 -8.305134624242782593e-02 -3.522936999797821045e-02 -3.096519112586975098e-01 3.380084177479147911e-03 1.668572723865509033e-01 1.666625291109085083e-01 -6.495326012372970581e-02 3.934675455093383789e-02 1.723671257495880127e-01 2.381530404090881348e-01 -3.350495696067810059e-01 -1.755895651876926422e-02 -4.378350079059600830e-01 1.839945614337921143e-01 1.214390322566032410e-01 -1.349829137325286865e-01 1.697905063629150391e-01 1.379978358745574951e-01 3.812579810619354248e-02 -9.099940955638885498e-02 1.205501034855842590e-01 -2.423590719699859619e-01 8.520772308111190796e-02 -1.649095267057418823e-01 -5.879962700419127941e-04 -3.604556620121002197e-01 9.477978199720382690e-02 6.818778812885284424e-02 -2.468470185995101929e-01
3.837101161479949951e-02 3.505585193634033203e-01 9.116540849208831787e-02 -1.026183441281318665e-01 1.787392981350421906e-02 -1.114258170127868652e-01 -9.635419398546218872e-02 -1.216806098818778992e-02 2.431078553199768066e-01 3.364919126033782959e-02 -1.863846778869628906e-01 -3.918755799531936646e-03 1.909434497356414795e-01 -1.554235816001892090e-01 6.942712515592575073e-02 -3.847995102405548096e-01 1.308321058750152588e-01 -8.265081048011779785e-02 8.545933663845062256e-02 2.106110900640487671e-01 -8.809763193130493164e-02 1.788837164640426636e-01 -1.739716231822967529e-01 7.090058922767639160e-02 -4.654749110341072083e-02 1.869482696056365967e-01 -1.504919677972793579e-01 -3.263981342315673828e-01 -3.870481550693511963e-01 -4.172864928841590881e-02 2.244591712951660156e-01 -8.509322255849838257e-02
1.719322502613067627e-01 1.706270277500152588e-01 5.089663900434970856e-03 -2.314344644546508789e-01 -1.960074305534362793e-01 -1.177575513720512390e-01 1.032037064433097839e-01 -4.355940967798233032e-02 -7.111363112926483154e-02 -1.038944721221923828e-02 -4.351086914539337158e-02 1.539278328418731689e-01 2.752617597579956055e-01 -5.094541609287261963e-02 3.891612589359283447e-02 -2.965646982192993164e-01 1.936271935701370239e-01 2.455461174249649048e-01 2.623874545097351074e-01 -2.711071372032165527e-01 -1.052797883749008179e-01 -2.648619711399078369e-01 -2.606619000434875488e-01 -4.104935796931385994e-04 8.491360349580645561e-04 3.168935179710388184e-01 -8.900990709662437439e-03 -1.147479340434074402e-01 -2.008811533451080322e-01 -5.790454335510730743e-03 -2.844499051570892334e-01 -6.626328453421592712e-03
-8.006816729903221130e-03 -1.665951758623123169e-01 -2.947003841400146484e-01 -1.097772642970085144e-01 -1.557030975818634033e-01 -9.182123839855194092e-02 1.562100052833557129e-01 3.466062992811203003e-02 4.380387440323829651e-02 2.968133054673671722e-02 3.319677412509918213e-01 6.052533909678459167e-02 2.793712615966796875e-01 -1.235539466142654419e-01 3.436029329895973206e-02 -1.029848381876945496e-01 1.104073226451873779e-01 3.803906217217445374e-02 -4.673104267567396164e-03 1.832109838724136353e-01 2.238662391901016235e-01 -3.872249126434326172e-01 -1.966264992952346802e-01 3.149609267711639404e-01 -6.350535154342651367e-02 2.052866071462631226e-01 -3.631776943802833557e-02 -3.488878011703491211e-01 -1.428846418857574463e-01 -5.589349195361137390e-02 2.941003255546092987e-02 -1.202916800975799561e-01
1.564980596303939819e-01 -1.623595803976058960e-01 -9.677036665380001068e-03 -8.894628286361694336e-02 -6.340479850769042969e-02 -2.414586693048477173e-01 2.334401011466979980e-01 1.475673820823431015e-02 1.180050596594810486e-01 -1.411598771810531616e-01 2.916778028011322021e-01 1.510706637054681778e-02 4.280408378690481186e-03 -5.226647481322288513e-02 1.018095314502716064e-01 -5.171007513999938965e-01 1.571817249059677124e-01 1.166997570544481277e-02 4.674004018306732178e-02 1.834851354360580444e-01 1.461278926581144333e-02 2.696632742881774902e-01 -1.913109868764877319e-01 2.342350333929061890e-01 1.418212056159973145e-01 2.388272285461425781e-01 -2.617422938346862793e-01 -6.275597214698791504e-02 -2.115123867988586426e-01 -2.422375977039337158e-02 1.993800699710845947e-02 -6.349802017211914062e-02
6.488572806119918823e-02 9.841182827949523926e-02 -2.209224998950958252e-01 -2.183405011892318726e-01 -8.553049713373184204e-02 -1.443622857332229614e-01 1.654750704765319824e-01 -2.331543266773223877e-01 1.946597695350646973e-01 -3.022144436836242676e-01 2.387693226337432861e-01 -1.243967413902282715e-01 2.069726958870887756e-02 -8.696191012859344482e-02 1.956232637166976929e-01 -7.570130378007888794e-02 1.632362455129623413e-01 -2.452610619366168976e-02 1.507471650838851929e-01 2.755977809429168701e-01 1.582418978214263916e-01 -1.280420273542404175e-01 -2.886745333671569824e-01 1.218692734837532043e-01 1.195887997746467590e-01 2.827711105346679688e-01 1.853933781385421753e-01 -6.284727156162261963e-02 -2.333999872207641602e-01 -2.327918447554111481e-02 1.072856597602367401e-03 -2.699602544307708740e-01
2.781510949134826660e-01 -1.136150490492582321e-02 1.889652200043201447e-02 1.559209674596786499e-01 2.793750911951065063e-02 -2.035899013280868530e-01 1.186946630477905273e-01 -6.068591400980949402e-02 1.537820994853973389e-01 -3.933389484882354736e-01 8.115971833467483521e-02 8.387012034654617310e-02 -5.191436782479286194e-02 -1.158419176936149597e-01 -1.108906865119934082e-01 -1.782170832157135010e-01 6.023889407515525818e-02 -7.367171347141265869e-02 1.561421453952789307e-01 3.647641837596893311e-01 3.338047564029693604e-01 -1.896019577980041504e-01 1.206048205494880676e-01 6.036559119820594788e-02 7.914694398641586304e-02 1.993618011474609375e-01 -1.449857056140899658e-01 -3.943943977355957031e-01 -1.730992086231708527e-02 -1.213583722710609436e-01 9.850010275840759277e-02 -7.946842163801193237e-02
1.570820361375808716e-01 8.621396496891975403e-03 -1.328602433204650879e-01 3.324012458324432373e-02 6.856162101030349731e-02 -1.918644309043884277e-01 5.850682780146598816e-02 7.862373441457748413e-02 1.692171990871429443e-01 -8.102797716856002808e-02 2.120222896337509155e-01 1.681480109691619873e-01 2.562841959297657013e-02 -5.893386155366897583e-02 1.647925674915313721e-01 -1.266618221998214722e-01 2.204575836658477783e-01 1.208403799682855606e-02 1.115070730447769165e-01 6.032959818840026855e-01 2.003449052572250366e-01 -2.748350203037261963e-01 1.472977399826049805e-01 3.603045362979173660e-03 1.570807546377182007e-01 2.701698541641235352e-01 2.349846437573432922e-02 -1.577749550342559814e-01 -1.413591951131820679e-02 6.566720455884933472e-02 2.149867564439773560e-01 -1.150988414883613586e-01
1.002589166164398193e-01 -7.376714795827865601e-02 1.698642037808895111e-03 6.851596757769584656e-03 -1.919270157814025879e-01 -1.622634232044219971e-01 1.895098388195037842e-01 -2.794999256730079651e-02 3.279899805784225464e-02 1.651552915573120117e-01 1.903686374425888062e-01 3.945883736014366150e-02 1.264375448226928711e-01 1.123260334134101868e-01 1.113921776413917542e-01 -2.843991518020629883e-01 3.410262167453765869e-01 4.497608542442321777e-02 3.754235059022903442e-02 2.726516723632812500e-01 2.726664841175079346e-01 1.531354803591966629e-02 -9.047284722328186035e-02 2.026501893997192383e-01 -7.715856283903121948e-02 3.676144480705261230e-01 -3.008154630661010742e-01 4.996700212359428406e-02 -1.313612014055252075e-01 1.507608890533447266e-01 1.103778555989265442e-01 -3.039735555648803711e-01
8.146458119153976440e-02 -1.166583150625228882e-01 1.851522177457809448e-02 -1.206727698445320129e-01 -5.222120881080627441e-01 -1.536068022251129150e-01 3.415588662028312683e-02 -3.599841147661209106e-02 1.393932551145553589e-01 -2.759479880332946777e-01 1.090168431401252747e-01 1.758029609918594360e-01 1.753997802734375000e-01 -3.210871219635009766e-01 3.139379620552062988e-01 -2.094482481479644775e-01 2.873905599117279053e-01 -1.423123925924301147e-01 -2.132857032120227814e-02 -2.452586218714714050e-02 5.771698430180549622e-02 6.547904759645462036e-02 -2.244891673326492310e-01 1.005125641822814941e-01 6.455004215240478516e-02 1.990657895803451538e-01 -8.508125692605972290e-02 -1.280182134360074997e-02 -1.051174253225326538e-01 1.186543256044387817e-01 1.764309033751487732e-02 -5.266899615526199341e-02
3.077268041670322418e-02 1.307324767112731934e-01 -2.172015160322189331e-01 -2.850767374038696289e-01 -5.651191622018814087e-02 -1.968459337949752808e-01 7.212454080581665039e-02 -1.777167171239852905e-01 5.414566397666931152e-02 -2.206097543239593506e-01 3.234603404998779297e-01 1.429414283484220505e-02 -1.135689169168472290e-01 -2.175084948539733887e-01 2.397900819778442383e-01 -1.003462169319391251e-02 3.363901972770690918e-01 -6.694996356964111328e-02 1.254004389047622681e-01 5.533017218112945557e-02 2.641064822673797607e-01 1.096701547503471375e-01 -1.706757098436355591e-01 -3.437120467424392700e-02 -7.938727736473083496e-02 2.056287229061126709e-01 -1.015801280736923218e-01 -3.566139936447143555e-01 9.564621746540069580e-02 6.503105163574218750e-02 -1.691304147243499756e-01 -1.548281908035278320e-01
5.021476186811923981e-03 4.501543566584587097e-02 1.207177191972732544e-01 -1.870846450328826904e-01 -7.562140468508005142e-03 -2.911435365676879883e-01 -2.463803440332412720e-02 4.285898432135581970e-02 -5.335582047700881958e-02 1.647442765533924103e-02 1.247859969735145569e-01 -1.465267241001129150e-01 3.604321479797363281e-01 -6.132576614618301392e-03 1.542982161045074463e-01 -4.237089455127716064e-01 4.304854571819305420e-01 6.053249817341566086e-03 8.031333982944488525e-02 4.383292421698570251e-02 1.297585070133209229e-01 3.426197916269302368e-03 -1.204012483358383179e-01 1.637890785932540894e-01 -5.974659323692321777e-02 1.040929928421974182e-01 2.580266445875167847e-02 -4.344908893108367920e-01 -1.639790982007980347e-01 -5.044749006628990173e-02 4.125217720866203308e-02 2.786038443446159363e-02
1.417955607175827026e-01 2.882473468780517578e-01 9.923315793275833130e-02 -2.601890452206134796e-02 -2.321879416704177856e-01 -1.655254811048507690e-01 4.772633314132690430e-02 1.666317731142044067e-01 9.071675688028335571e-02 7.831445336341857910e-02 5.812724679708480835e-02 2.569270133972167969e-01 5.209716409444808960e-02 -3.181596994400024414e-01 1.485311388969421387e-01 -3.199532628059387207e-01 5.168591625988483429e-03 -5.122875049710273743e-02 7.484082132577896118e-02 -1.524043232202529907e-01 4.110297560691833496e-01 -6.511163711547851562e-02 -1.370282769203186035e-01 5.454043671488761902e-02 -2.036439180374145508e-01 2.694889307022094727e-01 1.183625012636184692e-01 -9.187202155590057373e-02 3.343712165951728821e-02 -1.705890297889709473e-01 -7.148508727550506592e-02 -2.539986371994018555e-01
8.338682353496551514e-02 2.175857312977313995e-02 9.856186062097549438e-02 -2.213626354932785034e-01 -2.222250849008560181e-01 -1.952740848064422607e-01 1.644188463687896729e-01 2.286066561937332153e-01 -7.451872806996107101e-03 1.130490601062774658e-01 2.764917314052581787e-01 1.015960276126861572e-01 1.775151193141937256e-01 -2.911868877708911896e-02 1.775835454463958740e-01 -2.683462202548980713e-01 2.033219039440155029e-01 -9.592664428055286407e-03 3.907267749309539795e-02 3.642942309379577637e-01 1.337235420942306519e-01 7.922146469354629517e-02 -2.429106533527374268e-01 1.737446039915084839e-01 2.074131965637207031e-01 2.878467738628387451e-01 -7.498393952846527100e-02 5.190436728298664093e-03 -2.495249956846237183e-01 9.457661211490631104e-02 -1.314836144447326660e-01 -1.499869674444198608e-01
-2.697133645415306091e-02 1.220323964953422546e-01 -1.363216638565063477e-01 2.824315987527370453e-02 -2.309678345918655396e-01 -1.039399430155754089e-01 -2.885827980935573578e-02 1.202955991029739380e-01 -2.295991331338882446e-01 -3.360947966575622559e-01 -2.001476474106311798e-02 -3.823332488536834717e-02 2.076276987791061401e-01 6.436622887849807739e-02 2.498071044683456421e-01 -2.159664630889892578e-01 1.830391585826873779e-01 1.879506707191467285e-01 -6.750041246414184570e-02 3.827494978904724121e-01 2.380444668233394623e-02 -4.928852245211601257e-02 -1.041449010372161865e-01 -2.051996737718582153e-01 -4.358540847897529602e-02 3.219838142395019531e-01 -9.271735697984695435e-02 -2.487124949693679810e-01 3.648165613412857056e-02 -2.507141530513763428e-01 1.387723162770271301e-02 2.132382243871688843e-01
2.246188372373580933e-01 -5.400181189179420471e-02 -5.426649004220962524e-02 -1.329524368047714233e-01 -3.601617813110351562e-01 -5.600009858608245850e-02 -1.402206718921661377e-01 -1.608519703149795532e-01 1.524619609117507935e-01 7.386789657175540924e-03 1.329467147588729858e-01 -3.925931453704833984e-02 1.103087142109870911e-01 -1.853529512882232666e-01 2.558298707008361816e-01 -4.733709990978240967e-01 1.738830804824829102e-01 -3.306383499875664711e-03 2.453213557600975037e-02 1.832608580589294434e-01 1.988825350999832153e-01 1.001742631196975708e-01 -5.170363560318946838e-02 2.450186908245086670e-01 1.275679320096969604e-01 3.292854726314544678e-01 -1.005913764238357544e-01 2.956606633961200714e-02 -1.161164324730634689e-02 3.340448439121246338e-02 2.070738524198532104e-01 -1.117964610457420349e-01
1.757901534438133240e-02 1.850250922143459320e-02 -2.529447674751281738e-01 1.751620471477508545e-01 5.598400160670280457e-02 -2.372374236583709717e-01 1.139532253146171570e-01 -1.021527126431465149e-01 -9.568129666149616241e-03 -1.525323539972305298e-01 1.218722611665725708e-01 1.922971569001674652e-02 1.809992939233779907e-01 -1.084311604499816895e-01 -2.568908594548702240e-02 -1.389928609132766724e-01 1.303207129240036011e-01 -6.871210783720016479e-02 -1.050805449485778809e-01 5.128207802772521973e-01 6.493551284074783325e-02 2.682385966181755066e-02 6.112069636583328247e-02 -2.527494169771671295e-02 -1.430099457502365112e-01 3.977064490318298340e-01 -8.477974683046340942e-02 -3.638086616992950439e-01 -2.182020545005798340e-01 1.873608380556106567e-01 5.648284405469894409e-02 -9.826702624559402466e-02
-6.189280375838279724e-02 -5.452479235827922821e-03 8.395226299762725830e-02 -1.287734061479568481e-01 -4.239566028118133545e-01 -1.927539706230163574e-01 2.197842746973037720e-01 -1.143378317356109619e-01 -9.218104928731918335e-02 -8.798135071992874146e-02 8.992674201726913452e-02 -4.434078466147184372e-03 -8.692894130945205688e-02 -1.646472811698913574e-01 1.703772544860839844e-01 -2.580555081367492676e-01 2.343787401914596558e-01 6.797740608453750610e-02 -4.418867826461791992e-02 3.978452384471893311e-01 -1.216871887445449829e-01 7.474774867296218872e-02 -1.425719410181045532e-01 1.746455021202564240e-02 1.405924707651138306e-01 2.525985538959503174e-01 3.446112200617790222e-02 3.153118491172790527e-02 -3.703267574310302734e-01 1.908737421035766602e-01 -5.779610946774482727e-02 -1.269756406545639038e-01
2.799893021583557129e-01 7.482243329286575317e-02 -2.732130326330661774e-02 7.393634319305419922e-02 -1.893329620361328125e-01 -1.901464760303497314e-01 2.890633642673492432e-01 3.627350181341171265e-02 -1.058850884437561035e-01 1.039569750428199768e-01 1.622499898076057434e-02 1.169629320502281189e-01 7.819436490535736084e-03 -2.802571058273315430e-01 1.492077708244323730e-01 -2.757364809513092041e-01 4.766134545207023621e-02 4.479527845978736877e-02 2.914521992206573486e-01 -7.197395712137222290e-02 -4.439334571361541748e-02 -2.178708165884017944e-01 -1.302851587533950806e-01 6.116956472396850586e-02 -4.213791787624359131e-01 2.481853365898132324e-01 -1.379800885915756226e-01 4.240988753736019135e-03 1.277963258326053619e-02 -2.913363091647624969e-02 -2.632794082164764404e-01 -2.167003899812698364e-01
7.162514328956604004e-02 1.971048861742019653e-01 -8.675110340118408203e-02 -1.879820227622985840e-01 -4.208113849163055420e-01 -1.876870729029178619e-02 -5.149254575371742249e-02 7.282029837369918823e-02 1.277087777853012085e-01 1.222288161516189575e-01 -2.899703686125576496e-04 -1.082960609346628189e-02 -6.330681592226028442e-02 5.414852406829595566e-03 -2.562243118882179260e-02 -4.843813180923461914e-02 -3.504612715914845467e-03 6.777577847242355347e-02 2.496437579393386841e-01 1.234632655978202820e-01 -2.516185343265533447e-01 -2.772876024246215820e-01 -2.395643144845962524e-01 -2.053158432245254517e-01 -3.976298868656158447e-02 3.629311323165893555e-01 1.272020041942596436e-01 -1.117842867970466614e-01 -3.345785290002822876e-02 -1.937153190374374390e-02 2.235110849142074585e-01 -3.924489915370941162e-01
4.954208731651306152e-01 1.072640120983123779e-01 -1.488661020994186401e-01 -2.546522021293640137e-01 7.171726971864700317e-02 -5.258290469646453857e-02 5.149085819721221924e-02 8.500326424837112427e-02 -1.102875918149948120e-01 1.177433878183364868e-01 7.654179632663726807e-02 -5.728343874216079712e-02 6.181515380740165710e-02 1.549069434404373169e-01 3.566314000636339188e-03 -2.630172371864318848e-01 1.916719526052474976e-01 2.335510998964309692e-01 3.476812243461608887e-01 1.877116560935974121e-01 -5.497715249657630920e-02 -2.063865661621093750e-01 -3.757730126380920410e-01 -3.488681465387344360e-02 -1.365107297897338867e-02 2.240301966667175293e-01 1.052395557053387165e-03 -5.454592034220695496e-02 5.353157594799995422e-02 5.326489917933940887e-03 -8.731494843959808350e-02 8.228579163551330566e-02
-5.313327070325613022e-03 3.303409516811370850e-01 8.344888687133789062e-03 -1.166695952415466309e-01 1.889814808964729309e-02 -1.431341469287872314e-01 8.091444522142410278e-02 -2.756578102707862854e-02 1.191279068589210510e-01 1.726670712232589722e-01 2.834995090961456299e-02 1.094167754054069519e-01 2.889015972614288330e-01 -2.260987274348735809e-02 1.128625795245170593e-01 -4.810657203197479248e-01 1.625786870718002319e-01 4.637336358428001404e-02 -5.379016324877738953e-02 3.153084814548492432e-01 -4.825426265597343445e-02 -1.088861450552940369e-01 -9.854239970445632935e-02 2.616763114929199219e-01 -1.726507954299449921e-02 4.386156797409057617e-02 -2.454206645488739014e-01 -8.446650207042694092e-02 -2.525178790092468262e-01 -1.122976988554000854e-01 2.984032034873962402e-01 -7.630158960819244385e-02
-7.649455964565277100e-02 7.749889791011810303e-02 -8.402523398399353027e-02 -5.236828699707984924e-02 7.538498938083648682e-02 2.392935007810592651e-01 4.626403003931045532e-02 -1.591221243143081665e-01 -3.661431372165679932e-01 -7.384338229894638062e-02 1.400096248835325241e-02 2.529201805591583252e-01 -8.009108155965805054e-02 -3.902912139892578125e-01 9.597479552030563354e-02 -2.650128901004791260e-01 -5.347031354904174805e-02 1.782764345407485962e-01 1.223878189921379089e-01 2.659162580966949463e-01 6.880229711532592773e-02 -9.165551513433456421e-02 -1.275886148214340210e-01 -1.012042611837387085e-01 2.606585025787353516e-01 3.081013858318328857e-01 -4.820264130830764771e-02 -1.908200234174728394e-01 4.018419235944747925e-02 -2.394893914461135864e-01 -1.568952351808547974e-01 -2.989618480205535889e-02
1.764128357172012329e-01 1.310240104794502258e-02 -2.291541397571563721e-01 -1.381939947605133057e-01 5.496265739202499390e-02 -7.452053576707839966e-02 1.440788037143647671e-03 -1.338339000940322876e-01 1.874122209846973419e-02 -2.861784100532531738e-01 -1.833507977426052094e-02 1.052547544240951538e-01 2.921050786972045898e-01 5.935981869697570801e-02 1.435205042362213135e-01 -3.888587057590484619e-01 -1.607618331909179688e-01 1.182977929711341858e-01 2.090836167335510254e-01 2.727235555648803711e-01 1.759213358163833618e-01 -5.697841569781303406e-02 -6.353834271430969238e-02 -1.529766768217086792e-01 -1.811797767877578735e-01 3.798245489597320557e-01 -2.282520942389965057e-02 -2.098101079463958740e-01 -1.861210912466049194e-01 -1.155868172645568848e-01 -3.923112899065017700e-02 1.598322242498397827e-01
2.285421453416347504e-02 8.225894719362258911e-02 -4.044636487960815430e-01 -1.315000802278518677e-01 -2.002870589494705200e-01 -1.685318350791931152e-01 2.955335658043622971e-04 -1.620834134519100189e-02 9.756071865558624268e-02 -1.135880947113037109e-01 2.097212476655840874e-03 -1.062780767679214478e-01 5.141078680753707886e-02 -5.561309680342674255e-02 2.627642452716827393e-01 -1.927894204854965210e-01 2.933309674263000488e-01 6.285139173269271851e-02 1.171236261725425720e-01 5.541680008172988892e-02 1.099207028746604919e-01 -2.734953463077545166e-01 5.392253026366233826e-02 1.552108228206634521e-01 -1.006086319684982300e-01 2.195783108472824097e-01 -1.441078037023544312e-01 -4.108893573284149170e-01 -9.330098330974578857e-02 3.589280694723129272e-02 3.378617763519287109e-01 -6.810563802719116211e-02
3.352857828140258789e-01 2.093032747507095337e-01 -5.666287615895271301e-02 3.052247129380702972e-02 -1.552425324916839600e-01 -3.221463039517402649e-02 -7.376433908939361572e-02 -1.577142812311649323e-02 -1.179268509149551392e-01 -6.588988006114959717e-02 1.119557470083236694e-01 1.178106740117073059e-01 2.541104555130004883e-01 -1.136665642261505127e-01 1.295246034860610962e-01 -3.049142360687255859e-01 2.720860997214913368e-03 1.021819636225700378e-01 3.157840371131896973e-01 -1.939213573932647705e-01 -2.438092976808547974e-02 -6.213440001010894775e-02 -2.470408231019973755e-01 -1.307276040315628052e-01 -1.811621934175491333e-01 4.364348351955413818e-01 -1.625855118036270142e-01 6.005599722266197205e-02 3.257054137066006660e-03 9.841881692409515381e-02 -2.188079953193664551e-01 -1.887986958026885986e-01
4.996460974216461182e-01 5.616741254925727844e-02 4.085077345371246338e-02 -7.548375427722930908e-02 -2.882216870784759521e-01 -1.943028867244720459e-01 4.960332531481981277e-03 7.172094285488128662e-02 -2.230523154139518738e-02 4.329367727041244507e-02 2.276211790740489960e-02 2.537822425365447998e-01 1.682092696428298950e-01 -7.359757553786039352e-03 1.956619620323181152e-01 -2.030215710401535034e-01 1.436559110879898071e-01 -1.288476306945085526e-02 1.593095213174819946e-01 -1.043122038245201111e-01 2.437224797904491425e-02 -1.542677730321884155e-01 -1.897876709699630737e-01 -6.721010059118270874e-02 -3.877221643924713135e-01 1.820364296436309814e-01 -1.276285797357559204e-01 -1.494874805212020874e-01 -4.115801677107810974e-02 6.353618204593658447e-02 -1.954651921987533569e-01 -2.250817269086837769e-01
2.142192982137203217e-02 1.552439630031585693e-01 -3.883057460188865662e-02 5.032306537032127380e-02 -1.720051765441894531e-01 2.361340671777725220e-01 4.256869554519653320e-01 1.303411871194839478e-01 2.026906013488769531e-01 -1.299181729555130005e-01 5.184578523039817810e-02 -2.724296152591705322e-01 1.777508854866027832e-01 -8.852630853652954102e-02 1.643489114940166473e-02 -2.424261868000030518e-01 1.385109722614288330e-01 -1.621421128511428833e-01 8.425364643335342407e-02 2.617460191249847412e-01 -1.659248024225234985e-03 -2.904199957847595215e-01 9.739037603139877319e-03 3.411383554339408875e-02 -2.611121237277984619e-01 2.965803146362304688e-01 -1.467222720384597778e-01 -1.676139980554580688e-01 -1.120861619710922241e-01 1.421859413385391235e-01 7.730773091316223145e-02 -5.751293525099754333e-02
-1.546765267848968506e-01 -1.649677753448486328e-01 9.555804729461669922e-02 -1.808735132217407227e-01 -1.857125163078308105e-01 -2.171825170516967773e-01 -4.635712131857872009e-02 -5.282920598983764648e-02 8.033199608325958252e-02 5.377717316150665283e-02 2.367973625659942627e-01 6.612344086170196533e-02 -5.896967276930809021e-02 -2.531443834304809570e-01 1.951455175876617432e-01 -2.625457346439361572e-01 1.670494824647903442e-01 -5.032017361372709274e-03 5.322496220469474792e-02 1.185546666383743286e-01 -8.150376379489898682e-02 -3.420424759387969971e-01 -1.072715520858764648e-01 1.527018845081329346e-02 3.669289289973676205e-04 2.047650367021560669e-01 7.799470424652099609e-02 -5.232416987419128418e-01 3.159040585160255432e-02 -2.245412766933441162e-01 -4.521027207374572754e-02 1.435448229312896729e-01
3.390589058399200439e-01 -1.222183927893638611e-01 6.712245941162109375e-02 8.992618881165981293e-03 -2.246567010879516602e-01 -3.042831718921661377e-01 1.387321501970291138e-01 1.719568297266960144e-02 2.265945672988891602e-01 1.067488938570022583e-01 2.769520580768585205e-01 1.037722751498222351e-01 7.292940467596054077e-02 -1.411402821540832520e-01 3.267376916483044624e-03 -2.805444598197937012e-01 2.454568296670913696e-01 8.260977268218994141e-02 6.892144680023193359e-02 2.693391144275665283e-01 8.555691689252853394e-02 -3.473451361060142517e-02 -7.997217774391174316e-02 3.920724987983703613e-02 2.561542093753814697e-01 1.672795861959457397e-01 -1.648979485034942627e-01 9.292658418416976929e-02 -2.703790068626403809e-01 7.646866887807846069e-02 1.416177395731210709e-02 -2.816810011863708496e-01
3.418518230319023132e-02 2.079809643328189850e-02 -2.147669196128845215e-01 -8.527770638465881348e-02 -1.879398226737976074e-01 -4.379411339759826660e-01 1.664326339960098267e-01 -2.668417617678642273e-02 1.256481558084487915e-01 9.170158952474594116e-02 3.117366135120391846e-01 9.272407740354537964e-02 -1.805441677570343018e-01 -3.191590607166290283e-01 -2.460791543126106262e-02 -3.012507557868957520e-01 3.990775346755981445e-02 -1.864405572414398193e-01 4.706852883100509644e-02 2.081871926784515381e-01 1.977705210447311401e-01 2.162824869155883789e-01 -9.242714196443557739e-02 -8.726333826780319214e-02 1.324985027313232422e-01 3.005761802196502686e-01 -1.045856811106204987e-02 -9.515960514545440674e-02 -6.798240542411804199e-02 -1.337694376707077026e-01 -9.794513136148452759e-02 -2.347063831984996796e-02
1.331327855587005615e-01 -1.584523618221282959e-01 5.754599720239639282e-02 -8.540211617946624756e-02 -2.294121980667114258e-01 -3.821746706962585449e-01 -1.110644191503524780e-01 6.969506293535232544e-02 1.985496729612350464e-01 8.865320682525634766e-02 2.377158105373382568e-01 -5.485679209232330322e-02 1.790907084941864014e-01 -3.255879133939743042e-02 -5.599613115191459656e-02 -3.981032967567443848e-01 1.536435037851333618e-01 4.341987427324056625e-03 9.157732129096984863e-02 3.712229803204536438e-02 2.264588922262191772e-01 4.560050740838050842e-02 -9.461688995361328125e-02 -1.170117128640413284e-02 -2.534803748130798340e-01 3.007934987545013428e-01 7.968582212924957275e-02 -6.239490956068038940e-02 1.518785506486892700e-01 -1.580037176609039307e-01 9.697245061397552490e-02 -3.329845964908599854e-01
1.614400148391723633e-01 -7.617864757776260376e-02 1.080996915698051453e-01 -8.478939533233642578e-02 -1.911100745201110840e-01 -8.967786282300949097e-02 1.892387121915817261e-01 -7.248136214911937714e-03 -3.942687064409255981e-02 1.729038357734680176e-01 2.386458069086074829e-01 -5.536248534917831421e-02 -3.597282990813255310e-02 -9.875967353582382202e-02 1.380799859762191772e-01 -2.899343371391296387e-01 2.505873441696166992e-01 8.192589879035949707e-02 8.892587572336196899e-02 1.242329180240631104e-01 1.414622068405151367e-01 1.673658192157745361e-01 -1.294233947992324829e-01 -8.148398995399475098e-02 2.559143304824829102e-01 3.715464472770690918e-01 -1.806548982858657837e-01 -1.249922513961791992e-01 -2.831467092037200928e-01 2.184877097606658936e-01 -1.369021683931350708e-01 -3.169823586940765381e-01
2.505022799596190453e-03 7.602693885564804077e-02 -2.680762410163879395e-01 -5.291711539030075073e-02 -2.268578410148620605e-01 1.592962886206805706e-03 6.758714467287063599e-02 -5.300159379839897156e-02 9.586467593908309937e-02 -2.081249505281448364e-01 1.901495307683944702e-01 2.530846595764160156e-01 6.314411759376525879e-02 -1.764713525772094727e-01 7.785374671220779419e-02 -8.336107432842254639e-02 3.073335886001586914e-01 -2.103377133607864380e-01 -1.997546851634979248e-01 3.303175270557403564e-01 -1.042595207691192627e-01 7.109840214252471924e-02 -1.242844983935356140e-01 1.320856958627700806e-01 3.459751233458518982e-02 4.263159930706024170e-01 -1.394997537136077881e-01 8.597390353679656982e-02 -2.903485000133514404e-01 9.532810002565383911e-02 -9.002248197793960571e-02 1.097101718187332153e-01
2.502561211585998535e-01 -6.761416047811508179e-02 1.633649170398712158e-01 -2.049987614154815674e-01 -1.842202991247177124e-01 -3.147556781768798828e-01 3.274561762809753418e-01 9.232941083610057831e-03 7.917448133230209351e-02 -3.305920958518981934e-02 9.027732163667678833e-02 -1.990877240896224976e-01 4.656213521957397461e-02 -2.083403319120407104e-01 8.127509802579879761e-02 -2.385504543781280518e-01 2.115853279829025269e-01 -8.502786979079246521e-03 8.936854451894760132e-02 1.990282982587814331e-01 -2.250791899859905243e-02 -2.051258645951747894e-02 -3.138016462326049805e-01 5.660299211740493774e-02 1.467035710811614990e-01 3.167594671249389648e-01 -1.639322042465209961e-01 -6.133368238806724548e-02 -2.816363573074340820e-01 7.356744259595870972e-02 -1.421734094619750977e-01 -8.397889137268066406e-02
1.173663139343261719e-02 -1.379409581422805786e-01 -1.786554157733917236e-01 6.162092089653015137e-03 -1.947634220123291016e-01 3.429565578699111938e-02 -5.819018185138702393e-02 -1.512465327978134155e-01 2.216953635215759277e-01 -1.649935543537139893e-01 -7.148981839418411255e-02 -1.158827394247055054e-01 6.434717029333114624e-02 2.613550126552581787e-01 2.285297513008117676e-01 -1.447339206933975220e-01 2.818058133125305176e-01 -9.348957985639572144e-02 9.644044190645217896e-02 4.196403920650482178e-01 -1.115707531571388245e-01 -1.045751199126243591e-01 8.049688488245010376e-02 -2.271236628293991089e-01 -4.007202386856079102e-02 3.093496859073638916e-01 -1.932802498340606689e-01 -2.115017026662826538e-01 -1.594967097043991089e-01 -1.024229675531387329e-01 -1.167489513754844666e-01 -2.429413497447967529e-01
1.298684030771255493e-01 2.002738416194915771e-01 -6.905943155288696289e-02 -2.250637412071228027e-01 -2.393606305122375488e-01 -2.450897246599197388e-01 -1.371931731700897217e-01 2.435104399919509888e-01 4.131688550114631653e-02 -1.138014718890190125e-01 2.082873433828353882e-01 1.549054235219955444e-01 -1.314578503370285034e-01 -9.279043972492218018e-02 -1.517132818698883057e-01 -1.133535429835319519e-01 -5.901004374027252197e-02 1.257657408714294434e-01 2.061658650636672974e-01 3.350299000740051270e-01 -3.983590379357337952e-02 1.555283218622207642e-01 1.364390701055526733e-01 -3.118153512477874756e-01 -1.654236465692520142e-01 3.500527739524841309e-01 2.934240549802780151e-02 6.065364927053451538e-03 5.916892737150192261e-02 -6.255691405385732651e-03 -1.200606748461723328e-01 -2.527887225151062012e-01
-1.079897060990333557e-01 -1.774000227451324463e-01 -1.674291640520095825e-01 4.158814623951911926e-02 -2.379738241434097290e-01 -1.347348242998123169e-01 -8.019044063985347748e-03 -1.586290597915649414e-01 -1.494134776294231415e-02 -6.622027605772018433e-02 -9.360356628894805908e-02 -3.331534191966056824e-02 1.812001913785934448e-01 -2.359880656003952026e-01 5.396604537963867188e-02 -3.890887796878814697e-01 2.824895381927490234e-01 -3.356160223484039307e-01 8.505828678607940674e-02 1.566219627857208252e-01 1.424502134323120117e-01 6.653228402137756348e-02 -2.045090943574905396e-01 8.619651943445205688e-02 -3.277477622032165527e-02 3.850679099559783936e-01 1.458573639392852783e-01 2.828986383974552155e-02 2.414539223536849022e-03 -2.585609257221221924e-01 6.418146193027496338e-02 -1.708963215351104736e-01
3.368845283985137939e-01 2.158098220825195312e-01 -2.721428275108337402e-01 -1.851280629634857178e-01 -1.831412464380264282e-01 -1.251717656850814819e-01 7.858517765998840332e-02 7.257757708430290222e-03 -1.923868656158447266e-01 1.521645784378051758e-01 -1.708434522151947021e-01 -9.901777841150760651e-03 3.216362595558166504e-01 -5.719894915819168091e-02 2.515413761138916016e-01 2.582696452736854553e-02 7.916788570582866669e-03 7.448557764291763306e-02 2.711689472198486328e-01 2.310976982116699219e-01 4.805503040552139282e-02 4.077930003404617310e-02 -2.776968479156494141e-01 -3.576661273837089539e-02 -2.479155212640762329e-01 1.632824912667274475e-02 -2.113610506057739258e-01 6.688277423381805420e-02 -2.337228804826736450e-01 -7.439851760864257812e-02 -9.363688528537750244e-02 -1.460419446229934692e-01
-1.602496951818466187e-01 1.106144338846206665e-01 -1.030240207910537720e-01 1.017879247665405273e-01 -9.153641015291213989e-02 -1.431221421808004379e-02 1.708654761314392090e-01 2.998279631137847900e-01 2.174074649810791016e-01 -2.878504991531372070e-02 9.964822232723236084e-02 -9.595565497875213623e-03 2.915642857551574707e-01 -5.712421983480453491e-02 2.739868760108947754e-01 -3.351352214813232422e-01 2.834034264087677002e-01 -9.436172991991043091e-02 1.467479765415191650e-01 2.495464235544204712e-01 3.286002902314066887e-03 -2.769296169281005859e-01 -1.723147779703140259e-01 2.275073826313018799e-01 -1.551548242568969727e-01 2.028440833091735840e-01 -2.340417802333831787e-01 -6.406092643737792969e-02 -4.291817918419837952e-02 8.347351104021072388e-02 -5.279156565666198730e-02 1.130611672997474670e-01
3.967972695827484131e-01 2.112790495157241821e-01 -1.464760024100542068e-02 -1.595931798219680786e-01 -1.078001558780670166e-01 -1.935316324234008789e-01 -1.065684854984283447e-01 1.653775721788406372e-01 -7.627242244780063629e-03 -1.460594870150089264e-02 -1.451947391033172607e-01 1.180407479405403137e-01 1.270807534456253052e-01 -8.563449233770370483e-02 3.557526171207427979e-01 -1.210492476820945740e-01 1.510573029518127441e-01 3.665615916252136230e-01 3.589443564414978027e-01 3.747508628293871880e-03 1.780841499567031860e-01 -1.010682210326194763e-01 -1.123281419277191162e-01 2.538595814257860184e-03 3.287677839398384094e-02 3.195803463459014893e-01 -1.636792421340942383e-01 -2.465892210602760315e-02 2.930841175839304924e-03 -9.517786651849746704e-02 4.176493734121322632e-02 -4.947377741336822510e-02
-3.270355518907308578e-03 1.206660866737365723e-01 -9.965027868747711182e-02 9.865439683198928833e-02 -4.212048351764678955e-01 -4.514818545430898666e-03 6.165790185332298279e-02 1.827419968321919441e-03 -1.508828485384583473e-03 -7.880346477031707764e-02 1.902541369199752808e-01 3.382401466369628906e-01 2.050487101078033447e-01 -1.719770878553390503e-01 -1.248611696064472198e-02 -1.507890522480010986e-01 2.885490655899047852e-01 -1.662832498550415039e-01 -1.680568456649780273e-01 2.671834826469421387e-01 4.392911121249198914e-02 -1.819844245910644531e-01 -8.844160288572311401e-02 6.040033325552940369e-02 2.434104084968566895e-01 2.556514143943786621e-01 3.886004537343978882e-02 4.520346969366073608e-02 -2.849943637847900391e-01 1.400495618581771851e-01 -1.491187363862991333e-01 -1.578187644481658936e-01
1.471036523580551147e-01 8.618362993001937866e-02 -1.741144508123397827e-01 -1.579073071479797363e-01 -4.328884929418563843e-02 -1.632067263126373291e-01 -7.310716807842254639e-02 -2.457890100777149200e-02 1.102526932954788208e-01 -5.809783190488815308e-02 -4.268576204776763916e-02 -8.589948527514934540e-03 2.004002928733825684e-01 -1.128966760006733239e-04 1.089551299810409546e-02 -4.294360578060150146e-01 7.360016554594039917e-02 2.464719712734222412e-01 -4.764710366725921631e-02 2.949294149875640869e-01 4.137409478425979614e-02 -2.202688306570053101e-01 1.133234947919845581e-01 -3.338351249694824219e-01 -8.351796120405197144e-02 3.290881514549255371e-01 1.347893029451370239e-01 -3.061226904392242432e-01 -2.036732882261276245e-01 -1.538571417331695557e-01 -5.867972597479820251e-02 1.158153340220451355e-01
4.541453421115875244e-01 1.554597020149230957e-01 -1.925967335700988770e-01 -1.688625365495681763e-01 -1.112205311655998230e-01 -3.534549176692962646e-01 3.893781825900077820e-02 -5.272417888045310974e-02 -1.253091990947723389e-01 1.149626076221466064e-01 1.244242340326309204e-01 8.125470578670501709e-02 2.336097881197929382e-02 -2.123882919549942017e-01 2.677389383316040039e-01 -2.658797204494476318e-01 -2.907784096896648407e-02 2.143319547176361084e-01 9.976642578840255737e-02 -2.561336616054177284e-03 -1.211429238319396973e-01 -5.305579677224159241e-02 -7.074309885501861572e-02 7.093323860317468643e-03 -3.240343332290649414e-01 2.758136689662933350e-01 -6.982200592756271362e-02 2.224168740212917328e-02 -5.420395731925964355e-02 1.232433915138244629e-01 -1.873639822006225586e-01 -6.621286273002624512e-02
3.861622512340545654e-02 -8.462271839380264282e-02 -8.250693976879119873e-02 5.744759365916252136e-02 -3.338027596473693848e-01 6.491752713918685913e-02 1.680236756801605225e-01 9.957486391067504883e-02 1.149579063057899475e-01 -1.165857687592506409e-01 2.746649682521820068e-01 -7.845684885978698730e-02 1.485701352357864380e-01 -1.420574635267257690e-01 1.704479306936264038e-01 -2.920691967010498047e-01 3.042639791965484619e-01 -1.407066583633422852e-01 1.610002070665359497e-01 1.502596288919448853e-01 9.423206746578216553e-02 -1.462965756654739380e-01 -1.470742225646972656e-01 -1.540282219648361206e-01 -2.035311050713062286e-02 1.603298932313919067e-01 -1.567738801240921021e-01 2.648422420024871826e-01 -3.964200615882873535e-01 4.338397830724716187e-02 -1.181247308850288391e-01 -1.791773736476898193e-01
1.259699016809463501e-01 -5.410426482558250427e-02 -2.383238226175308228e-01 1.471573263406753540e-01 -1.028812080621719360e-01 4.774343222379684448e-02 -1.133007928729057312e-01 -1.308145374059677124e-01 -6.299573183059692383e-02 -9.563853964209556580e-03 1.820987015962600708e-01 1.182147115468978882e-01 3.096419870853424072e-01 6.058294326066970825e-02 8.673550188541412354e-02 -6.037712842226028442e-02 1.266053915023803711e-01 3.703839182853698730e-01 6.284045428037643433e-02 4.077042937278747559e-01 2.250532247126102448e-02 -1.339269727468490601e-01 1.114244908094406128e-01 -6.211487576365470886e-02 -1.188243031501770020e-01 2.566515207290649414e-01 -3.543190956115722656e-01 -2.383009940385818481e-01 -1.243821680545806885e-01 -2.275548279285430908e-01 6.921528279781341553e-02 -7.458502054214477539e-02
2.310808897018432617e-01 -6.296008080244064331e-02 7.555679976940155029e-02 -2.807042598724365234e-01 -2.032013535499572754e-01 -2.711458206176757812e-01 3.493359982967376709e-01 -6.151618063449859619e-02 5.478946864604949951e-02 -2.288466505706310272e-02 1.089077815413475037e-01 -1.702748611569404602e-02 1.444528102874755859e-01 -2.883369661867618561e-02 4.568888619542121887e-02 -3.771679401397705078e-01 2.061270773410797119e-01 -2.498722821474075317e-02 8.726383745670318604e-02 3.434234559535980225e-01 1.843328773975372314e-01 1.887329295277595520e-02 6.750725209712982178e-02 6.488658953458070755e-03 1.070686280727386475e-01 2.398696392774581909e-01 -4.448876157402992249e-02 -4.034515470266342163e-03 -1.585679501295089722e-01 2.881965637207031250e-01 -1.960076391696929932e-01 -1.027978211641311646e-01
1.790661662817001343e-01 1.487492620944976807e-01 1.594838052988052368e-01 -2.672092802822589874e-02 -2.987391501665115356e-02 -3.381844162940979004e-01 3.797974437475204468e-02 6.492400914430618286e-02 8.398386836051940918e-02 -7.665044162422418594e-03 2.799375951290130615e-01 4.990397393703460693e-02 1.328481435775756836e-01 -2.294119149446487427e-01 9.709176421165466309e-02 -1.263675242662429810e-01 2.925313711166381836e-01 -2.731215357780456543e-01 6.739628314971923828e-02 3.638795316219329834e-01 -1.110985651612281799e-01 9.533200412988662720e-02 -2.274034470319747925e-01 7.310343533754348755e-02 1.469995081424713135e-01 2.455727159976959229e-01 -1.565259546041488647e-01 -1.412087380886077881e-01 -2.378445714712142944e-01 1.939013153314590454e-01 -1.369289606809616089e-01 1.480594091117382050e-02
1.166747659444808960e-01 4.999070614576339722e-02 -2.552532255649566650e-01 6.954602152109146118e-02 -1.263104677200317383e-01 2.791874809190630913e-03 9.129089862108230591e-02 6.752263009548187256e-02 1.078255549073219299e-01 -1.945117264986038208e-01 -3.260149806737899780e-02 -1.820417586714029312e-03 3.065535128116607666e-01 -1.836595535278320312e-01 7.089597731828689575e-02 -1.329749077558517456e-01 -9.091739542782306671e-03 1.206260398030281067e-01 3.966463357210159302e-02 2.975284755229949951e-01 6.790694594383239746e-02 -2.525186836719512939e-01 -7.497175782918930054e-02 -3.271549642086029053e-01 -5.692585185170173645e-02 4.296805262565612793e-01 -1.792984604835510254e-01 -2.145054340362548828e-01 -1.250516325235366821e-01 -2.727271020412445068e-01 1.263701468706130981e-01 1.622599512338638306e-01
2.715976536273956299e-01 -1.626830548048019409e-01 -4.663449246436357498e-03 -1.560341715812683105e-01 -2.425584495067596436e-01 -1.486410503275692463e-03 2.510805428028106689e-02 -1.252508163452148438e-01 -5.545443389564752579e-03 -2.184987999498844147e-02 2.225050628185272217e-01 8.064355701208114624e-02 -5.341912154108285904e-03 -1.796200126409530640e-01 -5.031118541955947876e-02 -2.957317531108856201e-01 2.044297307729721069e-01 -8.818466961383819580e-02 3.130045905709266663e-02 1.374873816967010498e-01 3.351317048072814941e-01 1.566125750541687012e-01 -3.198899328708648682e-01 9.565076977014541626e-02 6.942607462406158447e-03 3.333256244659423828e-01 -1.453951746225357056e-01 -7.968195527791976929e-02 -3.992222249507904053e-01 2.972701005637645721e-02 5.568225309252738953e-02 -4.085967689752578735e-02
-4.840705543756484985e-03 3.113408684730529785e-01 -1.993164569139480591e-01 -6.680254638195037842e-02 8.806482702493667603e-02 2.871518081519752741e-04 1.453147456049919128e-02 -8.415780216455459595e-02 -9.231086820363998413e-02 -6.246178224682807922e-02 9.895510971546173096e-02 5.952832475304603577e-02 -6.031028553843498230e-02 -4.766164347529411316e-02 -6.674671173095703125e-02 -7.428288459777832031e-02 4.239461421966552734e-01 9.190379828214645386e-02 1.158007383346557617e-01 1.215123087167739868e-01 2.078271657228469849e-01 -1.332413777709007263e-02 -1.590968370437622070e-01 -2.705064415931701660e-01 5.262922495603561401e-02 2.936548888683319092e-01 3.204449713230133057e-01 -2.845651507377624512e-01 -1.631062477827072144e-01 -3.756604790687561035e-01 -2.968870475888252258e-02 5.182802304625511169e-02
-1.281647533178329468e-01 -2.697131037712097168e-01 -2.874888852238655090e-02 -1.514214575290679932e-01 -1.000976860523223877e-01 9.681394323706626892e-03 3.841596841812133789e-02 -8.481557667255401611e-02 1.068001836538314819e-01 -2.109904885292053223e-01 1.241906136274337769e-01 -6.474885344505310059e-02 9.138453751802444458e-02 -2.247539907693862915e-02 1.127497106790542603e-01 -4.187114238739013672e-01 1.595340520143508911e-01 7.222022861242294312e-02 1.276533156633377075e-01 2.234618961811065674e-01 1.566083282232284546e-01 -2.324052900075912476e-01 -3.714336752891540527e-01 1.520087271928787231e-01 -2.209259718656539917e-01 2.854361534118652344e-01 -6.339487619698047638e-03 -3.528926670551300049e-01 -3.154211863875389099e-02 -4.582796618342399597e-02 2.256283909082412720e-02 -2.997891977429389954e-02
1.562735736370086670e-01 3.483173251152038574e-02 -5.711416155099868774e-02 1.344096660614013672e-01 -1.697925329208374023e-01 -1.304009407758712769e-01 -7.507259398698806763e-02 -7.574786990880966187e-02 1.289594471454620361e-01 -5.204338952898979187e-02 3.421616852283477783e-01 -2.024202793836593628e-02 1.497615687549114227e-02 -1.243211999535560608e-01 -2.433860301971435547e-01 -3.331157863140106201e-01 6.629966944456100464e-02 -3.014388680458068848e-02 -1.340290904045104980e-01 4.495947062969207764e-01 -3.284675255417823792e-02 6.629278417676687241e-03 1.604873239994049072e-01 1.044492721557617188e-01 -1.828682795166969299e-02 3.497015237808227539e-01 -6.459924578666687012e-02 -3.444998264312744141e-01 -1.175648644566535950e-01 7.672808319330215454e-02 -2.057491987943649292e-01 -4.910186305642127991e-02
1.804323308169841766e-02 2.635907828807830811e-01 1.516284793615341187e-01 -3.490374423563480377e-03 -2.200411856174468994e-01 -7.935673743486404419e-02 4.830463603138923645e-02 -1.404196470975875854e-01 5.265163257718086243e-02 -1.956173032522201538e-01 2.731701135635375977e-01 2.417399138212203979e-01 2.207996100187301636e-01 -1.826955229043960571e-01 2.516173422336578369e-01 -4.742218554019927979e-02 2.828728556632995605e-01 1.387118995189666748e-01 -1.200788766145706177e-01 4.489042758941650391e-01 3.044111281633377075e-02 1.960397958755493164e-01 -1.338680088520050049e-01 1.126253008842468262e-01 2.112553268671035767e-01 1.537191122770309448e-01 -7.514797896146774292e-02 -1.197861507534980774e-02 -1.812465190887451172e-01 8.915099501609802246e-02 -8.310128748416900635e-02 4.155857488512992859e-02
-1.661301702260971069e-01 6.871315091848373413e-02 1.489700525999069214e-01 1.201039254665374756e-01 -3.424318730831146240e-01 -1.312481760978698730e-01 2.154660075902938843e-01 -2.955448115244507790e-03 7.877373695373535156e-02 5.677295476198196411e-02 1.321859806776046753e-01 2.395861595869064331e-01 2.093807607889175415e-01 -2.413522601127624512e-01 2.621068060398101807e-02 -2.909162640571594238e-01 2.276048362255096436e-01 1.928131729364395142e-01 -3.349828347563743591e-02 2.819004058837890625e-01 -6.941424310207366943e-02 5.572231020778417587e-03 -2.245740592479705811e-01 2.224429100751876831e-01 1.179307252168655396e-01 2.911114692687988281e-01 -1.087741702795028687e-01 -6.610865704715251923e-03 -2.152663320302963257e-01 1.319302767515182495e-01 -1.719891428947448730e-01 1.547909993678331375e-02
-5.982074886560440063e-02 -6.746090203523635864e-02 3.722729859873652458e-03 -8.572977036237716675e-02 -5.673911571502685547e-01 -6.378148496150970459e-02 1.314519345760345459e-01 -1.376266926527023315e-01 9.794561192393302917e-03 -4.497510567307472229e-02 1.380939036607742310e-01 2.092371284961700439e-01 7.106708735227584839e-02 -1.709046773612499237e-02 -2.367720566689968109e-02 -3.478856384754180908e-01 2.027923613786697388e-01 4.611255973577499390e-02 -6.003173813223838806e-02 2.809989154338836670e-01 9.363757818937301636e-02 1.576074659824371338e-01 -1.871526241302490234e-01 6.164615973830223083e-02 1.479412764310836792e-01 2.228081226348876953e-01 -2.522735595703125000e-01 5.565229803323745728e-02 -2.595406770706176758e-01 -1.260073482990264893e-02 -1.623042225837707520e-01 -2.707941224798560143e-03
2.850366234779357910e-01 9.591343998908996582e-02 -2.427408099174499512e-01 1.215347126126289368e-01 -2.562054898589849472e-03 -1.351965665817260742e-01 2.375207394361495972e-01 1.565972715616226196e-01 -1.060454547405242920e-01 -2.843989729881286621e-01 1.436388939619064331e-01 -8.100891113281250000e-02 -7.726135849952697754e-02 1.434351410716772079e-02 1.002523899078369141e-01 -3.238477110862731934e-01 7.028871029615402222e-02 1.306514441967010498e-01 9.214996546506881714e-02 3.873288035392761230e-01 2.186126634478569031e-02 -1.597192287445068359e-01 -2.217315733432769775e-01 -1.201330423355102539e-01 -4.292456060647964478e-02 2.510544098913669586e-02 2.617142498493194580e-01 -2.300495803356170654e-01 -9.510921686887741089e-02 -1.485144793987274170e-01 4.058504104614257812e-02 2.635560631752014160e-01
1.173113361001014709e-01 -1.693691015243530273e-01 3.777423501014709473e-02 -4.142541438341140747e-02 -1.507352590560913086e-01 -1.097617521882057190e-01 2.653658688068389893e-01 1.493475288152694702e-01 -4.341083019971847534e-02 4.468754306435585022e-02 1.260952204465866089e-01 2.818197757005691528e-02 6.523312628269195557e-02 -1.973898559808731079e-01 -3.804804384708404541e-02 -2.493646889925003052e-01 2.161561250686645508e-01 -3.697897866368293762e-02 3.689248561859130859e-01 4.046849012374877930e-01 1.563725918531417847e-01 1.433735340833663940e-01 -3.275845944881439209e-02 2.329072058200836182e-01 -4.183217138051986694e-02 1.325594633817672729e-01 -2.042165398597717285e-01 2.559740282595157623e-02 1.079274490475654602e-01 1.640840470790863037e-01 -7.710959017276763916e-02 -3.807883262634277344e-01
4.090228378772735596e-01 1.504560708999633789e-01 -7.939737290143966675e-02 -2.198162525892257690e-01 -1.450903564691543579e-01 -4.710577055811882019e-02 4.004267044365406036e-03 -7.037612795829772949e-02 -1.715078949928283691e-01 -1.029323562979698181e-01 1.198042705655097961e-01 1.390997916460037231e-01 1.902506351470947266e-01 -7.814537733793258667e-02 7.499712705612182617e-02 -2.550838589668273926e-01 1.087476834654808044e-01 3.280931711196899414e-01 3.894039094448089600e-01 -2.449293285608291626e-01 1.593103855848312378e-01 -5.628059431910514832e-02 -1.639632135629653931e-01 1.107933670282363892e-01 -8.797387778759002686e-02 2.326146066188812256e-01 -1.415976881980895996e-01 -1.222033053636550903e-01 -9.233982115983963013e-02 4.621435701847076416e-02 -1.149249598383903503e-01 -1.448757797479629517e-01
2.034250348806381226e-01 6.140399258583784103e-03 8.719289908185601234e-04 -1.012381240725517273e-01 -2.833774983882904053e-01 -1.356180906295776367e-01 2.271451801061630249e-01 2.791191218420863152e-03 -5.572001636028289795e-02 6.954624503850936890e-02 9.249935299158096313e-02 -5.208451300859451294e-02 -2.647767961025238037e-01 -1.057581752538681030e-01 -4.663859494030475616e-03 -3.278073072433471680e-01 5.596508383750915527e-01 1.245977729558944702e-01 -8.352486789226531982e-02 2.025667876005172729e-01 1.538171917200088501e-01 -4.095142334699630737e-02 -1.520837694406509399e-01 1.889503300189971924e-01 2.298226952552795410e-01 2.045411914587020874e-01 4.320217296481132507e-02 1.875067013315856457e-03 -2.020656317472457886e-02 2.428367733955383301e-03 -1.569040864706039429e-01 -8.707055449485778809e-02
2.259108126163482666e-01 5.323704332113265991e-02 -8.139324933290481567e-02 -2.104699164628982544e-01 2.143952623009681702e-02 1.338856518268585205e-01 5.116177722811698914e-02 1.485232859849929810e-01 5.551480501890182495e-02 -6.959519535303115845e-02 2.317300736904144287e-01 -5.452004447579383850e-02 3.708171844482421875e-01 -3.916221484541893005e-02 2.357191294431686401e-01 -2.491366118192672729e-01 -1.081992611289024353e-01 3.261449337005615234e-01 5.890736728906631470e-02 2.793527841567993164e-01 -7.802525069564580917e-03 2.705889381468296051e-02 1.872932538390159607e-03 -1.676781475543975830e-01 -8.450983464717864990e-02 3.720070421695709229e-01 8.973904699087142944e-02 -2.780908346176147461e-01 -8.834347128868103027e-02 -2.184347808361053467e-01 -1.075257807970046997e-01 6.618829816579818726e-02
-1.017896533012390137e-01 1.836107373237609863e-01 -2.848248481750488281e-01 4.234420880675315857e-02 -1.072604954242706299e-01 -2.044317126274108887e-01 2.032399550080299377e-02 2.758722566068172455e-02 3.917733207345008850e-02 -1.806777864694595337e-01 2.378143370151519775e-01 -8.970906585454940796e-02 1.865003705024719238e-01 -2.258315980434417725e-01 2.485280483961105347e-01 -1.497737020254135132e-01 3.471901118755340576e-01 -1.134913600981235504e-02 1.046680808067321777e-01 2.670554220676422119e-01 2.665950655937194824e-01 -3.251796960830688477e-01 -2.071170136332511902e-02 -2.999140322208404541e-01 -1.409327834844589233e-01 9.907885640859603882e-02 2.566174231469631195e-02 -1.268337965011596680e-01 3.940998762845993042e-02 -1.614596545696258545e-01 -9.140887297689914703e-03 -7.421134412288665771e-02
8.014767081476747990e-04 9.797441214323043823e-02 -1.720601916313171387e-01 -9.180908650159835815e-02 -2.708869576454162598e-01 -4.375537335872650146e-01 1.236725226044654846e-01 1.411332935094833374e-01 -5.960507690906524658e-02 -4.466053843498229980e-01 -4.781841114163398743e-02 -1.685121357440948486e-01 1.451144963502883911e-01 2.711339853703975677e-02 5.539100244641304016e-02 -2.059113681316375732e-01 5.061086267232894897e-02 -1.031310558319091797e-01 -2.402839623391628265e-02 3.031752705574035645e-01 -1.334431320428848267e-01 1.073685660958290100e-01 -1.592393517494201660e-01 -6.764654535800218582e-03 -5.746508389711380005e-02 2.872121632099151611e-01 -1.513588726520538330e-01 7.397580891847610474e-02 1.046420112252235413e-01 -2.067169696092605591e-01 -6.747826188802719116e-02 -1.361210942268371582e-01
1.209021285176277161e-01 1.955254077911376953e-01 -2.917351722717285156e-01 -2.701671421527862549e-01 -2.923801839351654053e-01 2.811418287456035614e-02 8.170285820960998535e-02 -1.865996122360229492e-01 1.084493771195411682e-01 -1.554123312234878540e-01 1.126559227705001831e-01 1.462905853986740112e-01 -1.578378304839134216e-02 -1.662831604480743408e-01 -2.186856865882873535e-01 -1.719514578580856323e-01 1.287118643522262573e-01 1.669380962848663330e-01 2.468105405569076538e-01 6.489722430706024170e-02 -4.985795915126800537e-02 -1.721975952386856079e-01 -6.942967325448989868e-02 -9.548752009868621826e-02 -2.016867697238922119e-01 2.572148740291595459e-01 -4.509318992495536804e-02 -1.528392583131790161e-01 -6.551374495029449463e-02 5.133309587836265564e-02 -3.957237899303436279e-01 1.859893202781677246e-01
2.013741135597229004e-01 2.260917723178863525e-01 2.020287215709686279e-01 4.004464671015739441e-02 -1.759628206491470337e-01 5.637291073799133301e-02 1.906348466873168945e-01 -1.547191143035888672e-01 3.039687275886535645e-01 -8.563524484634399414e-02 -1.627203822135925293e-02 -3.158019855618476868e-02 -1.599339954555034637e-02 -4.133718833327293396e-02 -4.071259126067161560e-02 -2.391963899135589600e-01 1.638199985027313232e-01 -7.172452658414840698e-02 -3.682681126520037651e-03 5.164971947669982910e-02 1.251085251569747925e-01 1.314092874526977539e-01 -1.276458799839019775e-01 2.292827218770980835e-01 -2.256616950035095215e-01 6.330382227897644043e-01 -2.723239362239837646e-02 -6.760817766189575195e-02 -8.526409417390823364e-02 -3.077841550111770630e-02 -6.941909343004226685e-02 -5.661743506789207458e-02
1.716817170381546021e-01 -1.019665673375129700e-01 -1.213712915778160095e-01 -4.231056943535804749e-02 -1.220649033784866333e-01 -1.167057678103446960e-01 1.239857077598571777e-01 6.859355419874191284e-02 -1.110960766673088074e-01 -1.753969341516494751e-01 1.262633800506591797e-01 -3.135845661163330078e-01 1.275493577122688293e-02 -5.209861323237419128e-02 -4.384577274322509766e-02 -3.092978894710540771e-01 8.080245554447174072e-02 3.303246498107910156e-01 1.148876249790191650e-01 2.285202443599700928e-01 2.461513727903366089e-01 -6.296657770872116089e-02 -2.667900025844573975e-01 -2.620605379343032837e-02 -1.559293568134307861e-01 -2.180094830691814423e-02 -2.238292694091796875e-01 -3.099641501903533936e-01 -3.810344040393829346e-01 -2.256848104298114777e-02 -2.347349375486373901e-02 4.963482543826103210e-02
1.625477671623229980e-01 2.018286883831024170e-01 -2.480138391256332397e-01 -7.979017496109008789e-02 -3.550503849983215332e-01 -3.908213227987289429e-02 -8.999460935592651367e-02 -3.425796329975128174e-02 -7.334667444229125977e-02 -1.564714312553405762e-01 -2.356141805648803711e-01 -1.521727889776229858e-01 3.064620867371559143e-02 -4.127477109432220459e-01 -1.052784025669097900e-01 -1.352175623178482056e-01 3.138469457626342773e-01 -1.526523083448410034e-01 1.458016633987426758e-01 2.644611299037933350e-01 9.273879975080490112e-02 1.822587549686431885e-01 -1.094389781355857849e-01 8.951625972986221313e-02 4.282392561435699463e-02 1.074888184666633606e-01 -1.031826734542846680e-01 -1.206631734967231750e-01 2.191013991832733154e-01 -1.566141545772552490e-01 -5.913940444588661194e-02 -1.716692149639129639e-01
3.469295501708984375e-01 2.939652204513549805e-01 9.671758115291595459e-02 -1.171013712882995605e-01 -1.863121390342712402e-01 4.062758758664131165e-02 1.891533881425857544e-01 -3.606584621593356133e-03 2.691045403480529785e-01 -5.656002089381217957e-03 1.296396404504776001e-01 2.510789334774017334e-01 1.521591991186141968e-01 -1.088526099920272827e-01 -3.733802959322929382e-02 7.742460072040557861e-02 1.843818873167037964e-01 -6.888936460018157959e-02 -1.322011649608612061e-02 3.776809871196746826e-01 1.532979756593704224e-01 -9.769441187381744385e-02 7.246944122016429901e-03 4.939471557736396790e-02 2.546824514865875244e-02 -3.127685561776161194e-02 7.889162003993988037e-02 -4.992933869361877441e-01 -7.250228524208068848e-02 4.656500183045864105e-03 -1.522597074508666992e-01 2.476329728960990906e-02
3.227460384368896484e-01 1.390163153409957886e-01 -1.209158673882484436e-01 -1.516845226287841797e-01 -3.370445966720581055e-01 -1.108883917331695557e-01 9.339985996484756470e-02 1.004297360777854919e-01 -2.641518414020538330e-01 -3.647757321596145630e-02 1.129373610019683838e-01 5.789198353886604309e-02 -7.063639909029006958e-02 -1.618173867464065552e-01 2.127660810947418213e-01 -2.014264911413192749e-01 -1.273681372404098511e-01 1.034915258060209453e-04 1.019050106406211853e-01 4.808599129319190979e-02 -9.589166194200515747e-02 -1.167450770735740662e-01 -2.528727054595947266e-01 6.284754723310470581e-02 -3.656556904315948486e-01 4.031931459903717041e-01 4.692694544792175293e-02 8.759421110153198242e-02 -1.790388822555541992e-01 6.743346154689788818e-02 -8.965452760457992554e-02 -1.397269815206527710e-01
-3.971167653799057007e-02 1.042802855372428894e-01 1.368411481380462646e-01 2.537312805652618408e-01 -1.003377437591552734e-01 -1.242121160030364990e-01 2.327783703804016113e-01 -1.493552178144454956e-01 2.163058333098888397e-02 -2.971146702766418457e-01 2.299614250659942627e-01 7.949609309434890747e-02 4.397645220160484314e-02 -1.705207824707031250e-01 -3.978168964385986328e-02 -2.758226692676544189e-01 2.611038088798522949e-01 1.541036963462829590e-01 2.445812523365020752e-01 7.750265765935182571e-03 1.272606551647186279e-01 -1.227340400218963623e-01 -1.007864437997341156e-02 -5.054643154144287109e-01 5.921774730086326599e-02 8.038625121116638184e-02 1.742773652076721191e-01 -2.048453986644744873e-01 -1.125817224383354187e-01 -5.491047352552413940e-02 -5.693583190441131592e-02 -7.709403336048126221e-02
8.142472058534622192e-02 2.803563773632049561e-01 -1.405592858791351318e-01 -2.033033519983291626e-01 -5.095443502068519592e-02 -1.269310116767883301e-01 8.266678452491760254e-02 -1.460395473986864090e-02 1.912328898906707764e-01 6.204759702086448669e-04 1.785602569580078125e-01 3.315697610378265381e-01 2.045601904392242432e-01 -1.732953190803527832e-01 1.509899646043777466e-01 -2.490660399198532104e-01 3.284985423088073730e-01 -9.174466878175735474e-02 9.887968003749847412e-02 -1.285533756017684937e-01 -1.910787522792816162e-01 3.310652673244476318e-01 9.391644597053527832e-02 -7.420146465301513672e-02 -9.118481725454330444e-02 1.779883950948715210e-01 -9.179089963436126709e-02 -1.115336790680885315e-01 5.898745730519294739e-02 1.197278872132301331e-01 -2.084705531597137451e-01 -2.600359618663787842e-01
-1.633208096027374268e-01 3.531225025653839111e-02 5.896391812711954117e-03 -8.030818402767181396e-02 -2.981294691562652588e-01 -3.774049282073974609e-01 4.057915136218070984e-02 -2.567439712584018707e-02 2.240066044032573700e-02 -1.580661237239837646e-01 1.098781079053878784e-01 4.031939804553985596e-01 1.786306500434875488e-01 -1.752120554447174072e-01 1.803747564554214478e-01 -1.591550707817077637e-01 2.290603965520858765e-01 -6.020048749633133411e-04 3.661404177546501160e-02 1.868818849325180054e-01 -4.661381244659423828e-02 1.678607054054737091e-02 -2.687307000160217285e-01 2.256513386964797974e-02 2.381545603275299072e-01 1.788078844547271729e-01 -2.084110379219055176e-01 -6.885362416505813599e-02 -1.056934520602226257e-01 1.225448846817016602e-01 -2.402867972850799561e-01 -1.633044779300689697e-01
2.142343521118164062e-01 6.723782420158386230e-02 2.576961815357208252e-01 6.449902057647705078e-02 -1.919324845075607300e-01 -3.378081321716308594e-01 -7.184204459190368652e-02 -3.993562236428260803e-02 7.564579695463180542e-02 -1.398873049765825272e-02 1.144771501421928406e-01 2.551581710577011108e-02 2.327143549919128418e-01 -4.384015686810016632e-03 7.963575422763824463e-02 -3.916335701942443848e-01 2.202601879835128784e-01 -6.377705186605453491e-02 7.445228844881057739e-02 2.359908521175384521e-01 9.670757502317428589e-02 -3.959265351295471191e-02 -2.947802189737558365e-03 1.231051459908485413e-01 2.987762913107872009e-02 3.290469991043210030e-03 -1.976808160543441772e-01 -2.020762860774993896e-01 -4.973942935466766357e-01 -9.698817133903503418e-02 6.323856301605701447e-03 -1.008692011237144470e-01
-9.539121389389038086e-02 -1.334221959114074707e-01 -1.974260956048965454e-01 -1.553570777177810669e-01 -5.320524051785469055e-02 4.359165206551551819e-02 -2.049641683697700500e-02 -2.857271581888198853e-02 4.135579988360404968e-02 -5.423161759972572327e-02 2.730602920055389404e-01 4.591342806816101074e-02 2.170585393905639648e-01 -3.316226303577423096e-01 1.417990028858184814e-01 -2.244185060262680054e-01 3.731133639812469482e-01 -1.026377603411674500e-01 1.199259459972381592e-01 8.934699743986129761e-02 2.782289311289787292e-02 1.525328606367111206e-01 -3.706303238868713379e-01 -2.407979406416416168e-02 -1.565710306167602539e-01 3.582260608673095703e-01 -1.699518710374832153e-01 -4.811721667647361755e-02 -2.332306951284408569e-01 5.830205604434013367e-02 5.003472790122032166e-02 1.292286962270736694e-01
1.209643110632896423e-02 -7.542988657951354980e-02 -2.160047739744186401e-02 -9.387645125389099121e-02 4.467913880944252014e-02 -1.239213719964027405e-01 1.141500473022460938e-01 -2.267826348543167114e-01 2.635025233030319214e-02 -1.848429739475250244e-01 1.636970937252044678e-01 1.414516568183898926e-01 -4.666713625192642212e-02 -1.823730170726776123e-01 1.224860399961471558e-01 -3.826337158679962158e-01 1.473452299833297729e-01 -9.913545846939086914e-02 3.342958539724349976e-02 2.395713925361633301e-01 9.394891560077667236e-02 -6.793804466724395752e-02 -5.096243023872375488e-01 1.501888781785964966e-01 -1.749394834041595459e-01 2.502499222755432129e-01 6.707603111863136292e-03 -1.317860782146453857e-01 -2.589490413665771484e-01 2.291286438703536987e-01 -8.997148275375366211e-02 -2.233284153044223785e-02
3.143796026706695557e-01 1.362461894750595093e-01 8.951731771230697632e-02 -4.699403047561645508e-02 -4.511614143848419189e-01 -2.078055590391159058e-01 7.344707101583480835e-02 -9.790851920843124390e-02 1.008818224072456360e-01 -9.185040369629859924e-03 -6.517835892736911774e-03 2.828945964574813843e-02 -1.081943139433860779e-01 -1.875235140323638916e-01 9.299081563949584961e-02 -4.561731517314910889e-01 -1.113626360893249512e-01 1.347380280494689941e-01 2.030156701803207397e-01 -8.784738183021545410e-02 1.373883038759231567e-01 -6.455086171627044678e-02 -1.166397482156753540e-01 -7.844001054763793945e-02 -3.202251195907592773e-01 2.672830224037170410e-01 2.849631384015083313e-02 -7.193715125322341919e-02 1.562999002635478973e-02 -1.362243317998945713e-03 -1.447593718767166138e-01 -1.117701008915901184e-01
1.558638364076614380e-01 1.116465404629707336e-01 3.623416647315025330e-02 1.344876289367675781e-01 -1.669880896806716919e-01 3.904344514012336731e-02 7.605859637260437012e-02 -1.984399110078811646e-01 1.298952102661132812e-01 -1.272416263818740845e-01 -3.155721351504325867e-02 -1.306217014789581299e-01 -1.172097623348236084e-01 -1.496284157037734985e-01 4.106092453002929688e-01 -1.691551804542541504e-01 3.165647685527801514e-01 2.204232513904571533e-01 8.272542059421539307e-02 -9.629186987876892090e-02 -8.606620132923126221e-02 -5.229067802429199219e-02 -1.264712214469909668e-01 4.090627655386924744e-03 -2.924848534166812897e-02 4.902803301811218262e-01 -2.111016400158405304e-02 -1.377360969781875610e-01 -6.203705444931983948e-02 -2.570457756519317627e-01 -2.499310225248336792e-01 2.655477449297904968e-02
1.111518889665603638e-01 -2.046171724796295166e-01 7.186506409198045731e-03 -1.160774193704128265e-02 -3.049511015415191650e-01 -1.479835361242294312e-01 -1.231605932116508484e-02 -1.998693346977233887e-01 1.513935923576354980e-01 3.535497467964887619e-03 -8.420826867222785950e-03 -9.491839259862899780e-02 8.235070109367370605e-02 -1.795463114976882935e-01 2.939245700836181641e-01 -4.510132670402526855e-01 1.576777696609497070e-01 3.754171356558799744e-02 -1.151852160692214966e-01 1.029898971319198608e-01 1.910271197557449341e-01 1.383835822343826294e-01 -2.637050747871398926e-01 -2.257327735424041748e-02 1.286098957061767578e-01 3.381356298923492432e-01 2.224802225828170776e-02 1.932114176452159882e-02 -2.096212096512317657e-02 -7.723170518875122070e-02 7.639089971780776978e-02 -3.315709233283996582e-01
6.403784453868865967e-02 6.282772868871688843e-02 2.201818078756332397e-01 -2.264086306095123291e-01 -4.526378214359283447e-01 -2.221997082233428955e-01 1.245732828974723816e-01 6.764949299395084381e-03 1.617496013641357422e-01 -1.536381989717483521e-01 1.582784354686737061e-01 1.110068708658218384e-01 8.315945416688919067e-02 -5.105228349566459656e-02 9.372977539896965027e-03 -2.344703525304794312e-01 3.233120441436767578e-01 1.803059875965118408e-02 2.752766758203506470e-02 2.266336828470230103e-01 -7.028457522392272949e-02 4.220599308609962463e-02 -7.315424084663391113e-02 3.145755827426910400e-02 2.286334931850433350e-01 3.736892938613891602e-01 -7.147519290447235107e-02 -7.219186425209045410e-02 -2.291612625122070312e-01 1.591514348983764648e-01 -1.015509068965911865e-01 -1.011529937386512756e-01
2.447166144847869873e-01 3.317697718739509583e-02 -1.426733583211898804e-01 -1.415594518184661865e-01 1.378760207444429398e-02 -1.259215474128723145e-01 6.154985725879669189e-02 7.170718908309936523e-02 4.831778258085250854e-02 -8.428333699703216553e-02 1.016376987099647522e-01 -4.574193153530359268e-04 2.206836491823196411e-01 7.774972915649414062e-02 6.320606917142868042e-02 -3.179614245891571045e-01 -8.157892525196075439e-02 2.531174123287200928e-01 2.486200816929340363e-02 3.365141749382019043e-01 7.237988710403442383e-02 -2.621203064918518066e-01 -1.109367385506629944e-01 -2.122586816549301147e-01 -2.231009900569915771e-01 4.096027910709381104e-01 5.148769915103912354e-02 -2.154918015003204346e-01 -2.562171220779418945e-01 -1.953422427177429199e-01 1.585136726498603821e-02 8.630667626857757568e-02
3.987505435943603516e-01 -1.976675838232040405e-01 -1.206703111529350281e-01 -2.025440186262130737e-01 5.798901896923780441e-03 -3.127990290522575378e-02 1.341265253722667694e-02 -7.447914034128189087e-02 2.367397025227546692e-02 -1.093153133988380432e-01 1.465703397989273071e-01 2.711582779884338379e-01 1.134756430983543396e-01 -2.767329812049865723e-01 8.806991577148437500e-02 -2.762649655342102051e-01 1.804477423429489136e-01 6.044385209679603577e-02 -2.882946431636810303e-01 2.973185479640960693e-01 3.824111819267272949e-02 1.066763177514076233e-01 -2.360385805368423462e-01 2.385650128126144409e-01 6.817846000194549561e-02 2.098416686058044434e-01 1.314857900142669678e-01 6.855733692646026611e-02 5.801445618271827698e-02 9.260012954473495483e-02 2.815622650086879730e-02 -2.048033773899078369e-01
9.744372218847274780e-02 9.776133298873901367e-02 -8.438830822706222534e-02 9.938508272171020508e-02 -1.668789684772491455e-01 -3.033614456653594971e-01 5.175339058041572571e-03 -6.644147634506225586e-02 1.543466448783874512e-01 2.571721673011779785e-01 1.661549806594848633e-01 2.360888868570327759e-01 7.485910505056381226e-02 3.793367743492126465e-02 -4.159151762723922729e-02 -3.674440085887908936e-01 8.879745006561279297e-02 -1.282737255096435547e-01 1.118241250514984131e-01 1.315506994724273682e-01 3.439089357852935791e-01 2.404408529400825500e-02 6.399696320295333862e-02 -3.108553029596805573e-02 -3.510734140872955322e-01 3.333207666873931885e-01 1.544804871082305908e-01 1.246077660471200943e-02 -4.873071238398551941e-02 -9.386293590068817139e-02 -1.451769471168518066e-01 -2.320307791233062744e-01
4.705931842327117920e-01 3.378591835498809814e-01 -9.691141545772552490e-02 -8.833076804876327515e-02 -2.284496575593948364e-01 6.744090467691421509e-02 1.147776916623115540e-01 1.608809381723403931e-01 -9.071405231952667236e-02 -6.546562910079956055e-02 2.769826725125312805e-02 1.144675165414810181e-01 1.973242759704589844e-01 1.466282010078430176e-01 1.839078217744827271e-01 -3.133193254470825195e-01 1.095790863037109375e-01 2.009014338254928589e-01 3.279373049736022949e-01 -1.480401456356048584e-01 9.796254336833953857e-03 -1.169493123888969421e-01 -9.579116106033325195e-02 9.114215499721467495e-04 -3.610567376017570496e-02 3.355584740638732910e-01 -2.789027802646160126e-02 -1.008876636624336243e-01 -2.754052355885505676e-02 -2.868878841400146484e-02 3.152543678879737854e-02 -1.950083859264850616e-02
2.372550964355468750e-02 6.201723590493202209e-02 -3.434503674507141113e-01 8.001692593097686768e-02 -2.130413651466369629e-01 1.564070284366607666e-01 -1.579599231481552124e-01 -1.249188929796218872e-01 1.179476603865623474e-01 -3.764076158404350281e-02 4.216542840003967285e-02 1.010256111621856689e-01 1.478117853403091431e-01 -4.146729037165641785e-02 2.194800227880477905e-01 -9.893816709518432617e-02 1.308648437261581421e-01 1.624985970556735992e-02 -1.662007160484790802e-02 4.582936763763427734e-01 2.362148612737655640e-01 1.037355810403823853e-01 -1.092716213315725327e-02 -2.968955338001251221e-01 2.836037427186965942e-02 2.505902647972106934e-01 -3.705273866653442383e-01 -1.490970700979232788e-01 2.066199295222759247e-02 -2.009268850088119507e-01 -6.725369393825531006e-02 -3.190157189965248108e-02
-1.344972997903823853e-01 -1.786044836044311523e-01 -1.558859497308731079e-01 -1.382494270801544189e-01 -1.398450583219528198e-01 1.752480305731296539e-02 -7.929901778697967529e-02 -1.130244135856628418e-02 7.602288573980331421e-02 -3.032962977886199951e-01 2.245815694332122803e-01 5.857686325907707214e-02 5.489511042833328247e-02 -3.117121160030364990e-01 1.462695747613906860e-01 -3.578393459320068359e-01 2.473105341196060181e-01 1.169237941503524780e-01 5.631836876273155212e-02 9.324008226394653320e-02 2.111117094755172729e-01 -6.937551498413085938e-02 -3.253334462642669678e-01 3.134828209877014160e-01 -6.880086660385131836e-02 1.180990412831306458e-01 -9.507543593645095825e-02 -2.271520495414733887e-01 -1.709135808050632477e-02 -2.252617627382278442e-01 -8.872171491384506226e-02 -2.532315254211425781e-02
4.349016845226287842e-01 1.144565343856811523e-01 3.860405832529067993e-02 -1.065663993358612061e-01 -2.606300711631774902e-01 -1.371653527021408081e-01 9.078308939933776855e-02 -2.455111406743526459e-02 -1.307107210159301758e-01 1.882441528141498566e-02 1.710280030965805054e-02 8.939684182405471802e-02 9.854234009981155396e-02 -9.414145350456237793e-02 1.565811634063720703e-01 -3.236791491508483887e-01 -3.222429379820823669e-02 1.152869965881109238e-02 2.357620149850845337e-01 -1.397385150194168091e-01 -2.674141712486743927e-02 -9.665108472108840942e-02 -3.398801386356353760e-01 -1.119152009487152100e-01 -2.197645753622055054e-01 2.328289598226547241e-01 -3.739475831389427185e-02 -1.822443902492523193e-01 1.666053533554077148e-01 1.928701810538768768e-02 -2.727854549884796143e-01 -2.484022825956344604e-01
-4.799602553248405457e-02 -2.012848109006881714e-01 -2.571833729743957520e-01 -2.230200357735157013e-02 -2.525197267532348633e-01 -2.785981167107820511e-03 -8.629050105810165405e-02 -1.840478628873825073e-01 2.556301951408386230e-01 -2.422793507575988770e-01 2.716962099075317383e-01 -1.282087862491607666e-01 1.382890790700912476e-01 -2.497309744358062744e-01 7.030364871025085449e-02 -2.582415938377380371e-01 2.800513207912445068e-01 -5.845665559172630310e-02 5.182965472340583801e-02 1.050842255353927612e-01 -1.383285522460937500e-01 3.720032051205635071e-02 -2.176030278205871582e-01 1.893164366483688354e-01 -1.887925267219543457e-01 1.111295446753501892e-01 -4.742351174354553223e-02 -1.708532571792602539e-01 -5.298314988613128662e-02 -3.633941411972045898e-01 4.837611690163612366e-02 -4.585860669612884521e-02
1.972126215696334839e-02 1.461097598075866699e-01 -4.929453730583190918e-01 -1.932838372886180878e-02 3.507852961774915457e-04 -4.006748273968696594e-02 1.693499386310577393e-01 1.077173575758934021e-01 -9.343615919351577759e-02 -5.433400720357894897e-02 4.272091668099164963e-03 1.316237896680831909e-01 1.152546182274818420e-01 3.785248100757598877e-02 5.996870249509811401e-02 -3.237742483615875244e-01 -5.172415077686309814e-02 1.633065044879913330e-01 2.987012267112731934e-01 1.401099711656570435e-01 1.325274817645549774e-02 -3.035135865211486816e-01 -1.042222082614898682e-01 -2.487607449293136597e-01 -2.387037575244903564e-01 3.860487937927246094e-01 5.622064694762229919e-02 -4.944846406579017639e-02 -3.838666528463363647e-02 -9.982307255268096924e-02 1.031663045287132263e-01 -6.244878098368644714e-02
3.293530642986297607e-01 1.229935213923454285e-01 -2.457893937826156616e-01 -1.822393238544464111e-01 -2.193133383989334106e-01 -2.745842933654785156e-01 1.802176088094711304e-01 1.248022094368934631e-01 -2.020074576139450073e-01 3.652558103203773499e-02 8.428607881069183350e-02 1.959907114505767822e-01 -2.016864903271198273e-02 7.200178690254688263e-03 1.993002295494079590e-01 -2.791279852390289307e-01 -5.576370656490325928e-02 1.217124983668327332e-01 1.213759556412696838e-02 -8.747204393148422241e-02 2.026221156120300293e-02 -8.685582131147384644e-02 -2.397089749574661255e-01 1.701815426349639893e-02 -2.229284644126892090e-01 2.856218814849853516e-01 -5.958235636353492737e-02 -8.442144840955734253e-02 3.277790173888206482e-02 1.527667790651321411e-02 -3.530339896678924561e-01 -2.148398011922836304e-01
6.636595726013183594e-02 -1.739470660686492920e-01 -1.191888600587844849e-01 1.022593379020690918e-01 -1.479020416736602783e-01 1.056543141603469849e-01 -8.366747759282588959e-03 -5.287697166204452515e-02 2.336256206035614014e-01 2.891275472939014435e-02 4.289094358682632446e-03 2.098064273595809937e-01 -5.936438590288162231e-02 4.286312684416770935e-02 1.155110523104667664e-01 -2.278382331132888794e-01 1.691668480634689331e-01 9.246189147233963013e-02 2.254752218723297119e-01 3.382825553417205811e-01 2.876661121845245361e-01 -1.947714537382125854e-01 1.270233094692230225e-01 -1.991075277328491211e-01 -8.747679740190505981e-02 2.387998253107070923e-01 -3.928020894527435303e-01 -1.588379144668579102e-01 -1.121708825230598450e-01 -2.035237550735473633e-01 -2.200774848461151123e-01 -9.569121152162551880e-02
-3.509090980514883995e-03 -6.592897232621908188e-03 -3.662352263927459717e-02 1.214550994336605072e-02 1.321967691183090210e-01 -4.166169464588165283e-02 1.081138402223587036e-01 -1.050598248839378357e-01 2.063989043235778809e-01 -1.914933770895004272e-01 2.330986112356185913e-01 -3.687114268541336060e-02 -5.323282629251480103e-02 -2.967087924480438232e-01 -6.437597330659627914e-03 -1.844514161348342896e-01 8.368958719074726105e-03 1.311441604048013687e-02 1.139254495501518250e-02 4.996286630630493164e-01 -1.912141293287277222e-01 1.240853816270828247e-01 -4.431521892547607422e-02 7.818249613046646118e-02 2.327799797058105469e-01 3.077652156352996826e-01 -1.315663382411003113e-02 -3.125873208045959473e-01 -2.467038780450820923e-01 -2.031056880950927734e-01 -3.003560937941074371e-02 -1.917693912982940674e-01
5.364623665809631348e-01 1.926990896463394165e-01 -2.802531421184539795e-01 -1.081662252545356750e-01 -1.401103734970092773e-01 -1.068293228745460510e-01 -1.899019069969654083e-02 1.194218099117279053e-01 -1.397515535354614258e-01 -6.617736071348190308e-02 -9.125981479883193970e-02 -1.094098901376128197e-03 9.871960431337356567e-02 2.389559755101799965e-03 2.366803213953971863e-02 -2.549386918544769287e-01 1.651300936937332153e-01 1.040141731500625610e-01 3.050333261489868164e-01 1.087775602936744690e-01 2.185790389776229858e-01 -1.541070640087127686e-01 -1.647219359874725342e-01 -8.229469507932662964e-02 1.748705357313156128e-01 1.988335698843002319e-01 5.833886936306953430e-02 -4.724370315670967102e-02 -7.904347032308578491e-02 -3.343328833580017090e-02 -3.140476047992706299e-01 3.854211047291755676e-02
-4.851105436682701111e-02 1.980694681406021118e-01 -2.780992984771728516e-01 -1.560011655092239380e-01 -6.613367795944213867e-02 -2.859387397766113281e-01 1.552942842245101929e-01 -2.479102695360779762e-03 1.227790191769599915e-01 -1.377553045749664307e-01 1.355706304311752319e-01 -1.201710700988769531e-01 4.599839448928833008e-02 -1.746370047330856323e-01 6.950041744858026505e-03 -1.483334153890609741e-01 3.753460049629211426e-01 6.562023609876632690e-02 2.445886135101318359e-01 3.206501603126525879e-01 1.597229987382888794e-01 -2.510127127170562744e-01 -1.440571844577789307e-01 -2.152171730995178223e-01 -1.774832010269165039e-01 4.561502113938331604e-02 1.179256364703178406e-01 -1.615650504827499390e-01 1.071376204490661621e-01 -2.355462908744812012e-01 1.258091777563095093e-01 -7.173570990562438965e-02
3.488914296030998230e-02 2.402102351188659668e-01 -1.105309948325157166e-01 -1.048004850745201111e-01 5.451485142111778259e-02 -2.956906855106353760e-01 1.619354635477066040e-01 -3.364793956279754639e-01 9.448711574077606201e-02 -6.134150177240371704e-02 2.613655626773834229e-01 2.763845324516296387e-01 -2.498747016943525523e-05 -2.100635021924972534e-01 -1.154444441199302673e-01 -2.484222054481506348e-01 1.757849603891372681e-01 -1.248736009001731873e-01 2.503046989440917969e-01 2.460274547338485718e-01 -1.143662333488464355e-01 -2.746745944023132324e-02 -1.695833951234817505e-01 7.964570075273513794e-03 3.025484681129455566e-01 7.222110778093338013e-02 5.241920799016952515e-02 -9.418171644210815430e-02 -2.186001986265182495e-01 8.192512206733226776e-03 2.050083726644515991e-01 -2.989809773862361908e-02
2.431331723928451538e-01 9.300781041383743286e-02 1.139141395688056946e-01 -9.872712939977645874e-02 -2.627735137939453125e-01 -1.109283864498138428e-01 9.332094341516494751e-02 5.688938871026039124e-02 6.080064922571182251e-02 1.118098665028810501e-02 1.669146120548248291e-01 -8.272854238748550415e-02 -9.411691129207611084e-02 -1.844131648540496826e-01 -1.286665201187133789e-01 -3.989901840686798096e-01 2.409022301435470581e-01 9.563925862312316895e-02 2.824578620493412018e-02 1.160152480006217957e-01 3.470303416252136230e-01 3.980026114732027054e-03 -2.243016660213470459e-01 2.121169418096542358e-01 1.944913268089294434e-01 2.783486545085906982e-01 -1.579833775758743286e-01 -2.017392963171005249e-02 -1.773054897785186768e-02 -3.515111748129129410e-03 -1.378601044416427612e-01 -3.191860318183898926e-01
1.575201749801635742e-02 3.177814185619354248e-01 -2.524197697639465332e-01 3.284996747970581055e-02 -2.692037224769592285e-01 -9.178344905376434326e-02 -2.298572100698947906e-02 3.721755370497703552e-02 -9.709389507770538330e-02 2.105040475726127625e-02 2.196321934461593628e-01 3.769707381725311279e-01 1.817210763692855835e-01 -2.177914977073669434e-01 -3.260981142520904541e-01 -6.808412820100784302e-02 1.866625249385833740e-01 1.454377621412277222e-01 2.796587646007537842e-01 1.483480185270309448e-01 -9.564915299415588379e-02 -9.852457046508789062e-02 -1.459170728921890259e-01 2.738047763705253601e-02 -1.042281612753868103e-01 1.348325163125991821e-01 1.224556714296340942e-01 -1.967692822217941284e-01 -1.027025878429412842e-01 -3.266091644763946533e-02 -1.751887947320938110e-01 1.932507604360580444e-01
4.287596344947814941e-01 1.561486274003982544e-01 3.649141266942024231e-02 -2.053460925817489624e-01 -1.937465667724609375e-01 5.502183362841606140e-02 1.348368078470230103e-01 -4.972747340798377991e-02 -4.853338748216629028e-02 -5.756534263491630554e-02 2.414124906063079834e-01 2.048933953046798706e-01 2.822982668876647949e-01 -9.516674280166625977e-02 1.605293601751327515e-01 -2.960958480834960938e-01 -5.763207376003265381e-02 3.154380023479461670e-01 2.592320442199707031e-01 -6.373045593500137329e-02 1.220864504575729370e-01 -1.744787693023681641e-01 -1.570666730403900146e-01 -1.226099394261837006e-02 -1.790107786655426025e-01 1.242683008313179016e-01 5.739679560065269470e-02 8.454690128564834595e-02 -7.811961323022842407e-02 -1.435227543115615845e-01 -2.237363010644912720e-01 2.696417213883250952e-04
1.361459400504827499e-02 6.068647280335426331e-02 -6.719940900802612305e-02 2.023259997367858887e-01 -1.277732104063034058e-01 2.687652129679918289e-03 7.773051410913467407e-02 1.970969289541244507e-01 -2.118520140647888184e-01 -3.750139847397804260e-02 4.990930482745170593e-02 2.024195939302444458e-01 1.200607642531394958e-01 -5.388592556118965149e-02 8.951159566640853882e-02 -1.910154670476913452e-01 3.731063380837440491e-02 2.287745624780654907e-01 -1.896975040435791016e-01 3.658707737922668457e-01 6.407339125871658325e-02 -1.357774585485458374e-01 -1.308356821537017822e-01 -2.869021296501159668e-01 -1.389138847589492798e-01 3.943750560283660889e-01 -2.998634576797485352e-01 -2.947519421577453613e-01 6.825223565101623535e-03 -2.013215273618698120e-01 -1.096966955810785294e-02 -4.135827533900737762e-03
2.248368859291076660e-01 -4.935953393578529358e-02 1.031965687870979309e-01 5.753816291689872742e-02 -1.849240958690643311e-01 -1.609519124031066895e-01 5.424961820244789124e-02 -1.626521199941635132e-01 -1.860699653625488281e-01 -5.561743304133415222e-02 1.963495612144470215e-01 1.540573872625827789e-02 8.248809725046157837e-02 -2.392962872982025146e-01 2.710750401020050049e-01 -3.106412589550018311e-01 2.276256680488586426e-01 8.665475994348526001e-02 1.152727678418159485e-01 2.169673442840576172e-01 2.767846882343292236e-01 -4.740858450531959534e-03 -2.074923515319824219e-01 2.446123808622360229e-01 1.414074301719665527e-01 1.868689209222793579e-01 -6.197321042418479919e-02 8.667095005512237549e-02 -2.284680157899856567e-01 -5.216847360134124756e-02 3.015101850032806396e-01 -1.472970992326736450e-01
-4.663754999637603760e-02 -4.533628746867179871e-02 -3.351982310414314270e-02 4.318241402506828308e-02 -2.556608319282531738e-01 -2.476598322391510010e-01 7.961611449718475342e-02 2.785592377185821533e-01 -1.767917722463607788e-01 -1.298321634531021118e-01 -1.731485277414321899e-01 -1.776156760752201080e-02 1.998925358057022095e-01 -4.212523996829986572e-02 1.394954621791839600e-01 -9.781955182552337646e-02 7.269103080034255981e-02 1.007495224475860596e-01 1.090354248881340027e-01 3.969139754772186279e-01 -9.879128634929656982e-02 -6.929499655961990356e-02 -2.823102772235870361e-01 -9.638020396232604980e-02 -6.806878000497817993e-02 2.768661975860595703e-01 2.858234010636806488e-02 6.871743500232696533e-02 -1.660285592079162598e-01 -4.790028929710388184e-01 2.481352724134922028e-02 1.080674026161432266e-02
6.797642260789871216e-02 -9.264060109853744507e-02 -4.832400381565093994e-02 -6.748049706220626831e-02 -1.536748856306076050e-01 -3.317650035023689270e-02 7.125157862901687622e-02 8.502898365259170532e-02 2.941151559352874756e-01 -3.997009992599487305e-01 1.199097558856010437e-01 4.091020673513412476e-02 2.521049976348876953e-01 -5.210867617279291153e-03 1.199214383959770203e-01 -2.250777781009674072e-01 2.667601406574249268e-01 -2.098440006375312805e-02 1.369930058717727661e-01 3.218324780464172363e-01 -4.958973452448844910e-02 2.652079164981842041e-01 -3.438374400138854980e-01 1.458133757114410400e-01 -3.003427088260650635e-01 6.449697911739349365e-02 1.959040388464927673e-02 2.984042838215827942e-02 -7.734110951423645020e-02 -5.389283224940299988e-02 1.990050673484802246e-01 3.986721858382225037e-02
1.448472291231155396e-01 1.171112135052680969e-01 -4.915313124656677246e-01 -1.121065393090248108e-01 -1.607491225004196167e-01 1.124568507075309753e-01 -4.566695913672447205e-02 1.675272285938262939e-01 1.289322972297668457e-01 -4.366083815693855286e-02 6.931146234273910522e-02 3.602700680494308472e-02 1.497364230453968048e-02 -1.212735846638679504e-01 1.495487391948699951e-01 -2.236312031745910645e-01 2.402389654889702797e-03 2.205835133790969849e-01 1.941316872835159302e-01 1.662004142999649048e-01 2.067256867885589600e-01 1.633499413728713989e-01 -2.454457134008407593e-01 -5.543854832649230957e-02 -1.597577482461929321e-01 3.221804797649383545e-01 3.970415890216827393e-02 -3.413924872875213623e-01 -9.978058189153671265e-02 -7.998882979154586792e-02 3.946321085095405579e-02 1.359719336032867432e-01
-2.252306640148162842e-01 2.379806339740753174e-01 -1.726774573326110840e-01 -2.542210221290588379e-01 -8.297624439001083374e-02 3.027191013097763062e-02 -6.667481362819671631e-02 -1.272365152835845947e-01 1.357078403234481812e-01 -8.815079345367848873e-04 3.789062500000000000e-01 9.097583591938018799e-02 1.856665313243865967e-02 -6.975007057189941406e-02 1.576320230960845947e-01 -2.562322318553924561e-01 2.046238481998443604e-01 8.101720362901687622e-02 1.209232024848461151e-02 3.937540054321289062e-01 3.043141067028045654e-01 -1.543610394001007080e-01 -1.415219604969024658e-01 1.514562964439392090e-01 -4.241444543004035950e-02 1.930485367774963379e-01 6.347495317459106445e-02 -2.414273470640182495e-01 3.206523507833480835e-02 1.235751286149024963e-01 -6.212888285517692566e-02 -1.386040300130844116e-01
1.357657760381698608e-01 -3.310767188668251038e-02 6.742893159389495850e-02 -3.015757352113723755e-02 -2.570735216140747070e-01 8.009429275989532471e-02 3.427625074982643127e-02 1.091679781675338745e-01 2.885258756577968597e-02 -2.977757453918457031e-01 2.590495645999908447e-01 -1.235965564846992493e-01 1.137280464172363281e-01 -3.420111238956451416e-01 1.742862612009048462e-01 -5.342821478843688965e-01 1.534344851970672607e-01 -1.178378462791442871e-01 1.742099374532699585e-01 2.219748646020889282e-01 2.308153174817562103e-02 -6.446156650781631470e-02 -1.210937127470970154e-01 2.162541821599006653e-02 1.821208931505680084e-02 1.447719931602478027e-01 -7.336068898439407349e-02 1.851878911256790161e-01 -1.859257668256759644e-01 1.501750349998474121e-01 -1.151976585388183594e-01 5.974209308624267578e-02
-2.443608595058321953e-03 1.889105141162872314e-02 -1.303541590459644794e-03 -8.111127465963363647e-02 -2.705802321434020996e-01 -1.274027973413467407e-01 2.453743666410446167e-01 4.221103712916374207e-02 -9.496721625328063965e-02 -2.219584584236145020e-01 1.487641036510467529e-01 2.906639277935028076e-01 5.690238624811172485e-02 -1.796166300773620605e-01 -9.505469352006912231e-02 -1.515157967805862427e-01 3.012321293354034424e-01 -2.466934546828269958e-02 -3.140348792076110840e-01 2.003499716520309448e-01 5.129093304276466370e-02 1.478450298309326172e-01 -1.951308101415634155e-01 8.608496189117431641e-02 1.730311810970306396e-01 3.352158367633819580e-01 -3.169367089867591858e-02 -1.565238088369369507e-01 -3.573766052722930908e-01 4.842291586101055145e-03 -1.121359467506408691e-01 -3.186397626996040344e-02
-1.559807267040014267e-02 -4.154766723513603210e-02 -6.391716748476028442e-02 -7.409393042325973511e-02 4.117072001099586487e-02 -1.051270291209220886e-01 -3.861943632364273071e-02 6.727092713117599487e-02 1.956116035580635071e-02 -9.853742271661758423e-02 2.958125472068786621e-01 8.934240043163299561e-02 -5.390576645731925964e-02 -2.081156522035598755e-01 1.124406158924102783e-01 -3.418454527854919434e-01 1.121246516704559326e-01 -1.505667418241500854e-01 -7.913777977228164673e-02 2.826562225818634033e-01 2.212201058864593506e-01 -1.683709025382995605e-02 -4.944406151771545410e-01 9.662951529026031494e-02 -7.220837473869323730e-02 2.600571513175964355e-01 3.183724358677864075e-02 -3.560859560966491699e-01 -1.865823864936828613e-01 1.045483946800231934e-01 -3.063546866178512573e-02 -1.289428919553756714e-01
1.055411696434020996e-01 -3.716142848134040833e-02 -9.440256655216217041e-02 -1.323144230991601944e-02 -1.885041147470474243e-01 1.186334416270256042e-01 -9.100267291069030762e-02 1.668927967548370361e-01 5.537948384881019592e-02 -2.911599166691303253e-02 1.949227042496204376e-02 3.513928875327110291e-02 4.529382288455963135e-01 -2.757799066603183746e-02 2.956201694905757904e-02 -2.251317352056503296e-01 3.893079608678817749e-02 5.566843226552009583e-02 5.074546113610267639e-02 4.659788906574249268e-01 9.691855311393737793e-02 -1.653929501771926880e-01 1.286643296480178833e-01 1.646163314580917358e-02 -2.322543263435363770e-01 3.582744598388671875e-01 -1.485049426555633545e-01 -2.433512806892395020e-01 9.199528954923152924e-03 -2.729615569114685059e-01 5.376577377319335938e-02 -1.033950224518775940e-01
1.336685121059417725e-01 3.457118198275566101e-02 -1.420520395040512085e-01 -8.830904215574264526e-02 -9.212173521518707275e-03 -3.409530520439147949e-01 2.834279835224151611e-01 -2.055864036083221436e-01 1.313488632440567017e-01 -2.614547125995159149e-02 3.670131266117095947e-01 -2.774304710328578949e-03 1.373471468687057495e-01 -2.707935683429241180e-02 3.214106261730194092e-01 -1.814125776290893555e-01 1.466282904148101807e-01 2.941245038527995348e-04 1.367352306842803955e-01 2.294246107339859009e-01 1.126082018017768860e-01 -1.437224894762039185e-01 -2.543009817600250244e-01 -1.852667331695556641e-01 1.503021121025085449e-01 2.300750911235809326e-01 -1.937388628721237183e-01 5.912967398762702942e-02 -3.093670308589935303e-02 1.956755071878433228e-01 5.047888681292533875e-02 -1.485330611467361450e-01
1.159531548619270325e-01 7.255022227764129639e-02 -6.776810437440872192e-02 -8.853128179907798767e-03 -2.128580063581466675e-01 1.079410240054130554e-01 2.467706054449081421e-01 7.282596081495285034e-02 1.101442724466323853e-01 -8.725051581859588623e-02 3.310340642929077148e-01 -1.867540478706359863e-01 -1.355090439319610596e-01 -3.561483621597290039e-01 3.199642896652221680e-02 -5.018859505653381348e-01 1.346350759267807007e-01 -1.431434899568557739e-01 -5.247564055025577545e-03 1.295635700225830078e-01 -6.082351133227348328e-02 -1.036506704986095428e-02 -3.193988651037216187e-02 -1.052563712000846863e-01 -1.512672007083892822e-01 4.272792115807533264e-02 -3.131471574306488037e-01 -5.807004123926162720e-02 -2.599825561046600342e-01 -6.239081174135208130e-02 -1.476569920778274536e-01 1.936121657490730286e-02
1.678428798913955688e-01 1.305186003446578979e-01 -1.569778323173522949e-01 7.100138068199157715e-02 7.496353238821029663e-02 3.363156318664550781e-02 5.028112325817346573e-03 -1.999523676931858063e-02 -4.352844320237636566e-03 1.187068670988082886e-01 -6.957464851438999176e-03 1.538604050874710083e-01 1.429159045219421387e-01 4.240325465798377991e-02 2.643870115280151367e-01 -2.247654944658279419e-01 -5.148915108293294907e-03 1.643746644258499146e-01 1.644384860992431641e-01 3.074786365032196045e-01 -8.558068424463272095e-02 -2.776074111461639404e-01 -1.931472420692443848e-01 -2.093506231904029846e-02 -1.487035602331161499e-01 2.308309674263000488e-01 1.497318316251039505e-02 -5.085746049880981445e-01 -1.752024143934249878e-01 1.798814721405506134e-02 -2.334279268980026245e-01 2.166130542755126953e-01
-2.776093780994415283e-01 -4.966650530695915222e-02 1.634385250508785248e-02 1.913946494460105896e-02 -1.850321590900421143e-01 -2.737912535667419434e-01 7.380074262619018555e-02 -3.612053021788597107e-02 2.278213948011398315e-01 -1.758885979652404785e-01 3.196789324283599854e-01 1.956575512886047363e-01 1.958107948303222656e-02 -8.101426810026168823e-02 1.057724058628082275e-01 -2.878874540328979492e-01 3.747206628322601318e-01 4.904967173933982849e-02 -1.466336697340011597e-01 1.331177502870559692e-01 -1.565296500921249390e-01 -1.868796944618225098e-01 -2.443528175354003906e-01 1.941574271768331528e-03 -2.600401267409324646e-02 2.729562819004058838e-01 1.612030901014804840e-02 -1.313661038875579834e-01 -5.811718851327896118e-02 1.522767841815948486e-01 -1.094520017504692078e-01 -2.170913517475128174e-01
1.029352545738220215e-01 2.559049800038337708e-02 -1.643710434436798096e-01 1.408108472824096680e-01 -1.768723428249359131e-01 -1.072546914219856262e-01 1.622183173894882202e-01 1.047751680016517639e-01 -5.034335702657699585e-02 -2.723032534122467041e-01 -4.626664519309997559e-02 -1.935878247022628784e-01 1.688329428434371948e-01 3.574286401271820068e-02 4.274632781744003296e-02 -4.595955610275268555e-01 6.827758252620697021e-02 -1.107402220368385315e-01 -1.989582777023315430e-01 1.831039190292358398e-01 1.301414370536804199e-01 1.491053681820631027e-02 -4.132820963859558105e-01 -4.834380373358726501e-02 1.956758350133895874e-01 1.891837865114212036e-01 -1.767604649066925049e-01 -2.263464927673339844e-01 -1.873538494110107422e-01 2.315606549382209778e-02 -8.669149130582809448e-02 -1.504711657762527466e-01
5.065205097198486328e-01 3.945693373680114746e-02 -4.091938957571983337e-02 4.725559428334236145e-02 -1.554331481456756592e-01 -5.767330899834632874e-02 1.621855795383453369e-01 -3.972128778696060181e-02 -2.829782478511333466e-02 9.680605493485927582e-03 -9.213557094335556030e-02 2.308844029903411865e-01 1.584016382694244385e-01 -1.642563641071319580e-01 1.403432190418243408e-01 -2.617686688899993896e-01 4.894042015075683594e-02 3.001485392451286316e-02 2.360003292560577393e-01 -2.470570057630538940e-01 4.176931828260421753e-02 5.197102203965187073e-02 -1.905343085527420044e-01 -1.030766740441322327e-01 -1.923026442527770996e-01 4.042709767818450928e-01 -1.161040831357240677e-02 -9.383999556303024292e-02 -1.411280781030654907e-02 -3.345777979120612144e-03 -3.007385432720184326e-01 -9.061202406883239746e-02
-2.800254151225090027e-02 -2.954011783003807068e-03 -9.170398861169815063e-02 -8.560154587030410767e-02 -3.691107630729675293e-01 -1.448587477207183838e-01 1.569697558879852295e-01 2.284679934382438660e-02 1.718722134828567505e-01 1.118593756109476089e-02 -1.391800493001937866e-01 -1.756325811147689819e-01 1.636479049921035767e-01 -9.073153138160705566e-02 1.178552806377410889e-01 -2.605322897434234619e-01 1.963766850531101227e-02 2.617354989051818848e-01 1.401649117469787598e-01 1.342061012983322144e-01 3.852921724319458008e-02 -2.771847546100616455e-01 -3.794561624526977539e-01 -1.352901607751846313e-01 -3.320897221565246582e-01 3.669315204024314880e-02 -2.097313851118087769e-01 -2.416910380125045776e-01 -1.448902636766433716e-01 4.638223722577095032e-02 1.294342130422592163e-01 -5.774482712149620056e-02
3.520637154579162598e-01 7.426106929779052734e-02 9.999938309192657471e-02 7.775479555130004883e-02 -3.456792235374450684e-01 -5.964934453368186951e-02 1.061647310853004456e-01 5.238763615489006042e-02 -1.848643720149993896e-01 1.532201170921325684e-01 -7.133696228265762329e-02 2.033178508281707764e-01 -3.799553588032722473e-02 -5.525640398263931274e-02 1.956752985715866089e-01 -3.216087818145751953e-01 1.505830883979797363e-01 1.301771998405456543e-01 1.414713114500045776e-01 5.880424752831459045e-03 8.434171229600906372e-02 -2.060878574848175049e-01 -3.318815305829048157e-02 -1.005694270133972168e-01 -3.166289329528808594e-01 4.317119121551513672e-01 -1.091383490711450577e-02 6.693535298109054565e-02 1.133321318775415421e-02 1.235685870051383972e-01 -1.078571230173110962e-01 -1.685117483139038086e-01
8.171476423740386963e-02 2.125547528266906738e-01 -9.933962672948837280e-02 2.054524570703506470e-01 -2.537264823913574219e-01 -2.423356845974922180e-02 6.460163742303848267e-02 1.098253950476646423e-01 2.197518050670623779e-01 -2.859313786029815674e-02 1.623594313859939575e-01 -1.726892888545989990e-01 3.816193714737892151e-02 -7.098247110843658447e-02 1.928782612085342407e-01 -3.304781019687652588e-01 1.858995407819747925e-01 -8.606306463479995728e-02 -2.700299620628356934e-01 3.374810218811035156e-01 2.669401168823242188e-01 4.224023222923278809e-02 -2.925432920455932617e-01 -3.000574745237827301e-02 8.941021561622619629e-02 2.364558726549148560e-01 -1.195173412561416626e-01 -1.747970283031463623e-01 -1.183280199766159058e-01 5.909617990255355835e-02 -1.766562908887863159e-01 -1.044882908463478088e-01
-9.038516879081726074e-02 1.972038298845291138e-01 2.063099294900894165e-02 2.772224843502044678e-01 -3.812780976295471191e-02 4.947550967335700989e-02 4.041792824864387512e-02 1.607855111360549927e-01 -4.332017898559570312e-02 -1.682143658399581909e-01 -1.016413420438766479e-02 -6.366303563117980957e-02 1.912958770990371704e-01 -9.274367243051528931e-02 1.965252757072448730e-01 -1.471142172813415527e-01 1.460904031991958618e-01 1.713337898254394531e-01 7.786528021097183228e-02 5.108933448791503906e-01 2.159942686557769775e-02 -8.632451295852661133e-02 -2.072721570730209351e-01 -1.943132430315017700e-01 2.084387466311454773e-02 3.778626024723052979e-01 3.335758671164512634e-02 -3.595572412014007568e-01 -3.242562711238861084e-02 -9.234596788883209229e-02 1.208811625838279724e-01 -1.661783643066883087e-02
2.378984838724136353e-01 -2.359170317649841309e-01 -1.432632058858871460e-01 -1.113644614815711975e-01 -1.369705498218536377e-01 6.874442845582962036e-02 -1.371168941259384155e-01 -9.825767576694488525e-02 -4.438264667987823486e-02 1.154397800564765930e-01 2.367013990879058838e-01 2.415066659450531006e-01 5.852759256958961487e-02 -1.572212129831314087e-01 -1.784481853246688843e-02 -1.553778350353240967e-02 3.617864251136779785e-01 -9.695772081613540649e-02 -2.472220212221145630e-01 2.012994438409805298e-01 5.561680346727371216e-02 2.046884745359420776e-01 1.890581287443637848e-02 -1.457320600748062134e-01 -2.249186933040618896e-01 4.120425581932067871e-01 -1.639486551284790039e-01 -2.041885107755661011e-01 1.450158059597015381e-01 -1.578035205602645874e-01 -1.327903009951114655e-02 -3.101350553333759308e-02
1.710418909788131714e-01 2.821418941020965576e-01 2.093716152012348175e-02 -5.895075201988220215e-02 6.130070239305496216e-02 -1.117808148264884949e-01 3.993482291698455811e-01 1.582580655813217163e-01 2.384393066167831421e-01 -8.088274300098419189e-02 1.304550319910049438e-01 2.647723555564880371e-01 3.688619658350944519e-02 -1.134062036871910095e-01 -5.407534167170524597e-02 6.104561686515808105e-02 3.295029327273368835e-02 2.201621532440185547e-01 1.056992337107658386e-01 3.073381781578063965e-01 1.872516870498657227e-01 6.545138359069824219e-02 -2.474074065685272217e-01 -3.648282587528228760e-01 -6.006071926094591618e-04 2.224387787282466888e-02 -3.435315936803817749e-02 -3.079937398433685303e-01 -2.156641893088817596e-02 -1.912655867636203766e-02 -5.185652524232864380e-02 -1.617415398359298706e-01
3.624561131000518799e-01 2.219160795211791992e-01 -5.358628556132316589e-02 -7.970079779624938965e-02 -2.762860357761383057e-01 -1.157102584838867188e-01 2.054934501647949219e-01 -5.014648661017417908e-02 2.696043625473976135e-02 -1.010749861598014832e-01 2.164560109376907349e-01 8.094563335180282593e-02 1.330894678831100464e-01 -8.141869306564331055e-02 1.925891190767288208e-01 -2.164800912141799927e-01 8.837237209081649780e-02 2.325974404811859131e-01 3.673204183578491211e-01 -1.949999481439590454e-01 1.251417696475982666e-01 2.915213070809841156e-02 -2.897755503654479980e-01 -1.959260366857051849e-02 -1.874563395977020264e-01 1.597609966993331909e-01 -2.613480389118194580e-02 -9.162653237581253052e-03 -1.052678972482681274e-01 -1.040600240230560303e-02 -2.988659739494323730e-01 -7.334972172975540161e-02
-8.207923918962478638e-02 3.029393963515758514e-02 -1.282735262066125870e-02 6.243502721190452576e-02 -1.368676126003265381e-01 -5.207372456789016724e-02 -2.562367357313632965e-02 -7.045102864503860474e-02 4.929603636264801025e-02 -1.215139701962471008e-01 -2.835516445338726044e-02 -1.615284681320190430e-01 1.908704340457916260e-01 -1.280591636896133423e-01 2.693072855472564697e-01 -2.826704382896423340e-01 1.129896566271781921e-01 1.270936131477355957e-01 -4.720327630639076233e-02 3.622335493564605713e-01 -6.355323642492294312e-02 -1.888630322355311364e-05 1.012078747153282166e-01 -4.951115325093269348e-02 -2.522518336772918701e-01 3.133324086666107178e-01 -3.131306767463684082e-01 -3.678914010524749756e-01 5.912533774971961975e-02 -2.329570055007934570e-01 -1.870983242988586426e-01 -2.116592526435852051e-01
4.651380330324172974e-02 1.093379855155944824e-01 7.012562453746795654e-02 -1.868494898080825806e-01 -2.132162898778915405e-01 1.253389865159988403e-01 7.938716560602188110e-02 -1.179169490933418274e-01 3.024463541805744171e-02 3.106814026832580566e-01 2.466247081756591797e-01 5.247019976377487183e-02 2.906736731529235840e-01 -9.147451072931289673e-02 7.398639619350433350e-02 -1.712403744459152222e-01 2.011998146772384644e-01 1.346325874328613281e-01 5.512956902384757996e-02 -1.964754052460193634e-02 -4.594403132796287537e-02 -5.089964717626571655e-02 1.613471508026123047e-01 -1.831977814435958862e-01 4.890721663832664490e-02 4.427053779363632202e-02 1.176715344190597534e-01 -3.649254739284515381e-01 -2.120497375726699829e-01 -1.418882161378860474e-01 -1.291252523660659790e-01 -4.653329849243164062e-01
2.520689554512500763e-02 2.390174567699432373e-01 -1.903689205646514893e-01 2.487329989671707153e-01 -1.053183227777481079e-01 2.633158117532730103e-02 2.022960931062698364e-01 1.998773077502846718e-03 -1.832764595746994019e-01 -2.376687526702880859e-01 7.677111029624938965e-02 -7.306490838527679443e-02 1.080227941274642944e-01 1.071379557251930237e-01 3.143003284931182861e-01 -2.528864741325378418e-01 5.187542177736759186e-03 8.147719502449035645e-02 2.725251019001007080e-01 3.642528057098388672e-01 1.438411772251129150e-01 -1.136325150728225708e-01 -7.584042847156524658e-02 -1.180807426571846008e-01 -1.999410092830657959e-01 5.432443693280220032e-02 -5.246817693114280701e-02 -3.964113295078277588e-01 -3.888993710279464722e-02 -1.265122741460800171e-01 8.588450402021408081e-02 -9.793888777494430542e-02
3.035358488559722900e-01 2.864086627960205078e-01 -1.348195075988769531e-01 4.215639084577560425e-02 -1.261929869651794434e-01 2.042632400989532471e-01 -1.186907738447189331e-01 6.841965019702911377e-02 -5.662560835480690002e-02 -1.702980995178222656e-01 -4.930736869573593140e-02 -5.196896567940711975e-02 -6.757293595001101494e-04 -2.296604067087173462e-01 -2.731759548187255859e-01 -1.523046642541885376e-01 1.764840073883533478e-02 1.808299124240875244e-01 -9.156164713203907013e-03 3.419124186038970947e-01 -1.163568720221519470e-01 -1.163421198725700378e-01 -1.101224943995475769e-01 7.383270561695098877e-02 -2.671534121036529541e-01 2.784158587455749512e-01 1.409964561462402344e-01 -1.497304886579513550e-01 -1.029867976903915405e-01 -6.566619873046875000e-02 -1.577406376600265503e-01 -3.404733240604400635e-01
2.266729176044464111e-01 2.953552007675170898e-01 -9.867997467517852783e-02 -1.005129143595695496e-01 -1.814561486244201660e-01 -6.214644759893417358e-02 1.372707784175872803e-01 -9.067321568727493286e-02 -1.119293347001075745e-01 -2.335485666990280151e-01 5.143034458160400391e-02 2.557432949542999268e-01 2.553503811359405518e-01 -1.292605102062225342e-01 1.287783533334732056e-01 -1.712293177843093872e-01 1.145798265933990479e-01 2.563545107841491699e-01 3.303983211517333984e-01 -1.487100273370742798e-01 1.313251554965972900e-01 -6.521114706993103027e-02 -3.826041817665100098e-01 1.338417679071426392e-01 -1.279653310775756836e-01 1.919168829917907715e-01 -5.466518551111221313e-02 -4.121819138526916504e-02 -1.237038597464561462e-01 2.504514530301094055e-02 -2.079495191574096680e-01 -4.198589175939559937e-02
-3.290079906582832336e-02 -1.503577530384063721e-01 -7.082315534353256226e-02 7.047622650861740112e-02 4.841044917702674866e-02 6.582062691450119019e-02 4.954764246940612793e-01 1.868947595357894897e-01 1.166751515120267868e-02 -6.349725276231765747e-02 1.617464423179626465e-01 2.851288616657257080e-01 5.626371502876281738e-02 -3.861390799283981323e-02 1.268790513277053833e-01 -4.586084485054016113e-01 1.159217953681945801e-01 2.204538136720657349e-01 2.046595141291618347e-02 3.063676655292510986e-01 -1.064651161432266235e-01 1.458069533109664917e-01 3.764626383781433105e-02 -2.028694748878479004e-01 5.182033404707908630e-02 1.278466731309890747e-01 -4.926674067974090576e-02 1.043306104838848114e-02 -2.027652226388454437e-02 -2.541309893131256104e-01 1.232833787798881531e-01 5.723405629396438599e-02
-1.459629833698272705e-02 1.956695169210433960e-01 8.431459963321685791e-02 -5.351971834897994995e-02 9.573630988597869873e-02 9.804847091436386108e-02 1.244179084897041321e-01 -6.133185327053070068e-02 -3.083181679248809814e-01 -1.696474999189376831e-01 5.839545279741287231e-02 1.665297150611877441e-01 6.226428225636482239e-02 -2.156794369220733643e-01 -2.603618204593658447e-01 -4.899042546749114990e-01 1.252948492765426636e-01 2.524407804012298584e-01 -9.370636940002441406e-02 3.540532886981964111e-01 -9.847939014434814453e-02 -2.604887783527374268e-01 -5.507321655750274658e-02 2.638969197869300842e-02 8.115048706531524658e-02 1.858922392129898071e-01 -1.197638809680938721e-01 -1.163351833820343018e-01 1.198691427707672119e-01 -1.073625609278678894e-01 -4.294273257255554199e-02 -9.346301853656768799e-02
-7.855801284313201904e-02 7.080034818500280380e-03 -6.356282532215118408e-02 1.500099599361419678e-01 -1.152192950248718262e-01 -5.605795606970787048e-02 -6.004995107650756836e-02 1.926904469728469849e-01 -1.899713426828384399e-01 -1.686321049928665161e-01 2.724840678274631500e-02 -2.106290683150291443e-02 2.268074750900268555e-01 -2.396147996187210083e-01 2.374577373266220093e-01 -2.945772111415863037e-01 8.541996031999588013e-02 1.655782014131546021e-01 -1.770069003105163574e-01 3.728447258472442627e-01 1.132322251796722412e-01 -1.334992647171020508e-01 -2.288555353879928589e-01 -1.767581403255462646e-01 -2.078707814216613770e-01 3.263418674468994141e-01 -9.650376439094543457e-02 -3.035488128662109375e-01 4.971201345324516296e-02 -1.294494867324829102e-01 -4.307179898023605347e-02 2.800120413303375244e-02
-1.986424326896667480e-01 -1.578767150640487671e-01 -2.384907752275466919e-01 -1.465777307748794556e-01 -1.402644366025924683e-01 -2.656917273998260498e-01 -8.843010663986206055e-02 -1.027951389551162720e-01 1.743538081645965576e-01 -4.010048508644104004e-02 8.459469676017761230e-02 1.095723435282707214e-01 -1.383818238973617554e-01 -1.663602888584136963e-01 1.187468916177749634e-01 -2.935476899147033691e-01 3.574938178062438965e-01 1.132437959313392639e-02 -2.267321944236755371e-02 1.748956739902496338e-01 9.390164166688919067e-02 -3.049644231796264648e-01 -5.711892992258071899e-02 -5.055350437760353088e-02 -1.069327592849731445e-01 1.741933971643447876e-01 9.782506525516510010e-02 -2.055076360702514648e-01 -3.434805572032928467e-01 -1.143239587545394897e-01 -2.074640840291976929e-01 -1.264568418264389038e-01
2.247239202260971069e-01 2.592273056507110596e-01 -6.487343460321426392e-02 -2.166945636272430420e-01 -2.189326584339141846e-01 2.358829416334629059e-02 1.064543575048446655e-01 -1.714601665735244751e-01 -7.305253297090530396e-02 -7.871853560209274292e-02 1.337362825870513916e-01 2.320918291807174683e-01 2.859227061271667480e-01 -3.856704384088516235e-02 1.140818148851394653e-01 -1.333218216896057129e-01 1.272941231727600098e-01 2.840430736541748047e-01 3.040025532245635986e-01 -6.438555568456649780e-02 1.763742566108703613e-01 -2.251152321696281433e-02 -4.292960464954376221e-01 9.940174967050552368e-02 -1.690983921289443970e-01 2.263567894697189331e-01 -6.669887900352478027e-02 -4.614817351102828979e-02 -5.549194663763046265e-02 1.542101055383682251e-02 -1.847992837429046631e-01 -3.855671733617782593e-02
3.804417848587036133e-01 4.490254819393157959e-02 -1.869583129882812500e-01 -5.730400979518890381e-02 -2.223109453916549683e-01 -1.923267841339111328e-01 -1.964600235223770142e-01 1.991046667098999023e-01 -2.357381433248519897e-01 9.934330731630325317e-02 5.941231176257133484e-02 9.772694110870361328e-02 -8.207228034734725952e-02 3.943772614002227783e-02 -7.834456861019134521e-02 -1.945350468158721924e-01 1.415698528289794922e-01 -7.523085176944732666e-02 3.642578125000000000e-01 1.344237029552459717e-01 4.805583506822586060e-02 -2.618864178657531738e-01 -2.426234446465969086e-02 -1.080470308661460876e-01 -3.215302014723420143e-03 4.169537127017974854e-01 -1.585969477891921997e-01 -1.670347303152084351e-01 -3.480965644121170044e-02 1.716343909502029419e-01 -4.571376368403434753e-02 1.670390926301479340e-02
1.224638745188713074e-01 -6.155873835086822510e-02 -1.877020485699176788e-02 -1.472242642194032669e-02 -6.286405771970748901e-02 -1.561410576105117798e-01 1.197914332151412964e-01 1.283072680234909058e-01 1.065536960959434509e-01 1.750870496034622192e-01 4.779077768325805664e-01 2.618892490863800049e-01 8.967977017164230347e-02 -1.117197275161743164e-01 2.856628037989139557e-02 -2.689650952816009521e-01 1.837333589792251587e-01 -6.621230393648147583e-02 -1.439801454544067383e-01 4.396448433399200439e-01 -2.169772088527679443e-01 1.973746567964553833e-01 -4.638628661632537842e-02 1.132008358836174011e-01 -2.101985551416873932e-02 1.989128738641738892e-01 -6.024950370192527771e-02 -2.280189990997314453e-01 1.919627189636230469e-01 1.849931105971336365e-02 3.986489772796630859e-02 3.539090976119041443e-02
-2.588379196822643280e-02 -1.397652179002761841e-02 -6.075131706893444061e-03 -3.259901404380798340e-01 -1.873887330293655396e-01 2.304572425782680511e-02 1.253265589475631714e-01 5.546530708670616150e-02 1.549078971147537231e-01 -6.001617759466171265e-02 2.138544172048568726e-01 1.863910257816314697e-02 3.267622292041778564e-01 -2.610920965671539307e-01 1.603933125734329224e-01 -2.264020293951034546e-01 2.252436280250549316e-01 1.397214382886886597e-01 -2.166472747921943665e-02 9.509842842817306519e-02 8.412313461303710938e-02 1.304940134286880493e-01 -1.284642815589904785e-01 -6.639807671308517456e-02 2.257472872734069824e-01 4.091539680957794189e-01 -1.263211667537689209e-01 1.931384354829788208e-01 -3.093816637992858887e-01 -8.009034395217895508e-02 3.470198810100555420e-02 -1.142029464244842529e-01
1.524492949247360229e-01 3.733676299452781677e-02 -4.423128440976142883e-02 -4.673366993665695190e-02 -2.648198902606964111e-01 -3.384522199630737305e-01 -5.980232381261885166e-04 -7.966631650924682617e-02 2.823120057582855225e-01 4.222517833113670349e-03 -2.969595603644847870e-02 1.256162226200103760e-01 -6.300142407417297363e-02 -6.813441216945648193e-02 4.652583971619606018e-02 -2.565147280693054199e-01 1.272619366645812988e-01 -3.954042121767997742e-02 1.721785068511962891e-01 6.511474400758743286e-02 1.314193010330200195e-01 -9.221524745225906372e-02 1.142824143171310425e-01 -6.998367607593536377e-02 -3.430585563182830811e-01 3.772482573986053467e-01 -4.596043005585670471e-02 1.885074377059936523e-02 9.591043926775455475e-03 -3.634043633937835693e-01 -5.215942114591598511e-02 -3.384039998054504395e-01
8.176191151142120361e-02 -1.147357821464538574e-01 1.784772425889968872e-01 -3.537058830261230469e-01 -3.941614925861358643e-01 1.784992516040802002e-01 1.586713641881942749e-01 8.265087381005287170e-03 7.512627542018890381e-02 -1.421532779932022095e-01 2.667233347892761230e-01 1.512728035449981689e-01 -2.450576797127723694e-02 -1.812752336263656616e-01 -1.010119356215000153e-02 -2.653541862964630127e-01 1.352085024118423462e-01 -1.688086539506912231e-01 2.209028042852878571e-02 3.183308839797973633e-01 7.658358663320541382e-03 -1.502999477088451385e-02 1.218760386109352112e-03 7.120684534311294556e-02 1.192392036318778992e-01 1.444494724273681641e-01 -1.888123527169227600e-02 -2.658677101135253906e-01 -1.774357855319976807e-01 1.516676396131515503e-01 -1.756029278039932251e-01 -2.036188989877700806e-01
2.058027535676956177e-01 1.988106817007064819e-01 -2.200709283351898193e-01 -5.533991754055023193e-02 -1.999721080064773560e-01 -1.015021353960037231e-01 7.300156354904174805e-02 -5.265475064516067505e-02 5.723521113395690918e-02 1.886817440390586853e-02 1.057684645056724548e-01 1.695401370525360107e-01 2.250003442168235779e-02 -1.488462686538696289e-01 1.127460375428199768e-01 -3.014669120311737061e-01 4.067094027996063232e-01 -1.865800470113754272e-01 1.412982046604156494e-01 9.811092913150787354e-02 -1.493931561708450317e-01 3.850014507770538330e-01 2.020556628704071045e-01 7.590550929307937622e-02 -1.988453269004821777e-01 1.995355933904647827e-01 1.063407026231288910e-02 -1.177675127983093262e-01 -9.513805806636810303e-02 2.693425416946411133e-01 -9.783218801021575928e-02 -8.344003558158874512e-02
4.501883983612060547e-01 8.248066902160644531e-02 -3.815057501196861267e-02 -1.991673260927200317e-01 -2.499518990516662598e-01 -7.968439161777496338e-02 2.068241983652114868e-01 2.523984014987945557e-02 7.020442932844161987e-02 -1.724887490272521973e-01 7.656375318765640259e-02 9.645780920982360840e-02 7.484479248523712158e-02 -1.478067934513092041e-01 1.199154183268547058e-01 -2.074533849954605103e-01 1.740796118974685669e-02 3.063753433525562286e-02 2.136573493480682373e-01 -1.838994026184082031e-01 -2.696983888745307922e-02 -1.794832795858383179e-01 -8.673238754272460938e-02 -7.898448407649993896e-02 -3.154435157775878906e-01 3.590999841690063477e-01 -9.912699460983276367e-02 -8.304269053041934967e-03 -2.473681792616844177e-02 5.405008047819137573e-02 -2.086469084024429321e-01 -2.993675470352172852e-01
4.083791747689247131e-02 1.556190997362136841e-01 -1.586672663688659668e-01 -1.782125681638717651e-01 -2.294909581542015076e-02 -2.219005972146987915e-01 9.912091493606567383e-02 -1.562231481075286865e-01 2.703257799148559570e-01 -1.033505052328109741e-01 5.563687682151794434e-01 5.324782431125640869e-02 1.055979505181312561e-01 -1.317369788885116577e-01 2.742690220475196838e-02 -2.364450693130493164e-01 1.197499930858612061e-01 -1.647325903177261353e-01 -2.916586352512240410e-03 2.818081080913543701e-01 5.912210792303085327e-02 -5.368800368160009384e-03 -2.334386706352233887e-01 -1.460500806570053101e-02 6.226632744073867798e-03 1.713318973779678345e-01 -2.000135183334350586e-01 1.272280067205429077e-01 -4.945348575711250305e-02 -1.084104254841804504e-01 -1.144431456923484802e-01 -2.446752935647964478e-01
1.278034299612045288e-01 6.743387132883071899e-02 3.627956286072731018e-02 9.562489390373229980e-02 -4.996005818247795105e-02 -2.765753865242004395e-01 4.449605047702789307e-01 -1.413062661886215210e-01 2.393534183502197266e-01 -3.731867531314492226e-03 2.651974260807037354e-01 3.773960769176483154e-01 8.694165199995040894e-02 -1.407976746559143066e-01 -4.694117605686187744e-02 -3.416428714990615845e-02 8.584732562303543091e-02 -1.204117313027381897e-01 -3.875587880611419678e-02 3.040818870067596436e-01 -3.957080841064453125e-02 7.999041676521301270e-02 -2.227910161018371582e-01 -9.476751089096069336e-03 1.056429464370012283e-02 -6.231093406677246094e-02 -3.323349403217434883e-03 -3.159649968147277832e-01 -2.038858383893966675e-01 -5.542439222335815430e-02 -7.495403289794921875e-02 -2.080172747373580933e-01
-3.365001827478408813e-02 2.560543715953826904e-01 3.192078694701194763e-02 1.898920983076095581e-01 -1.965690404176712036e-01 3.902097418904304504e-02 -2.369892224669456482e-02 -1.010999307036399841e-01 7.486924529075622559e-02 -4.388244450092315674e-01 -5.604895204305648804e-02 -5.008597671985626221e-02 2.545686997473239899e-02 -1.349968761205673218e-01 3.935121372342109680e-02 -2.771529853343963623e-01 2.825737297534942627e-01 -3.960262238979339600e-02 3.129158020019531250e-01 2.227989584207534790e-01 9.039828553795814514e-03 7.973907887935638428e-02 -1.685379594564437866e-01 -3.211811184883117676e-01 1.474640816450119019e-01 2.008089721202850342e-01 1.031022891402244568e-01 -1.807692833244800568e-02 -4.768057540059089661e-02 9.922162443399429321e-02 2.208489477634429932e-01 -2.081596851348876953e-01
-4.138090461492538452e-02 1.749716848134994507e-01 -3.692885041236877441e-01 -6.690566893666982651e-03 2.048207819461822510e-02 -1.836641319096088409e-02 2.188078761100769043e-01 1.706185564398765564e-02 1.622879654169082642e-01 -5.589301884174346924e-02 -9.082777798175811768e-02 6.662071496248245239e-02 9.840925782918930054e-02 5.678133293986320496e-02 -3.579063108190894127e-03 -3.187314271926879883e-01 -4.915770888328552246e-02 2.052316218614578247e-01 6.201177462935447693e-02 2.210780233144760132e-01 2.539276778697967529e-01 -8.161342889070510864e-02 -1.274482458829879761e-01 -2.929564379155635834e-02 1.133862361311912537e-01 3.765394091606140137e-01 2.866465784609317780e-02 -4.266519546508789062e-01 -2.118362188339233398e-01 2.366956789046525955e-03 -2.391898334026336670e-01 -2.420893125236034393e-02
1.533646434545516968e-01 1.679674163460731506e-02 -1.519414633512496948e-01 -1.754585467278957367e-02 4.006319865584373474e-02 -6.465275585651397705e-02 7.802105695009231567e-02 2.067409753799438477e-01 9.422558546066284180e-02 -8.810252696275711060e-02 1.296181697398424149e-02 -2.152905054390430450e-02 2.410868555307388306e-01 1.589435338973999023e-01 1.186022758483886719e-01 -3.176300823688507080e-01 1.143536642193794250e-01 1.806426942348480225e-01 8.533307164907455444e-02 4.277558028697967529e-01 -7.400296628475189209e-02 -9.421128034591674805e-02 -5.984819680452346802e-02 -1.068109422922134399e-01 -2.618364691734313965e-01 4.483542442321777344e-01 -4.347015172243118286e-02 -1.097283512353897095e-01 -2.863773703575134277e-01 -1.226080730557441711e-01 -1.049930080771446228e-01 1.602798551321029663e-01
-6.683991849422454834e-02 -4.164618253707885742e-02 5.680458620190620422e-02 -1.431094706058502197e-01 -7.848903536796569824e-02 1.366200745105743408e-01 -4.476198554039001465e-02 1.282044649124145508e-01 -5.744637548923492432e-02 -1.672565340995788574e-01 2.293215394020080566e-01 4.133620858192443848e-01 -8.560045808553695679e-02 -2.965618371963500977e-01 6.655756384134292603e-02 -2.047750800848007202e-01 -5.648989975452423096e-02 1.126920059323310852e-01 3.206104338169097900e-01 3.617511391639709473e-01 -1.165810972452163696e-01 1.249385476112365723e-01 3.304899111390113831e-02 -5.086065083742141724e-02 -4.060365632176399231e-02 2.188626378774642944e-01 -2.732207179069519043e-01 -2.340891957283020020e-02 6.574651692062616348e-03 -1.542971134185791016e-01 -9.244658797979354858e-02 -3.014717698097229004e-01
8.292740583419799805e-02 1.119755730032920837e-01 9.115292690694332123e-03 1.208822727203369141e-01 -6.316849589347839355e-02 1.821716316044330597e-02 2.014465034008026123e-01 -2.669459879398345947e-01 -2.595160007476806641e-01 -1.465600132942199707e-01 -4.056847840547561646e-02 5.052989348769187927e-02 -9.599891304969787598e-02 -6.577241420745849609e-02 -1.104721054434776306e-01 -4.140579998493194580e-01 1.843654513359069824e-01 1.294711828231811523e-01 4.649458453059196472e-03 1.773043274879455566e-01 2.174173109233379364e-02 -1.722861197777092457e-03 -2.647171020507812500e-01 5.669787898659706116e-02 -5.841869115829467773e-02 2.558161616325378418e-01 -1.572284400463104248e-01 -1.298772096633911133e-01 4.082205295562744141e-01 -1.274470090866088867e-01 1.499859243631362915e-02 -3.316264450550079346e-01
-3.059722855687141418e-02 -4.795476794242858887e-03 -2.815388441085815430e-01 1.215847656130790710e-01 -2.884445488452911377e-01 -1.675896644592285156e-01 2.375850081443786621e-01 -2.380319386720657349e-01 1.658898079767823219e-03 -7.860332727432250977e-02 -2.511045522987842560e-02 -2.431708015501499176e-02 7.698401808738708496e-02 -3.317012786865234375e-01 1.452775746583938599e-01 -2.016127109527587891e-02 2.005146741867065430e-01 -2.486857026815414429e-01 2.360635697841644287e-01 3.038688600063323975e-01 1.216819807887077332e-01 -1.049488037824630737e-01 -1.622724235057830811e-01 6.365422159433364868e-02 -3.398828208446502686e-01 2.288942784070968628e-01 2.163162380456924438e-01 6.121905893087387085e-02 -1.397512014955282211e-02 -5.184404179453849792e-02 8.660822361707687378e-02 -2.405174262821674347e-02
1.770788729190826416e-01 3.371184319257736206e-02 4.660345613956451416e-02 8.374414592981338501e-02 -1.026869490742683411e-01 -3.087202310562133789e-01 1.339256316423416138e-01 -6.310684233903884888e-02 -3.909634426236152649e-03 8.863938041031360626e-03 -1.109210774302482605e-01 -2.416662685573101044e-02 -1.080029760487377644e-03 -3.913610875606536865e-01 1.381854265928268433e-01 -1.711630225181579590e-01 2.039880007505416870e-01 -2.557788193225860596e-01 -3.179135546088218689e-02 3.508036732673645020e-01 1.138500422239303589e-01 -1.365118473768234253e-01 -3.782625496387481689e-02 2.143747545778751373e-02 2.796328067779541016e-01 1.383144110441207886e-01 1.986717805266380310e-02 -3.925290107727050781e-01 1.096224635839462280e-01 -2.194644510746002197e-01 1.238349303603172302e-01 -1.552448719739913940e-01
4.719997942447662354e-02 2.105543464422225952e-01 -1.104729995131492615e-01 1.203935146331787109e-01 -7.284354418516159058e-02 -1.852315664291381836e-01 -3.116566874086856842e-02 1.513586007058620453e-02 3.526141867041587830e-02 -1.245423406362533569e-01 2.534108161926269531e-01 4.128635823726654053e-01 -4.886000603437423706e-02 1.177961453795433044e-01 -9.481743723154067993e-02 -2.234956175088882446e-01 2.729835808277130127e-01 3.027747012674808502e-02 2.251596003770828247e-01 1.260320097208023071e-01 -3.861764669418334961e-01 -2.311407774686813354e-02 1.198713108897209167e-01 -5.161838978528976440e-02 -1.495083123445510864e-01 2.772110402584075928e-01 8.205962181091308594e-02 -2.248237133026123047e-01 8.592119812965393066e-02 2.145186364650726318e-01 1.769166253507137299e-02 -2.009520530700683594e-01
1.591681391000747681e-01 3.576688468456268311e-02 1.487192977219820023e-02 2.756356596946716309e-01 -1.697903126478195190e-01 -2.348217815160751343e-01 -6.266963481903076172e-02 -2.853099405765533447e-01 7.641028612852096558e-02 -1.046342700719833374e-01 2.960329353809356689e-01 -6.348718702793121338e-02 1.082741543650627136e-01 -1.925457715988159180e-01 -1.698278933763504028e-01 -3.277391493320465088e-01 1.196443513035774231e-01 -9.011193364858627319e-02 -4.521035123616456985e-03 3.542510569095611572e-01 -1.943912953138351440e-01 -4.794138669967651367e-02 4.377988725900650024e-02 -8.046463131904602051e-02 1.223132461309432983e-01 3.573841452598571777e-01 2.616440178826451302e-03 -3.066769540309906006e-01 2.908994071185588837e-02 1.130283344537019730e-02 -4.705622326582670212e-03 1.488990522921085358e-02
-2.162033170461654663e-01 -6.758036464452743530e-02 -2.875041365623474121e-01 2.457581646740436554e-02 -1.248881444334983826e-01 -5.589269474148750305e-02 -9.204485267400741577e-02 -2.012172900140285492e-02 1.217789724469184875e-01 -2.381395101547241211e-01 1.473653912544250488e-01 1.635433882474899292e-01 5.801344662904739380e-02 -1.857701689004898071e-01 1.114384271204471588e-02 -5.023093819618225098e-01 2.551546394824981689e-01 -3.160389512777328491e-02 9.494992345571517944e-02 1.712581217288970947e-01 5.372057482600212097e-02 -8.284575492143630981e-02 -1.274078637361526489e-01 3.003564774990081787e-01 1.172774434089660645e-01 3.656053915619850159e-02 3.890677914023399353e-02 -9.966208040714263916e-02 -2.762750089168548584e-01 -3.127788305282592773e-01 7.811551541090011597e-02 8.296656422317028046e-03
7.530349493026733398e-02 1.035251319408416748e-01 1.377522945404052734e-02 7.988495379686355591e-02 1.515151858329772949e-01 1.644234955310821533e-01 -8.274471014738082886e-02 5.027373135089874268e-02 -3.814323842525482178e-01 -5.979363620281219482e-02 -1.020487472414970398e-01 -8.443658798933029175e-02 -5.816803500056266785e-02 -1.160941272974014282e-01 1.865416299551725388e-03 -4.248485565185546875e-01 1.152550950646400452e-01 5.848072096705436707e-02 8.613000065088272095e-02 4.226361513137817383e-01 -7.494168728590011597e-02 -5.171003565192222595e-02 -2.795807123184204102e-01 -1.243650615215301514e-01 -9.697338938713073730e-02 3.856255710124969482e-01 -9.134257584810256958e-02 -2.017013430595397949e-01 8.219595253467559814e-02 4.060605168342590332e-02 -2.459101937711238861e-02 -1.813579350709915161e-01
-1.863622516393661499e-01 3.427125811576843262e-01 1.340277045965194702e-01 -6.062557920813560486e-02 -1.511391997337341309e-01 -1.698246896266937256e-01 -4.688337072730064392e-02 -2.041856199502944946e-01 -1.673211008310317993e-01 8.450984209775924683e-02 2.163129746913909912e-01 1.718949228525161743e-01 2.739090025424957275e-01 1.903284788131713867e-01 8.991554379463195801e-02 -1.098989695310592651e-01 2.307496219873428345e-01 7.455672323703765869e-02 -5.377035122364759445e-03 3.311045467853546143e-01 1.957427114248275757e-01 2.079688943922519684e-02 9.828268550336360931e-03 -2.443480305373668671e-02 -3.245293498039245605e-01 1.556677520275115967e-01 -1.221928149461746216e-01 -1.989269703626632690e-01 -6.320207566022872925e-02 -1.404972225427627563e-01 2.094902694225311279e-01 -1.677336692810058594e-01
4.465172290802001953e-01 2.014627009630203247e-01 -2.838669121265411377e-01 -1.075355634093284607e-01 3.601762279868125916e-02 -2.241536378860473633e-01 -9.865199029445648193e-02 1.839065998792648315e-01 -2.011513561010360718e-01 -8.268870413303375244e-02 1.928904056549072266e-01 1.073794290423393250e-01 2.296972572803497314e-01 1.210812628269195557e-01 1.352500766515731812e-01 -2.984647750854492188e-01 1.801335811614990234e-01 1.468604654073715210e-01 2.513876259326934814e-01 -1.579117402434349060e-02 6.134210526943206787e-02 -3.000465333461761475e-01 -1.000187546014785767e-01 -9.611709415912628174e-02 1.556771695613861084e-01 1.139389052987098694e-01 -1.006042584776878357e-01 -4.923082515597343445e-02 -6.319335848093032837e-02 -2.338755130767822266e-02 -1.309896409511566162e-01 2.839157124981284142e-03
4.530795216560363770e-01 3.624266982078552246e-01 -5.642477422952651978e-02 -9.880394674837589264e-03 -2.867527306079864502e-01 -6.664895266294479370e-02 9.604223072528839111e-03 4.607007279992103577e-02 -9.725540876388549805e-02 1.012881845235824585e-01 -8.618286252021789551e-02 3.928662836551666260e-02 1.212930083274841309e-01 -5.616544559597969055e-02 2.164384722709655762e-01 -3.130103349685668945e-01 1.264704316854476929e-01 2.429050058126449585e-01 2.068613171577453613e-01 -1.961518228054046631e-01 -1.276080310344696045e-01 -1.673784255981445312e-01 -2.097931206226348877e-01 -1.334450114518404007e-02 -1.163050904870033264e-01 2.914060354232788086e-01 1.568681187927722931e-02 4.713591653853654861e-03 1.061335019767284393e-02 -7.772860676050186157e-02 1.607133820652961731e-02 -1.730415821075439453e-01
-2.284609377384185791e-01 -4.877843894064426422e-03 -2.176000028848648071e-01 -2.293107360601425171e-01 -2.333943694829940796e-01 -1.975730359554290771e-01 5.613143742084503174e-02 1.937106251716613770e-02 5.875854566693305969e-02 -9.349545836448669434e-02 -2.985687553882598877e-02 -2.598810754716396332e-02 2.554745078086853027e-01 -2.095497399568557739e-01 2.755166590213775635e-02 -3.908574879169464111e-01 1.940291076898574829e-01 -9.680956602096557617e-02 7.384183257818222046e-02 2.313074320554733276e-01 1.861908733844757080e-01 2.147069126367568970e-01 -3.487272560596466064e-01 1.015850305557250977e-01 -1.927535384893417358e-01 -5.491289310157299042e-03 -1.971556991338729858e-01 -1.119476854801177979e-01 -8.630270510911941528e-02 -1.508458852767944336e-01 1.399459391832351685e-01 -1.315340250730514526e-01
-4.034905694425106049e-03 3.505631908774375916e-02 -7.206709589809179306e-03 -1.330189108848571777e-01 -6.755298376083374023e-02 6.692073494195938110e-02 3.051695525646209717e-01 1.614051461219787598e-01 -1.492590177804231644e-03 -2.543595433235168457e-01 2.774625420570373535e-01 -1.381722539663314819e-01 7.874583452939987183e-02 -3.437711298465728760e-01 1.271251738071441650e-01 -3.942441940307617188e-01 1.663951873779296875e-01 -2.787017822265625000e-01 5.335218459367752075e-02 1.731651723384857178e-01 -7.827921211719512939e-02 1.312396228313446045e-01 -2.600736021995544434e-01 -9.673732519149780273e-02 -2.342192977666854858e-01 -3.103403723798692226e-04 -1.242790073156356812e-01 9.398636221885681152e-02 -2.205765992403030396e-01 -8.939592540264129639e-02 -6.090400367975234985e-02 -1.341831982135772705e-01
2.847157120704650879e-01 -1.307231485843658447e-01 -3.630730882287025452e-02 -1.524609476327896118e-01 -3.203872144222259521e-01 -1.748456358909606934e-01 2.403970509767532349e-01 -2.049078643321990967e-01 -2.137399762868881226e-01 -1.925519555807113647e-01 1.821926683187484741e-01 1.625921279191970825e-01 8.282172679901123047e-02 -3.858693316578865051e-02 1.390027161687612534e-02 -1.358060091733932495e-01 -8.964245021343231201e-02 3.964009582996368408e-01 1.485991030931472778e-01 1.932935847435146570e-04 2.308582514524459839e-01 -1.436480581760406494e-01 -8.030723780393600464e-02 -1.288664638996124268e-01 -3.674331679940223694e-02 1.125994548201560974e-01 8.109838515520095825e-02 -2.569224834442138672e-01 -1.728126257658004761e-01 -1.691833138465881348e-01 -1.654048264026641846e-01 1.349610537290573120e-01
3.365533053874969482e-01 -1.330327093601226807e-01 -1.541180536150932312e-02 -2.322380244731903076e-02 -1.969530880451202393e-01 -1.719701439142227173e-01 8.123585581779479980e-02 1.342904120683670044e-01 -2.621853947639465332e-01 -4.213389754295349121e-02 2.096114605665206909e-01 2.976970672607421875e-01 -8.621439337730407715e-03 -1.891378611326217651e-01 1.217519417405128479e-01 -3.445054292678833008e-01 2.802942097187042236e-01 -7.824733853340148926e-02 -2.048781961202621460e-01 1.523574739694595337e-01 2.709710411727428436e-02 -6.632064282894134521e-02 -5.771031975746154785e-02 2.638823390007019043e-01 1.392951756715774536e-01 3.005273938179016113e-01 1.622036248445510864e-01 3.979877755045890808e-02 -4.953942820429801941e-02 7.728470955044031143e-03 1.576521694660186768e-01 -9.936556965112686157e-02
1.898860633373260498e-01 6.597112119197845459e-02 -3.419292271137237549e-01 -1.203120350837707520e-01 -2.326538860797882080e-01 -1.306797713041305542e-01 2.446783706545829773e-02 1.408381313085556030e-01 7.062657922506332397e-02 -1.184507757425308228e-01 -1.072021946310997009e-01 2.986799776554107666e-01 -3.793882578611373901e-02 -1.326259225606918335e-01 -4.679551720619201660e-02 -3.710911571979522705e-01 4.458590596914291382e-02 2.072260677814483643e-01 1.429465264081954956e-01 2.405172139406204224e-01 9.533050656318664551e-02 -1.785892248153686523e-01 -2.862350046634674072e-01 -3.749465569853782654e-02 -2.016564160585403442e-01 2.339269816875457764e-01 -5.523003265261650085e-02 7.851999998092651367e-02 9.623556584119796753e-02 1.990628838539123535e-01 -6.911976635456085205e-02 2.282856702804565430e-01
2.507431618869304657e-02 -9.634472429752349854e-02 -7.962729036808013916e-02 -3.299675285816192627e-01 -2.151291519403457642e-01 -1.567728817462921143e-01 -1.354393959045410156e-01 -8.156871050596237183e-02 5.786337703466415405e-02 -1.237229332327842712e-01 2.285854816436767578e-01 -4.338407143950462341e-02 1.630871146917343140e-01 -3.070054948329925537e-01 1.144114881753921509e-01 -3.926655650138854980e-01 3.820903897285461426e-01 3.454642742872238159e-02 1.303499750792980194e-02 7.574347406625747681e-02 -5.277599394321441650e-02 9.029876440763473511e-02 -1.690788269042968750e-01 -1.141858287155628204e-02 5.854371935129165649e-02 2.748436331748962402e-01 -1.859949529170989990e-01 2.117011249065399170e-01 -2.059638202190399170e-01 -9.430202841758728027e-02 1.235184725373983383e-02 -1.245157048106193542e-01
2.887162268161773682e-01 -8.451922982931137085e-02 5.459946766495704651e-02 -1.600662805140018463e-02 -3.036833405494689941e-01 -1.548649221658706665e-01 6.186334043741226196e-02 -3.512459248304367065e-02 -2.267542108893394470e-02 4.530844837427139282e-02 -1.326275896281003952e-02 7.111366093158721924e-02 -8.621218800544738770e-02 -1.255342364311218262e-01 1.013274192810058594e-01 -3.485662639141082764e-01 3.966448605060577393e-01 4.660888016223907471e-02 -3.686149790883064270e-02 2.294954359531402588e-01 2.010231018066406250e-01 -1.091550383716821671e-02 -2.217102795839309692e-01 2.102695405483245850e-01 2.497989982366561890e-01 1.717490404844284058e-01 -1.589561104774475098e-01 -1.033178437501192093e-02 -9.248865395784378052e-02 1.047595664858818054e-01 -2.888616621494293213e-01 -2.336062788963317871e-01
1.867210119962692261e-01 5.334459990262985229e-02 -2.564351856708526611e-01 5.071966722607612610e-02 1.088390275835990906e-01 9.386166930198669434e-02 2.629704400897026062e-02 4.462683200836181641e-02 -9.523557871580123901e-02 -8.952919393777847290e-02 -9.945791959762573242e-02 3.678073585033416748e-01 -4.631414636969566345e-02 -1.962933838367462158e-01 -2.162473201751708984e-01 -2.762836515903472900e-01 7.775714155286550522e-03 1.482092589139938354e-01 -6.003064289689064026e-02 2.994771599769592285e-01 3.315550684928894043e-01 -1.894096640171483159e-04 -2.238637953996658325e-01 -1.285572350025177002e-01 -6.341605633497238159e-02 3.396671116352081299e-01 2.141516208648681641e-01 -6.126490235328674316e-02 -5.853962898254394531e-02 -1.538565158843994141e-01 4.298695176839828491e-02 -2.339750230312347412e-01
-2.278420925140380859e-01 -5.184014514088630676e-02 -1.178022101521492004e-01 -1.011001095175743103e-01 -1.152077391743659973e-01 -2.844001352787017822e-01 -3.871012851595878601e-02 -5.791848525404930115e-02 6.051906943321228027e-02 -8.002939075231552124e-02 3.474994897842407227e-01 3.344335779547691345e-02 -1.552223712205886841e-01 -1.207827329635620117e-01 1.623362004756927490e-01 -2.723766267299652100e-01 3.608023822307586670e-01 2.450977265834808350e-02 3.118526041507720947e-01 1.531488895416259766e-01 -6.073882430791854858e-02 -1.470277160406112671e-01 -1.396761983633041382e-01 2.085594236850738525e-01 -1.345403492450714111e-01 2.477752268314361572e-01 1.518668234348297119e-01 -2.296631187200546265e-01 -1.485223174095153809e-01 -1.380892395973205566e-01 -7.333379983901977539e-02 9.757194668054580688e-02
3.473418056964874268e-01 1.192821413278579712e-01 2.944071292877197266e-01 1.456432342529296875e-01 3.000051714479923248e-02 1.491774171590805054e-01 -6.674971431493759155e-02 1.282906979322433472e-01 5.301053822040557861e-02 5.088135600090026855e-02 1.172981709241867065e-01 3.961054980754852295e-02 1.703810989856719971e-01 -1.017590686678886414e-01 1.544310897588729858e-01 -1.334706097841262817e-01 3.756819665431976318e-01 1.726233512163162231e-01 1.270738393068313599e-01 -7.301621884107589722e-02 8.524248003959655762e-02 -2.169166654348373413e-01 -1.041568964719772339e-01 1.069438084959983826e-02 -1.439308673143386841e-01 4.217526614665985107e-01 3.375870001036673784e-04 -2.918415069580078125e-01 4.687471687793731689e-02 -2.469015270471572876e-01 -7.368841767311096191e-02 -3.670621290802955627e-02
3.325783610343933105e-01 2.275692820549011230e-01 -2.916218154132366180e-02 -2.253365665674209595e-01 -2.761104404926300049e-01 -1.426899731159210205e-01 7.968277484178543091e-02 -3.687536716461181641e-02 -1.134249344468116760e-01 -9.571485966444015503e-02 1.740382909774780273e-01 2.236117422580718994e-01 1.767507642507553101e-01 -4.990977421402931213e-02 6.338641047477722168e-02 -2.268320769071578979e-01 1.830552518367767334e-01 2.643361091613769531e-01 2.749415934085845947e-01 -1.867038160562515259e-01 1.151563897728919983e-01 -1.555165797472000122e-01 -3.383919894695281982e-01 2.169115655124187469e-02 -1.405501365661621094e-01 2.513598203659057617e-01 -8.519945293664932251e-02 3.494986519217491150e-02 -1.240813755430281162e-03 4.211839754134416580e-03 -1.648702323436737061e-01 -7.260709255933761597e-02
-1.045391932129859924e-01 1.114352568984031677e-01 5.780525878071784973e-02 -1.239584833383560181e-01 -1.059627346694469452e-02 2.779544144868850708e-02 -1.064939517527818680e-02 1.035955846309661865e-01 -2.649393379688262939e-01 5.673770606517791748e-02 -1.320487260818481445e-01 2.985826432704925537e-01 1.363565921783447266e-01 -2.047504484653472900e-01 2.377545237541198730e-01 -3.647774755954742432e-01 2.094412222504615784e-02 -5.542204156517982483e-02 7.019628584384918213e-02 3.851560056209564209e-01 -4.645270109176635742e-02 -2.464903146028518677e-01 -1.482008546590805054e-01 -1.466983258724212646e-01 1.561553776264190674e-01 6.990996003150939941e-02 -2.112907022237777710e-01 -3.352710306644439697e-01 8.980900049209594727e-02 1.166021227836608887e-01 -5.673226714134216309e-02 -2.042675018310546875e-01
1.283945292234420776e-01 -3.495573624968528748e-02 -7.320336252450942993e-02 -1.510529313236474991e-02 6.580958515405654907e-02 1.018866077065467834e-01 -2.688799425959587097e-02 -2.588407695293426514e-01 1.317155957221984863e-01 -6.204981356859207153e-03 2.179662734270095825e-01 3.474263250827789307e-01 2.077884525060653687e-01 -2.313662320375442505e-01 3.249877393245697021e-01 -1.060632318258285522e-01 2.732112109661102295e-01 -3.505044803023338318e-02 -1.454069465398788452e-01 7.166181504726409912e-02 -1.526374649256467819e-02 -9.875546395778656006e-02 -1.466564089059829712e-01 1.635292619466781616e-01 1.431767791509628296e-01 4.518423676490783691e-01 4.849271103739738464e-02 -7.968559861183166504e-03 -3.949043154716491699e-02 -1.517671048641204834e-01 6.326953321695327759e-02 -2.811389863491058350e-01
5.223914235830307007e-02 7.379756867885589600e-02 -5.384128168225288391e-02 1.145237386226654053e-01 -2.038526237010955811e-01 3.601036593317985535e-02 -1.016455590724945068e-01 -1.296191960573196411e-01 -1.073852777481079102e-01 -1.808299124240875244e-01 3.723340034484863281e-01 -2.589040063321590424e-02 -3.753701969981193542e-02 -7.226411998271942139e-02 8.432961069047451019e-03 -5.104698538780212402e-01 -4.388936981558799744e-02 -2.089075930416584015e-02 3.411642462015151978e-02 5.018087625503540039e-01 -1.260482370853424072e-01 3.247958794236183167e-02 1.015482246875762939e-01 -1.266018114984035492e-02 1.610445380210876465e-01 1.685159951448440552e-01 9.309435635805130005e-02 -1.097101122140884399e-01 1.564826965332031250e-01 -1.343733817338943481e-01 -2.305731773376464844e-01 3.888822346925735474e-02
2.761117517948150635e-01 -5.899087712168693542e-02 -2.279744744300842285e-01 -3.075489699840545654e-01 -1.187756210565567017e-01 1.912962794303894043e-01 1.606878638267517090e-01 -5.519971251487731934e-02 5.812850967049598694e-02 -3.750375239178538322e-03 5.983035638928413391e-02 2.734653465449810028e-02 9.666427224874496460e-02 -3.326378390192985535e-02 -5.218680948019027710e-02 -3.478797972202301025e-01 3.178122341632843018e-01 6.756638176739215851e-03 -1.733978092670440674e-01 6.816020235419273376e-03 -3.144530057907104492e-01 2.426464408636093140e-01 3.480409272015094757e-03 -1.660783141851425171e-01 -1.362456381320953369e-01 1.908943206071853638e-01 5.577835813164710999e-02 -1.533918380737304688e-01 -1.149955242872238159e-01 1.178009733557701111e-01 2.736462652683258057e-02 -3.552886843681335449e-01
-3.010301850736141205e-02 -9.113334119319915771e-02 -1.757369786500930786e-01 -7.913564145565032959e-02 -2.911052107810974121e-02 -2.712090611457824707e-01 -8.892559260129928589e-02 -1.785432994365692139e-01 1.192251667380332947e-01 -1.500605344772338867e-01 3.181224167346954346e-01 7.053931057453155518e-02 7.022710889577865601e-02 1.087556313723325729e-02 6.551929563283920288e-02 -5.292860418558120728e-02 3.707248866558074951e-01 2.019975036382675171e-01 4.098122194409370422e-02 4.027876257896423340e-01 1.466952860355377197e-01 -2.377120107412338257e-01 -2.571891844272613525e-01 1.663185805082321167e-01 6.714963167905807495e-02 -6.750940531492233276e-02 9.518258273601531982e-03 -2.443662434816360474e-01 -1.919312775135040283e-01 -1.446121782064437866e-01 -7.241101562976837158e-02 -1.963235586881637573e-01
-6.616432219743728638e-02 -8.237735927104949951e-02 -9.227590262889862061e-02 -2.126868218183517456e-01 -3.254913687705993652e-01 -1.510697156190872192e-01 1.547335386276245117e-01 2.389159053564071655e-02 2.261819243431091309e-01 -1.642082184553146362e-01 1.189832463860511780e-01 2.985527217388153076e-01 1.331019252538681030e-01 -1.968524307012557983e-01 1.943232715129852295e-01 -7.247216254472732544e-02 1.901992410421371460e-01 1.590979248285293579e-01 -4.168472439050674438e-02 2.949511408805847168e-01 -2.221844643354415894e-01 1.779271289706230164e-02 -1.642343252897262573e-01 -3.539344668388366699e-02 2.314947694540023804e-01 3.181498050689697266e-01 -3.399261459708213806e-02 1.010802239179611206e-01 -2.447993159294128418e-01 1.061267927289009094e-01 -5.842333659529685974e-02 -1.788774579763412476e-01
1.116021052002906799e-01 -3.775730729103088379e-02 5.228696856647729874e-03 1.063938960433006287e-01 -1.060200110077857971e-01 4.527520015835762024e-02 1.728603094816207886e-01 2.133849263191223145e-01 1.334805637598037720e-01 -1.759179085493087769e-01 3.007180988788604736e-01 4.796450957655906677e-02 1.647630780935287476e-01 -2.999452650547027588e-01 3.323230147361755371e-01 -3.225664794445037842e-01 -9.774344973266124725e-03 -2.558179497718811035e-01 9.914004802703857422e-02 4.079349339008331299e-01 -4.039159789681434631e-02 -1.393611580133438110e-01 -1.586423367261886597e-01 -1.077176351100206375e-02 2.013109028339385986e-01 -7.586898654699325562e-02 -8.992972970008850098e-02 -2.886793203651905060e-02 -1.926751285791397095e-01 -1.669421941041946411e-01 -6.775773316621780396e-02 8.285682648420333862e-03
1.827164590358734131e-01 2.774799242615699768e-02 1.900805905461311340e-02 -1.120470166206359863e-01 -2.433454394340515137e-01 -1.266098916530609131e-01 -2.832985483109951019e-02 -7.802109420299530029e-02 5.286497622728347778e-02 -8.865014649927616119e-03 4.553963243961334229e-02 -2.913061343133449554e-02 1.773807555437088013e-01 -2.677435576915740967e-01 1.681745052337646484e-01 -4.405228197574615479e-01 3.582529127597808838e-01 -1.374197453260421753e-01 -1.688359677791595459e-01 1.812634021043777466e-01 2.502903044223785400e-01 -7.837700098752975464e-02 -1.273757666349411011e-01 2.055490165948867798e-01 2.292458713054656982e-01 3.181516826152801514e-01 -2.356735430657863617e-02 7.297084480524063110e-02 -1.206790283322334290e-01 -1.446561366319656372e-01 -9.135863743722438812e-03 -9.176865965127944946e-02
-2.603716254234313965e-01 -1.218442842364311218e-01 -7.605827599763870239e-02 2.853399217128753662e-01 -1.441282629966735840e-01 -1.461593210697174072e-01 8.136285096406936646e-02 1.239942833781242371e-01 1.171857938170433044e-01 -6.482006609439849854e-02 4.729576467070728540e-04 3.276609629392623901e-02 -1.310202181339263916e-01 -1.675045788288116455e-01 1.157226972281932831e-03 -2.596333920955657959e-01 5.321333408355712891e-01 7.490932941436767578e-02 9.442780911922454834e-02 1.011392027139663696e-01 1.096578761935234070e-01 -6.617320328950881958e-02 -6.129395589232444763e-02 6.063994020223617554e-02 -6.339020282030105591e-02 2.935602366924285889e-01 -3.011593036353588104e-02 -3.246124684810638428e-01 -1.075936704874038696e-01 -1.378090232610702515e-01 6.746087223291397095e-02 -2.665110826492309570e-01
1.661390960216522217e-01 2.188312858343124390e-01 -8.738450706005096436e-02 -7.562706619501113892e-02 -1.266864966601133347e-02 -1.614803075790405273e-01 1.573609709739685059e-01 -1.933200210332870483e-01 1.011606529355049133e-01 5.881530046463012695e-02 2.008290141820907593e-01 -1.188471019268035889e-01 -2.692469395697116852e-03 -6.597983092069625854e-02 -2.660404657945036888e-03 -4.434843957424163818e-01 3.212641179561614990e-01 -2.966289520263671875e-01 -1.109397113323211670e-01 -1.934658735990524292e-01 7.558216154575347900e-02 -2.579402625560760498e-01 -1.839913576841354370e-01 -2.048540860414505005e-01 -4.524861648678779602e-02 3.663497269153594971e-01 4.520038515329360962e-02 -3.112394176423549652e-02 7.073344290256500244e-02 -1.080958768725395203e-01 -9.114772081375122070e-02 1.791210658848285675e-02
7.148150354623794556e-02 1.091324687004089355e-01 -1.941192746162414551e-01 8.564788848161697388e-02 -2.607347071170806885e-01 -5.647371709346771240e-02 -2.011296004056930542e-01 8.633776754140853882e-02 -1.105236709117889404e-01 2.110024094581604004e-01 1.366157382726669312e-01 2.763210535049438477e-01 -6.010849028825759888e-02 -1.927614808082580566e-01 -5.307035893201828003e-02 -1.123793721199035645e-01 -1.203239187598228455e-01 3.160154223442077637e-01 8.232166618108749390e-02 4.916475713253021240e-02 -3.846164047718048096e-02 -1.074299067258834839e-01 -1.997323483228683472e-01 1.301608048379421234e-02 -1.666209548711776733e-01 2.870581448078155518e-01 1.144679542630910873e-02 -2.460364997386932373e-01 -1.923261433839797974e-01 -9.965604543685913086e-02 -3.841805458068847656e-02 -4.637522697448730469e-01
2.624038159847259521e-01 -7.401331514120101929e-02 -3.631846904754638672e-01 -1.511776000261306763e-01 1.192187890410423279e-01 -7.789221405982971191e-02 9.043955802917480469e-02 1.583566069602966309e-01 -8.492916822433471680e-02 1.067654117941856384e-01 7.200005650520324707e-02 4.717527702450752258e-02 3.323818445205688477e-01 6.137097999453544617e-02 4.889092221856117249e-02 -3.905278444290161133e-01 9.913808107376098633e-02 2.208227068185806274e-01 2.305234819650650024e-01 2.276228070259094238e-01 2.762880921363830566e-01 -2.671691179275512695e-01 3.399020805954933167e-02 -1.025867387652397156e-01 5.353772081434726715e-03 2.342400699853897095e-01 7.491296529769897461e-02 -1.422728598117828369e-01 -3.451252728700637817e-02 -1.118560284376144409e-01 1.580422744154930115e-02 6.754939258098602295e-02
2.017276436090469360e-01 7.290668785572052002e-02 -2.831257507205009460e-02 1.463483572006225586e-01 -2.342444211244583130e-01 -1.865650713443756104e-01 2.377003878355026245e-01 1.731718480587005615e-01 1.945850402116775513e-01 3.791091265156865120e-03 2.636294066905975342e-01 2.321546077728271484e-01 1.586668491363525391e-01 -7.753884047269821167e-02 8.266573399305343628e-02 4.724209010601043701e-02 -1.441098935902118683e-02 -8.232270181179046631e-02 -1.987754739820957184e-02 4.497227072715759277e-01 1.568141132593154907e-01 2.469844073057174683e-01 -9.262841194868087769e-02 -2.477660328149795532e-01 6.019509583711624146e-02 8.674094825983047485e-02 -7.976942509412765503e-02 -3.231076002120971680e-01 -1.969168633222579956e-01 -1.629032641649246216e-01 -3.545902296900749207e-02 2.016852237284183502e-02
1.408291757106781006e-01 -1.525857895612716675e-01 -8.376514911651611328e-02 -2.889286354184150696e-02 -2.959613129496574402e-02 2.819199673831462860e-02 2.399798333644866943e-01 2.564731836318969727e-01 1.647883206605911255e-01 -6.621215492486953735e-02 2.701351046562194824e-01 -2.902155816555023193e-01 1.746139675378799438e-01 -2.366411834955215454e-01 1.031428426504135132e-01 -4.940028488636016846e-01 2.821252644062042236e-01 -1.576993316411972046e-01 1.875424683094024658e-01 1.348737031221389771e-01 -6.524706631898880005e-02 -1.239032894372940063e-01 -2.401598263531923294e-03 -1.342013180255889893e-01 -1.016069725155830383e-01 8.985305577516555786e-02 -4.379493370652198792e-02 3.907210193574428558e-03 -1.336840093135833740e-01 -1.293337643146514893e-01 -2.054038196802139282e-01 -3.896708413958549500e-02
2.768196351826190948e-02 2.895410954952239990e-01 -2.253836393356323242e-01 -1.063233017921447754e-01 -5.618199333548545837e-02 -2.452218681573867798e-01 2.584185898303985596e-01 -3.772904872894287109e-01 6.744706630706787109e-02 -7.829146832227706909e-02 4.868288040161132812e-01 -7.944717071950435638e-04 -3.382373973727226257e-02 -2.201378047466278076e-01 -4.663088172674179077e-02 -2.537368535995483398e-01 1.041954085230827332e-01 -1.465173810720443726e-02 3.905665501952171326e-02 1.621876507997512817e-01 -4.548686090856790543e-03 1.574186533689498901e-01 -1.931864768266677856e-01 1.472816104069352150e-03 -6.328739691525697708e-03 3.377012908458709717e-02 -7.426001876592636108e-02 -1.495081633329391479e-01 -2.813100516796112061e-01 -1.222213823348283768e-02 2.371433377265930176e-02 -8.434768766164779663e-02
8.707119524478912354e-02 7.411459088325500488e-02 -1.639250218868255615e-01 1.250973790884017944e-01 -1.403444856405258179e-01 1.497187372297048569e-02 1.040734648704528809e-01 2.087031006813049316e-01 2.076043747365474701e-02 -1.802047789096832275e-01 1.423096060752868652e-01 -1.610935628414154053e-01 2.878152430057525635e-01 5.372453480958938599e-03 1.188481450080871582e-01 -2.386001944541931152e-01 -1.220445055514574051e-02 1.182690933346748352e-01 1.498860865831375122e-01 3.643686771392822266e-01 1.713104248046875000e-01 -1.390772908926010132e-01 -2.603797018527984619e-01 -1.457039713859558105e-01 -3.373870253562927246e-01 2.502505779266357422e-01 8.758028969168663025e-03 -3.241906166076660156e-01 1.260706502944231033e-02 -2.135811895132064819e-01 5.061253905296325684e-02 3.686672076582908630e-03
5.660239979624748230e-02 1.134094037115573883e-02 -1.095579117536544800e-01 2.284632772207260132e-01 -1.322583109140396118e-01 1.261563301086425781e-01 1.654665023088455200e-01 1.517891697585582733e-02 1.750192195177078247e-01 2.654884010553359985e-02 1.066021472215652466e-01 1.035490408539772034e-01 1.887582540512084961e-01 -2.735309004783630371e-01 -3.002901971340179443e-01 -4.324502944946289062e-01 1.994943767786026001e-01 -1.666138768196105957e-01 7.627967745065689087e-02 2.277334630489349365e-01 -3.085986673831939697e-01 -2.763349562883377075e-02 -2.909750863909721375e-02 4.639057442545890808e-02 6.049866229295730591e-02 8.457563817501068115e-02 1.182839348912239075e-01 -2.153270542621612549e-01 -2.609541118144989014e-01 -2.559489607810974121e-01 6.785517558455467224e-03 3.653789684176445007e-02
-1.241516396403312683e-01 -3.607060760259628296e-02 7.491558790206909180e-02 -1.937812715768814087e-01 -3.089651465415954590e-01 -2.970646321773529053e-01 9.994041174650192261e-02 1.125891059637069702e-01 -2.339074015617370605e-02 -1.210831105709075928e-01 2.617453634738922119e-01 2.726999819278717041e-01 1.666514575481414795e-01 -1.320029050111770630e-01 -5.480555444955825806e-02 -1.045307517051696777e-01 3.297356963157653809e-01 2.038572132587432861e-01 7.098244968801736832e-03 2.498262822628021240e-01 1.615659147500991821e-02 -3.224343806505203247e-02 -2.136656492948532104e-01 3.863437101244926453e-02 7.544102519750595093e-02 3.009660243988037109e-01 2.413744851946830750e-02 1.260405406355857849e-02 -2.671747207641601562e-01 1.409370005130767822e-01 -2.232729047536849976e-01 -1.312845647335052490e-01
2.034531980752944946e-01 -1.374210119247436523e-01 -9.181442111730575562e-02 -1.889233142137527466e-01 -6.947565823793411255e-02 6.167416274547576904e-02 2.639665603637695312e-01 -1.519532203674316406e-01 1.990003436803817749e-01 -4.728837683796882629e-02 2.287766635417938232e-01 7.072275970131158829e-03 1.581818759441375732e-01 -2.084930390119552612e-01 2.918717451393604279e-02 -5.265746712684631348e-01 2.419378310441970825e-01 -2.699836790561676025e-01 2.999508194625377655e-02 7.616518530994653702e-03 1.965571008622646332e-02 -1.069934144616127014e-01 2.156075239181518555e-01 5.819504708051681519e-02 -8.877308666706085205e-02 2.253929078578948975e-01 1.507241129875183105e-01 -1.316912919282913208e-01 -3.933642059564590454e-02 -1.744874268770217896e-01 -1.290950179100036621e-02 -1.684015840291976929e-01
3.168943524360656738e-02 -6.333471834659576416e-02 -2.513150870800018311e-01 2.049429565668106079e-01 -7.007994502782821655e-02 4.590566456317901611e-02 -2.123081497848033905e-02 -2.303539365530014038e-01 -1.189858373254537582e-02 -1.046149991452693939e-02 4.762360826134681702e-02 5.807425826787948608e-02 1.556476801633834839e-01 -4.914375245571136475e-01 3.226246312260627747e-02 -1.390930712223052979e-01 9.867123514413833618e-02 -2.974172122776508331e-02 1.656962037086486816e-01 1.471080332994461060e-01 3.569732606410980225e-01 -1.687673926353454590e-01 -2.597987055778503418e-01 9.569676592946052551e-03 -1.857564002275466919e-01 7.535860687494277954e-02 6.527630984783172607e-02 -3.552182018756866455e-01 -1.923434138298034668e-01 6.206594780087471008e-02 6.620103865861892700e-02 -1.954556852579116821e-01
3.591304272413253784e-02 1.689799726009368896e-01 -2.600260972976684570e-01 -2.074918001890182495e-01 -1.898129880428314209e-01 -1.761446595191955566e-01 -7.132952567189931870e-03 -9.106873720884323120e-02 1.035953089594841003e-01 -8.365718275308609009e-02 -1.307361871004104614e-01 -1.632744818925857544e-01 2.433466911315917969e-01 -1.165411770343780518e-01 -1.277754902839660645e-01 -5.278760790824890137e-01 2.626865208148956299e-01 7.309192419052124023e-02 -8.534094691276550293e-02 1.538632512092590332e-01 2.405158244073390961e-02 1.072355359792709351e-01 -1.161510683596134186e-02 -2.643980272114276886e-02 1.617416441440582275e-01 -9.228215366601943970e-02 -1.981851011514663696e-01 -2.673094570636749268e-01 -1.363786309957504272e-01 -1.397959440946578979e-01 8.192010223865509033e-02 -2.152969390153884888e-01
-2.118436992168426514e-02 4.000474885106086731e-02 1.920815557241439819e-02 -2.652411460876464844e-01 -2.679258882999420166e-01 -1.442373842000961304e-01 1.541857868432998657e-01 -6.181776151061058044e-02 1.583630293607711792e-01 -1.058113351464271545e-01 3.143876492977142334e-01 1.517556607723236084e-01 1.800614967942237854e-02 4.597691819071769714e-02 1.850493103265762329e-01 -3.071958720684051514e-01 9.427268058061599731e-02 1.073147878050804138e-01 -1.687315106391906738e-01 1.172322183847427368e-01 -1.822030544281005859e-01 -1.096532121300697327e-01 -1.634019166231155396e-01 -1.262083053588867188e-01 -4.199285991489887238e-03 3.848213553428649902e-01 -6.271085143089294434e-02 6.783115863800048828e-02 -3.791585862636566162e-01 1.459773927927017212e-01 -2.042718976736068726e-01 -6.282079964876174927e-02
5.289665237069129944e-02 3.208195865154266357e-01 -2.715574800968170166e-01 -1.145114675164222717e-01 -2.107120454311370850e-01 -1.614407598972320557e-01 -2.890372276306152344e-02 1.353577524423599243e-01 1.087591201066970825e-01 -4.181764274835586548e-02 2.430197596549987793e-01 5.975625291466712952e-02 3.304366394877433777e-02 -1.262350678443908691e-01 -7.704785559326410294e-03 -2.270890586078166962e-02 6.153280287981033325e-02 3.889842703938484192e-02 2.970205247402191162e-01 2.131805568933486938e-01 1.657508611679077148e-01 -1.841999292373657227e-01 -2.473243698477745056e-02 1.926280371844768524e-02 -4.968637824058532715e-01 2.576553821563720703e-01 4.339015483856201172e-02 -1.647028774023056030e-01 1.900163665413856506e-02 -2.182866334915161133e-01 -9.101615101099014282e-02 -1.551629006862640381e-01
-6.410188972949981689e-02 6.543893367052078247e-02 -2.079133987426757812e-01 -2.738710939884185791e-01 -2.960094437003135681e-02 -1.825156062841415405e-01 -2.708032354712486267e-02 -4.133315756916999817e-02 1.156051456928253174e-01 -1.654185503721237183e-01 1.209739595651626587e-01 5.198515951633453369e-02 1.434797197580337524e-01 -1.943445503711700439e-01 7.198315113782882690e-02 6.061697378754615784e-03 3.722315132617950439e-01 -7.442313432693481445e-02 1.828994154930114746e-01 1.324167549610137939e-01 1.496641933917999268e-01 -2.837822735309600830e-01 -2.696065306663513184e-01 -2.954279780387878418e-01 7.449378818273544312e-02 3.537348508834838867e-01 2.788116335868835449e-01 -1.101533174514770508e-01 7.475898414850234985e-02 -1.121485605835914612e-01 -1.190071776509284973e-01 -6.520089507102966309e-02
-1.208279281854629517e-01 2.599802315235137939e-01 2.100997716188430786e-01 1.566231846809387207e-01 -8.321913331747055054e-02 -1.224319450557231903e-03 -1.800797134637832642e-02 -1.488869786262512207e-01 -3.030378185212612152e-02 -9.851321578025817871e-02 5.075990920886397362e-04 -8.891931921243667603e-02 1.603174507617950439e-01 -2.291579395532608032e-01 1.897035390138626099e-01 -3.208232223987579346e-01 2.112210392951965332e-01 3.470075130462646484e-02 3.546096384525299072e-01 1.261053532361984253e-01 -9.844580292701721191e-02 2.693374641239643097e-02 -1.666492670774459839e-01 -3.455633223056793213e-01 -5.467145889997482300e-02 3.144131004810333252e-01 2.485848218202590942e-01 -8.834753930568695068e-02 -1.498342901468276978e-01 1.345047503709793091e-01 -2.267385832965373993e-02 -1.627494841814041138e-01
3.014625012874603271e-01 1.912126317620277405e-02 -1.069820076227188110e-01 1.791291236877441406e-01 -5.916208773851394653e-02 -6.159216631203889847e-03 1.037474200129508972e-01 2.962532341480255127e-01 9.622390568256378174e-02 8.528146892786026001e-02 1.671443879604339600e-01 2.437613010406494141e-01 1.661825925111770630e-01 -2.361460179090499878e-01 1.708649545907974243e-01 -3.283818364143371582e-01 2.816303074359893799e-01 9.317133575677871704e-02 2.519726455211639404e-01 1.423345208168029785e-01 -2.251171320676803589e-01 1.136961132287979126e-01 9.633578360080718994e-02 -6.692226231098175049e-02 6.376112811267375946e-03 4.494358226656913757e-02 1.002004966139793396e-01 -1.235266029834747314e-01 -2.593196928501129150e-01 2.080300599336624146e-01 -1.885381340980529785e-01 -1.277343928813934326e-01
4.814312756061553955e-01 3.060646355152130127e-02 -1.252676546573638916e-01 -1.015132963657379150e-01 -2.561787068843841553e-01 -7.859014719724655151e-02 -3.838586434721946716e-02 1.110459119081497192e-01 -1.485449671745300293e-01 6.879238039255142212e-02 -5.692997947335243225e-02 1.227854937314987183e-01 2.455219179391860962e-01 -9.935262799263000488e-02 4.714812617748975754e-03 -1.983950436115264893e-01 1.599298417568206787e-01 1.816285103559494019e-01 3.881608545780181885e-01 -1.170846298336982727e-01 -4.957607388496398926e-02 -2.309851497411727905e-01 -2.382546216249465942e-01 -3.017971478402614594e-02 9.467028826475143433e-02 2.823768258094787598e-01 -8.565171062946319580e-02 1.492316573858261108e-01 -1.542061120271682739e-01 -7.391146384179592133e-03 5.151993408799171448e-02 -1.407326161861419678e-01
6.246784701943397522e-02 2.200056165456771851e-01 -2.158314436674118042e-01 -9.973441809415817261e-02 -2.726491391658782959e-01 -1.850484460592269897e-01 7.455105334520339966e-02 1.326233521103858948e-02 1.372311860322952271e-01 -1.827406324446201324e-02 7.771390676498413086e-02 2.646151483058929443e-01 1.861545741558074951e-01 -1.818922311067581177e-01 -1.371320039033889771e-01 -2.238474786281585693e-01 5.247187241911888123e-02 2.598234117031097412e-01 4.090074300765991211e-01 1.421548128128051758e-01 -2.436503767967224121e-02 -9.183623641729354858e-02 -7.175545394420623779e-02 5.508456379175186157e-02 -3.375304862856864929e-02 2.299785017967224121e-01 1.247208192944526672e-01 -2.084128111600875854e-01 -1.022084895521402359e-02 -9.940365701913833618e-02 -1.114269420504570007e-01 3.668558895587921143e-01
-5.850294604897499084e-02 1.601411253213882446e-01 2.724827229976654053e-01 -6.419351696968078613e-02 -1.395389437675476074e-01 -1.443866491317749023e-01 -3.559162467718124390e-02 -6.480285525321960449e-02 -8.774749189615249634e-02 5.846189334988594055e-02 1.642498821020126343e-01 5.512713789939880371e-01 4.505639150738716125e-02 5.681999027729034424e-04 -9.809333086013793945e-02 -2.364068329334259033e-01 1.955557316541671753e-01 2.240077257156372070e-01 3.047075867652893066e-01 2.313933223485946655e-01 -1.697405427694320679e-01 -2.324962243437767029e-02 4.463923629373311996e-03 -2.674388140439987183e-02 2.109734900295734406e-02 1.596703082323074341e-01 -2.119844555854797363e-01 -6.599052250385284424e-02 4.322263598442077637e-02 -3.040384054183959961e-01 -3.696392476558685303e-02 3.793467208743095398e-02
3.273593634366989136e-02 2.260270267724990845e-01 -2.356158494949340820e-01 6.876838952302932739e-02 8.520419150590896606e-02 3.630058467388153076e-02 1.403445750474929810e-01 1.775073818862438202e-02 -1.321094483137130737e-01 -8.741165697574615479e-02 1.232805196195840836e-03 8.329895138740539551e-02 -1.136067956686019897e-01 -1.098181754350662231e-01 -4.232512041926383972e-02 -1.718295067548751831e-01 2.952162027359008789e-01 -1.450174208730459213e-02 1.698523573577404022e-02 3.023675680160522461e-01 2.923049926757812500e-01 -2.502706646919250488e-01 -1.454252451658248901e-01 -2.513943016529083252e-01 -2.051609903573989868e-01 3.114275038242340088e-01 1.306996196508407593e-01 -3.709304332733154297e-01 2.661379426717758179e-02 -1.951534301042556763e-01 1.053859069943428040e-01 -1.246508508920669556e-01
8.940934389829635620e-02 -1.686987280845642090e-02 -1.380245238542556763e-01 2.090291827917098999e-01 -1.136986762285232544e-01 7.810554653406143188e-02 -2.005060613155364990e-01 1.194270979613065720e-02 6.018739193677902222e-02 -2.065070122480392456e-01 -7.208932936191558838e-02 2.335671335458755493e-02 4.145136177539825439e-01 -1.663070172071456909e-01 1.486627459526062012e-01 -2.190139740705490112e-01 8.802159130573272705e-02 1.696359366178512573e-01 6.249304860830307007e-02 3.491004705429077148e-01 4.529946669936180115e-02 -3.047308884561061859e-02 -1.571231484413146973e-01 -1.846443563699722290e-01 -5.891885235905647278e-02 2.270989567041397095e-01 -3.257925212383270264e-01 -3.110893368721008301e-01 5.704849958419799805e-03 -2.361830025911331177e-01 -7.533603906631469727e-02 -6.731447577476501465e-02
2.056396752595901489e-01 6.816171109676361084e-02 -1.584499627351760864e-01 -2.042125314474105835e-01 -1.284418851137161255e-01 -6.350144743919372559e-02 -1.056247353553771973e-01 1.653671413660049438e-01 1.998182535171508789e-01 -2.372857034206390381e-01 -1.627419609576463699e-03 8.973751217126846313e-03 5.148050189018249512e-02 -3.231097459793090820e-01 -2.200073376297950745e-02 -1.503538787364959717e-01 -1.618356071412563324e-02 3.520627915859222412e-01 3.070397377014160156e-01 2.702131569385528564e-01 4.779738932847976685e-02 1.718968302011489868e-01 -1.472634971141815186e-01 -1.903068274259567261e-01 -9.076513350009918213e-02 1.163140684366226196e-01 4.461439326405525208e-03 -3.433391153812408447e-01 -1.084849983453750610e-01 1.194419921375811100e-03 -1.731849461793899536e-01 1.951962411403656006e-01
1.936249285936355591e-01 1.571644693613052368e-01 -2.601844072341918945e-01 3.354256227612495422e-02 -1.341076642274856567e-01 -1.973841935396194458e-01 -6.561810523271560669e-02 1.486975848674774170e-01 3.210777044296264648e-02 -4.146289429627358913e-04 2.406077831983566284e-01 -3.036838397383689880e-02 -2.558913528919219971e-01 2.767479605972766876e-02 2.923688292503356934e-02 -3.272510468959808350e-01 1.224162057042121887e-01 -1.019327864050865173e-01 2.609742283821105957e-01 2.869069278240203857e-01 2.202459797263145447e-02 -2.257954031229019165e-01 -4.307406023144721985e-02 -6.271895021200180054e-03 1.434117853641510010e-01 2.275247126817703247e-01 -1.594165116548538208e-01 -5.939538590610027313e-03 1.597224473953247070e-01 -2.533091306686401367e-01 2.368235290050506592e-01 -2.808522582054138184e-01
2.800360620021820068e-01 3.752208948135375977e-01 -1.072821244597434998e-01 -1.717875897884368896e-01 -4.908237606287002563e-02 -2.579259276390075684e-01 -5.568668991327285767e-02 1.385000348091125488e-01 4.780889302492141724e-02 -2.590052783489227295e-02 -3.240985050797462463e-02 2.924555838108062744e-01 6.310073658823966980e-03 -1.784588024020195007e-02 -7.719911634922027588e-02 -8.955173194408416748e-02 5.309216305613517761e-02 2.433570921421051025e-01 2.943948656320571899e-02 -4.185029119253158569e-02 -1.100795790553092957e-01 -5.993537977337837219e-02 -1.211998611688613892e-01 -2.575539052486419678e-01 -3.517771363258361816e-01 2.632388472557067871e-01 2.426506020128726959e-02 -3.314248621463775635e-01 4.215944185853004456e-02 -2.467836439609527588e-01 6.767818704247474670e-03 -1.307080686092376709e-01
9.401188790798187256e-02 -9.649758227169513702e-03 -2.065662294626235962e-02 1.924981772899627686e-01 6.313249468803405762e-02 8.458454161882400513e-03 3.340566530823707581e-02 1.103416085243225098e-01 1.635018922388553619e-02 -5.502469837665557861e-03 5.863932892680168152e-02 1.675606220960617065e-01 3.246685862541198730e-01 -2.402206063270568848e-01 -3.413358330726623535e-02 -3.701095283031463623e-01 3.071177601814270020e-01 -1.618117243051528931e-01 1.531243175268173218e-01 2.168292999267578125e-01 -2.567003965377807617e-01 -2.092108875513076782e-01 9.311732649803161621e-02 -2.160054147243499756e-01 -1.122461557388305664e-01 1.644246429204940796e-01 -2.346222102642059326e-02 -4.278160259127616882e-02 -1.782113760709762573e-01 -9.616091847419738770e-02 4.029363691806793213e-01 -4.271266236901283264e-02
2.280056178569793701e-01 2.532333135604858398e-01 1.434399187564849854e-02 2.799963653087615967e-01 1.118170395493507385e-01 9.074681252241134644e-02 1.307759732007980347e-01 3.755155578255653381e-02 7.624898105859756470e-02 -1.409913450479507446e-01 2.338089495897293091e-01 2.353293821215629578e-02 3.738879263401031494e-01 1.093982458114624023e-01 -1.154317706823348999e-02 -3.114764094352722168e-01 1.269963234663009644e-01 -7.510396093130111694e-02 1.707433164119720459e-01 1.987898200750350952e-01 3.083419501781463623e-01 -1.958855688571929932e-01 -7.174876332283020020e-02 -2.148560732603073120e-01 -2.353518968448042870e-03 1.993513405323028564e-01 1.117191463708877563e-01 2.786233648657798767e-02 -1.688861101865768433e-01 8.889307826757431030e-02 2.948119677603244781e-02 -2.659218907356262207e-01
8.191873133182525635e-02 1.926863640546798706e-01 -1.635869443416595459e-01 -2.102229148149490356e-01 -2.430811375379562378e-01 -1.712166965007781982e-01 -9.011913090944290161e-02 1.506824940443038940e-01 4.038476198911666870e-02 8.955413848161697388e-02 -1.416237950325012207e-01 -5.632527754642069340e-04 3.143108487129211426e-01 -2.496508657932281494e-01 -4.128662869334220886e-02 -4.108691513538360596e-01 3.407554328441619873e-01 -3.796185553073883057e-02 3.769441042095422745e-03 2.645176053047180176e-01 1.947685927152633667e-01 2.907089330255985260e-02 -5.716124922037124634e-02 2.604717388749122620e-02 2.230327725410461426e-01 -1.327996253967285156e-01 -1.194555386900901794e-01 -1.897775977849960327e-01 -9.396923333406448364e-02 -1.646421104669570923e-01 6.019764393568038940e-02 -1.309307962656021118e-01
1.248471513390541077e-01 2.118743509054183960e-01 9.152127057313919067e-02 3.452994301915168762e-02 -1.603775769472122192e-01 -1.923133134841918945e-01 -4.383390024304389954e-02 -1.132954061031341553e-01 7.349351793527603149e-02 9.287461638450622559e-03 -3.662867471575737000e-02 1.590119674801826477e-02 1.667540967464447021e-01 -2.558504641056060791e-01 5.802548676729202271e-02 -5.250381827354431152e-01 3.548484742641448975e-01 1.698829829692840576e-01 -1.169727966189384460e-01 1.377208381891250610e-01 3.628602251410484314e-02 1.318891644477844238e-01 -1.152930930256843567e-01 6.503162533044815063e-02 -1.308238506317138672e-01 -1.641694456338882446e-01 -2.975477576255798340e-01 -1.888315230607986450e-01 -2.729657590389251709e-01 -4.744025692343711853e-02 3.312643989920616150e-02 -5.773894861340522766e-02
5.676734447479248047e-02 -1.668834537267684937e-01 6.498897820711135864e-02 3.668254986405372620e-02 -1.294646859169006348e-01 -8.965192735195159912e-02 -4.090596139430999756e-01 -1.971608698368072510e-01 -1.155707985162734985e-01 2.647174708545207977e-02 3.442804813385009766e-01 2.258972376585006714e-01 2.947595417499542236e-01 -4.742258787155151367e-02 -4.865104565396904945e-04 -2.852467298507690430e-01 1.152550056576728821e-01 9.494295716285705566e-02 9.800579398870468140e-02 2.926840186119079590e-01 -5.978922173380851746e-02 -2.858015596866607666e-01 -2.813631594181060791e-01 2.885210327804088593e-03 2.092101983726024628e-02 1.460255980491638184e-01 -4.977654665708541870e-02 -1.723159998655319214e-01 -8.308054506778717041e-02 3.713405877351760864e-02 8.958353102207183838e-02 -1.612683683633804321e-01
2.615502774715423584e-01 1.937119960784912109e-01 -1.268350481986999512e-01 -1.813308745622634888e-01 -2.502439022064208984e-01 -6.088725104928016663e-02 6.910200417041778564e-02 7.048352062702178955e-02 -8.543911576271057129e-02 -1.477671265602111816e-01 3.087004274129867554e-02 2.192825525999069214e-01 5.577820912003517151e-02 -8.787757903337478638e-02 1.245278045535087585e-01 -3.332483470439910889e-01 3.574253246188163757e-02 3.710442781448364258e-01 3.386267125606536865e-01 -1.677915155887603760e-01 5.898499116301536560e-02 -4.772721603512763977e-02 -3.671257495880126953e-01 7.768484205007553101e-02 -4.394063726067543030e-02 2.431377619504928589e-01 -6.937140971422195435e-02 4.351776465773582458e-02 -1.601894944906234741e-01 3.726066648960113525e-02 -1.239347159862518311e-01 -1.222710534930229187e-01
1.697847694158554077e-01 6.613548099994659424e-02 -8.406363427639007568e-02 -2.849447429180145264e-01 -1.439296901226043701e-01 -2.730097174644470215e-01 1.789858788251876831e-01 -3.138689696788787842e-01 1.104620918631553650e-01 -1.424083299934864044e-02 3.105381429195404053e-01 -3.381064161658287048e-02 3.413447365164756775e-02 -2.157407402992248535e-01 1.891017258167266846e-01 -5.154412612318992615e-02 2.291907221078872681e-01 -1.550837308168411255e-01 4.887823760509490967e-02 1.861047893762588501e-01 6.252237409353256226e-02 -1.418474763631820679e-01 -4.741257056593894958e-02 -2.443764060735702515e-01 1.556526273488998413e-01 3.139140307903289795e-01 -1.706976592540740967e-01 -1.036811918020248413e-01 -2.456882745027542114e-01 8.144894242286682129e-02 4.104914143681526184e-02 -1.602878421545028687e-01
-8.853378146886825562e-02 5.259574204683303833e-02 -1.795343160629272461e-01 1.992115974426269531e-01 -5.118220672011375427e-02 1.143854707479476929e-01 -6.713129580020904541e-03 -5.483978241682052612e-02 -2.003788575530052185e-02 -4.320747405290603638e-02 -1.174841374158859253e-01 1.453809887170791626e-01 2.937688231468200684e-01 -1.176528725773096085e-02 2.742659300565719604e-02 -1.693790853023529053e-01 2.293608635663986206e-01 7.296919077634811401e-02 -1.420347765088081360e-02 2.373029440641403198e-01 -9.033214300870895386e-02 -4.511244967579841614e-02 7.024896144866943359e-02 -2.248444557189941406e-01 -5.411193147301673889e-02 4.970931112766265869e-01 -3.174064755439758301e-01 -3.819856047630310059e-01 -2.081093564629554749e-02 -2.098040729761123657e-01 -9.759154915809631348e-02 -1.218204274773597717e-01
2.064482681453227997e-02 1.824939996004104614e-01 -8.456312865018844604e-02 2.323731631040573120e-01 -1.285896897315979004e-01 2.320602685213088989e-01 2.628890275955200195e-01 -7.634627819061279297e-02 1.284743100404739380e-01 -1.307622790336608887e-01 2.831494510173797607e-01 3.639748394489288330e-01 1.616676896810531616e-01 -9.232818335294723511e-02 1.098475977778434753e-01 -1.873834282159805298e-01 1.467720326036214828e-02 -2.064775303006172180e-02 -2.822005748748779297e-01 2.846187949180603027e-01 1.152245849370956421e-01 -1.359789818525314331e-01 -2.215507030487060547e-01 1.139761414378881454e-02 1.362129487097263336e-02 3.276799619197845459e-01 -7.978731393814086914e-02 -1.433048248291015625e-01 4.087860509753227234e-02 9.773350507020950317e-02 -9.724532067775726318e-02 -1.851733773946762085e-01
3.457764983177185059e-01 -9.327820688486099243e-02 6.146282330155372620e-02 7.344702724367380142e-03 -1.381956785917282104e-01 -1.629589349031448364e-01 8.333873748779296875e-02 -1.730459034442901611e-01 -1.020017564296722412e-01 2.937395125627517700e-02 3.320787474513053894e-02 3.324307501316070557e-02 1.890332996845245361e-01 -2.053168565034866333e-01 1.780115067958831787e-01 -3.618636727333068848e-01 2.399804294109344482e-01 1.010308414697647095e-01 1.152090821415185928e-02 2.118954509496688843e-01 2.617887854576110840e-01 9.787694364786148071e-02 -2.211874723434448242e-01 1.683508157730102539e-01 6.511840969324111938e-02 -1.981607824563980103e-02 -2.287454158067703247e-01 -1.987917274236679077e-01 -3.975840508937835693e-01 5.902476608753204346e-02 -2.088833786547183990e-02 -6.846006214618682861e-02
1.212387531995773315e-01 3.356086462736129761e-02 1.391707658767700195e-01 -2.382067143917083740e-01 -1.917136758565902710e-01 -5.375427007675170898e-02 -5.811763927340507507e-02 -1.061776578426361084e-01 -2.807275019586086273e-02 3.285091370344161987e-02 -1.194683369249105453e-02 3.025694787502288818e-01 1.785284429788589478e-01 3.446430712938308716e-02 -9.847034700214862823e-03 -3.060311675071716309e-01 4.595670998096466064e-01 -1.640535145998001099e-01 -2.023038566112518311e-01 3.280268609523773193e-01 -1.081548631191253662e-01 -1.276764124631881714e-01 -3.196148574352264404e-02 -3.249097466468811035e-01 1.066618040204048157e-01 1.150885298848152161e-01 -1.133578345179557800e-01 -4.818542301654815674e-02 9.647347778081893921e-02 6.005275622010231018e-02 -2.261188924312591553e-01 -9.127324074506759644e-02
3.015082702040672302e-02 1.979068964719772339e-01 -1.282587647438049316e-01 1.880172640085220337e-01 -1.352358907461166382e-01 -3.815450891852378845e-02 1.455796658992767334e-01 2.564777731895446777e-01 -1.157044544816017151e-01 -7.480642199516296387e-02 1.635608822107315063e-01 2.824900858104228973e-02 3.269573301076889038e-02 1.791433840990066528e-01 1.621531844139099121e-01 -3.180624544620513916e-01 9.022998809814453125e-02 4.926835652440786362e-03 3.123634457588195801e-01 2.912243902683258057e-01 2.135446071624755859e-01 -2.198025025427341461e-02 -2.617436051368713379e-01 -9.055372327566146851e-02 -1.158235780894756317e-02 1.194048151373863220e-01 -7.935018092393875122e-02 -3.722391128540039062e-01 6.505511701107025146e-02 -1.730824112892150879e-01 2.747385799884796143e-01 -1.094910278916358948e-01
4.436326920986175537e-01 9.020936489105224609e-02 9.306182712316513062e-02 -1.747823879122734070e-02 -1.053359359502792358e-01 8.906370401382446289e-02 7.821728289127349854e-02 2.349604815244674683e-01 -9.185825288295745850e-02 -1.340815573930740356e-01 -7.546966522932052612e-02 -1.395788639783859253e-01 1.926321536302566528e-01 -2.006042301654815674e-01 2.140586376190185547e-01 6.440494954586029053e-02 1.188188493251800537e-01 2.476888746023178101e-01 7.069045305252075195e-02 4.374754801392555237e-02 2.433698251843452454e-02 5.824950709939002991e-02 -1.700040996074676514e-01 -1.623208671808242798e-01 2.503417432308197021e-02 5.080757737159729004e-01 -1.959695070981979370e-01 -2.254428416490554810e-01 -6.205011904239654541e-02 -1.770310997962951660e-01 4.066151380538940430e-02 1.920250430703163147e-02
3.690962493419647217e-02 -9.190797805786132812e-02 -4.553460329771041870e-02 -5.085143726319074631e-03 -1.890926361083984375e-01 -1.013510599732398987e-01 2.510732412338256836e-01 -1.688977181911468506e-01 -5.140531435608863831e-02 -4.540080949664115906e-02 -2.416698634624481201e-02 2.022514864802360535e-02 2.306673228740692139e-01 -2.376450598239898682e-01 2.493638247251510620e-01 -5.054799318313598633e-01 3.434477746486663818e-01 -2.020543515682220459e-01 1.210256945341825485e-02 2.481540292501449585e-02 2.542647123336791992e-01 1.888933219015598297e-02 3.924642503261566162e-02 1.204331871122121811e-02 -1.455785781145095825e-01 1.764343380928039551e-01 1.657956689596176147e-01 -3.753994032740592957e-02 2.494016140699386597e-01 -1.661241352558135986e-01 -8.936428278684616089e-02 -1.103907823562622070e-01
3.724467158317565918e-01 2.256247997283935547e-01 -7.492104917764663696e-02 -9.544831514358520508e-02 -1.189122498035430908e-01 -3.870280086994171143e-02 9.711604565382003784e-02 5.902719870209693909e-02 -6.520609557628631592e-02 -1.187326312065124512e-01 1.245880722999572754e-01 1.345944106578826904e-01 2.453259974718093872e-01 -1.585635691881179810e-01 1.460348069667816162e-01 -2.299287468194961548e-01 1.156646087765693665e-01 2.943418920040130615e-01 3.886640071868896484e-01 -1.468802839517593384e-01 -1.281939330510795116e-04 -1.144166663289070129e-01 -2.650736272335052490e-01 6.046568602323532104e-02 -6.709582358598709106e-02 1.796139776706695557e-01 -1.009765490889549255e-01 -1.126075461506843567e-01 -1.862514615058898926e-01 1.306495070457458496e-01 -2.893084585666656494e-01 -2.887048572301864624e-02
1.664353348314762115e-02 -7.298601418733596802e-02 -5.347800999879837036e-02 -4.809307865798473358e-04 -2.814173698425292969e-01 -1.622472256422042847e-01 -2.420178428292274475e-02 -2.114251106977462769e-01 1.124026775360107422e-01 -5.388713255524635315e-02 1.418122202157974243e-01 1.078486815094947815e-01 2.208515405654907227e-01 -1.894001066684722900e-01 1.582485735416412354e-01 -3.748313188552856445e-01 3.311837911605834961e-01 2.092317305505275726e-02 1.039379090070724487e-01 4.802368581295013428e-02 1.245406046509742737e-01 7.717259228229522705e-02 -1.083484813570976257e-01 2.094275951385498047e-01 -1.486290246248245239e-02 3.069943189620971680e-01 -2.162921279668807983e-01 1.124204099178314209e-01 -2.771928310394287109e-01 -1.694194674491882324e-01 2.736018002033233643e-01 -9.317512065172195435e-02
1.333290189504623413e-01 2.484522201120853424e-02 -2.120447605848312378e-01 5.472216755151748657e-02 1.657041013240814209e-01 -1.149428635835647583e-01 1.751825362443923950e-01 -8.046289533376693726e-02 1.778933107852935791e-01 -2.469842880964279175e-01 -5.794582515954971313e-02 6.727549433708190918e-02 1.829418540000915527e-01 2.500662347301840782e-03 1.348987817764282227e-01 -2.232800722122192383e-01 3.501760959625244141e-02 2.673537135124206543e-01 1.512006521224975586e-01 2.673380374908447266e-01 1.177537217736244202e-01 -1.327402293682098389e-01 3.793076053261756897e-02 -8.935149013996124268e-02 3.259266540408134460e-02 3.989496231079101562e-01 1.723475456237792969e-01 -4.287023544311523438e-01 -2.455789297819137573e-01 -5.756715545430779457e-04 -1.530356239527463913e-02 -1.075131520628929138e-01
2.192578762769699097e-01 2.044609002768993378e-02 -2.716985344886779785e-01 -1.834875158965587616e-02 -4.496309161186218262e-02 -2.205468267202377319e-01 4.496063292026519775e-02 2.157619595527648926e-01 -9.656744077801704407e-03 -2.861933410167694092e-01 5.944772064685821533e-02 -5.494430288672447205e-02 5.922235548496246338e-02 -2.158188819885253906e-02 1.686087548732757568e-01 -3.244334757328033447e-01 2.246030606329441071e-02 2.014523893594741821e-01 -1.699208170175552368e-01 2.281096279621124268e-01 2.032946050167083740e-01 2.060361206531524658e-02 -1.169247105717658997e-01 -1.610579192638397217e-01 3.345058858394622803e-02 2.701587378978729248e-01 -1.534861326217651367e-01 -4.427326321601867676e-01 1.692820340394973755e-01 5.605671182274818420e-02 -8.790800720453262329e-02 -1.238629370927810669e-01
1.925394386053085327e-01 2.038131058216094971e-01 -1.587333530187606812e-02 -1.496071089059114456e-02 -1.117370575666427612e-01 -2.054913491010665894e-01 2.324039191007614136e-01 -2.059209048748016357e-01 -7.772664725780487061e-02 -1.889577805995941162e-01 4.441549628973007202e-02 1.524063795804977417e-01 4.262807965278625488e-01 -1.750609874725341797e-01 1.267692297697067261e-01 -1.451133638620376587e-01 -1.721712574362754822e-02 3.483072221279144287e-01 2.409371137619018555e-01 -4.908768925815820694e-03 8.778624981641769409e-02 -1.133802458643913269e-01 -2.889910340309143066e-01 1.513641923666000366e-01 -9.281022101640701294e-02 2.889988720417022705e-01 3.623636439442634583e-02 -1.675042361021041870e-01 -8.120353519916534424e-02 1.328075975179672241e-01 -3.004716522991657257e-02 -5.660451017320156097e-03
-2.035472914576530457e-02 8.474660664796829224e-02 -1.191995441913604736e-01 -2.138764411211013794e-01 -4.189795255661010742e-01 -1.396858990192413330e-01 2.696980834007263184e-01 6.514518707990646362e-02 1.244015917181968689e-01 9.404560178518295288e-02 2.769815027713775635e-01 1.650893688201904297e-01 5.634027719497680664e-02 -2.361503243446350098e-01 2.043918669223785400e-01 -2.151777595281600952e-01 2.214895635843276978e-01 1.067248284816741943e-01 -2.151088863611221313e-01 1.143812239170074463e-01 -5.773694813251495361e-02 -3.424769267439842224e-02 -6.290506571531295776e-02 -1.001819670200347900e-01 2.167668193578720093e-01 2.395780384540557861e-01 -8.594627678394317627e-02 2.228213706985116005e-03 -3.038772940635681152e-01 7.682606577873229980e-02 -1.103987321257591248e-01 -1.568159013986587524e-01
-2.556208521127700806e-02 -9.800541214644908905e-03 -9.476868808269500732e-02 -9.577906457707285881e-04 -1.052460819482803345e-01 -7.285014539957046509e-02 3.835573494434356689e-01 -2.044850587844848633e-01 5.510647222399711609e-02 1.176039688289165497e-02 8.791542798280715942e-02 -7.006994634866714478e-02 2.301263511180877686e-01 -1.199959367513656616e-01 2.057825028896331787e-01 -4.877803027629852295e-01 3.431376814842224121e-01 -2.209156155586242676e-01 2.026653103530406952e-02 7.915144413709640503e-02 8.165760338306427002e-02 -2.369444631040096283e-02 1.237584799528121948e-01 -5.033541470766067505e-02 -1.930569857358932495e-01 1.870197951793670654e-01 2.472133189439773560e-01 -5.530175194144248962e-02 1.773254014551639557e-02 -1.815476566553115845e-01 -8.628090471029281616e-02 -2.146315127611160278e-01
-1.107581239193677902e-02 2.033872604370117188e-01 -2.374674379825592041e-01 2.292696386575698853e-01 1.010568290948867798e-01 -1.193429604172706604e-01 1.403721272945404053e-01 -2.728691101074218750e-01 1.909219026565551758e-01 2.193827880546450615e-03 2.828275263309478760e-01 1.360165178775787354e-01 1.975773721933364868e-01 1.824583671987056732e-02 -1.119270846247673035e-01 -3.614901006221771240e-01 2.482219636440277100e-01 1.102173849940299988e-01 9.642573446035385132e-02 3.052399754524230957e-01 5.712468177080154419e-02 -2.957445755600929260e-02 -4.726443905383348465e-03 -1.465969830751419067e-01 2.537927329540252686e-01 3.119124472141265869e-01 1.441633552312850952e-01 2.439419552683830261e-02 -1.193364709615707397e-01 -9.501236677169799805e-02 -5.331041663885116577e-02 4.844802618026733398e-02
-4.718091338872909546e-02 1.303424239158630371e-01 -1.460595130920410156e-01 -1.486162096261978149e-01 -8.512495458126068115e-02 -1.516767889261245728e-01 2.033900022506713867e-01 6.880394369363784790e-02 -6.087861582636833191e-02 -1.485693752765655518e-01 -1.862955987453460693e-01 -1.557767987251281738e-01 2.971444427967071533e-01 -1.237031742930412292e-01 2.290108501911163330e-01 -1.248250454664230347e-01 1.573587954044342041e-01 2.272896096110343933e-02 -1.325921714305877686e-01 2.160038501024246216e-01 -1.247486993670463562e-01 -7.941294461488723755e-02 -2.698444426059722900e-01 -1.208290383219718933e-01 5.879260972142219543e-02 2.211759835481643677e-01 -1.799949258565902710e-01 -5.317807570099830627e-02 -2.361111193895339966e-01 -4.536485373973846436e-01 -2.106929123401641846e-01 -1.108847558498382568e-01
1.730396598577499390e-01 2.740859389305114746e-01 -8.870697021484375000e-02 -7.109391689300537109e-02 -6.958442926406860352e-02 1.050740033388137817e-01 -1.420457661151885986e-01 3.859475627541542053e-02 3.822369873523712158e-02 -2.122042030096054077e-01 1.048413943499326706e-02 2.087784260511398315e-01 8.684545010328292847e-02 1.481109261512756348e-01 4.216062277555465698e-02 -1.935048848390579224e-01 -1.376992613077163696e-01 2.012576013803482056e-01 7.901538163423538208e-02 3.128012120723724365e-01 -1.697439998388290405e-01 -1.153461188077926636e-01 -2.440007179975509644e-01 -1.188965365290641785e-01 -1.840854436159133911e-02 4.244459271430969238e-01 -7.974138855934143066e-02 -4.066046476364135742e-01 -3.696002438664436340e-02 -1.923843324184417725e-01 6.659129261970520020e-02 1.059973612427711487e-01
-1.435853987932205200e-01 6.667955964803695679e-02 -6.134378537535667419e-02 -3.501675650477409363e-02 6.804969161748886108e-02 1.213568896055221558e-01 -4.563469439744949341e-02 -2.453941851854324341e-03 -4.081127941608428955e-01 -1.379984021186828613e-01 -1.467836350202560425e-01 2.020680606365203857e-01 -2.598540298640727997e-02 -1.414719521999359131e-01 -1.015273928642272949e-01 -3.049116730690002441e-01 1.948157995939254761e-01 2.233689278364181519e-01 4.019940644502639771e-02 2.998936474323272705e-01 -1.903969421982765198e-02 -4.693438485264778137e-02 -1.808264255523681641e-01 -8.861990272998809814e-02 -3.291670978069305420e-02 3.882815241813659668e-01 -8.262087404727935791e-02 -3.554696738719940186e-01 3.208181634545326233e-02 -9.678008407354354858e-02 -1.186677515506744385e-01 -2.110242247581481934e-01
4.477906227111816406e-01 9.794215857982635498e-02 -2.490766942501068115e-01 -1.741530746221542358e-01 -1.098173633217811584e-01 -3.164435550570487976e-02 9.997526556253433228e-02 -7.195411622524261475e-02 -2.590709030628204346e-01 3.489724919199943542e-02 5.646933615207672119e-02 1.189051643013954163e-01 2.001508027315139771e-01 -3.035029582679271698e-02 1.804608553647994995e-01 -2.724190652370452881e-01 2.622861564159393311e-01 2.986520826816558838e-01 2.903406023979187012e-01 -8.797222375869750977e-02 1.239447817206382751e-01 -1.614861637353897095e-01 -1.356162279844284058e-01 1.814404316246509552e-02 -3.898731991648674011e-02 2.737984359264373779e-01 -3.104196488857269287e-02 1.091438010334968567e-01 -1.042005047202110291e-01 6.826408952474594116e-02 -1.398064941167831421e-01 -3.544047847390174866e-02
1.396626979112625122e-01 -9.272205643355846405e-03 -2.717559635639190674e-01 -1.120990663766860962e-01 2.969315275549888611e-03 -3.697696328163146973e-02 -3.701124340295791626e-02 2.762767076492309570e-01 5.380825325846672058e-02 -1.133650988340377808e-01 2.276623994112014771e-02 9.202797710895538330e-02 1.985280402004718781e-02 8.311233669519424438e-02 2.785493731498718262e-01 -4.495142400264739990e-01 8.235813002102077007e-04 2.298982739448547363e-01 1.173905655741691589e-01 2.201474010944366455e-01 6.136149168014526367e-02 -1.406875997781753540e-01 -1.530399918556213379e-01 -2.333128750324249268e-01 -1.106843873858451843e-01 4.354118108749389648e-01 7.114570122212171555e-03 -1.959666460752487183e-01 -1.774836033582687378e-01 -6.424156576395034790e-02 1.021221056580543518e-01 1.921449042856693268e-02
2.851224243640899658e-01 1.185374930500984192e-01 -2.756894528865814209e-01 -8.559299260377883911e-02 -1.074514389038085938e-01 -4.064681939780712128e-03 -1.227900534868240356e-01 1.292602121829986572e-01 9.677645750343799591e-03 -2.601443976163864136e-02 -2.220743522047996521e-02 1.979584991931915283e-02 1.777298301458358765e-01 1.308311522006988525e-01 3.987880796194076538e-02 -3.201227486133575439e-01 -8.419452235102653503e-03 1.881152689456939697e-01 1.742923855781555176e-01 2.455095648765563965e-01 4.864490404725074768e-02 -1.611330658197402954e-01 -2.900156378746032715e-02 -1.284964829683303833e-01 -2.586835920810699463e-01 4.857177436351776123e-01 5.760438274592161179e-03 -2.927633821964263916e-01 -1.908700764179229736e-01 -9.306800365447998047e-02 1.189591288566589355e-01 6.265660375356674194e-02
-1.374085992574691772e-01 -2.316994592547416687e-02 5.178917944431304932e-02 2.660960853099822998e-01 -7.184976339340209961e-02 -4.851836711168289185e-02 2.508917748928070068e-01 1.903725042939186096e-02 5.694352462887763977e-02 -8.078058063983917236e-02 2.283249050378799438e-01 2.358006089925765991e-01 -1.158436462283134460e-01 -3.352408409118652344e-01 -5.649490654468536377e-02 -2.255700230598449707e-01 2.911103665828704834e-01 8.207296580076217651e-02 3.017128705978393555e-01 1.905204057693481445e-01 1.099938005208969116e-01 1.388721466064453125e-01 -1.167514622211456299e-01 -1.190613284707069397e-01 -6.413611024618148804e-02 2.457299977540969849e-01 -1.036376059055328369e-01 -1.958766132593154907e-01 2.367986291646957397e-01 -2.694015763700008392e-02 1.239117905497550964e-01 -2.740917801856994629e-01
2.245907783508300781e-01 3.365515172481536865e-02 -1.162381470203399658e-01 -1.819163411855697632e-01 -2.777809500694274902e-01 -1.093861088156700134e-01 9.172175079584121704e-02 -2.057218551635742188e-01 -8.102302253246307373e-02 -1.884261518716812134e-01 -1.114791375584900379e-03 -9.737449139356613159e-02 7.918207906186580658e-03 -1.559278815984725952e-01 2.208615243434906006e-01 -2.218234241008758545e-01 1.993421167135238647e-01 -6.245030835270881653e-02 1.520286649465560913e-01 4.849958121776580811e-01 7.941424101591110229e-02 -1.482926495373249054e-02 -1.093858927488327026e-01 8.789095282554626465e-02 2.852736711502075195e-01 -7.067029923200607300e-02 -2.467223107814788818e-01 1.051902398467063904e-01 2.348939478397369385e-01 -8.366237580776214600e-02 -1.041994616389274597e-01 -1.688605248928070068e-01
-8.163540624082088470e-03 -6.057408452033996582e-02 -1.075954213738441467e-01 4.737162496894598007e-03 -2.549320161342620850e-01 -6.901646405458450317e-02 1.473370343446731567e-01 2.496559917926788330e-01 8.382841944694519043e-02 2.110073715448379517e-02 2.968971133232116699e-01 -2.818097472190856934e-01 1.402424573898315430e-01 -2.268015146255493164e-01 1.469914317131042480e-01 -3.950443267822265625e-01 2.447811812162399292e-01 -2.006263881921768188e-01 2.124516367912292480e-01 1.870729029178619385e-01 -6.607338786125183105e-02 -2.133628875017166138e-01 -2.991099469363689423e-02 -3.996332362294197083e-02 -2.453056424856185913e-01 2.602791488170623779e-01 -1.253644973039627075e-01 -5.346363037824630737e-02 -4.620630294084548950e-02 -1.654815510846674442e-03 -6.044875085353851318e-02 1.486478000879287720e-01
-5.400018393993377686e-02 1.138143427670001984e-02 8.539060503244400024e-02 8.213071525096893311e-02 8.209528774023056030e-02 -7.548867166042327881e-02 5.462201312184333801e-02 -7.584552466869354248e-02 1.266657561063766479e-01 -1.617872267961502075e-01 1.274368166923522949e-01 1.291008144617080688e-01 1.957781314849853516e-01 -2.551060318946838379e-01 9.287559986114501953e-02 -2.810603082180023193e-01 1.513286381959915161e-01 -1.733758896589279175e-01 -1.890826970338821411e-01 5.726192593574523926e-01 -1.194742172956466675e-01 7.444752007722854614e-02 -1.490282267332077026e-01 -2.620750293135643005e-02 1.521564573049545288e-01 1.535021960735321045e-01 -6.572589278221130371e-02 -2.877977788448333740e-01 -2.028349041938781738e-01 -1.078614816069602966e-01 -2.027292102575302124e-01 -9.237356483936309814e-02
3.613228797912597656e-01 1.848123222589492798e-01 -1.283069550991058350e-01 -1.870966404676437378e-01 -2.412562966346740723e-01 -5.069743096828460693e-02 1.496096551418304443e-01 -4.008297342807054520e-03 -9.129241853952407837e-02 -1.902044713497161865e-01 2.182283997535705566e-02 1.476173996925354004e-01 1.558579504489898682e-01 -1.311248540878295898e-01 9.576613456010818481e-02 -1.964707523584365845e-01 2.212329059839248657e-01 3.340104222297668457e-01 2.375213950872421265e-01 -2.045036256313323975e-01 1.538023501634597778e-01 -9.684662520885467529e-02 -3.400954008102416992e-01 2.061656303703784943e-02 -1.446688175201416016e-01 2.119112163782119751e-01 -1.599237620830535889e-01 6.435651332139968872e-02 -1.333636045455932617e-01 -8.534260094165802002e-02 -1.192232072353363037e-01 -4.366010800004005432e-02
3.956703841686248779e-01 -2.340885065495967865e-02 -3.473058640956878662e-01 -6.813308596611022949e-02 -9.149792790412902832e-02 -1.043399125337600708e-01 8.936382085084915161e-02 1.106631569564342499e-02 -2.832428216934204102e-01 1.470230817794799805e-01 1.858545392751693726e-01 1.965454071760177612e-01 -6.878168880939483643e-02 -1.131266951560974121e-01 -7.206594198942184448e-02 -1.661003679037094116e-01 9.156956337392330170e-03 -8.171376585960388184e-02 3.337039947509765625e-01 6.457632780075073242e-02 1.871758401393890381e-01 -2.972124218940734863e-01 -6.802066415548324585e-02 5.601355060935020447e-02 1.423437297344207764e-01 3.307497501373291016e-01 -7.430329173803329468e-02 -1.903618574142456055e-01 -9.510993212461471558e-02 -1.542051285505294800e-01 -1.160467136651277542e-02 8.450677245855331421e-02
8.968066424131393433e-02 5.944676697254180908e-02 -4.222109913825988770e-02 7.392196357250213623e-02 1.059252172708511353e-01 -1.591976732015609741e-02 1.434872448444366455e-01 -1.044494733214378357e-01 1.150372102856636047e-01 -1.952166319824755192e-03 1.996969729661941528e-01 -1.379312872886657715e-01 3.031678199768066406e-01 7.465167343616485596e-02 -2.759120762348175049e-01 -3.927835226058959961e-01 3.578803539276123047e-01 -1.507406681776046753e-01 2.486766129732131958e-01 1.619931906461715698e-01 1.975334882736206055e-01 -1.066624280065298080e-02 -1.039170194417238235e-02 -3.247512578964233398e-01 -2.156298048794269562e-02 3.301415145397186279e-01 -6.037751957774162292e-02 -1.276921629905700684e-01 -6.071620061993598938e-02 -4.614604637026786804e-02 -1.044755280017852783e-01 -9.189984947443008423e-02
1.968455910682678223e-01 -2.895412594079971313e-02 -8.005776256322860718e-02 -4.097916185855865479e-02 -8.915582299232482910e-02 3.267690837383270264e-01 -3.047603555023670197e-02 -3.392603620886802673e-02 3.149438276886940002e-02 -1.043646931648254395e-01 2.775817364454269409e-02 7.680055499076843262e-02 1.937000602483749390e-01 -3.114532232284545898e-01 1.002329811453819275e-01 -2.675468623638153076e-01 1.790478974580764771e-01 -8.824712783098220825e-02 1.141589879989624023e-01 2.383402734994888306e-01 -1.686299145221710205e-01 -1.234359294176101685e-01 3.225618898868560791e-01 -1.860334724187850952e-01 -1.792642176151275635e-01 1.723780483007431030e-01 1.916912496089935303e-01 -2.870752811431884766e-01 -6.223478168249130249e-02 -3.279390633106231689e-01 8.098123222589492798e-02 -9.910081326961517334e-02
-3.633917123079299927e-02 2.851949334144592285e-01 -1.477424204349517822e-01 -2.101935148239135742e-01 -7.179879583418369293e-03 -2.139220088720321655e-01 2.929387986660003662e-01 -3.426173329353332520e-01 1.357313394546508789e-01 -2.424233965575695038e-02 3.517832458019256592e-01 1.574946045875549316e-01 -4.436441138386726379e-02 -9.933613985776901245e-02 -3.624690324068069458e-02 -2.646376490592956543e-01 1.313406378030776978e-01 -4.890111088752746582e-02 1.171067208051681519e-01 2.724424898624420166e-01 7.943254709243774414e-02 5.663643404841423035e-02 -2.288376837968826294e-01 7.484860252588987350e-03 1.543887406587600708e-01 1.444849371910095215e-01 -1.066529899835586548e-01 -6.163723766803741455e-02 -3.316689133644104004e-01 -7.204140722751617432e-02 -2.027810551226139069e-02 -8.098697662353515625e-02
2.352058589458465576e-01 1.659279018640518188e-01 1.822157204151153564e-02 2.021609842777252197e-01 -3.607667088508605957e-01 -6.206464394927024841e-02 1.012011840939521790e-01 4.126914590597152710e-02 2.142677307128906250e-01 -1.408607065677642822e-01 2.063384503126144409e-01 -1.591884046792984009e-01 9.990485757589340210e-02 7.957351393997669220e-03 6.861075013875961304e-02 -3.382399678230285645e-01 2.722729146480560303e-01 -1.609652340412139893e-01 -1.885832250118255615e-01 3.279157280921936035e-01 2.561311051249504089e-02 -7.883262820541858673e-03 -2.319241017103195190e-01 8.409695327281951904e-02 2.469418495893478394e-01 1.673514991998672485e-01 -7.118127495050430298e-02 -3.379156067967414856e-02 -1.491659432649612427e-01 7.532080262899398804e-02 -1.046747863292694092e-01 -1.684600859880447388e-01
1.402537524700164795e-01 1.727912575006484985e-02 1.346550881862640381e-01 -8.404732495546340942e-02 -5.810206383466720581e-02 1.641844660043716431e-01 -1.351488530635833740e-01 -6.029482558369636536e-02 3.177757263183593750e-01 -1.573589891195297241e-01 3.877570033073425293e-01 -1.587659120559692383e-01 1.742608696222305298e-01 -1.376279890537261963e-01 3.382863476872444153e-03 -2.591815292835235596e-01 2.734684944152832031e-01 2.844030857086181641e-01 5.556821450591087341e-02 -6.405510008335113525e-02 -3.995243925601243973e-03 -1.173987388610839844e-01 -1.100822165608406067e-01 1.575558632612228394e-01 -1.127854287624359131e-01 3.686557412147521973e-01 -6.682337075471878052e-02 -3.169511631131172180e-02 6.707077380269765854e-03 -2.429948300123214722e-01 -1.379737555980682373e-01 -1.974180340766906738e-01
9.543194621801376343e-02 -8.203051984310150146e-02 6.793087348341941833e-03 1.369318664073944092e-01 5.023291707038879395e-02 1.438750922679901123e-01 1.932397037744522095e-01 -1.625504046678543091e-01 9.157890826463699341e-02 -4.311285167932510376e-02 3.736790120601654053e-01 -1.816432476043701172e-01 2.354002892971038818e-01 -2.079448252916336060e-01 9.137327969074249268e-02 -2.732148766517639160e-01 1.238215118646621704e-01 1.177993938326835632e-01 1.192108988761901855e-01 6.792038679122924805e-03 2.669138275086879730e-02 -2.248320728540420532e-01 -3.949429988861083984e-01 -2.460384182631969452e-02 -1.378404907882213593e-02 1.330308467149734497e-01 2.030803710222244263e-01 -2.946915924549102783e-01 -1.397264897823333740e-01 3.613088279962539673e-02 1.855712085962295532e-01 -2.475957423448562622e-01
-4.744990542531013489e-02 1.685421317815780640e-01 -1.564789414405822754e-01 -2.176250219345092773e-01 -1.560925394296646118e-01 9.553783386945724487e-02 -6.140246614813804626e-02 -1.915765181183815002e-02 6.637118756771087646e-02 7.684391736984252930e-02 2.615511417388916016e-01 -1.473420560359954834e-01 -1.657241433858871460e-01 -1.015854254364967346e-01 1.854391247034072876e-01 -2.632793784141540527e-01 4.089519381523132324e-02 3.884702324867248535e-01 1.912535354495048523e-02 3.116745948791503906e-01 -3.735037147998809814e-01 5.902971606701612473e-03 -8.848384022712707520e-02 3.657631948590278625e-02 1.168536245822906494e-01 1.663233786821365356e-01 -7.341757416725158691e-02 -6.259675323963165283e-02 -5.753431003540754318e-03 -2.836847603321075439e-01 5.363722890615463257e-02 -2.917882502079010010e-01
-1.179899349808692932e-01 -7.848742604255676270e-02 -8.466953784227371216e-02 8.310090005397796631e-02 -6.917305290699005127e-02 -5.350643396377563477e-02 1.595037430524826050e-01 -1.549453195184469223e-02 -2.420531399548053741e-02 -1.666307747364044189e-01 1.946344822645187378e-01 1.592554301023483276e-01 -1.239788681268692017e-01 -4.747921973466873169e-02 -1.518973410129547119e-01 -3.508581519126892090e-01 9.087015688419342041e-02 1.337970197200775146e-01 3.203780949115753174e-01 7.450820505619049072e-02 -4.637798666954040527e-01 3.772817924618721008e-02 3.264776244759559631e-02 -1.471920907497406006e-01 7.523565739393234253e-02 1.823702454566955566e-01 -1.778738051652908325e-01 -1.875612139701843262e-01 -3.006325066089630127e-01 -3.014915585517883301e-01 2.087529981508851051e-03 -1.284519135951995850e-01
1.909488141536712646e-01 6.561751663684844971e-02 -6.354976445436477661e-02 -5.290200561285018921e-02 -2.434193789958953857e-01 -2.218829840421676636e-01 2.227599471807479858e-01 1.742435395717620850e-01 3.206395776942372322e-03 -7.100164890289306641e-02 -2.326648868620395660e-02 1.458037942647933960e-01 2.810159325599670410e-01 -1.071854904294013977e-01 9.787882864475250244e-02 -5.642639938741922379e-03 1.648438721895217896e-02 -3.044860064983367920e-02 -1.196447852998971939e-02 1.437945663928985596e-01 -1.215429902076721191e-01 -1.231552362442016602e-01 -1.056880224496126175e-02 -2.868223190307617188e-01 -1.754829436540603638e-01 5.138429999351501465e-01 -2.055954188108444214e-01 -2.058742493391036987e-01 -5.796189978718757629e-02 -1.823362559080123901e-01 1.959109157323837280e-01 2.195403873920440674e-01
1.903944313526153564e-01 -3.043113276362419128e-02 -5.063687264919281006e-02 -2.143565006554126740e-02 -1.179773211479187012e-01 -2.231607586145401001e-01 -1.804785281419754028e-01 -1.123901642858982086e-02 9.579481929540634155e-02 -1.209632400423288345e-02 1.152401119470596313e-01 -1.131739690899848938e-01 1.018082797527313232e-01 -3.434275984764099121e-01 -7.026935368776321411e-02 -1.822954863309860229e-01 2.329826503992080688e-01 -2.044655531644821167e-01 -6.774829328060150146e-02 2.648635804653167725e-01 -3.768872097134590149e-02 -1.822167038917541504e-01 9.552609920501708984e-02 -3.211633563041687012e-01 -1.882410198450088501e-01 3.187083303928375244e-01 1.452840119600296021e-01 -3.527097404003143311e-01 1.658214479684829712e-01 -1.709067821502685547e-01 -4.985436797142028809e-02 4.535145312547683716e-02
1.148595381528139114e-02 6.427748501300811768e-02 -1.794265061616897583e-01 -2.045397162437438965e-01 -2.962415814399719238e-01 -1.502003148198127747e-02 1.259051114320755005e-01 5.079517513513565063e-02 1.862004101276397705e-01 -1.473645716905593872e-01 1.874962300062179565e-01 2.061131894588470459e-01 1.941066235303878784e-02 -2.990779876708984375e-01 1.780530661344528198e-01 -8.816380798816680908e-02 3.071150183677673340e-01 -8.434821665287017822e-02 -1.515043228864669800e-01 2.398518323898315430e-01 -9.002400189638137817e-02 -1.250793784856796265e-01 6.804507225751876831e-02 -1.251845508813858032e-01 1.676465421915054321e-01 3.702530562877655029e-01 -3.904023393988609314e-02 7.666995376348495483e-02 -3.640451729297637939e-01 5.618800595402717590e-02 -3.143103793263435364e-02 -1.293382942676544189e-01
1.107495501637458801e-01 -1.610863953828811646e-01 -7.246753573417663574e-02 2.445132471621036530e-02 -1.265098601579666138e-01 -8.383713662624359131e-02 2.478173822164535522e-01 1.945578604936599731e-01 1.049814298748970032e-01 -5.875517055392265320e-02 1.953033357858657837e-02 -1.831992715597152710e-01 2.628821432590484619e-01 -2.753583192825317383e-01 1.941988915205001831e-01 -3.223474621772766113e-01 1.907999962568283081e-01 -1.250902265310287476e-01 8.475750684738159180e-02 3.354179263114929199e-01 -1.369653195142745972e-01 -2.957835793495178223e-01 -2.113936096429824829e-01 -2.077805437147617340e-02 3.092955984175205231e-02 -1.619113236665725708e-02 -2.441962063312530518e-01 -5.197810381650924683e-02 -1.480875015258789062e-01 -1.653147190809249878e-01 -2.032621800899505615e-01 1.464081108570098877e-01
-5.042543262243270874e-02 2.495941817760467529e-01 -1.761330366134643555e-01 9.796856343746185303e-02 -4.894109070301055908e-01 -9.091092646121978760e-02 -1.424720138311386108e-01 2.252102047204971313e-01 -8.572290837764739990e-02 3.041683733463287354e-01 -3.009734302759170532e-02 1.363544166088104248e-01 -1.969494968652725220e-01 -1.390206068754196167e-01 9.500921517610549927e-02 -2.464432120323181152e-01 1.740812063217163086e-01 5.621336773037910461e-02 3.436624631285667419e-02 1.339055895805358887e-01 -2.034828811883926392e-01 3.168653696775436401e-02 -5.811461433768272400e-02 -1.924640871584415436e-02 -1.998052150011062622e-01 1.234391331672668457e-01 -8.629943430423736572e-02 -2.318769395351409912e-01 -2.229989618062973022e-01 -4.337790608406066895e-02 4.996910691261291504e-02 -2.434696704149246216e-01
2.294692248106002808e-01 2.219116091728210449e-01 -5.702630616724491119e-03 -3.536773845553398132e-02 -2.371111661195755005e-01 -8.354891836643218994e-02 3.015550412237644196e-02 1.788939684629440308e-01 1.010410934686660767e-01 -2.468702793121337891e-01 4.077767953276634216e-02 -1.398074328899383545e-01 -3.930527716875076294e-03 -8.734343945980072021e-02 -1.211403496563434601e-02 -3.061506450176239014e-01 4.051544070243835449e-01 -1.354941725730895996e-01 -2.244803160429000854e-01 2.666135728359222412e-01 -1.859439760446548462e-01 4.610122181475162506e-03 -2.668864727020263672e-01 6.567571312189102173e-02 2.150527089834213257e-01 1.049991324543952942e-01 -5.556562915444374084e-02 -2.007102780044078827e-02 -1.878998130559921265e-01 4.743200168013572693e-02 -1.252730637788772583e-01 -2.805088460445404053e-01
1.502867639064788818e-01 -1.232204958796501160e-01 -5.032143741846084595e-02 -1.273139268159866333e-01 -3.160833939909934998e-02 6.373824924230575562e-02 1.692397333681583405e-02 -3.877521678805351257e-02 -5.263813585042953491e-02 1.376448720693588257e-01 -1.276527345180511475e-02 2.697577476501464844e-01 1.268139928579330444e-01 1.964703015983104706e-02 3.308925330638885498e-01 -3.548825085163116455e-01 1.793009638786315918e-01 -1.873759925365447998e-01 1.811383850872516632e-02 4.857196211814880371e-01 -1.069572642445564270e-01 5.536351352930068970e-02 -1.447809785604476929e-01 -2.141174972057342529e-01 1.899422705173492432e-02 1.315250247716903687e-01 -1.005819737911224365e-01 -2.670625746250152588e-01 1.875743269920349121e-01 -8.461973071098327637e-02 -2.445152252912521362e-01 6.352634727954864502e-02
7.978022843599319458e-02 3.925326764583587646e-01 -2.737385630607604980e-01 9.904804825782775879e-02 -8.871825784444808960e-02 -6.440707296133041382e-02 2.561290375888347626e-02 2.630783617496490479e-01 1.056696847081184387e-01 -6.256774812936782837e-02 1.071920171380043030e-01 4.017145037651062012e-01 1.683944463729858398e-01 -2.161878198385238647e-01 1.044161096215248108e-01 -2.878929674625396729e-01 2.113690972328186035e-01 -6.108977645635604858e-02 2.036053240299224854e-01 1.849965751171112061e-01 -1.299865990877151489e-01 1.310025602579116821e-01 8.969580382108688354e-02 -3.237713873386383057e-02 -1.987448781728744507e-01 -5.995688214898109436e-02 1.196804866194725037e-01 -1.181752458214759827e-01 -3.382121771574020386e-02 1.839952319860458374e-01 -1.080541759729385376e-01 -1.755094975233078003e-01
2.408587038516998291e-01 1.252625286579132080e-01 6.428677588701248169e-02 -8.018177002668380737e-02 -2.947092950344085693e-01 -9.722980856895446777e-02 1.167172491550445557e-01 3.784058392047882080e-01 -6.968179717659950256e-03 -3.368832170963287354e-02 1.547451466321945190e-01 -2.825716324150562286e-02 2.283520698547363281e-01 1.433193236589431763e-01 1.214648261666297913e-01 -1.651240140199661255e-01 1.219541132450103760e-01 1.287941932678222656e-01 7.468963414430618286e-02 2.288830727338790894e-01 1.196160838007926941e-01 3.221070021390914917e-02 -1.494638025760650635e-01 -1.954986527562141418e-02 2.401839792728424072e-01 -2.554632537066936493e-02 -2.005880698561668396e-02 -1.195599436759948730e-01 -4.891331866383552551e-02 -5.342546105384826660e-01 -1.289936304092407227e-01 -1.303420364856719971e-01
2.527091205120086670e-01 -2.157036513090133667e-01 -4.384578391909599304e-02 -6.346639245748519897e-03 7.438325881958007812e-02 1.188648641109466553e-01 -2.261566966772079468e-01 -3.570870310068130493e-02 -2.220991998910903931e-01 -9.653668105602264404e-02 1.533640921115875244e-01 2.441121488809585571e-01 1.458026766777038574e-01 -1.490239202976226807e-01 2.480896860361099243e-01 -1.659220904111862183e-01 1.248477250337600708e-01 -1.034224312752485275e-02 -6.548196077346801758e-02 3.445681631565093994e-01 6.240899488329887390e-02 1.054189279675483704e-01 1.851724833250045776e-02 -1.220796480774879456e-01 -2.132787108421325684e-01 1.163627952337265015e-01 -2.512373924255371094e-01 -4.360662996768951416e-01 7.755112648010253906e-02 -6.473914533853530884e-02 -2.122526317834854126e-01 -6.883169710636138916e-02
9.579305350780487061e-02 2.626461088657379150e-01 -2.242629975080490112e-01 -1.220823675394058228e-01 -2.107512503862380981e-01 -3.233490586280822754e-01 -5.076557025313377380e-02 1.233117729425430298e-01 -1.436884142458438873e-02 -1.534775197505950928e-01 8.315576240420341492e-03 3.136168420314788818e-02 1.825308650732040405e-01 -2.808355093002319336e-01 5.107108969241380692e-03 -3.662256598472595215e-01 2.969982028007507324e-01 8.847050368785858154e-02 -1.985204406082630157e-02 1.933535784482955933e-01 1.486258804798126221e-01 1.318715512752532959e-01 3.140192851424217224e-02 1.758573949337005615e-01 1.168109253048896790e-01 -1.446933150291442871e-01 -2.356313019990921021e-01 -1.864248961210250854e-01 -9.576744586229324341e-02 -2.696555554866790771e-01 2.553478814661502838e-02 -7.835852354764938354e-02
7.222457975149154663e-02 1.798399686813354492e-01 -2.256907522678375244e-01 -2.090160846710205078e-01 -6.243740394711494446e-02 -2.380831912159919739e-02 2.162895351648330688e-01 -2.117729485034942627e-01 1.026127934455871582e-01 -1.908917725086212158e-01 5.975130796432495117e-01 8.985213190317153931e-02 9.485249966382980347e-02 -1.270048618316650391e-01 1.730537116527557373e-01 -3.586430102586746216e-02 2.947666645050048828e-01 -3.727887198328971863e-02 2.055111713707447052e-02 1.289522498846054077e-01 5.999689921736717224e-02 -2.479711621999740601e-01 -4.390574991703033447e-02 4.395566880702972412e-02 1.016938164830207825e-01 1.991586536169052124e-01 -1.799896359443664551e-01 2.438805997371673584e-02 -1.173183992505073547e-01 -9.275169670581817627e-02 -1.494544893503189087e-01 -3.633792325854301453e-02
1.534125953912734985e-01 -1.117282733321189880e-01 -7.896579056978225708e-02 -1.679466515779495239e-01 -1.869058459997177124e-01 2.327428571879863739e-02 1.187134683132171631e-01 -1.890936791896820068e-01 -2.101138234138488770e-02 4.004865139722824097e-02 9.289562702178955078e-02 2.154245823621749878e-01 -2.971919253468513489e-02 5.401126295328140259e-02 4.109280705451965332e-01 -1.050254330039024353e-01 3.177413940429687500e-01 8.755489438772201538e-02 -1.451332271099090576e-01 2.817134857177734375e-01 -2.480692714452743530e-01 2.737854719161987305e-01 -1.910254359245300293e-01 -6.945202499628067017e-02 -1.804653406143188477e-01 1.165300831198692322e-01 -2.113894224166870117e-01 -2.847027778625488281e-01 1.008314043283462524e-01 -1.761086881160736084e-01 2.073444984853267670e-02 5.547493696212768555e-02
1.425552219152450562e-01 1.297788619995117188e-01 -3.441904783248901367e-01 -1.061150655150413513e-01 -1.545087099075317383e-01 3.194551914930343628e-02 -7.997962087392807007e-02 1.554293781518936157e-01 8.996343612670898438e-02 -7.775979489088058472e-02 -1.328231990337371826e-01 1.484024375677108765e-01 1.112802624702453613e-01 -1.370164304971694946e-01 1.188225224614143372e-01 -2.006125152111053467e-01 -1.289248913526535034e-01 1.514558196067810059e-01 2.203826904296875000e-01 2.296269387006759644e-01 1.336365938186645508e-01 1.564207524061203003e-01 -1.795063167810440063e-01 -1.601334810256958008e-01 -1.979483962059020996e-01 4.177525043487548828e-01 1.780491322278976440e-02 -3.282797634601593018e-01 -2.321527302265167236e-01 1.003006100654602051e-01 -8.372452110052108765e-02 6.733495742082595825e-02
2.223626375198364258e-01 8.771631866693496704e-02 -2.095510810613632202e-01 9.680730104446411133e-02 -2.176441848278045654e-01 -1.490683853626251221e-01 9.021731466054916382e-02 -3.863674402236938477e-02 1.379480659961700439e-01 -1.397035568952560425e-01 2.403951287269592285e-01 2.387726753950119019e-01 2.061286121606826782e-01 -4.396611079573631287e-02 3.439250886440277100e-01 -2.517807483673095703e-01 1.751182824373245239e-01 -1.631612628698348999e-01 -3.434157371520996094e-01 7.238112390041351318e-02 -4.210944846272468567e-02 4.969911533407866955e-04 -1.904679387807846069e-01 1.475182324647903442e-01 1.224782094359397888e-01 3.340762853622436523e-01 7.898776233196258545e-02 2.970211766660213470e-02 8.286584913730621338e-02 -4.363768175244331360e-02 7.523015141487121582e-02 -2.060867398977279663e-01
2.987869270145893097e-02 -8.063448220491409302e-02 -1.041983813047409058e-01 4.364660754799842834e-02 -1.327174156904220581e-01 1.551664620637893677e-01 -9.852259606122970581e-02 -4.369628056883811951e-02 3.631956875324249268e-02 -2.488087490200996399e-02 -1.585522741079330444e-01 4.397245496511459351e-02 2.600021362304687500e-01 -1.318342983722686768e-02 8.864317089319229126e-02 -1.376724839210510254e-01 2.703366577625274658e-01 1.753494441509246826e-01 5.032054334878921509e-02 4.801431596279144287e-01 6.551751494407653809e-02 -2.519922256469726562e-01 5.492868274450302124e-02 -1.089451238512992859e-01 -5.514129251241683960e-02 4.501942098140716553e-01 -2.630322873592376709e-01 -2.492481470108032227e-01 -8.001790195703506470e-02 -1.567149013280868530e-01 4.495286568999290466e-02 -1.155534386634826660e-01
1.755331158638000488e-01 7.109677791595458984e-02 1.684560775756835938e-01 8.401474356651306152e-02 -7.518056780099868774e-02 -5.188895761966705322e-02 6.842397898435592651e-02 1.001832932233810425e-01 1.678507179021835327e-01 -1.172849610447883606e-01 3.405319899320602417e-02 -1.036731246858835220e-02 -1.861577481031417847e-02 -1.959803253412246704e-01 8.428440243005752563e-02 -2.012939751148223877e-01 2.315076440572738647e-01 2.973529994487762451e-01 -9.911450743675231934e-02 9.119150787591934204e-02 -6.368745118379592896e-02 -1.596651226282119751e-01 -1.810832917690277100e-01 2.583356499671936035e-01 1.591389440000057220e-02 5.566571354866027832e-01 -3.677129745483398438e-02 2.294516563415527344e-02 3.195575624704360962e-02 -4.056154191493988037e-01 -9.612750262022018433e-02 6.598968990147113800e-03
1.861632913351058960e-01 -6.250984221696853638e-02 -1.179993748664855957e-01 -2.106313034892082214e-02 -3.708806931972503662e-01 -2.136277109384536743e-01 2.204882651567459106e-01 2.522168122231960297e-02 -4.038066416978836060e-02 9.345372766256332397e-02 -1.722881495952606201e-01 7.247706502676010132e-02 -2.203693091869354248e-01 -1.377444565296173096e-01 5.500422790646553040e-03 -3.002265095710754395e-01 3.147290945053100586e-01 7.240488659590482712e-03 -5.491670221090316772e-02 3.032457232475280762e-01 1.588976383209228516e-01 2.214451506733894348e-02 -1.912076771259307861e-01 1.509466469287872314e-01 2.585709989070892334e-01 1.119911894202232361e-01 -1.219060197472572327e-01 -1.059912145137786865e-01 -7.260454818606376648e-03 6.248934194445610046e-03 -6.469316780567169189e-02 -3.502672016620635986e-01
5.982619151473045349e-02 -3.471571486443281174e-03 -9.199392050504684448e-02 1.037433892488479614e-01 -1.800012886524200439e-01 -7.453346252441406250e-02 1.071944758296012878e-01 3.813462331891059875e-02 2.605196833610534668e-01 -8.590971678495407104e-02 9.037549793720245361e-02 -1.139511093497276306e-01 2.362950146198272705e-01 -1.376727968454360962e-01 1.345127820968627930e-01 -3.997015058994293213e-01 3.663568496704101562e-01 -2.268126755952835083e-01 -2.737708389759063721e-01 1.625872403383255005e-01 5.753033980727195740e-02 -5.474114418029785156e-02 -2.805333435535430908e-01 6.731418520212173462e-02 1.873549222946166992e-01 1.688792258501052856e-01 -1.423999667167663574e-01 -1.875987201929092407e-01 -1.013007685542106628e-01 -7.446607202291488647e-02 -1.675546765327453613e-01 -1.941065341234207153e-01
1.699914038181304932e-01 1.387722492218017578e-01 -2.869245111942291260e-01 8.955111354589462280e-02 -4.297357052564620972e-02 -4.646797850728034973e-02 1.263818442821502686e-01 1.430032849311828613e-01 1.232039555907249451e-01 -3.311559185385704041e-02 -1.422636806964874268e-01 8.160356432199478149e-02 3.726245760917663574e-01 3.292626142501831055e-02 -2.000148594379425049e-02 -3.558612465858459473e-01 -1.652386598289012909e-02 1.245875209569931030e-01 1.578252762556076050e-02 1.951140314340591431e-01 5.867505073547363281e-02 -9.305098652839660645e-02 -1.663588285446166992e-01 1.128319185227155685e-02 -3.813265264034271240e-01 4.360393285751342773e-01 -1.822479069232940674e-02 -9.817744791507720947e-02 -4.204622283577919006e-02 -1.491838991641998291e-01 -1.009613499045372009e-01 1.928258985280990601e-01
5.588439106941223145e-02 5.342040956020355225e-02 -7.901779562234878540e-02 -2.539921784773468971e-03 -1.787075698375701904e-01 -2.888276278972625732e-01 8.344449102878570557e-02 2.071652710437774658e-01 -2.667892724275588989e-02 -2.215268909931182861e-01 -1.031455993652343750e-01 8.053106069564819336e-02 1.774790585041046143e-01 5.402880534529685974e-02 1.336696147918701172e-01 -2.153958827257156372e-01 9.172935038805007935e-02 -2.378692105412483215e-02 -3.506485000252723694e-02 4.256396293640136719e-01 -1.374339610338211060e-01 3.663227707147598267e-02 -2.493311464786529541e-01 -1.969667151570320129e-03 1.027690842747688293e-01 1.061759367585182190e-01 -2.957208082079887390e-02 -1.285883188247680664e-01 -7.064764946699142456e-02 -4.617252051830291748e-01 -3.238107264041900635e-01 -1.445205509662628174e-01
7.838631421327590942e-02 -9.086432307958602905e-02 -2.074077427387237549e-01 8.629009872674942017e-02 -2.665066123008728027e-01 1.794480830430984497e-01 2.414510548114776611e-01 -9.367438405752182007e-02 -1.308713704347610474e-01 1.134156286716461182e-01 1.456636637449264526e-01 3.543573021888732910e-01 2.607630789279937744e-01 -4.233380034565925598e-02 2.412038892507553101e-01 -2.646121978759765625e-01 2.600092887878417969e-01 -9.890823811292648315e-02 -3.519306331872940063e-02 9.591557830572128296e-02 -1.706119477748870850e-01 -1.235411614179611206e-01 -7.108917832374572754e-02 -1.323423814028501511e-02 -1.110334694385528564e-01 -4.453908652067184448e-02 -1.098800897598266602e-01 -8.800076693296432495e-02 7.810341566801071167e-02 3.561644256114959717e-02 -1.022169664502143860e-01 -4.479911327362060547e-01
1.291264295578002930e-01 -4.447575658559799194e-02 3.024634160101413727e-02 2.699773311614990234e-01 -1.956604272127151489e-01 -1.964336633682250977e-01 7.531419396400451660e-02 -1.315544694662094116e-01 1.472429335117340088e-01 -8.065867424011230469e-02 2.966164350509643555e-01 -1.220847889780998230e-01 2.086022347211837769e-01 -2.595387995243072510e-01 -7.448172569274902344e-02 -1.877369731664657593e-01 1.113676130771636963e-01 -4.212428629398345947e-02 1.225802302360534668e-01 3.459394574165344238e-01 -8.317200839519500732e-02 -1.861118897795677185e-02 1.221937015652656555e-01 5.352098867297172546e-02 2.346054166555404663e-01 3.034678697586059570e-01 1.358470320701599121e-01 -3.611868023872375488e-01 6.904506683349609375e-02 -1.815982758998870850e-01 6.859284639358520508e-02 -1.119263321161270142e-01
2.594712749123573303e-02 8.746843785047531128e-02 2.955333888530731201e-01 -2.014674693346023560e-01 -8.521760255098342896e-02 1.070393919944763184e-01 3.393998742103576660e-02 -1.793150673620402813e-03 -2.107792794704437256e-01 -1.989306695759296417e-02 -1.021943055093288422e-02 1.296114921569824219e-01 -2.666698396205902100e-01 -1.924083679914474487e-01 6.149331852793693542e-02 -4.501809179782867432e-01 9.895633161067962646e-02 8.767631649971008301e-02 -7.819595187902450562e-02 2.974411547183990479e-01 -1.805363893508911133e-01 -1.161661073565483093e-01 -3.760865628719329834e-01 9.669110178947448730e-02 6.888058036565780640e-02 2.378725707530975342e-01 -3.903554752469062805e-02 -1.443162560462951660e-01 7.971607148647308350e-02 -1.325459331274032593e-01 1.550340373069047928e-02 -2.253464758396148682e-01
-9.156538546085357666e-02 -2.739462070167064667e-02 7.760782539844512939e-02 1.419948041439056396e-01 -7.946843281388282776e-03 1.812713593244552612e-01 2.011905312538146973e-01 2.016352415084838867e-01 -1.790550351142883301e-01 -6.234095618128776550e-02 3.064019680023193359e-01 3.789424598217010498e-01 -2.954445220530033112e-02 2.933469228446483612e-02 2.561265528202056885e-01 -2.856340408325195312e-01 1.389535665512084961e-01 9.148464351892471313e-02 -7.753236219286918640e-03 2.523386478424072266e-01 -3.202213719487190247e-02 3.417173773050308228e-02 1.869042813777923584e-01 9.975357912480831146e-03 -1.273892521858215332e-01 4.599416851997375488e-01 -1.730032265186309814e-01 -8.893143385648727417e-03 -4.659834131598472595e-02 -1.423068493604660034e-01 7.858245074748992920e-02 -1.151338890194892883e-01
4.077389463782310486e-02 -6.158182024955749512e-02 -2.406857907772064209e-01 -8.750087022781372070e-02 -1.620466262102127075e-01 -2.368624508380889893e-01 1.418272778391838074e-02 -4.725219681859016418e-02 -1.007407624274492264e-02 -4.026910662651062012e-02 -7.871730625629425049e-02 -1.707269251346588135e-02 9.320492856204509735e-03 -1.425881981849670410e-01 1.415129601955413818e-01 -3.540983200073242188e-01 2.210724949836730957e-01 -3.285659849643707275e-02 2.524967789649963379e-01 2.549249827861785889e-01 4.336998164653778076e-01 -1.093202680349349976e-01 -1.469972282648086548e-01 2.238194197416305542e-01 5.762945488095283508e-02 3.329609930515289307e-01 -1.394449174404144287e-01 -1.124045997858047485e-01 -1.707759872078895569e-02 -1.020998060703277588e-01 2.502173185348510742e-01 -9.442942216992378235e-03
3.284733593463897705e-01 -5.161772668361663818e-02 3.063378296792507172e-02 5.925460159778594971e-02 -2.433188408613204956e-01 -1.347468793392181396e-01 9.688390791416168213e-02 3.930440172553062439e-02 -3.504673242568969727e-01 -1.571865938603878021e-02 1.034470722079277039e-01 2.297828048467636108e-01 1.255440860986709595e-01 2.609568461775779724e-02 1.296311020851135254e-01 -1.004993766546249390e-01 -6.375578045845031738e-02 3.202828466892242432e-01 1.761479675769805908e-01 2.245239615440368652e-01 1.064966544508934021e-01 -3.689339458942413330e-01 -1.194091215729713440e-01 -2.599838376045227051e-01 -4.578861594200134277e-02 2.325834631919860840e-01 1.269085407257080078e-01 -6.287462264299392700e-02 -1.931695044040679932e-01 -1.715078502893447876e-01 -6.562932580709457397e-02 4.583325982093811035e-02
1.193216163665056229e-02 3.183871507644653320e-01 7.830107957124710083e-02 3.575852885842323303e-02 -1.644490212202072144e-01 -2.357687056064605713e-01 -1.823951005935668945e-01 3.298339843750000000e-01 -8.399440348148345947e-02 -6.892403215169906616e-02 2.039704173803329468e-01 3.767437934875488281e-01 -3.802731260657310486e-02 -2.892650365829467773e-01 1.649126410484313965e-01 -5.315010249614715576e-02 5.653627216815948486e-02 -1.666377335786819458e-01 1.493856608867645264e-01 2.264648079872131348e-01 -2.235684841871261597e-01 7.776173949241638184e-02 3.024341724812984467e-02 -1.138151958584785461e-01 -5.832074210047721863e-02 2.628422081470489502e-01 -3.413056582212448120e-02 -1.669138520956039429e-01 7.378855347633361816e-02 -1.529354900121688843e-01 1.799853332340717316e-02 -2.253141999244689941e-01
-1.885755509138107300e-01 2.232733666896820068e-01 8.315758407115936279e-02 1.576757431030273438e-01 1.116712316870689392e-01 -9.932041168212890625e-02 2.755291759967803955e-01 9.050349146127700806e-02 -9.185084700584411621e-02 -6.595560908317565918e-02 2.642919421195983887e-01 8.114676922559738159e-02 9.083674103021621704e-02 -1.532082110643386841e-01 -2.998731844127178192e-02 -3.105258047580718994e-01 7.221312075853347778e-02 -1.258042454719543457e-01 -1.746079772710800171e-01 4.452337920665740967e-01 6.426193565130233765e-02 -1.226447969675064087e-01 6.994759663939476013e-03 -6.732281297445297241e-02 2.382651530206203461e-02 4.344215393066406250e-01 -9.231182187795639038e-02 -2.334462106227874756e-01 -5.639557540416717529e-02 -9.455760009586811066e-03 7.795277237892150879e-02 -1.514199823141098022e-01
1.217413842678070068e-01 3.603054210543632507e-02 -2.330325245857238770e-01 2.362502366304397583e-02 -5.677485838532447815e-02 1.940935701131820679e-01 2.176475673913955688e-01 6.506989151239395142e-02 1.992501318454742432e-01 -2.570144273340702057e-02 2.449741512537002563e-01 1.633895635604858398e-01 2.288750410079956055e-01 -3.321093916893005371e-01 -1.923537850379943848e-01 -3.451466560363769531e-01 2.031963318586349487e-01 -1.693392693996429443e-01 1.103523187339305878e-02 1.917821913957595825e-01 -2.284961342811584473e-01 1.279472410678863525e-01 -6.271413713693618774e-02 -1.243282258510589600e-01 4.746783524751663208e-02 -7.119210809469223022e-02 -1.794661283493041992e-01 -1.507785171270370483e-01 -2.164168208837509155e-01 -2.042584270238876343e-01 1.383094638586044312e-01 -1.607881486415863037e-01
3.840775489807128906e-01 8.570534735918045044e-02 -1.314232200384140015e-01 7.441005110740661621e-02 -1.009837836027145386e-01 1.360582113265991211e-01 2.510499358177185059e-01 -2.281923592090606689e-01 -9.611857682466506958e-02 -4.093557968735694885e-02 2.309340517967939377e-03 2.385080009698867798e-01 3.404383957386016846e-01 -3.647623956203460693e-02 -5.693568289279937744e-02 -2.376000434160232544e-01 2.859673798084259033e-01 1.105741560459136963e-01 -1.899111084640026093e-02 1.347957104444503784e-01 -3.993235230445861816e-01 1.986757218837738037e-01 -1.125469282269477844e-01 -1.285000741481781006e-01 1.584448479115962982e-02 -1.104883663356304169e-02 1.688891500234603882e-01 -1.073494702577590942e-01 -2.467629499733448029e-02 5.675805360078811646e-02 1.741944104433059692e-01 -1.362083405256271362e-01
7.984270155429840088e-02 -7.409770786762237549e-02 -1.354060620069503784e-01 -5.378872901201248169e-02 -7.696785032749176025e-02 -1.736954599618911743e-02 -1.642100512981414795e-01 9.807957708835601807e-02 9.376747906208038330e-02 -2.732745110988616943e-01 5.599704384803771973e-02 -6.230102106928825378e-02 4.282603263854980469e-01 -2.746496174950152636e-04 -1.796366460621356964e-02 -2.442990839481353760e-01 1.789745837450027466e-01 2.367473989725112915e-01 1.476538777351379395e-01 2.767469882965087891e-01 9.270644746720790863e-03 2.502896357327699661e-03 -1.044247448444366455e-01 -2.686091065406799316e-01 -1.969627737998962402e-01 2.171823829412460327e-01 -3.457547724246978760e-01 -2.001053541898727417e-01 -2.782143466174602509e-02 -2.681805193424224854e-01 8.057285100221633911e-03 4.760608449578285217e-02
-1.400744169950485229e-01 -1.937866955995559692e-02 4.698128253221511841e-02 -1.108249872922897339e-01 -2.458217293024063110e-01 -2.160791754722595215e-01 -1.092844083905220032e-01 -3.248477578163146973e-01 3.483720421791076660e-01 -9.887736290693283081e-02 2.217935919761657715e-01 1.486959606409072876e-01 1.954178810119628906e-01 -1.331663131713867188e-01 2.831027209758758545e-01 -2.289763689041137695e-01 2.004946023225784302e-01 -1.358277648687362671e-01 3.760937228798866272e-02 9.013520181179046631e-02 4.497319087386131287e-02 -3.237101063132286072e-02 -3.360249102115631104e-01 4.218015819787979126e-03 -1.443939656019210815e-01 1.394999772310256958e-01 -1.295036822557449341e-02 -1.561872214078903198e-01 1.499381661415100098e-02 -2.088425904512405396e-01 -2.901400811970233917e-02 -2.371585965156555176e-01
1.649744212627410889e-01 2.752741277217864990e-01 2.092919051647186279e-01 8.745709061622619629e-02 1.451413184404373169e-01 -5.677340924739837646e-02 -7.889479398727416992e-02 -1.157753542065620422e-01 1.545190066099166870e-01 -6.492678076028823853e-02 8.968784473836421967e-03 1.896983832120895386e-01 6.990492343902587891e-02 1.065136212855577469e-02 -6.964775919914245605e-02 -3.110305964946746826e-01 3.792103528976440430e-01 -8.899553120136260986e-02 2.644198536872863770e-01 1.708260923624038696e-01 2.465329468250274658e-01 6.961812078952789307e-02 -1.865985840559005737e-01 -2.652603983879089355e-01 -1.292913109064102173e-01 1.503885090351104736e-01 -3.547369316220283508e-02 -6.132392585277557373e-02 1.175314113497734070e-01 3.613305836915969849e-02 2.129903063178062439e-02 -3.864420354366302490e-01
1.392103731632232666e-01 4.078383557498455048e-03 1.454302221536636353e-01 -2.370849251747131348e-01 1.452135347790317610e-05 9.198357351124286652e-03 1.238366812467575073e-01 -1.641985028982162476e-01 -5.639890581369400024e-02 1.531124860048294067e-01 4.275972247123718262e-01 4.186245799064636230e-01 2.656063996255397797e-02 -1.415710337460041046e-02 1.442965716123580933e-01 -8.255112171173095703e-02 3.020127713680267334e-01 -7.148845121264457703e-03 2.009993195533752441e-01 2.950932085514068604e-01 -3.136350512504577637e-01 -2.045377530157566071e-02 4.686613008379936218e-02 -3.297012299299240112e-02 -1.157548278570175171e-01 3.087624907493591309e-03 -1.087257713079452515e-01 -2.416169047355651855e-01 5.078572407364845276e-02 -1.993178874254226685e-01 2.892207168042659760e-02 -6.842676550149917603e-03
9.790595620870590210e-02 -2.226779311895370483e-01 -6.720931828022003174e-02 -1.848378479480743408e-01 -1.444795578718185425e-01 2.132687717676162720e-01 5.555592104792594910e-02 -1.008777171373367310e-01 2.415837645530700684e-01 -4.171029031276702881e-01 -1.278580399230122566e-03 5.266724899411201477e-02 2.481137663125991821e-01 -2.053460776805877686e-01 1.931811720132827759e-01 -1.223445907235145569e-01 2.820723652839660645e-01 1.319139357656240463e-02 1.488185524940490723e-01 1.662472337484359741e-01 8.927217568270862103e-04 3.589471429586410522e-02 -2.106443047523498535e-01 1.133744865655899048e-01 -1.906241327524185181e-01 2.809018790721893311e-01 8.972839266061782837e-02 -8.843153715133666992e-02 -5.535847693681716919e-02 -2.804569303989410400e-01 1.718680411577224731e-01 -3.141083568334579468e-02
2.259431779384613037e-01 -1.116438731551170349e-01 -2.549842298030853271e-01 -1.613468863070011139e-02 -8.284580893814563751e-03 1.781702488660812378e-01 6.854967027902603149e-02 -1.859317533671855927e-02 1.441644877195358276e-02 -8.557268232107162476e-02 1.234868094325065613e-01 2.913031578063964844e-01 1.306072324514389038e-01 5.441761761903762817e-02 1.756704449653625488e-01 -1.907414197921752930e-01 2.288677543401718140e-01 2.067850902676582336e-02 2.394058741629123688e-02 4.861247241497039795e-01 -2.181988358497619629e-01 2.794402539730072021e-01 -1.544039696455001831e-01 -1.820011436939239502e-01 -9.496848285198211670e-02 1.529335081577301025e-01 -1.203290186822414398e-02 -9.268027544021606445e-02 2.449029386043548584e-01 -5.001974478363990784e-02 -2.518508434295654297e-01 6.318344268947839737e-03
1.016894355416297913e-01 4.068418219685554504e-02 -8.359058946371078491e-02 -1.127118244767189026e-01 -1.213342621922492981e-01 -1.214642301201820374e-01 2.633945345878601074e-01 1.952517181634902954e-01 -2.365441620349884033e-01 -4.320483282208442688e-02 5.592795461416244507e-02 1.240460723638534546e-01 1.029685437679290771e-01 -4.847891256213188171e-02 -1.291501224040985107e-01 -1.559318751096725464e-01 4.885413125157356262e-02 -3.570273891091346741e-02 2.033124715089797974e-01 1.489539295434951782e-01 5.225940048694610596e-02 -4.693278297781944275e-02 -1.345144212245941162e-01 -3.719530403614044189e-01 -1.556959003210067749e-01 5.156670808792114258e-01 -2.846734821796417236e-01 -2.689674496650695801e-01 4.620676115155220032e-02 -5.141877010464668274e-02 2.372892200946807861e-02 1.536721289157867432e-01
4.343152642250061035e-01 1.323804408311843872e-01 1.042365878820419312e-01 -1.430637091398239136e-01 -3.000119030475616455e-01 -2.355638742446899414e-01 2.072456479072570801e-01 1.177692934870719910e-01 7.823373377323150635e-02 8.167672157287597656e-02 1.206855103373527527e-01 1.182453259825706482e-01 1.506537199020385742e-01 -1.590236127376556396e-01 7.944063842296600342e-02 -2.114056646823883057e-01 -3.334068506956100464e-02 7.592120766639709473e-02 2.541480660438537598e-01 -2.138760499656200409e-02 4.232845827937126160e-02 -4.644296690821647644e-02 -7.672214508056640625e-02 1.568477600812911987e-02 -2.645409107208251953e-01 3.059015572071075439e-01 -6.904487311840057373e-02 -4.875579848885536194e-02 -1.533859129995107651e-02 5.054472759366035461e-02 -3.862062692642211914e-01 -1.233537793159484863e-01
1.785111874341964722e-01 1.238596141338348389e-01 -2.622884809970855713e-01 -4.498588293790817261e-02 2.590848803520202637e-01 -9.838244318962097168e-02 1.912777870893478394e-01 -1.698741614818572998e-01 2.231947332620620728e-02 -1.264439672231674194e-01 3.210461139678955078e-01 4.618619009852409363e-02 2.812970280647277832e-01 -1.690065488219261169e-02 -1.739779859781265259e-01 4.348823335021734238e-03 3.699052929878234863e-01 3.605134040117263794e-02 9.074535965919494629e-02 3.736451566219329834e-01 1.867283284664154053e-01 -1.979836821556091309e-02 1.774470694363117218e-02 -7.588621228933334351e-02 -1.185557059943675995e-02 2.954571247100830078e-01 -1.034421622753143311e-01 -2.364938110113143921e-01 -5.124477669596672058e-02 -8.158437162637710571e-02 6.601206213235855103e-02 1.154179349541664124e-01
-9.540434181690216064e-02 9.996599704027175903e-02 1.933497190475463867e-01 -1.181862801313400269e-01 -1.848838180303573608e-01 -9.588640928268432617e-02 2.435208857059478760e-01 -2.053456306457519531e-01 -3.742521256208419800e-02 8.301640301942825317e-02 2.680713832378387451e-01 4.944863915443420410e-01 -7.403068989515304565e-02 3.609088808298110962e-02 8.438441157341003418e-02 -2.425874769687652588e-01 4.248389601707458496e-02 -6.507342308759689331e-02 1.945187449455261230e-01 2.180762887001037598e-01 -1.453689783811569214e-01 -1.023789346218109131e-01 -9.732193499803543091e-02 -1.650843210518360138e-02 -8.518948405981063843e-02 1.342631876468658447e-01 -1.827694177627563477e-01 5.036800354719161987e-02 -1.935335248708724976e-01 -2.380663007497787476e-01 1.003537848591804504e-01 -2.984361052513122559e-01
2.108950018882751465e-01 -1.418827176094055176e-01 2.703670784831047058e-02 -5.432505160570144653e-02 -1.504521220922470093e-01 -1.237336620688438416e-01 -6.673051416873931885e-02 -2.007711976766586304e-01 1.716530323028564453e-02 -9.548620879650115967e-02 2.410931736230850220e-01 -1.469575520604848862e-02 2.268956154584884644e-01 -9.877403825521469116e-02 1.547759771347045898e-01 -4.260069131851196289e-01 4.072596430778503418e-01 6.631687283515930176e-02 1.179567947983741760e-01 -9.863538434728980064e-04 1.394786983728408813e-01 5.160886794328689575e-02 -1.979618966579437256e-01 1.818708181381225586e-01 9.218144416809082031e-02 2.345689237117767334e-01 -1.085446476936340332e-01 8.675844222307205200e-02 -2.919987738132476807e-01 -5.874973163008689880e-02 1.949335038661956787e-01 -1.627065092325210571e-01
3.187246024608612061e-01 1.683121323585510254e-01 -2.795307636260986328e-01 1.456900034099817276e-02 1.200352385640144348e-01 -8.427879214286804199e-02 -6.020714715123176575e-02 -3.405370190739631653e-02 2.902825772762298584e-01 -2.549845874309539795e-01 1.557351350784301758e-01 3.956587985157966614e-02 2.217946648597717285e-01 -7.596126943826675415e-02 7.588021457195281982e-02 -2.012789696455001831e-01 5.220295488834381104e-02 -1.024157777428627014e-01 -1.436472088098526001e-01 3.014656901359558105e-01 -4.641425609588623047e-02 -1.556793600320816040e-01 5.559789016842842102e-02 -2.851623892784118652e-01 -1.765193343162536621e-01 3.281599879264831543e-01 1.698599457740783691e-01 -2.652967572212219238e-01 2.109976857900619507e-02 -9.138409793376922607e-02 8.169678598642349243e-02 -4.816496744751930237e-03
3.197324573993682861e-01 -2.396759577095508575e-03 -3.363216817378997803e-01 -8.253808319568634033e-02 -8.867234736680984497e-02 5.233617871999740601e-02 1.657827347517013550e-01 -2.171690911054611206e-01 2.715233527123928070e-02 1.587100923061370850e-01 2.447423785924911499e-01 5.111153423786163330e-02 1.428754329681396484e-01 -3.182539343833923340e-01 6.170814111828804016e-02 -9.101256728172302246e-02 1.808909326791763306e-01 -9.743113070726394653e-02 1.473628822714090347e-02 1.506154835224151611e-01 -1.623590290546417236e-01 3.335344493389129639e-01 1.667785197496414185e-01 -1.342536509037017822e-01 -8.839934132993221283e-03 3.542211353778839111e-01 1.193587109446525574e-01 5.360660701990127563e-02 -1.167082414031028748e-01 -8.135131001472473145e-02 -4.545236472040414810e-03 -2.426380962133407593e-01
2.094909995794296265e-01 -2.065021693706512451e-01 -2.420142740011215210e-01 -8.511835336685180664e-02 -2.197763025760650635e-01 -1.102650165557861328e-01 2.001868933439254761e-01 2.892993949353694916e-02 -1.703893244266510010e-01 1.091424077749252319e-01 1.961997598409652710e-01 2.607261836528778076e-01 2.878590524196624756e-01 -2.421174794435501099e-01 6.595770269632339478e-02 -1.743582636117935181e-01 2.769600152969360352e-01 -1.147316545248031616e-01 -7.473352551460266113e-02 8.791624754667282104e-02 -2.098179794847965240e-02 1.702575534582138062e-01 -2.016372233629226685e-01 1.568825393915176392e-01 2.737265527248382568e-01 1.745378375053405762e-01 5.152632296085357666e-02 8.052134513854980469e-02 1.503890901803970337e-01 -1.924809813499450684e-01 9.213867783546447754e-02 -2.050971835851669312e-01
2.894418537616729736e-01 -1.484353989362716675e-01 -1.246555298566818237e-01 6.680524442344903946e-03 -2.083062231540679932e-01 -1.085324361920356750e-01 2.325501292943954468e-01 -1.759809553623199463e-01 -3.129439353942871094e-01 -1.791864037513732910e-01 1.946466863155364990e-01 6.384029984474182129e-02 -1.067850738763809204e-01 -1.291453838348388672e-01 4.007931426167488098e-02 -3.897434473037719727e-01 2.138558179140090942e-01 2.732332423329353333e-02 -2.838322222232818604e-01 9.796595573425292969e-02 4.844376444816589355e-02 8.783081918954849243e-02 -2.518929243087768555e-01 2.128292620182037354e-01 7.479858398437500000e-02 2.507497966289520264e-01 2.558459341526031494e-02 7.447369396686553955e-02 -1.275076419115066528e-01 -1.096265166997909546e-01 1.511368453502655029e-01 -5.965337529778480530e-02
1.260355859994888306e-01 2.080759108066558838e-01 4.055681452155113220e-02 -7.374554872512817383e-02 -1.146966144442558289e-01 -3.192415833473205566e-02 1.194589659571647644e-01 1.505761593580245972e-01 8.447037637233734131e-02 -1.417244076728820801e-01 -3.276631608605384827e-02 2.197008207440376282e-02 -8.852949738502502441e-02 -1.864727139472961426e-01 2.684327214956283569e-02 -1.020443290472030640e-01 1.994624882936477661e-01 3.894659876823425293e-01 -1.268408894538879395e-01 -1.197522655129432678e-01 -3.928626887500286102e-03 1.515576839447021484e-01 -1.331526041030883789e-01 -2.796854078769683838e-02 1.017017066478729248e-01 5.688579082489013672e-01 -2.981172800064086914e-01 -2.503089606761932373e-01 -1.063274685293436050e-02 -2.180357724428176880e-01 2.240745350718498230e-02 -5.546642467379570007e-02
5.085272714495658875e-02 -1.035485416650772095e-01 1.665198057889938354e-01 -9.023299813270568848e-02 -1.451296657323837280e-01 8.707516640424728394e-02 1.769144386053085327e-01 2.684911787509918213e-01 -1.345044970512390137e-01 -3.004813492298126221e-01 3.072586655616760254e-01 1.831647604703903198e-01 -9.324380755424499512e-02 -2.512023448944091797e-01 1.999323517084121704e-01 -3.313865065574645996e-01 4.073630273342132568e-01 -4.055808857083320618e-02 1.589854992926120758e-02 1.055156141519546509e-01 5.017845332622528076e-02 3.709834069013595581e-02 -1.269140839576721191e-01 9.482108987867832184e-03 3.383204340934753418e-02 2.216263264417648315e-01 -2.632534205913543701e-01 -4.702849313616752625e-03 -1.818728446960449219e-01 6.138969957828521729e-02 -3.973975032567977905e-02 -6.152291968464851379e-02
-1.584690511226654053e-01 -7.243210077285766602e-02 4.424663633108139038e-02 -1.652258038520812988e-01 -2.434391975402832031e-01 -7.197119295597076416e-02 2.099550962448120117e-01 -4.526035860180854797e-02 2.458604052662849426e-02 -6.938352435827255249e-02 3.213602006435394287e-01 3.910285234451293945e-01 6.478838622570037842e-02 -1.818531006574630737e-01 6.315454840660095215e-02 -1.727244108915328979e-01 3.234488964080810547e-01 -6.900738179683685303e-02 2.218678221106529236e-02 3.157454431056976318e-01 6.750071048736572266e-02 1.428806455805897713e-03 8.556711673736572266e-02 -5.812391638755798340e-02 8.099667727947235107e-02 4.370659887790679932e-01 -1.071756780147552490e-01 -3.641485050320625305e-02 -1.637347638607025146e-01 1.031250655651092529e-01 -1.370010226964950562e-01 7.541352510452270508e-02
-1.748796366155147552e-02 -9.107531607151031494e-02 -3.296361118555068970e-02 -9.205852448940277100e-02 -4.656154662370681763e-02 2.040737420320510864e-01 -1.100891381502151489e-01 -4.565662518143653870e-02 2.347530275583267212e-01 -1.976826190948486328e-01 1.097852438688278198e-01 -1.337752025574445724e-02 6.879571825265884399e-03 -2.647551894187927246e-01 6.172783300280570984e-02 -1.939486265182495117e-01 2.333501130342483521e-01 -1.018986254930496216e-01 1.151561290025711060e-01 7.835266739130020142e-02 -1.889235228300094604e-01 -1.461625546216964722e-01 -3.267639279365539551e-01 1.543176323175430298e-01 -2.521219849586486816e-02 5.036848187446594238e-01 2.712454460561275482e-02 2.829366922378540039e-02 -1.404823064804077148e-01 -3.954847753047943115e-01 -4.319370537996292114e-02 -8.506301790475845337e-03
7.195866107940673828e-02 -6.042494252324104309e-02 -1.513183265924453735e-01 1.194033697247505188e-01 -1.101625636219978333e-01 -1.836898922920227051e-01 1.699591726064682007e-01 2.119085639715194702e-01 7.384474575519561768e-02 -2.577578723430633545e-01 -1.275779157876968384e-01 9.689402766525745392e-03 2.762574553489685059e-01 6.681161373853683472e-02 1.862998157739639282e-01 -5.595368146896362305e-02 3.827612381428480148e-03 1.958958953619003296e-01 1.156708672642707825e-01 4.203082621097564697e-01 -1.038913987576961517e-02 1.599796488881111145e-02 -1.445179432630538940e-01 -2.053861320018768311e-01 5.326962471008300781e-02 2.327735573053359985e-01 -1.012225970625877380e-01 -6.603492889553308487e-03 -2.024304866790771484e-01 -3.727440237998962402e-01 -1.927103549242019653e-01 -2.263603806495666504e-01
9.234789758920669556e-02 1.408129036426544189e-01 -1.697597205638885498e-01 -3.208356201648712158e-01 3.071420593187212944e-03 9.946721047163009644e-02 1.097246333956718445e-01 1.127702519297599792e-01 9.225624054670333862e-02 -5.537200719118118286e-02 1.417411714792251587e-01 -1.088299751281738281e-01 1.844298392534255981e-01 -1.362382918596267700e-01 2.038249522447586060e-01 -2.636678218841552734e-01 -6.336922198534011841e-02 2.815652787685394287e-01 9.721305966377258301e-02 3.699339032173156738e-01 -1.022123247385025024e-01 -2.177620828151702881e-01 4.037755727767944336e-02 -2.161176055669784546e-01 -6.283454596996307373e-02 3.120223283767700195e-01 -4.366331174969673157e-02 -3.168044984340667725e-01 -1.396294683218002319e-01 -1.224031671881675720e-01 7.768187671899795532e-02 1.348542124032974243e-01
-1.916319280862808228e-01 1.765925586223602295e-01 1.559717929922044277e-03 -2.194537371397018433e-01 -1.958633810281753540e-01 -1.933284699916839600e-01 -4.261498525738716125e-02 1.882672682404518127e-02 -6.152669712901115417e-02 -8.794052153825759888e-02 1.952174454927444458e-01 2.872284948825836182e-01 -2.006014585494995117e-01 -1.478969957679510117e-02 -1.469534188508987427e-01 -2.486509531736373901e-01 1.313389986753463745e-01 -3.596283867955207825e-02 1.163797751069068909e-01 3.656761646270751953e-01 -1.820644736289978027e-01 8.799790404736995697e-03 1.256073173135519028e-02 -9.093565493822097778e-02 8.219557255506515503e-02 3.245858848094940186e-01 -2.569149732589721680e-01 7.412160187959671021e-02 2.459668219089508057e-01 -1.979856640100479126e-01 3.905037790536880493e-02 -2.402429580688476562e-01
-4.187104851007461548e-02 -1.780235208570957184e-02 4.407581314444541931e-02 -9.536267817020416260e-02 -1.421231180429458618e-01 1.384539455175399780e-01 9.990174323320388794e-02 -1.162415891885757446e-01 -4.018841683864593506e-01 2.465976029634475708e-02 -6.385659798979759216e-03 3.630157932639122009e-02 -7.286155968904495239e-02 -7.723735272884368896e-02 -9.736386686563491821e-02 -3.285001814365386963e-01 -1.288701407611370087e-02 3.416270613670349121e-01 -7.950932532548904419e-02 3.415724337100982666e-01 -8.004719763994216919e-02 7.098007202148437500e-02 -1.437160074710845947e-01 -7.931400835514068604e-02 1.555872242897748947e-02 3.222002983093261719e-01 -6.796673685312271118e-02 -4.313279986381530762e-01 -1.444195061922073364e-01 -1.060942411422729492e-01 1.295654624700546265e-01 -1.000510752201080322e-01
2.560752332210540771e-01 -2.456669928506016731e-03 5.385604500770568848e-02 -1.431332379579544067e-01 -1.167597770690917969e-01 -7.291842252016067505e-02 2.590035796165466309e-01 1.048862040042877197e-01 1.289148479700088501e-01 -9.132132679224014282e-02 1.304719597101211548e-01 -2.339897491037845612e-02 1.766706705093383789e-01 -1.718223094940185547e-02 1.145820133388042450e-02 -3.892004489898681641e-01 2.031068652868270874e-01 -4.371068254113197327e-02 -9.880799055099487305e-02 2.850371599197387695e-01 6.817923486232757568e-02 1.478958874940872192e-01 -3.657342791557312012e-01 -4.616429284214973450e-02 2.421964854001998901e-01 2.224197983741760254e-01 -1.671613305807113647e-01 1.037172824144363403e-01 -1.741556674242019653e-01 2.053152471780776978e-01 -2.059250771999359131e-01 -1.733402758836746216e-01
4.390870034694671631e-01 2.394496500492095947e-01 -4.717860743403434753e-02 -7.019513845443725586e-02 -1.208074092864990234e-01 -2.178890854120254517e-01 1.805429756641387939e-01 4.129622131586074829e-03 2.594015374779701233e-02 -2.947966195642948151e-02 4.181706160306930542e-02 2.166105657815933228e-01 -4.531750082969665527e-02 -2.017916291952133179e-01 6.577505730092525482e-03 -3.259846568107604980e-01 -9.410116076469421387e-02 3.856525197625160217e-02 2.764046788215637207e-01 -2.094275206327438354e-01 1.214796751737594604e-01 -1.533667445182800293e-01 -2.119301110506057739e-01 -1.314050704240798950e-01 -1.259295195341110229e-01 3.340008556842803955e-01 -1.143079474568367004e-01 -9.007535129785537720e-02 -1.406014617532491684e-02 9.836820513010025024e-02 -7.266712933778762817e-02 -2.322186529636383057e-01
2.143977284431457520e-01 -8.621649816632270813e-03 -7.193524390459060669e-02 -1.161223053932189941e-01 -2.673195302486419678e-01 -1.351643651723861694e-01 2.278559952974319458e-01 -8.849029242992401123e-02 6.568499375134706497e-03 -1.655038148164749146e-01 6.553295999765396118e-02 1.722003370523452759e-01 3.181216418743133545e-01 -1.688391566276550293e-01 2.220875397324562073e-02 -1.604288220405578613e-01 1.582953482866287231e-01 4.435503780841827393e-01 2.651641368865966797e-01 -8.640694618225097656e-02 2.547096461057662964e-02 -1.076775714755058289e-01 -2.237983196973800659e-01 1.657445728778839111e-01 -4.912170395255088806e-02 3.371809124946594238e-01 8.801361173391342163e-02 -1.956431120634078979e-01 -8.052551746368408203e-02 8.540745824575424194e-02 4.971686378121376038e-02 2.741496637463569641e-02
1.428682208061218262e-01 -2.621480226516723633e-01 -1.581168025732040405e-01 -4.032348096370697021e-02 -5.220706760883331299e-02 1.102604940533638000e-01 -2.743951678276062012e-01 -1.203971132636070251e-01 -6.275507062673568726e-02 1.605245471000671387e-01 4.344959855079650879e-01 2.606724798679351807e-01 1.415657550096511841e-01 -2.803192287683486938e-02 9.434463828802108765e-02 -2.331721633672714233e-01 2.041650861501693726e-01 -1.529126912355422974e-01 -1.185760274529457092e-01 2.607297301292419434e-01 -2.737634815275669098e-02 6.875987350940704346e-02 -3.087081909179687500e-01 -1.704216450452804565e-01 -5.681233853101730347e-02 1.964896321296691895e-01 6.197243928909301758e-02 -9.407710283994674683e-02 -1.490290015935897827e-01 -1.470277458429336548e-01 -1.320214718580245972e-01 -1.277423650026321411e-01
1.916477680206298828e-01 1.398551166057586670e-01 -1.722670346498489380e-01 -6.413525342941284180e-02 -9.283534251153469086e-03 -1.639537513256072998e-01 1.545403897762298584e-01 2.101026028394699097e-01 -2.406351268291473389e-01 -1.130471006035804749e-01 -2.064171060919761658e-02 2.034301310777664185e-01 1.322714239358901978e-01 -2.549674175679683685e-02 1.593896001577377319e-01 -1.766826063394546509e-01 5.548059567809104919e-02 -3.631172468885779381e-03 1.575098186731338501e-01 8.946493268013000488e-02 -4.158807452768087387e-03 -1.912982165813446045e-01 -1.536326706409454346e-01 -3.348995745182037354e-01 2.028934843838214874e-02 3.944608569145202637e-01 -2.854342758655548096e-01 -3.472969830036163330e-01 4.021887481212615967e-02 -1.058963388204574585e-01 4.819557443261146545e-02 2.147937119007110596e-01
2.697451114654541016e-01 -6.164586916565895081e-02 -2.419198304414749146e-01 6.937695294618606567e-02 -1.536660790443420410e-01 -6.892504543066024780e-02 5.680584162473678589e-02 -2.500574849545955658e-02 -1.380967646837234497e-01 -1.135152950882911682e-01 -1.481572091579437256e-01 -7.893732935190200806e-02 -1.225302293896675110e-01 -3.703176379203796387e-01 1.125056669116020203e-01 -2.952647805213928223e-01 2.129087150096893311e-01 -1.373139619827270508e-01 1.350766420364379883e-01 4.675503373146057129e-01 6.448107212781906128e-02 2.613570392131805420e-01 2.524659931659698486e-01 -6.380552798509597778e-02 6.503365188837051392e-02 1.388981342315673828e-01 -4.274825379252433777e-02 -7.922279834747314453e-02 7.273761928081512451e-02 -1.492607444524765015e-01 1.959737017750740051e-02 -1.219351589679718018e-01
1.426922380924224854e-01 2.550178766250610352e-02 -8.175070583820343018e-02 2.376893907785415649e-01 -1.168025061488151550e-01 -2.013330757617950439e-01 3.254629671573638916e-02 -1.887396350502967834e-02 7.761052250862121582e-02 -1.222829148173332214e-02 4.014689922332763672e-01 -8.995861560106277466e-02 9.927101433277130127e-02 -1.889946311712265015e-01 -8.125365525484085083e-02 -2.353254407644271851e-01 2.299223095178604126e-01 -1.441965550184249878e-01 -6.234104931354522705e-02 4.113027453422546387e-01 -5.965854227542877197e-02 -5.290474370121955872e-02 -3.997125104069709778e-02 6.655892729759216309e-02 1.995451897382736206e-01 3.310607373714447021e-01 -1.130381599068641663e-01 -3.496282100677490234e-01 -2.395438402891159058e-02 -4.267397150397300720e-02 -1.511122286319732666e-01 9.194198995828628540e-02
2.099407762289047241e-01 1.902984082698822021e-01 1.202698647975921631e-01 1.016061305999755859e-01 -2.050414234399795532e-01 1.312113367021083832e-02 1.322730630636215210e-01 1.631173640489578247e-01 3.154836595058441162e-01 1.902717053890228271e-01 1.383758932352066040e-01 -3.413501894101500511e-03 4.273134097456932068e-02 -9.753375500440597534e-02 1.214951276779174805e-01 -8.752495050430297852e-02 3.643904253840446472e-02 3.055213987827301025e-01 1.950464844703674316e-01 -1.738182734698057175e-03 -1.212712824344635010e-01 -1.010662540793418884e-01 -1.655753701925277710e-02 7.438563555479049683e-02 -2.910344116389751434e-02 5.723834633827209473e-01 2.540342323482036591e-02 -1.059036925435066223e-01 -1.193962246179580688e-01 -2.689657807350158691e-01 -8.502971380949020386e-02 -1.494896560907363892e-01
1.468352079391479492e-01 -8.194003999233245850e-02 -1.202743276953697205e-01 -1.193063929677009583e-01 -7.665600627660751343e-02 -5.919757485389709473e-02 -7.520966231822967529e-02 5.571290478110313416e-02 -2.871674112975597382e-02 -1.653811931610107422e-01 3.533435463905334473e-01 -9.229499101638793945e-02 1.424662619829177856e-01 -1.367790848016738892e-01 -4.562385380268096924e-03 -3.316151797771453857e-01 -4.417433217167854309e-02 -6.794314831495285034e-02 -6.688441149890422821e-03 3.563144803047180176e-01 -4.479136690497398376e-02 5.720364674925804138e-02 1.485952436923980713e-01 -1.945430636405944824e-01 6.504146009683609009e-02 4.152361452579498291e-01 2.306323796510696411e-01 -4.074088931083679199e-01 1.216445639729499817e-01 2.048446796834468842e-02 -5.991306900978088379e-02 3.056536987423896790e-02
1.501268297433853149e-01 6.043914332985877991e-02 -4.645493254065513611e-02 -2.536336183547973633e-01 -1.102164015173912048e-01 -3.129509687423706055e-01 -6.985512375831604004e-02 9.275659173727035522e-02 -2.368888258934020996e-01 -6.583931297063827515e-02 3.116540610790252686e-02 1.575856469571590424e-02 3.509621918201446533e-01 -1.513759344816207886e-01 1.809628307819366455e-02 -1.410930044949054718e-02 -1.707951724529266357e-01 1.479750722646713257e-01 4.667381048202514648e-01 2.444186359643936157e-01 -9.911438450217247009e-03 6.286403536796569824e-02 -1.480806916952133179e-01 -1.518094260245561600e-02 -5.526712164282798767e-02 2.612916231155395508e-01 1.611633226275444031e-02 4.859869554638862610e-02 -9.507224708795547485e-02 -3.007401525974273682e-01 -1.511763688176870346e-02 -2.166629731655120850e-01
-3.189851939678192139e-01 1.851324737071990967e-01 -9.223296307027339935e-03 -1.216689571738243103e-01 -6.476981192827224731e-02 -5.728925392031669617e-02 7.236810028553009033e-02 -1.264796555042266846e-01 -1.017045006155967712e-01 9.357532113790512085e-02 1.486469060182571411e-01 1.361227035522460938e-01 -1.307468563318252563e-01 -2.335754483938217163e-01 1.474892646074295044e-01 -4.071031510829925537e-01 2.542611910030245781e-03 2.145269364118576050e-01 -5.655250698328018188e-02 4.670237898826599121e-01 5.578840151429176331e-03 -8.273798227310180664e-02 -2.369679510593414307e-01 -2.315700352191925049e-01 -8.656519651412963867e-02 6.074068695306777954e-02 -6.605584174394607544e-03 -1.370329316705465317e-02 5.777398124337196350e-02 -1.770965307950973511e-01 -4.700996354222297668e-02 -2.630449235439300537e-01
1.490137130022048950e-01 7.924277451820671558e-04 -1.041891947388648987e-01 1.848641782999038696e-01 -1.728514581918716431e-01 3.216342255473136902e-02 1.730494648218154907e-01 8.949560672044754028e-02 7.290607690811157227e-02 -1.382471174001693726e-01 1.664108633995056152e-01 -1.287907809019088745e-01 2.159707695245742798e-01 -3.265815079212188721e-01 -1.073963590897619724e-03 -4.459756910800933838e-01 2.648365795612335205e-01 -2.568267881870269775e-01 1.034749746322631836e-01 2.171948701143264771e-01 -1.383171379566192627e-01 -2.169182896614074707e-01 -8.950195461511611938e-02 5.450357869267463684e-02 -9.490636736154556274e-02 1.773529686033725739e-02 -2.915628254413604736e-01 1.780819594860076904e-01 -7.131470739841461182e-02 -1.235964447259902954e-01 -1.510228961706161499e-01 5.133932456374168396e-02
1.591420918703079224e-01 -3.310241550207138062e-02 -1.641803532838821411e-01 -2.616851329803466797e-01 2.072734944522380829e-02 3.652723133563995361e-02 2.977978624403476715e-02 9.553040564060211182e-02 1.999181210994720459e-01 -2.062107920646667480e-01 -2.166178636252880096e-02 5.036761239171028137e-02 1.819428205490112305e-01 6.352253258228302002e-02 2.949813008308410645e-01 -3.062632977962493896e-01 -6.494100391864776611e-02 2.676182687282562256e-01 2.457894980907440186e-01 2.942410111427307129e-01 -4.193267598748207092e-02 -1.254915297031402588e-01 -1.021708995103836060e-01 -1.321463286876678467e-01 5.601243674755096436e-02 2.620677053928375244e-01 5.631674826145172119e-02 -2.039268761873245239e-01 -3.209593892097473145e-01 -2.610201239585876465e-01 -1.240694802254438400e-02 8.252947032451629639e-02
1.319600939750671387e-01 1.152245141565799713e-02 -7.978033274412155151e-02 -3.327473402023315430e-01 -4.425162076950073242e-02 -7.825072854757308960e-02 -5.312738940119743347e-02 2.003735899925231934e-01 7.035625725984573364e-02 -1.556699872016906738e-01 2.500911802053451538e-02 2.126456201076507568e-01 1.893971264362335205e-01 2.529542148113250732e-02 4.371792674064636230e-01 -3.202047348022460938e-01 -4.226428642868995667e-02 1.958325207233428955e-01 1.285712718963623047e-01 3.041211962699890137e-01 6.257504224777221680e-02 -2.143077179789543152e-02 1.422931347042322159e-02 -1.709670722484588623e-01 -3.688139840960502625e-02 2.639116644859313965e-01 4.395031183958053589e-02 -2.679133117198944092e-01 -2.122724801301956177e-01 -1.439640969038009644e-01 -7.740016095340251923e-03 1.248681023716926575e-01
-2.721593016758561134e-03 -1.729640513658523560e-01 -1.331200152635574341e-01 6.066521629691123962e-02 -3.736467659473419189e-01 4.116341099143028259e-02 2.188002318143844604e-01 3.376525640487670898e-02 3.532561287283897400e-02 4.675588384270668030e-02 -3.151819482445716858e-02 -1.617749929428100586e-01 2.611341886222362518e-02 -2.832686007022857666e-01 1.893806159496307373e-01 -2.128965556621551514e-01 3.830976784229278564e-01 -3.058081492781639099e-02 2.926654517650604248e-01 1.986932605504989624e-01 -5.353775992989540100e-02 4.081023856997489929e-02 -5.478953942656517029e-02 9.259039163589477539e-02 3.108563721179962158e-01 2.298756986856460571e-01 8.707329630851745605e-02 -8.042167127132415771e-02 6.293691694736480713e-02 -1.320303380489349365e-01 5.148326233029365540e-02 -2.985599637031555176e-01
1.512975781224668026e-03 2.605781517922878265e-02 -2.054525017738342285e-01 -2.557125985622406006e-01 -5.155469104647636414e-02 -1.602387130260467529e-01 1.069412305951118469e-01 6.925258319824934006e-03 -3.400327861309051514e-01 -1.705655008554458618e-01 -7.774235308170318604e-02 -1.084278002381324768e-01 -1.130842792917974293e-04 -2.876552045345306396e-01 9.165621548891067505e-02 -3.217298090457916260e-01 -1.789439171552658081e-01 -1.457400899380445480e-02 -4.784433171153068542e-02 2.873616814613342285e-01 -2.141985446214675903e-01 -2.592660486698150635e-01 1.267611887305974960e-02 -2.654033601284027100e-01 -1.351850926876068115e-01 1.906998306512832642e-01 -8.840867877006530762e-02 -1.126782968640327454e-01 -7.922997325658798218e-02 -1.001346036791801453e-01 -2.102063149213790894e-01 -2.414228767156600952e-01
-5.942247435450553894e-02 3.451777249574661255e-02 -1.557325720787048340e-01 -2.696503400802612305e-01 -2.523212730884552002e-01 -1.951635032892227173e-01 2.041451036930084229e-01 3.101480659097433090e-03 2.207531332969665527e-01 -5.382322892546653748e-02 3.035849630832672119e-01 1.407214999198913574e-01 1.134343445301055908e-01 -1.019903570413589478e-01 1.860027760267257690e-01 -2.322842627763748169e-01 2.475795745849609375e-01 -4.688233602792024612e-03 -6.946309655904769897e-02 2.409373372793197632e-01 -8.426847308874130249e-02 -1.289881914854049683e-01 8.411344140768051147e-02 -6.427711248397827148e-02 -1.002984400838613510e-02 3.006837368011474609e-01 -1.537407636642456055e-01 2.419918403029441833e-02 -3.515618145465850830e-01 1.543685048818588257e-01 -2.195578813552856445e-01 -9.976320713758468628e-02
6.277092546224594116e-02 2.182897925376892090e-01 -8.038274943828582764e-02 -1.985788941383361816e-01 -2.133099921047687531e-02 -8.084152638912200928e-02 3.974661827087402344e-01 -3.466498255729675293e-01 1.472037583589553833e-01 1.975520104169845581e-01 3.297232091426849365e-01 2.524184584617614746e-01 5.299675092101097107e-02 -1.532319337129592896e-01 -1.180490553379058838e-01 -2.680944502353668213e-01 6.580953299999237061e-02 -1.216776669025421143e-01 1.300413459539413452e-01 3.456716537475585938e-01 -8.070188574492931366e-03 2.468881197273731232e-02 -1.793269068002700806e-01 2.641228027641773224e-02 3.576422110199928284e-02 8.758214861154556274e-02 -9.901247173547744751e-02 -1.966778635978698730e-01 -9.473719447851181030e-02 -9.705180674791336060e-02 -8.495324850082397461e-02 -6.204230245202779770e-03
5.529943481087684631e-02 3.624130040407180786e-02 -2.838618755340576172e-01 -9.878724068403244019e-02 -2.389649152755737305e-01 4.296535626053810120e-02 -1.528683584183454514e-02 -1.671631932258605957e-01 -1.298885941505432129e-01 -1.362793594598770142e-01 -1.035973355174064636e-01 2.684678435325622559e-01 -2.449492961168289185e-01 -1.923249452374875546e-03 -1.032368396408855915e-03 -4.467380046844482422e-01 1.205232143402099609e-01 2.066233903169631958e-01 -2.357211895287036896e-02 2.245594114065170288e-01 -6.986711174249649048e-02 -1.997298747301101685e-01 -4.113602638244628906e-02 -2.462760955095291138e-01 1.176494508981704712e-01 1.676607728004455566e-01 -1.088891997933387756e-01 6.964666396379470825e-02 2.425813823938369751e-01 -2.720232605934143066e-01 -3.711563348770141602e-02 -1.792660057544708252e-01
-1.327801379375159740e-03 1.883946210145950317e-01 1.991552561521530151e-01 -2.221214920282363892e-01 -3.443065285682678223e-01 8.349077776074409485e-03 -1.171290576457977295e-01 -1.192605346441268921e-01 -6.531777232885360718e-02 -1.583060435950756073e-02 2.083819061517715454e-01 1.366836875677108765e-01 -2.729080021381378174e-01 -3.687487915158271790e-02 1.290302425622940063e-01 -4.279465973377227783e-02 3.248176276683807373e-01 4.919129237532615662e-02 1.641440093517303467e-01 2.000512629747390747e-01 -2.167215347290039062e-01 -5.038307234644889832e-02 -6.842254847288131714e-02 -4.345236811786890030e-03 -2.811492979526519775e-01 1.110983192920684814e-01 -1.380628943443298340e-01 -2.397226542234420776e-01 -2.259342819452285767e-01 -9.686342626810073853e-02 1.285409182310104370e-01 -3.066589832305908203e-01
9.235321730375289917e-02 1.082100067287683487e-02 -1.272893846035003662e-01 5.418070033192634583e-02 -3.449690937995910645e-01 4.577434808015823364e-02 3.694222867488861084e-01 -1.569450497627258301e-01 -2.844945490360260010e-01 5.893651023507118225e-02 3.407359495759010315e-02 8.630190044641494751e-02 -2.212559618055820465e-02 -1.852009594440460205e-01 4.841718077659606934e-02 -1.636646240949630737e-01 3.389062285423278809e-01 -8.946774154901504517e-02 -9.936952590942382812e-02 2.013605833053588867e-01 -3.259533941745758057e-01 8.461771905422210693e-02 -1.292929500341415405e-01 2.962807379662990570e-02 6.974627263844013214e-03 7.233503460884094238e-02 -1.306700110435485840e-01 -2.508915960788726807e-01 2.316711992025375366e-01 -3.806737810373306274e-02 -1.673508137464523315e-01 -2.456857115030288696e-01
6.975939869880676270e-02 1.509366333484649658e-01 -1.093144938349723816e-01 6.333011388778686523e-02 -9.091801196336746216e-02 -1.578989773988723755e-01 3.903114050626754761e-02 2.501832544803619385e-01 -2.043779194355010986e-01 -4.524340108036994934e-02 2.577271312475204468e-02 5.823159590363502502e-02 -1.095510944724082947e-01 -1.111327856779098511e-01 6.948073208332061768e-02 -1.191716343164443970e-01 1.454097926616668701e-01 1.292681843042373657e-01 -9.638371318578720093e-02 2.108439356088638306e-01 -1.120995432138442993e-01 1.064121630042791367e-02 -1.340752840042114258e-01 -4.408392608165740967e-01 -1.399802565574645996e-01 4.910934567451477051e-01 -2.874028980731964111e-01 -2.031141817569732666e-01 -2.521114423871040344e-02 -2.426977455615997314e-01 5.659747496247291565e-02 6.217725202441215515e-02
1.935894936323165894e-01 1.775764822959899902e-01 -2.058742493391036987e-01 -2.179876565933227539e-01 -7.603456825017929077e-02 -1.376073807477951050e-01 1.874188184738159180e-01 -1.752571761608123779e-01 2.503074407577514648e-01 1.231009811162948608e-01 1.922399997711181641e-01 -1.238160505890846252e-01 -3.758273273706436157e-02 -3.952733054757118225e-02 3.322715461254119873e-01 -1.876724660396575928e-01 1.716336309909820557e-01 -1.722407905617728829e-04 1.585475802421569824e-01 4.272579550743103027e-01 1.178428083658218384e-01 9.915940463542938232e-03 -2.147867083549499512e-01 -1.134419068694114685e-01 9.168491233140230179e-04 2.360936999320983887e-01 -9.278855472803115845e-02 7.802532613277435303e-02 -9.009371697902679443e-02 2.461052387952804565e-01 -1.231520548462867737e-01 -8.609455078840255737e-02
2.646650969982147217e-01 6.492348760366439819e-02 -1.237178891897201538e-01 -5.695705767720937729e-03 -2.780036032199859619e-01 -1.896991133689880371e-01 1.577728688716888428e-01 -6.223040446639060974e-02 -5.578245222568511963e-02 -3.131763041019439697e-01 1.099031865596771240e-01 3.038638830184936523e-01 2.298396378755569458e-01 -7.756880670785903931e-02 -9.281034022569656372e-02 -1.602552533149719238e-01 1.357565354555845261e-02 3.305434286594390869e-01 1.577518582344055176e-01 -1.381115801632404327e-02 8.755910396575927734e-02 -2.500545978546142578e-01 -3.552963733673095703e-01 1.086920350790023804e-01 -5.382160469889640808e-02 2.627093791961669922e-01 -1.362546347081661224e-02 -1.317166388034820557e-01 -7.049834728240966797e-02 1.680644303560256958e-01 -5.734188482165336609e-02 3.009373508393764496e-02
-7.892392575740814209e-02 3.828083872795104980e-01 5.823327228426933289e-02 1.498701572418212891e-01 -3.775495290756225586e-02 -1.654540449380874634e-01 -4.730611294507980347e-02 -5.717315152287483215e-02 -9.303411096334457397e-02 -3.343867063522338867e-01 1.320311725139617920e-01 6.334318965673446655e-02 8.282687515020370483e-03 -1.492251306772232056e-01 2.602867484092712402e-01 -1.436966955661773682e-01 4.028896093368530273e-01 -9.483483154326677322e-04 3.587825000286102295e-01 5.339992046356201172e-02 5.217337608337402344e-02 -4.272646736353635788e-03 -1.587841212749481201e-01 -2.328771650791168213e-01 -3.601369680836796761e-03 5.582540854811668396e-02 1.495959013700485229e-01 -1.457312107086181641e-01 -1.814627200365066528e-01 -5.268267914652824402e-02 1.679868400096893311e-01 -2.183320373296737671e-01
2.971212752163410187e-02 4.019040241837501526e-02 -8.719114959239959717e-02 3.292499110102653503e-02 -2.689732909202575684e-01 -3.433774113655090332e-01 5.537427589297294617e-02 3.038800954818725586e-01 -8.109339326620101929e-02 -7.078230381011962891e-02 -1.369851231575012207e-01 4.805658757686614990e-02 2.427346706390380859e-01 -8.284016698598861694e-02 1.515854001045227051e-01 -1.923213154077529907e-01 4.619674757122993469e-02 1.248930618166923523e-01 -1.038793474435806274e-01 2.850895226001739502e-01 -1.559505797922611237e-02 8.310701698064804077e-02 -2.941004037857055664e-01 -1.481049507856369019e-01 -6.673233956098556519e-02 1.267108321189880371e-01 -7.076730951666831970e-03 -5.556321889162063599e-02 -4.517179355025291443e-02 -4.590935707092285156e-01 -1.798154860734939575e-01 -2.248908281326293945e-01
4.314079880714416504e-02 3.052285313606262207e-01 7.758934795856475830e-02 -1.452572196722030640e-01 -2.592379450798034668e-01 2.000318020582199097e-01 3.502810001373291016e-02 -6.455801427364349365e-02 -2.786574698984622955e-02 2.204281985759735107e-01 -3.083859104663133621e-03 9.843456000089645386e-02 -1.058995351195335388e-01 -1.997710913419723511e-01 1.470568478107452393e-01 -1.238388121128082275e-01 -2.428515627980232239e-02 1.364340484142303467e-01 5.702491849660873413e-02 2.828162312507629395e-01 -2.366332411766052246e-01 -2.149542570114135742e-01 -2.889261841773986816e-01 1.967897415161132812e-01 -6.683222949504852295e-03 4.241839423775672913e-02 -6.693568080663681030e-02 -4.204875230789184570e-01 -2.936529181897640228e-02 -3.161732852458953857e-01 4.325483366847038269e-02 7.358703762292861938e-02
3.173606991767883301e-01 2.332974225282669067e-01 -2.581607103347778320e-01 -3.333712369203567505e-02 -9.555037319660186768e-02 -2.064090073108673096e-01 1.933445781469345093e-01 -4.063856974244117737e-02 6.078862771391868591e-02 -1.758240349590778351e-02 3.791280090808868408e-02 9.466254711151123047e-02 2.926919460296630859e-01 -1.939352303743362427e-01 1.800604611635208130e-01 -1.330333203077316284e-01 3.724638139829039574e-03 3.330187499523162842e-01 3.571523427963256836e-01 7.359713315963745117e-02 9.748441725969314575e-02 -1.864463239908218384e-01 -3.467634320259094238e-02 -1.443585455417633057e-01 -2.087126523256301880e-01 2.266410887241363525e-01 3.861334547400474548e-02 -1.098881512880325317e-01 -1.763286888599395752e-01 2.036588639020919800e-01 -3.853904455900192261e-02 7.603716105222702026e-02
1.292699724435806274e-01 3.100692629814147949e-01 -1.817664355039596558e-01 -1.113052070140838623e-01 -1.648475527763366699e-01 9.829740040004253387e-03 6.788266450166702271e-02 -9.558988735079765320e-03 7.279665023088455200e-02 -4.370061308145523071e-02 2.690061330795288086e-01 6.128325313329696655e-02 -3.328984230756759644e-02 1.711869239807128906e-01 2.180701345205307007e-01 -4.678308665752410889e-01 8.027993142604827881e-02 -9.065002948045730591e-02 6.084214150905609131e-02 9.212349355220794678e-02 4.354203119874000549e-02 1.404710263013839722e-01 1.318801492452621460e-01 1.775401383638381958e-01 9.647144377231597900e-02 2.888517081737518311e-01 2.709874510765075684e-01 1.538971439003944397e-02 -1.174814701080322266e-01 -2.189992219209671021e-01 -2.682903967797756195e-02 -3.214000761508941650e-01
1.580489128828048706e-01 -4.816052690148353577e-02 -5.326004698872566223e-03 -8.496572077274322510e-02 -9.979566931724548340e-02 -8.141102269291877747e-03 -4.670043662190437317e-02 1.536200791597366333e-01 1.258266419172286987e-01 -2.788474857807159424e-01 1.030068323016166687e-01 -1.757578849792480469e-01 4.181174933910369873e-01 3.963349014520645142e-02 3.029348701238632202e-02 -1.770223826169967651e-01 1.119719669222831726e-01 1.429760009050369263e-01 1.089074239134788513e-01 2.425718605518341064e-01 5.742717906832695007e-02 6.163368746638298035e-02 -5.934981256723403931e-02 -2.464134246110916138e-01 -3.381418883800506592e-01 4.022411406040191650e-01 -1.935729086399078369e-01 -2.154648452997207642e-01 3.211325407028198242e-02 -2.187269777059555054e-01 1.098128221929073334e-02 4.317324236035346985e-02
2.187923938035964966e-01 1.453472971916198730e-01 -4.033029675483703613e-01 -1.085541024804115295e-01 -6.338843703269958496e-02 -2.008273452520370483e-01 8.424972742795944214e-02 -1.371271908283233643e-02 1.033366397023200989e-01 -1.650390326976776123e-01 1.530900299549102783e-01 1.253059059381484985e-01 3.405782878398895264e-01 -2.358247190713882446e-01 9.860471822321414948e-03 -1.906667649745941162e-01 1.065211370587348938e-02 2.499552965164184570e-01 2.674522101879119873e-01 5.010743811726570129e-02 1.204996928572654724e-01 -1.628508716821670532e-01 -2.321327030658721924e-01 -1.673655360937118530e-01 -4.913723468780517578e-02 1.841320097446441650e-01 1.417912989854812622e-01 -2.235047668218612671e-01 1.408217698335647583e-01 -6.937688216567039490e-03 -4.628885537385940552e-03 1.843100041151046753e-01
-3.705172985792160034e-02 3.922147452831268311e-01 -3.286439776420593262e-01 -1.358982771635055542e-01 -2.500380873680114746e-01 -6.581305712461471558e-02 1.652409285306930542e-01 6.759754568338394165e-02 -3.105152770876884460e-02 -7.837669551372528076e-02 1.765319257974624634e-01 2.885635793209075928e-01 1.349486708641052246e-01 -1.922510564327239990e-01 -1.520486623048782349e-01 -1.132012233138084412e-01 1.136487424373626709e-01 1.750427335500717163e-01 3.008394539356231689e-01 1.988680362701416016e-01 -1.498401612043380737e-01 -2.390068471431732178e-01 -1.057328283786773682e-01 8.122166246175765991e-02 -1.319792419672012329e-01 2.041142433881759644e-01 3.403850272297859192e-02 -1.538192629814147949e-01 -3.429330245126038790e-04 5.055605992674827576e-02 -6.705100834369659424e-02 2.122191190719604492e-01
3.154665529727935791e-01 1.666922271251678467e-01 1.460486352443695068e-01 7.710326928645372391e-03 -1.255146116018295288e-01 -2.419184595346450806e-01 -1.507455408573150635e-01 -1.395876053720712662e-03 -9.100997447967529297e-02 -4.852699115872383118e-03 1.709013283252716064e-01 -1.128121092915534973e-02 -1.101117059588432312e-01 -1.419231202453374863e-02 1.442971676588058472e-01 -6.990996003150939941e-02 5.027668178081512451e-02 1.597914099693298340e-01 2.978264093399047852e-01 1.802476346492767334e-01 -6.254505366086959839e-02 -3.189622461795806885e-01 -2.272316366434097290e-01 -2.753639407455921173e-02 -1.382988244295120239e-01 2.815796732902526855e-01 8.137554861605167389e-03 -9.427775442600250244e-02 -1.395972911268472672e-02 -4.673970341682434082e-01 -1.921490430831909180e-01 9.158595651388168335e-02
3.941755592823028564e-01 -2.472168058156967163e-01 -4.936515353620052338e-03 -1.942947953939437866e-01 -1.246421709656715393e-01 1.023293510079383850e-01 1.733152121305465698e-01 3.255948424339294434e-03 -1.119456291198730469e-01 -2.003966122865676880e-01 4.222872257232666016e-01 2.996973693370819092e-02 5.551172420382499695e-02 -1.034599244594573975e-01 2.707169651985168457e-01 -2.405024170875549316e-01 2.578176259994506836e-01 7.264642976224422455e-03 1.105675473809242249e-01 1.199644431471824646e-01 9.048254042863845825e-02 -3.813179582357406616e-02 4.831606522202491760e-02 -3.981144353747367859e-02 5.470929667353630066e-02 1.240549162030220032e-01 -3.514456152915954590e-01 5.480844061821699142e-03 -2.042756229639053345e-01 6.014953181147575378e-02 -1.369656026363372803e-01 -1.078999135643243790e-02
-1.578404568135738373e-02 9.579253941774368286e-02 1.994408294558525085e-02 1.623618900775909424e-01 -1.253333687782287598e-01 -1.626308448612689972e-02 -4.753558710217475891e-02 1.447485834360122681e-01 -3.827635943889617920e-01 -2.030370235443115234e-01 1.885575242340564728e-02 7.810768485069274902e-02 1.705445200204849243e-01 -9.531985223293304443e-02 1.706112921237945557e-02 -2.261460870504379272e-01 1.276188790798187256e-01 2.083186656236648560e-01 -1.307978630065917969e-01 4.275373518466949463e-01 1.068652644753456116e-01 -2.718920074403285980e-02 -7.815182954072952271e-02 -1.086427196860313416e-01 -2.054010480642318726e-01 2.966738045215606689e-01 -1.767989695072174072e-01 -3.334006369113922119e-01 8.873225003480911255e-02 -8.760979771614074707e-02 -2.307348698377609253e-01 -9.890312701463699341e-02
2.671723626554012299e-02 -8.398460596799850464e-02 -2.414353340864181519e-01 -4.801578447222709656e-02 -7.870785146951675415e-02 1.263225376605987549e-01 -7.637038081884384155e-02 1.494469940662384033e-01 8.022871613502502441e-02 -1.543514579534530640e-01 1.583698689937591553e-01 -3.251449391245841980e-02 2.544336020946502686e-01 -1.252771168947219849e-01 1.906322389841079712e-01 -1.227565780282020569e-01 2.096295654773712158e-01 -1.692700758576393127e-02 2.018896341323852539e-01 1.846073865890502930e-01 2.532491274178028107e-02 -3.777174949645996094e-01 -3.282311558723449707e-01 -1.127605419605970383e-02 -2.193346172571182251e-01 2.864160537719726562e-01 -2.230619639158248901e-02 -4.259295761585235596e-01 5.196044966578483582e-02 -5.395685508847236633e-02 -2.884948393329977989e-03 7.181250303983688354e-02
-3.039879165589809418e-02 1.066436916589736938e-01 4.285255074501037598e-02 1.209252998232841492e-01 -5.051976814866065979e-02 -4.028223454952239990e-02 3.095138119533658028e-03 -5.577810481190681458e-02 1.860102755017578602e-03 -1.262025684118270874e-01 1.162562817335128784e-01 2.606231868267059326e-01 -6.734868139028549194e-02 -2.329211831092834473e-01 2.461316436529159546e-01 -3.544404208660125732e-01 1.402737796306610107e-01 9.794375859200954437e-03 4.669614881277084351e-02 6.490016356110572815e-03 1.581643968820571899e-01 2.154517024755477905e-01 8.605539798736572266e-02 1.915931105613708496e-01 -2.122216969728469849e-01 5.519042015075683594e-01 1.161929816007614136e-01 -3.567136824131011963e-02 -9.290850721299648285e-03 -1.976758837699890137e-01 -8.174645155668258667e-02 -2.716294229030609131e-01
2.563459277153015137e-01 -7.867251336574554443e-02 7.375231385231018066e-02 2.114168405532836914e-01 -5.744241550564765930e-02 -2.087889611721038818e-01 4.971022903919219971e-02 2.388572320342063904e-02 -8.825823664665222168e-02 -2.975825667381286621e-01 3.947676345705986023e-02 -6.554070860147476196e-02 2.533406913280487061e-01 -7.314904779195785522e-02 2.797159254550933838e-01 -2.747334837913513184e-01 9.106087684631347656e-02 -2.178254537284374237e-02 -2.635984122753143311e-01 2.300229072570800781e-01 2.374083101749420166e-01 -1.509045995771884918e-02 -3.566014766693115234e-01 -4.858224838972091675e-02 -7.090715318918228149e-02 1.176083236932754517e-01 -1.289235800504684448e-01 -2.730897367000579834e-01 -7.062734663486480713e-02 -1.693487465381622314e-01 -1.701028198003768921e-01 -1.124206110835075378e-01
-4.974225535988807678e-02 1.533401459455490112e-01 1.123381331562995911e-01 -3.255027532577514648e-01 -9.846743941307067871e-02 -1.701545715332031250e-01 1.609402708709239960e-02 -1.827827841043472290e-01 2.002995833754539490e-02 1.939168870449066162e-01 2.029924690723419189e-01 9.988553822040557861e-02 -2.371371164917945862e-02 1.396859437227249146e-01 2.300896681845188141e-02 -3.715925216674804688e-01 1.892525553703308105e-01 5.826947838068008423e-02 2.229112088680267334e-01 3.732165396213531494e-01 5.907734856009483337e-02 1.290546953678131104e-01 1.313245594501495361e-01 -1.573583669960498810e-02 -1.343663930892944336e-01 5.248760059475898743e-02 -5.893097445368766785e-02 -3.980783000588417053e-02 -2.929750084877014160e-01 -2.515303790569305420e-01 5.129954661242663860e-04 -3.073284327983856201e-01
-5.902207642793655396e-02 2.908021509647369385e-01 -2.669332623481750488e-01 5.609431117773056030e-02 -1.709710061550140381e-01 -1.639970541000366211e-01 -4.251283779740333557e-02 1.667017042636871338e-01 -1.947160512208938599e-01 2.500386722385883331e-02 1.686664372682571411e-01 1.648288369178771973e-01 2.285934239625930786e-02 -1.798235177993774414e-01 -2.782991528511047363e-01 -5.142718553543090820e-02 1.903847754001617432e-01 2.252564430236816406e-01 2.615572512149810791e-01 3.509596586227416992e-01 -1.063034012913703918e-01 2.102636359632015228e-02 1.541760005056858063e-02 -1.535297334194183350e-01 -3.010656535625457764e-01 1.929273009300231934e-01 -1.734984852373600006e-02 -2.466501891613006592e-01 9.810467809438705444e-02 6.668835878372192383e-02 -1.633385270833969116e-01 -2.904778718948364258e-02
-2.384417504072189331e-01 3.375581204891204834e-01 2.988480497151613235e-03 1.347398608922958374e-01 -4.649650305509567261e-02 -1.681351214647293091e-01 1.797366887331008911e-02 -3.288861215114593506e-01 -1.566106677055358887e-01 -4.968161508440971375e-02 3.768897801637649536e-02 6.212341785430908203e-02 1.979743689298629761e-01 -2.834629826247692108e-02 -6.734332442283630371e-02 -1.135598793625831604e-01 1.549964845180511475e-01 2.259533666074275970e-02 2.768327891826629639e-01 3.374080657958984375e-01 1.931356936693191528e-01 1.425491422414779663e-01 -1.871962100267410278e-01 -4.152501001954078674e-02 -2.928836941719055176e-01 1.480973660945892334e-01 -9.333673119544982910e-02 3.656482324004173279e-02 -2.064488530158996582e-01 -1.833815723657608032e-01 -2.704572863876819611e-02 -2.797592878341674805e-01
5.053109023720026016e-03 3.387618958950042725e-01 1.762875467538833618e-01 2.312663197517395020e-01 -2.045916020870208740e-01 4.560166597366333008e-02 -7.727377861738204956e-02 -8.061517775058746338e-02 1.272688508033752441e-01 3.119700402021408081e-02 1.312319040298461914e-01 -4.913293942809104919e-02 1.299416571855545044e-01 -1.200625225901603699e-01 2.477496713399887085e-01 -2.950206398963928223e-01 2.051973938941955566e-01 3.672226369380950928e-01 4.619894549250602722e-02 -7.088627666234970093e-02 4.008579999208450317e-02 -7.860742509365081787e-02 -1.372481435537338257e-01 5.366485193371772766e-02 1.407608836889266968e-01 4.622622132301330566e-01 2.240694314241409302e-02 -7.501240074634552002e-02 -2.430154755711555481e-02 -2.309966385364532471e-01 -1.431787461042404175e-01 -4.812635481357574463e-03
-3.876316919922828674e-02 -2.127653174102306366e-02 -1.089774370193481445e-01 8.142499625682830811e-02 -2.627787888050079346e-01 2.622962556779384613e-02 -2.550879418849945068e-01 -1.187267974019050598e-01 6.265935301780700684e-02 -7.136160880327224731e-02 -3.643986210227012634e-02 4.515394940972328186e-02 2.280874401330947876e-01 6.772331148386001587e-02 -1.315612928010523319e-03 -2.765844464302062988e-01 1.969175785779953003e-01 9.312482923269271851e-02 2.542413175106048584e-01 2.585291266441345215e-01 1.459665149450302124e-01 -3.131292760372161865e-02 7.340455800294876099e-02 -9.188566356897354126e-03 -9.443374723196029663e-02 4.118022918701171875e-01 -2.773751914501190186e-01 -3.575564622879028320e-01 1.398554071784019470e-02 -3.034013211727142334e-01 2.319433167576789856e-02 4.882083088159561157e-02
1.330492049455642700e-01 -3.523424267768859863e-02 -1.016439795494079590e-01 9.763220697641372681e-02 -5.699275806546211243e-02 -8.625514060258865356e-02 -7.786568999290466309e-02 8.575890958309173584e-02 2.037165462970733643e-01 -1.224773675203323364e-01 -3.102496080100536346e-02 9.126147627830505371e-02 4.455910027027130127e-01 1.442599594593048096e-01 1.162670254707336426e-01 -1.803954690694808960e-01 6.237724795937538147e-02 2.047158628702163696e-01 1.374261230230331421e-01 3.395423293113708496e-01 -1.038376390933990479e-01 -1.351706832647323608e-01 5.831965804100036621e-02 -1.581863015890121460e-01 -2.931729704141616821e-02 1.062127426266670227e-01 -2.197670042514801025e-01 -1.552843451499938965e-01 -9.519271552562713623e-02 -2.312739044427871704e-01 -4.415142536163330078e-01 -1.624335050582885742e-01
9.101001918315887451e-02 -2.483659386634826660e-01 3.813379257917404175e-02 6.230969354510307312e-02 -2.510061562061309814e-01 1.835735440254211426e-01 3.089243769645690918e-01 4.095651954412460327e-02 3.354522958397865295e-02 2.709834873676300049e-01 8.560254424810409546e-02 2.232198119163513184e-01 4.782689362764358521e-02 -8.154447376728057861e-02 7.550218701362609863e-02 -2.726770639419555664e-01 2.390347719192504883e-01 8.854535222053527832e-02 -1.274803373962640762e-02 3.898212313652038574e-01 -5.431560426950454712e-02 1.131625846028327942e-01 -1.057058796286582947e-01 -2.927547991275787354e-01 1.005916669964790344e-01 2.652762234210968018e-01 -4.210917744785547256e-03 -1.141988486051559448e-02 -7.409759331494569778e-03 -2.610164284706115723e-01 1.764488965272903442e-01 2.200900949537754059e-02
3.413484692573547363e-01 2.301651537418365479e-01 -2.541185617446899414e-01 -5.997081287205219269e-03 -2.615531682968139648e-01 1.151137575507164001e-01 -1.195599660277366638e-01 -2.258088998496532440e-02 -9.665681980550289154e-03 -5.738066136837005615e-02 -1.062825545668601990e-01 5.882534757256507874e-02 -1.010062322020530701e-01 -3.479883074760437012e-01 -1.246421486139297485e-01 -7.951250672340393066e-02 -1.307428479194641113e-01 1.617456674575805664e-01 -4.852155596017837524e-02 2.092263400554656982e-01 -1.441155374050140381e-01 -3.270510211586952209e-02 -2.027214914560317993e-01 2.457910776138305664e-02 -1.637211889028549194e-01 2.413002848625183105e-01 1.485497504472732544e-01 -1.457327157258987427e-01 -1.785456836223602295e-01 -1.941559612751007080e-01 1.002208516001701355e-01 -3.704721331596374512e-01
2.185404747724533081e-01 -5.046454444527626038e-02 1.872584782540798187e-02 -1.942712366580963135e-01 -1.307079493999481201e-01 -1.732073724269866943e-01 8.922533690929412842e-02 9.179023653268814087e-02 -8.329806476831436157e-02 1.358879655599594116e-01 1.512510627508163452e-01 -3.239264711737632751e-02 -1.565706431865692139e-01 -2.369838207960128784e-01 -1.227566078305244446e-01 -2.765375971794128418e-01 3.527396321296691895e-01 7.550811860710382462e-03 2.658914625644683838e-01 1.974630355834960938e-01 -3.091628551483154297e-01 -1.102312579751014709e-01 2.273441851139068604e-01 -3.287182450294494629e-01 7.021474838256835938e-02 2.149786204099655151e-01 9.015714749693870544e-03 -8.283020928502082825e-03 -1.868008822202682495e-01 -1.594199240207672119e-01 7.833659648895263672e-02 8.481620252132415771e-02
6.040660291910171509e-02 2.462047487497329712e-01 -2.907820641994476318e-01 -3.803276270627975464e-02 -1.251400262117385864e-01 -2.801322042942047119e-01 1.704530119895935059e-01 2.711157798767089844e-01 5.969245359301567078e-02 -8.557115495204925537e-02 6.000415235757827759e-02 1.939698755741119385e-01 1.396759003400802612e-01 -1.143249645829200745e-01 -1.869559884071350098e-01 1.241338029503822327e-01 1.755660027265548706e-01 9.590775705873966217e-03 4.943613708019256592e-02 2.252504527568817139e-01 1.597688496112823486e-01 -1.267224848270416260e-01 -1.663404554128646851e-01 -2.950577735900878906e-01 -3.005361855030059814e-01 1.882566213607788086e-01 1.555186063051223755e-01 -8.153505623340606689e-02 -2.405636757612228394e-01 -1.950116604566574097e-01 -1.201247200369834900e-01 -1.032115966081619263e-01
2.163193374872207642e-01 1.649784445762634277e-01 -7.842204719781875610e-02 6.554494798183441162e-02 9.752229601144790649e-02 -1.346038430929183960e-01 6.655652821063995361e-02 1.197889521718025208e-01 1.393270343542098999e-01 -1.186466440558433533e-01 2.858983874320983887e-01 5.819756910204887390e-02 1.960650086402893066e-01 5.685342475771903992e-02 -1.557433605194091797e-02 -1.630428433418273926e-01 7.124991714954376221e-02 2.343975193798542023e-02 -5.421231687068939209e-02 3.399713635444641113e-01 1.973192989826202393e-01 -9.826972335577011108e-02 -2.126578837633132935e-01 -2.471579164266586304e-01 -8.005442097783088684e-03 3.326829671859741211e-01 1.373095214366912842e-01 -4.937521815299987793e-01 -1.045540943741798401e-01 7.717505842447280884e-02 7.936370372772216797e-02 -7.999892532825469971e-02
8.709470182657241821e-02 -2.186605473980307579e-03 -2.185602933168411255e-01 -1.113445758819580078e-01 4.113724827766418457e-02 -4.947114735841751099e-02 5.188705772161483765e-02 -2.613140083849430084e-02 7.072371244430541992e-02 -1.331868022680282593e-01 1.153568457812070847e-02 8.287840336561203003e-02 3.157855570316314697e-01 1.167813166975975037e-01 5.250332504510879517e-02 -2.715521454811096191e-01 8.461745828390121460e-02 1.509407013654708862e-01 5.508969537913799286e-03 3.707519769668579102e-01 6.001080572605133057e-02 -2.192885279655456543e-01 -2.547125332057476044e-02 -2.920379340648651123e-01 -9.074731171131134033e-02 4.888997673988342285e-01 1.043781563639640808e-01 -1.266250610351562500e-01 -2.332558780908584595e-01 -2.198607772588729858e-01 1.067084595561027527e-01 1.084250584244728088e-01
3.433988094329833984e-01 3.244492784142494202e-02 1.120258006267249584e-03 -2.706685066223144531e-01 3.762613981962203979e-02 1.464851945638656616e-01 1.689849346876144409e-01 -1.148497015237808228e-01 -8.636151254177093506e-02 7.125839591026306152e-02 3.182505667209625244e-01 1.660061180591583252e-01 2.723761200904846191e-01 -5.483632441610097885e-03 3.695011138916015625e-02 -4.104675650596618652e-01 3.144527971744537354e-01 3.396774828433990479e-02 -1.006449759006500244e-01 3.580255061388015747e-02 -1.628026068210601807e-01 1.132985949516296387e-01 -5.671327468007802963e-03 -1.764238476753234863e-01 -1.851809620857238770e-01 1.358094513416290283e-01 -1.119117811322212219e-02 -1.469726264476776123e-01 2.110497094690799713e-02 1.980191469192504883e-01 1.778976768255233765e-01 -1.731624454259872437e-01
9.319483488798141479e-02 1.324357390403747559e-01 -2.887743711471557617e-01 -2.077817022800445557e-01 -2.066825032234191895e-01 -1.016276795417070389e-02 6.648719310760498047e-02 2.391262203454971313e-01 7.682981342077255249e-02 -3.322334289550781250e-01 1.808726787567138672e-01 -5.656399764120578766e-03 1.876891553401947021e-01 -1.826775521039962769e-01 -7.395279407501220703e-02 -2.591288834810256958e-02 -5.119503661990165710e-02 1.432116180658340454e-01 3.451192677021026611e-01 2.007821351289749146e-01 -4.040526971220970154e-02 1.530139595270156860e-01 7.006222754716873169e-02 -3.440719097852706909e-02 -1.076718941330909729e-01 2.125184535980224609e-01 -1.171128153800964355e-01 -3.217992186546325684e-01 -2.657379209995269775e-01 -9.784058481454849243e-02 -2.055718600749969482e-01 9.409967809915542603e-02
2.424987256526947021e-01 6.030431762337684631e-02 1.266467571258544922e-01 -2.782657369971275330e-02 -1.089792177081108093e-01 -4.311995208263397217e-02 8.409059047698974609e-02 -6.387945264577865601e-02 -4.585232213139533997e-02 -1.104716211557388306e-01 -2.189742624759674072e-01 3.058260120451450348e-02 1.319691538810729980e-01 -1.534147858619689941e-01 -8.352232724428176880e-02 -4.968619644641876221e-01 2.870688736438751221e-01 4.830355197191238403e-02 3.763277316465973854e-03 1.345818489789962769e-01 1.447127759456634521e-01 9.561938792467117310e-02 -1.493968721479177475e-02 2.783008515834808350e-01 -5.734813213348388672e-02 -2.107277326285839081e-02 -1.700379252433776855e-01 -3.378206789493560791e-01 -3.432298600673675537e-01 -2.454348653554916382e-01 -3.477847948670387268e-02 3.485204279422760010e-02
-9.349592146463692188e-04 -4.724755510687828064e-02 -2.563412785530090332e-01 -1.816428750753402710e-01 5.095031857490539551e-02 -9.761232137680053711e-02 -1.879417337477207184e-02 -4.324719309806823730e-01 6.878446787595748901e-02 -3.489688783884048462e-02 4.135943651199340820e-01 8.629489690065383911e-02 4.609828069806098938e-02 -1.588765382766723633e-01 -4.997983947396278381e-02 -2.367476373910903931e-01 -5.226884782314300537e-02 6.433860957622528076e-02 1.556256711483001709e-01 1.718547642230987549e-01 3.754620626568794250e-02 2.299274057149887085e-01 -4.112392365932464600e-01 -7.208091765642166138e-02 9.524409659206867218e-03 5.477293580770492554e-02 2.759465388953685760e-02 -2.220066487789154053e-01 -2.297067046165466309e-01 -1.047296896576881409e-01 -5.091783031821250916e-02 -1.431862860918045044e-01
3.029649853706359863e-01 9.457695484161376953e-02 -1.870800554752349854e-01 -1.099218800663948059e-01 -6.373527646064758301e-02 -4.788370430469512939e-02 1.108051240444183350e-01 -2.643447928130626678e-02 -1.817365363240242004e-02 8.128350973129272461e-02 3.340514004230499268e-01 3.329149782657623291e-01 1.333592236042022705e-01 -7.569333538413047791e-03 2.701170742511749268e-03 -2.972282171249389648e-01 5.056500434875488281e-01 8.709385059773921967e-03 -3.518757596611976624e-02 2.067457698285579681e-02 -1.885305941104888916e-01 2.685183584690093994e-01 -3.527176752686500549e-02 -5.335533991456031799e-02 1.842796802520751953e-02 1.829668320715427399e-02 6.741382926702499390e-02 -1.543213129043579102e-01 1.105531677603721619e-01 1.207496896386146545e-01 3.861118108034133911e-02 -2.661064565181732178e-01
-5.028691887855529785e-02 1.164232343435287476e-01 9.046212583780288696e-02 -4.518065229058265686e-02 -2.339972853660583496e-01 -4.205412566661834717e-01 3.919379785656929016e-03 -4.444730281829833984e-02 -2.281502485275268555e-01 -1.889491975307464600e-01 4.759172443300485611e-03 -1.355259865522384644e-02 -1.674625873565673828e-01 1.584980040788650513e-01 -4.453412722796201706e-03 -2.950569987297058105e-01 4.314666241407394409e-02 -2.079900912940502167e-02 3.235997855663299561e-01 3.589140474796295166e-01 -1.490703523159027100e-01 5.454931035637855530e-02 -1.377200633287429810e-01 -2.270656637847423553e-02 -9.154181182384490967e-02 1.578550636768341064e-01 2.858790569007396698e-02 8.406529203057289124e-03 -3.381951749324798584e-01 -2.718314826488494873e-01 2.482523955404758453e-02 -9.113766998052597046e-02
1.788411587476730347e-01 1.226479038596153259e-01 -1.462896764278411865e-01 2.563014328479766846e-01 -4.296190142631530762e-01 -1.120934858918190002e-01 -2.739433944225311279e-01 1.615865230560302734e-01 4.512109234929084778e-02 1.111911609768867493e-01 -3.475053980946540833e-02 1.690372824668884277e-01 -1.594943404197692871e-01 -2.036552689969539642e-02 1.083512380719184875e-01 -2.108742594718933105e-01 6.962701678276062012e-02 -4.274867009371519089e-03 1.732275933027267456e-01 2.749636173248291016e-01 -3.420729935169219971e-01 -1.057726219296455383e-01 3.362498059868812561e-02 -5.855771154165267944e-02 -6.745914369821548462e-02 2.788572907447814941e-01 3.655541688203811646e-02 -1.472322493791580200e-01 -8.475910127162933350e-02 -4.932054877281188965e-02 3.005407191812992096e-02 -2.868131399154663086e-01
1.463281959295272827e-01 5.280742049217224121e-02 -2.262783497571945190e-01 1.071939691901206970e-01 -1.055649593472480774e-01 -1.245549470186233521e-01 1.091745644807815552e-01 8.470769971609115601e-02 -1.438585966825485229e-01 -2.992951683700084686e-02 -2.413315139710903168e-02 -1.504737883806228638e-01 4.959587007761001587e-02 2.670352719724178314e-02 -3.757918998599052429e-02 -3.262078762054443359e-01 1.504130810499191284e-01 1.772382408380508423e-01 2.681525796651840210e-02 1.760112047195434570e-01 3.437988460063934326e-02 -1.003967002034187317e-01 -2.845670878887176514e-01 1.737594455480575562e-01 -7.607991993427276611e-02 1.815497130155563354e-01 1.275603324174880981e-01 -3.447979688644409180e-01 -5.298410058021545410e-01 -2.797605469822883606e-02 1.131638512015342712e-01 1.874767988920211792e-01
9.004151821136474609e-02 1.837052702903747559e-01 -1.629581451416015625e-01 3.347268328070640564e-02 -1.869415491819381714e-01 -1.237115822732448578e-02 1.001712903380393982e-01 8.702477067708969116e-02 8.523612283170223236e-03 5.765720456838607788e-02 1.206800434738397598e-02 2.790930271148681641e-01 9.024793654680252075e-02 -2.477167546749114990e-01 1.644285619258880615e-01 -2.828527688980102539e-01 7.578760385513305664e-02 -4.032922908663749695e-02 3.381422162055969238e-01 2.912326157093048096e-01 1.603496819734573364e-01 -1.190233528614044189e-01 -1.008728742599487305e-01 -3.979683816432952881e-01 -5.936729162931442261e-02 8.121863752603530884e-02 8.486706018447875977e-02 8.272814750671386719e-02 -3.066390454769134521e-01 -1.434731483459472656e-02 1.139742434024810791e-01 2.709702551364898682e-01
2.124152928590774536e-01 -2.140895724296569824e-01 -1.651882529258728027e-01 2.586701326072216034e-02 -1.372383683919906616e-01 -4.123148694634437561e-02 8.869903162121772766e-03 5.200565606355667114e-02 -1.063139364123344421e-01 -1.151474490761756897e-01 -1.040964797139167786e-01 -6.874126195907592773e-02 -1.317709088325500488e-01 -2.809228599071502686e-01 1.735474169254302979e-02 -2.976315319538116455e-01 3.376682698726654053e-01 -1.321322321891784668e-01 1.156629715114831924e-02 4.160696566104888916e-01 2.022104710340499878e-02 1.932308524847030640e-01 1.067911162972450256e-01 -1.027052998542785645e-01 1.929118335247039795e-01 1.948370188474655151e-01 -1.569175273180007935e-01 -1.682983189821243286e-01 7.198368757963180542e-02 -1.346364468336105347e-01 7.196664810180664062e-02 -3.338316977024078369e-01
3.138182461261749268e-01 1.092094331979751587e-01 -2.969177067279815674e-01 1.073147729039192200e-01 -3.443844988942146301e-02 1.022626608610153198e-01 1.617124676704406738e-01 -1.095919162034988403e-01 -1.490856520831584930e-02 -1.527936905622482300e-01 1.572248339653015137e-02 -1.016354560852050781e-01 -9.051544964313507080e-02 1.600084602832794189e-01 1.605513095855712891e-01 -4.203388988971710205e-01 5.137613415718078613e-02 3.502412140369415283e-02 8.157868683338165283e-02 2.266034930944442749e-01 -1.834319718182086945e-02 -8.408406376838684082e-02 -2.177354246377944946e-01 -1.545887887477874756e-01 -1.860930025577545166e-01 1.683346629142761230e-01 1.659048721194267273e-03 -4.326347708702087402e-01 -2.667154558002948761e-02 -6.530992686748504639e-02 -1.186238154768943787e-01 2.448115944862365723e-01
3.034072816371917725e-01 2.337767034769058228e-01 -1.361794322729110718e-01 -1.217743102461099625e-02 -2.252583652734756470e-01 4.156829789280891418e-02 -1.450202167034149170e-01 6.681417580693960190e-04 -3.024949133396148682e-02 -4.010545015335083008e-01 2.966919541358947754e-01 7.771578431129455566e-02 -1.375515758991241455e-01 -1.070745438337326050e-01 -8.628797531127929688e-02 -8.513263426721096039e-03 1.653423011302947998e-01 1.180169358849525452e-01 5.609070509672164917e-02 1.913223713636398315e-01 -9.661069512367248535e-02 1.750896275043487549e-01 -1.676944494247436523e-01 -1.024321019649505615e-01 -2.048132121562957764e-01 5.304608866572380066e-02 6.205347925424575806e-02 7.165443897247314453e-02 -2.651872932910919189e-01 -1.667405962944030762e-01 -3.521446883678436279e-02 -3.932369649410247803e-01
2.067964375019073486e-01 9.576093405485153198e-02 -1.712579876184463501e-01 -1.001884490251541138e-01 1.564375590533018112e-03 -1.967935413122177124e-01 3.213685452938079834e-01 9.427402913570404053e-02 -2.678079605102539062e-01 -4.792784154415130615e-02 -7.688374072313308716e-02 5.375175923109054565e-02 8.541592396795749664e-03 2.797901816666126251e-02 -1.103660240769386292e-01 -1.391324102878570557e-01 1.171174347400665283e-01 9.312115609645843506e-02 2.660100758075714111e-01 1.213093996047973633e-01 -7.504681497812271118e-02 -2.276372611522674561e-01 -1.126220300793647766e-01 -2.314791530370712280e-01 -8.580817282199859619e-02 4.006929099559783936e-01 -2.884674668312072754e-01 -3.143121302127838135e-01 -2.715405263006687164e-02 -4.107898101210594177e-02 -1.457851231098175049e-01 1.934059560298919678e-01
2.797950208187103271e-01 -3.143274784088134766e-02 -1.428190171718597412e-01 -1.387359499931335449e-01 -1.620946675539016724e-01 2.255396684631705284e-03 -8.297568187117576599e-03 6.164804846048355103e-02 -3.221918595954775810e-03 1.875236779451370239e-01 2.398491203784942627e-01 2.531089782714843750e-01 1.666586101055145264e-01 -3.111511170864105225e-01 2.635719478130340576e-01 -2.500995099544525146e-01 2.772169411182403564e-01 -1.123897433280944824e-01 -1.847953647375106812e-01 1.298054307699203491e-01 -1.424905210733413696e-01 2.685032784938812256e-01 -2.339899986982345581e-01 5.140474811196327209e-02 -1.444753110408782959e-01 1.411557346582412720e-01 1.605429053306579590e-01 2.823616005480289459e-02 7.208767533302307129e-02 -1.043134275823831558e-02 2.019355148077011108e-01 -1.839341670274734497e-01
7.501482963562011719e-02 -4.692481458187103271e-02 -4.359539970755577087e-02 -1.536689884960651398e-02 -1.465393602848052979e-01 -1.439544111490249634e-01 1.193075478076934814e-01 2.430185675621032715e-01 -1.753029525279998779e-01 -2.799467146396636963e-01 -1.957919895648956299e-01 -1.313091069459915161e-01 3.750837743282318115e-01 -1.187765821814537048e-01 -4.633966833353042603e-02 -1.939594894647598267e-01 -5.658341199159622192e-02 1.491960734128952026e-01 -3.445998998358845711e-03 2.700831294059753418e-01 3.766790404915809631e-02 -1.338582020252943039e-02 -1.921386569738388062e-01 -4.687321186065673828e-02 -2.034581154584884644e-01 3.493675887584686279e-01 6.569971796125173569e-03 -1.603277325630187988e-01 -9.080812335014343262e-02 -3.995999097824096680e-01 -9.753312915563583374e-02 -9.764063358306884766e-02
2.029586583375930786e-01 -7.696110755205154419e-02 1.159746050834655762e-01 -5.932350084185600281e-02 -2.313723564147949219e-01 9.970957413315773010e-03 -3.547891043126583099e-03 -2.057045698165893555e-01 8.815117180347442627e-02 -1.992221325635910034e-01 -6.003876030445098877e-02 2.459210455417633057e-01 -1.367743015289306641e-01 -1.208422556519508362e-01 1.788691133260726929e-01 -1.219542138278484344e-02 1.129148975014686584e-01 1.370891183614730835e-01 7.761641591787338257e-02 3.792966008186340332e-01 -2.691913247108459473e-01 1.493542045354843140e-01 -2.265178263187408447e-01 7.487499713897705078e-02 -1.598233282566070557e-01 3.202454149723052979e-01 -3.916204571723937988e-01 -1.766524761915206909e-01 9.758209437131881714e-02 -5.369794741272926331e-02 5.280104652047157288e-02 4.442495480179786682e-02
-3.024715185165405273e-02 3.614743649959564209e-01 -6.502958945930004120e-03 -2.000806927680969238e-01 -1.650680601596832275e-01 -2.440051585435867310e-01 -5.742656812071800232e-02 -1.278519332408905029e-01 -3.187999129295349121e-03 -1.051846295595169067e-01 1.208586022257804871e-01 -7.206661999225616455e-02 2.378757596015930176e-01 2.392438612878322601e-02 2.555530071258544922e-01 -2.800866365432739258e-01 -1.319044735282659531e-02 9.648486971855163574e-02 3.339665234088897705e-01 2.967616021633148193e-01 3.011159002780914307e-01 -1.563474088907241821e-01 1.975250244140625000e-02 1.181480437517166138e-01 -1.586147397756576538e-01 -5.673794075846672058e-02 -8.927990496158599854e-02 -2.587791681289672852e-01 -1.848524063825607300e-01 1.089501753449440002e-01 4.716368019580841064e-02 5.756010650657117367e-04
1.813571006059646606e-01 1.397973448038101196e-01 -2.614722847938537598e-01 -1.006038188934326172e-01 1.675462722778320312e-01 -2.041715532541275024e-01 4.693286493420600891e-02 2.053707689046859741e-01 1.501265615224838257e-01 -5.155941471457481384e-02 8.270081132650375366e-02 1.948432922363281250e-01 2.248961180448532104e-01 1.200878713279962540e-02 1.821842789649963379e-01 -3.658988773822784424e-01 -1.586344279348850250e-02 2.106087058782577515e-01 1.644191145896911621e-02 2.375512570142745972e-01 -2.344266325235366821e-02 -2.298044264316558838e-01 -1.937917619943618774e-02 -1.495468467473983765e-01 2.567325718700885773e-02 3.920207023620605469e-01 3.252330422401428223e-02 -1.744386106729507446e-01 -2.433475703001022339e-01 -1.978501528501510620e-01 3.079231269657611847e-02 6.782175600528717041e-02
2.119473814964294434e-01 2.775859534740447998e-01 -4.843353033065795898e-01 -3.380787000060081482e-02 -3.072541654109954834e-01 -2.089327424764633179e-01 -2.641919814050197601e-02 1.503591984510421753e-02 1.403475105762481689e-01 -7.846520096063613892e-02 7.303930819034576416e-02 2.036435902118682861e-01 9.572994709014892578e-02 -1.291327774524688721e-01 8.428020775318145752e-02 -1.423619836568832397e-01 2.121981531381607056e-01 2.479658871889114380e-01 1.690204143524169922e-01 2.867949940264225006e-02 -1.885673701763153076e-01 -2.624484896659851074e-01 -7.738571614027023315e-02 3.683556616306304932e-02 -6.420461833477020264e-02 1.376920789480209351e-01 -5.662877485156059265e-02 -1.128159388899803162e-01 -8.927302807569503784e-02 7.796493917703628540e-02 -1.889009773731231689e-01 2.025201171636581421e-01
5.778753012418746948e-02 -9.192667203024029732e-04 1.367065906524658203e-01 -9.390390664339065552e-02 -2.653954327106475830e-01 5.607275664806365967e-02 -6.793038547039031982e-02 -3.150001168251037598e-02 1.784041821956634521e-01 -6.766300648450851440e-02 1.424622088670730591e-01 1.088025048375129700e-01 1.650011688470840454e-01 -2.389303296804428101e-01 -3.543535247445106506e-02 -2.961631119251251221e-01 2.938411831855773926e-01 -2.741978764533996582e-01 -2.521920502185821533e-01 2.699598670005798340e-01 7.356628775596618652e-02 1.113726049661636353e-01 -3.535043597221374512e-01 -5.146434530615806580e-02 -5.582584440708160400e-02 2.982541322708129883e-01 1.754307895898818970e-01 -3.844403848052024841e-02 1.802538521587848663e-02 -7.138376682996749878e-02 -2.688325941562652588e-01 -5.189175158739089966e-02
8.302888274192810059e-02 2.509128153324127197e-01 5.160774104297161102e-03 8.065036684274673462e-02 -4.121916368603706360e-02 -2.577040791511535645e-01 3.215483427047729492e-01 -2.722273766994476318e-01 -1.146512478590011597e-01 1.117753386497497559e-01 3.803717494010925293e-01 2.149557620286941528e-01 -1.076228767633438110e-01 -2.642262279987335205e-01 -1.699612103402614594e-02 -2.813218832015991211e-01 4.150922223925590515e-02 3.500656038522720337e-02 1.672549545764923096e-01 2.852208018302917480e-01 1.129787191748619080e-01 4.623017273843288422e-03 -1.949300765991210938e-01 1.660055369138717651e-01 7.062850147485733032e-02 2.846527099609375000e-02 -3.854154143482446671e-03 -2.180082909762859344e-02 -2.409976869821548462e-01 8.746466785669326782e-02 -6.894670426845550537e-02 -1.823818534612655640e-01
1.521163880825042725e-01 -2.388847321271896362e-01 1.230861023068428040e-01 -1.205676645040512085e-01 -3.284566700458526611e-01 -7.175543159246444702e-02 2.531766891479492188e-01 -1.141538769006729126e-01 1.271859218832105398e-04 2.192716896533966064e-01 1.839604526758193970e-01 5.428636446595191956e-02 -1.279537379741668701e-01 -2.272370271384716034e-02 -9.409578517079353333e-03 -3.437046706676483154e-01 3.140365779399871826e-01 -5.847211927175521851e-02 2.554754614830017090e-01 2.336389124393463135e-01 9.637293219566345215e-02 1.366667300462722778e-01 -9.609032422304153442e-02 1.409338563680648804e-01 -1.165424287319183350e-02 1.723081469535827637e-01 9.716781228780746460e-02 -1.013525351881980896e-01 -2.293616831302642822e-01 1.974857412278652191e-02 -1.441352218389511108e-01 -2.787500321865081787e-01
6.076786294579505920e-02 1.845933794975280762e-01 -1.681663990020751953e-01 -2.572567462921142578e-01 -7.925979048013687134e-02 -3.413248360157012939e-01 1.684696227312088013e-02 1.703540235757827759e-02 1.462725829333066940e-02 -1.868824362754821777e-01 -8.332523703575134277e-02 -1.007694229483604431e-01 3.086576461791992188e-01 -2.668567299842834473e-01 4.967026412487030029e-02 -4.276813864707946777e-01 3.696378469467163086e-01 9.782754629850387573e-02 -1.018823608756065369e-01 1.468747109174728394e-01 -3.448252798989415169e-03 9.935107082128524780e-02 -6.273123621940612793e-02 5.398301035165786743e-02 1.188841983675956726e-01 -1.706039011478424072e-01 -8.415079675614833832e-03 -3.803717717528343201e-02 -2.236224859952926636e-01 -1.296581774950027466e-01 -1.337281707674264908e-02 -1.835083067417144775e-01
5.164266377687454224e-02 1.675395108759403229e-02 -4.310844466090202332e-02 -1.256996840238571167e-01 -1.868298277258872986e-02 -1.706151962280273438e-01 1.250021755695343018e-01 1.859187893569469452e-02 1.424080729484558105e-01 1.282420475035905838e-02 -3.997806459665298462e-02 9.510814398527145386e-02 4.118416905403137207e-01 7.950097322463989258e-02 1.600704789161682129e-01 -3.086433708667755127e-01 -7.270088046789169312e-02 6.932828575372695923e-02 6.590189784765243530e-02 3.334943652153015137e-01 -1.200357824563980103e-02 -1.210047155618667603e-01 -7.305864989757537842e-02 -2.238039821386337280e-01 -9.509955532848834991e-03 4.790749847888946533e-01 5.079384520649909973e-02 -2.807485163211822510e-01 -2.620566189289093018e-01 -1.147695779800415039e-01 -5.864041298627853394e-02 1.179215312004089355e-01
2.083318233489990234e-01 3.698108196258544922e-01 2.902625501155853271e-02 -4.447265341877937317e-02 -1.192937269806861877e-01 -2.558537423610687256e-01 -1.164032071828842163e-01 1.585036329925060272e-02 2.096852660179138184e-02 -1.077399179339408875e-01 -5.792051926255226135e-02 -3.739186748862266541e-02 1.457899715751409531e-02 -3.256769478321075439e-02 1.684814840555191040e-01 -4.222496151924133301e-01 4.761086404323577881e-01 -1.188247874379158020e-01 -1.448782999068498611e-02 1.285760402679443359e-01 -1.544100195169448853e-01 1.028066352009773254e-01 -1.511273682117462158e-01 1.344845592975616455e-01 9.108681976795196533e-02 7.699514180421829224e-02 -3.103829026222229004e-01 2.765542268753051758e-02 -5.764478119090199471e-04 2.215942367911338806e-02 -1.880670189857482910e-01 -1.367639154195785522e-01
2.685394883155822754e-01 1.056369617581367493e-01 6.366085261106491089e-02 -2.015362679958343506e-01 -2.575401067733764648e-01 -1.706057786941528320e-01 4.042730927467346191e-01 -3.548128530383110046e-02 2.197669595479965210e-01 9.726560115814208984e-02 3.116111159324645996e-01 -7.894047349691390991e-02 -4.101546108722686768e-02 2.428450388833880424e-03 2.154514789581298828e-01 -9.146876633167266846e-02 7.211717218160629272e-02 -8.599232137203216553e-02 1.959081590175628662e-01 1.785510480403900146e-01 8.787167817354202271e-02 -1.243160814046859741e-01 -1.969097405672073364e-01 -3.576252982020378113e-02 5.813766643404960632e-02 3.386055827140808105e-01 -1.311266124248504639e-01 -2.233472168445587158e-01 -3.175628930330276489e-02 1.833342015743255615e-01 1.004178375005722046e-01 -1.358813494443893433e-01
2.418396621942520142e-01 1.583205349743366241e-02 1.641940027475357056e-01 -3.908165171742439270e-02 -5.414521321654319763e-02 -4.885988682508468628e-02 1.740168035030364990e-01 -2.619263529777526855e-01 -2.242805622518062592e-02 -6.132599897682666779e-03 5.181066989898681641e-01 6.716349720954895020e-02 2.627605199813842773e-01 -1.556971520185470581e-01 -1.686938293278217316e-02 -1.828602850437164307e-01 -8.097662031650543213e-02 -1.258900910615921021e-01 -4.167852178215980530e-02 4.803705215454101562e-01 -9.499149769544601440e-02 8.627825975418090820e-02 -1.877551674842834473e-01 -5.342653952538967133e-03 -1.425912529230117798e-01 1.856359690427780151e-01 -1.161919087171554565e-01 -7.587192207574844360e-02 -1.068406328558921814e-01 -6.827170401811599731e-02 -7.108984887599945068e-02 -7.905853539705276489e-02
-6.362511962652206421e-02 9.947733581066131592e-02 -1.172256618738174438e-01 1.717825084924697876e-01 -3.371485471725463867e-01 2.539494037628173828e-01 -5.580080300569534302e-02 -5.471698567271232605e-02 9.079394489526748657e-02 4.274263605475425720e-02 1.114183962345123291e-01 2.785914838314056396e-01 1.319323331117630005e-01 -1.672892868518829346e-01 2.218904644250869751e-01 -3.077558279037475586e-01 1.380550414323806763e-01 2.511809468269348145e-01 2.770709618926048279e-02 1.500848978757858276e-01 8.278873749077320099e-03 4.084099829196929932e-02 1.089594215154647827e-01 7.563899457454681396e-02 -1.368357837200164795e-01 9.102084487676620483e-02 8.499974757432937622e-02 -2.910012006759643555e-01 1.205743551254272461e-01 -4.041286706924438477e-01 2.237400598824024200e-02 -2.169123739004135132e-01
2.065605819225311279e-01 9.176054596900939941e-02 -1.698911935091018677e-01 9.465894103050231934e-02 -5.997323989868164062e-02 6.253784894943237305e-02 8.313856273889541626e-02 8.060408383607864380e-02 1.133906915783882141e-01 -1.487488765269517899e-02 2.661286890506744385e-01 2.248804271221160889e-02 1.453004926443099976e-01 -3.266033232212066650e-01 -4.345796108245849609e-01 -4.614593386650085449e-01 1.962005198001861572e-01 -1.183734163641929626e-01 2.498425692319869995e-01 -2.174221538007259369e-02 -3.999757021665573120e-02 1.896409392356872559e-01 -1.041365340352058411e-01 -1.007106527686119080e-01 -5.988343805074691772e-02 9.059736877679824829e-02 6.570119876414537430e-03 -1.303331702947616577e-01 -1.305504739284515381e-01 -2.089839577674865723e-01 1.075706854462623596e-01 3.336176648736000061e-02
-8.041661977767944336e-02 2.739272713661193848e-01 1.660780981183052063e-02 3.261957466602325439e-01 -5.844246223568916321e-02 1.608573831617832184e-02 7.143425941467285156e-02 -1.131878141313791275e-02 1.001673266291618347e-01 2.698808349668979645e-02 1.051812898367643356e-02 1.071426421403884888e-01 1.637736856937408447e-01 -1.385861933231353760e-01 -2.319058924913406372e-01 -1.677697747945785522e-01 5.554825067520141602e-01 2.057619243860244751e-01 5.818885937333106995e-02 2.832522392272949219e-01 1.292417645454406738e-01 -1.973011195659637451e-01 -7.715197652578353882e-02 -2.704650461673736572e-01 -1.128986999392509460e-01 1.555254608392715454e-01 2.404394373297691345e-02 -1.277713626623153687e-01 -1.298813819885253906e-01 -9.511861950159072876e-02 3.208418935537338257e-02 -5.069183930754661560e-02
1.599795222282409668e-01 3.180056065320968628e-02 -4.814916253089904785e-01 -1.122893691062927246e-01 -1.614263653755187988e-01 3.915014863014221191e-02 -1.554322522133588791e-02 1.035825461149215698e-01 1.827123612165451050e-01 -1.866974085569381714e-01 -2.753587812185287476e-02 1.449319720268249512e-01 -1.325207855552434921e-02 -1.453211903572082520e-01 2.203760892152786255e-01 -1.880092769861221313e-01 4.392531141638755798e-02 1.243179813027381897e-01 1.693097949028015137e-01 -6.506615132093429565e-02 1.089386865496635437e-01 -1.132126674056053162e-01 -3.400488197803497314e-01 -1.297089904546737671e-01 -1.494040787220001221e-01 2.367364168167114258e-01 -4.681217297911643982e-02 -4.157732725143432617e-01 -9.356595575809478760e-02 -1.118302121758460999e-01 -5.271207913756370544e-02 1.014392599463462830e-01
2.548997104167938232e-01 -9.691008366644382477e-03 -4.060036242008209229e-01 -2.484508417546749115e-02 -4.737851023674011230e-02 5.359046161174774170e-02 4.057544097304344177e-02 2.567737698554992676e-01 2.331598550081253052e-01 -3.991600126028060913e-02 -8.402603864669799805e-02 6.876367330551147461e-02 2.535340189933776855e-02 -9.978561848402023315e-02 1.462025195360183716e-01 -3.099820613861083984e-01 1.693771481513977051e-01 8.411352336406707764e-02 9.610684961080551147e-02 1.813961267471313477e-01 3.703068196773529053e-02 -1.366114467382431030e-01 -2.856178879737854004e-01 -7.490867376327514648e-02 -7.178007066249847412e-02 2.779929935932159424e-01 8.621531724929809570e-02 -4.278573691844940186e-01 -4.196111857891082764e-02 -5.676826462149620056e-02 -2.306872420012950897e-02 1.933909058570861816e-01
6.253670156002044678e-02 3.248519822955131531e-02 1.589604914188385010e-01 8.001782745122909546e-02 -1.320743560791015625e-01 7.974129915237426758e-02 7.622583210468292236e-02 9.049213677644729614e-02 -5.648691952228546143e-02 -2.645207643508911133e-01 4.381817877292633057e-01 3.219253718852996826e-01 9.420920163393020630e-02 -2.100480198860168457e-01 3.053776919841766357e-01 -1.432920992374420166e-01 2.132006920874118805e-02 -3.379676118493080139e-02 4.412768781185150146e-02 1.528027355670928955e-01 7.168776541948318481e-02 3.645577654242515564e-02 -3.597237542271614075e-02 1.951854377985000610e-01 -3.932757303118705750e-02 3.183580338954925537e-01 -3.055204749107360840e-01 -1.689116656780242920e-01 -1.221656128764152527e-01 -1.746962368488311768e-01 -2.093378901481628418e-01 5.644591525197029114e-02
1.031870618462562561e-01 -1.326269358396530151e-01 -1.879291385412216187e-01 6.901413947343826294e-02 -1.352845877408981323e-01 1.750181466341018677e-01 -1.453121304512023926e-01 -1.073229089379310608e-01 1.854382604360580444e-01 -7.359760999679565430e-02 -1.614057086408138275e-02 1.217426881194114685e-01 8.720627427101135254e-02 5.407204478979110718e-02 4.893010109663009644e-02 -1.861522346735000610e-01 2.128663957118988037e-01 5.539954453706741333e-02 8.711443841457366943e-02 4.084826111793518066e-01 -1.393209546804428101e-01 -2.705255150794982910e-01 -1.152799353003501892e-01 -1.009869202971458435e-01 1.934119686484336853e-02 3.288852572441101074e-01 -3.633544445037841797e-01 -3.656826913356781006e-01 6.987033784389495850e-02 -1.596892327070236206e-01 -4.833204671740531921e-03 6.362191587686538696e-02
7.547619193792343140e-02 1.007042005658149719e-01 -1.231561824679374695e-01 -8.827003091573715210e-02 -1.965171098709106445e-01 -3.775753378868103027e-01 4.321537613868713379e-01 -3.412350118160247803e-01 1.275380998849868774e-01 -1.821927726268768311e-02 4.004771709442138672e-01 1.078576445579528809e-01 1.930726319551467896e-02 -1.173354163765907288e-01 -4.832221567630767822e-02 -2.579133510589599609e-01 7.182952761650085449e-02 -2.159456312656402588e-01 5.417718738317489624e-02 4.949580132961273193e-02 1.005739942193031311e-01 -3.297780081629753113e-02 -8.533681929111480713e-02 -4.855555295944213867e-02 -1.688366197049617767e-02 2.232645899057388306e-01 -5.789297074079513550e-02 -1.208387538790702820e-01 -1.064163222908973694e-01 -1.719018258154392242e-02 -1.905533075332641602e-01 -1.057303771376609802e-01
1.423388905823230743e-02 9.699010103940963745e-02 6.440538913011550903e-02 -2.107071131467819214e-02 -2.063992023468017578e-01 -1.758804321289062500e-01 3.582622408866882324e-01 -4.414623975753784180e-01 6.332240253686904907e-02 2.571526765823364258e-01 4.212223887443542480e-01 1.769109219312667847e-01 1.867603957653045654e-01 -8.898317813873291016e-02 2.611556835472583771e-02 -1.829521507024765015e-01 3.042910480871796608e-03 -3.583342581987380981e-02 1.205061301589012146e-01 2.286303937435150146e-01 4.902625083923339844e-02 1.020152028650045395e-02 -1.800394058227539062e-01 -9.790863096714019775e-02 1.629044115543365479e-01 1.882632076740264893e-01 -6.810376048088073730e-02 -1.226829588413238525e-01 -1.538396775722503662e-01 -1.024783030152320862e-01 1.688885129988193512e-02 -6.700976192951202393e-02
2.698697149753570557e-01 2.424916326999664307e-01 2.611369825899600983e-02 -8.004230260848999023e-02 -9.811670333147048950e-02 -1.519398987293243408e-01 2.772704511880874634e-02 3.422597656026482582e-03 1.225018054246902466e-01 -1.870432943105697632e-01 2.358238399028778076e-01 6.774939596652984619e-02 -1.834042370319366455e-01 -2.083175778388977051e-01 1.705028414726257324e-01 -3.074328899383544922e-01 1.769734621047973633e-01 -2.256570905447006226e-01 -2.432081699371337891e-01 1.017711237072944641e-01 2.728858217597007751e-02 -9.434656798839569092e-02 -2.801229059696197510e-01 -5.266423895955085754e-02 9.861088544130325317e-02 -1.232745591551065445e-03 -4.053963124752044678e-01 -1.941859722137451172e-01 8.212113752961158752e-04 -1.266509592533111572e-01 8.697872981429100037e-03 -2.154964506626129150e-01
1.560458987951278687e-01 -5.246121436357498169e-02 -1.240110471844673157e-01 -2.023533582687377930e-01 -1.408461034297943115e-01 -9.361677616834640503e-02 2.432303130626678467e-01 1.154678985476493835e-01 2.519443631172180176e-01 -2.285081446170806885e-01 5.029379725456237793e-01 1.272582542151212692e-02 2.230168431997299194e-01 -1.525629609823226929e-01 5.568043515086174011e-02 -1.854750066995620728e-01 1.150279790163040161e-01 -1.322802528738975525e-02 -9.989356994628906250e-02 9.777195751667022705e-02 -1.379359811544418335e-01 -1.174833178520202637e-01 9.156367741525173187e-03 -5.330950021743774414e-02 4.408723115921020508e-02 3.022998571395874023e-01 -6.153803318738937378e-02 -2.003863826394081116e-02 -3.720065653324127197e-01 4.016726091504096985e-02 3.042601747438311577e-03 -1.730170100927352905e-01
2.833719737827777863e-02 1.164159253239631653e-01 -1.667548716068267822e-01 3.846344351768493652e-02 -9.988585114479064941e-02 -3.328499794006347656e-01 4.960070177912712097e-02 -1.165058240294456482e-01 -4.907594248652458191e-02 -1.718387603759765625e-01 2.376814484596252441e-01 -4.821927100419998169e-02 1.313442438840866089e-01 -2.499860078096389771e-01 1.449556350708007812e-01 -6.105573102831840515e-02 1.846000999212265015e-01 -1.060670390725135803e-01 3.941461443901062012e-01 3.392971456050872803e-01 3.199648261070251465e-01 -2.244779020547866821e-01 -4.339506849646568298e-02 -5.412535741925239563e-02 -2.710325419902801514e-01 2.085728496313095093e-01 1.601086743175983429e-02 -3.119761683046817780e-02 4.503371566534042358e-02 -2.032117731869220734e-02 -2.652176655828952789e-03 -1.740638464689254761e-01
1.830545514822006226e-01 8.236342668533325195e-02 -1.989362239837646484e-01 -9.029229730367660522e-02 -3.494082987308502197e-01 -1.600576341152191162e-01 6.254584342241287231e-02 7.788817863911390305e-03 1.220478117465972900e-01 9.168331325054168701e-02 1.646476238965988159e-01 -6.762119382619857788e-02 1.635283790528774261e-02 -1.180666238069534302e-01 3.181099891662597656e-02 -1.427030861377716064e-01 9.319277852773666382e-02 2.919168472290039062e-01 2.438346855342388153e-02 1.776309311389923096e-01 2.678055167198181152e-01 -8.618545532226562500e-02 -3.601979613304138184e-01 -1.004630848765373230e-01 -3.003984689712524414e-01 -7.212921977043151855e-03 -2.327536642551422119e-01 -4.441129416227340698e-02 -1.213095709681510925e-01 -2.244651615619659424e-01 3.297896087169647217e-01 6.636923551559448242e-02
9.655536268837749958e-04 -9.262643009424209595e-02 -1.984833180904388428e-01 -2.037871927022933960e-01 -1.484172344207763672e-01 -1.933236271142959595e-01 -3.868747269734740257e-03 -4.886538535356521606e-02 1.218524128198623657e-01 -1.443808525800704956e-01 2.054325789213180542e-01 1.506951302289962769e-01 7.277555763721466064e-03 -9.751610457897186279e-02 -1.744516566395759583e-02 -2.997201383113861084e-01 9.507134556770324707e-02 2.696404755115509033e-01 1.346338391304016113e-01 4.879634827375411987e-02 1.866699382662773132e-02 -1.826453506946563721e-01 -1.746317446231842041e-01 1.251188851892948151e-02 -2.272086590528488159e-01 4.010610580444335938e-01 -7.175295799970626831e-02 -3.538447618484497070e-01 -1.738920956850051880e-01 2.055255621671676636e-01 -1.346506923437118530e-01 2.198518514633178711e-01
8.059650659561157227e-02 3.823869824409484863e-01 -1.220616176724433899e-01 -2.589557766914367676e-01 -1.910652667284011841e-01 -1.762956529855728149e-01 -2.066646702587604523e-02 2.434079051017761230e-01 -1.369642373174428940e-02 -3.112690895795822144e-02 9.494185447692871094e-02 -2.020934969186782837e-02 2.101308703422546387e-01 -6.986036151647567749e-02 2.705846354365348816e-02 -4.128876328468322754e-01 5.987385660409927368e-02 1.286552101373672485e-01 7.865652441978454590e-03 2.151447087526321411e-01 2.693609297275543213e-01 -6.957126408815383911e-02 1.142183542251586914e-01 1.827171631157398224e-02 -2.752879858016967773e-01 -2.114498289301991463e-03 7.436086237430572510e-02 -2.241229265928268433e-01 -3.279891312122344971e-01 -6.894286721944808960e-02 6.163595989346504211e-02 4.801122844219207764e-02
2.541204988956451416e-01 8.949231356382369995e-02 -1.341930776834487915e-01 -3.081160485744476318e-01 -4.252113774418830872e-02 -1.362805515527725220e-01 3.021677732467651367e-01 -7.739063352346420288e-03 1.314989328384399414e-01 5.905304104089736938e-02 3.121071457862854004e-01 -6.538143754005432129e-02 1.399206519126892090e-01 -3.649080544710159302e-02 1.465498507022857666e-01 -9.035819023847579956e-02 1.514181792736053467e-01 -6.987842172384262085e-02 7.393276691436767578e-02 2.068799436092376709e-01 2.769187688827514648e-01 3.079024702310562134e-02 -3.992531597614288330e-01 -1.308159083127975464e-01 1.723662614822387695e-01 2.939914762973785400e-01 -1.980673819780349731e-01 -8.502132445573806763e-02 8.485717326402664185e-02 8.808884769678115845e-02 -5.905852094292640686e-02 -1.357810944318771362e-01
-3.228779509663581848e-02 2.076815366744995117e-01 -2.238326072692871094e-01 1.540814042091369629e-01 -1.756184548139572144e-02 -1.126040220260620117e-01 -1.175335049629211426e-01 -3.488523885607719421e-02 7.816962897777557373e-02 -1.279625743627548218e-01 1.871461272239685059e-01 -8.698887191712856293e-03 -1.659403145313262939e-01 -2.621648013591766357e-01 -4.240658506751060486e-02 -1.091270819306373596e-01 4.069115817546844482e-01 3.209662809967994690e-02 2.842353880405426025e-01 2.696174681186676025e-01 -3.533560410141944885e-02 2.308108508586883545e-01 8.432172983884811401e-02 3.733163932338356972e-03 -1.398539990186691284e-01 3.565349280834197998e-01 -5.829117447137832642e-02 -3.086253702640533447e-01 1.013070419430732727e-01 -1.521687507629394531e-01 1.574542969465255737e-01 -3.370247036218643188e-02
-1.437368094921112061e-01 -1.542492508888244629e-01 -5.115310102701187134e-02 -2.278627008199691772e-01 -1.463247984647750854e-01 4.244961217045783997e-02 -5.323095247149467468e-02 1.286201477050781250e-01 1.054440625011920929e-02 -3.890999555587768555e-01 5.659025907516479492e-02 7.280519604682922363e-02 1.236954405903816223e-01 -1.557135432958602905e-01 -8.462982252240180969e-03 -4.272288084030151367e-01 1.195227801799774170e-01 -5.348173901438713074e-02 1.327421069145202637e-01 1.903199851512908936e-01 5.134341493248939514e-02 -3.059306740760803223e-02 -4.148412942886352539e-01 1.591070145368576050e-01 -9.158243238925933838e-02 7.219952344894409180e-02 -1.499904245138168335e-01 -2.887386381626129150e-01 -1.827302426099777222e-01 9.120664745569229126e-02 1.309970766305923462e-01 -1.611147224903106689e-01
-2.519580721855163574e-01 6.862781476229429245e-03 -5.973380804061889648e-02 -3.650188446044921875e-01 -3.545222803950309753e-02 6.293027102947235107e-02 1.741514503955841064e-01 -1.973121426999568939e-02 -1.715689152479171753e-01 -1.040944010019302368e-01 4.976366087794303894e-02 2.212655097246170044e-01 2.566283568739891052e-03 -3.075145483016967773e-01 6.330609321594238281e-02 -3.576347231864929199e-01 6.882512569427490234e-02 -1.805920749902725220e-01 -8.565623313188552856e-03 4.115222394466400146e-01 -1.017261967062950134e-01 -1.244880259037017822e-01 -2.562457919120788574e-01 -1.883978843688964844e-01 -9.581893682479858398e-02 1.523833274841308594e-01 -1.840713322162628174e-01 -1.754069924354553223e-01 8.394077420234680176e-02 1.341801322996616364e-02 3.618239425122737885e-03 -8.644817024469375610e-02
1.892361044883728027e-01 6.873713433742523193e-02 1.092559546232223511e-01 8.819336444139480591e-02 4.060006514191627502e-02 8.623024448752403259e-03 4.926455393433570862e-02 -2.161250635981559753e-02 1.695002615451812744e-01 -1.275249719619750977e-01 2.048417031764984131e-01 6.351071596145629883e-02 2.032680958509445190e-01 -1.705197095870971680e-01 -1.271857023239135742e-01 -9.018477052450180054e-03 4.451632201671600342e-01 1.563304364681243896e-01 1.990555077791213989e-01 3.120951056480407715e-01 1.358483582735061646e-01 -1.068529784679412842e-01 -1.605898141860961914e-01 -4.801846742630004883e-01 -9.237018972635269165e-02 1.414276659488677979e-02 1.409056931734085083e-01 -1.696337312459945679e-01 -7.586772739887237549e-02 -7.269825041294097900e-02 -2.051384747028350830e-01 -3.367670625448226929e-02
1.758636236190795898e-01 1.725182086229324341e-01 -4.167380556464195251e-02 1.578670367598533630e-02 -1.075879856944084167e-01 2.355457842350006104e-02 -3.345284610986709595e-02 -3.460421562194824219e-01 2.580148577690124512e-01 -1.464638300240039825e-02 4.276241362094879150e-02 -1.320411562919616699e-01 1.374990344047546387e-01 -1.782500594854354858e-01 1.573944240808486938e-01 -1.942379474639892578e-01 3.104849457740783691e-01 1.229780465364456177e-01 -1.272213459014892578e-01 8.005709387362003326e-03 4.052816331386566162e-02 -5.166764557361602783e-02 -2.587212026119232178e-01 2.370496988296508789e-01 -2.162973433732986450e-01 4.307269454002380371e-01 -1.278129369020462036e-01 1.541298031806945801e-01 -1.866222918033599854e-01 -1.010541394352912903e-01 1.128154247999191284e-01 -1.404077261686325073e-01
5.070415884256362915e-02 1.221397072076797485e-01 -1.301636695861816406e-01 -7.417501509189605713e-02 -7.145564258098602295e-02 -1.406589299440383911e-01 3.372386097908020020e-02 3.212481439113616943e-01 5.960575491189956665e-02 7.684237509965896606e-02 1.147380918264389038e-01 2.609792351722717285e-01 2.738078534603118896e-01 -3.219781210646033287e-03 9.607961028814315796e-02 -2.296267002820968628e-01 3.474114537239074707e-01 8.167911320924758911e-02 2.435169070959091187e-01 2.283141463994979858e-01 -3.640775680541992188e-01 1.772871166467666626e-01 5.635970085859298706e-02 1.680733859539031982e-01 -2.036830484867095947e-01 1.354766190052032471e-01 1.994755715131759644e-01 -1.495788693428039551e-01 -4.913153871893882751e-02 5.650806427001953125e-02 -1.255814135074615479e-01 -1.599356979131698608e-01
2.375721037387847900e-01 -5.613931454718112946e-03 5.806573480367660522e-02 -7.168340682983398438e-02 -2.441368401050567627e-01 -9.460829943418502808e-02 3.295038267970085144e-02 9.198288619518280029e-02 5.715688318014144897e-02 -9.984873980283737183e-02 1.609317064285278320e-01 4.851887933909893036e-03 -1.207987219095230103e-01 -1.639467626810073853e-01 5.602369084954261780e-02 -2.608621716499328613e-01 4.061611294746398926e-01 1.613989025354385376e-01 -1.405149996280670166e-01 3.098464012145996094e-01 5.647789221256971359e-03 1.610909029841423035e-02 -2.865798771381378174e-01 2.646567225456237793e-01 1.737966686487197876e-01 1.749751120805740356e-01 -2.758654057979583740e-01 -9.737079963088035583e-03 1.070563495159149170e-02 5.117671191692352295e-02 -2.125968188047409058e-01 -2.468247115612030029e-01
1.206882596015930176e-01 7.620661705732345581e-02 2.205539261922240257e-03 3.232182562351226807e-01 3.807536093518137932e-03 1.343283802270889282e-01 -9.043359756469726562e-02 -7.901685684919357300e-02 7.432311773300170898e-02 2.732927501201629639e-01 7.559389621019363403e-02 2.169498652219772339e-01 3.866654634475708008e-02 1.816937141120433807e-02 9.971059858798980713e-02 -1.635578423738479614e-01 2.918921411037445068e-01 3.196164220571517944e-02 3.752755820751190186e-01 4.174512326717376709e-01 2.074876129627227783e-01 -2.394168637692928314e-02 -1.415034979581832886e-01 -5.561181902885437012e-02 -5.052471905946731567e-02 1.747491396963596344e-02 -5.203783884644508362e-02 -6.622921675443649292e-02 -7.924263924360275269e-02 -3.011706098914146423e-02 -3.675625622272491455e-01 -2.255155444145202637e-01
1.731629967689514160e-01 5.199150182306766510e-04 -1.212897244840860367e-02 -3.797680437564849854e-01 -1.052963063120841980e-01 1.206503137946128845e-01 3.762053698301315308e-02 9.455358237028121948e-02 6.506229401566088200e-04 -3.895404050126671791e-03 -7.766991853713989258e-02 7.325381040573120117e-02 2.126971930265426636e-01 5.707590281963348389e-02 -1.432270463556051254e-02 -3.555495440959930420e-01 -3.514437237754464149e-03 2.935763299465179443e-01 7.752224337309598923e-03 2.769246995449066162e-01 7.485073059797286987e-02 9.783222340047359467e-03 1.778580546379089355e-01 -8.414334058761596680e-02 4.988631978631019592e-02 4.516175091266632080e-01 7.641374319791793823e-02 -3.238723576068878174e-01 -1.977367401123046875e-01 -1.169512793421745300e-01 1.487594842910766602e-01 6.054926663637161255e-02
8.828110247850418091e-02 1.147472038865089417e-01 -2.199496775865554810e-01 1.231288686394691467e-01 -8.569870144128799438e-02 -9.762944281101226807e-02 2.048762440681457520e-01 -3.351235985755920410e-01 4.604990035295486450e-02 -2.092546373605728149e-01 4.406453669071197510e-01 1.212904155254364014e-01 5.454330891370773315e-02 -1.712663471698760986e-01 3.120297193527221680e-02 -2.603682456538081169e-03 2.176679819822311401e-01 4.788247123360633850e-02 -2.123128920793533325e-01 7.040935009717941284e-02 5.717884749174118042e-02 -1.794193685054779053e-01 -4.281353950500488281e-02 -1.807711124420166016e-01 1.253180652856826782e-01 4.275373518466949463e-01 -9.753786772489547729e-02 -1.981887966394424438e-01 -1.413168907165527344e-01 -1.304879039525985718e-01 2.764531783759593964e-02 -3.927355259656906128e-02
1.223897114396095276e-01 -1.478931605815887451e-01 -3.985220566391944885e-02 2.400963306427001953e-01 -2.123641371726989746e-01 -4.988667368888854980e-02 -1.111446246504783630e-01 3.832810372114181519e-02 1.737264990806579590e-01 -5.564340204000473022e-02 -1.600882560014724731e-01 2.173032015562057495e-01 3.679076731204986572e-01 2.938656136393547058e-02 2.026234380900859833e-02 -9.752794355154037476e-02 1.342999655753374100e-02 1.524650752544403076e-01 1.978889107704162598e-01 4.484264254570007324e-01 3.532479330897331238e-02 9.253353625535964966e-02 -1.105787158012390137e-01 -1.062464937567710876e-01 -1.108244247734546661e-02 2.119779586791992188e-01 -2.348801046609878540e-01 -2.086701840162277222e-01 -1.480048447847366333e-01 -2.216936647891998291e-01 -2.135759145021438599e-01 -1.811097264289855957e-01
8.508682996034622192e-02 -1.728748716413974762e-02 -1.301343142986297607e-01 -2.398481369018554688e-01 -1.235069110989570618e-01 -2.007150352001190186e-01 3.655675649642944336e-01 -1.553022414445877075e-01 3.073427081108093262e-01 -1.010892316699028015e-01 3.745922148227691650e-01 2.630079351365566254e-02 2.309826463460922241e-01 -7.159536331892013550e-02 1.586340665817260742e-01 -1.799238026142120361e-01 5.930992588400840759e-02 -1.554151624441146851e-01 6.068448722362518311e-02 1.334424167871475220e-01 -4.016151279211044312e-02 -8.084968477487564087e-02 -3.292584791779518127e-02 -1.097546964883804321e-01 2.412068471312522888e-02 2.893889248371124268e-01 -1.634401530027389526e-01 8.067095652222633362e-03 -3.515336811542510986e-01 -2.203624509274959564e-02 -4.124287515878677368e-02 -1.889061033725738525e-01
1.215630471706390381e-01 3.131058812141418457e-01 3.097741119563579559e-02 -1.643905192613601685e-01 -4.330524057149887085e-02 -1.642981171607971191e-01 -1.194327473640441895e-01 2.769668400287628174e-01 -2.513394951820373535e-01 -1.103006824851036072e-01 2.775522768497467041e-01 3.292023837566375732e-01 8.107323199510574341e-02 -4.430211614817380905e-03 1.624543033540248871e-02 -2.838720940053462982e-02 -5.739359185099601746e-02 1.328376382589340210e-01 1.524665206670761108e-01 1.605079323053359985e-01 -1.643845140933990479e-01 -2.506140768527984619e-01 -1.650069802999496460e-01 -1.363331675529479980e-01 -6.472398340702056885e-02 3.165781795978546143e-01 -1.920268088579177856e-01 -3.542020916938781738e-02 7.321285456418991089e-02 -3.276158869266510010e-01 -9.792976826429367065e-02 -2.313257567584514618e-02
3.998852372169494629e-01 2.241332530975341797e-01 -1.029421016573905945e-02 -2.741940617561340332e-01 -1.849995404481887817e-01 -7.366713136434555054e-03 2.143074572086334229e-01 -1.257437467575073242e-01 -6.973274797201156616e-02 -1.183205172419548035e-01 7.491347938776016235e-02 1.174384504556655884e-01 1.992434263229370117e-01 -1.467304676771163940e-01 6.682611256837844849e-02 -7.360121607780456543e-02 1.429839339107275009e-02 2.527440786361694336e-01 2.548677921295166016e-01 -8.876004070043563843e-02 9.094164520502090454e-02 -3.331908211112022400e-02 -2.906378805637359619e-01 1.180415377020835876e-01 -2.569552063941955566e-01 3.121965229511260986e-01 -1.661749556660652161e-02 -1.539772003889083862e-01 -1.556097865104675293e-01 1.084482520818710327e-01 -1.672334969043731689e-01 -1.142263263463973999e-01
5.633551627397537231e-02 -5.524020642042160034e-03 -1.811772286891937256e-01 -1.509882211685180664e-01 -6.127654016017913818e-02 8.041269332170486450e-02 2.486417293548583984e-01 -5.393541604280471802e-02 -9.604645520448684692e-02 1.097387075424194336e-01 2.352724373340606689e-01 1.240659058094024658e-01 4.815872292965650558e-03 -2.683819532394409180e-01 8.763375878334045410e-02 -4.939281642436981201e-01 2.622626423835754395e-01 -3.572289049625396729e-01 -3.113062586635351181e-03 -1.318266149610280991e-02 -1.986329816281795502e-02 1.062016934156417847e-01 -8.254212141036987305e-02 1.001207716763019562e-02 -8.434625342488288879e-03 3.326234221458435059e-01 2.291948646306991577e-01 -5.824928730726242065e-02 -7.522506266832351685e-02 -1.221934109926223755e-01 2.058015018701553345e-01 -7.595525681972503662e-02
2.747385296970605850e-03 1.253204643726348877e-01 -3.264759480953216553e-01 1.238009557127952576e-01 1.772938817739486694e-01 1.118929707445204258e-03 8.531990647315979004e-02 -8.215269446372985840e-02 1.997179836034774780e-01 -1.289528012275695801e-01 1.690343767404556274e-01 1.626146286725997925e-01 9.208784252405166626e-02 -1.747119873762130737e-01 1.404736042022705078e-01 -8.368704468011856079e-02 4.445194900035858154e-01 -1.746005862951278687e-01 9.980262815952301025e-02 2.647480070590972900e-01 1.573937237262725830e-01 5.609139800071716309e-02 4.842725768685340881e-02 1.330497711896896362e-01 -2.787006199359893799e-01 1.427348107099533081e-01 1.952842622995376587e-02 -6.825867109000682831e-03 -3.249816298484802246e-01 -2.491581290960311890e-01 -6.871899217367172241e-02 -1.124552860856056213e-01
4.648052752017974854e-01 1.217878386378288269e-01 -2.109064459800720215e-01 -1.890571117401123047e-01 -6.307706236839294434e-02 -8.612272143363952637e-02 -1.037299633026123047e-01 2.330948412418365479e-01 -1.379561722278594971e-01 1.574197225272655487e-02 4.185906052589416504e-02 -6.470702588558197021e-02 2.732731699943542480e-01 1.524948179721832275e-01 -5.438366159796714783e-02 -3.634262084960937500e-01 3.050009012222290039e-01 1.655007451772689819e-01 2.748235166072845459e-01 1.601614058017730713e-02 8.772390335798263550e-02 -2.992855310440063477e-01 -1.147313788533210754e-02 -7.435990124940872192e-02 -3.842460736632347107e-02 1.843098253011703491e-01 6.284282356500625610e-02 -9.426467120647430420e-02 5.410054326057434082e-02 -6.058177724480628967e-02 1.452361140400171280e-02 2.069342415779829025e-03
-8.305501192808151245e-02 1.229076534509658813e-01 -2.044413089752197266e-01 -6.380242109298706055e-02 -1.876232475042343140e-01 -1.162936612963676453e-01 1.403261125087738037e-01 -1.240277141332626343e-01 -1.147587299346923828e-01 -4.022349789738655090e-02 3.134771585464477539e-01 1.248039677739143372e-01 -1.954469643533229828e-02 -3.452683985233306885e-01 5.569809302687644958e-02 -4.157788679003715515e-02 1.634237319231033325e-01 -4.573419690132141113e-02 4.131225943565368652e-01 3.361666798591613770e-01 3.266512453556060791e-01 -1.714844256639480591e-01 3.698558732867240906e-02 -5.922008305788040161e-02 -2.618119418621063232e-01 1.735344231128692627e-01 1.095457598567008972e-01 -4.891300108283758163e-03 6.225834041833877563e-02 -1.347026675939559937e-01 8.711689710617065430e-02 -3.896843269467353821e-02
1.492650359869003296e-01 -5.737501755356788635e-02 -4.221446216106414795e-01 -5.436076968908309937e-02 -1.497335135936737061e-01 3.754518926143646240e-02 1.673185615800321102e-03 2.606115937232971191e-01 1.629641801118850708e-01 -1.345433890819549561e-01 -5.128510296344757080e-02 1.189031153917312622e-01 -1.156589686870574951e-01 -8.482891321182250977e-02 2.165131568908691406e-01 -2.311283648014068604e-01 5.731596052646636963e-02 1.235823929309844971e-01 1.688890159130096436e-01 -5.543339997529983521e-02 1.643965244293212891e-01 -8.683560043573379517e-02 -2.724489569664001465e-01 -2.217103987932205200e-01 -1.319833695888519287e-01 3.176135718822479248e-01 3.213522583246231079e-02 -3.981672823429107666e-01 -1.648677587509155273e-01 -6.600042432546615601e-02 -3.766157105565071106e-02 1.700298860669136047e-02
5.383071955293416977e-03 1.907602548599243164e-01 1.266768872737884521e-01 -1.857784092426300049e-01 -3.981477022171020508e-01 7.812228053808212280e-02 4.178411886096000671e-02 -1.357501894235610962e-01 -7.542358338832855225e-02 -1.481643915176391602e-01 3.729760348796844482e-01 8.642395585775375366e-02 -8.883230388164520264e-02 1.283880025148391724e-01 -4.541396722197532654e-02 -2.571195960044860840e-01 2.584121823310852051e-01 -1.149635985493659973e-01 2.710997462272644043e-01 2.322971224784851074e-01 3.390412777662277222e-02 1.435015350580215454e-01 4.623789712786674500e-02 1.336497813463211060e-01 -2.537533044815063477e-01 8.697783201932907104e-02 1.685113646090030670e-03 -1.505807638168334961e-01 -1.476596444845199585e-01 -6.901882588863372803e-02 -1.026254147291183472e-01 -2.837747037410736084e-01
3.598738461732864380e-02 8.340948820114135742e-02 -1.264727860689163208e-01 1.400075107812881470e-01 -5.802056565880775452e-02 -1.090300306677818298e-01 1.575853675603866577e-01 -3.923387825489044189e-02 -1.575270593166351318e-01 1.158720254898071289e-01 2.812574431300163269e-02 3.108592629432678223e-01 2.035566419363021851e-01 -1.653134226799011230e-01 2.947091758251190186e-01 -3.864759802818298340e-01 2.448046207427978516e-01 8.399794250726699829e-02 3.044019341468811035e-01 1.582896262407302856e-01 -4.600830748677253723e-02 1.274983882904052734e-01 1.449037790298461914e-01 -2.440060079097747803e-01 -6.106543168425559998e-02 2.641906728968024254e-03 1.428776187822222710e-03 -2.036016583442687988e-01 -4.699028283357620239e-02 3.299976885318756104e-01 6.380821019411087036e-02 -1.729100495576858521e-01
6.014117971062660217e-03 -1.011140942573547363e-01 -1.398399919271469116e-01 1.454403549432754517e-01 -2.308005988597869873e-01 -2.334932535886764526e-01 8.506550639867782593e-02 -1.091731116175651550e-01 -1.755609735846519470e-02 -3.845164179801940918e-02 1.621095985174179077e-01 2.361197769641876221e-02 9.973705559968948364e-02 -6.947401165962219238e-02 -1.131902411580085754e-01 -4.846817553043365479e-01 8.017988502979278564e-02 -6.552642583847045898e-02 4.249651101417839527e-05 1.192750260233879089e-01 -1.523262560367584229e-01 -1.381571143865585327e-01 1.480087339878082275e-01 7.451200485229492188e-02 1.190029382705688477e-01 3.315211236476898193e-01 -7.443653885275125504e-03 -3.058801889419555664e-01 4.088833332061767578e-01 -1.205566674470901489e-01 -1.809970289468765259e-01 -6.402080506086349487e-02
6.994795799255371094e-02 1.633884161710739136e-01 3.316996246576309204e-02 -2.714937031269073486e-01 -9.471463412046432495e-02 3.525972366333007812e-01 1.305424273014068604e-01 -3.020153939723968506e-01 7.538111507892608643e-02 7.256102282553911209e-03 -1.279102172702550888e-02 1.876797080039978027e-01 1.552552729845046997e-01 -1.564624607563018799e-01 1.435341686010360718e-01 -3.091188073158264160e-01 1.645267158746719360e-01 -3.064936399459838867e-01 -8.588979393243789673e-02 3.671313524246215820e-01 -7.818247377872467041e-02 -9.901555627584457397e-02 -5.537883937358856201e-02 -1.419055908918380737e-01 -1.424693409353494644e-02 5.739359185099601746e-02 -1.266402751207351685e-01 -2.478931993246078491e-01 5.707156658172607422e-02 -6.083412561565637589e-03 -7.930373400449752808e-02 -2.309311926364898682e-01
2.081302255392074585e-01 1.141470670700073242e-01 -1.199628785252571106e-02 -3.443334400653839111e-01 -8.563140779733657837e-02 -2.070702761411666870e-01 2.779730558395385742e-01 -5.752416793256998062e-03 1.242614164948463440e-01 -1.379551291465759277e-01 4.202015995979309082e-01 -1.823966503143310547e-01 1.540310867130756378e-02 -1.021726801991462708e-01 1.715515553951263428e-01 -1.348292231559753418e-01 1.501889377832412720e-01 7.135125994682312012e-02 3.889879211783409119e-02 2.053525745868682861e-01 1.217694059014320374e-01 1.393855176866054535e-02 -2.236668914556503296e-01 -6.298810243606567383e-02 9.257000684738159180e-02 2.922918796539306641e-01 -1.968056559562683105e-01 -8.761924505233764648e-02 -1.680419147014617920e-01 1.594221889972686768e-01 1.122400015592575073e-01 -2.186837941408157349e-01
8.258204162120819092e-02 4.430242814123630524e-03 -2.908989973366260529e-02 -3.878555595874786377e-01 -1.322200149297714233e-01 1.278050690889358521e-01 1.414231210947036743e-01 -5.307080224156379700e-02 -5.959593132138252258e-02 7.106657326221466064e-02 1.725223958492279053e-01 4.527476131916046143e-01 1.976502127945423126e-02 -6.661657243967056274e-02 -1.260482966899871826e-01 -1.591888219118118286e-01 1.422024965286254883e-01 1.456339657306671143e-02 4.539271593093872070e-01 2.283491045236587524e-01 -6.713245809078216553e-02 -1.770876944065093994e-01 6.665325909852981567e-02 -1.627871096134185791e-01 4.724915325641632080e-02 1.376471482217311859e-02 -1.039855331182479858e-01 3.617252036929130554e-02 -3.261081278324127197e-01 -1.071706116199493408e-01 -3.339216858148574829e-02 -1.300712078809738159e-01
4.619382023811340332e-01 1.763614863157272339e-01 3.066015057265758514e-02 -1.223561540246009827e-01 -2.354812771081924438e-01 -4.181333817541599274e-03 7.624597102403640747e-02 4.077167809009552002e-02 -3.926045726984739304e-03 -1.068994104862213135e-01 -6.397242844104766846e-02 9.514955431222915649e-02 3.155795037746429443e-01 -2.631986327469348907e-02 1.395624279975891113e-01 -2.700196802616119385e-01 2.231201231479644775e-01 1.900821626186370850e-01 3.486683666706085205e-01 -1.455583125352859497e-01 6.351048499345779419e-02 -1.138012707233428955e-01 -1.834602952003479004e-01 1.029392033815383911e-01 -1.892307698726654053e-01 3.017993867397308350e-01 -1.648862510919570923e-01 -1.101872976869344711e-02 -4.095791280269622803e-02 1.598512567579746246e-02 -1.101084575057029724e-01 -3.503435105085372925e-02
1.800009757280349731e-01 -4.846103116869926453e-02 -1.792332381010055542e-01 -2.033817023038864136e-01 -3.326693177223205566e-01 -1.870526969432830811e-01 9.639317542314529419e-02 4.515327885746955872e-02 1.129894927144050598e-01 -1.129187196493148804e-01 1.409031003713607788e-01 3.663856536149978638e-02 -1.195326354354619980e-02 9.845492988824844360e-02 -2.434437535703182220e-02 -2.283643335103988647e-01 1.618861556053161621e-01 3.169318139553070068e-01 8.929309993982315063e-02 2.590483985841274261e-02 1.739487498998641968e-01 -1.404675245285034180e-01 -2.552398145198822021e-01 -2.030659019947052002e-01 -2.484288960695266724e-01 5.623944848775863647e-02 -3.452866375446319580e-01 -7.230978459119796753e-02 -1.484457850456237793e-01 -6.207086145877838135e-02 3.265781998634338379e-01 1.092641875147819519e-01
2.110458314418792725e-01 -1.597758978605270386e-01 -7.930348068475723267e-02 -1.533412337303161621e-01 -3.482825756072998047e-01 1.032890826463699341e-01 1.518950313329696655e-01 -3.796524181962013245e-02 -2.653262913227081299e-01 -1.218856796622276306e-01 1.463600248098373413e-01 2.634775638580322266e-01 -7.746517658233642578e-02 9.378985315561294556e-02 4.396962467581033707e-03 -2.893942221999168396e-02 2.356975227594375610e-01 -2.750560268759727478e-02 3.631854429841041565e-02 3.425104320049285889e-01 -1.623356640338897705e-01 2.073273248970508575e-02 -1.884925812482833862e-01 -2.583403140306472778e-02 -6.218337640166282654e-02 1.617779880762100220e-01 -1.128962188959121704e-01 -2.906601876020431519e-02 2.352072000503540039e-01 -2.378223836421966553e-01 -2.662010490894317627e-01 -2.959728837013244629e-01
1.123742084018886089e-03 3.313175588846206665e-02 1.455060839653015137e-01 1.509290784597396851e-01 3.308381140232086182e-02 -1.293951719999313354e-01 -5.804601311683654785e-02 -3.808899223804473877e-02 1.829245500266551971e-02 -2.844061851501464844e-01 -6.025006249547004700e-02 4.412361606955528259e-02 1.116746570914983749e-02 -3.131371140480041504e-01 1.672317534685134888e-01 -3.679842352867126465e-01 3.025654554367065430e-01 7.291058450937271118e-02 4.690389931201934814e-01 1.656486690044403076e-01 7.101441174745559692e-02 -1.565950512886047363e-01 -1.036667525768280029e-01 -3.322944045066833496e-01 2.957064716611057520e-04 1.147979944944381714e-01 -1.719497703015804291e-02 3.501210734248161316e-02 -6.159355118870735168e-02 2.230436541140079498e-02 -7.647256553173065186e-02 -2.531103193759918213e-01
7.755878567695617676e-02 2.948195636272430420e-01 -8.710849285125732422e-02 -1.822590269148349762e-02 2.261990495026111603e-02 7.122397422790527344e-02 1.139359176158905029e-01 -1.277103275060653687e-01 -3.370283916592597961e-02 2.588352859020233154e-01 3.225484192371368408e-01 -1.644300073385238647e-01 3.098130822181701660e-01 -1.198630928993225098e-01 -6.846580654382705688e-02 -4.197606742382049561e-01 3.730643689632415771e-01 -1.826441287994384766e-02 2.232387103140354156e-02 1.597309708595275879e-01 1.284207105636596680e-01 -1.173183321952819824e-01 2.050639390945434570e-01 -1.128617227077484131e-01 -6.889128684997558594e-02 3.029628098011016846e-02 -1.393567537888884544e-03 4.361035302281379700e-02 -2.275674492120742798e-01 -1.511002182960510254e-01 -1.947286725044250488e-01 -5.615494772791862488e-02
2.064190953969955444e-01 1.880640238523483276e-01 2.115757018327713013e-02 -6.176931411027908325e-02 -2.416323125362396240e-01 -3.079956471920013428e-01 -1.110446006059646606e-01 2.458545751869678497e-02 2.012060433626174927e-01 -2.542253583669662476e-02 1.312435511499643326e-02 7.636720780283212662e-03 2.503147721290588379e-01 -2.320638149976730347e-01 1.177364960312843323e-01 -5.379028320312500000e-01 2.901357710361480713e-01 2.024020254611968994e-02 -9.037686139345169067e-02 1.533727943897247314e-01 5.171287804841995239e-02 1.499800831079483032e-01 -4.823305085301399231e-02 1.075733378529548645e-01 8.754074573516845703e-02 -1.892158687114715576e-01 -4.399562999606132507e-02 -1.790117174386978149e-01 -1.101573184132575989e-01 -1.516968756914138794e-01 8.668348938226699829e-02 -1.226793378591537476e-01
6.008336693048477173e-02 5.508986115455627441e-02 -2.491988986730575562e-01 1.433893591165542603e-01 -5.973803997039794922e-02 -3.212198019027709961e-01 1.180857643485069275e-01 -2.997516468167304993e-02 1.528646945953369141e-01 -4.135008156299591064e-02 5.778279528021812439e-02 7.487174123525619507e-02 1.201274544000625610e-01 -7.228524982929229736e-02 3.734166175127029419e-02 -1.396559476852416992e-01 -9.092917293310165405e-02 1.044942662119865417e-01 1.399772763252258301e-01 1.522653400897979736e-01 1.659777313470840454e-01 -2.295860052108764648e-01 -3.404081165790557861e-01 -1.619324088096618652e-01 1.321617397479712963e-03 4.737070798873901367e-01 6.842160224914550781e-02 -3.666402697563171387e-01 -1.711386442184448242e-01 -8.136389404535293579e-02 -1.059196069836616516e-01 1.398826092481613159e-01
3.099815845489501953e-01 2.746144235134124756e-01 1.800395697355270386e-01 8.366069197654724121e-02 -2.927383780479431152e-01 1.712663285434246063e-02 -3.108136123046278954e-03 -6.428978592157363892e-02 2.783416509628295898e-01 4.668343812227249146e-02 2.829283662140369415e-02 -3.992788121104240417e-02 1.519736796617507935e-01 6.643948704004287720e-02 1.181908398866653442e-01 -1.803847551345825195e-01 1.950535327196121216e-01 2.241885215044021606e-01 -5.978292785584926605e-03 6.442473828792572021e-02 -9.255153685808181763e-02 -5.459469556808471680e-02 1.969218812882900238e-02 1.649926602840423584e-01 1.251578144729137421e-02 4.103379249572753906e-01 7.765437662601470947e-02 -4.853935539722442627e-02 -2.045386135578155518e-01 -3.574109077453613281e-01 -2.181554734706878662e-01 -1.309466660022735596e-01
-3.949502855539321899e-02 2.515730559825897217e-01 -9.412907063961029053e-02 2.093252390623092651e-01 -1.817293316125869751e-01 3.552978485822677612e-02 4.265678301453590393e-02 1.615711599588394165e-01 -2.775003612041473389e-01 -5.716199800372123718e-02 -3.850297071039676666e-03 -2.606577239930629730e-02 9.233906120061874390e-02 -8.519361726939678192e-03 2.535249292850494385e-01 -3.226982951164245605e-01 8.535461127758026123e-02 -6.907780468463897705e-02 2.069633305072784424e-01 3.481019139289855957e-01 2.021063715219497681e-01 -2.264407873153686523e-01 -1.865422576665878296e-01 -9.672345966100692749e-02 -6.338485330343246460e-02 7.738161832094192505e-02 2.270212583243846893e-02 -4.397860467433929443e-01 -8.658850193023681641e-02 -1.657437682151794434e-01 1.050643622875213623e-01 1.756900921463966370e-03
3.062655031681060791e-01 1.951573491096496582e-01 -3.467551171779632568e-01 -2.538770250976085663e-02 -1.733895242214202881e-01 7.469941675662994385e-02 1.347303092479705811e-01 1.000703796744346619e-01 -1.429964005947113037e-01 -1.016902830451726913e-02 1.137749999761581421e-01 -2.327515631914138794e-01 8.830013871192932129e-02 1.713859438896179199e-01 7.458085566759109497e-02 -3.436934649944305420e-01 8.556463569402694702e-02 -1.200984269380569458e-01 4.980981815606355667e-03 2.685037553310394287e-01 1.219208464026451111e-01 -2.194308936595916748e-01 -2.156532406806945801e-01 -1.967459172010421753e-01 -2.014183253049850464e-01 1.141839250922203064e-01 1.371634155511856079e-01 -2.330620735883712769e-01 -2.339827418327331543e-01 2.035528793931007385e-02 -5.337058007717132568e-02 8.972491323947906494e-02
5.672433599829673767e-02 2.028274685144424438e-01 -4.191479459404945374e-02 2.113204002380371094e-01 -2.018743902444839478e-01 -1.734504550695419312e-01 -2.480216324329376221e-01 3.102106153964996338e-01 -1.402448713779449463e-01 1.737055331468582153e-01 -7.376383524388074875e-03 2.668244540691375732e-01 -9.118456393480300903e-03 -2.078320086002349854e-01 3.450252488255500793e-02 -3.886505961418151855e-02 1.031749173998832703e-01 -2.186823263764381409e-02 1.114387437701225281e-01 2.407270818948745728e-01 -1.640131324529647827e-01 7.991579920053482056e-02 -7.328868657350540161e-02 -2.462109029293060303e-01 -2.717929780483245850e-01 4.242795407772064209e-01 -5.164219811558723450e-02 -1.690045148134231567e-01 -1.461341790854930878e-02 -1.443374007940292358e-01 3.835643455386161804e-02 -1.586673408746719360e-01
4.207410290837287903e-02 9.346189908683300018e-04 -1.149445027112960815e-01 2.859540581703186035e-01 -1.524290186353027821e-03 -2.380779981613159180e-01 2.044739946722984314e-02 5.433441698551177979e-02 -5.853318050503730774e-02 -4.562876373529434204e-02 2.740714550018310547e-01 -8.222615718841552734e-02 -2.922558970749378204e-02 -1.524356603622436523e-01 -2.007457055151462555e-02 -1.049894243478775024e-01 5.000678896903991699e-01 2.320154309272766113e-01 3.343384563922882080e-01 2.617374658584594727e-01 8.985663764178752899e-03 1.449520289897918701e-01 -5.284406989812850952e-02 -1.710681468248367310e-01 -8.572363108396530151e-02 2.859847843647003174e-01 1.774354577064514160e-01 -1.665586233139038086e-01 -2.887479029595851898e-03 -5.602231249213218689e-02 1.771076619625091553e-01 -8.989229798316955566e-03
-5.365884676575660706e-02 3.017142228782176971e-02 -2.630736827850341797e-01 -7.288081198930740356e-02 4.348720610141754150e-02 1.350532323122024536e-01 4.982801154255867004e-02 -2.134845852851867676e-01 -2.267823182046413422e-02 9.021614491939544678e-02 7.286567240953445435e-02 1.140540763735771179e-01 2.591648697853088379e-01 2.375128492712974548e-02 1.172431409358978271e-01 -3.012794554233551025e-01 1.706120222806930542e-01 -2.722511291503906250e-01 -1.829577959142625332e-03 3.732928335666656494e-01 -1.736138164997100830e-01 3.442204557359218597e-03 -2.056861519813537598e-01 -1.653366833925247192e-01 -3.062942326068878174e-01 1.168127879500389099e-01 -2.702800333499908447e-01 -2.613940238952636719e-01 1.972052752971649170e-01 3.182203695178031921e-02 -1.445618718862533569e-01 -4.762708768248558044e-02
2.159545868635177612e-01 -6.087508797645568848e-02 2.398888915777206421e-01 -1.419117301702499390e-01 -4.815132617950439453e-01 -2.671923674643039703e-02 7.007186114788055420e-02 -4.296923428773880005e-02 1.717002242803573608e-01 -7.926990091800689697e-02 1.606895029544830322e-01 3.723701238632202148e-01 -7.333813607692718506e-02 -1.776424497365951538e-01 -4.808608442544937134e-02 -3.634837567806243896e-01 2.194884866476058960e-01 -2.525781095027923584e-02 -8.742249757051467896e-02 2.806473672389984131e-01 1.422218829393386841e-01 1.441127061843872070e-01 -1.642851978540420532e-01 4.257124662399291992e-02 -2.905858308076858521e-02 1.083480790257453918e-01 9.614499658346176147e-02 7.994800806045532227e-02 -5.572171881794929504e-02 -8.133795112371444702e-03 2.472440898418426514e-02 -1.549696922302246094e-01
3.399366736412048340e-01 -1.267978996038436890e-01 1.026007831096649170e-01 2.527852484490722418e-04 -3.135943710803985596e-01 -1.947385817766189575e-02 2.347180396318435669e-01 1.256312280893325806e-01 -1.856792271137237549e-01 5.527488514780998230e-02 2.661075890064239502e-01 1.221393123269081116e-01 -6.133584678173065186e-02 -1.854626238346099854e-01 -2.723783850669860840e-01 -3.094030320644378662e-01 1.966869980096817017e-01 1.201075389981269836e-01 2.237901538610458374e-01 1.347243338823318481e-01 -1.423284113407135010e-01 -7.525461912155151367e-02 2.503648102283477783e-01 -1.559857279062271118e-01 -1.599438115954399109e-02 4.210871458053588867e-02 -1.019656136631965637e-01 -2.072397768497467041e-01 -1.386849731206893921e-01 -1.576805412769317627e-01 1.424839943647384644e-01 -5.336987227201461792e-02
3.088314533233642578e-01 2.322587519884109497e-01 1.157381832599639893e-01 -2.222424745559692383e-01 -1.608756631612777710e-01 -4.881750419735908508e-02 1.656460016965866089e-01 -2.578479424118995667e-02 -1.486581265926361084e-01 -2.460968941450119019e-01 4.411520808935165405e-02 1.968648051843047142e-03 -8.865374326705932617e-02 -7.942914217710494995e-02 7.024015486240386963e-02 -2.609588205814361572e-01 3.185519278049468994e-01 -1.760608702898025513e-01 -1.642737239599227905e-01 -2.898556366562843323e-02 -1.063801199197769165e-01 -2.582802176475524902e-01 -3.651049733161926270e-01 9.350694715976715088e-02 1.422117203474044800e-01 1.323741525411605835e-01 -2.347386777400970459e-01 -1.399013847112655640e-01 -1.608707904815673828e-01 -1.322223097085952759e-01 1.520707756280899048e-01 2.076042443513870239e-02
1.506966501474380493e-01 8.412975072860717773e-02 4.945426806807518005e-02 1.247658114880323410e-02 3.358907625079154968e-02 -1.586392074823379517e-01 -5.600553378462791443e-02 -1.942623220384120941e-02 -7.160275429487228394e-02 1.989604234695434570e-01 2.448299527168273926e-01 3.391777873039245605e-01 2.394181489944458008e-01 -2.245193719863891602e-01 -1.717344224452972412e-01 -3.695027828216552734e-01 -5.526234209537506104e-02 -1.401016861200332642e-01 -8.729644864797592163e-02 4.970239698886871338e-01 -1.089421436190605164e-01 -1.113251969218254089e-01 5.472306162118911743e-03 1.037628799676895142e-01 1.337042301893234253e-01 2.074788510799407959e-01 -1.741417497396469116e-02 -1.801279485225677490e-01 7.276370655745267868e-03 -5.416084825992584229e-02 -1.812312304973602295e-01 4.953108355402946472e-02
2.620461583137512207e-01 1.151257604360580444e-01 9.064748883247375488e-03 -2.444020844995975494e-02 -2.275301367044448853e-01 -2.342251092195510864e-01 8.469223231077194214e-02 -2.301264554262161255e-01 -9.009552747011184692e-02 -4.066151678562164307e-01 1.232108399271965027e-01 1.721694022417068481e-01 3.864708244800567627e-01 -1.037646159529685974e-01 6.298089027404785156e-02 -1.704252958297729492e-01 4.525749757885932922e-02 2.926853597164154053e-01 1.442248672246932983e-01 -2.245373278856277466e-02 7.256905734539031982e-02 -1.934390217065811157e-01 -2.533281743526458740e-01 2.313600853085517883e-02 -8.172660320997238159e-02 2.931280732154846191e-01 -1.650619320571422577e-02 -5.633632093667984009e-02 -3.764783963561058044e-02 1.493721008300781250e-01 4.317225888371467590e-02 3.414012119174003601e-02
9.510083496570587158e-02 -1.116383299231529236e-01 -7.295583933591842651e-02 1.884183436632156372e-01 -2.608350813388824463e-01 -4.137629866600036621e-01 3.451947569847106934e-01 -2.126615494489669800e-01 -4.720804840326309204e-02 -8.547379076480865479e-02 2.888548374176025391e-01 5.522781237959861755e-02 1.212195083498954773e-01 2.059782855212688446e-02 -1.141188945621252060e-02 -2.015184909105300903e-01 8.271646499633789062e-02 -2.732490301132202148e-01 1.166846454143524170e-01 1.943807601928710938e-01 1.508974879980087280e-01 -1.622148156166076660e-01 6.061008572578430176e-02 6.901130825281143188e-02 -1.134189870208501816e-02 3.142161369323730469e-01 -2.717696316540241241e-02 -2.619631886482238770e-01 -1.389705669134855270e-02 1.244563981890678406e-02 -2.235602028667926788e-02 -1.505723744630813599e-01
1.503997594118118286e-01 2.059730887413024902e-01 1.627758145332336426e-02 -1.412767469882965088e-01 -2.645734250545501709e-01 -1.990015357732772827e-01 -2.518758177757263184e-02 1.451683044433593750e-01 5.402754992246627808e-02 1.582956761121749878e-01 -1.384444814175367355e-02 1.355711668729782104e-01 1.091602742671966553e-01 -2.240339517593383789e-01 9.945408254861831665e-02 -3.020020425319671631e-01 -2.057381719350814819e-01 9.201490879058837891e-02 1.628467626869678497e-02 2.078632712364196777e-01 1.705197803676128387e-02 -1.813450902700424194e-01 2.358142519369721413e-03 9.739533066749572754e-02 -3.644850850105285645e-01 3.788649141788482666e-01 4.193997755646705627e-02 7.219273597002029419e-02 7.626398582942783833e-04 -1.666603833436965942e-01 -1.219368577003479004e-01 -3.327635824680328369e-01
1.139306575059890747e-01 3.057125769555568695e-02 8.570672571659088135e-02 -9.402877837419509888e-02 -2.424629926681518555e-01 3.825285285711288452e-02 1.786880642175674438e-01 -7.077129930257797241e-02 -9.131985902786254883e-02 2.496415227651596069e-01 1.839880198240280151e-01 4.769432917237281799e-02 1.470327228307723999e-01 -1.069160401821136475e-01 1.329424828290939331e-01 -3.186322450637817383e-01 2.480758875608444214e-01 -3.511191904544830322e-02 3.925719559192657471e-01 2.649554312229156494e-01 9.612575173377990723e-03 3.863810375332832336e-02 -6.683635711669921875e-02 1.673118323087692261e-01 1.466818153858184814e-01 1.520294994115829468e-01 1.677390187978744507e-01 2.098305076360702515e-01 -1.316108256578445435e-01 1.198769956827163696e-01 5.702841281890869141e-02 -3.752333521842956543e-01
7.362586259841918945e-02 9.953281283378601074e-02 4.596148431301116943e-02 1.183818876743316650e-01 -1.958134770393371582e-01 -1.238146498799324036e-01 7.793933153152465820e-02 3.475044667720794678e-01 3.377390652894973755e-02 -5.797529965639114380e-02 2.454662695527076721e-02 8.937709778547286987e-02 1.606246381998062134e-01 5.499531328678131104e-02 2.328155636787414551e-01 2.286804653704166412e-02 1.901761144399642944e-01 9.085647016763687134e-02 1.580103337764739990e-01 1.845621466636657715e-01 -4.807570949196815491e-02 1.575015336275100708e-01 -3.780631721019744873e-01 -6.067761406302452087e-02 8.305528014898300171e-02 1.163553744554519653e-01 -2.563573792576789856e-02 -8.703286945819854736e-02 -1.259624660015106201e-01 -4.480651617050170898e-01 -2.384512722492218018e-01 -3.347461819648742676e-01
9.802827984094619751e-02 1.827511787414550781e-01 -4.824538528919219971e-02 1.131235212087631226e-01 -1.573979258537292480e-01 -3.454205393791198730e-02 3.623303771018981934e-02 2.196296900510787964e-01 -1.203221529722213745e-01 -9.876896440982818604e-02 6.269565969705581665e-02 -7.486219704151153564e-02 9.508199244737625122e-02 4.386731609702110291e-02 2.355431616306304932e-01 -2.976581156253814697e-01 6.734000146389007568e-02 -2.108222618699073792e-02 3.492911756038665771e-01 3.875048756599426270e-01 1.551284641027450562e-01 -9.278433769941329956e-02 -8.180331438779830933e-02 -5.364834889769554138e-02 -1.838473826646804810e-01 9.289082884788513184e-02 -6.827072799205780029e-02 -4.667928814888000488e-01 9.761074185371398926e-02 -1.474703550338745117e-01 2.273498922586441040e-01 -1.010014265775680542e-01
1.975468099117279053e-01 3.281027078628540039e-01 -2.645381987094879150e-01 8.845800906419754028e-02 -3.474161326885223389e-01 -2.166222929954528809e-01 9.647541446611285210e-04 1.138234976679086685e-02 1.367559283971786499e-01 2.099127173423767090e-01 1.298427581787109375e-01 1.914185285568237305e-01 1.275562681257724762e-02 -1.339231431484222412e-01 6.634413450956344604e-02 -9.446967393159866333e-02 -1.646652966737747192e-01 2.087739855051040649e-01 3.022089600563049316e-01 4.167421162128448486e-02 -6.010297220200300217e-03 -2.432440780103206635e-02 -1.149498000741004944e-01 -3.764506429433822632e-02 -9.978587925434112549e-02 3.363283574581146240e-01 1.238335445523262024e-01 -1.971530020236968994e-01 -1.193839088082313538e-01 -1.965220123529434204e-01 1.290108859539031982e-01 -1.850763410329818726e-01
8.387166890315711498e-04 2.934817373752593994e-01 -2.729414105415344238e-01 -1.695912033319473267e-01 2.975472481921315193e-03 -6.559947878122329712e-02 1.938019990921020508e-01 -4.125535786151885986e-01 1.045449823141098022e-01 9.682521969079971313e-02 2.993617355823516846e-01 2.247605323791503906e-01 1.600174047052860260e-02 -6.293361634016036987e-02 -2.625795640051364899e-02 -2.516564130783081055e-01 8.354578912258148193e-02 -1.379750370979309082e-01 4.366094246506690979e-02 2.077386230230331421e-01 -1.263418644666671753e-01 -9.531308710575103760e-02 -2.481766492128372192e-01 -3.715640679001808167e-02 1.429892927408218384e-01 1.861395090818405151e-01 -1.605566143989562988e-01 -1.405123025178909302e-01 -3.185159265995025635e-01 1.481965649873018265e-02 -2.900248020887374878e-02 -8.737470209598541260e-02
3.053693473339080811e-01 1.811324208974838257e-01 -1.790902316570281982e-01 -1.957903951406478882e-01 -8.342839032411575317e-02 2.803778275847434998e-03 1.503543257713317871e-01 -1.383787542581558228e-01 -8.009336888790130615e-02 8.997625857591629028e-02 2.685196101665496826e-01 1.397327482700347900e-01 7.463703304529190063e-02 -1.266094148159027100e-01 3.757643699645996094e-02 -2.191823124885559082e-01 4.850687384605407715e-01 2.083223126828670502e-02 -6.983063369989395142e-02 6.666082143783569336e-02 -3.129634559154510498e-01 3.169168531894683838e-01 -8.322118967771530151e-02 -1.002133637666702271e-01 3.463615477085113525e-02 1.328158229589462280e-01 1.297272741794586182e-01 -1.523637324571609497e-01 -1.014574803411960602e-02 1.569678187370300293e-01 3.958706185221672058e-02 -1.789663732051849365e-01
2.894054725766181946e-02 5.407787859439849854e-02 1.421540826559066772e-01 -3.834417164325714111e-01 -3.712332993745803833e-02 -7.235216349363327026e-02 -2.300719022750854492e-01 -9.450297802686691284e-03 -2.029025852680206299e-01 9.594685584306716919e-02 -1.650011166930198669e-02 3.514365255832672119e-01 2.828506231307983398e-01 -9.984818100929260254e-02 5.560505390167236328e-02 -5.620373040437698364e-02 1.104893684387207031e-01 -2.286961767822504044e-03 1.385704427957534790e-01 4.467062354087829590e-01 -1.547148227691650391e-01 1.103342045098543167e-02 -1.987593322992324829e-01 6.393196433782577515e-02 -7.891111075878143311e-02 2.200030833482742310e-01 6.010904535651206970e-02 -1.415658295154571533e-01 -4.667850211262702942e-03 -3.389421105384826660e-01 -8.257015794515609741e-02 1.926887035369873047e-02
3.193458020687103271e-01 -1.669866889715194702e-01 8.400027453899383545e-02 -2.071672864258289337e-02 -6.631198525428771973e-02 -4.419647157192230225e-03 1.922323368489742279e-02 -2.686581015586853027e-01 -4.062307253479957581e-02 8.269381523132324219e-02 2.552170157432556152e-01 7.137407362461090088e-02 1.905068606138229370e-01 -1.687117964029312134e-01 1.425840407609939575e-01 -2.039932608604431152e-01 5.014995858073234558e-02 -2.236858904361724854e-01 -1.209021732211112976e-01 4.852636754512786865e-01 -3.000061213970184326e-02 -6.445191055536270142e-02 1.125447265803813934e-02 6.989465653896331787e-02 -1.856759488582611084e-01 1.718697994947433472e-01 -2.334201782941818237e-01 -1.709057539701461792e-01 -3.010313510894775391e-01 -1.455130577087402344e-01 -8.968784660100936890e-02 2.378158271312713623e-03
-5.097617395222187042e-03 2.619010023772716522e-02 -2.601613104343414307e-01 -4.815309494733810425e-02 -3.949502483010292053e-02 -2.721614241600036621e-01 2.540352642536163330e-01 -7.040222175419330597e-03 -4.963054880499839783e-02 -1.317307054996490479e-01 -2.699658274650573730e-01 2.714192681014537811e-02 -4.147028084844350815e-03 -5.164761096239089966e-02 1.710094362497329712e-01 -2.775052189826965332e-01 3.718876540660858154e-01 -1.276281625032424927e-01 2.545076608657836914e-01 4.194937348365783691e-01 -8.152726292610168457e-02 -5.055999383330345154e-02 1.698068082332611084e-01 3.701305016875267029e-02 -7.341941818594932556e-03 2.184304893016815186e-01 -1.369220614433288574e-01 -1.039606407284736633e-01 1.018534451723098755e-01 8.996738493442535400e-02 4.585741460323333740e-02 -2.325076013803482056e-01
8.364083617925643921e-02 6.518473476171493530e-02 -5.224030837416648865e-02 2.183717787265777588e-01 -1.164222508668899536e-01 4.242984578013420105e-02 5.742319673299789429e-02 -1.236992701888084412e-01 5.559859424829483032e-02 1.410472244024276733e-01 -1.203137561678886414e-01 1.606191881000995636e-02 1.222611144185066223e-01 -5.719196796417236328e-02 -1.083737090229988098e-01 -2.338731735944747925e-01 3.816682696342468262e-01 2.919474840164184570e-01 1.306577175855636597e-01 5.422610044479370117e-01 6.638335436582565308e-02 -1.697361767292022705e-01 2.188733220100402832e-01 -4.173091053962707520e-02 1.644194722175598145e-01 1.643252670764923096e-01 -1.069347262382507324e-01 3.149159252643585205e-02 -1.685807555913925171e-01 -5.670798942446708679e-02 -1.596614718437194824e-03 -2.429396808147430420e-01
3.029201924800872803e-01 -1.619960665702819824e-01 -2.349340617656707764e-01 -1.601866185665130615e-01 1.707553863525390625e-01 5.825909902341663837e-04 2.923069298267364502e-01 1.407629437744617462e-02 1.813215017318725586e-02 -5.239581316709518433e-02 2.564055919647216797e-01 2.797578275203704834e-01 -6.269481033086776733e-02 -2.049078345298767090e-01 2.594100534915924072e-01 -1.108173280954360962e-01 1.447256058454513550e-01 -1.943685263395309448e-01 -5.086341500282287598e-02 2.501730620861053467e-01 2.303203642368316650e-01 2.053431719541549683e-01 -1.111507415771484375e-01 6.525593996047973633e-02 -1.656890362501144409e-01 2.188472002744674683e-01 1.438654810190200806e-01 1.327346079051494598e-02 3.028676286339759827e-02 -2.036975771188735962e-01 -1.169570386409759521e-01 -1.604233831167221069e-01
3.537881672382354736e-01 9.387796372175216675e-02 -2.126452922821044922e-01 -1.587204933166503906e-01 2.011676877737045288e-02 -1.258664578199386597e-01 1.144802197813987732e-01 1.668654382228851318e-01 -2.606991827487945557e-01 -4.740403965115547180e-02 1.124210506677627563e-01 1.607884317636489868e-01 -7.795528322458267212e-02 1.487818360328674316e-01 -8.355638384819030762e-02 -1.076488345861434937e-01 3.511024266481399536e-02 -5.643347278237342834e-02 2.976490557193756104e-01 1.893270015716552734e-01 8.777883648872375488e-02 -3.852330148220062256e-01 -2.592864073812961578e-02 9.182360023260116577e-03 1.733234226703643799e-01 2.676601707935333252e-01 -1.831664443016052246e-01 -1.734631359577178955e-01 -1.137342825531959534e-01 -1.469346880912780762e-01 -2.426471412181854248e-01 -1.961621195077896118e-01
2.621064484119415283e-01 1.772464811801910400e-01 3.510515764355659485e-02 -9.740517288446426392e-02 7.123723160475492477e-03 -2.049007713794708252e-01 -1.618409529328346252e-02 9.809147566556930542e-02 9.605786204338073730e-02 -2.565106004476547241e-02 7.069238275289535522e-02 7.666795700788497925e-02 -3.877259045839309692e-02 -1.209933962672948837e-02 3.169334307312965393e-02 -4.437721073627471924e-01 4.855073094367980957e-01 1.192383542656898499e-01 -1.548347324132919312e-01 1.267003715038299561e-01 1.074825599789619446e-01 2.042875066399574280e-02 -1.752764284610748291e-01 6.299923360347747803e-02 1.062748804688453674e-01 4.705521836876869202e-02 -3.012968897819519043e-01 8.941716700792312622e-02 -1.373812705278396606e-01 5.956453084945678711e-02 -2.505713701248168945e-01 -2.877199053764343262e-01
6.305881589651107788e-02 2.287236452102661133e-01 -9.530314803123474121e-02 -4.826888442039489746e-02 9.577835351228713989e-02 -1.728907823562622070e-01 2.264405488967895508e-01 -3.318054974079132080e-01 2.072295993566513062e-01 -5.181127786636352539e-02 1.022714450955390930e-01 9.138286858797073364e-02 -1.809980371035635471e-03 9.928741306066513062e-02 -1.311982274055480957e-01 -2.267017960548400879e-01 2.675586044788360596e-01 -9.929901361465454102e-02 -7.699950039386749268e-02 4.470062553882598877e-01 -5.161901563405990601e-02 -1.173296496272087097e-01 -4.227101057767868042e-02 3.371587023138999939e-02 -1.923551410436630249e-01 2.614228427410125732e-01 9.911631047725677490e-02 -2.143947184085845947e-01 -1.959080547094345093e-01 -1.849482357501983643e-01 1.983850896358489990e-01 9.661871194839477539e-02
1.852993518114089966e-01 1.092209815979003906e-01 -2.086737304925918579e-01 2.203590720891952515e-01 1.599875688552856445e-01 1.099476665258407593e-01 -1.226103082299232483e-01 -5.033097416162490845e-02 -2.142172306776046753e-01 -1.223931312561035156e-01 -1.650875806808471680e-02 1.242924481630325317e-01 -7.620901614427566528e-02 -1.076973974704742432e-01 -2.638521492481231689e-01 -2.668956816196441650e-01 3.537965416908264160e-01 6.823880225419998169e-02 8.443652838468551636e-02 3.278462588787078857e-01 1.442030221223831177e-01 -1.501685529947280884e-01 -1.006441339850425720e-01 -2.009279727935791016e-01 -5.198120325803756714e-02 2.438067793846130371e-01 1.982299052178859711e-02 -1.748917996883392334e-01 3.535662591457366943e-02 -3.440226614475250244e-01 -9.882597625255584717e-02 -1.036979556083679199e-01
4.211165383458137512e-02 1.877086907625198364e-01 8.062096685171127319e-02 2.055133134126663208e-02 9.739369153976440430e-02 -9.692870080471038818e-03 6.371009629219770432e-03 -1.909118145704269409e-01 1.231988333165645599e-02 4.640099033713340759e-02 1.408999413251876831e-01 1.193614751100540161e-01 1.519586145877838135e-01 -2.910468876361846924e-01 4.033994972705841064e-01 -2.407930791378021240e-01 2.450876981019973755e-01 3.513691946864128113e-02 -8.462257683277130127e-02 -1.091151610016822815e-01 -1.100767590105533600e-02 6.699828803539276123e-02 -1.429156213998794556e-01 1.558478325605392456e-01 -4.852370172739028931e-02 5.230258703231811523e-01 6.352188438177108765e-02 -1.677560992538928986e-02 -1.386182159185409546e-01 -3.373526036739349365e-01 -4.229716211557388306e-02 -1.883234828710556030e-02
-2.010602317750453949e-02 -1.135674342513084412e-01 -1.489289999008178711e-01 8.105772733688354492e-02 -1.001892983913421631e-01 7.333523035049438477e-02 8.882774412631988525e-02 -1.665955781936645508e-01 -4.720940254628658295e-03 7.131285220384597778e-02 2.571478188037872314e-01 1.378340721130371094e-01 2.803916335105895996e-01 -2.839188873767852783e-01 2.303341478109359741e-01 -1.933469027280807495e-01 2.639746665954589844e-01 8.859568834304809570e-02 7.507003098726272583e-02 4.049378633499145508e-02 2.773284912109375000e-01 -9.299573302268981934e-02 -3.350658416748046875e-01 -3.322409465909004211e-02 -6.213004887104034424e-02 4.701944068074226379e-02 1.639645695686340332e-01 -3.777938187122344971e-01 -1.553508490324020386e-01 1.900527030229568481e-01 1.210334226489067078e-01 -1.807333081960678101e-01
1.133633106946945190e-01 1.006057783961296082e-01 -3.465538024902343750e-01 4.915721341967582703e-02 -1.147134453058242798e-01 2.336425036191940308e-01 3.126369416713714600e-01 -2.675212919712066650e-01 2.808299474418163300e-02 9.116063266992568970e-02 1.068852990865707397e-01 4.029572382569313049e-02 -9.185196831822395325e-03 -1.923181414604187012e-01 1.884735077619552612e-01 -1.464297026395797729e-01 2.609785497188568115e-01 1.802812069654464722e-01 5.580070242285728455e-02 1.963859498500823975e-01 2.432854101061820984e-02 1.440864503383636475e-01 -8.212154358625411987e-02 -4.393065273761749268e-01 -9.262919425964355469e-02 9.602200984954833984e-02 5.112310871481895447e-02 2.709835954010486603e-02 -2.339051961898803711e-01 -3.417155146598815918e-02 1.623877435922622681e-01 -1.857293546199798584e-01
2.409034073352813721e-01 2.357817441225051880e-02 -1.219369322061538696e-01 -1.583512723445892334e-01 1.250611841678619385e-01 -1.977815628051757812e-01 1.356023550033569336e-01 1.825851015746593475e-02 1.030901540070772171e-02 1.880068629980087280e-01 -2.139179855585098267e-01 4.292052239179611206e-02 1.310736835002899170e-01 -2.518560886383056641e-01 -4.298771172761917114e-02 -2.121592164039611816e-01 3.870185017585754395e-01 2.611936628818511963e-01 6.928171962499618530e-02 2.634254395961761475e-01 1.190381944179534912e-01 2.115528099238872528e-02 9.911842644214630127e-02 1.709561198949813843e-01 -3.999208658933639526e-02 1.579082608222961426e-01 -1.795873790979385376e-01 -2.659844756126403809e-01 -3.143966570496559143e-02 -3.659617900848388672e-01 -4.323024302721023560e-02 -7.262375950813293457e-02
3.381386995315551758e-01 1.112214028835296631e-01 -1.040260586887598038e-02 -1.622334681451320648e-02 -1.628599762916564941e-01 -1.138154491782188416e-01 -1.002041250467300415e-01 2.190129607915878296e-01 4.953482747077941895e-02 -1.073512136936187744e-01 -3.538490086793899536e-02 8.227382600307464600e-02 3.481385111808776855e-02 -1.988457590341567993e-01 -6.799340480938553810e-04 -7.458987832069396973e-02 1.230677887797355652e-01 3.404341340065002441e-01 -2.558381557464599609e-01 4.507725238800048828e-01 -2.292283326387405396e-01 -2.094577532261610031e-03 -2.124943584203720093e-01 5.064043030142784119e-02 5.877847969532012939e-02 8.467305451631546021e-02 6.494338810443878174e-02 5.023016780614852905e-02 5.089199915528297424e-02 -2.907814979553222656e-01 -1.708324104547500610e-01 -2.710532546043395996e-01
1.016735285520553589e-01 -1.091590523719787598e-01 -1.232245564460754395e-01 -3.271784633398056030e-02 2.875406295061111450e-02 -2.050796598196029663e-01 -2.334323078393936157e-01 -7.448293268680572510e-02 -1.984385251998901367e-01 -4.077025130391120911e-02 2.204811424016952515e-01 2.043604850769042969e-01 -2.332096919417381287e-02 -2.777487225830554962e-02 5.862870067358016968e-02 -3.873729109764099121e-01 1.236576512455940247e-01 -9.899224340915679932e-02 -2.094018906354904175e-01 2.973234951496124268e-01 -7.382837589830160141e-03 -1.860243231058120728e-01 -4.347011744976043701e-01 8.638933300971984863e-02 -1.168667599558830261e-01 1.117127016186714172e-01 -9.474284201860427856e-02 -3.019440472126007080e-01 -1.899297833442687988e-01 6.584363430738449097e-02 -1.162649616599082947e-01 -6.086401641368865967e-02
2.349125444889068604e-01 6.932144612073898315e-02 -1.474550962448120117e-01 -8.064532279968261719e-02 -1.630482380278408527e-03 1.103879064321517944e-01 1.868881285190582275e-01 1.468893885612487793e-01 2.306899055838584900e-02 -4.137724265456199646e-02 -1.150289922952651978e-01 7.831070572137832642e-03 -4.513873904943466187e-02 2.427411032840609550e-03 2.661340832710266113e-01 -3.974376022815704346e-01 8.167742192745208740e-02 1.017374470829963684e-01 1.601440161466598511e-01 1.536792814731597900e-01 1.002527400851249695e-01 -1.114196777343750000e-01 -3.053345382213592529e-01 -2.010100781917572021e-01 -3.503391891717910767e-02 1.650085598230361938e-01 1.674572080373764038e-01 -5.264508128166198730e-01 -1.618335843086242676e-01 -2.591224759817123413e-02 5.816502869129180908e-02 1.021313741803169250e-01
3.004582524299621582e-01 1.785337924957275391e-01 8.407554589211940765e-03 -7.314331363886594772e-03 -1.776698976755142212e-01 -2.061851173639297485e-01 1.236006692051887512e-01 -1.434504389762878418e-01 -3.442775458097457886e-02 -3.469582796096801758e-01 8.102354407310485840e-02 1.873891949653625488e-01 3.565453290939331055e-01 -7.811603695154190063e-02 5.962660536170005798e-03 -2.406501919031143188e-01 1.127589717507362366e-01 3.662001490592956543e-01 9.611474722623825073e-02 -1.359662860631942749e-01 9.845503419637680054e-02 -1.381649821996688843e-01 -2.469024658203125000e-01 5.224324762821197510e-02 -8.290459960699081421e-02 2.821516394615173340e-01 4.594889283180236816e-02 -1.659138202667236328e-01 2.778425440192222595e-02 1.516371667385101318e-01 7.504434883594512939e-02 -2.895426377654075623e-02
1.674058288335800171e-01 2.618602514266967773e-01 -2.700538933277130127e-01 -8.528214693069458008e-02 -3.640659451484680176e-01 -1.832913160324096680e-01 -7.401738315820693970e-02 -8.620482683181762695e-02 -7.332955300807952881e-02 -2.276724874973297119e-01 7.498800009489059448e-02 2.982859015464782715e-01 1.961722373962402344e-01 -1.224400848150253296e-01 -1.881768554449081421e-02 -2.539469301700592041e-01 3.393657505512237549e-02 2.815703749656677246e-01 1.717922091484069824e-01 -6.662238389253616333e-02 4.697872325778007507e-02 -1.183216795325279236e-01 -2.345060855150222778e-01 1.034177765250205994e-01 -9.097744524478912354e-02 3.179369270801544189e-01 9.582723677158355713e-02 -9.312832355499267578e-02 8.929483592510223389e-02 8.418318629264831543e-02 -6.564308702945709229e-02 1.765192300081253052e-01
1.330207586288452148e-01 2.630617320537567139e-01 -3.753979802131652832e-01 -5.579730123281478882e-02 -1.869019865989685059e-01 -1.625430434942245483e-01 -6.889116764068603516e-02 -4.792357236146926880e-02 1.060045361518859863e-01 -1.424372103065252304e-02 -3.779039904475212097e-02 3.609493672847747803e-01 1.268151681870222092e-02 -2.340307682752609253e-01 4.036866594105958939e-03 -1.705730855464935303e-01 1.666363030672073364e-01 3.542078435420989990e-01 2.519566714763641357e-01 2.086934596300125122e-01 3.406675904989242554e-02 -2.344262152910232544e-01 -1.615905761718750000e-02 -4.596395418047904968e-02 -3.847202658653259277e-02 2.106065154075622559e-01 -1.549760997295379639e-01 8.006259799003601074e-02 5.269388784654438496e-04 9.186430834233760834e-03 -2.185374498367309570e-01 1.749702394008636475e-01
-1.731319129467010498e-01 -1.093701198697090149e-01 -2.530229389667510986e-01 -6.201784685254096985e-02 -2.468738108873367310e-01 1.761202216148376465e-01 3.096019327640533447e-01 -9.057723730802536011e-02 3.844064474105834961e-02 1.663321852684020996e-01 6.168398633599281311e-02 -7.162180542945861816e-02 1.616369336843490601e-01 -2.234438210725784302e-01 1.437276452779769897e-01 -2.954277396202087402e-01 2.721469998359680176e-01 -1.544011384248733521e-01 2.813092768192291260e-01 2.091580927371978760e-01 1.056077554821968079e-01 7.295713573694229126e-02 -1.388266235589981079e-01 2.064366489648818970e-01 4.188435897231101990e-02 1.441188156604766846e-01 -1.165154855698347092e-02 -5.740609019994735718e-02 -1.060745795257389545e-03 -7.549010217189788818e-02 3.002395480871200562e-02 -3.746989369392395020e-01
1.933099702000617981e-02 1.898035220801830292e-02 -3.339460194110870361e-01 3.431165963411331177e-02 -1.375768035650253296e-01 2.231930382549762726e-03 1.574982702732086182e-01 4.704979434609413147e-02 -2.985473955050110817e-03 -3.822383657097816467e-02 1.440301537513732910e-01 2.305761426687240601e-01 2.581429779529571533e-01 -1.881782412528991699e-01 -6.085388595238327980e-04 -1.212590932846069336e-01 3.256118297576904297e-01 2.554764449596405029e-01 -9.968698024749755859e-02 4.187357798218727112e-02 -1.399399042129516602e-01 -9.667637944221496582e-02 -1.371233165264129639e-01 -1.130351573228836060e-01 -6.477566808462142944e-02 2.084283716976642609e-02 -1.695078760385513306e-01 2.305903881788253784e-01 3.109554946422576904e-01 -4.953518509864807129e-02 3.929275646805763245e-02 -4.666545391082763672e-01
-7.686980068683624268e-02 2.317394614219665527e-01 -1.294454187154769897e-01 2.187226861715316772e-01 -3.052978515625000000e-01 7.356615364551544189e-02 -2.559611015021800995e-02 -1.079496275633573532e-02 2.150187641382217407e-02 -1.187749654054641724e-01 8.927752077579498291e-02 4.466474652290344238e-01 6.467860937118530273e-02 6.594014819711446762e-03 4.617163911461830139e-02 -3.062242269515991211e-01 3.761824667453765869e-01 1.937597990036010742e-01 7.663730531930923462e-02 1.675913482904434204e-01 -2.927733659744262695e-01 4.406544193625450134e-02 1.486330330371856689e-01 -1.518484950065612793e-01 -1.700178533792495728e-01 6.667432188987731934e-02 1.616942435503005981e-01 -1.664128005504608154e-01 1.006168946623802185e-01 7.193696498870849609e-02 -6.915024667978286743e-02 -3.378420695662498474e-02
2.083767205476760864e-01 5.341672152280807495e-02 -1.757445037364959717e-01 1.791143119335174561e-01 8.388785645365715027e-03 9.052719175815582275e-02 1.287885159254074097e-01 -2.463162178173661232e-03 2.481525093317031860e-01 -5.537033081054687500e-02 2.556912042200565338e-02 9.851986914873123169e-02 6.479921936988830566e-02 -3.031170964241027832e-01 -4.067670702934265137e-01 -3.938019573688507080e-01 2.289942800998687744e-01 -9.956102818250656128e-02 2.608864605426788330e-01 2.547459602355957031e-01 1.007396802306175232e-01 6.361651420593261719e-02 1.410742551088333130e-01 -7.420906424522399902e-02 1.377273350954055786e-01 2.589393854141235352e-01 -9.683321416378021240e-02 -7.933038473129272461e-02 -1.261371523141860962e-01 -1.355676800012588501e-01 5.733594670891761780e-02 9.922101162374019623e-03
4.024761542677879333e-02 2.911081910133361816e-02 -2.009364590048789978e-02 8.746583759784698486e-02 9.782109409570693970e-02 1.761970818042755127e-01 2.053701430559158325e-01 -2.124539315700531006e-01 -1.628330647945404053e-01 1.030287891626358032e-01 3.485207911580801010e-03 2.980512082576751709e-01 -5.453715845942497253e-02 -1.215527355670928955e-01 2.434110641479492188e-01 -4.250278174877166748e-01 -2.314125001430511475e-02 2.356955260038375854e-01 9.022612869739532471e-02 3.545463681221008301e-01 -1.344944983720779419e-01 -1.530520766973495483e-01 -1.507561504840850830e-01 -9.116861969232559204e-02 2.045529186725616455e-01 3.200939595699310303e-01 -1.221136469393968582e-02 2.145991101861000061e-02 1.103565767407417297e-01 -3.381402418017387390e-02 2.193452268838882446e-01 -9.537738561630249023e-02
9.730739146471023560e-02 2.541282586753368378e-02 -1.411165297031402588e-01 1.842470318078994751e-01 -1.558986026793718338e-02 2.010000869631767273e-02 1.235261410474777222e-01 -4.195973451714962721e-04 2.405364252626895905e-02 -2.461287006735801697e-02 -3.160467743873596191e-02 3.312591612339019775e-01 1.921397000551223755e-01 -8.672822266817092896e-02 1.483728885650634766e-01 -3.051645457744598389e-01 3.839176893234252930e-01 2.059796899557113647e-01 3.813263177871704102e-01 8.894081413745880127e-02 4.191050305962562561e-02 1.731999963521957397e-01 3.952508419752120972e-02 -1.022970676422119141e-01 -1.128057390451431274e-01 -5.705499649047851562e-02 1.672127246856689453e-01 -3.421714305877685547e-01 -2.074232399463653564e-01 9.946101158857345581e-02 -1.857546120882034302e-01 -1.151422336697578430e-01
4.839973989874124527e-03 1.682053357362747192e-01 8.654513955116271973e-02 1.565342396497726440e-01 6.969964504241943359e-02 -1.374865174293518066e-01 1.923728734254837036e-02 -4.458811599761247635e-03 2.103032767772674561e-01 -7.420549541711807251e-02 3.080344200134277344e-01 1.152835711836814880e-01 -7.813959568738937378e-02 9.818041324615478516e-02 6.695614755153656006e-02 -1.812531650066375732e-01 4.212597012519836426e-01 2.550612986087799072e-01 3.232781216502189636e-02 -1.053201854228973389e-01 -1.510451734066009521e-01 -1.486239135265350342e-01 -2.553929984569549561e-01 2.331364899873733521e-01 -8.716161549091339111e-02 4.378091692924499512e-01 -1.490566879510879517e-02 -1.238074898719787598e-01 -3.552262485027313232e-02 -2.242844849824905396e-01 -8.844958990812301636e-02 -1.058342680335044861e-01
-2.731875516474246979e-02 6.442161649465560913e-02 -2.093514427542686462e-02 -3.468466997146606445e-01 -1.051543503999710083e-01 -1.057826578617095947e-01 2.756864428520202637e-01 -1.129085645079612732e-01 5.105980858206748962e-02 -3.629482164978981018e-02 3.694178164005279541e-01 2.496387995779514313e-02 2.262860238552093506e-01 -1.022400483489036560e-01 1.247959583997726440e-01 -2.932948470115661621e-01 2.863991260528564453e-01 -3.058834671974182129e-01 2.020026929676532745e-02 3.677531145513057709e-03 1.104686185717582703e-01 -1.098619997501373291e-01 2.081997506320476532e-02 -7.175223529338836670e-02 3.821446374058723450e-02 3.428042232990264893e-01 -2.022486031055450439e-01 -3.433977812528610229e-02 -2.061028629541397095e-01 3.730756696313619614e-03 1.778110489249229431e-02 -2.221703231334686279e-01
-6.235753372311592102e-02 -3.365047974511981010e-03 -1.583916842937469482e-01 1.160952523350715637e-01 -2.985306978225708008e-01 1.042567044496536255e-01 3.493021428585052490e-01 -1.566935330629348755e-01 -1.833745092153549194e-02 2.992920279502868652e-01 6.477652490139007568e-02 6.104651838541030884e-02 3.176606297492980957e-01 -1.862813532352447510e-01 2.739622443914413452e-02 -9.501048922538757324e-02 4.059455096721649170e-01 2.381169050931930542e-01 4.769054055213928223e-02 6.783421337604522705e-02 -2.234390079975128174e-01 3.139532729983329773e-02 -5.185730382800102234e-02 5.217115953564643860e-02 -1.851403713226318359e-01 6.750155240297317505e-02 -9.821198880672454834e-02 -3.480411693453788757e-02 1.364883631467819214e-01 -6.826553493738174438e-02 -9.977220743894577026e-02 -3.164412975311279297e-01
3.464789390563964844e-01 2.178473323583602905e-01 -2.298471331596374512e-01 7.200141996145248413e-02 -1.689671576023101807e-01 2.269655019044876099e-01 -3.574680089950561523e-01 6.759883463382720947e-02 9.933039546012878418e-03 -2.220033854246139526e-01 -4.378190264105796814e-02 -1.512284390628337860e-02 1.553702652454376221e-01 -9.111550450325012207e-02 -2.676897682249546051e-02 -6.195756793022155762e-02 9.319277107715606689e-02 6.617851555347442627e-02 -4.016230255365371704e-02 4.013383090496063232e-01 -1.578898169100284576e-02 -1.607061326503753662e-01 1.307986378669738770e-01 -2.230824716389179230e-02 -3.521232679486274719e-02 2.807637751102447510e-01 -1.835217624902725220e-01 -1.451485902070999146e-01 -1.774533838033676147e-01 -1.503497064113616943e-01 -2.662399224936962128e-02 -2.539410293102264404e-01
1.760772764682769775e-01 5.565929040312767029e-02 -1.604573279619216919e-01 5.146500095725059509e-02 -7.449693977832794189e-02 -4.835906624794006348e-02 2.159446328878402710e-01 1.188231930136680603e-01 -1.996866427361965179e-02 -5.565973743796348572e-02 -7.279437780380249023e-02 2.981621026992797852e-01 4.994827136397361755e-02 -2.893815338611602783e-01 3.572363033890724182e-02 -2.174123525619506836e-01 6.328378617763519287e-02 1.488594431430101395e-02 3.804273903369903564e-01 2.923431396484375000e-01 1.217810735106468201e-01 -4.279820248484611511e-02 -6.863484531641006470e-02 -2.639400362968444824e-01 -1.513060927391052246e-01 1.783578544855117798e-01 1.333433669060468674e-02 7.073473185300827026e-02 -4.326913952827453613e-01 1.465237736701965332e-01 5.520353466272354126e-02 1.982645392417907715e-01
2.911953330039978027e-01 1.276467293500900269e-01 9.450903534889221191e-02 -4.253793954849243164e-01 -1.742397695779800415e-01 -1.209501177072525024e-01 -1.038823947310447693e-01 2.267520502209663391e-02 3.099600039422512054e-02 -7.533914595842361450e-02 5.906317383050918579e-02 1.877883225679397583e-01 6.497735530138015747e-02 5.164328962564468384e-02 8.058564364910125732e-02 -1.181087717413902283e-01 3.136691749095916748e-01 -9.124354273080825806e-02 -2.540116943418979645e-02 2.476222515106201172e-01 5.344731733202934265e-02 1.079915743321180344e-02 -3.081924319267272949e-01 2.954682521522045135e-02 1.580859422683715820e-01 -9.239628165960311890e-02 -2.593888342380523682e-01 3.849292173981666565e-02 -1.587685197591781616e-01 -1.813160330057144165e-01 -1.061624065041542053e-01 -3.753195405006408691e-01
1.743163317441940308e-01 -1.245649065822362900e-02 1.269189566373825073e-01 2.037160098552703857e-01 1.987207308411598206e-02 -2.211745977401733398e-01 -3.006644174456596375e-02 -5.679878965020179749e-02 6.291218847036361694e-02 -2.148182839155197144e-01 1.741168498992919922e-01 6.685609929263591766e-03 2.067933976650238037e-01 -2.529650926589965820e-01 -3.822743892669677734e-02 -8.704677224159240723e-02 3.784503340721130371e-01 -6.772723514586687088e-03 2.506710588932037354e-01 1.916702389717102051e-01 1.558069735765457153e-01 1.344630420207977295e-01 -1.099911630153656006e-01 -4.582634866237640381e-01 -5.572209507226943970e-02 7.544214278459548950e-02 2.093531936407089233e-02 -3.167780935764312744e-01 1.768504455685615540e-02 6.657061725854873657e-02 -1.367140561342239380e-01 -1.477342844009399414e-01
3.149915337562561035e-01 5.066745728254318237e-02 -4.609346687793731689e-01 -1.891178637742996216e-01 1.034404411911964417e-01 -1.058878675103187561e-01 -4.417654126882553101e-02 6.659036874771118164e-02 1.164261847734451294e-01 -9.843806922435760498e-02 3.529421612620353699e-02 6.818561349064111710e-03 3.074389100074768066e-01 3.709721565246582031e-02 -2.451843954622745514e-02 -2.947609722614288330e-01 1.390163749456405640e-01 9.695670008659362793e-02 1.580193489789962769e-01 2.026929706335067749e-01 1.403377354145050049e-01 -1.403815001249313354e-01 -1.568911969661712646e-01 -1.316548734903335571e-01 -1.855404675006866455e-01 2.700371444225311279e-01 5.364066734910011292e-02 -2.522512972354888916e-01 1.698293089866638184e-01 1.190338879823684692e-01 -1.022227331995964050e-01 1.016232594847679138e-01
1.442407965660095215e-01 1.275173723697662354e-01 -1.372711062431335449e-01 5.636209622025489807e-02 -6.355698406696319580e-02 -1.025128066539764404e-01 1.067767515778541565e-01 4.144001752138137817e-02 1.170882508158683777e-01 5.973931401968002319e-02 -2.831024825572967529e-01 2.303265482187271118e-01 1.224786490201950073e-01 -2.090734243392944336e-01 2.411311119794845581e-01 -1.067142784595489502e-01 2.596301734447479248e-01 -9.805429726839065552e-02 3.426164984703063965e-01 3.054943084716796875e-01 -1.826243400573730469e-01 -2.034677863121032715e-01 1.378383934497833252e-01 8.397111296653747559e-02 1.265963315963745117e-01 2.049434185028076172e-01 -8.275668323040008545e-02 -3.972214460372924805e-02 9.237709641456604004e-02 -3.358756378293037415e-02 3.112090528011322021e-01 -2.702256739139556885e-01
6.682085990905761719e-02 -1.340018063783645630e-01 7.333334535360336304e-02 7.529343664646148682e-02 -1.158111989498138428e-01 1.891604959964752197e-01 1.931651495397090912e-02 4.445586353540420532e-03 -5.380584299564361572e-02 -3.567816615104675293e-01 3.332757353782653809e-01 3.690854609012603760e-01 1.403031498193740845e-01 -8.008714020252227783e-02 2.100595086812973022e-01 -1.848668009042739868e-01 2.778426706790924072e-01 -1.707039624452590942e-01 -7.068999856710433960e-02 3.026222884654998779e-01 -1.615345478057861328e-01 1.345620453357696533e-01 -9.173069149255752563e-02 3.256672248244285583e-02 -4.213164374232292175e-02 2.805682718753814697e-01 -2.292126715183258057e-01 -1.235890537500381470e-01 -1.051856391131877899e-02 5.086620151996612549e-02 -1.157075539231300354e-01 1.186524555087089539e-01
-6.413784623146057129e-02 -9.060511738061904907e-02 -5.410272628068923950e-02 1.982198953628540039e-01 -8.607082813978195190e-02 -1.542915999889373779e-01 1.204273626208305359e-01 -1.834446191787719727e-02 -2.013525515794754028e-01 -1.397803723812103271e-01 6.716731190681457520e-02 7.847038214094936848e-04 -3.130421973764896393e-03 -3.616411387920379639e-01 1.063647121191024780e-01 -2.163219004869461060e-01 4.515421986579895020e-01 2.162705659866333008e-01 3.500984907150268555e-01 2.275317609310150146e-01 -2.232750877737998962e-02 9.267006069421768188e-02 -3.442024812102317810e-02 5.354374647140502930e-02 3.528701141476631165e-02 1.144495531916618347e-01 2.584216743707656860e-02 -5.374611541628837585e-02 2.587921917438507080e-01 -2.186034023761749268e-01 1.293396353721618652e-01 -2.416163533926010132e-01
1.147338822484016418e-01 -6.203552335500717163e-02 -2.226751297712326050e-01 -2.011482864618301392e-01 1.177947148680686951e-01 -1.998630315065383911e-01 1.179049760103225708e-01 -4.138319194316864014e-02 -3.444983437657356262e-02 1.325509250164031982e-01 -2.274922281503677368e-01 -1.301141083240509033e-01 1.930417567491531372e-01 -1.487982869148254395e-01 -1.892894655466079712e-01 -1.774962246417999268e-01 4.362695217132568359e-01 3.010048866271972656e-01 2.103598229587078094e-02 1.627541482448577881e-01 -2.195108681917190552e-02 7.265689224004745483e-02 -5.159883573651313782e-02 8.760827034711837769e-02 -1.021820902824401855e-01 1.225120201706886292e-01 -1.968052238225936890e-01 -2.038909643888473511e-01 -1.156453192234039307e-01 -3.923739492893218994e-01 -8.548648655414581299e-02 -7.049289345741271973e-02
2.327833324670791626e-01 2.703147530555725098e-01 3.677969425916671753e-02 -1.023256778717041016e-01 3.205914050340652466e-02 4.825582355260848999e-02 -1.701843440532684326e-01 -2.792057096958160400e-01 3.710144758224487305e-02 8.354359865188598633e-02 2.383793592453002930e-01 -2.744531445205211639e-02 -1.848403662443161011e-01 -5.854624137282371521e-02 1.553135961294174194e-01 -1.509231328964233398e-01 2.678141593933105469e-01 2.031584680080413818e-01 5.624091625213623047e-02 -8.420787751674652100e-03 5.956634506583213806e-02 -1.376603394746780396e-01 -3.367526233196258545e-01 1.276803165674209595e-01 -1.844585686922073364e-01 5.007491111755371094e-01 -1.213511824607849121e-01 -1.232070848345756531e-01 -1.110817790031433105e-01 -6.708367168903350830e-02 1.564205624163150787e-02 4.044791217893362045e-03
-9.081954509019851685e-02 2.702072262763977051e-01 -9.554669260978698730e-02 -1.262575536966323853e-01 -1.306390166282653809e-01 -5.359386280179023743e-02 2.378658652305603027e-01 -2.101456522941589355e-01 1.018083393573760986e-01 -2.902557253837585449e-01 4.783958792686462402e-01 1.355370581150054932e-01 9.826036542654037476e-02 -1.497876048088073730e-01 2.758471667766571045e-01 -1.595825105905532837e-01 2.765956819057464600e-01 -1.215347126126289368e-01 -2.757756039500236511e-02 3.636427968740463257e-02 1.331601990386843681e-03 -2.335132956504821777e-01 -6.274282187223434448e-02 -4.278840124607086182e-02 1.309899538755416870e-01 1.929774135351181030e-01 -2.186188250780105591e-01 -1.286579109728336334e-02 -4.222178086638450623e-02 -1.141409762203693390e-02 -1.725028306245803833e-01 -9.903825074434280396e-02
2.242631316184997559e-01 7.353279739618301392e-03 4.345007240772247314e-02 1.380430459976196289e-01 -1.265344917774200439e-01 -1.515843123197555542e-01 3.623121604323387146e-02 -7.530926913022994995e-02 -1.179035753011703491e-01 -1.477991342544555664e-01 4.871786013245582581e-02 -1.386230345815420151e-02 1.699815690517425537e-01 -7.755561172962188721e-02 1.659671403467655182e-02 -4.329204261302947998e-01 3.198169469833374023e-01 7.538801431655883789e-02 6.356744468212127686e-02 1.472636610269546509e-01 2.933201193809509277e-01 1.046604216098785400e-01 -1.338769048452377319e-01 2.769956588745117188e-01 2.513567730784416199e-02 -4.017212614417076111e-02 -3.053835332393646240e-01 -2.107045054435729980e-01 -3.581953048706054688e-01 -1.292859464883804321e-01 -1.067409068346023560e-01 1.313170976936817169e-02
1.760677397251129150e-01 1.791514605283737183e-01 -2.018408775329589844e-01 8.450611680746078491e-02 -2.433950453996658325e-01 -8.209060877561569214e-02 5.611143633723258972e-02 1.525118798017501831e-01 -2.151144146919250488e-01 -1.072003990411758423e-01 -1.152452826499938965e-01 -2.182120978832244873e-01 1.572492122650146484e-01 -1.007061302661895752e-01 1.759146004915237427e-01 -2.294062525033950806e-01 4.474027454853057861e-02 8.975903689861297607e-02 -2.065297216176986694e-02 1.914107985794544220e-02 5.531045794486999512e-02 -2.775077894330024719e-02 -3.106946349143981934e-01 -2.131892144680023193e-01 -9.026946872472763062e-02 1.907873004674911499e-01 -5.274543538689613342e-02 -4.349156320095062256e-01 -3.230566680431365967e-01 -1.378711462020874023e-01 2.046768814325332642e-01 3.345110267400741577e-02
3.182871937751770020e-01 3.582616448402404785e-01 -1.268091350793838501e-01 -1.354231387376785278e-01 -1.471761018037796021e-01 -2.478088438510894775e-01 9.995278902351856232e-03 1.910864263772964478e-01 -2.058921009302139282e-01 9.731259942054748535e-02 -7.113981246948242188e-02 8.886264264583587646e-02 8.696633577346801758e-02 -4.946283996105194092e-02 1.952381990849971771e-02 -2.513407468795776367e-01 5.757050216197967529e-02 2.643608450889587402e-01 3.428359031677246094e-01 9.221326559782028198e-02 -1.056972295045852661e-01 1.467737555503845215e-01 -2.926985919475555420e-01 1.394408643245697021e-01 -1.181099936366081238e-01 1.024101376533508301e-01 2.143250405788421631e-02 3.959961608052253723e-02 -1.287921518087387085e-01 -1.549988836050033569e-01 1.084985882043838501e-01 -2.488685548305511475e-01
1.075343117117881775e-01 2.301111370325088501e-01 -1.747023165225982666e-01 -3.882535919547080994e-02 -1.608189940452575684e-01 -2.073971629142761230e-01 1.921262741088867188e-01 8.909696340560913086e-02 1.006599701941013336e-02 3.399521578103303909e-03 2.074423879384994507e-01 3.459075391292572021e-01 1.827585250139236450e-01 -1.118603348731994629e-01 -4.702681005001068115e-01 -1.458986699581146240e-01 4.166088253259658813e-02 1.619081795215606689e-01 1.861691921949386597e-01 1.852691918611526489e-01 -2.497050762176513672e-01 1.624315790832042694e-02 -2.841971763700712472e-05 -9.825418144464492798e-02 -2.567881941795349121e-01 2.261842936277389526e-01 -2.223796769976615906e-02 -1.461631804704666138e-01 -1.204961612820625305e-01 3.512536361813545227e-02 -6.385074555873870850e-02 1.029031798243522644e-01
-8.778132498264312744e-02 2.747536823153495789e-02 -2.055148929357528687e-01 -5.293601378798484802e-02 -7.442676275968551636e-02 8.428958803415298462e-02 8.180353790521621704e-03 -4.506641253829002380e-02 -2.322492301464080811e-01 -6.917007267475128174e-02 1.364106088876724243e-01 7.967507094144821167e-02 1.520579904317855835e-01 -1.645567417144775391e-01 4.814322665333747864e-02 -2.156545072793960571e-01 1.775592714548110962e-01 -1.551566123962402344e-01 1.558924019336700439e-01 3.559377193450927734e-01 1.781072616577148438e-01 -4.692530632019042969e-01 -2.233745902776718140e-01 -7.261814177036285400e-02 -2.260567098855972290e-01 5.204421281814575195e-02 7.192175835371017456e-02 -3.984220027923583984e-01 4.881281778216362000e-02 -4.442997276782989502e-02 1.041309311985969543e-01 4.945105314254760742e-02
4.258643984794616699e-01 9.697355329990386963e-02 6.298002600669860840e-02 -1.558472216129302979e-01 -2.347230613231658936e-01 -2.773293480277061462e-02 2.169176638126373291e-01 1.009525209665298462e-01 -9.603867679834365845e-02 6.222898140549659729e-02 3.950187563896179199e-02 1.652217358350753784e-01 1.936471611261367798e-01 -1.953153759241104126e-01 3.455171883106231689e-01 -2.304332107305526733e-01 -4.788811504840850830e-02 1.502216309309005737e-01 2.468835860490798950e-01 -7.844059914350509644e-02 -1.537056080996990204e-02 -7.732541114091873169e-02 -8.364921063184738159e-02 1.052016168832778931e-01 -1.820496320724487305e-01 3.775386512279510498e-01 2.789101004600524902e-02 -8.084768801927566528e-02 -5.978650879114866257e-03 -3.254478098824620247e-03 -2.519685626029968262e-01 -1.225480139255523682e-01
2.089187055826187134e-01 1.249485183507204056e-03 -2.758939564228057861e-02 -6.067940220236778259e-02 -3.365129828453063965e-01 7.144467532634735107e-02 2.244859486818313599e-01 -1.499664634466171265e-01 -1.279147118330001831e-01 -1.701306998729705811e-01 1.847212761640548706e-01 2.638553977012634277e-01 1.222527250647544861e-01 -1.229463368654251099e-01 2.616315521299839020e-02 -2.877951860427856445e-01 1.885577589273452759e-01 2.624570019543170929e-02 -2.775869071483612061e-01 2.171994894742965698e-01 7.358805090188980103e-02 -3.558002784848213196e-02 -1.364866346120834351e-01 2.926822602748870850e-01 1.449961215257644653e-01 3.708705008029937744e-01 1.490862965583801270e-01 3.039509430527687073e-02 -6.315690279006958008e-02 1.293789502233266830e-02 1.951913684606552124e-01 -5.136045068502426147e-02
2.005481161177158356e-02 -2.837471477687358856e-02 -4.390609264373779297e-02 -1.384693980216979980e-01 -1.770898252725601196e-01 4.013817757368087769e-02 1.725782640278339386e-02 2.502036653459072113e-02 3.384965658187866211e-02 2.240229211747646332e-02 3.230044841766357422e-01 3.351760804653167725e-01 7.530251145362854004e-02 -3.255307376384735107e-01 3.374976813793182373e-01 -2.557252943515777588e-01 2.533081173896789551e-01 -9.351453185081481934e-02 -6.819462869316339493e-03 3.262856230139732361e-02 1.639332026243209839e-01 1.448625698685646057e-02 1.237413436174392700e-01 -5.779256299138069153e-02 7.772838324308395386e-02 4.206014871597290039e-01 -2.154786288738250732e-01 -1.412186678498983383e-02 -2.754114270210266113e-01 4.568317160010337830e-02 -5.490500479936599731e-02 -6.514964252710342407e-02
2.246783487498760223e-02 4.608636349439620972e-02 9.183446317911148071e-02 -1.542786955833435059e-01 -2.792780697345733643e-01 -1.965004205703735352e-02 7.890424132347106934e-02 7.187091559171676636e-02 7.289676368236541748e-02 -5.788720026612281799e-02 2.162944227457046509e-01 -3.634870797395706177e-02 3.463335931301116943e-01 -3.610957786440849304e-02 3.508052602410316467e-02 -2.218682914972305298e-01 4.488316774368286133e-01 1.095918193459510803e-02 -1.284785866737365723e-01 2.960321009159088135e-01 -7.884665578603744507e-02 3.090085275471210480e-02 -2.599084675312042236e-01 -4.307778179645538330e-02 2.232014089822769165e-01 2.072142213582992554e-01 -1.921895593404769897e-01 5.183664709329605103e-02 -8.210553973913192749e-02 1.888814866542816162e-01 -1.929506659507751465e-01 -2.292735427618026733e-01
1.883119940757751465e-01 2.904472947120666504e-01 -3.474882543087005615e-01 -1.804282888770103455e-02 -3.478997945785522461e-01 1.331655830144882202e-01 -3.943452611565589905e-02 1.612517088651657104e-01 -1.234850734472274780e-01 1.621015220880508423e-01 4.450954124331474304e-02 1.345865279436111450e-01 -1.175234373658895493e-02 2.469632029533386230e-01 1.290713101625442505e-01 -1.019765660166740417e-01 1.123582571744918823e-01 -2.432879700791090727e-04 2.281627357006072998e-01 2.277631610631942749e-01 8.836071938276290894e-02 -6.705290079116821289e-02 -1.677912473678588867e-01 6.587008386850357056e-02 -2.307784408330917358e-01 2.795662581920623779e-01 9.436731785535812378e-02 -1.856491155922412872e-02 -9.525685012340545654e-02 -2.330622225999832153e-01 1.707816869020462036e-01 -2.199862003326416016e-01
[truncated: 3,273,738 more chars]
