# Supplementary material for: The Language of Innovation
Source: PLoS One. 2020 Apr 30;15(4):e0230107. doi: 10.1371/journal.pone.0230107 (PMC7194493; doi:10.1371/journal.pone.0230107)
Supplement: S14 File — (GZ) [file pone.0230107.s014.tar.gz › 1992-1996/V2Run_27_VS_4500_embeddings1992-1996ED32.txt]

-2.111618220806121826e-01 -8.513416349887847900e-02 -4.267808794975280762e-02 1.752323508262634277e-01 -2.502115070819854736e-01 -1.066109817475080490e-02 2.973214983940124512e-01 -3.549985587596893311e-02 -1.476607024669647217e-01 9.222178906202316284e-02 -1.604270786046981812e-01 1.245630532503128052e-01 -7.348332554101943970e-02 1.864212751388549805e-01 7.719093561172485352e-02 -3.759635686874389648e-01 -3.523041605949401855e-01 -8.036296069622039795e-02 -5.112090706825256348e-02 2.618841081857681274e-02 -7.096259295940399170e-02 -1.826952099800109863e-01 1.415682584047317505e-01 -2.065624669194221497e-02 2.137623727321624756e-01 3.642398864030838013e-02 1.661302447319030762e-01 -2.211489677429199219e-01 -2.348693609237670898e-01 1.136117801070213318e-01 -3.461168408393859863e-01 -9.042310528457164764e-03
1.648498177528381348e-01 -9.955401718616485596e-02 -1.946845501661300659e-01 -2.322611398994922638e-02 -1.661356985569000244e-01 -1.748671382665634155e-01 3.210126161575317383e-01 -3.215283155441284180e-02 -9.964230656623840332e-02 -2.216811776161193848e-01 -7.723163813352584839e-02 1.677088439464569092e-01 -3.101949095726013184e-01 8.713191002607345581e-02 2.733308076858520508e-01 -4.125774651765823364e-02 -2.212640196084976196e-01 -3.000474721193313599e-02 -2.121159583330154419e-01 -1.716520488262176514e-01 -5.990685150027275085e-02 -3.032613992691040039e-01 2.411986142396926880e-01 2.272082716226577759e-01 5.176306888461112976e-02 -3.137434124946594238e-01 -1.130813211202621460e-01 -2.951397188007831573e-02 1.389768905937671661e-02 -2.573974616825580597e-02 5.972931627184152603e-03 2.085334211587905884e-01
1.316826492547988892e-01 -7.912569493055343628e-02 1.160513833165168762e-01 2.241930663585662842e-01 -1.963242441415786743e-01 -1.558006107807159424e-01 1.382706165313720703e-01 -1.097981631755828857e-01 1.138218343257904053e-01 1.073393970727920532e-01 -1.585729718208312988e-01 -1.466555148363113403e-02 -1.625677198171615601e-01 -1.031049527227878571e-02 4.841692447662353516e-01 -5.011576414108276367e-02 -3.524379432201385498e-01 1.334365904331207275e-01 -9.660085290670394897e-02 -2.551040053367614746e-01 1.622685492038726807e-01 -2.774033844470977783e-01 9.180662035942077637e-02 1.864850223064422607e-01 1.167122721672058105e-01 2.150692343711853027e-01 -1.055354550480842590e-01 4.351779818534851074e-03 1.575133055448532104e-01 5.607182532548904419e-02 -1.678880006074905396e-01 -1.236226558685302734e-01
4.895450547337532043e-02 3.246240317821502686e-02 2.809938788414001465e-01 3.365114033222198486e-01 6.466982513666152954e-02 2.509624138474464417e-02 9.260093420743942261e-02 -1.222154349088668823e-01 -7.301157712936401367e-02 -1.120243221521377563e-01 -8.165208995342254639e-02 1.977843195199966431e-01 -2.735201120376586914e-01 -1.785016506910324097e-01 9.024835377931594849e-02 -2.472986131906509399e-01 -2.127999514341354370e-01 -1.152515858411788940e-01 -8.709148317575454712e-02 -3.112738132476806641e-01 1.804697364568710327e-01 -3.512414097785949707e-01 2.024633884429931641e-01 3.035780191421508789e-01 7.084270566701889038e-02 -2.043602615594863892e-02 2.158402279019355774e-02 -1.008724677376449108e-03 -1.660992577672004700e-02 -2.712006270885467529e-01 -6.649676710367202759e-02 1.004422362893819809e-02
-6.821699440479278564e-02 -1.188530623912811279e-01 1.398147046566009521e-01 6.015604734420776367e-02 -2.652887403964996338e-01 8.599306643009185791e-02 -1.547196805477142334e-01 1.075013354420661926e-01 -2.239761203527450562e-01 1.395575795322656631e-02 2.143238633871078491e-01 1.007780805230140686e-01 -3.239304721355438232e-01 -1.679551154375076294e-01 -1.985440403223037720e-02 -3.163846731185913086e-01 -1.296987384557723999e-01 -1.105856075882911682e-01 -2.278092801570892334e-01 -5.168328806757926941e-02 8.685813099145889282e-02 -2.037425488233566284e-01 3.927949965000152588e-01 3.244775235652923584e-01 1.524805724620819092e-01 -1.513287127017974854e-01 -5.003866180777549744e-02 6.897303462028503418e-02 -4.860955849289894104e-02 -1.664233952760696411e-01 -1.617151200771331787e-01 -5.319823697209358215e-02
1.666268557310104370e-01 -9.466091543436050415e-02 -1.574930250644683838e-01 4.019484817981719971e-01 -1.557185947895050049e-01 -1.213037595152854919e-02 5.812783166766166687e-02 -3.304184675216674805e-01 -5.631170049309730530e-02 6.555809639394283295e-03 1.608422100543975830e-01 -1.853972673416137695e-02 -3.414903581142425537e-01 1.126900464296340942e-01 6.894673407077789307e-02 -3.816665112972259521e-01 6.630894728004932404e-03 -4.903357103466987610e-02 -8.812583237886428833e-02 -5.787556059658527374e-03 1.043877229094505310e-01 -1.235303655266761780e-01 2.224223017692565918e-01 6.014029495418071747e-03 1.212238892912864685e-02 1.058881580829620361e-01 8.909676223993301392e-02 3.456091508269309998e-02 -3.782283067703247070e-01 2.333295196294784546e-01 1.676251552999019623e-02 -1.631183624267578125e-01
6.777554750442504883e-02 -2.380072921514511108e-01 1.931765079498291016e-01 6.871856749057769775e-02 -1.685023605823516846e-01 -1.505108922719955444e-01 1.330185681581497192e-01 -1.026548892259597778e-01 -1.203419342637062073e-01 1.478955298662185669e-01 1.399672925472259521e-01 3.058107197284698486e-01 -5.665463954210281372e-02 3.670696169137954712e-02 1.487968713045120239e-01 -3.026877045631408691e-01 -3.477334380149841309e-01 -1.672634184360504150e-01 4.550670928438194096e-05 -1.199186071753501892e-01 5.770711228251457214e-02 -3.042323291301727295e-01 2.774040997028350830e-01 1.512632817029953003e-01 2.019871175289154053e-01 1.442254632711410522e-01 -7.056929916143417358e-02 1.643715500831604004e-01 7.034561783075332642e-02 9.670937806367874146e-02 5.224447324872016907e-02 2.828986942768096924e-01
-2.358181215822696686e-02 -1.889625042676925659e-01 -6.644623726606369019e-02 7.830523699522018433e-02 1.740238070487976074e-01 -3.189135715365409851e-02 -5.589777976274490356e-02 -1.412323415279388428e-01 3.885524719953536987e-02 -1.760352551937103271e-01 2.323075570166110992e-02 4.075211286544799805e-02 -2.584907710552215576e-01 -3.016146458685398102e-02 2.235617637634277344e-01 -1.595688611268997192e-02 -2.480314522981643677e-01 -1.136383414268493652e-01 -7.101096212863922119e-02 -2.675706148147583008e-01 1.528880000114440918e-01 -2.770577073097229004e-01 3.194487988948822021e-01 4.904268980026245117e-01 2.079903930425643921e-01 1.999144703149795532e-01 3.410420939326286316e-02 1.509521752595901489e-01 -3.622175380587577820e-02 3.468517586588859558e-02 -1.989094316959381104e-01 -5.594961345195770264e-02
1.109249070286750793e-01 -1.044747605919837952e-01 6.085297092795372009e-02 -1.058143973350524902e-01 4.983357340097427368e-02 -1.006667912006378174e-01 8.610386401414871216e-03 -1.310143768787384033e-01 -1.614962071180343628e-01 1.240946203470230103e-01 1.203480269759893417e-02 2.763950824737548828e-01 -2.830184698104858398e-01 -5.756388977169990540e-02 2.662922739982604980e-01 -3.078436851501464844e-01 -4.174846410751342773e-01 -2.715419232845306396e-02 5.546543374657630920e-02 2.404575794935226440e-01 6.887739896774291992e-02 -2.495939880609512329e-01 1.468524485826492310e-01 3.036753833293914795e-01 1.553609818220138550e-01 -1.205908954143524170e-01 5.243544280529022217e-02 1.506695747375488281e-01 1.632813364267349243e-02 1.885529011487960815e-01 -1.996932774782180786e-01 9.129031747579574585e-02
9.061246365308761597e-02 -2.747035920619964600e-01 -1.481492966413497925e-01 -2.580795995891094208e-02 2.637359872460365295e-02 -4.030019044876098633e-01 -6.916482001543045044e-02 4.305337741971015930e-02 1.676819175481796265e-01 -1.542840749025344849e-01 -3.714302182197570801e-02 1.089660078287124634e-01 -3.366135358810424805e-01 9.581585228443145752e-02 1.518917679786682129e-01 -1.191631332039833069e-01 -2.490740418434143066e-01 -1.665538549423217773e-01 -7.796742487698793411e-03 -5.427863821387290955e-02 -3.079375810921192169e-02 -2.070762366056442261e-01 3.464139401912689209e-01 1.085377931594848633e-01 2.406067997217178345e-01 -2.321138828992843628e-01 2.084637731313705444e-01 2.164019793272018433e-01 -5.516708828508853912e-03 -1.317269541323184967e-02 8.767417818307876587e-02 -1.438476592302322388e-01
7.673947513103485107e-02 -2.848726809024810791e-01 -8.543083444237709045e-03 -1.109152883291244507e-01 -1.155229061841964722e-01 -2.711696624755859375e-01 2.210398316383361816e-01 1.316363690420985222e-03 -3.486637771129608154e-02 4.613393545150756836e-02 -5.264583975076675415e-02 1.064594537019729614e-01 -2.442367076873779297e-01 2.865421473979949951e-01 1.556187868118286133e-01 -2.393101304769515991e-01 -4.173173010349273682e-01 -2.137306928634643555e-01 -1.853017359972000122e-01 1.450104713439941406e-01 8.725120127201080322e-02 -2.828650176525115967e-01 2.071517556905746460e-01 -7.683263719081878662e-02 1.672139614820480347e-01 -1.386349052190780640e-01 9.660673886537551880e-02 -7.695113122463226318e-02 1.340201124548912048e-02 2.066792920231819153e-02 3.968486562371253967e-03 -2.223828732967376709e-01
-2.937841713428497314e-01 -1.375137269496917725e-01 6.172128953039646149e-03 1.319610178470611572e-01 1.090380772948265076e-01 -1.928095668554306030e-01 1.217432394623756409e-01 -2.594717442989349365e-01 -7.958222925662994385e-02 -8.812579512596130371e-02 -1.125508919358253479e-01 2.492609471082687378e-01 9.373799711465835571e-02 9.569355286657810211e-03 3.208089172840118408e-01 -2.289126813411712646e-01 -4.106070101261138916e-01 -5.977045744657516479e-02 2.056987956166267395e-03 -5.068454518914222717e-02 2.013497948646545410e-01 -2.095760852098464966e-01 6.863696873188018799e-02 1.807304322719573975e-01 2.725364565849304199e-01 1.377808451652526855e-01 -8.385820686817169189e-02 6.858514994382858276e-02 -5.499032884836196899e-02 -1.694438159465789795e-01 -2.437940835952758789e-01 -1.651168428361415863e-02
2.231566756963729858e-01 2.764756791293621063e-02 1.397718191146850586e-01 2.397002130746841431e-01 2.690609917044639587e-02 -1.011085137724876404e-01 -1.850725412368774414e-01 -1.833897233009338379e-01 -4.339374974370002747e-02 6.116969510912895203e-03 9.147886186838150024e-02 7.093276083469390869e-02 -2.895002365112304688e-01 -5.864912644028663635e-02 4.608719646930694580e-01 -7.340003550052642822e-02 -2.960105836391448975e-01 2.706032805144786835e-02 1.573149710893630981e-01 -1.308596879243850708e-01 1.227464526891708374e-01 -1.681798249483108521e-01 5.984500795602798462e-02 5.193537846207618713e-02 1.651993244886398315e-01 2.945787012577056885e-01 2.444373071193695068e-01 1.341480463743209839e-01 -1.677860617637634277e-01 -9.297056496143341064e-02 -2.129680514335632324e-01 1.394001245498657227e-01
1.091230884194374084e-01 -1.814480870962142944e-02 -1.556224748492240906e-02 2.614701390266418457e-01 1.830167472362518311e-01 -3.116715848445892334e-01 3.314813226461410522e-02 -2.362013608217239380e-01 2.449990808963775635e-02 -1.227745488286018372e-01 -4.750472307205200195e-02 1.128662899136543274e-01 -2.745510339736938477e-01 -5.743227154016494751e-02 1.031884104013442993e-01 -2.285118699073791504e-01 -2.935776710510253906e-01 -7.099664956331253052e-02 6.865088641643524170e-02 2.198098599910736084e-01 2.586215175688266754e-02 -4.526698887348175049e-01 1.837710589170455933e-01 2.491823285818099976e-01 -9.445706009864807129e-02 -1.600441932678222656e-01 1.906987652182579041e-02 5.076352506875991821e-02 6.938924640417098999e-02 2.249329686164855957e-01 -7.860856503248214722e-02 1.210460811853408813e-01
1.895217895507812500e-01 8.972877264022827148e-02 2.161905542016029358e-02 -1.864785328507423401e-02 -2.525460422039031982e-01 -1.816887557506561279e-01 -3.320050239562988281e-02 -2.848692834377288818e-01 -3.900172561407089233e-02 -1.817084997892379761e-01 -4.993247613310813904e-02 1.808758676052093506e-01 -6.163018196821212769e-02 -5.385694652795791626e-02 7.320044934749603271e-02 -1.928277015686035156e-01 -1.502046436071395874e-01 -4.038911461830139160e-01 -1.129125729203224182e-01 -1.972168385982513428e-01 1.359425671398639679e-02 -1.291360855102539062e-01 2.545397877693176270e-01 3.486969470977783203e-01 3.451161384582519531e-01 -1.993339136242866516e-02 -1.232820004224777222e-02 -2.522258274257183075e-02 2.870609238743782043e-02 -2.504291944205760956e-02 -2.661843001842498779e-01 -1.549637615680694580e-01
-8.775110356509685516e-03 -1.613294482231140137e-01 1.297139003872871399e-02 1.768380999565124512e-01 -2.574858367443084717e-01 1.153491809964179993e-01 3.884321078658103943e-02 -1.470428705215454102e-01 -2.738359868526458740e-01 -1.448961198329925537e-01 2.126328498125076294e-01 2.353139221668243408e-01 -2.208319306373596191e-01 1.772635430097579956e-01 1.429126858711242676e-01 -2.344544380903244019e-01 -6.059788167476654053e-02 9.084496647119522095e-02 1.444485783576965332e-01 1.389457583427429199e-01 2.267886847257614136e-01 -9.049711376428604126e-02 2.415845245122909546e-01 -4.629553481936454773e-02 2.057515680789947510e-01 3.220499306917190552e-02 -2.133907526731491089e-01 2.361253648996353149e-01 -1.926098614931106567e-01 -6.280725449323654175e-02 -3.546681404113769531e-01 6.207191944122314453e-02
-1.248503252863883972e-01 -2.327278703451156616e-01 -6.583359837532043457e-02 3.224997967481613159e-02 1.448023915290832520e-01 -3.629910200834274292e-02 7.762355357408523560e-02 1.545130275189876556e-02 -3.958235308527946472e-02 5.338392406702041626e-02 -6.087427213788032532e-02 2.073861807584762573e-01 -1.760661602020263672e-01 2.594120241701602936e-02 3.966064155101776123e-01 -2.062040716409683228e-01 -3.277443349361419678e-01 -1.609754115343093872e-01 -1.889304965734481812e-01 -1.860595345497131348e-01 2.497792690992355347e-01 -1.578714400529861450e-01 1.633335351943969727e-01 1.313940584659576416e-01 1.668235361576080322e-01 1.832915246486663818e-01 1.640534400939941406e-01 -9.480226039886474609e-02 -1.267783641815185547e-01 -2.487258762121200562e-01 -2.763327062129974365e-01 1.648773103952407837e-01
-1.257136347703635693e-03 -3.879201412200927734e-02 -1.741100847721099854e-01 3.736520558595657349e-02 -3.498315811157226562e-01 -7.008640468120574951e-02 -6.760741025209426880e-02 7.557508349418640137e-02 -2.115620970726013184e-01 -3.754816204309463501e-02 -4.586534798145294189e-01 2.274276912212371826e-01 -1.869855374097824097e-01 6.596285849809646606e-03 3.707851469516754150e-02 -2.848526835441589355e-01 -2.909642457962036133e-01 8.149975538253784180e-02 1.200837492942810059e-01 1.908012852072715759e-02 2.440442740917205811e-01 3.863148391246795654e-02 1.990641504526138306e-01 2.580970227718353271e-01 1.487626582384109497e-01 1.911388188600540161e-01 2.092959731817245483e-01 6.680461764335632324e-02 7.160406559705734253e-02 1.915640011429786682e-02 6.423199921846389771e-02 -1.161884441971778870e-01
-5.695002898573875427e-02 -8.916172385215759277e-02 1.220877468585968018e-01 8.176659047603607178e-02 -4.638926126062870026e-03 2.382188290357589722e-02 -1.058436185121536255e-01 -9.354946762323379517e-02 -6.674014963209629059e-03 -1.553976237773895264e-01 -5.278983339667320251e-02 3.612616658210754395e-02 -1.323913186788558960e-01 6.832257658243179321e-02 4.120106399059295654e-01 -2.635172307491302490e-01 -4.524302780628204346e-01 -5.100136622786521912e-02 1.579470783472061157e-01 -2.456559091806411743e-01 -1.285378038883209229e-01 -2.784401178359985352e-01 7.262386381626129150e-02 -4.180209338665008545e-02 4.104235172271728516e-01 -1.952037913724780083e-03 2.619793638586997986e-02 5.965966358780860901e-02 -1.067222654819488525e-01 -1.219976320862770081e-01 -2.472480386495590210e-01 -5.688170716166496277e-02
6.383346021175384521e-02 -2.830085158348083496e-01 2.366753295063972473e-03 -9.614627063274383545e-02 -1.079318895936012268e-01 -2.479456812143325806e-01 1.582742319442331791e-03 -2.944190204143524170e-01 5.970404483377933502e-03 3.069607168436050415e-02 -2.005584537982940674e-01 5.730411410331726074e-02 -6.436546146869659424e-02 2.213383167982101440e-01 -1.222164705395698547e-01 -2.469658404588699341e-01 -4.367136061191558838e-01 4.299637302756309509e-02 -8.790749311447143555e-02 -6.158706266433000565e-03 1.076676975935697556e-02 -2.716637551784515381e-01 3.926439881324768066e-01 2.505597770214080811e-01 1.260800957679748535e-01 -1.327667534351348877e-01 1.378311514854431152e-01 -7.786081731319427490e-02 1.490273922681808472e-01 1.972307823598384857e-02 2.327233552932739258e-02 1.732308231294155121e-02
7.218664139509201050e-02 -3.934079408645629883e-02 -1.763308942317962646e-01 1.455926746129989624e-01 5.059005320072174072e-02 1.573784351348876953e-01 -1.015369817614555359e-01 -1.834950745105743408e-01 2.480937354266643524e-02 -1.624001935124397278e-02 1.251907320693135262e-03 -8.135447651147842407e-02 -3.752206638455390930e-02 -3.905155137181282043e-02 2.345556765794754028e-01 -2.559805214405059814e-01 -3.486028909683227539e-01 7.010118663311004639e-02 -2.023476958274841309e-01 8.846748620271682739e-03 2.153252512216567993e-01 -3.177053630352020264e-01 3.333838284015655518e-01 1.808870136737823486e-01 7.509150356054306030e-02 3.759379088878631592e-01 6.839999556541442871e-02 -7.322734594345092773e-02 -1.819587796926498413e-01 -1.333262026309967041e-01 -1.986782550811767578e-01 1.807622313499450684e-01
-9.897172451019287109e-03 -5.629830528050661087e-03 -2.464871704578399658e-01 3.664867579936981201e-01 -1.600061804056167603e-01 2.923396229743957520e-02 9.962543845176696777e-02 -3.467040359973907471e-01 -6.866469979286193848e-02 2.346540056169033051e-02 -1.316852569580078125e-01 3.217106461524963379e-01 -1.834530569612979889e-02 2.384213507175445557e-01 7.530076056718826294e-02 -1.964573264122009277e-01 6.493052840232849121e-02 2.342451810836791992e-01 -1.209077313542366028e-01 4.767958540469408035e-03 7.452615350484848022e-02 -1.026381701231002808e-01 2.818556427955627441e-01 3.224721550941467285e-02 2.203201502561569214e-01 6.775818020105361938e-02 -1.649436503648757935e-01 -7.002612203359603882e-02 -2.706770002841949463e-01 4.659792408347129822e-02 -2.933290898799896240e-01 -6.036781892180442810e-02
-1.119600981473922729e-01 1.267416924238204956e-01 -1.918379589915275574e-02 -2.182052098214626312e-02 -8.350402861833572388e-02 1.078082174062728882e-01 2.141941785812377930e-01 4.332928359508514404e-02 -3.668357059359550476e-02 -2.183962911367416382e-01 -1.822282671928405762e-01 8.153145015239715576e-02 -3.638415634632110596e-01 -6.655689328908920288e-02 3.316214680671691895e-01 -1.976304948329925537e-01 -1.518504470586776733e-01 1.713541336357593536e-02 3.779862523078918457e-01 6.057963520288467407e-02 -4.858841001987457275e-02 -9.455770999193191528e-02 3.303059637546539307e-01 4.339872673153877258e-02 -1.683022826910018921e-01 1.390226334333419800e-01 7.206128537654876709e-02 2.230235934257507324e-01 -3.445388972759246826e-01 4.075304418802261353e-02 -4.910166561603546143e-02 -1.091778874397277832e-01
7.012629508972167969e-02 -2.759297564625740051e-02 -2.097037807106971741e-02 4.596944153308868408e-02 -1.351010054349899292e-01 1.900784820318222046e-01 4.859635606408119202e-02 -2.995432615280151367e-01 -2.506808340549468994e-01 3.887486457824707031e-02 -9.394806623458862305e-02 2.449272014200687408e-02 -1.115344762802124023e-01 1.616442799568176270e-01 -7.369755208492279053e-02 -3.308371603488922119e-01 -1.050611138343811035e-01 8.432924747467041016e-02 7.346799224615097046e-02 -2.159060984849929810e-01 -7.642440963536500931e-03 -2.477401047945022583e-01 5.026184916496276855e-01 -1.666087657213211060e-01 3.447850048542022705e-02 2.130008488893508911e-01 2.380085736513137817e-02 -1.909739375114440918e-01 -1.703963875770568848e-01 1.581130772829055786e-01 2.269544079899787903e-02 -2.606556713581085205e-01
3.786706179380416870e-02 2.509711086750030518e-01 6.214002147316932678e-03 5.873325094580650330e-02 -1.325182765722274780e-01 2.048398554325103760e-02 -2.648847922682762146e-02 1.028074398636817932e-01 -4.611201584339141846e-02 -6.499312818050384521e-02 -1.331216245889663696e-01 2.289565280079841614e-02 -3.610660731792449951e-01 -1.911970525979995728e-01 7.882773131132125854e-02 -2.197198569774627686e-01 -1.967592835426330566e-01 -7.325298339128494263e-02 -2.219107449054718018e-01 -8.513242751359939575e-02 6.083714589476585388e-02 -2.418737113475799561e-01 4.450184404850006104e-01 2.291595786809921265e-01 2.041447460651397705e-01 2.045845426619052887e-02 3.181453421711921692e-02 3.387843444943428040e-02 1.304411292076110840e-01 -2.308212816715240479e-01 -3.537398874759674072e-01 6.178556010127067566e-02
-3.552484512329101562e-02 -1.115989238023757935e-01 -2.967374324798583984e-01 1.380410492420196533e-01 -2.634701132774353027e-01 -2.347441315650939941e-01 -2.392987012863159180e-01 -5.665580183267593384e-02 1.685971021652221680e-02 2.786193788051605225e-01 -9.459366649389266968e-02 2.681165337562561035e-01 -1.210846565663814545e-02 -1.419905722141265869e-01 1.940937936305999756e-01 -1.310259848833084106e-01 -9.465710073709487915e-02 -4.634431004524230957e-02 2.171053737401962280e-01 -1.526663154363632202e-01 2.682277262210845947e-01 -1.603983789682388306e-01 3.305121362209320068e-01 1.817105412483215332e-01 -1.037936359643936157e-01 2.078816480934619904e-02 -1.217614188790321350e-01 -2.006682455539703369e-01 2.091843336820602417e-01 -9.649279713630676270e-02 8.042673021554946899e-02 1.138785555958747864e-01
-1.757501997053623199e-02 -1.483195424079895020e-01 4.249591007828712463e-02 1.001203209161758423e-01 -2.653199732303619385e-01 6.078113615512847900e-02 1.223295107483863831e-01 1.911094412207603455e-02 -2.964910864830017090e-01 2.740334719419479370e-02 2.264101617038249969e-02 2.094167321920394897e-01 -1.547987014055252075e-01 1.655364036560058594e-01 3.477747365832328796e-02 -2.557205259799957275e-01 -3.678772449493408203e-01 -5.577502399682998657e-02 1.616144031286239624e-01 -9.378746151924133301e-02 1.707111150026321411e-01 1.020681187510490417e-01 3.667457699775695801e-01 1.064610853791236877e-01 1.889436244964599609e-01 -1.290014982223510742e-01 2.942960858345031738e-01 2.505364418029785156e-01 -1.171011105179786682e-01 1.629048883914947510e-01 1.369622200727462769e-01 -7.723331451416015625e-02
-1.117318719625473022e-01 -2.994476556777954102e-01 1.864836812019348145e-01 2.509940862655639648e-01 -2.857463359832763672e-01 -6.962886452674865723e-02 1.424837708473205566e-01 -2.930737845599651337e-02 -1.786377280950546265e-01 5.746084824204444885e-02 -1.624213010072708130e-01 3.018960654735565186e-01 -1.596110463142395020e-01 2.598553709685802460e-02 8.435487747192382812e-02 -3.130922019481658936e-01 -5.933119356632232666e-02 -1.118474081158638000e-01 -1.284465491771697998e-01 -1.584833264350891113e-01 -1.180167794227600098e-01 -3.688272833824157715e-01 -3.301680786535143852e-03 1.889914274215698242e-01 1.841643899679183960e-01 -2.002638727426528931e-01 1.100634783506393433e-01 1.091940551996231079e-01 -6.089342292398214340e-03 2.186575680971145630e-01 -1.377425342798233032e-01 -1.296896394342184067e-02
5.203377082943916321e-02 -1.585243493318557739e-01 -8.266407996416091919e-02 4.975871145725250244e-01 -6.299882382154464722e-02 -9.866826236248016357e-02 -5.455100536346435547e-02 -1.789242327213287354e-01 -4.236508533358573914e-02 4.804810136556625366e-02 5.013854429125785828e-02 1.503049433231353760e-01 -1.947416067123413086e-01 1.499784886837005615e-01 7.131426036357879639e-02 -4.204263687133789062e-01 3.653567400760948658e-04 9.625280648469924927e-02 8.770513348281383514e-03 1.260925922542810440e-02 1.818410009145736694e-01 -1.190820410847663879e-01 4.303924441337585449e-01 -1.546813100576400757e-01 5.871009454131126404e-02 -4.745893646031618118e-03 -9.942222386598587036e-02 -8.743678033351898193e-02 -2.554578483104705811e-01 -1.138571500778198242e-01 6.753499060869216919e-02 -1.669662892818450928e-01
-2.254246035590767860e-03 4.090008139610290527e-02 -1.118588373064994812e-01 5.518755912780761719e-01 -5.964865535497665405e-02 -5.656936764717102051e-02 -2.961830049753189087e-02 -2.722020447254180908e-01 -2.118100225925445557e-01 5.076361820101737976e-02 2.307959366589784622e-03 1.961902230978012085e-01 -3.925025165081024170e-01 1.157481446862220764e-01 5.047861486673355103e-02 -2.307284921407699585e-01 6.990907341241836548e-02 7.079544663429260254e-02 -7.878231257200241089e-02 -5.313172563910484314e-02 -4.244252294301986694e-02 -8.640804141759872437e-02 3.120191097259521484e-01 -1.756771653890609741e-01 2.408787757158279419e-01 1.626533865928649902e-01 -8.004888892173767090e-02 -1.465582987293601036e-03 -1.250438988208770752e-01 -4.090733081102371216e-02 -1.366892009973526001e-01 8.390907198190689087e-02
6.848523020744323730e-02 -1.503626555204391479e-01 -1.244577765464782715e-01 -4.626669734716415405e-02 -1.187829598784446716e-01 -1.647930294275283813e-01 8.908586204051971436e-02 -3.494546189904212952e-02 -3.080110549926757812e-01 2.895453274250030518e-01 -1.573789864778518677e-01 -2.255068719387054443e-01 -4.428554177284240723e-01 1.015364825725555420e-01 9.719374030828475952e-02 -1.258019655942916870e-01 -2.250990122556686401e-01 -2.689074277877807617e-01 1.624542474746704102e-01 -1.171908080577850342e-01 -4.360052291303873062e-03 -1.679788827896118164e-01 5.132773891091346741e-02 1.759870201349258423e-01 1.964706778526306152e-01 -1.618079990148544312e-01 1.135673671960830688e-01 1.802145242691040039e-01 -1.386235505342483521e-01 -4.348555952310562134e-02 -1.754801869392395020e-01 1.777887791395187378e-01
4.785231873393058777e-02 -9.196796268224716187e-02 -1.221513971686363220e-01 2.248541563749313354e-01 -4.143340587615966797e-01 -1.471424996852874756e-01 3.631057962775230408e-02 -4.534651711583137512e-02 7.320121675729751587e-02 -1.201609522104263306e-01 -1.433909535408020020e-01 -1.661302335560321808e-02 3.728729486465454102e-02 1.884719729423522949e-02 3.686362206935882568e-01 -4.238699004054069519e-02 -2.925687432289123535e-01 -3.275631070137023926e-01 -8.273842185735702515e-02 2.028591930866241455e-01 2.086421661078929901e-02 -2.341430783271789551e-01 1.935681849718093872e-01 7.311482727527618408e-02 3.107336759567260742e-01 -1.705070585012435913e-02 1.327586621046066284e-01 -1.258168518543243408e-01 -5.404764041304588318e-02 1.245599463582038879e-01 9.848345071077346802e-02 2.227193266153335571e-01
-8.642470091581344604e-02 -1.038681119680404663e-01 -6.397384405136108398e-02 2.459798455238342285e-01 1.863250881433486938e-01 -2.297049909830093384e-01 -9.245266020298004150e-02 -9.004787355661392212e-02 1.205884441733360291e-01 -2.354373782873153687e-01 -2.105091661214828491e-01 1.490251123905181885e-01 -4.813330247998237610e-02 2.166786789894104004e-02 2.948653101921081543e-01 -1.181032955646514893e-01 -3.038805127143859863e-01 -2.217151522636413574e-01 -4.087291192263364792e-03 -3.470016270875930786e-02 1.750806272029876709e-01 -2.988566458225250244e-01 8.690010011196136475e-02 3.443424105644226074e-01 -1.158301625400781631e-02 7.144784927368164062e-02 1.302347183227539062e-01 7.683926820755004883e-02 -2.260672152042388916e-01 -1.113347932696342468e-01 -3.020588457584381104e-01 3.422650322318077087e-02
-1.981607824563980103e-02 -3.456556499004364014e-01 8.826324343681335449e-02 1.477856934070587158e-01 8.985086530447006226e-02 -2.109872102737426758e-01 -2.343627810478210449e-01 -9.129532426595687866e-02 1.067413911223411560e-01 -2.268380671739578247e-01 -6.965344399213790894e-02 1.537639051675796509e-01 -1.494855880737304688e-01 2.571521699428558350e-01 2.300849705934524536e-01 -7.667482644319534302e-02 -3.175128996372222900e-01 5.651420354843139648e-02 -2.276421152055263519e-02 2.622128091752529144e-02 6.875414401292800903e-02 -3.402959704399108887e-01 7.587442547082901001e-02 1.455731093883514404e-01 2.823078259825706482e-02 -1.132403984665870667e-01 -2.787413261830806732e-02 5.667881667613983154e-02 -2.013401091098785400e-01 2.008199393749237061e-01 -3.227187395095825195e-01 2.017394751310348511e-01
-5.449733883142471313e-02 -9.871710836887359619e-02 5.398023128509521484e-02 3.363310098648071289e-01 -2.891182303428649902e-01 8.826346695423126221e-02 3.115442767739295959e-02 -1.675278544425964355e-01 -1.366720348596572876e-01 -4.906215071678161621e-01 -1.626841574907302856e-01 2.261016666889190674e-01 -1.499406099319458008e-01 1.751227490603923798e-02 3.330262601375579834e-01 -1.406828500330448151e-02 -2.367572784423828125e-01 8.413296937942504883e-02 -2.496657520532608032e-02 9.361783415079116821e-02 9.448579698801040649e-02 -2.908026874065399170e-01 5.487480759620666504e-02 -3.324243426322937012e-02 2.555906176567077637e-01 -3.213166445493698120e-02 -2.944513782858848572e-02 9.726604074239730835e-02 3.882511332631111145e-02 -1.185385435819625854e-01 -8.937595784664154053e-02 -9.799389541149139404e-02
-8.124661445617675781e-02 -3.049159049987792969e-02 -1.845117211341857910e-01 4.200591892004013062e-02 2.199720144271850586e-01 -2.380304038524627686e-02 1.377673353999853134e-03 -5.611906573176383972e-02 -1.113342270255088806e-01 -1.585211753845214844e-01 -1.203951761126518250e-01 1.532155554741621017e-02 -6.199907977133989334e-03 1.498818695545196533e-01 1.811439841985702515e-01 -1.972084790468215942e-01 -5.106078982353210449e-01 -1.440909355878829956e-01 -1.126990467309951782e-01 -1.552261114120483398e-01 1.292929053306579590e-01 -2.980325222015380859e-01 2.745945155620574951e-01 1.880171149969100952e-01 -2.320023439824581146e-02 1.273145973682403564e-01 7.804220914840698242e-02 1.701766103506088257e-01 -1.512107253074645996e-01 -2.175325304269790649e-01 -3.186458945274353027e-01 1.914416789077222347e-03
2.907177209854125977e-01 -2.492222040891647339e-01 4.979662969708442688e-02 2.612428665161132812e-01 1.044366061687469482e-01 3.638940304517745972e-02 -1.009927764534950256e-01 -4.071537852287292480e-01 1.561132166534662247e-02 1.026414856314659119e-01 -1.209025457501411438e-01 1.524590551853179932e-01 -6.460896879434585571e-02 9.934420138597488403e-02 2.556708455085754395e-01 1.125859916210174561e-01 -2.470782697200775146e-01 6.611063331365585327e-02 -1.092688590288162231e-01 -2.331530004739761353e-01 9.807172417640686035e-02 -2.759400606155395508e-01 2.307750731706619263e-01 2.295951396226882935e-01 9.482477605342864990e-02 1.452780663967132568e-01 2.141746580600738525e-01 -1.408774256706237793e-01 -1.767042130231857300e-01 -2.720389701426029205e-02 -4.190703481435775757e-02 -2.695074863731861115e-02
1.941280215978622437e-01 -2.436198890209197998e-01 -7.893719524145126343e-02 1.321033388376235962e-01 1.939686983823776245e-01 -1.243087351322174072e-01 2.156428806483745575e-02 5.391587316989898682e-02 -2.371919304132461548e-01 -8.402460813522338867e-02 -1.079406216740608215e-01 2.312767505645751953e-01 -3.922373428940773010e-02 -1.616982221603393555e-01 1.513967067003250122e-01 -1.941205859184265137e-01 -3.045660853385925293e-01 -1.427980661392211914e-01 -1.390532404184341431e-01 -9.466908127069473267e-02 2.016076594591140747e-01 -2.494916766881942749e-01 1.798018962144851685e-01 2.098599821329116821e-01 1.548993750475347042e-03 2.126651406288146973e-01 7.811250537633895874e-02 8.529208600521087646e-02 -2.678429484367370605e-01 -3.325948864221572876e-02 -3.918487727642059326e-01 -1.939044706523418427e-02
-4.100910574197769165e-02 -1.542904376983642578e-01 -9.039944410324096680e-02 2.204040735960006714e-01 -1.763801723718643188e-01 -1.956593394279479980e-01 1.460812091827392578e-01 -2.135284990072250366e-01 -2.922889292240142822e-01 -1.121532544493675232e-01 5.487011373043060303e-02 4.224682226777076721e-02 -3.380665481090545654e-01 -5.514454096555709839e-02 -1.960460245609283447e-01 -1.123238131403923035e-01 -3.875975310802459717e-01 -1.438906192779541016e-01 -5.372539162635803223e-02 2.951069176197052002e-01 1.543393880128860474e-01 -1.307229846715927124e-01 1.427570581436157227e-01 1.015049666166305542e-01 -3.452571481466293335e-02 1.075202077627182007e-01 3.278157413005828857e-01 6.466541439294815063e-02 1.324604898691177368e-01 -1.289718449115753174e-01 -9.326109290122985840e-02 1.023293584585189819e-01
-2.214728742837905884e-01 -1.831445842981338501e-02 -7.330387830734252930e-02 5.943600088357925415e-02 -2.924269735813140869e-01 1.487512439489364624e-01 1.287491172552108765e-01 -4.008315205574035645e-01 8.067227900028228760e-02 -3.389392197132110596e-01 -3.108376860618591309e-01 3.578497171401977539e-01 -3.976570814847946167e-02 -8.471902459859848022e-02 2.419497072696685791e-02 -1.950770616531372070e-01 -1.101836562156677246e-01 -5.413235351443290710e-02 1.786010116338729858e-01 8.806960284709930420e-02 -3.796810284256935120e-02 -7.175149768590927124e-02 2.429274320602416992e-01 1.368402987718582153e-01 -2.263128459453582764e-01 -1.007431838661432266e-02 3.312512859702110291e-02 -5.801904201507568359e-02 -2.420319616794586182e-02 4.272845387458801270e-02 -2.488431483507156372e-01 -6.473863869905471802e-02
-5.269180610775947571e-02 -2.993420511484146118e-02 9.505147486925125122e-02 3.313408195972442627e-01 -1.515813320875167847e-01 -1.362746208906173706e-01 -5.438223108649253845e-02 -1.490340754389762878e-02 -1.821342408657073975e-01 -2.046389281749725342e-01 2.978425472974777222e-02 2.144177258014678955e-01 6.268697232007980347e-02 7.967541925609111786e-03 1.389489918947219849e-01 -2.546511031687259674e-02 -5.279645323753356934e-01 -1.223098021000623703e-02 1.910899281501770020e-01 -2.633127272129058838e-01 4.068800434470176697e-02 -3.737758398056030273e-01 -6.789345294237136841e-02 -1.023630127310752869e-01 2.480538040399551392e-01 -1.370497941970825195e-01 7.132181897759437561e-03 5.294229835271835327e-02 -4.877755418419837952e-02 -2.461196854710578918e-02 -2.293714284896850586e-01 8.341675996780395508e-02
-9.872881323099136353e-02 9.182085841894149780e-02 -2.306164652109146118e-01 1.936534941196441650e-01 6.309907883405685425e-02 -1.670928150415420532e-01 3.293050825595855713e-01 -1.247296407818794250e-01 -1.050315275788307190e-01 -2.000521495938301086e-02 -1.097876951098442078e-01 1.346476823091506958e-01 -2.379632145166397095e-01 4.322666823863983154e-01 1.286579817533493042e-01 -1.782847940921783447e-01 1.242216080427169800e-01 9.919033199548721313e-02 1.531821191310882568e-01 -5.371548607945442200e-02 1.773868799209594727e-01 -2.392036318778991699e-01 2.822059094905853271e-01 -8.818184956908226013e-03 -2.516150660812854767e-02 2.771549522876739502e-01 1.934615522623062134e-01 -2.074553668498992920e-01 -1.467570215463638306e-01 -2.255026623606681824e-02 2.807644940912723541e-02 -3.210549429059028625e-02
2.125423699617385864e-01 -2.722850739955902100e-01 -1.356879770755767822e-01 1.446076333522796631e-01 -2.864065766334533691e-01 -1.608977764844894409e-01 2.385519742965698242e-01 -1.685401350259780884e-01 -1.932202577590942383e-01 5.617860704660415649e-02 -6.957741081714630127e-02 4.397841542959213257e-02 -3.548988103866577148e-01 -1.905726641416549683e-01 1.580550819635391235e-01 -1.838853955268859863e-01 -1.731149405241012573e-01 -2.372222840785980225e-01 -1.231835186481475830e-01 -1.564755439758300781e-01 1.884986311197280884e-01 -1.123247742652893066e-01 -7.323132455348968506e-02 2.585316002368927002e-01 1.923045367002487183e-01 -4.926968365907669067e-03 -5.723895877599716187e-02 1.797770410776138306e-01 -2.231310755014419556e-01 -2.801399864256381989e-02 1.584619283676147461e-02 1.006282344460487366e-01
1.265830546617507935e-01 5.468520894646644592e-02 -2.338550686836242676e-01 2.081305682659149170e-01 -8.265531808137893677e-02 -2.374231815338134766e-01 6.117970496416091919e-02 -1.378263086080551147e-01 -1.603909134864807129e-01 -1.241321768611669540e-02 4.781978204846382141e-02 -9.369462728500366211e-03 -1.821027100086212158e-01 2.241474539041519165e-01 -1.614103652536869049e-02 -3.127609789371490479e-01 -1.424736250191926956e-02 -6.525400280952453613e-02 -4.404350649565458298e-03 1.014646217226982117e-01 1.775929182767868042e-01 -1.570149660110473633e-01 5.497139692306518555e-01 -1.240861192345619202e-01 9.154726564884185791e-02 1.054725870490074158e-01 -6.377049535512924194e-02 5.160683393478393555e-02 8.833498507738113403e-02 2.167293876409530640e-01 -1.885015964508056641e-01 -2.867187559604644775e-01
2.040943056344985962e-01 -1.640768498182296753e-01 6.528264284133911133e-02 1.490562111139297485e-01 1.101479977369308472e-01 6.514975428581237793e-02 -3.673882409930229187e-02 -3.205863535404205322e-01 -3.663073480129241943e-02 1.163572818040847778e-01 -1.409019082784652710e-01 3.313677012920379639e-01 3.147872537374496460e-02 4.216705262660980225e-02 2.781687080860137939e-01 -2.535445094108581543e-01 -2.773174643516540527e-01 2.045434266328811646e-01 6.916106492280960083e-02 -2.932126820087432861e-02 1.110118180513381958e-01 -5.528817698359489441e-02 9.645275771617889404e-02 2.631474435329437256e-01 1.739852130413055420e-02 2.417650073766708374e-01 1.255836486816406250e-01 -2.762361764907836914e-01 -2.345611155033111572e-01 -5.509531497955322266e-02 -2.481757104396820068e-01 8.172836154699325562e-02
1.674780547618865967e-01 -1.648429036140441895e-01 7.766915485262870789e-03 8.161574602127075195e-02 -3.283119499683380127e-01 4.993356019258499146e-02 8.323707431554794312e-02 -1.495465189218521118e-01 -2.713185846805572510e-01 4.832400009036064148e-02 -3.497743606567382812e-01 2.127276808023452759e-01 -2.538505792617797852e-01 1.161968559026718140e-01 -5.242190882563591003e-02 -5.531615018844604492e-02 -4.109846949577331543e-01 -7.616699673235416412e-03 4.889648780226707458e-02 -1.087717041373252869e-01 2.446259558200836182e-02 1.532399207353591919e-01 3.858644962310791016e-01 6.987163331359624863e-03 1.096877902746200562e-01 -3.597695380449295044e-03 2.554349601268768311e-01 1.194638311862945557e-01 -1.007293984293937683e-01 -5.308030918240547180e-02 -2.601337619125843048e-02 9.886673092842102051e-02
3.818890824913978577e-02 1.360768526792526245e-01 -2.375261634588241577e-01 2.714688777923583984e-01 -1.735568046569824219e-01 -3.441489115357398987e-02 8.984257280826568604e-02 -2.585656642913818359e-01 -2.805301845073699951e-01 3.671602532267570496e-02 -6.633620709180831909e-02 1.936857998371124268e-01 -1.361688822507858276e-01 1.468022614717483521e-01 3.757331371307373047e-01 -3.066410720348358154e-01 -2.328768186271190643e-02 3.495592623949050903e-02 -1.102866232395172119e-01 -1.422851253300905228e-02 -7.164085656404495239e-02 9.637364745140075684e-02 3.081741929054260254e-01 -6.218585371971130371e-02 1.581204086542129517e-01 -4.984040558338165283e-02 -2.191648781299591064e-01 -1.535032093524932861e-01 -3.373111486434936523e-01 7.025887258350849152e-03 -6.636463105678558350e-02 4.142519086599349976e-02
1.080204024910926819e-01 3.781764954328536987e-02 -4.787711426615715027e-02 1.932522654533386230e-01 -4.653973970562219620e-03 -1.789401173591613770e-01 -6.299994885921478271e-02 -1.010789796710014343e-01 -2.269172668457031250e-01 2.267134487628936768e-01 -1.099497154355049133e-01 -9.178375452756881714e-02 3.082281537353992462e-02 -2.041720785200595856e-03 2.008146494626998901e-01 -1.663398593664169312e-01 -3.849957883358001709e-01 1.094638463109731674e-02 -7.125109434127807617e-02 -2.375047653913497925e-01 4.600890278816223145e-01 -3.155768513679504395e-01 5.494005233049392700e-02 1.647709012031555176e-01 1.253101974725723267e-01 4.616025835275650024e-02 1.154839172959327698e-01 7.725706696510314941e-02 -3.219100832939147949e-01 4.568428546190261841e-02 -1.135044172406196594e-01 4.100954905152320862e-02
1.190401986241340637e-02 -8.453810214996337891e-02 -2.450523972511291504e-01 1.931438893079757690e-01 -3.631469309329986572e-01 -2.946490347385406494e-01 -3.488102555274963379e-02 -2.348417490720748901e-01 -2.997921109199523926e-01 -6.476826965808868408e-02 -1.350870169699192047e-02 3.591221868991851807e-01 -1.394301950931549072e-01 -3.678814321756362915e-02 1.185976900160312653e-03 -3.206108510494232178e-02 -2.081943899393081665e-01 -6.008950993418693542e-02 -1.447922736406326294e-01 7.866301387548446655e-02 3.141729906201362610e-02 3.721364960074424744e-02 2.757575511932373047e-01 3.053776025772094727e-01 -1.757808923721313477e-01 3.119117952883243561e-02 2.525360882282257080e-01 1.733331829309463501e-01 5.288834800012409687e-04 -2.822442539036273956e-02 3.771029785275459290e-02 -3.953176736831665039e-02
-1.844088360667228699e-02 -2.272478789091110229e-01 -1.401154994964599609e-01 1.129010468721389771e-01 9.803730249404907227e-02 -1.159253045916557312e-01 2.355104982852935791e-01 -1.756129413843154907e-02 2.063250690698623657e-01 -5.676472559571266174e-02 1.771184429526329041e-02 2.232864499092102051e-01 -1.579830050468444824e-01 -1.181815043091773987e-01 1.756608188152313232e-01 -1.327889561653137207e-01 -4.049703776836395264e-01 1.381293833255767822e-01 -7.950123399496078491e-02 -8.509172126650810242e-03 3.136752843856811523e-01 -2.613169848918914795e-01 1.925549954175949097e-01 1.954726427793502808e-01 8.971115201711654663e-02 1.590208560228347778e-01 2.160833589732646942e-02 8.045392483472824097e-02 -2.570526003837585449e-01 -2.095298022031784058e-01 -2.661400437355041504e-01 -3.022658452391624451e-02
1.239998787641525269e-01 -2.402593046426773071e-01 1.115342676639556885e-01 7.520090043544769287e-02 1.190800219774246216e-01 -2.022242695093154907e-01 1.929798978380858898e-03 9.438319248147308826e-04 1.196478605270385742e-01 5.042373761534690857e-02 -1.287256479263305664e-01 8.422733843326568604e-02 -2.201914936304092407e-01 8.170895278453826904e-03 1.499402225017547607e-01 -2.493363320827484131e-01 -4.448344707489013672e-01 -2.378389686346054077e-01 -1.238225772976875305e-01 -1.406847685575485229e-02 2.891226299107074738e-02 -2.401524335145950317e-01 2.359935194253921509e-01 2.261018157005310059e-01 6.496781855821609497e-02 2.073284685611724854e-01 -2.253323793411254883e-02 -5.417221412062644958e-02 -3.261822760105133057e-01 -1.512037068605422974e-01 -2.263527661561965942e-01 -1.164476573467254639e-01
2.141869515180587769e-01 -5.302016437053680420e-02 -7.255130261182785034e-02 2.277572751045227051e-01 -2.892648875713348389e-01 -2.658897340297698975e-01 1.893668435513973236e-02 -7.479837513528764248e-04 -1.474747657775878906e-01 7.506066560745239258e-02 -3.872242271900177002e-01 2.406366467475891113e-01 -2.192507833242416382e-01 1.117350347340106964e-02 7.683666795492172241e-02 -1.659638732671737671e-01 -2.892731726169586182e-01 -5.403574928641319275e-02 4.308526962995529175e-02 -1.242010518908500671e-01 1.336992830038070679e-01 6.500501185655593872e-02 2.443150579929351807e-01 6.161371618509292603e-02 -1.391706429421901703e-02 -4.531387239694595337e-02 4.021292626857757568e-01 1.474344730377197266e-01 -1.558427512645721436e-01 9.264591336250305176e-02 1.019986569881439209e-01 6.431050598621368408e-02
-9.958320856094360352e-02 3.855823725461959839e-02 1.429150700569152832e-01 2.137208878993988037e-01 1.435756683349609375e-01 -2.471273392438888550e-01 -1.622664742171764374e-02 5.923457443714141846e-02 -2.670113928616046906e-02 3.294808417558670044e-02 1.981756538152694702e-01 9.256262332201004028e-02 -2.073769643902778625e-02 -3.256865311414003372e-03 3.787799477577209473e-01 -2.974506914615631104e-01 -2.798663675785064697e-01 -9.893184900283813477e-02 9.866067022085189819e-02 -2.402899712324142456e-01 2.340212762355804443e-01 -3.686259686946868896e-01 2.810155451297760010e-01 2.282396256923675537e-01 1.722816973924636841e-01 4.918902739882469177e-02 3.209210187196731567e-02 1.301813684403896332e-02 3.592313453555107117e-02 -3.671719878911972046e-02 -2.041532546281814575e-01 9.393960237503051758e-03
3.696976974606513977e-02 2.057066112756729126e-01 -1.496993005275726318e-01 -7.573155686259269714e-03 -1.372211426496505737e-01 -2.309967279434204102e-01 -7.284705340862274170e-02 -2.361364364624023438e-01 5.889816954731941223e-02 1.355618145316839218e-02 -2.586476802825927734e-01 4.133243858814239502e-01 -9.272909164428710938e-02 2.411928027868270874e-01 -4.329310357570648193e-02 -6.149742007255554199e-02 -3.572158217430114746e-01 -3.855273425579071045e-01 2.664786763489246368e-02 -4.334925115108489990e-02 2.373245656490325928e-01 -1.589099764823913574e-01 2.155033499002456665e-01 -8.207724988460540771e-02 3.541964106261730194e-03 -9.866828471422195435e-02 -1.110586151480674744e-01 1.594939529895782471e-01 -1.018950641155242920e-01 9.648384153842926025e-02 -3.526105731725692749e-02 -6.887996941804885864e-02
4.624196514487266541e-02 1.620212756097316742e-02 1.104338690638542175e-01 1.245892047882080078e-01 -3.079997301101684570e-01 -1.099478900432586670e-01 6.848629564046859741e-02 9.409034997224807739e-02 -2.272045314311981201e-01 -7.241107523441314697e-02 -2.348301187157630920e-02 -5.082053318619728088e-02 -2.457414716482162476e-01 -1.171425580978393555e-01 2.648129761219024658e-01 -1.784487962722778320e-01 -4.525311589241027832e-01 -2.378147989511489868e-01 4.427973926067352295e-02 -7.175760716199874878e-02 8.460555970668792725e-02 -2.234270125627517700e-01 1.852652579545974731e-01 1.062835231423377991e-01 2.898784875869750977e-01 -2.095421403646469116e-02 1.413860023021697998e-01 -5.905566737055778503e-02 5.064599215984344482e-03 2.888820767402648926e-01 1.952072978019714355e-01 1.123697534203529358e-01
-5.125824734568595886e-02 -3.430249392986297607e-01 6.586781237274408340e-03 8.580777794122695923e-02 1.309777051210403442e-01 -1.342388540506362915e-01 -1.673429608345031738e-01 -8.967364579439163208e-02 1.747945882380008698e-02 5.779048800468444824e-02 5.403442308306694031e-03 1.680510789155960083e-01 -3.661443591117858887e-01 2.423805892467498779e-01 1.265873759984970093e-01 -1.939207762479782104e-01 -5.090830326080322266e-01 1.062990427017211914e-01 -1.153643950819969177e-01 8.773580193519592285e-02 2.246372252702713013e-01 1.050040572881698608e-01 1.152581498026847839e-01 1.718794107437133789e-01 2.373815178871154785e-01 -4.543263837695121765e-02 -1.276174560189247131e-02 -2.498473972082138062e-01 3.670467063784599304e-02 -1.459397841244935989e-02 5.020143464207649231e-02 -4.309738427400588989e-02
5.717550590634346008e-02 -2.389028668403625488e-01 9.557857364416122437e-02 1.851439923048019409e-01 7.734173536300659180e-02 -6.346840411424636841e-02 -2.521026730537414551e-01 -1.593543589115142822e-01 2.188871353864669800e-01 1.534907668828964233e-01 -1.767489463090896606e-01 -3.347060084342956543e-02 -1.952217370271682739e-01 1.146475076675415039e-01 2.392405569553375244e-01 -2.180805802345275879e-01 -1.299047917127609253e-01 1.839066892862319946e-01 -3.655727952718734741e-02 -1.680451780557632446e-01 1.242855712771415710e-01 -9.158790856599807739e-02 4.282903075218200684e-01 2.948267757892608643e-01 1.465271711349487305e-01 1.543190479278564453e-01 8.185901492834091187e-02 -2.119881510734558105e-01 5.150813609361648560e-02 -1.291261762380599976e-01 -1.964862495660781860e-01 8.988709002733230591e-02
4.364336282014846802e-02 -1.664894968271255493e-01 -2.245293930172920227e-02 2.181370705366134644e-01 2.967243455350399017e-02 1.077932566404342651e-01 -1.770052015781402588e-01 -9.676371514797210693e-02 3.633199259638786316e-02 -7.899134606122970581e-02 -2.798672914505004883e-01 2.150496840476989746e-01 -2.063512615859508514e-02 5.230648443102836609e-02 4.113850891590118408e-01 -3.334243893623352051e-01 -1.694928109645843506e-01 2.675791457295417786e-02 -3.185664489865303040e-02 4.909288510680198669e-02 1.893824487924575806e-01 -1.176854819059371948e-01 3.225337862968444824e-01 3.340940475463867188e-01 1.023630723357200623e-01 1.751437634229660034e-01 9.647689759731292725e-02 -6.354539841413497925e-02 -1.417987346649169922e-01 -2.504906952381134033e-01 -3.155433014035224915e-02 1.296644359827041626e-01
2.319727838039398193e-02 -8.679793775081634521e-02 4.611068218946456909e-02 1.109198480844497681e-01 -1.020404100418090820e-01 1.462543755769729614e-01 1.260281191207468510e-03 -1.111808978021144867e-02 -5.964802205562591553e-02 -1.611212193965911865e-01 -3.476724401116371155e-02 7.791659235954284668e-02 -5.996916908770799637e-03 1.184468045830726624e-01 4.216459393501281738e-01 -3.851460665464401245e-02 -2.830644845962524414e-01 1.312613636255264282e-01 3.270191699266433716e-02 -6.170734390616416931e-02 2.720422744750976562e-01 -1.487078070640563965e-01 2.580852806568145752e-01 2.636446058750152588e-01 1.922938823699951172e-01 3.230421841144561768e-01 1.275840848684310913e-01 -2.155701816082000732e-01 -3.264471590518951416e-01 -1.412804424762725830e-01 -2.210564762353897095e-01 3.864977136254310608e-02
-1.202492639422416687e-01 -9.310147911310195923e-02 -9.672427922487258911e-02 -9.081903845071792603e-02 -1.655633598566055298e-01 1.165653541684150696e-01 1.491254866123199463e-01 -2.167630568146705627e-02 -2.086815983057022095e-01 1.149274334311485291e-01 -3.731323182582855225e-01 1.725515872240066528e-01 -3.597854673862457275e-01 1.528970301151275635e-01 1.400995850563049316e-01 -5.512605607509613037e-02 -1.586105078458786011e-01 7.442011963576078415e-03 9.963900595903396606e-02 -1.055370718240737915e-01 3.145014345645904541e-01 -1.892166286706924438e-01 2.015485465526580811e-01 7.684130221605300903e-02 3.843463063240051270e-01 1.441295593976974487e-01 4.225825518369674683e-02 2.527087926864624023e-03 -1.966028660535812378e-01 2.309413999319076538e-01 6.460819393396377563e-02 1.860108226537704468e-02
-1.047385707497596741e-01 -3.537077829241752625e-02 -3.446373939514160156e-01 2.346488535404205322e-01 -9.975711256265640259e-02 -3.734807297587394714e-02 -1.975517719984054565e-02 2.865810319781303406e-02 -9.356612339615821838e-03 -9.922170639038085938e-02 7.494995743036270142e-02 2.851796448230743408e-01 1.913565210998058319e-02 1.814222522079944611e-02 2.101145237684249878e-01 -7.627106457948684692e-02 -2.941471338272094727e-01 -1.369260400533676147e-01 -2.736693322658538818e-01 1.222214847803115845e-01 6.284078955650329590e-02 -3.993363082408905029e-01 -9.055399149656295776e-02 1.884878426790237427e-01 1.693185269832611084e-01 2.285054177045822144e-01 1.178437024354934692e-01 4.726427420973777771e-02 -5.339828506112098694e-02 -6.562050431966781616e-02 -3.421064317226409912e-01 1.743517965078353882e-01
1.786205917596817017e-02 -1.562646031379699707e-01 -9.875352680683135986e-02 2.664382159709930420e-01 -9.148512035608291626e-02 -1.151153370738029480e-01 -1.683242246508598328e-02 -3.220802843570709229e-01 -7.586805522441864014e-02 -4.767198115587234497e-02 2.604559659957885742e-01 1.191441491246223450e-01 -2.628524303436279297e-01 1.481613814830780029e-01 5.245077237486839294e-02 -5.075930953025817871e-01 6.825710833072662354e-02 -1.962982118129730225e-02 4.023617599159479141e-03 1.010711938142776489e-01 1.187991276383399963e-01 -9.439279884099960327e-02 4.144228398799896240e-01 -6.462513655424118042e-02 7.835898548364639282e-02 1.217833161354064941e-01 7.893607020378112793e-02 -8.029426634311676025e-02 -2.001758068799972534e-01 1.772811710834503174e-01 -6.291723996400833130e-02 -6.360591202974319458e-02
-1.983957290649414062e-01 -1.230578795075416565e-01 -9.927053004503250122e-02 3.118744492530822754e-01 1.340312063694000244e-01 -1.939896494150161743e-01 7.541623711585998535e-02 1.300297081470489502e-01 -5.791457369923591614e-03 -1.179843172430992126e-01 -7.602531462907791138e-02 7.083486765623092651e-02 -1.373585220426321030e-02 2.950922250747680664e-01 2.759312689304351807e-01 -6.718624383211135864e-02 -3.141445517539978027e-01 1.458397060632705688e-01 8.036590367555618286e-02 -9.890565276145935059e-02 -1.578578352928161621e-02 -1.666977703571319580e-01 5.345648899674415588e-02 1.613067537546157837e-01 1.823106110095977783e-01 3.236365020275115967e-01 1.231491193175315857e-01 1.173289269208908081e-01 -6.981039792299270630e-02 -3.446527943015098572e-02 -4.480755627155303955e-01 -2.565319091081619263e-02
1.022722572088241577e-01 -7.969522848725318909e-03 -1.342375129461288452e-01 2.390880584716796875e-01 -1.962517052888870239e-01 -9.407260455191135406e-03 9.346625953912734985e-02 9.196711331605911255e-02 -2.668788731098175049e-01 -7.572579383850097656e-02 -7.589380443096160889e-02 2.237047404050827026e-01 -2.527387142181396484e-01 1.199599429965019226e-01 -1.490091830492019653e-01 1.396267395466566086e-02 -2.221877127885818481e-01 2.640698291361331940e-02 1.368478685617446899e-01 -9.311072528362274170e-02 3.336200416088104248e-01 1.398747265338897705e-01 4.782618582248687744e-01 9.453980624675750732e-02 1.445994675159454346e-01 -9.888792783021926880e-02 2.854429185390472412e-01 1.192482486367225647e-01 -7.220955938100814819e-02 9.083639085292816162e-02 -1.071266531944274902e-01 1.665540337562561035e-01
9.283072501420974731e-02 1.664642393589019775e-01 -1.495318859815597534e-01 5.148789286613464355e-02 -2.110665142536163330e-01 -9.343749284744262695e-02 3.118955530226230621e-02 -1.453008800745010376e-01 -6.205240637063980103e-02 -5.153578892350196838e-02 -3.577200174331665039e-01 2.901069521903991699e-01 -2.532971203327178955e-01 1.224343255162239075e-01 -1.048303693532943726e-01 -1.659558713436126709e-01 -4.226213395595550537e-01 -8.005270361900329590e-02 1.734150052070617676e-01 7.658099383115768433e-02 1.186711564660072327e-01 -3.478132784366607666e-01 -1.436084955930709839e-01 1.672919541597366333e-01 5.130562558770179749e-02 -2.526092156767845154e-02 -8.934888057410717010e-03 1.516511142253875732e-01 -8.667030185461044312e-02 2.313426434993743896e-01 -1.052803620696067810e-01 1.545938700437545776e-01
-1.091510578989982605e-01 -2.847006022930145264e-01 2.907406911253929138e-02 1.409942805767059326e-01 -2.522434890270233154e-01 -1.829687207937240601e-01 1.440742760896682739e-01 -5.846454575657844543e-02 -1.027160063385963440e-01 -1.639592647552490234e-01 -1.954278200864791870e-01 -2.491638250648975372e-02 -5.955562740564346313e-02 1.899657100439071655e-01 -1.202517151832580566e-01 -4.038982093334197998e-01 -2.543375194072723389e-01 -3.195817396044731140e-02 3.227238357067108154e-01 -1.155590042471885681e-01 -2.166076190769672394e-02 -1.612040996551513672e-01 1.357597857713699341e-02 1.990107744932174683e-01 -1.794925481081008911e-01 1.904244720935821533e-01 1.152517944574356079e-01 8.144758641719818115e-02 -1.132519394159317017e-01 -2.749699056148529053e-01 -1.334871053695678711e-01 -1.656652688980102539e-01
-5.933369696140289307e-02 5.180031433701515198e-02 2.051496319472789764e-02 2.448359876871109009e-01 -4.890215769410133362e-02 2.504299283027648926e-01 1.206393074244260788e-02 -4.412916600704193115e-01 1.253730952739715576e-01 6.171054765582084656e-02 -6.867206096649169922e-02 2.110747843980789185e-01 -2.589203119277954102e-01 8.168542757630348206e-03 1.797136813402175903e-01 -3.989131450653076172e-01 1.569254510104656219e-02 -2.880981266498565674e-01 9.439907968044281006e-02 -2.521474659442901611e-01 2.050754576921463013e-01 -3.358194837346673012e-03 2.583573460578918457e-01 1.728217117488384247e-02 5.438427440822124481e-03 8.513951674103736877e-03 1.460528373718261719e-01 5.695371329784393311e-02 -7.235252112150192261e-02 1.218700483441352844e-01 -7.216472178697586060e-02 1.768825948238372803e-01
1.395809203386306763e-01 2.247269898653030396e-01 1.105094701051712036e-02 5.066767334938049316e-01 7.813101261854171753e-02 6.333456933498382568e-02 -1.921280473470687866e-02 8.472047001123428345e-02 5.779891461133956909e-02 -1.473120599985122681e-01 1.608491688966751099e-01 -2.760373428463935852e-02 -2.642842829227447510e-01 2.364472150802612305e-01 2.809288799762725830e-01 -1.394986063241958618e-01 -1.773656457662582397e-01 -9.865458309650421143e-02 1.095009744167327881e-01 3.118874505162239075e-02 1.049019917845726013e-01 -2.098384499549865723e-01 2.946576178073883057e-01 1.877812594175338745e-01 2.870272099971771240e-01 -1.084692850708961487e-01 -1.254813522100448608e-01 2.133798785507678986e-02 -1.120680868625640869e-01 -7.917533069849014282e-02 -1.065240129828453064e-01 -8.886136114597320557e-02
-6.216896325349807739e-02 2.109502814710140228e-02 5.457592755556106567e-02 7.210883311927318573e-03 -5.755817517638206482e-02 -2.176857590675354004e-01 3.968920931220054626e-02 -3.895007446408271790e-02 -2.753520607948303223e-01 -1.874426752328872681e-01 -1.675547361373901367e-01 1.105870492756366730e-02 -2.074809968471527100e-01 -9.795306622982025146e-02 -5.679145827889442444e-02 -3.107421696186065674e-01 -1.616625674068927765e-02 -1.371627748012542725e-01 1.317495256662368774e-01 -2.323267161846160889e-01 1.520666927099227905e-01 -1.669654548168182373e-01 1.870378553867340088e-01 1.919798105955123901e-01 3.462322652339935303e-01 5.828218534588813782e-02 3.048940300941467285e-01 -8.102385699748992920e-02 -1.858709752559661865e-01 3.509133458137512207e-01 -2.196898609399795532e-01 7.271379977464675903e-02
-3.413049876689910889e-01 -2.817950844764709473e-01 -1.470254212617874146e-01 2.316952198743820190e-01 -1.777610331773757935e-01 -2.319123297929763794e-01 -1.092571914196014404e-01 -1.634647548198699951e-01 -9.199737757444381714e-02 -1.548316925764083862e-01 9.322053939104080200e-02 2.683451473712921143e-01 -1.367062777280807495e-01 1.376893818378448486e-01 1.891553699970245361e-01 -1.657289415597915649e-01 -8.905652165412902832e-02 2.131670713424682617e-01 -1.584602594375610352e-01 -1.736719459295272827e-01 2.557242522016167641e-03 -2.631919980049133301e-01 -9.307882934808731079e-02 2.245144993066787720e-01 -6.776508688926696777e-02 -7.763814181089401245e-02 1.240711286664009094e-01 5.160143598914146423e-02 -2.042045295238494873e-01 -2.858557403087615967e-01 6.709290202707052231e-03 -4.013727605342864990e-02
2.255336940288543701e-01 2.140088379383087158e-02 1.253789216279983521e-01 -2.041095048189163208e-01 1.657301001250743866e-02 -1.315951794385910034e-01 8.328130096197128296e-02 -1.224415227770805359e-01 -1.655401587486267090e-01 -8.373605459928512573e-02 -1.020740196108818054e-01 1.685620099306106567e-01 -2.187815457582473755e-01 2.734546959400177002e-01 8.244165778160095215e-02 -1.853342205286026001e-01 -4.242826104164123535e-01 2.831740677356719971e-01 3.900932148098945618e-02 -1.402254123240709305e-02 1.583362668752670288e-01 3.953670710325241089e-02 3.336580991744995117e-01 4.074813425540924072e-02 -1.699360907077789307e-01 -2.120330482721328735e-01 -8.050172775983810425e-02 -1.728566437959671021e-01 -1.975640207529067993e-01 7.206368446350097656e-02 -2.265701144933700562e-01 -8.626824617385864258e-02
-1.398526970297098160e-02 -9.075964242219924927e-02 -3.142673075199127197e-01 3.087295293807983398e-01 -4.216430336236953735e-02 9.338854998350143433e-02 1.079593971371650696e-01 -2.185787856578826904e-01 -1.418004930019378662e-01 3.289692103862762451e-02 -8.438462764024734497e-02 2.749317288398742676e-01 -5.792804062366485596e-02 1.492184400558471680e-01 3.111023902893066406e-01 -2.313421815633773804e-01 -1.189455166459083557e-01 -9.229134768247604370e-02 -6.556805223226547241e-02 2.550559118390083313e-02 -1.298378705978393555e-01 1.042765825986862183e-01 3.692953586578369141e-01 -1.296230256557464600e-01 1.068698391318321228e-01 2.089954018592834473e-01 -7.989784330129623413e-02 9.799394756555557251e-02 -3.680741190910339355e-01 -1.412486135959625244e-01 -8.465109020471572876e-02 -7.432363182306289673e-02
3.264850005507469177e-02 1.440410409122705460e-02 -5.804869905114173889e-02 7.264936715364456177e-02 -1.079756468534469604e-01 9.401430189609527588e-02 -2.171527147293090820e-01 -1.843584477901458740e-01 6.652467697858810425e-02 2.150931507349014282e-01 1.506889238953590393e-02 3.661353290081024170e-01 -4.327150881290435791e-01 1.516277343034744263e-01 -1.978824734687805176e-01 -1.051220595836639404e-01 -3.630516231060028076e-01 -5.298073217272758484e-02 2.308061420917510986e-01 -2.635952234268188477e-01 3.289201110601425171e-02 -2.039316743612289429e-01 -5.218106089159846306e-04 -2.937246346846222878e-03 -1.193187981843948364e-01 1.409130245447158813e-01 4.761985316872596741e-02 2.335659414529800415e-01 -4.442831128835678101e-02 -5.419794097542762756e-02 -3.196212276816368103e-02 2.147806882858276367e-01
5.510173365473747253e-02 8.580864220857620239e-02 -1.466612517833709717e-01 1.635667085647583008e-01 -1.411186307668685913e-01 1.087078452110290527e-01 5.406551063060760498e-03 -1.715697199106216431e-01 -7.305129617452621460e-02 -4.903614521026611328e-02 8.824227005243301392e-02 2.134830504655838013e-01 -2.437628805637359619e-01 -7.325263228267431259e-03 1.646583229303359985e-01 1.629160791635513306e-01 -2.856128215789794922e-01 -2.401938140392303467e-01 -1.220257654786109924e-01 -1.033391430974006653e-01 2.421112805604934692e-01 7.158046215772628784e-02 8.810248225927352905e-02 1.785519570112228394e-01 -1.282182037830352783e-01 -1.169451922178268433e-01 -1.392468363046646118e-01 -5.675996840000152588e-02 -3.789079189300537109e-01 3.005539178848266602e-01 -3.749628067016601562e-01 1.022694632411003113e-01
-4.458061233162879944e-02 -2.068441957235336304e-01 1.539361029863357544e-01 1.279750168323516846e-01 1.655565798282623291e-01 1.319034844636917114e-01 1.516647078096866608e-02 -2.749748528003692627e-02 1.659067533910274506e-02 -8.063961565494537354e-02 1.817421615123748779e-02 2.471306920051574707e-01 -2.767154574394226074e-01 2.558759599924087524e-02 2.957043647766113281e-01 -2.876737117767333984e-01 -1.678182333707809448e-01 2.110810726881027222e-01 -1.012144759297370911e-01 -4.645638540387153625e-02 2.640965282917022705e-01 -2.061274647712707520e-01 2.223352193832397461e-01 1.998906433582305908e-01 7.156129181385040283e-02 2.053136080503463745e-01 2.487617880105972290e-01 -1.176069080829620361e-01 -2.844094932079315186e-01 4.026887565851211548e-02 -4.637819528579711914e-02 2.436392307281494141e-01
6.369455903768539429e-02 -1.024752184748649597e-01 6.739562749862670898e-02 6.990961730480194092e-02 -5.905293300747871399e-02 -9.105750918388366699e-02 -5.533134937286376953e-02 -3.366897255182266235e-02 1.020870432257652283e-01 -2.707804143428802490e-01 3.970689699053764343e-02 1.375848948955535889e-01 -1.134894788265228271e-01 -1.487582325935363770e-01 -1.193729117512702942e-01 -4.005663692951202393e-01 -2.431073188781738281e-01 -7.780216634273529053e-02 -4.464566335082054138e-02 -2.947736084461212158e-01 2.303774505853652954e-01 -2.152473181486129761e-01 2.720048129558563232e-01 2.894798815250396729e-01 2.847587466239929199e-01 -3.139985492452979088e-03 1.758599840104579926e-02 -1.668992638587951660e-01 -9.811007231473922729e-02 -1.856596320867538452e-01 -2.821836173534393311e-01 -4.314980283379554749e-02
2.683294713497161865e-01 2.031024545431137085e-02 5.778068676590919495e-02 1.330424100160598755e-01 -1.626714318990707397e-01 -2.003842294216156006e-01 -1.620456576347351074e-01 -2.116621881723403931e-01 -5.847911164164543152e-02 3.500213474035263062e-02 -1.143830344080924988e-01 1.750184968113899231e-02 -2.110846787691116333e-01 -1.291031576693058014e-02 4.222757220268249512e-01 -8.700370788574218750e-02 -1.886115223169326782e-01 3.790970891714096069e-02 4.480504989624023438e-02 -2.555664479732513428e-01 8.844032138586044312e-02 -3.878405690193176270e-01 2.090758979320526123e-01 3.967518210411071777e-01 -1.501188613474369049e-03 1.004322320222854614e-01 -1.141134798526763916e-01 1.787577271461486816e-01 -2.094985544681549072e-02 4.973491886630654335e-04 2.012087963521480560e-03 3.193330392241477966e-02
8.942743390798568726e-02 1.344628036022186279e-01 1.086692959070205688e-01 1.095859631896018982e-01 3.642945364117622375e-02 -7.917112857103347778e-02 4.517091438174247742e-02 4.241302236914634705e-02 -1.507680770009756088e-02 -6.862959265708923340e-02 -5.864743888378143311e-02 6.855096668004989624e-02 -1.939665079116821289e-01 3.089149855077266693e-02 3.396722078323364258e-01 -2.952989935874938965e-01 -5.123211741447448730e-01 -6.155891716480255127e-02 1.047590002417564392e-02 -1.187512725591659546e-01 6.724599003791809082e-02 -1.310266107320785522e-01 8.557137846946716309e-02 5.478960275650024414e-01 3.569912805687636137e-04 -3.184254840016365051e-02 -1.381628364324569702e-01 -6.826691329479217529e-02 -4.844709113240242004e-02 2.167162746191024780e-01 1.466366462409496307e-02 -2.166936919093132019e-02
6.307862699031829834e-02 -1.336389034986495972e-01 -1.018517240881919861e-01 2.360627800226211548e-01 -2.022156566381454468e-01 -1.757268793880939484e-02 -4.600862041115760803e-02 -1.635609269142150879e-01 -1.358904987573623657e-01 -1.945286989212036133e-01 -7.762341201305389404e-02 2.697192728519439697e-01 -2.283256649971008301e-01 2.743868827819824219e-01 1.856996715068817139e-01 -3.618897795677185059e-01 9.573098272085189819e-02 -1.139558032155036926e-01 7.424966245889663696e-02 4.104356840252876282e-02 6.514351069927215576e-02 -5.266413465142250061e-02 1.148610115051269531e-01 -6.624484062194824219e-02 3.447552621364593506e-01 -2.237267047166824341e-02 -1.315784007310867310e-01 -6.280419882386922836e-03 -3.672839105129241943e-01 -1.119117718189954758e-02 -2.910395860671997070e-01 -6.049929559230804443e-02
1.362079232931137085e-01 -6.106743961572647095e-02 -1.827525347471237183e-01 4.126572310924530029e-01 -2.217814475297927856e-01 -2.431136928498744965e-02 4.136371612548828125e-02 1.023020222783088684e-01 5.466759204864501953e-02 3.033275306224822998e-01 2.384720891714096069e-01 2.532016634941101074e-01 -1.438473016023635864e-01 2.045834958553314209e-01 1.195557788014411926e-01 -1.553619652986526489e-01 -1.772219240665435791e-01 -3.873821813613176346e-03 2.704494399949908257e-03 1.522154062986373901e-01 1.167243570089340210e-01 -1.675349473953247070e-01 1.262753903865814209e-01 1.050210967659950256e-01 3.025078773498535156e-01 1.773034781217575073e-01 -8.501457050442695618e-03 3.110421821475028992e-02 1.351672708988189697e-01 -2.546228701248764992e-03 2.764252247288823128e-03 -3.599821031093597412e-01
-6.859463453292846680e-02 -2.546661794185638428e-01 1.709209829568862915e-01 2.870945930480957031e-01 -2.946111559867858887e-02 5.048579350113868713e-02 -1.510249972343444824e-01 2.180654369294643402e-02 -1.780455708503723145e-01 -3.851574286818504333e-02 -5.865557491779327393e-02 2.212122976779937744e-01 -4.791389778256416321e-02 3.396199643611907959e-02 3.060854971408843994e-01 -4.438303038477897644e-02 -4.183485209941864014e-01 3.124657832086086273e-02 4.313430935144424438e-02 -2.036524564027786255e-01 -1.062560975551605225e-01 -2.816832959651947021e-01 1.931814104318618774e-01 -1.140525713562965393e-01 3.487417697906494141e-01 5.469103530049324036e-02 -1.428487244993448257e-02 1.861712634563446045e-01 -1.318863481283187866e-01 -1.425640583038330078e-01 -2.118809223175048828e-01 -7.111838459968566895e-02
3.870357573032379150e-02 -2.744803428649902344e-01 -8.160303533077239990e-02 1.274952441453933716e-01 5.043428018689155579e-02 1.828305572271347046e-01 -1.074450090527534485e-01 -4.029119014739990234e-02 1.561641246080398560e-01 -5.476184561848640442e-02 -1.126546561717987061e-01 8.177820593118667603e-02 -1.218096464872360229e-01 -5.546304862946271896e-03 2.501618862152099609e-01 -3.221488296985626221e-01 -4.170702397823333740e-01 1.588034480810165405e-01 -1.232688203454017639e-01 -1.095652729272842407e-01 7.460806518793106079e-02 -1.950005888938903809e-01 1.075726598501205444e-01 2.968883812427520752e-01 8.931567519903182983e-02 2.621694207191467285e-01 2.129831910133361816e-01 3.678973764181137085e-02 -2.263419181108474731e-01 -1.405450105667114258e-01 -2.254232913255691528e-01 9.066133946180343628e-02
-6.987988203763961792e-02 -1.211405694484710693e-01 5.328541155904531479e-03 2.080075293779373169e-01 -3.327438831329345703e-01 -1.485122740268707275e-01 1.728631258010864258e-01 -5.440100654959678650e-02 -2.256231307983398438e-01 -1.704456750303506851e-03 -3.362765014171600342e-01 1.197125762701034546e-01 -1.423982679843902588e-01 1.744690239429473877e-01 7.313762605190277100e-02 -1.258067190647125244e-01 -2.245344966650009155e-01 -1.554448157548904419e-01 1.881428211927413940e-01 -6.043892726302146912e-02 1.754348874092102051e-01 -1.021426357328891754e-02 5.059862136840820312e-01 7.940016686916351318e-02 1.314770877361297607e-01 2.291533164680004120e-02 1.661865860223770142e-01 2.137079983949661255e-01 -9.840859472751617432e-02 1.111336871981620789e-01 5.612126551568508148e-03 -3.621588274836540222e-02
-1.024821773171424866e-01 6.367401778697967529e-02 -5.029807984828948975e-02 4.082267582416534424e-01 2.623295783996582031e-01 -1.312655396759510040e-02 1.311811953783035278e-01 -1.430698931217193604e-01 -1.579810082912445068e-01 -4.375301301479339600e-02 1.109958812594413757e-01 1.373048722743988037e-01 -1.576710194349288940e-01 4.880227521061897278e-02 4.040011167526245117e-01 2.464343421161174774e-02 -3.707368969917297363e-01 3.122455626726150513e-02 -5.194516479969024658e-02 -1.803165227174758911e-01 -1.591107845306396484e-01 -3.999971970915794373e-02 2.156297862529754639e-01 1.370858699083328247e-01 1.756411194801330566e-01 -1.517174299806356430e-02 1.409577578306198120e-01 -2.271461784839630127e-01 2.029194384813308716e-01 -9.172319620847702026e-02 -1.483546644449234009e-01 1.431964784860610962e-01
-6.301926821470260620e-02 -3.708371892571449280e-02 -9.667746722698211670e-03 2.922392487525939941e-01 -8.868183195590972900e-02 -4.793713800609111786e-03 -1.092287059873342514e-02 -1.384593695402145386e-01 8.623880892992019653e-02 -3.326669633388519287e-01 -8.013905584812164307e-02 1.304322034120559692e-01 -2.671412527561187744e-01 4.316187929362058640e-03 -1.090548373758792877e-02 -1.973038539290428162e-02 -2.001116573810577393e-01 6.030804291367530823e-02 2.249221801757812500e-01 2.057835906744003296e-01 7.511351257562637329e-02 -2.931163907051086426e-01 3.516540825366973877e-01 1.209538546390831470e-03 1.950835287570953369e-01 -1.688410788774490356e-01 -8.882685750722885132e-02 2.520151138305664062e-01 -3.207277059555053711e-01 -6.015590950846672058e-02 -2.197342664003372192e-01 1.548323631286621094e-01
-1.008002236485481262e-01 -1.446896493434906006e-01 -1.014052052050828934e-02 4.448782205581665039e-01 -8.670596033334732056e-02 8.730240911245346069e-02 -9.439739584922790527e-02 -8.424047380685806274e-02 -1.638702154159545898e-01 -1.418179869651794434e-01 -1.246518865227699280e-01 2.898301929235458374e-02 -1.891334503889083862e-01 2.482535690069198608e-01 3.317993506789207458e-02 -4.400204718112945557e-01 -4.125422984361648560e-02 -1.225976366549730301e-02 -5.364610627293586731e-02 3.594982624053955078e-02 9.370080381631851196e-02 -1.986515671014785767e-01 4.287444949150085449e-01 -1.992307752370834351e-01 5.912500992417335510e-02 1.656328588724136353e-01 4.871227219700813293e-02 7.109642028808593750e-03 -9.720523655414581299e-02 2.370631545782089233e-01 1.040540076792240143e-02 -8.593500405550003052e-02
-1.290206164121627808e-01 -8.595041185617446899e-02 3.353455662727355957e-02 1.405867040157318115e-01 -2.266586869955062866e-01 -2.539094090461730957e-01 6.254456937313079834e-02 -7.489232718944549561e-02 -1.766626238822937012e-01 -5.454400926828384399e-02 -3.256018087267875671e-02 3.026953041553497314e-01 -4.158450365066528320e-01 -8.448080718517303467e-02 -9.706447273492813110e-02 -7.328975945711135864e-02 -4.912136793136596680e-01 -7.909298874437808990e-03 -4.903483390808105469e-02 8.606462180614471436e-02 4.881367087364196777e-02 6.744483113288879395e-02 3.135874122381210327e-02 2.396015524864196777e-01 7.583755254745483398e-02 1.132919564843177795e-01 3.636410832405090332e-01 7.149064540863037109e-02 3.069612570106983185e-02 5.815574154257774353e-02 -9.601698257029056549e-03 -1.764886677265167236e-01
9.331893920898437500e-02 4.763923212885856628e-02 1.551917344331741333e-01 1.757130175828933716e-01 -1.589225083589553833e-01 -1.080489456653594971e-01 -4.034420475363731384e-02 -8.279061876237392426e-03 -1.821300685405731201e-01 -5.223743245005607605e-02 1.248186901211738586e-01 1.637908369302749634e-01 -1.188625991344451904e-01 -1.140835285186767578e-01 3.067584931850433350e-01 -2.193737626075744629e-01 -3.573111593723297119e-01 -2.272430211305618286e-01 3.492465987801551819e-02 -1.382762342691421509e-01 9.713987261056900024e-02 -3.590960800647735596e-01 -6.402505934238433838e-02 1.881635785102844238e-01 3.258250057697296143e-01 1.569627821445465088e-01 1.802620738744735718e-01 -1.430178731679916382e-01 -4.610538855195045471e-02 2.795331180095672607e-01 7.237002998590469360e-02 -3.111004456877708435e-02
-8.848470449447631836e-02 -6.820014119148254395e-02 -1.938402503728866577e-01 4.337161481380462646e-01 -1.806771904230117798e-01 -8.131906390190124512e-02 -1.371795684099197388e-01 -3.494893908500671387e-01 -1.678777039051055908e-01 2.521049231290817261e-03 -3.841674327850341797e-02 3.022717833518981934e-01 -1.920281797647476196e-01 7.825467735528945923e-02 1.453360468149185181e-01 -2.616661787033081055e-01 1.259751915931701660e-01 5.487919971346855164e-02 -1.281700432300567627e-01 -1.146347727626562119e-03 8.385989069938659668e-02 -2.177312523126602173e-01 2.628480792045593262e-01 -7.052218168973922729e-02 2.284023761749267578e-01 8.818537741899490356e-02 -5.516146495938301086e-02 -1.149457506835460663e-02 -2.810368537902832031e-01 -1.263971775770187378e-01 -4.833374917507171631e-02 -6.138597801327705383e-02
6.882459670305252075e-02 2.840212546288967133e-02 1.863719373941421509e-01 1.406430080533027649e-02 -2.914147377014160156e-01 1.411546953022480011e-02 -1.485641449689865112e-01 -1.383156627416610718e-01 -2.314653694629669189e-01 7.739416323602199554e-03 1.565659344196319580e-01 9.931362420320510864e-02 -1.560301035642623901e-01 6.146333366632461548e-02 2.627924978733062744e-01 6.982553750276565552e-03 -3.433999717235565186e-01 -9.336681663990020752e-02 1.169589757919311523e-01 -2.256713360548019409e-01 1.419560462236404419e-01 -4.874560534954071045e-01 6.153362989425659180e-02 6.007073819637298584e-02 2.433930337429046631e-01 -4.181508440524339676e-03 2.422760874032974243e-01 -1.674104332923889160e-01 1.427574753761291504e-01 1.177598759531974792e-01 4.046374466270208359e-03 -1.063168272376060486e-01
-7.854527235031127930e-02 -7.046034187078475952e-02 -7.488279137760400772e-03 1.195075511932373047e-01 -3.642782866954803467e-01 -1.678986400365829468e-01 9.927330166101455688e-02 -6.339687108993530273e-02 -2.144292145967483521e-01 9.189947694540023804e-02 -2.947193980216979980e-01 9.690043330192565918e-02 -4.669980704784393311e-01 3.841491788625717163e-02 7.957153022289276123e-02 -1.692481189966201782e-01 -1.633383482694625854e-01 -1.108896583318710327e-01 2.452899217605590820e-01 -1.454973071813583374e-01 -1.036754846572875977e-01 -1.374813318252563477e-01 2.699911594390869141e-01 -2.823122441768646240e-01 4.654265940189361572e-02 6.380397081375122070e-02 1.954928636550903320e-01 6.759616732597351074e-02 1.792518422007560730e-02 1.669186651706695557e-01 9.314876049757003784e-02 7.816231250762939453e-02
-5.461250990629196167e-02 1.388974189758300781e-01 -1.709264665842056274e-01 2.863413393497467041e-01 -9.485448151826858521e-02 3.393274173140525818e-02 -9.397649765014648438e-02 -3.766596019268035889e-01 -1.976504027843475342e-01 -3.626735508441925049e-02 -8.729896508157253265e-03 2.904303669929504395e-01 -1.860539764165878296e-01 2.504070401191711426e-01 3.793711960315704346e-01 -2.561650574207305908e-01 7.671989500522613525e-02 1.131467893719673157e-01 -6.597596406936645508e-02 -1.155195683240890503e-01 8.182257413864135742e-02 2.715620398521423340e-02 2.984790802001953125e-01 -4.471218958497047424e-02 2.180662006139755249e-01 1.292496919631958008e-01 6.718110293149948120e-02 7.294691354036331177e-02 -1.705812811851501465e-01 -6.417098641395568848e-02 -2.776832133531570435e-02 -1.760915964841842651e-01
4.598760232329368591e-02 3.392480313777923584e-02 -2.959500998258590698e-02 1.357708871364593506e-01 -2.030731588602066040e-01 -3.827571272850036621e-01 2.493108361959457397e-01 -1.337971538305282593e-01 -2.879897356033325195e-01 -7.103098928928375244e-02 1.461476534605026245e-01 3.738972842693328857e-01 -2.596968114376068115e-01 3.006300702691078186e-02 -6.248056143522262573e-02 -4.153619334101676941e-02 -3.967222273349761963e-01 -2.682354748249053955e-01 -1.619050651788711548e-01 -1.230629906058311462e-01 -2.390624467807356268e-05 -1.229052525013685226e-02 5.166684463620185852e-02 5.045659840106964111e-03 -5.343561246991157532e-02 1.565847098827362061e-01 2.705241441726684570e-01 3.652435913681983948e-02 3.152269497513771057e-02 8.031661808490753174e-02 -1.698091812431812286e-02 -5.780673399567604065e-02
7.020669430494308472e-02 -4.441848099231719971e-01 2.559885382652282715e-02 -6.001437082886695862e-02 -1.344060301780700684e-01 -8.165356516838073730e-02 -1.215870529413223267e-01 6.317764520645141602e-02 1.054774671792984009e-01 -2.852077223360538483e-02 -1.281750351190567017e-01 2.517493367195129395e-01 -3.956070840358734131e-01 1.500696986913681030e-01 1.835054010152816772e-01 6.024182960391044617e-02 -3.945122063159942627e-01 4.446138627827167511e-03 1.619691029191017151e-02 -7.397732138633728027e-02 1.013995781540870667e-01 -1.316098868846893311e-01 1.283751875162124634e-01 3.332501351833343506e-01 9.302867949008941650e-02 -7.138596475124359131e-02 1.099197566509246826e-01 -2.339074760675430298e-01 1.025848910212516785e-01 -1.517519652843475342e-01 -9.786257147789001465e-02 4.151715710759162903e-02
6.757550686597824097e-02 -6.329492479562759399e-02 -2.355202287435531616e-01 1.562778949737548828e-01 -3.147504478693008423e-02 2.475957013666629791e-02 1.195460408926010132e-01 -1.827877461910247803e-01 -2.943243384361267090e-01 -2.616394758224487305e-01 1.674162596464157104e-02 2.581805735826492310e-02 -9.652140736579895020e-02 1.131206452846527100e-01 8.697706460952758789e-02 -2.878947854042053223e-01 -7.863590866327285767e-02 8.762051165103912354e-02 1.622982919216156006e-01 -2.337637096643447876e-01 4.363956674933433533e-02 -5.034555494785308838e-02 5.397625565528869629e-01 -1.048300117254257202e-01 -8.265100419521331787e-02 1.916220486164093018e-01 2.134159021079540253e-02 -1.421527937054634094e-02 -2.062336653470993042e-01 3.239706456661224365e-01 1.794606819748878479e-02 4.105386615265160799e-04
4.660513624548912048e-02 3.879131376743316650e-02 -2.082179933786392212e-01 -2.471196651458740234e-02 -2.926787436008453369e-01 -1.256039086729288101e-02 6.061517819762229919e-02 -1.831743270158767700e-01 -3.373870626091957092e-02 -1.501753460615873337e-02 -2.313039749860763550e-01 3.251238763332366943e-01 -1.857421249151229858e-01 -5.781834200024604797e-02 -3.810254111886024475e-02 -2.218774706125259399e-01 -2.715462148189544678e-01 -1.082849055528640747e-01 -4.628479480743408203e-02 1.650280207395553589e-01 3.185847029089927673e-02 -4.975215792655944824e-01 1.651070564985275269e-01 1.461270153522491455e-01 -5.019924417138099670e-02 -4.719641804695129395e-02 -1.096048876643180847e-01 2.138748764991760254e-01 -4.454467818140983582e-02 2.733311951160430908e-01 -1.163301393389701843e-01 1.244631335139274597e-01
1.796648949384689331e-01 1.286417543888092041e-01 -5.390330404043197632e-02 9.595681726932525635e-02 -4.034344106912612915e-02 -1.330466121435165405e-01 -1.095327585935592651e-01 -1.781472265720367432e-01 -1.202974561601877213e-02 1.010656505823135376e-01 1.377719081938266754e-02 3.263218998908996582e-01 -4.335264489054679871e-02 2.739016413688659668e-01 2.045993506908416748e-02 7.336290925741195679e-02 -2.826599776744842529e-01 -6.566381454467773438e-02 -1.974689811468124390e-01 2.020670473575592041e-01 -4.557293839752674103e-03 -3.172285556793212891e-01 3.334251046180725098e-01 3.066906929016113281e-01 6.119125057011842728e-03 4.703823104500770569e-02 1.907298155128955841e-02 -1.319448202848434448e-01 1.075112521648406982e-01 1.761036515235900879e-01 -3.535796999931335449e-01 -1.368431597948074341e-01
-6.979350000619888306e-02 -8.480736613273620605e-02 -1.110015586018562317e-01 2.442865818738937378e-01 1.499975919723510742e-01 7.148198038339614868e-02 -8.560448139905929565e-02 4.025244340300559998e-02 -9.897279739379882812e-02 -9.172791242599487305e-02 2.440850250422954559e-02 2.018564194440841675e-01 -1.160700842738151550e-01 3.166054487228393555e-01 2.916032969951629639e-01 -2.318464070558547974e-01 -2.654741108417510986e-01 7.155836373567581177e-02 -1.807590387761592865e-02 -9.747998416423797607e-02 4.035608097910881042e-02 -1.689410507678985596e-01 -1.654184795916080475e-02 3.055188357830047607e-01 2.480772137641906738e-01 9.088668972253799438e-02 3.387480601668357849e-02 1.146789267659187317e-01 -2.426324635744094849e-01 -2.219323664903640747e-01 -3.926881849765777588e-01 -1.081338599324226379e-01
6.134285777807235718e-02 -3.919218480587005615e-02 -5.769806727766990662e-02 8.298984915018081665e-02 -2.189697921276092529e-01 2.225466221570968628e-01 -2.494302578270435333e-02 -2.991901636123657227e-01 6.436736881732940674e-02 1.849541962146759033e-01 -1.505184620618820190e-01 2.233821153640747070e-01 -2.742977738380432129e-01 -4.762129392474889755e-03 4.069231823086738586e-02 -4.194604158401489258e-01 -1.675168871879577637e-01 -2.610654234886169434e-01 -2.117874333634972572e-03 -1.375123709440231323e-01 1.337725967168807983e-01 -7.566028274595737457e-03 1.581357568502426147e-01 -7.277615368366241455e-02 -2.687054574489593506e-01 -8.467092365026473999e-02 -1.301483362913131714e-01 1.834648102521896362e-01 -2.075688987970352173e-01 2.131765037775039673e-01 -2.256657928228378296e-01 -1.705182716250419617e-02
-4.120981320738792419e-02 -1.818036427721381187e-03 -8.216676069423556328e-04 3.275927305221557617e-01 1.861985214054584503e-02 -1.365756392478942871e-01 -5.345472693443298340e-02 -4.164036512374877930e-01 -6.249628216028213501e-02 6.672178860753774643e-03 -1.380278468132019043e-01 -7.803123444318771362e-03 -2.521447539329528809e-01 1.108579784631729126e-01 2.572641372680664062e-01 -2.544299364089965820e-01 2.183000743389129639e-02 -9.206515736877918243e-03 3.353482112288475037e-02 1.035822406411170959e-01 1.496609300374984741e-01 -1.158614233136177063e-01 4.091806411743164062e-01 -8.091729879379272461e-02 1.104179620742797852e-01 1.726276576519012451e-01 6.582954525947570801e-02 -6.506697833538055420e-02 -3.484508991241455078e-01 2.512048184871673584e-01 -2.246263809502124786e-02 -8.990580588579177856e-02
-9.042169153690338135e-02 2.072549983859062195e-02 -1.485756337642669678e-01 1.417392343282699585e-01 -2.680202424526214600e-01 -2.903079092502593994e-01 -7.901531457901000977e-02 -2.755127288401126862e-02 -2.541081793606281281e-02 1.554910987615585327e-01 -2.670277357101440430e-01 3.573209047317504883e-01 -1.921769678592681885e-01 -1.125696748495101929e-01 -1.651359647512435913e-01 -1.897989362478256226e-01 -3.068324029445648193e-01 -1.018280070275068283e-02 2.647487223148345947e-01 2.151278778910636902e-02 -1.568908616900444031e-02 3.662747889757156372e-02 3.191373944282531738e-01 2.173166424036026001e-01 1.810283586382865906e-02 6.458555907011032104e-02 2.562326788902282715e-01 -3.688383102416992188e-02 1.209048032760620117e-01 7.049131393432617188e-02 -9.116927534341812134e-02 -1.858222484588623047e-01
-5.485212057828903198e-02 1.113997697830200195e-01 6.004967540502548218e-02 8.378125727176666260e-02 1.427264809608459473e-01 7.073098421096801758e-02 8.842965960502624512e-02 9.255179762840270996e-02 -1.151207461953163147e-01 -1.262115687131881714e-01 -9.557908197166398168e-05 3.127380013465881348e-01 5.275740101933479309e-02 2.830154262483119965e-03 3.241842389106750488e-01 -2.010143995285034180e-01 -2.738609313964843750e-01 -4.406147822737693787e-02 1.093093901872634888e-01 -4.342803657054901123e-01 1.145366057753562927e-01 -2.705771923065185547e-01 1.432902812957763672e-01 1.113125607371330261e-01 3.162702918052673340e-01 1.159221902489662170e-01 9.833899326622486115e-03 -1.000878680497407913e-02 -9.042578935623168945e-02 5.882282555103302002e-02 -3.533890247344970703e-01 -9.995518624782562256e-02
2.337886579334735870e-02 1.959359645843505859e-01 -1.792569756507873535e-01 2.059482932090759277e-01 -3.317247629165649414e-01 -3.036062978208065033e-02 -4.388865083456039429e-02 -1.434919890016317368e-03 -1.470604240894317627e-01 -2.037525922060012817e-01 -1.407619863748550415e-01 -2.295294217765331268e-02 -2.677060365676879883e-01 2.008038759231567383e-01 -5.672448873519897461e-02 -2.919544875621795654e-01 -6.632372736930847168e-02 -6.784081459045410156e-02 3.711567521095275879e-01 -1.633032858371734619e-01 1.749845147132873535e-01 -1.538517028093338013e-01 2.412255257368087769e-01 1.375944465398788452e-01 -7.644668221473693848e-02 9.129915386438369751e-02 1.643272191286087036e-01 -8.979811519384384155e-02 1.892017424106597900e-01 -2.779125273227691650e-01 4.730231687426567078e-02 -1.426244527101516724e-01
4.335084855556488037e-01 -7.753565907478332520e-02 1.575893908739089966e-02 3.076253645122051239e-02 -2.640906274318695068e-01 7.682028412818908691e-02 -7.384536415338516235e-02 6.372784078121185303e-02 6.578513234853744507e-02 -1.997262984514236450e-02 -8.299468457698822021e-02 5.913352593779563904e-02 -2.427852153778076172e-01 -9.153967723250389099e-03 2.787297368049621582e-01 -3.392412513494491577e-02 -2.166758328676223755e-01 -7.836679369211196899e-02 1.141490787267684937e-01 -5.360933542251586914e-01 1.190017610788345337e-01 -2.945172190666198730e-01 4.835420474410057068e-02 1.410110741853713989e-01 1.216878965497016907e-01 7.233368698507547379e-03 2.083906382322311401e-01 -1.101727783679962158e-01 -7.041861861944198608e-02 -3.411766514182090759e-02 6.167846173048019409e-02 -9.864678978919982910e-02
-9.224887192249298096e-02 3.627336770296096802e-02 -7.171488553285598755e-02 2.708557248115539551e-01 -5.393518507480621338e-02 1.612589806318283081e-01 2.361077666282653809e-01 -1.044865250587463379e-01 -1.228100210428237915e-01 -1.526364386081695557e-01 -2.911687791347503662e-01 3.868118822574615479e-01 -1.086009219288825989e-01 7.647792249917984009e-02 7.665248960256576538e-02 -3.212746679782867432e-01 -8.606977760791778564e-02 1.141165122389793396e-01 9.161887317895889282e-02 -1.397954970598220825e-01 1.268908977508544922e-01 -1.853697001934051514e-01 2.794632911682128906e-01 1.098153740167617798e-01 1.582458615303039551e-01 -1.637602150440216064e-01 2.278948724269866943e-01 3.274776414036750793e-02 -4.575368016958236694e-02 1.848162114620208740e-01 1.833449751138687134e-01 2.298884093761444092e-01
5.064448714256286621e-02 -1.049458235502243042e-02 1.068075373768806458e-01 -5.679886788129806519e-02 3.851116448640823364e-02 -6.675685942173004150e-02 -7.033220678567886353e-02 -1.101911514997482300e-01 -4.914286732673645020e-02 -6.729435175657272339e-02 -2.401069700717926025e-01 2.263975292444229126e-01 -2.250461429357528687e-01 -1.020365953445434570e-01 2.531226277351379395e-01 -1.181820780038833618e-01 -4.828844368457794189e-01 -1.777549684047698975e-01 2.055055946111679077e-01 6.381646543741226196e-02 1.076599955558776855e-01 -4.150353074073791504e-01 1.411510854959487915e-01 -2.534116618335247040e-02 1.649430096149444580e-01 -1.334376353770494461e-02 -6.309986114501953125e-02 -1.163845509290695190e-01 1.167679056525230408e-01 3.279050588607788086e-01 -1.157319247722625732e-01 9.881814569234848022e-02
1.976822614669799805e-01 -1.488290131092071533e-01 -9.025697410106658936e-02 8.593905717134475708e-02 -6.555449217557907104e-02 -4.721578210592269897e-03 -8.855305612087249756e-02 -4.311555624008178711e-02 -2.700041830539703369e-01 1.212961748242378235e-01 -1.979354396462440491e-02 -1.854311972856521606e-01 -2.407426983118057251e-01 7.639720290899276733e-02 2.625884711742401123e-01 -2.628957629203796387e-01 -3.537680506706237793e-01 -6.877632439136505127e-02 -6.306441966444253922e-03 -2.117787748575210571e-01 4.529148936271667480e-01 -2.569294273853302002e-01 1.829430088400840759e-02 9.537810087203979492e-02 8.126101642847061157e-02 1.384938359260559082e-01 8.088390529155731201e-02 1.703865975141525269e-01 2.026198618113994598e-02 -1.211791262030601501e-01 -2.303630858659744263e-01 9.971041232347488403e-03
2.005516588687896729e-01 -2.974661588668823242e-01 1.831167787313461304e-01 2.759006023406982422e-01 7.833986729383468628e-02 1.178060472011566162e-02 2.932575903832912445e-02 -2.270942330360412598e-01 7.445424795150756836e-02 -8.038311451673507690e-02 -2.135704457759857178e-02 1.679078489542007446e-02 -1.454301923513412476e-01 4.767214134335517883e-02 9.971608221530914307e-02 -1.693547368049621582e-01 -2.455790787935256958e-01 8.369474858045578003e-02 6.420546770095825195e-02 2.940714545547962189e-02 -4.933696240186691284e-02 -2.867033779621124268e-01 3.340049386024475098e-01 2.879476845264434814e-01 -1.223720796406269073e-02 1.262033134698867798e-01 2.924405336380004883e-01 -2.324771881103515625e-01 -1.642392724752426147e-01 -1.568286269903182983e-01 -2.275939732789993286e-01 1.331263035535812378e-01
-2.833409793674945831e-02 -5.396212637424468994e-02 1.370924115180969238e-01 1.454666852951049805e-01 -4.133954178541898727e-03 -1.203682646155357361e-01 2.329969033598899841e-02 -7.161162793636322021e-02 -9.502898901700973511e-02 -6.902680546045303345e-02 -9.999622404575347900e-02 1.262528598308563232e-01 -1.197920367121696472e-01 2.375009506940841675e-01 2.829324305057525635e-01 -2.973647713661193848e-01 -4.724633693695068359e-01 -1.425828486680984497e-01 -7.089224457740783691e-02 -1.128342300653457642e-01 8.728759735822677612e-02 -1.315130591392517090e-01 6.073247268795967102e-02 4.218350946903228760e-01 1.294165104627609253e-01 8.844395726919174194e-02 6.462375167757272720e-03 -9.625012427568435669e-02 2.923808991909027100e-01 2.598865926265716553e-01 1.063831150531768799e-02 4.807787761092185974e-02
6.967045366764068604e-02 3.484959900379180908e-02 -2.469867616891860962e-01 2.570559382438659668e-01 -1.617986559867858887e-01 -2.925406694412231445e-01 -1.712871901690959930e-02 2.966151945292949677e-02 -2.679624855518341064e-01 -1.586433947086334229e-01 -9.589096903800964355e-02 2.437234669923782349e-01 -2.709371149539947510e-01 -5.870230123400688171e-02 5.194248631596565247e-02 3.748836694285273552e-03 -2.219820469617843628e-01 -1.935240626335144043e-01 2.568930573761463165e-02 -2.077562361955642700e-02 1.116911992430686951e-01 9.464776515960693359e-02 3.276961445808410645e-01 1.117678955197334290e-01 4.384492989629507065e-03 1.536826789379119873e-01 3.274871706962585449e-01 2.997376322746276855e-01 1.792506724596023560e-01 3.819679096341133118e-02 -1.028823629021644592e-01 1.214694753289222717e-01
1.307860165834426880e-01 1.114559546113014221e-02 -7.170136272907257080e-02 2.495096996426582336e-02 2.455718219280242920e-01 -1.339755952358245850e-01 1.489723622798919678e-01 -2.718318700790405273e-01 5.844686925411224365e-02 5.665319785475730896e-02 -4.316546767950057983e-02 2.929150164127349854e-01 -2.588108777999877930e-01 -4.084379971027374268e-02 1.601995974779129028e-01 -2.899233698844909668e-01 -3.475338220596313477e-01 4.140948504209518433e-02 -1.055162847042083740e-01 -6.525436788797378540e-02 3.206496536731719971e-01 -4.481951594352722168e-01 4.004171863198280334e-02 1.502087116241455078e-01 -6.448628008365631104e-02 3.399416105821728706e-03 -1.534627228975296021e-01 8.035263419151306152e-02 -5.861794948577880859e-02 6.538726389408111572e-02 -7.818102091550827026e-02 -1.275127083063125610e-01
2.523918151855468750e-01 -1.753636449575424194e-01 -6.080182641744613647e-02 2.409751340746879578e-02 -8.104725927114486694e-02 -1.372326910495758057e-01 -5.423434823751449585e-02 -2.365228384733200073e-01 -2.566164135932922363e-01 2.530666589736938477e-01 -5.027234181761741638e-02 -8.482274413108825684e-02 -1.387589275836944580e-01 3.229042887687683105e-02 -4.760477319359779358e-02 -1.023988425731658936e-01 -3.224251270294189453e-01 -2.008866369724273682e-01 -3.782948944717645645e-03 -3.452683389186859131e-01 2.583639919757843018e-01 -2.659537792205810547e-01 1.016531437635421753e-01 -1.067636013031005859e-01 1.958924829959869385e-01 1.694687753915786743e-01 -2.070333436131477356e-02 -2.860143035650253296e-02 -5.785933509469032288e-02 -8.706979453563690186e-02 -3.348333537578582764e-01 1.737286299467086792e-01
-3.455591946840286255e-02 -2.843968197703361511e-02 -1.144592165946960449e-01 2.782890498638153076e-01 -1.574904918670654297e-01 -2.673315443098545074e-02 1.708861440420150757e-01 -1.815593838691711426e-01 -6.008800864219665527e-02 1.761446893215179443e-01 -7.739142514765262604e-03 2.462438791990280151e-01 -4.626364707946777344e-01 9.462025947868824005e-03 -2.369959466159343719e-02 -6.400583684444427490e-02 -8.471361361443996429e-03 7.156305760145187378e-02 9.915539622306823730e-02 -1.958520263433456421e-01 1.603433042764663696e-01 -8.696915209293365479e-02 4.034692049026489258e-01 1.896505057811737061e-01 1.793689429759979248e-01 -1.044439449906349182e-01 2.616868913173675537e-01 1.542079746723175049e-01 1.296983510255813599e-01 1.046373471617698669e-01 2.388979047536849976e-01 -7.606799248605966568e-03
2.505224049091339111e-01 -8.698061108589172363e-02 5.648620799183845520e-02 3.395436704158782959e-01 -1.258036494255065918e-01 1.580434143543243408e-01 -1.304062083363533020e-02 -2.730214297771453857e-01 1.373857911676168442e-02 -1.297003179788589478e-01 -1.852347403764724731e-01 1.720934957265853882e-01 -6.532178819179534912e-02 2.898028679192066193e-02 3.524948656558990479e-01 -1.205305084586143494e-01 -3.937348425388336182e-01 -1.307150125503540039e-01 -2.819204628467559814e-01 9.081300348043441772e-02 2.473632842302322388e-01 -5.918502435088157654e-02 -5.361571442335844040e-03 2.346936464309692383e-01 8.696696907281875610e-02 7.406159490346908569e-02 8.553894609212875366e-02 -1.489367038011550903e-01 2.830163389444351196e-02 7.019259035587310791e-02 -5.952524021267890930e-02 1.984729319810867310e-01
8.500060997903347015e-03 -2.731873691082000732e-01 -7.603881508111953735e-02 2.581747472286224365e-01 6.398365646600723267e-02 -1.217811182141304016e-01 -2.126634819433093071e-03 -5.722408369183540344e-02 -2.816200554370880127e-01 -1.645397394895553589e-01 -3.752696216106414795e-01 8.358160965144634247e-03 -2.178698033094406128e-01 1.673135906457901001e-02 -1.501928418874740601e-01 -1.154790148138999939e-01 -1.860652714967727661e-01 1.934308744966983795e-02 5.631183274090290070e-03 -2.491744458675384521e-01 3.751960396766662598e-02 -2.158027142286300659e-01 1.899455636739730835e-01 3.709492981433868408e-01 2.950532436370849609e-01 2.122121602296829224e-01 -6.426854990422725677e-03 4.066200926899909973e-02 -1.542880237102508545e-01 6.907211989164352417e-02 -1.362959742546081543e-01 -4.796768072992563248e-03
7.915115356445312500e-02 5.995709449052810669e-02 1.994326896965503693e-02 4.845860898494720459e-01 -1.817436963319778442e-01 -1.154499799013137817e-01 3.042633458971977234e-02 -1.794919669628143311e-01 -2.437348663806915283e-01 -4.454354941844940186e-02 -7.473035156726837158e-02 2.660278677940368652e-01 -1.904992312192916870e-01 2.314819842576980591e-01 9.611944854259490967e-02 -3.069919645786285400e-01 -1.046485500410199165e-03 1.455712616443634033e-01 -3.526868298649787903e-02 9.779828600585460663e-03 1.453809887170791626e-01 -1.691582649946212769e-01 1.760657429695129395e-01 -1.554632633924484253e-01 1.465584933757781982e-01 1.506111919879913330e-01 -3.364851698279380798e-02 -6.031032279133796692e-02 -3.689478635787963867e-01 -2.894606254994869232e-02 -1.277289986610412598e-01 -1.210605949163436890e-01
6.723447889089584351e-02 4.034889489412307739e-02 5.100791901350021362e-02 6.419182568788528442e-02 -2.108331322669982910e-01 -2.261034250259399414e-01 1.786558479070663452e-01 -9.378024935722351074e-02 -1.589364558458328247e-01 1.622907258570194244e-02 -5.136128515005111694e-02 2.929315865039825439e-01 -2.346026897430419922e-01 1.518225471954792738e-04 8.695212006568908691e-02 -3.237276971340179443e-01 1.320445910096168518e-03 -1.320765614509582520e-01 3.430978059768676758e-01 -2.755180299282073975e-01 6.516707688570022583e-02 -1.525019258260726929e-01 -1.487762201577425003e-03 9.276685118675231934e-02 3.167562186717987061e-01 1.203071624040603638e-01 3.468640446662902832e-01 1.823381036520004272e-01 -5.507665500044822693e-02 1.512198299169540405e-01 -1.660758852958679199e-01 -2.091393992304801941e-02
1.373809427022933960e-01 -2.322447299957275391e-02 -1.357793956995010376e-01 5.860152244567871094e-01 -1.543238162994384766e-01 -1.391645371913909912e-01 -1.436315178871154785e-01 -3.643068969249725342e-01 -1.764886826276779175e-01 1.116600167006254196e-02 -1.719367951154708862e-01 2.407574802637100220e-01 -1.224431302398443222e-02 2.704970240592956543e-01 1.663988977670669556e-01 -2.496418952941894531e-01 -4.363782331347465515e-02 -8.139577694237232208e-03 5.029125139117240906e-02 7.569084316492080688e-02 -4.096064344048500061e-02 -2.929212152957916260e-02 1.784780174493789673e-01 -1.427992284297943115e-01 9.356398135423660278e-02 7.303164154291152954e-02 -4.614112898707389832e-02 8.572616614401340485e-03 -1.737154871225357056e-01 -6.164310500025749207e-03 -1.688857525587081909e-01 -6.238148547708988190e-03
1.958453804254531860e-01 -4.345814511179924011e-02 -1.361941695213317871e-01 8.832325041294097900e-02 1.829348951578140259e-01 -2.192970812320709229e-01 -4.305767267942428589e-02 -2.321243286132812500e-01 -2.002826035022735596e-01 -1.758180260658264160e-01 -3.591627478599548340e-01 1.120563894510269165e-01 -2.788411080837249756e-01 8.816611021757125854e-02 5.495202913880348206e-02 -1.548435837030410767e-01 -2.941704094409942627e-01 6.023941189050674438e-02 7.119211554527282715e-02 -2.144215703010559082e-01 1.588231474161148071e-01 -1.473059058189392090e-01 -7.049570232629776001e-02 3.022440671920776367e-01 3.302631676197052002e-01 6.407793611288070679e-02 1.006250455975532532e-01 -5.627192929387092590e-02 -1.239185035228729248e-01 -1.501998770982027054e-02 -1.995287984609603882e-01 6.850443780422210693e-02
3.217794373631477356e-02 -1.829835176467895508e-01 -2.017371356487274170e-01 -2.405851148068904877e-02 -2.945334911346435547e-01 -1.377673745155334473e-01 -7.612639665603637695e-02 1.924230754375457764e-01 -2.892756834626197815e-02 7.177454233169555664e-02 -3.880577087402343750e-01 3.657937943935394287e-01 -3.155573606491088867e-01 1.660788357257843018e-01 -1.372981071472167969e-01 -2.631713747978210449e-01 -2.790400683879852295e-01 -2.047329694032669067e-01 7.804702967405319214e-02 -4.341079294681549072e-02 1.035788431763648987e-01 -6.013971567153930664e-02 7.567725330591201782e-02 1.863479465246200562e-01 1.077450662851333618e-01 2.152648568153381348e-02 2.331031709909439087e-01 -1.031363010406494141e-01 5.318430438637733459e-02 1.494782604277133942e-02 -1.714756526052951813e-02 8.400592207908630371e-02
2.274991422891616821e-01 -1.502387374639511108e-01 -2.279675193130970001e-02 2.611666917800903320e-01 -4.879093915224075317e-02 -7.693409174680709839e-02 1.348788440227508545e-01 -1.056987941265106201e-01 -2.187779843807220459e-01 -1.943218261003494263e-01 6.680109351873397827e-02 1.791835278272628784e-01 -6.222629174590110779e-02 -3.524013757705688477e-01 -5.734862294048070908e-03 1.228731274604797363e-01 -4.381468892097473145e-01 1.126960441470146179e-01 -8.502762764692306519e-02 -1.668138206005096436e-01 -1.992263495922088623e-01 7.526706904172897339e-02 3.434912860393524170e-01 1.367705315351486206e-01 -3.331611678004264832e-02 -1.035622358322143555e-01 -2.431626245379447937e-02 -2.340598702430725098e-01 -8.611048758029937744e-02 1.310479044914245605e-01 -1.998903006315231323e-01 -1.907122321426868439e-02
1.772411912679672241e-01 -7.544972747564315796e-02 2.182799763977527618e-02 -1.008531972765922546e-01 -1.304851919412612915e-01 -1.230900734663009644e-01 -3.063557147979736328e-01 -1.130724549293518066e-01 2.546315640211105347e-02 -1.155340224504470825e-01 -1.585060507059097290e-01 1.300024092197418213e-01 -3.045763373374938965e-01 3.463295698165893555e-01 8.190679550170898438e-02 -3.601332604885101318e-01 -6.568771600723266602e-02 -6.339898705482482910e-02 1.776005327701568604e-01 4.184023290872573853e-02 2.108568400144577026e-01 -8.565533161163330078e-02 2.297571003437042236e-01 -1.733550131320953369e-01 -1.684406399726867676e-01 -1.648557633161544800e-01 1.819720715284347534e-01 -9.149672091007232666e-02 -2.172289974987506866e-02 2.300971150398254395e-01 -1.681898087263107300e-01 2.308406531810760498e-01
-5.533855408430099487e-02 -4.292941011954098940e-04 -5.043850094079971313e-02 3.767481744289398193e-01 2.893246710300445557e-03 -6.703301519155502319e-02 -2.571931481361389160e-02 -4.107194542884826660e-01 -1.197933256626129150e-01 2.241420187056064606e-02 7.373103499412536621e-02 6.099533662199974060e-02 -2.064073681831359863e-01 6.794786453247070312e-02 1.927933990955352783e-01 -4.471577703952789307e-01 6.138813495635986328e-02 2.713892981410026550e-02 9.536982327699661255e-02 3.549502417445182800e-02 1.835389137268066406e-01 -1.029142886400222778e-01 3.779242932796478271e-01 -1.357699185609817505e-02 1.290276497602462769e-01 9.060067683458328247e-02 -5.612938199192285538e-03 4.189210478216409683e-03 -3.050097525119781494e-01 1.776324659585952759e-01 -1.343711912631988525e-01 -2.357644960284233093e-02
1.876341551542282104e-01 -1.273502558469772339e-01 -1.933910995721817017e-01 8.305173367261886597e-02 -3.976202607154846191e-01 -3.451121151447296143e-01 4.448072239756584167e-02 8.476248383522033691e-02 -5.348960310220718384e-02 -5.101648718118667603e-02 6.559293717145919800e-02 2.515251934528350830e-01 -2.683172523975372314e-01 -6.549727916717529297e-02 -7.485078275203704834e-02 -2.228553742170333862e-01 -2.160879969596862793e-01 5.357696488499641418e-02 -7.307042926549911499e-02 1.569063514471054077e-01 1.088290959596633911e-01 -3.039465518668293953e-03 2.527176439762115479e-01 1.988343745470046997e-01 1.159764379262924194e-01 1.858308762311935425e-01 2.749518454074859619e-01 1.225290298461914062e-01 1.506443172693252563e-01 -1.531351804733276367e-01 -1.835556924343109131e-01 1.085128169506788254e-02
-7.745626568794250488e-02 -1.326372921466827393e-01 -3.302441239356994629e-01 3.532887697219848633e-01 -1.670550704002380371e-01 -4.516168311238288879e-02 -2.980218082666397095e-02 -4.914730414748191833e-02 2.188886851072311401e-01 -1.370683610439300537e-01 -4.129026457667350769e-02 -5.069053918123245239e-02 -3.224280774593353271e-01 -1.010696887969970703e-01 -4.986395314335823059e-02 -9.696486592292785645e-02 -2.425960749387741089e-01 -1.712724752724170685e-02 -2.687581256031990051e-02 3.913541883230209351e-02 1.786373108625411987e-01 -5.800746381282806396e-02 6.311812251806259155e-02 1.569462716579437256e-01 -3.202508389949798584e-01 8.314832299947738647e-02 -1.449467688798904419e-01 5.612102895975112915e-02 -1.161155179142951965e-01 1.816654503345489502e-01 -4.074536263942718506e-01 2.020295560359954834e-01
-4.108253866434097290e-03 -2.123915106058120728e-01 -2.658098936080932617e-01 -1.525373458862304688e-01 -2.246317267417907715e-01 -3.905149176716804504e-02 -3.180260956287384033e-02 2.757436037063598633e-02 -1.297730803489685059e-01 -5.342074111104011536e-02 -1.500893384218215942e-01 1.839690804481506348e-01 -4.171781539916992188e-01 2.344685234129428864e-02 -5.422461777925491333e-03 -2.462545633316040039e-01 -1.080870181322097778e-01 -1.282068490982055664e-01 2.704160213470458984e-01 -1.710136830806732178e-01 2.583498656749725342e-01 -2.334090024232864380e-01 1.426976621150970459e-01 2.199632078409194946e-01 7.963209599256515503e-02 -1.626137271523475647e-02 3.256186246871948242e-01 6.246012449264526367e-02 1.136696413159370422e-01 1.968935430049896240e-01 7.723030447959899902e-02 -3.495512157678604126e-02
8.202620781958103180e-03 2.045538872480392456e-01 -1.429975926876068115e-01 5.628355219960212708e-02 -1.770293265581130981e-01 3.606047853827476501e-02 -1.494523733854293823e-01 -6.545101106166839600e-02 -3.374704718589782715e-01 -2.508499659597873688e-02 -2.174137830734252930e-01 3.947173655033111572e-01 -3.057468449696898460e-03 5.624318495392799377e-03 3.058746457099914551e-01 -1.786208748817443848e-01 -1.573181301355361938e-01 -1.683187484741210938e-01 1.300842761993408203e-01 1.230303868651390076e-01 8.865757286548614502e-02 -1.194407865405082703e-01 2.984220683574676514e-01 -2.269276380538940430e-01 -9.179934114217758179e-02 7.436036318540573120e-02 2.367912977933883667e-01 4.969030618667602539e-02 4.968840628862380981e-02 -1.846215426921844482e-01 -2.055277228355407715e-01 -1.816991269588470459e-01
-2.916957251727581024e-02 -3.764229640364646912e-02 -1.437372416257858276e-01 2.811104059219360352e-01 -4.548868536949157715e-02 -7.860273867845535278e-02 -1.115231290459632874e-01 -3.242228925228118896e-01 -8.336544036865234375e-02 -3.885549679398536682e-02 1.013361066579818726e-01 -5.169108137488365173e-02 -2.517771422863006592e-01 1.456359215080738068e-02 1.539056003093719482e-01 -6.142478585243225098e-01 -4.156948532909154892e-03 8.209022134542465210e-02 7.738604396581649780e-02 5.470523238182067871e-02 2.084812819957733154e-01 -9.426891058683395386e-02 2.985083460807800293e-01 -1.267708837985992432e-02 1.414408683776855469e-01 8.057569712400436401e-02 1.080471202731132507e-01 -4.025432863272726536e-04 -2.000798583030700684e-01 2.167849242687225342e-01 -3.449911251664161682e-02 -5.004736781120300293e-02
5.055928602814674377e-02 -4.026424512267112732e-02 -1.868171244859695435e-01 -1.697992384433746338e-01 -4.731461107730865479e-01 3.147876588627696037e-03 -6.896737962961196899e-02 -6.069555878639221191e-02 -2.168720066547393799e-01 1.901526898145675659e-01 -1.956179887056350708e-01 -9.592108428478240967e-02 -1.664596349000930786e-01 -1.386799663305282593e-01 8.614824712276458740e-02 1.008490249514579773e-01 -5.207069516181945801e-01 9.308271855115890503e-02 3.659410774707794189e-02 -8.247769623994827271e-02 5.978533253073692322e-02 -9.594806283712387085e-02 1.590222418308258057e-01 9.130470454692840576e-02 6.425310391932725906e-03 -2.000150382518768311e-01 1.495764702558517456e-01 -2.024583071470260620e-01 -5.990637838840484619e-02 -7.462897896766662598e-02 -2.399466335773468018e-01 -9.571953676640987396e-03
-2.736444175243377686e-01 -6.372456252574920654e-02 -2.326556742191314697e-01 1.518236659467220306e-02 -2.259431183338165283e-01 -3.425528407096862793e-01 -1.192678958177566528e-01 4.077944904565811157e-02 -8.509725332260131836e-02 6.232608482241630554e-02 1.169548556208610535e-01 2.172116786241531372e-01 1.622894033789634705e-02 -1.542543768882751465e-01 1.866558194160461426e-01 -7.829860597848892212e-02 -3.377482593059539795e-01 -1.304068118333816528e-01 2.698381841182708740e-01 -5.149513110518455505e-02 2.923943102359771729e-01 -2.376508116722106934e-01 3.022733926773071289e-01 3.260276839137077332e-02 -2.862374484539031982e-02 2.223728448152542114e-01 -1.935269124805927277e-02 -1.233593896031379700e-01 -1.502728462219238281e-01 -5.136051774024963379e-02 9.163291007280349731e-02 -7.055384665727615356e-02
1.045568212866783142e-01 1.848647184669971466e-02 -1.586730331182479858e-01 1.466496437788009644e-01 -2.338989228010177612e-01 -2.109124511480331421e-01 -4.016978293657302856e-02 9.785153716802597046e-02 -1.205412819981575012e-01 -4.458457604050636292e-02 -3.630895912647247314e-01 2.394153475761413574e-01 -1.848137378692626953e-01 -2.385153435170650482e-02 -8.304262906312942505e-02 -2.857559025287628174e-01 -2.889716327190399170e-01 -4.231205582618713379e-02 2.734074890613555908e-01 3.522703051567077637e-02 1.416139751672744751e-01 -9.332612156867980957e-02 1.985149830579757690e-01 4.494078755378723145e-01 1.420248597860336304e-01 -5.436591804027557373e-03 1.570156812667846680e-01 5.219697952270507812e-02 1.132085639983415604e-02 1.185998842120170593e-01 8.870453387498855591e-02 4.053572565317153931e-02
-6.064235791563987732e-02 7.515111006796360016e-03 3.340832144021987915e-02 2.223497629165649414e-02 -1.215186789631843567e-01 1.901096701622009277e-01 1.402172744274139404e-01 -2.914732098579406738e-01 -1.026563942432403564e-01 -7.284303754568099976e-02 -1.442274600267410278e-01 1.455629467964172363e-01 -2.347711473703384399e-01 -1.183751076459884644e-01 1.780436187982559204e-01 -1.049970313906669617e-01 -4.283382892608642578e-01 -1.074291616678237915e-01 -1.494888365268707275e-01 1.898236721754074097e-01 5.652942135930061340e-02 -3.722860813140869141e-01 1.873131394386291504e-01 1.795846968889236450e-01 2.589060962200164795e-01 1.347249299287796021e-01 8.434029668569564819e-02 -4.008316248655319214e-02 1.792372912168502808e-01 2.748706042766571045e-01 -6.046041846275329590e-02 4.097267240285873413e-02
-5.747765675187110901e-02 3.393497318029403687e-02 -3.081772848963737488e-02 2.784525156021118164e-01 1.263168640434741974e-03 -2.585612423717975616e-02 -6.894852221012115479e-02 -3.051572144031524658e-01 -4.425633326172828674e-02 -5.361234769225120544e-02 1.378085464239120483e-01 -3.274978697299957275e-02 -2.795025110244750977e-01 -1.190742757171392441e-02 1.871126741170883179e-01 -4.898478984832763672e-01 4.474746529012918472e-03 7.608260959386825562e-02 1.001135259866714478e-01 2.790566720068454742e-02 1.306610256433486938e-01 -7.757075875997543335e-02 4.482559561729431152e-01 1.127028837800025940e-02 1.584356725215911865e-01 9.646593779325485229e-02 1.648257374763488770e-01 8.781012147665023804e-02 -2.750647664070129395e-01 1.481100022792816162e-01 -5.731111764907836914e-02 -1.716524660587310791e-01
-3.610583022236824036e-02 -3.514798283576965332e-01 2.817064337432384491e-02 1.485309898853302002e-01 -2.098437398672103882e-01 -1.021245718002319336e-01 1.771500557661056519e-01 -1.059874445199966431e-01 -1.626050472259521484e-01 5.615402013063430786e-02 -1.212038844823837280e-01 2.244368195533752441e-01 -2.261540740728378296e-01 2.084573358297348022e-01 1.333361119031906128e-01 -1.567764580249786377e-01 8.836671710014343262e-02 -4.305197671055793762e-02 5.532328411936759949e-02 -3.831771314144134521e-01 -1.956575363874435425e-01 -2.198983877897262573e-01 3.413400352001190186e-01 -7.173421233892440796e-02 -1.089221909642219543e-01 5.751362442970275879e-02 -2.669532224535942078e-02 6.791892647743225098e-02 -2.751584947109222412e-01 2.410978823900222778e-01 -3.765526413917541504e-02 3.339121816679835320e-03
-3.842695802450180054e-02 -1.480705589056015015e-01 5.241575464606285095e-02 2.113942056894302368e-01 1.348886340856552124e-01 -1.079103946685791016e-01 -2.767690420150756836e-01 -5.124695599079132080e-02 1.905855238437652588e-01 -1.968845576047897339e-01 -1.454704850912094116e-01 2.390274554491043091e-01 -9.274135529994964600e-02 8.889745920896530151e-03 1.845371574163436890e-01 -1.071567554026842117e-02 -6.220751404762268066e-01 3.553367033600807190e-02 -9.333916008472442627e-02 -2.660971321165561676e-02 1.047088354825973511e-01 1.210575252771377563e-01 1.997138410806655884e-01 2.000569403171539307e-01 8.864685893058776855e-03 -2.703791670501232147e-02 1.654911190271377563e-01 -1.974162906408309937e-01 -4.246812313795089722e-02 1.430763751268386841e-01 -1.686267554759979248e-01 5.290291458368301392e-02
2.144061774015426636e-01 -9.371118247509002686e-02 -3.753751888871192932e-02 9.804024547338485718e-02 -5.116116628050804138e-02 -4.404064640402793884e-02 -1.779173016548156738e-01 -1.138648241758346558e-01 -1.169270426034927368e-01 9.290839731693267822e-02 -3.050952553749084473e-01 3.514586016535758972e-02 2.354188077151775360e-02 -2.613676488399505615e-01 5.207043886184692383e-01 -2.312204241752624512e-01 -2.413813620805740356e-01 3.545715287327766418e-02 -2.217359654605388641e-02 -1.762949824333190918e-01 1.803690940141677856e-01 -2.654893100261688232e-01 2.955743968486785889e-01 1.408307906240224838e-02 6.933547556400299072e-02 -1.177624706178903580e-02 2.717844210565090179e-02 2.671697735786437988e-02 -1.167084053158760071e-01 -1.043614000082015991e-01 -2.287103235721588135e-01 1.003612056374549866e-01
5.977981165051460266e-02 -4.852814972400665283e-02 -1.705850213766098022e-01 3.150351643562316895e-01 -1.930762380361557007e-01 -7.094798237085342407e-02 6.141557916998863220e-02 -1.119573041796684265e-01 3.587184473872184753e-02 -4.518965780735015869e-01 3.945743199437856674e-03 4.736638069152832031e-01 -1.876610517501831055e-01 1.293633282184600830e-01 1.529569029808044434e-01 -9.971188753843307495e-02 -3.519576787948608398e-02 3.738393262028694153e-02 2.381140440702438354e-01 5.930330231785774231e-02 1.084518134593963623e-01 -1.832787543535232544e-01 5.974235758185386658e-02 -5.805298313498497009e-02 1.721111088991165161e-01 -1.538412123918533325e-01 -5.000920593738555908e-02 1.570484787225723267e-01 -1.592837721109390259e-01 -4.627570509910583496e-03 -2.649725973606109619e-01 2.730447612702846527e-02
-6.840921938419342041e-03 -4.878799617290496826e-02 -4.543033987283706665e-02 1.869471669197082520e-01 6.305361539125442505e-02 1.424614042043685913e-01 -6.996355950832366943e-02 1.831214129924774170e-01 7.807154953479766846e-02 1.197855472564697266e-01 -4.420646280050277710e-02 -1.911233179271221161e-02 -2.671376168727874756e-01 3.635773435235023499e-02 2.460032552480697632e-01 8.736699819564819336e-03 -5.321377515792846680e-01 -6.402143090963363647e-02 2.146929204463958740e-01 -1.329195871949195862e-02 4.217709973454475403e-02 -2.102628499269485474e-01 1.236160397529602051e-01 2.737929224967956543e-01 3.193894401192665100e-02 2.492256462574005127e-01 1.004166826605796814e-01 -1.134962886571884155e-01 -2.356018424034118652e-01 -1.394080072641372681e-01 -2.112928628921508789e-01 2.576062679290771484e-01
-1.431648880243301392e-01 1.272649019956588745e-01 -2.392599731683731079e-01 2.303176932036876678e-02 -5.095890723168849945e-03 1.795340627431869507e-01 -8.462564088404178619e-03 -2.411260306835174561e-01 8.427008986473083496e-02 -9.444924443960189819e-02 6.141004711389541626e-02 7.444172352552413940e-02 -1.870334893465042114e-01 1.260253340005874634e-01 2.715920507907867432e-01 1.775660365819931030e-01 -3.172331154346466064e-01 -3.750812262296676636e-02 7.214345037937164307e-02 -1.546636521816253662e-01 2.122490853071212769e-01 -1.042129546403884888e-01 2.316216081380844116e-01 1.385487467050552368e-01 -8.730118721723556519e-02 -1.341951489448547363e-01 6.261578947305679321e-02 -7.670733332633972168e-02 -3.265787661075592041e-01 1.503925025463104248e-01 -4.113883376121520996e-01 1.992464810609817505e-01
5.328710004687309265e-02 -5.701113957911729813e-03 -1.633682548999786377e-01 4.394144713878631592e-01 -5.400810018181800842e-02 1.421361695975065231e-02 -1.082469373941421509e-01 -2.365677654743194580e-01 -1.517292410135269165e-01 -9.471284598112106323e-02 5.714153498411178589e-02 3.831542432308197021e-01 -1.783992946147918701e-01 7.480818778276443481e-02 4.131765291094779968e-02 -2.711901962757110596e-01 -5.714870058000087738e-03 4.597890749573707581e-02 -1.419711858034133911e-01 1.006248369812965393e-01 8.984259516000747681e-02 2.791858650743961334e-02 3.489603102207183838e-01 -1.061541661620140076e-01 2.616466879844665527e-01 2.515688911080360413e-02 -2.560217119753360748e-02 -5.756797268986701965e-02 -3.700166940689086914e-01 4.996078461408615112e-02 -1.412248313426971436e-01 -7.126944512128829956e-02
3.668992547318339348e-03 -1.919404119253158569e-01 5.542730167508125305e-02 1.441651731729507446e-01 1.356198638677597046e-01 -1.749278753995895386e-01 1.450956761837005615e-01 -9.134595841169357300e-02 6.813281029462814331e-02 2.735809981822967529e-01 -6.838547531515359879e-03 1.639220565557479858e-01 -3.483506441116333008e-01 3.307861834764480591e-02 1.820453107357025146e-01 -3.293851017951965332e-02 -3.712344765663146973e-01 -1.303896903991699219e-01 -1.117955744266510010e-01 1.638210862874984741e-01 1.423496007919311523e-01 -3.896274268627166748e-01 2.001125812530517578e-01 1.574787199497222900e-01 1.065855175256729126e-01 7.383374869823455811e-02 -7.400108873844146729e-02 -1.832282841205596924e-01 2.026689611375331879e-02 1.146831810474395752e-01 -3.043771684169769287e-01 6.846712529659271240e-02
1.911239176988601685e-01 -9.112053364515304565e-02 1.495241466909646988e-02 3.712403774261474609e-02 -3.434670716524124146e-02 4.872724879533052444e-03 -2.826229631900787354e-01 -1.331361830234527588e-01 -2.240256369113922119e-01 -1.749074757099151611e-01 2.283754758536815643e-03 7.147303223609924316e-02 -1.801238954067230225e-01 3.144178390502929688e-01 3.034206032752990723e-01 3.350118175148963928e-03 -3.390634059906005859e-01 4.356367886066436768e-02 -2.208634316921234131e-01 2.565508782863616943e-01 1.887098401784896851e-01 -1.973886340856552124e-01 2.288479208946228027e-01 1.857544332742691040e-01 -1.618299782276153564e-01 -8.669292181730270386e-02 3.266025707125663757e-02 -2.733759880065917969e-01 -1.143987756222486496e-02 -1.772191189229488373e-02 -2.008895725011825562e-01 4.767257347702980042e-02
-5.652514845132827759e-02 4.372875019907951355e-02 -3.054758906364440918e-01 3.469638526439666748e-02 3.050836361944675446e-02 1.835513114929199219e-01 -2.936942577362060547e-01 6.928212940692901611e-02 2.052987813949584961e-01 1.254017949104309082e-01 1.110662743449211121e-01 3.960361778736114502e-01 -2.255548685789108276e-01 2.478575855493545532e-01 -2.726978622376918793e-02 -2.772058248519897461e-01 -2.435624301433563232e-01 -4.679800570011138916e-02 -5.972567573189735413e-02 -1.779964864253997803e-01 4.294855892658233643e-02 -2.553023397922515869e-01 3.542633354663848877e-02 2.248352617025375366e-01 -1.322032534517347813e-03 -1.187009513378143311e-01 2.191437482833862305e-01 2.018423080444335938e-01 -1.482453346252441406e-01 5.882263183593750000e-02 6.210096552968025208e-02 -1.000249087810516357e-01
4.949665069580078125e-02 -3.557343780994415283e-01 -3.271157294511795044e-02 2.349880039691925049e-01 5.084905773401260376e-02 -4.033732786774635315e-02 -3.724727407097816467e-02 -1.931767612695693970e-01 -1.510582268238067627e-01 -8.990859240293502808e-02 -2.152717560529708862e-01 2.401849329471588135e-01 -2.634696662425994873e-01 2.687723003327846527e-02 7.723099086433649063e-03 -2.174696773290634155e-01 -1.517040282487869263e-01 -1.492647379636764526e-01 -6.247589364647865295e-02 -6.009767204523086548e-02 1.490845233201980591e-01 -6.667234003543853760e-02 3.641329109668731689e-01 1.157978549599647522e-02 1.878776699304580688e-01 -3.271210789680480957e-01 3.156347870826721191e-01 1.046610474586486816e-01 7.060525566339492798e-02 1.590392142534255981e-01 1.387929022312164307e-01 6.882879137992858887e-02
-9.551718831062316895e-03 -1.653668135404586792e-01 -9.496273845434188843e-02 2.441949397325515747e-01 -3.883156776428222656e-01 -5.455978587269783020e-02 4.837830364704132080e-02 -4.093583673238754272e-02 -1.759467720985412598e-01 -7.497140206396579742e-03 -2.852941453456878662e-01 2.928886935114860535e-02 -1.518196314573287964e-01 1.760808825492858887e-01 9.443496353924274445e-03 -1.309862881898880005e-01 -1.441909521818161011e-01 -1.541221737861633301e-01 -1.337708812206983566e-02 -1.151645854115486145e-01 2.608249187469482422e-01 -6.056406721472740173e-02 3.985267281532287598e-01 2.319674342870712280e-01 8.456728607416152954e-02 -8.025453239679336548e-02 2.876860201358795166e-01 2.770442366600036621e-01 -1.960545927286148071e-01 3.682663664221763611e-02 7.882195711135864258e-02 1.161472778767347336e-02
5.498903617262840271e-02 -2.956037819385528564e-01 -2.200924754142761230e-01 5.742980912327766418e-02 -4.107840061187744141e-01 6.820914894342422485e-02 2.378453314304351807e-02 -9.269943088293075562e-02 6.028734520077705383e-02 -2.724794484674930573e-02 9.469277411699295044e-02 4.285735487937927246e-01 -1.410796344280242920e-01 -7.671513408422470093e-02 1.202255580574274063e-02 7.088739424943923950e-02 -2.557202875614166260e-01 -8.078669756650924683e-02 1.459030508995056152e-01 -1.138589829206466675e-01 1.203307434916496277e-01 -9.447339177131652832e-02 9.935262799263000488e-02 2.295607924461364746e-01 -1.817494779825210571e-01 1.467105150222778320e-01 -1.238594017922878265e-02 -3.611674308776855469e-01 1.683318018913269043e-01 -4.188326373696327209e-02 -1.794366687536239624e-01 -8.797393739223480225e-02
-5.557090789079666138e-02 -6.680618971586227417e-02 -3.660687208175659180e-01 -1.517526656389236450e-01 -3.322817012667655945e-02 -3.090179264545440674e-01 -2.250178456306457520e-01 1.311573386192321777e-02 -3.379624485969543457e-01 2.059577405452728271e-02 1.486743390560150146e-01 2.779591381549835205e-01 -1.014550253748893738e-01 -7.139590382575988770e-02 1.816662997007369995e-01 -2.543013989925384521e-01 -2.603716254234313965e-01 4.602002725005149841e-02 3.671603202819824219e-01 -9.221941977739334106e-02 2.144970186054706573e-02 -8.061451464891433716e-02 1.630647853016853333e-02 8.196148276329040527e-02 1.225633025169372559e-01 3.773455694317817688e-02 -6.455990672111511230e-02 -1.415550112724304199e-01 -2.144505530595779419e-01 -4.417051747441291809e-02 -1.889385133981704712e-01 9.740579128265380859e-02
1.499180644750595093e-01 5.272115021944046021e-02 -1.850369721651077271e-01 3.454373776912689209e-02 -2.452461272478103638e-01 -1.385996490716934204e-01 -1.356649696826934814e-01 -2.351295761764049530e-02 -9.511249512434005737e-02 -3.309474885463714600e-02 1.014757975935935974e-01 8.785775303840637207e-02 -3.109690248966217041e-01 -1.931704133749008179e-01 5.000913515686988831e-02 -3.112835288047790527e-01 -2.751880586147308350e-01 1.264860033988952637e-01 1.454002317041158676e-02 1.239716112613677979e-01 6.432179361581802368e-02 -4.353592693805694580e-01 1.440519988536834717e-01 1.272017657756805420e-01 1.041381061077117920e-01 -2.529042065143585205e-01 -2.934818267822265625e-01 1.924251466989517212e-01 -1.043118759989738464e-01 1.016633659601211548e-01 3.363394178450107574e-03 -1.494029760360717773e-01
-4.135018587112426758e-02 -2.119652926921844482e-01 -2.082543969154357910e-01 -3.351714089512825012e-02 -1.504400521516799927e-01 -4.248883724212646484e-01 -8.880360424518585205e-02 -6.123725324869155884e-02 -2.416971176862716675e-01 -2.997290790081024170e-01 2.310521155595779419e-01 1.902103424072265625e-01 -2.098230570554733276e-01 2.475091964006423950e-01 2.209706753492355347e-01 3.214367479085922241e-02 -2.997671365737915039e-01 8.984139561653137207e-02 -1.249912083148956299e-01 -1.370334923267364502e-01 8.050836622714996338e-02 -2.035322487354278564e-01 1.249868795275688171e-01 6.391058862209320068e-02 1.925429850816726685e-01 -7.168203592300415039e-02 -6.470659375190734863e-02 1.626093685626983643e-02 1.540205031633377075e-01 -7.774552702903747559e-02 -1.082508862018585205e-01 -1.140516176819801331e-01
-9.673576056957244873e-02 1.172445192933082581e-01 -1.809565275907516479e-01 -4.320462048053741455e-02 -5.034850537776947021e-02 3.606162369251251221e-01 -7.834229618310928345e-02 -1.005220040678977966e-01 3.538728877902030945e-02 -7.852395623922348022e-02 -1.420893799513578415e-02 2.489037960767745972e-01 -3.057051897048950195e-01 -1.678107529878616333e-01 8.123821765184402466e-02 4.573624581098556519e-02 -2.051883935928344727e-01 -3.356370627880096436e-01 -7.458455115556716919e-02 -1.282167248427867889e-02 3.504635021090507507e-02 1.141228433698415756e-02 4.769712388515472412e-01 1.341898590326309204e-01 -1.768291592597961426e-01 -1.624875664710998535e-01 2.139961868524551392e-01 1.891596056520938873e-02 -8.009410649538040161e-02 9.019787609577178955e-02 -2.591525912284851074e-01 2.644940279424190521e-02
4.449477419257164001e-02 -4.145472645759582520e-01 -1.623209267854690552e-01 3.497888147830963135e-02 -1.909979432821273804e-01 -8.987053483724594116e-02 -3.030014038085937500e-01 -1.081868335604667664e-01 2.014508247375488281e-01 5.833154078572988510e-03 -1.447248160839080811e-01 5.237018316984176636e-02 -2.139793932437896729e-01 2.989077270030975342e-01 -9.739383123815059662e-03 -2.339332401752471924e-01 -3.959426283836364746e-01 -1.062534097582101822e-02 2.007444947957992554e-02 1.474519520998001099e-01 1.037458851933479309e-01 2.328979410231113434e-02 1.864964514970779419e-01 1.925362497568130493e-01 3.022858798503875732e-01 -1.200764998793601990e-02 -1.634572073817253113e-02 -1.248016357421875000e-01 2.659415267407894135e-02 5.517909303307533264e-02 -1.176255792379379272e-01 9.557546675205230713e-02
1.512638032436370850e-01 -1.417115628719329834e-01 2.799149453639984131e-01 1.046524122357368469e-01 -2.804278135299682617e-01 5.672910064458847046e-02 -1.664649546146392822e-01 -1.294666826725006104e-01 5.772408097982406616e-02 -9.490626305341720581e-02 1.306717544794082642e-01 8.213117718696594238e-02 -2.590802013874053955e-01 -1.263667792081832886e-01 3.670888021588325500e-02 -2.839267551898956299e-01 -2.980514466762542725e-01 -1.142450571060180664e-01 8.469585329294204712e-02 -1.480634957551956177e-01 4.797897860407829285e-02 -3.138175606727600098e-01 3.414288535714149475e-02 1.202515885233879089e-01 3.187215924263000488e-01 2.779006585478782654e-02 2.678357362747192383e-01 -3.764275833964347839e-02 8.537582308053970337e-02 1.023981571197509766e-01 -1.757086962461471558e-01 2.619929611682891846e-01
-4.171680286526679993e-02 -2.763735130429267883e-02 -4.272362887859344482e-01 -1.366589218378067017e-01 -1.390623301267623901e-01 -2.045868486166000366e-01 -1.259373426437377930e-01 -8.906694501638412476e-02 -1.726408004760742188e-01 7.950767129659652710e-02 -1.891702860593795776e-01 2.941420376300811768e-01 -2.503828704357147217e-01 -1.906462758779525757e-01 -2.915256097912788391e-02 -4.900340363383293152e-02 -1.148289293050765991e-01 -7.070706691592931747e-03 2.870761454105377197e-01 -1.086988896131515503e-01 1.002520620822906494e-01 -2.125604897737503052e-01 3.600231707096099854e-01 2.962693870067596436e-01 1.175773739814758301e-01 1.202779188752174377e-01 -8.095481246709823608e-02 -1.658595204353332520e-01 -3.187382966279983521e-02 -4.911273252218961716e-03 8.132828027009963989e-02 -2.202466875314712524e-02
-1.250603049993515015e-01 1.403070092201232910e-01 1.609282940626144409e-01 7.898323237895965576e-02 -3.935722112655639648e-01 5.433624610304832458e-02 -7.862860336899757385e-03 7.201431691646575928e-02 1.631160378456115723e-01 -2.092090845108032227e-01 -1.995602697134017944e-01 2.936685681343078613e-01 -3.737159967422485352e-01 3.705869242548942566e-02 -1.009150221943855286e-01 -1.627552956342697144e-01 -3.859092295169830322e-01 9.480098262429237366e-03 -1.012091934680938721e-01 1.207312345504760742e-01 -2.350904280319809914e-03 -1.474209427833557129e-01 2.546527981758117676e-01 1.125630661845207214e-01 -5.828895792365074158e-02 2.084285020828247070e-01 -7.457948476076126099e-02 -1.132447719573974609e-01 -1.662579029798507690e-01 -1.549602746963500977e-01 6.724403798580169678e-02 2.815184555947780609e-02
4.489963874220848083e-02 -1.466524600982666016e-01 -2.078798860311508179e-01 7.008539140224456787e-02 -1.732669472694396973e-01 1.031837612390518188e-01 -1.457457523792982101e-02 -1.801131814718246460e-01 -2.784815728664398193e-01 -2.268973588943481445e-01 1.891584694385528564e-01 1.556126773357391357e-01 -8.030609786510467529e-02 1.697324961423873901e-01 1.128521263599395752e-01 -3.413092792034149170e-01 2.613370493054389954e-02 2.544585429131984711e-02 2.712073177099227905e-02 -2.452997118234634399e-01 8.792332559823989868e-02 -2.442162483930587769e-02 5.473642945289611816e-01 -3.326683118939399719e-02 3.389837965369224548e-02 7.776632159948348999e-02 4.216945543885231018e-02 -1.071812212467193604e-01 -8.902224898338317871e-02 3.029314875602722168e-01 5.712759122252464294e-02 -8.255342394113540649e-02
-4.810742661356925964e-02 6.795348227024078369e-02 -2.454332858324050903e-01 4.531753659248352051e-01 -1.737606525421142578e-01 2.211433462798595428e-02 -2.547200396656990051e-02 -4.712467640638351440e-02 -1.647833175957202911e-02 6.941545754671096802e-02 8.645289391279220581e-02 1.510253250598907471e-01 -2.775646448135375977e-01 1.751685440540313721e-01 2.037341445684432983e-01 -3.341345191001892090e-01 4.492466524243354797e-02 2.193072251975536346e-02 -2.953443676233291626e-02 1.970257014036178589e-01 5.043960176408290863e-03 -1.523964852094650269e-01 3.427361845970153809e-01 -1.793678104877471924e-01 1.038256939500570297e-02 2.112350761890411377e-01 -5.309571325778961182e-02 -9.135361015796661377e-02 -2.969505488872528076e-01 8.666449040174484253e-02 -1.221582852303981781e-02 -1.756269931793212891e-01
-1.184974536299705505e-01 1.457752883434295654e-01 1.039452329277992249e-01 5.590211600065231323e-02 -3.073258697986602783e-01 -9.610932320356369019e-02 1.262185256928205490e-02 4.405296221375465393e-02 -1.920885778963565826e-02 -9.075749665498733521e-02 2.022293210029602051e-02 7.146853953599929810e-02 -9.939736127853393555e-02 -1.791238635778427124e-01 1.751812845468521118e-01 -2.056686133146286011e-01 -3.177370131015777588e-01 -7.735542207956314087e-02 8.173869550228118896e-02 -1.486971527338027954e-01 -1.496670693159103394e-01 -4.049047827720642090e-01 2.559210658073425293e-01 3.442689776420593262e-01 2.302572429180145264e-01 7.498683035373687744e-02 2.430834472179412842e-01 2.163003087043762207e-01 -1.757565736770629883e-01 -6.896948814392089844e-02 -2.397217787802219391e-03 -9.822887182235717773e-02
2.446418106555938721e-01 -1.367379277944564819e-01 -1.498584896326065063e-01 1.874867528676986694e-01 -1.534649878740310669e-01 2.634096704423427582e-02 -1.894833743572235107e-01 -2.558507956564426422e-02 -1.311260312795639038e-01 2.839069664478302002e-01 -1.103139016777276993e-02 1.155734583735466003e-01 -4.858530685305595398e-02 9.930720925331115723e-02 -7.488735020160675049e-02 4.489808157086372375e-02 -2.931255102157592773e-01 1.457791402935981750e-02 -2.063644491136074066e-02 -4.153099358081817627e-01 2.455290406942367554e-01 -3.406853079795837402e-01 1.088311970233917236e-01 2.440514266490936279e-01 1.834386438131332397e-01 2.168790698051452637e-01 -1.849273964762687683e-02 8.757019788026809692e-02 -1.478380411863327026e-01 -1.251127868890762329e-01 -1.337565928697586060e-01 1.449868530035018921e-01
-1.692557185888290405e-01 -2.479118853807449341e-02 1.219802629202604294e-02 1.700212359428405762e-01 -2.672364003956317902e-03 -1.141617819666862488e-01 9.182766079902648926e-02 -4.406404793262481689e-01 -9.477028250694274902e-02 1.311571151018142700e-01 -8.299470692873001099e-02 1.352219581604003906e-01 -3.462104499340057373e-01 9.677627682685852051e-02 9.192196279764175415e-02 -1.293799877166748047e-01 -5.066194385290145874e-02 -7.430107146501541138e-02 2.487624287605285645e-01 -2.022952139377593994e-01 2.227234989404678345e-01 1.185307428240776062e-01 1.717035770416259766e-01 4.479183256626129150e-02 1.535620838403701782e-01 1.281280815601348877e-01 1.249601840972900391e-01 4.062576219439506531e-02 -3.091714680194854736e-01 2.694495618343353271e-01 -5.346636101603507996e-02 -2.931268215179443359e-01
5.345206335186958313e-02 4.937544092535972595e-02 -8.678408712148666382e-02 2.786062061786651611e-01 1.264690011739730835e-01 7.469215989112854004e-02 1.599412527866661549e-03 -3.789916932582855225e-01 -2.504380941390991211e-01 -1.261470168828964233e-01 9.794557094573974609e-02 -7.805337756872177124e-02 9.485021978616714478e-02 1.205977201461791992e-01 2.898292243480682373e-01 -1.486842781305313110e-01 -3.985968530178070068e-01 -5.724308639764785767e-02 5.630616098642349243e-02 -1.925991922616958618e-01 -1.162369623780250549e-01 -1.542417258024215698e-01 2.212497293949127197e-01 1.649462282657623291e-01 -1.895047165453433990e-02 1.157631129026412964e-01 7.940405048429965973e-03 -7.888888567686080933e-02 1.224952861666679382e-01 3.037883713841438293e-02 -3.843519389629364014e-01 1.441972702741622925e-01
-9.218286722898483276e-02 -6.211334466934204102e-02 -1.780667752027511597e-01 1.348084956407546997e-01 -1.989347487688064575e-01 5.676688626408576965e-02 2.847330868244171143e-01 -2.738812565803527832e-01 7.844844460487365723e-02 1.700454740785062313e-04 -2.085779756307601929e-01 2.832673862576484680e-02 2.684470452368259430e-02 2.267042100429534912e-01 2.911211848258972168e-01 -4.735864996910095215e-01 -5.006734654307365417e-02 -1.266445517539978027e-01 -1.233229860663414001e-01 -2.105364799499511719e-01 2.301387041807174683e-01 -1.032835468649864197e-01 2.097825855016708374e-01 1.262172497808933258e-02 -4.117997363209724426e-03 1.248614341020584106e-01 8.358474820852279663e-02 -5.677083507180213928e-02 4.947553575038909912e-02 3.313826024532318115e-01 2.815753407776355743e-02 5.018360167741775513e-02
3.648677840828895569e-02 -1.178790479898452759e-01 1.380149126052856445e-01 2.181336134672164917e-01 -3.142872452735900879e-02 -1.279632449150085449e-01 -8.785778284072875977e-02 -1.409109085798263550e-01 -8.615304529666900635e-02 -1.796974614262580872e-02 -3.974566981196403503e-02 -7.916884124279022217e-02 -7.295677810907363892e-02 -1.599562913179397583e-01 4.241604506969451904e-01 -2.758426368236541748e-01 -3.014162778854370117e-01 1.791887879371643066e-01 1.539221219718456268e-02 -3.591382205486297607e-01 1.882660575211048126e-02 -3.750693500041961670e-01 2.505642473697662354e-01 1.167712286114692688e-01 9.560485929250717163e-02 -6.290776282548904419e-02 5.483938381075859070e-02 6.258270889520645142e-02 -2.034630477428436279e-01 -1.084908321499824524e-01 -1.523655056953430176e-01 -6.835020333528518677e-02
-1.346463710069656372e-01 -8.297332376241683960e-02 -1.184391975402832031e-01 3.063805699348449707e-01 2.129172533750534058e-01 -7.476336508989334106e-02 1.032486110925674438e-01 1.061166599392890930e-01 -1.620035916566848755e-01 -1.788339018821716309e-01 -7.769923657178878784e-02 6.168016418814659119e-02 -1.522603332996368408e-01 1.557065397500991821e-01 2.874764204025268555e-01 -2.545278966426849365e-01 -3.319963216781616211e-01 -4.784912988543510437e-02 1.448219758458435535e-03 -3.592660278081893921e-02 6.944875232875347137e-03 -1.940075159072875977e-01 7.615994662046432495e-02 1.929569393396377563e-01 2.282532155513763428e-01 2.639630436897277832e-01 1.146049275994300842e-01 3.771905601024627686e-02 -1.623500287532806396e-01 -1.832579672336578369e-01 -3.709242045879364014e-01 5.420858785510063171e-02
-1.171161085367202759e-01 1.184732466936111450e-02 -1.311729550361633301e-01 7.869903743267059326e-02 8.024588972330093384e-02 -1.675084233283996582e-01 -6.538391113281250000e-02 -1.967484802007675171e-01 -1.393923610448837280e-01 1.552233695983886719e-01 -1.880373358726501465e-01 3.582806885242462158e-01 -2.931260168552398682e-01 -9.819990396499633789e-02 1.644263565540313721e-01 -5.585921928286552429e-02 -2.269953340291976929e-01 -4.043589159846305847e-02 4.282507300376892090e-01 -1.161243543028831482e-01 2.867261767387390137e-01 -1.960033774375915527e-01 2.656522095203399658e-01 -1.813447661697864532e-02 1.783468946814537048e-02 -1.149239167571067810e-01 5.515543371438980103e-02 1.260639727115631104e-01 -1.716849654912948608e-01 -1.343775391578674316e-01 1.686421632766723633e-01 -4.777356982231140137e-02
2.879123436287045479e-03 4.520814120769500732e-02 1.554821617901325226e-03 8.238703012466430664e-02 -2.716230750083923340e-01 1.105783358216285706e-01 -1.507984567433595657e-02 -2.241991162300109863e-01 7.571823894977569580e-02 -1.764017790555953979e-01 -5.070133134722709656e-03 8.543123304843902588e-02 -1.707271337509155273e-01 6.092750653624534607e-02 2.606675922870635986e-01 -2.888239622116088867e-01 -3.342137932777404785e-01 -2.472508251667022705e-01 3.003704920411109924e-02 1.782570183277130127e-01 -1.173910573124885559e-01 -3.689875602722167969e-01 -5.845575779676437378e-02 1.513011753559112549e-01 2.492273747920989990e-01 4.499759152531623840e-02 1.386976689100265503e-01 -1.258678287267684937e-01 -5.081868544220924377e-02 2.624618709087371826e-01 1.591911166906356812e-02 2.712282240390777588e-01
3.782477378845214844e-01 2.209775894880294800e-01 -2.439159899950027466e-01 2.704011797904968262e-01 -2.121529877185821533e-01 1.245067715644836426e-01 -1.524834334850311279e-02 -2.310580015182495117e-02 5.786845833063125610e-02 1.279684752225875854e-01 -4.826695472002029419e-02 2.478456348180770874e-01 -1.535791456699371338e-01 1.237991750240325928e-01 7.596790045499801636e-02 -2.543063461780548096e-01 -1.807226985692977905e-01 -1.574126072227954865e-02 1.491511762142181396e-01 2.457994818687438965e-01 7.691454887390136719e-02 -2.203561663627624512e-01 1.707683503627777100e-01 1.440025269985198975e-01 1.171472221612930298e-01 2.357396185398101807e-01 1.768487095832824707e-01 1.501789391040802002e-01 -1.146356984972953796e-01 1.263819634914398193e-01 1.141044348478317261e-01 -1.901802569627761841e-01
7.612781226634979248e-02 -5.864516645669937134e-02 -1.655759513378143311e-01 3.177234232425689697e-01 -1.496368795633316040e-01 -5.362853780388832092e-02 -1.326871514320373535e-01 -3.166408538818359375e-01 -1.216800436377525330e-01 -5.630071461200714111e-02 1.073741838335990906e-01 -6.080077495425939560e-03 -1.959812194108963013e-01 -2.309645060449838638e-03 1.735212802886962891e-01 -5.130737423896789551e-01 9.727254509925842285e-03 1.155444607138633728e-02 4.939325898885726929e-02 -9.218089689966291189e-05 8.419059962034225464e-02 -1.164684295654296875e-01 3.842575550079345703e-01 -9.711054712533950806e-02 1.396082490682601929e-01 1.392800062894821167e-01 -2.675867173820734024e-03 -3.541689366102218628e-02 -3.203362822532653809e-01 1.534069627523422241e-01 -6.274122744798660278e-02 -8.553110063076019287e-02
-8.889506012201309204e-02 -1.597612649202346802e-01 -1.180825158953666687e-01 7.918214052915573120e-02 -1.679557710886001587e-01 -2.044768780469894409e-01 -2.820701003074645996e-01 1.949835270643234253e-01 -2.011130750179290771e-01 3.568228334188461304e-02 -1.009258255362510681e-02 4.169089496135711670e-01 -1.869073063135147095e-01 -1.474505513906478882e-01 -2.030017226934432983e-02 -1.496061980724334717e-01 -9.602454304695129395e-02 1.501103769987821579e-02 3.046619892120361328e-02 8.162466809153556824e-03 3.236782178282737732e-02 -3.831405937671661377e-01 3.686008751392364502e-01 7.719615846872329712e-02 2.526285313069820404e-02 2.611266374588012695e-01 8.816485106945037842e-02 -2.526283562183380127e-01 3.287326917052268982e-02 -5.497051402926445007e-02 2.770733647048473358e-02 1.351042538881301880e-01
2.197188287973403931e-01 -7.206170260906219482e-02 8.253664523363113403e-02 2.728305757045745850e-01 1.147479843348264694e-02 1.399758160114288330e-01 8.761119842529296875e-02 -4.848965108394622803e-01 -4.021279048174619675e-03 1.555570960044860840e-01 1.050816383212804794e-02 1.593404561281204224e-01 -2.245399951934814453e-01 -5.886106938123703003e-02 1.828295141458511353e-01 6.221252679824829102e-02 -3.291813433170318604e-01 7.498474791646003723e-03 1.863906979560852051e-01 -1.589716225862503052e-01 -1.170675829052925110e-01 -1.817222982645034790e-01 2.191913425922393799e-01 5.580966919660568237e-02 2.344639599323272705e-01 -3.094650106504559517e-03 -9.027455747127532959e-02 -1.317209899425506592e-01 8.272016048431396484e-02 -4.281955771148204803e-03 -3.107900619506835938e-01 -1.077540963888168335e-01
1.847671717405319214e-01 -1.102589294314384460e-01 -2.127167582511901855e-01 3.765300288796424866e-02 -2.659067809581756592e-01 -2.384965121746063232e-01 -1.776429414749145508e-01 -1.280408501625061035e-01 1.005331575870513916e-01 -6.111106276512145996e-02 -6.898818165063858032e-02 2.310504168272018433e-01 -2.136615961790084839e-01 1.291939467191696167e-01 1.391988992691040039e-01 1.246312111616134644e-01 -4.596391320228576660e-01 4.837005957961082458e-02 8.411072939634323120e-02 -1.431958079338073730e-01 1.760521233081817627e-01 2.283939570188522339e-01 1.435059010982513428e-01 2.823296561837196350e-02 1.875153630971908569e-01 2.658197283744812012e-01 -1.800909191370010376e-01 -2.447054833173751831e-01 -3.002508357167243958e-02 1.117357518523931503e-02 -4.349060729146003723e-02 1.243888810276985168e-01
-5.741903185844421387e-02 2.584181260317564011e-03 -2.815033793449401855e-01 -3.340023010969161987e-02 8.954504132270812988e-02 -1.008415147662162781e-01 -2.192199826240539551e-01 -3.260627090930938721e-01 -3.682473674416542053e-02 -1.890731006860733032e-01 1.946421265602111816e-01 5.208181589841842651e-02 -1.417714804410934448e-01 -1.293914020061492920e-01 1.764958798885345459e-01 -1.048587914556264877e-02 -2.331555187702178955e-01 -1.507191061973571777e-01 -1.817269027233123779e-01 -2.927058637142181396e-01 1.585762053728103638e-01 -1.082551181316375732e-01 1.795621514320373535e-01 -7.728526741266250610e-02 -9.362146258354187012e-02 -9.343401342630386353e-02 2.638136446475982666e-01 -2.234920859336853027e-01 -2.061349898576736450e-01 1.853448897600173950e-01 -3.117465674877166748e-01 1.266428083181381226e-01
-4.276459664106369019e-02 -3.338576257228851318e-01 2.641545832157135010e-01 -6.732719391584396362e-02 -1.322598010301589966e-01 -1.374974250793457031e-01 4.323197528719902039e-02 -1.288352608680725098e-01 -1.076764389872550964e-01 -6.844481825828552246e-02 -2.187286689877510071e-02 1.492749452590942383e-01 -3.591735064983367920e-01 -1.553305536508560181e-01 1.826971173286437988e-01 -2.923716902732849121e-01 -3.913628756999969482e-01 -2.122986316680908203e-01 -5.643052235245704651e-02 9.103181958198547363e-02 -4.926381632685661316e-02 -1.335505098104476929e-01 1.872887909412384033e-01 5.440621078014373779e-02 1.029729768633842468e-01 8.495266735553741455e-02 -4.225397482514381409e-02 -1.318703293800354004e-01 2.270432189106941223e-02 1.476345062255859375e-01 -1.677490621805191040e-01 3.017412424087524414e-01
1.602091789245605469e-01 -1.247058138251304626e-01 -4.712534695863723755e-02 2.880791425704956055e-01 4.332538321614265442e-02 1.392402052879333496e-01 5.680500343441963196e-02 -1.458518505096435547e-01 4.951891303062438965e-02 1.194873899221420288e-01 -1.065816730260848999e-01 4.153445363044738770e-02 -9.354145079851150513e-02 -2.492889761924743652e-02 3.088099062442779541e-01 -1.804439574480056763e-01 -2.998316586017608643e-01 6.893613189458847046e-02 -2.614089846611022949e-01 -2.225807607173919678e-01 1.162839308381080627e-01 -1.928105652332305908e-01 2.909313440322875977e-01 2.304329872131347656e-01 3.292453289031982422e-02 9.130086004734039307e-02 2.501589655876159668e-01 -8.895155787467956543e-02 -2.854407131671905518e-01 -1.465996801853179932e-01 -9.053421206772327423e-03 2.770730257034301758e-01
2.230283617973327637e-01 -3.703454509377479553e-02 -1.705006808042526245e-01 1.207937002182006836e-01 -2.058775573968887329e-01 -3.083291053771972656e-01 -1.956559419631958008e-01 -5.800585076212882996e-02 -1.126589328050613403e-01 -1.924424991011619568e-02 -8.255656063556671143e-02 -2.595414221286773682e-01 -1.570185720920562744e-01 6.665086746215820312e-02 7.090278714895248413e-02 6.922213733196258545e-02 -4.283786118030548096e-01 -5.591267719864845276e-02 -6.304689683020114899e-03 -1.309135407209396362e-01 3.692195117473602295e-01 -2.989402115345001221e-01 2.036515772342681885e-01 2.476429492235183716e-01 3.171916306018829346e-02 1.729527711868286133e-01 5.533122271299362183e-02 -3.151887282729148865e-02 -7.221163064241409302e-02 -1.486213803291320801e-01 -3.982583805918693542e-02 -6.169667094945907593e-02
8.299195766448974609e-02 -1.465005874633789062e-01 1.011900529265403748e-01 2.676543593406677246e-01 4.296919330954551697e-02 -9.235636889934539795e-02 -1.561097800731658936e-01 4.450586810708045959e-02 -1.251037865877151489e-01 -2.310290485620498657e-01 -1.484720557928085327e-01 2.695182897150516510e-02 -5.900996178388595581e-02 1.371323451166972518e-04 3.019951283931732178e-01 -2.307722270488739014e-01 -3.871387541294097900e-01 4.738728981465101242e-03 1.125780269503593445e-01 -1.519483029842376709e-01 5.756339430809020996e-02 -2.267172336578369141e-01 1.221466064453125000e-01 7.092559337615966797e-02 3.128606379032135010e-01 -1.321596056222915649e-01 1.161891147494316101e-01 -1.195014547556638718e-02 -9.199625998735427856e-02 -1.719026714563369751e-01 -4.167029559612274170e-01 -1.110791489481925964e-01
8.014582842588424683e-02 -2.557009160518646240e-01 -1.990499198436737061e-01 1.084832176566123962e-01 -2.310512363910675049e-01 5.914822220802307129e-02 -8.733952045440673828e-02 -8.229570090770721436e-02 -5.215194821357727051e-02 -5.368249118328094482e-02 6.403169780969619751e-02 2.677384316921234131e-01 -2.594712376594543457e-01 -3.772918879985809326e-02 -2.418746054172515869e-02 -2.500535845756530762e-01 -3.732744455337524414e-01 -2.082959264516830444e-01 -1.195879802107810974e-01 -2.769241854548454285e-02 -5.885114520788192749e-02 -3.872919976711273193e-01 8.742867410182952881e-02 4.871409013867378235e-02 2.759028971195220947e-01 2.995266951620578766e-02 -4.536239057779312134e-02 1.217250898480415344e-01 3.149358928203582764e-01 -1.839248985052108765e-01 5.866569653153419495e-02 2.570076845586299896e-02
9.226682782173156738e-02 -3.969117626547813416e-02 -1.131556034088134766e-01 3.606655001640319824e-01 -4.339915886521339417e-02 2.535133995115756989e-02 6.374151259660720825e-02 -2.051053941249847412e-01 2.345910072326660156e-01 1.131589151918888092e-02 -2.177318781614303589e-01 8.147909305989742279e-03 -3.581076115369796753e-02 3.287926316261291504e-01 -4.350394010543823242e-02 -1.426263153553009033e-01 -2.970951795578002930e-01 -6.425432860851287842e-02 9.498400986194610596e-02 -1.448962688446044922e-01 1.313572078943252563e-01 -3.230646550655364990e-01 1.927701942622661591e-02 6.370034068822860718e-02 2.620092332363128662e-01 -4.742277413606643677e-02 -3.967940211296081543e-01 7.088537793606519699e-03 -3.324130550026893616e-02 1.341833323240280151e-01 -2.602882981300354004e-01 -1.986158825457096100e-02
-5.236220732331275940e-02 -6.830590218305587769e-02 -2.175735495984554291e-02 2.008400708436965942e-01 -6.398933380842208862e-02 -9.095023572444915771e-02 1.230085790157318115e-01 -8.504562824964523315e-02 -1.237874925136566162e-01 -8.206083625555038452e-02 -2.609823048114776611e-01 4.402090907096862793e-01 -4.076616466045379639e-01 -9.389952570199966431e-02 2.876985073089599609e-01 -1.674613803625106812e-01 1.528854370117187500e-01 -9.278191626071929932e-02 1.938205361366271973e-01 8.141767233610153198e-02 -1.309501845389604568e-02 6.807838380336761475e-02 1.757624894380569458e-01 1.032067015767097473e-01 -1.567025035619735718e-01 8.989921212196350098e-02 -2.008714154362678528e-02 -7.765240222215652466e-02 -2.236048430204391479e-01 3.624964877963066101e-02 -3.659077286720275879e-01 2.189851365983486176e-02
-1.470842957496643066e-01 3.127429261803627014e-02 7.828222215175628662e-02 2.536663413047790527e-01 -1.816452443599700928e-01 -1.270940992981195450e-02 2.518039047718048096e-01 -2.749916166067123413e-02 -1.442216634750366211e-01 -1.413068771362304688e-01 -1.657162792980670929e-02 1.899431049823760986e-01 -2.683812677860260010e-01 1.494608223438262939e-01 -1.347829550504684448e-01 -1.287423633038997650e-02 -2.291226536035537720e-01 -1.403179913759231567e-01 -2.103471942245960236e-02 -2.699632048606872559e-01 1.762875467538833618e-01 -2.173964530229568481e-01 5.386170148849487305e-01 -9.187153726816177368e-02 -6.026725098490715027e-02 4.901774972677230835e-02 4.985024034976959229e-02 6.858402863144874573e-03 -6.337874382734298706e-02 1.124306097626686096e-01 2.678766548633575439e-01 -1.993065699934959412e-02
1.420352458953857422e-01 -2.247575074434280396e-01 5.572843924164772034e-02 1.398088759742677212e-03 4.289360716938972473e-02 -1.771145313978195190e-01 -2.780920565128326416e-01 -1.297835633158683777e-02 -1.645443588495254517e-01 -5.665495619177818298e-02 -1.822611093521118164e-01 1.826460063457489014e-01 -2.531510591506958008e-01 4.637379348278045654e-01 1.436848789453506470e-01 -5.709950998425483704e-02 -3.253944516181945801e-01 2.505639195442199707e-01 1.097989976406097412e-01 -3.080659545958042145e-02 8.038992434740066528e-02 2.438017167150974274e-02 2.076390236616134644e-01 2.463136315345764160e-01 -2.337868213653564453e-01 -8.633098751306533813e-02 2.015479207038879395e-01 5.581552162766456604e-02 -4.440688528120517731e-03 5.133741721510887146e-02 -1.132636889815330505e-01 -4.173622652888298035e-02
1.646346896886825562e-01 -8.209316432476043701e-02 -1.585423052310943604e-01 4.448500648140907288e-02 -2.130028903484344482e-01 -1.760427057743072510e-01 -1.657943427562713623e-02 -2.422140240669250488e-01 -2.015110403299331665e-01 1.502894461154937744e-01 7.531041651964187622e-02 1.104700043797492981e-01 -1.763858199119567871e-01 3.084794431924819946e-02 -1.082615256309509277e-01 6.792559474706649780e-02 -3.518067002296447754e-01 -1.196653675287961960e-02 1.029213052242994308e-02 -3.107188045978546143e-01 3.489600121974945068e-01 -2.363722771406173706e-01 2.198000065982341766e-02 5.859751999378204346e-02 1.962753683328628540e-01 1.595708429813385010e-01 -2.709439769387245178e-02 2.162091583013534546e-01 -9.483359009027481079e-02 2.682302892208099365e-02 -3.869167268276214600e-01 3.551058098673820496e-02
7.917433232069015503e-02 2.637372910976409912e-01 8.118015527725219727e-02 3.942134603857994080e-02 1.128266826272010803e-01 -1.486228108406066895e-01 -2.167585492134094238e-01 2.716459333896636963e-02 4.598444327712059021e-02 1.786799877882003784e-01 -4.398451745510101318e-02 2.116061449050903320e-01 -3.002054691314697266e-01 9.388970583677291870e-02 9.964193403720855713e-02 -6.782167404890060425e-02 -3.585916459560394287e-01 -4.354932904243469238e-02 -1.732960343360900879e-01 8.456352353096008301e-02 9.633467346429824829e-02 -4.967938959598541260e-01 2.815022170543670654e-01 2.331077456474304199e-01 2.196138352155685425e-02 -3.155205771327018738e-02 8.525847643613815308e-02 -1.250737756490707397e-01 -3.195427730679512024e-02 1.349475681781768799e-01 -1.931561082601547241e-01 -3.167531639337539673e-02
4.849931970238685608e-02 -4.522394388914108276e-02 -1.905901134014129639e-01 2.042213529348373413e-01 -3.919946551322937012e-01 -6.753642112016677856e-02 1.302911490201950073e-01 9.410773217678070068e-02 -8.632007241249084473e-02 -8.323348313570022583e-02 -4.086764454841613770e-01 2.072098404169082642e-01 -3.661165833473205566e-01 5.709857866168022156e-02 -6.140005216002464294e-02 -2.425109595060348511e-01 -1.397388279438018799e-01 -1.758181005716323853e-01 7.755541801452636719e-02 -1.183670088648796082e-01 8.119226247072219849e-02 -9.787595272064208984e-02 1.786607056856155396e-01 1.980658620595932007e-01 1.665921658277511597e-01 1.027536857873201370e-02 1.984480172395706177e-01 1.807413399219512939e-01 4.075791221112012863e-03 1.794248372316360474e-01 8.846284449100494385e-02 1.075870692729949951e-01
9.732310473918914795e-02 -2.897384464740753174e-01 6.565619260072708130e-02 3.295590579509735107e-01 -2.248484641313552856e-01 -2.268230020999908447e-01 -2.847878038883209229e-01 -2.306285351514816284e-01 1.558383256196975708e-01 5.753315612673759460e-02 -1.301115602254867554e-01 1.516664475202560425e-01 -3.400512337684631348e-01 -4.387832805514335632e-02 -1.205894500017166138e-01 -4.495218396186828613e-02 -3.248003423213958740e-01 -1.340352892875671387e-01 -1.130483001470565796e-01 -7.218302041292190552e-02 2.602070271968841553e-01 -4.000440612435340881e-02 -7.242003828287124634e-02 -3.850605711340904236e-02 -5.768726021051406860e-02 -1.707251369953155518e-01 4.451746866106987000e-02 -1.161395013332366943e-01 1.789372973144054413e-02 -3.853594511747360229e-02 -2.832158505916595459e-01 -9.090001881122589111e-02
3.565205633640289307e-02 -2.185269594192504883e-01 1.759787499904632568e-01 2.428664863109588623e-01 -2.380919083952903748e-02 1.644001305103302002e-01 5.180363729596138000e-02 -1.423504352569580078e-01 1.684030145406723022e-02 -3.493522107601165771e-02 -1.759242266416549683e-01 1.135769188404083252e-01 -1.678137332201004028e-01 7.737194001674652100e-02 3.693353533744812012e-01 -2.017180472612380981e-01 -4.090343713760375977e-01 5.493063014000654221e-03 -1.101665571331977844e-01 2.859412878751754761e-02 1.912615746259689331e-01 -1.714371591806411743e-01 2.137962281703948975e-01 1.522133778780698776e-02 -1.254047155380249023e-01 3.424909710884094238e-01 2.095645666122436523e-01 5.649439245462417603e-02 -1.579418629407882690e-01 -6.025867164134979248e-02 -2.326213382184505463e-02 2.289583235979080200e-01
2.077412903308868408e-01 -1.018138453364372253e-01 -1.183775961399078369e-01 1.590608209371566772e-01 -1.290600597858428955e-01 1.047943979501724243e-01 -7.768547534942626953e-02 -2.509352564811706543e-01 1.440537124872207642e-01 -1.376407295465469360e-01 2.428969144821166992e-01 -1.474377065896987915e-01 -2.216321974992752075e-01 5.300528183579444885e-02 1.369542628526687622e-01 8.592573553323745728e-02 -4.713021814823150635e-01 -1.489663124084472656e-01 -2.356988564133644104e-02 -1.005467548966407776e-01 1.265164464712142944e-01 -3.062687814235687256e-01 1.585775613784790039e-01 7.659955322742462158e-02 2.033512294292449951e-01 -6.272883713245391846e-02 2.242263406515121460e-02 1.612249314785003662e-01 -1.798969954252243042e-01 2.106853723526000977e-01 -2.546815276145935059e-01 -5.308920890092849731e-02
1.055658608675003052e-01 1.364944726228713989e-01 -4.961341992020606995e-02 -8.809498697519302368e-02 -1.637015342712402344e-01 -3.104908205568790436e-02 -9.745208173990249634e-02 -4.908980056643486023e-02 -2.075776755809783936e-01 -5.647947266697883606e-02 5.172163993120193481e-02 2.169591635465621948e-01 -4.043439328670501709e-01 1.837282478809356689e-01 2.062644213438034058e-01 -2.017559856176376343e-01 -2.511962354183197021e-01 1.964567601680755615e-01 -1.158571057021617889e-02 -1.063369661569595337e-01 -1.885816603899002075e-01 -2.799878418445587158e-01 1.571577489376068115e-01 3.486970067024230957e-01 1.475082784891128540e-01 8.468494564294815063e-02 -5.979644134640693665e-02 2.100085765123367310e-01 8.335506543517112732e-03 2.062139809131622314e-01 1.487571746110916138e-01 1.705749928951263428e-01
-9.440981596708297729e-02 2.040494792163372040e-02 2.681024605408310890e-03 9.312701225280761719e-02 -3.168374300003051758e-01 -8.933211117982864380e-02 -1.471902877092361450e-01 -2.361343502998352051e-01 4.232339415466412902e-05 -1.600870639085769653e-01 -1.849800907075405121e-02 1.088408827781677246e-01 -3.721826374530792236e-01 -8.253359049558639526e-02 -2.349517121911048889e-02 -7.394380122423171997e-02 -5.308246985077857971e-02 1.594977825880050659e-01 -2.791473865509033203e-01 -2.090211063623428345e-01 -7.307817786931991577e-02 -2.293394058942794800e-01 2.643318772315979004e-01 1.774186939001083374e-01 3.165788352489471436e-01 8.250367641448974609e-02 2.222459614276885986e-01 7.647926360368728638e-02 -8.669760078191757202e-02 -1.994560658931732178e-01 -2.793335318565368652e-01 -1.013813540339469910e-01
1.954126805067062378e-01 -1.119843721389770508e-01 -4.388312250375747681e-02 1.896474510431289673e-01 -1.338062807917594910e-02 -3.653092309832572937e-02 4.392287880182266235e-02 -2.041842043399810791e-01 2.140851318836212158e-01 2.412455156445503235e-02 -2.912706434726715088e-01 8.094278723001480103e-02 -8.681625872850418091e-02 -9.163554012775421143e-02 2.988742887973785400e-01 -4.642427712678909302e-02 -2.777406275272369385e-01 3.344549331814050674e-03 1.066695805639028549e-02 -1.677886545658111572e-01 1.971201002597808838e-01 -3.347148895263671875e-01 1.835091710090637207e-01 2.861575484275817871e-01 -1.027456000447273254e-01 9.461309015750885010e-02 2.154250442981719971e-01 -6.100613623857498169e-02 -2.583492994308471680e-01 -5.271729454398155212e-02 -1.509956717491149902e-01 2.952903211116790771e-01
-7.959329336881637573e-02 4.778234288096427917e-03 -2.202576100826263428e-01 1.394615322351455688e-01 -3.158387243747711182e-01 1.151329576969146729e-01 1.037033647298812866e-01 -1.859280019998550415e-01 -1.163026243448257446e-01 -1.575307399034500122e-01 -1.595996022224426270e-01 4.273640215396881104e-01 -3.410365283489227295e-01 9.517389535903930664e-02 1.630343794822692871e-01 -3.518028259277343750e-01 -1.213071774691343307e-02 -9.488316625356674194e-02 4.817623272538185120e-02 1.336037814617156982e-01 -2.825389429926872253e-02 -1.293680369853973389e-01 1.671162694692611694e-01 9.210859239101409912e-02 -8.234816789627075195e-02 -2.087776660919189453e-01 -1.981934607028961182e-01 1.560351997613906860e-01 1.202000752091407776e-01 1.125706359744071960e-01 -1.435669213533401489e-01 1.365781668573617935e-02
4.091144353151321411e-02 1.312355846166610718e-01 -8.617237955331802368e-02 6.542988866567611694e-02 -4.183969646692276001e-02 4.804599098861217499e-03 9.826461225748062134e-02 -2.891483306884765625e-01 -1.751432120800018311e-01 -4.947353899478912354e-02 -1.730622500181198120e-01 7.444503903388977051e-02 -1.830108761787414551e-01 2.425362728536128998e-02 9.352458268404006958e-02 -1.784477382898330688e-01 -5.633074641227722168e-01 -2.029177099466323853e-01 -4.356427863240242004e-02 2.222628593444824219e-01 -3.171522170305252075e-02 -2.775571346282958984e-01 1.788766831159591675e-01 5.493386834859848022e-02 -1.990676298737525940e-02 -1.240364462137222290e-01 -1.453805267810821533e-01 1.544000953435897827e-01 -2.002082169055938721e-01 3.201048970222473145e-01 6.541440635919570923e-02 -2.528662793338298798e-02
1.050893142819404602e-01 1.512490306049585342e-02 -6.242293491959571838e-02 8.450705558061599731e-02 7.516045123338699341e-02 1.881000399589538574e-01 -2.993296682834625244e-01 1.117603704333305359e-01 -1.986738443374633789e-01 1.711574010550975800e-02 4.954908415675163269e-02 3.346854150295257568e-01 -5.254754424095153809e-01 1.922094821929931641e-01 2.935687638819217682e-02 -2.092835307121276855e-01 -3.123233914375305176e-01 -1.356586068868637085e-01 -4.987520352005958557e-02 -2.021140456199645996e-01 7.773046940565109253e-02 -1.268506199121475220e-01 -2.736582234501838684e-02 5.799172446131706238e-02 -1.015202254056930542e-01 6.585164368152618408e-02 1.086350679397583008e-01 1.953631192445755005e-01 -2.025717496871948242e-01 8.247365057468414307e-02 1.219585537910461426e-01 9.875141829252243042e-02
-4.661372676491737366e-02 5.279647186398506165e-03 -8.447975851595401764e-03 -7.873908616602420807e-03 -2.897386252880096436e-01 1.806318312883377075e-01 -5.936158448457717896e-02 -1.246569231152534485e-01 6.906913220882415771e-02 8.173202723264694214e-02 6.263633817434310913e-02 1.035020276904106140e-01 -2.009116560220718384e-01 1.576460450887680054e-01 1.410656124353408813e-01 1.000367254018783569e-01 -1.995967626571655273e-01 -5.593416839838027954e-02 7.251125294715166092e-03 -4.604213684797286987e-02 1.625305712223052979e-01 -2.763962149620056152e-01 1.390761137008666992e-01 6.560277193784713745e-02 -1.204002723097801208e-01 -4.909091442823410034e-02 4.960872828960418701e-01 -1.199075113981962204e-02 -4.213477969169616699e-01 1.353487521409988403e-01 -3.303130269050598145e-01 -3.325442969799041748e-02
-9.463814087212085724e-03 -6.476945430040359497e-02 -2.509201765060424805e-01 4.019769728183746338e-01 -1.815927624702453613e-01 -1.057741418480873108e-01 1.124843880534172058e-01 -3.343218863010406494e-01 -9.443487972021102905e-02 -6.582824140787124634e-02 1.888008862733840942e-01 1.067637875676155090e-01 -9.226094931364059448e-02 2.610014081001281738e-01 4.539546743035316467e-02 -3.639685213565826416e-01 -1.935996860265731812e-02 -5.519667267799377441e-02 5.704571679234504700e-02 -4.076192528009414673e-02 -9.699036926031112671e-02 -1.072003766894340515e-01 3.941650390625000000e-01 -1.265772134065628052e-01 -1.036272421479225159e-01 1.786169856786727905e-01 1.837869733572006226e-02 -1.266748458147048950e-01 -1.116303727030754089e-01 1.300867348909378052e-01 6.268396228551864624e-02 -1.953291147947311401e-01
8.523556590080261230e-02 -2.969636954367160797e-02 -1.156099960207939148e-01 1.625846177339553833e-01 -9.196060150861740112e-02 9.606408327817916870e-02 2.581866681575775146e-01 -3.414682149887084961e-01 4.284109920263290405e-02 1.088810339570045471e-01 -1.860599517822265625e-01 1.834881752729415894e-01 -2.375486195087432861e-01 -1.894330419600009918e-02 1.278157681226730347e-01 -3.993327617645263672e-01 -2.036132365465164185e-01 -7.937652617692947388e-02 -7.448276877403259277e-02 -2.815100550651550293e-01 1.613828986883163452e-01 1.144035980105400085e-01 2.734518647193908691e-01 -8.279988914728164673e-02 -1.538050323724746704e-01 -5.467953160405158997e-02 -5.295449122786521912e-02 1.083368808031082153e-01 -2.006422132253646851e-01 2.420915663242340088e-01 -1.181785911321640015e-01 1.708848923444747925e-01
5.414953455328941345e-03 -8.882976323366165161e-02 -1.366379559040069580e-01 1.531103253364562988e-01 -2.806495428085327148e-01 1.080587357282638550e-01 2.332184091210365295e-02 5.436403676867485046e-02 2.393778562545776367e-01 -4.788867756724357605e-02 -1.428910940885543823e-01 1.923121958971023560e-01 -1.574619263410568237e-01 7.855132222175598145e-02 1.472523361444473267e-01 1.843447089195251465e-01 -3.432102799415588379e-01 -5.563011765480041504e-02 1.991964131593704224e-01 -2.489498555660247803e-01 1.041900645941495895e-02 -1.386982202529907227e-01 4.553908109664916992e-01 -6.007892265915870667e-02 -1.523104161024093628e-01 1.051879227161407471e-01 -7.289156317710876465e-02 -2.340394407510757446e-01 2.282120138406753540e-01 -1.631444692611694336e-01 -1.122388690710067749e-01 -1.177930235862731934e-01
-2.592420279979705811e-01 5.689957365393638611e-02 -1.594001650810241699e-01 -8.006217330694198608e-02 -2.409240007400512695e-01 -2.162455320358276367e-01 1.161153335124254227e-02 -1.685696691274642944e-01 -3.571260347962379456e-02 7.551666349172592163e-03 -3.681358993053436279e-01 2.983193099498748779e-01 -3.118842840194702148e-01 4.331240057945251465e-02 -5.343453213572502136e-02 -1.544660776853561401e-01 -2.909173071384429932e-01 -2.594385445117950439e-01 2.066666483879089355e-01 -7.293396443128585815e-02 5.530535057187080383e-02 -2.932524383068084717e-01 1.730465292930603027e-01 -1.521511282771825790e-02 2.338152676820755005e-01 -1.235881894826889038e-01 3.851915150880813599e-02 -5.098062381148338318e-02 -8.382192254066467285e-02 7.663691788911819458e-02 7.367584854364395142e-02 3.330203890800476074e-02
1.577893085777759552e-02 4.239880479872226715e-03 -1.627162545919418335e-01 1.098661050200462341e-01 -2.829303443431854248e-01 -2.951287627220153809e-01 7.126301527023315430e-02 -4.734373092651367188e-02 -1.076058521866798401e-01 4.219388123601675034e-03 -2.056628912687301636e-01 3.153984546661376953e-01 -3.129665851593017578e-01 -7.238695770502090454e-02 -1.251223310828208923e-02 -1.159159615635871887e-01 -2.311517149209976196e-01 6.048567593097686768e-02 -3.705017641186714172e-02 -7.771976292133331299e-02 1.674802750349044800e-01 -8.984440937638282776e-03 1.583903580904006958e-01 3.755407929420471191e-01 -6.572117656469345093e-02 2.123416662216186523e-01 4.400775432586669922e-01 2.067754790186882019e-02 5.989969521760940552e-02 1.574705354869365692e-02 4.942678287625312805e-02 8.960991352796554565e-02
1.609030552208423615e-02 1.334725469350814819e-01 -1.352644711732864380e-02 3.378181755542755127e-01 -1.077782139182090759e-01 7.444734126329421997e-02 2.718358039855957031e-01 -4.304003342986106873e-02 -1.041099205613136292e-01 4.872749000787734985e-02 -2.673003971576690674e-01 3.274095654487609863e-01 -1.281280815601348877e-01 1.510582417249679565e-01 2.199949175119400024e-01 -3.484717011451721191e-01 -2.295513600111007690e-01 6.796275824308395386e-02 4.493620246648788452e-02 -1.942842602729797363e-01 2.228738218545913696e-01 2.100176960229873657e-01 4.212510958313941956e-02 1.703370660543441772e-01 3.326636552810668945e-02 -3.224129378795623779e-01 7.147857546806335449e-02 5.426779016852378845e-02 -4.316592961549758911e-02 1.625409573316574097e-01 2.624483406543731689e-02 1.003026738762855530e-01
-4.376000165939331055e-02 -2.172096222639083862e-01 -2.771866880357265472e-02 8.525080978870391846e-02 -1.496803015470504761e-01 -7.106441259384155273e-02 1.374864578247070312e-01 -7.447069883346557617e-02 1.724520465359091759e-03 -2.725093960762023926e-01 -7.959266752004623413e-02 2.917931377887725830e-01 -4.646163284778594971e-01 -3.382769413292407990e-03 1.785285472869873047e-01 -1.430654525756835938e-01 -6.237216666340827942e-02 1.057500913739204407e-01 8.762419223785400391e-02 -1.479363590478897095e-01 -2.367752492427825928e-01 -4.570908844470977783e-01 -6.531827151775360107e-02 -6.810766458511352539e-02 -1.215698346495628357e-01 1.453279107809066772e-01 6.670594215393066406e-02 -1.317130401730537415e-03 2.834830246865749359e-02 1.412715911865234375e-01 -7.557696849107742310e-02 -2.676628232002258301e-01
1.163347810506820679e-01 3.287085890769958496e-02 -2.039444595575332642e-01 2.333526313304901123e-01 -3.285821974277496338e-01 7.387089729309082031e-02 -4.158826544880867004e-02 -1.070660203695297241e-01 -6.580650806427001953e-02 -6.628614850342273712e-03 -3.312054276466369629e-01 1.910146474838256836e-01 -1.638373285531997681e-01 3.193988278508186340e-02 2.770104259252548218e-02 -2.559795975685119629e-01 -7.986433804035186768e-02 -3.262535319663584232e-04 4.343920052051544189e-01 2.433313056826591492e-02 3.504036739468574524e-02 -3.615974634885787964e-02 4.197598695755004883e-01 -2.108493149280548096e-01 -1.398716121912002563e-01 -9.466587007045745850e-02 -1.157058626413345337e-01 8.845076709985733032e-02 -5.058036372065544128e-02 4.333032295107841492e-02 -2.012676298618316650e-01 6.685581058263778687e-02
-3.573509305715560913e-02 -9.663556516170501709e-02 -6.910128146409988403e-02 7.903274893760681152e-02 -2.260571867227554321e-01 -1.722136437892913818e-01 -1.120773404836654663e-01 1.064405664801597595e-01 1.845577359199523926e-01 2.232967466115951538e-01 -1.288440674543380737e-01 -1.188737303018569946e-01 -4.361980259418487549e-01 -6.063181906938552856e-02 -8.790583349764347076e-03 -1.899732500314712524e-01 -4.348958730697631836e-01 -1.866016536951065063e-01 -4.169804230332374573e-02 -1.882717311382293701e-01 5.780296027660369873e-02 -1.362737864255905151e-01 1.034071296453475952e-01 -1.938875168561935425e-01 7.272312045097351074e-02 -2.800302207469940186e-01 2.718793153762817383e-01 7.576163113117218018e-02 -1.262589544057846069e-01 -1.369766332209110260e-02 -1.146501749753952026e-01 7.051301747560501099e-02
-4.350759088993072510e-02 2.869537845253944397e-02 -6.385171413421630859e-02 3.066536597907543182e-02 -1.449817717075347900e-01 5.091672018170356750e-02 -1.447655446827411652e-02 -2.160424888134002686e-01 -1.499350368976593018e-01 2.386093139648437500e-01 -1.659225225448608398e-01 2.875044569373130798e-02 -3.801535665988922119e-01 5.269870162010192871e-01 -1.366050541400909424e-01 -1.586488336324691772e-01 -2.296903580427169800e-01 -1.481114625930786133e-01 -7.775457948446273804e-02 -2.256321758031845093e-01 5.922729149460792542e-02 -3.105172514915466309e-01 1.964412331581115723e-01 -5.892377812415361404e-03 -5.956284585408866405e-04 -4.558491334319114685e-02 -6.426567584276199341e-02 8.638559281826019287e-02 -1.669267266988754272e-01 -1.037350371479988098e-01 5.607888847589492798e-02 1.493033170700073242e-01
-1.488322168588638306e-01 1.442315578460693359e-01 -2.931695245206356049e-02 9.629623964428901672e-03 -3.968473672866821289e-01 -1.564447730779647827e-01 8.640030771493911743e-02 -2.099052071571350098e-01 2.146250382065773010e-02 -2.736371383070945740e-02 -1.748271100223064423e-02 6.643366068601608276e-02 -1.714416593313217163e-01 -1.954236626625061035e-02 2.368242479860782623e-02 -2.578693330287933350e-01 -2.689758837223052979e-01 1.762921959161758423e-01 -2.547162473201751709e-01 -1.986618936061859131e-01 -4.591979552060365677e-03 -1.865710765123367310e-01 2.384510785341262817e-01 1.989385485649108887e-01 2.759258747100830078e-01 1.211727634072303772e-01 -5.717568844556808472e-02 6.542092561721801758e-02 -1.246618106961250305e-01 -3.134943842887878418e-01 -2.381441593170166016e-01 -1.091231703758239746e-01
-1.900572031736373901e-01 8.818541467189788818e-02 6.615795195102691650e-02 1.745454519987106323e-01 -1.755626350641250610e-01 -1.671837568283081055e-01 4.635076597332954407e-02 -5.882149189710617065e-02 -1.136378049850463867e-01 -3.115779720246791840e-02 -8.758430927991867065e-02 4.414092749357223511e-02 -2.204552441835403442e-01 -3.243399858474731445e-01 -4.966363310813903809e-02 -2.615507245063781738e-01 -1.634010970592498779e-01 2.109560556709766388e-02 -1.291206330060958862e-01 -3.073947727680206299e-01 1.601867824792861938e-01 -1.004290133714675903e-01 1.773313581943511963e-01 2.570639252662658691e-01 2.322904765605926514e-01 -5.535735934972763062e-02 1.489764750003814697e-01 -1.196472272276878357e-01 -2.090362012386322021e-01 -1.558666527271270752e-01 -4.115791022777557373e-01 -7.872945815324783325e-02
1.682710647583007812e-01 -3.125884532928466797e-01 -4.577900841832160950e-02 1.316763311624526978e-01 -2.820733003318309784e-02 -1.264263782650232315e-02 -1.452565342187881470e-01 -9.449405223131179810e-02 -2.320335656404495239e-01 -1.952218823134899139e-02 4.182340949773788452e-02 1.260456293821334839e-01 -2.637395858764648438e-01 1.388450115919113159e-01 2.522756159305572510e-01 -3.078025020658969879e-02 -2.335921674966812134e-01 -2.031562626361846924e-01 8.860055357217788696e-02 -3.930965065956115723e-02 -1.677795648574829102e-01 -2.423213273286819458e-01 1.735964119434356689e-01 1.240343376994132996e-01 -4.275486804544925690e-03 2.714188694953918457e-01 6.661377847194671631e-02 -3.392764329910278320e-01 -1.646615751087665558e-02 3.591371178627014160e-01 1.933134645223617554e-01 -2.818484976887702942e-02
-1.479658577591180801e-02 -5.909870564937591553e-02 -2.676406204700469971e-01 2.400524169206619263e-01 2.149563096463680267e-02 1.411806093528866768e-03 2.992398850619792938e-02 -3.022243976593017578e-01 -1.760633885860443115e-01 2.776770852506160736e-02 2.184245884418487549e-01 5.400516092777252197e-02 -2.431591600179672241e-01 6.821236759424209595e-02 1.630611717700958252e-01 -5.034397244453430176e-01 1.459240564145147800e-03 3.734758123755455017e-03 9.918555617332458496e-02 5.499603226780891418e-02 1.639400571584701538e-01 -5.850026383996009827e-02 3.750310540199279785e-01 -4.993861913681030273e-02 1.492741554975509644e-01 1.901261210441589355e-01 1.066777929663658142e-01 3.953164443373680115e-02 -2.006558030843734741e-01 1.074085906147956848e-01 3.053140640258789062e-02 -1.941471397876739502e-01
2.644832134246826172e-01 9.943667799234390259e-02 -7.621048949658870697e-03 1.319082379341125488e-01 1.135424524545669556e-01 -1.047468483448028564e-01 1.366241574287414551e-01 -1.120140329003334045e-01 2.339908182621002197e-01 -5.847837310284376144e-03 -1.510204225778579712e-01 2.394063919782638550e-01 -1.782606989145278931e-01 2.041347697377204895e-02 1.756295561790466309e-01 -2.433302551507949829e-01 -4.525714218616485596e-01 1.716710254549980164e-02 -1.401797384023666382e-01 9.802258014678955078e-02 1.914957016706466675e-01 -2.995874881744384766e-01 7.349379360675811768e-02 1.579879075288772583e-01 -2.591071464121341705e-02 -9.800127893686294556e-02 1.636178493499755859e-01 1.665299832820892334e-01 -6.468045711517333984e-02 -2.410240843892097473e-02 -3.598406910896301270e-01 -1.676276512444019318e-02
3.688247129321098328e-02 9.122879803180694580e-02 -2.382231950759887695e-01 1.616987437009811401e-01 -4.295032024383544922e-01 -3.216186165809631348e-01 -1.098946630954742432e-01 -2.885172516107559204e-02 -7.959322631359100342e-02 2.170877158641815186e-02 -1.148408353328704834e-01 2.695030272006988525e-01 -2.211974412202835083e-01 -1.955834403634071350e-02 2.547105029225349426e-02 -7.019152492284774780e-02 -3.086040616035461426e-01 -8.655116707086563110e-02 -6.982629746198654175e-02 1.412490010261535645e-01 4.653798416256904602e-02 3.414021804928779602e-02 2.727434933185577393e-01 1.093246936798095703e-01 5.976321548223495483e-02 1.273456495255231857e-02 4.656063020229339600e-01 -4.495196789503097534e-02 6.947696208953857422e-02 3.152364492416381836e-02 2.951756305992603302e-02 -1.123544573783874512e-01
1.093295291066169739e-01 -1.914203613996505737e-01 -6.384384352713823318e-03 8.268304914236068726e-02 1.442678365856409073e-02 -6.031199172139167786e-02 -1.275079846382141113e-01 -4.901289343833923340e-01 -4.632018133997917175e-02 2.999376319348812103e-02 -1.381251364946365356e-01 6.586208194494247437e-02 -2.818349599838256836e-01 3.240273520350456238e-02 1.594492495059967041e-01 -9.350878745317459106e-02 -2.932570278644561768e-01 -1.309183835983276367e-01 2.543666064739227295e-01 -2.213584631681442261e-02 -1.082641556859016418e-01 -9.488038718700408936e-02 1.260025054216384888e-01 2.188065946102142334e-01 8.167682588100433350e-02 -5.138385295867919922e-02 1.574765890836715698e-01 -3.963555097579956055e-01 -2.337822131812572479e-02 -2.395674884319305420e-01 -8.375947177410125732e-02 1.847065091133117676e-01
2.217968367040157318e-02 4.587209224700927734e-02 5.631373450160026550e-02 2.179888077080249786e-02 9.242901206016540527e-02 -9.395214915275573730e-02 2.919927053153514862e-02 1.150485686957836151e-02 -1.148454248905181885e-01 -2.049855142831802368e-01 6.696099787950515747e-02 1.303742676973342896e-01 -2.875982522964477539e-01 -1.156977862119674683e-01 2.099418789148330688e-01 -2.928353846073150635e-01 -2.474131286144256592e-01 -2.048709541559219360e-01 -1.196158118546009064e-02 -3.208596408367156982e-01 2.948823273181915283e-01 6.682488601654767990e-03 2.254234999418258667e-01 3.371010422706604004e-01 2.301109582185745239e-01 7.586607709527015686e-03 2.339718304574489594e-02 -1.055090650916099548e-01 -1.159074306488037109e-01 -9.232305735349655151e-02 -3.582565188407897949e-01 -7.692219689488410950e-03
6.531374063342809677e-03 -5.645304918289184570e-02 -1.374982446432113647e-01 3.469896316528320312e-01 1.548296362161636353e-01 -5.219944939017295837e-02 -2.969433665275573730e-01 7.857844978570938110e-02 -4.909121245145797729e-02 -5.075917020440101624e-02 4.507586732506752014e-02 1.767291575670242310e-01 -3.436382412910461426e-01 -1.208325698971748352e-01 -3.039779141545295715e-02 1.482063084840774536e-01 -2.082560360431671143e-01 2.490304857492446899e-01 1.463170051574707031e-01 -2.105637341737747192e-01 1.618026793003082275e-01 -1.058707609772682190e-01 1.743485927581787109e-01 9.735140949487686157e-02 3.987470641732215881e-02 3.602264225482940674e-01 2.272996753454208374e-01 -2.209820896387100220e-01 -1.697830557823181152e-01 3.600413724780082703e-02 -1.716976314783096313e-01 -5.232389271259307861e-02
-5.551532283425331116e-02 -1.538290977478027344e-01 -3.157142996788024902e-01 -1.127751427702605724e-03 -2.238040566444396973e-01 5.873271077871322632e-02 -2.126533351838588715e-02 6.067147105932235718e-02 -1.760897487401962280e-01 -1.840812712907791138e-01 -2.001371681690216064e-01 1.032961755990982056e-01 -3.939039111137390137e-01 -7.908628322184085846e-03 -4.508489370346069336e-02 -1.992508471012115479e-01 -6.009730696678161621e-02 -7.239253073930740356e-02 1.005953475832939148e-01 -3.791062394157052040e-03 8.700794726610183716e-02 -3.827330768108367920e-01 5.868608504533767700e-02 1.277153789997100830e-01 1.732251346111297607e-01 8.990911766886711121e-03 3.052570521831512451e-01 4.990649595856666565e-02 1.792135685682296753e-01 3.617266416549682617e-01 -7.550217211246490479e-02 -1.269295215606689453e-01
2.283301949501037598e-02 2.063533216714859009e-01 -1.236076503992080688e-01 3.826313316822052002e-01 -2.125176638364791870e-01 -1.018937025219202042e-02 5.189822986721992493e-02 3.261460065841674805e-01 -2.010374814271926880e-01 -8.243181556463241577e-02 -7.672596722841262817e-02 2.265644222497940063e-01 -1.682116240262985229e-01 2.093849331140518188e-02 -8.406293392181396484e-02 -2.636380791664123535e-01 -1.188167929649353027e-01 8.169160783290863037e-02 1.510965824127197266e-01 6.882722955197095871e-03 5.396049469709396362e-02 -6.478416174650192261e-02 1.959262341260910034e-01 2.031419277191162109e-01 1.245103403925895691e-01 2.302601374685764313e-02 1.793531328439712524e-01 5.176580324769020081e-02 -2.180748730897903442e-01 2.484898269176483154e-01 -4.184617847204208374e-02 -3.725297451019287109e-01
-7.490167021751403809e-02 -1.391309350728988647e-01 -2.617473602294921875e-01 1.674072444438934326e-01 -1.977272480726242065e-01 -2.746454626321792603e-02 5.263024568557739258e-02 -9.286703914403915405e-02 -1.610735505819320679e-01 -2.181219309568405151e-01 9.148024022579193115e-02 4.063710197806358337e-02 -1.038787066936492920e-01 3.821939975023269653e-02 8.347846567630767822e-02 8.419302850961685181e-02 -5.169438719749450684e-01 7.908393442630767822e-02 1.333547234535217285e-01 -2.115603089332580566e-01 1.210238505154848099e-02 -2.834401726722717285e-01 -1.273299604654312134e-01 9.594099968671798706e-02 3.111011087894439697e-01 -1.801827400922775269e-01 2.059742622077465057e-02 1.119277626276016235e-01 -1.671434938907623291e-01 1.708270758390426636e-01 -2.372783422470092773e-01 -1.408891230821609497e-01
3.776450827717781067e-02 -5.011183023452758789e-02 -6.721826642751693726e-02 3.279196321964263916e-01 -6.210826337337493896e-03 -1.540888249874114990e-01 2.491155453026294708e-02 -4.049643278121948242e-01 -4.222063720226287842e-02 -2.716887556016445160e-02 1.114099621772766113e-01 1.152061149477958679e-01 -2.367760539054870605e-01 5.057474598288536072e-02 8.599259704351425171e-02 -4.921630322933197021e-01 -2.590570226311683655e-02 -7.871077395975589752e-03 1.282567437738180161e-02 -1.474062446504831314e-02 1.143223866820335388e-01 -6.411740928888320923e-02 3.907199800014495850e-01 -8.568274229764938354e-02 4.514759033918380737e-02 2.128372341394424438e-01 1.303041130304336548e-01 4.068535938858985901e-02 -2.479228824377059937e-01 1.829892098903656006e-01 -6.411955505609512329e-02 -1.258403509855270386e-01
-1.361338049173355103e-01 6.833187304437160492e-03 2.590149044990539551e-01 1.267788559198379517e-01 -7.858465611934661865e-02 -3.352696821093559265e-02 -4.759406298398971558e-02 -6.530728191137313843e-02 -5.794202908873558044e-02 -8.424231410026550293e-02 -6.538118422031402588e-02 1.533017009496688843e-01 -2.195354402065277100e-01 -1.210815738886594772e-02 4.943458735942840576e-01 -1.645719259977340698e-01 -3.149253427982330322e-01 3.186339512467384338e-02 1.499359607696533203e-01 -3.245181143283843994e-01 4.221926629543304443e-02 -1.924768835306167603e-01 1.891621202230453491e-01 1.856000125408172607e-01 2.975393831729888916e-01 -5.214357748627662659e-02 1.180434785783290863e-02 1.150937601923942566e-01 -3.187683969736099243e-02 -9.373100101947784424e-02 -2.412682920694351196e-01 -1.292398422956466675e-01
2.272748947143554688e-01 -3.537749350070953369e-01 -6.290338188409805298e-02 1.501938551664352417e-01 -1.488723158836364746e-01 -6.588633358478546143e-02 1.922501325607299805e-01 -1.327470093965530396e-01 -8.415175229310989380e-02 8.894444257020950317e-02 -6.743715703487396240e-02 3.249804973602294922e-01 -2.096744775772094727e-01 1.022664736956357956e-02 -5.835008248686790466e-02 -1.014189049601554871e-01 -3.023619651794433594e-01 -3.573220223188400269e-02 7.718873769044876099e-02 -1.329576969146728516e-01 1.586726009845733643e-01 -7.430063933134078979e-02 3.424601852893829346e-01 4.847907274961471558e-02 1.541310399770736694e-01 -3.469826877117156982e-01 2.808148264884948730e-01 1.400908678770065308e-01 -6.416290998458862305e-02 1.101281568408012390e-01 7.870234549045562744e-02 -3.066450357437133789e-02
-1.009976491332054138e-02 -2.644565701484680176e-01 -5.035726353526115417e-02 1.538674980401992798e-01 -2.300905762240290642e-03 -2.357920259237289429e-01 1.306148916482925415e-01 2.723690271377563477e-01 -2.117041796445846558e-01 6.746458355337381363e-03 -1.199888661503791809e-01 2.648272812366485596e-01 -1.641040742397308350e-01 4.343834146857261658e-02 -1.015133112668991089e-01 -3.539509177207946777e-01 -2.015794366598129272e-01 2.186920791864395142e-01 2.437567561864852905e-01 -9.369743615388870239e-02 1.462107002735137939e-01 -1.370191723108291626e-01 3.477200865745544434e-01 2.240551114082336426e-01 1.901629567146301270e-01 -1.255220267921686172e-02 1.371361017227172852e-01 3.400368988513946533e-02 3.149058297276496887e-02 1.327180862426757812e-01 3.265693038702011108e-02 -1.386728882789611816e-01
-1.253373175859451294e-02 -1.160408705472946167e-01 -2.227667532861232758e-02 2.596008479595184326e-01 -2.714197933673858643e-01 -2.430928796529769897e-01 1.621321886777877808e-01 -3.858802318572998047e-01 5.567666515707969666e-02 -6.878292560577392578e-02 1.491922792047262192e-02 -1.188561469316482544e-01 -1.701951622962951660e-01 -1.157848909497261047e-01 8.118701726198196411e-02 -4.655137956142425537e-01 -1.418374180793762207e-01 6.457540392875671387e-02 4.007563367486000061e-02 -2.242746576666831970e-02 1.746173202991485596e-01 5.979263223707675934e-03 2.991731166839599609e-01 -8.520813286304473877e-02 1.689255833625793457e-01 1.686810702085494995e-01 1.899553686380386353e-01 8.358753286302089691e-03 -1.868695467710494995e-01 1.495900005102157593e-01 -1.201931312680244446e-01 -6.413573026657104492e-02
1.864792853593826294e-01 -2.388812042772769928e-02 -1.085757911205291748e-01 7.977154105901718140e-02 -2.764745987951755524e-02 3.598571941256523132e-02 3.452190756797790527e-02 -1.804333478212356567e-01 7.665215432643890381e-02 -3.808446601033210754e-02 -2.044872492551803589e-01 3.014271706342697144e-02 -1.303902864456176758e-01 4.328634217381477356e-02 4.461197555065155029e-01 -8.424029499292373657e-02 -3.718478381633758545e-01 1.536616533994674683e-01 -1.067816689610481262e-01 -1.553617417812347412e-01 1.393852531909942627e-01 -1.089751496911048889e-01 2.219805121421813965e-01 1.073666289448738098e-01 1.069272030144929886e-02 1.247380375862121582e-01 1.296635866165161133e-01 -3.424147889018058777e-02 -3.333251476287841797e-01 -1.676832586526870728e-01 -1.856802850961685181e-01 3.725086450576782227e-01
-1.070377533324062824e-03 -5.900492146611213684e-02 -1.740656197071075439e-01 1.687626987695693970e-01 -9.842412173748016357e-02 -1.125791147351264954e-01 1.301441639661788940e-01 -6.712599098682403564e-02 9.877823293209075928e-02 -1.423895806074142456e-01 1.061019897460937500e-01 7.182094454765319824e-02 -1.149857342243194580e-01 1.512209773063659668e-01 -4.560684040188789368e-02 5.248673632740974426e-02 -4.977562725543975830e-01 -6.451395153999328613e-02 2.054489105939865112e-01 -1.878145039081573486e-01 7.320971786975860596e-02 -2.702523171901702881e-01 -6.556917726993560791e-02 1.054786294698715210e-01 3.219062387943267822e-01 -2.590158581733703613e-01 -2.205262426286935806e-03 3.898714482784271240e-02 -2.434551715850830078e-01 1.728177964687347412e-01 -3.492048084735870361e-01 -3.838618751615285873e-03
1.941419988870620728e-01 3.509364649653434753e-02 2.009723335504531860e-02 1.339685320854187012e-01 -8.996729552745819092e-02 -2.050538063049316406e-01 -1.631175130605697632e-01 -1.379300355911254883e-01 6.610632687807083130e-02 2.305723130702972412e-01 -1.544632315635681152e-01 5.943444371223449707e-02 -3.149161636829376221e-01 4.200589358806610107e-01 -8.450835943222045898e-02 5.079918354749679565e-02 -3.436118364334106445e-01 -1.641504317522048950e-01 1.495991460978984833e-02 6.454247981309890747e-02 -4.328079894185066223e-02 -2.861373424530029297e-01 3.740810155868530273e-01 5.073133111000061035e-02 1.247361674904823303e-01 8.936283737421035767e-02 1.148186326026916504e-01 -4.278464242815971375e-02 -1.269398927688598633e-01 -3.351302072405815125e-02 -1.055982112884521484e-01 1.845946460962295532e-01
1.349733322858810425e-01 -7.919020950794219971e-02 -1.731822341680526733e-01 1.189303398132324219e-01 -2.418068200349807739e-01 -1.699624508619308472e-01 7.458561658859252930e-02 3.726958855986595154e-02 -2.865988016128540039e-01 -2.221096009016036987e-01 -3.245178982615470886e-02 9.146753698587417603e-02 -2.086610943078994751e-01 2.580356895923614502e-01 -1.242713704705238342e-01 -1.607134789228439331e-01 -1.894627511501312256e-01 8.094317466020584106e-02 3.709874153137207031e-01 -3.523136377334594727e-01 7.296065986156463623e-02 -5.702736321836709976e-03 1.530355215072631836e-01 2.661329209804534912e-01 -1.020382866263389587e-01 7.339426875114440918e-02 3.906273096799850464e-02 -1.449361592531204224e-01 -1.607809960842132568e-01 -1.910405158996582031e-01 -1.321741789579391479e-01 -1.510793864727020264e-01
2.956332452595233917e-02 -1.278973817825317383e-01 -1.547721773386001587e-01 3.116851449012756348e-01 -1.822720915079116821e-01 3.179696202278137207e-02 1.254688650369644165e-01 -1.162523403763771057e-01 -1.701486557722091675e-01 -7.555003464221954346e-02 -4.266348481178283691e-01 1.890715211629867554e-01 -1.946291774511337280e-01 -1.308228224515914917e-01 2.006811648607254028e-02 -1.687142997980117798e-01 -2.551605105400085449e-01 1.553380582481622696e-02 1.848817914724349976e-01 1.454464644193649292e-01 1.524184197187423706e-01 3.329140320420265198e-02 3.552706241607666016e-01 -3.151799738407135010e-02 -1.932751573622226715e-02 8.962903916835784912e-02 3.321529030799865723e-01 1.371464580297470093e-01 1.322610378265380859e-01 9.650524705648422241e-02 1.146099120378494263e-01 -1.103239208459854126e-01
-1.755753755569458008e-01 5.987546220421791077e-02 -3.010742366313934326e-01 -3.896261751651763916e-02 -2.532965540885925293e-01 -2.228161543607711792e-01 -1.949056982994079590e-01 -2.322873100638389587e-02 -2.256813347339630127e-01 1.697010695934295654e-01 -1.581086516380310059e-01 4.970851242542266846e-01 -1.048329249024391174e-01 -3.411342203617095947e-02 4.592343047261238098e-02 -1.486643105745315552e-01 -2.476998865604400635e-01 -2.363535389304161072e-02 1.739268898963928223e-01 -5.550586059689521790e-02 2.020011097192764282e-01 -8.997892588376998901e-02 2.508750557899475098e-01 1.822437196969985962e-01 5.797783285379409790e-02 6.131130829453468323e-02 -8.481916040182113647e-02 -1.768645346164703369e-01 1.335414499044418335e-01 -1.451207995414733887e-01 -7.930454798042774200e-03 -8.975044637918472290e-02
8.832941204309463501e-02 -1.190113946795463562e-01 -6.567506492137908936e-02 3.584343194961547852e-01 -1.331112980842590332e-01 -2.539139054715633392e-02 -4.093420132994651794e-02 -3.067751228809356689e-01 -2.213494926691055298e-01 3.808354667853564024e-04 1.551738530397415161e-01 1.334013938903808594e-01 -2.066953033208847046e-01 3.443895280361175537e-02 8.677772432565689087e-02 -4.183306992053985596e-01 3.080903179943561554e-02 -4.733658209443092346e-02 1.195132136344909668e-01 -1.290926784276962280e-01 1.072938740253448486e-01 -9.280960261821746826e-02 4.422535300254821777e-01 -6.811794638633728027e-02 -1.947765238583087921e-02 2.123223096132278442e-01 -2.820633724331855774e-02 -1.262982338666915894e-01 -1.097056120634078979e-01 2.461614310741424561e-01 5.113521590828895569e-02 -1.477856934070587158e-01
-5.426681414246559143e-02 -1.745970398187637329e-01 -5.711197108030319214e-02 2.417927980422973633e-01 -3.030705749988555908e-01 2.971911244094371796e-02 9.040821343660354614e-02 1.029670387506484985e-01 -3.222529292106628418e-01 -4.333939403295516968e-02 -2.272199243307113647e-01 1.455249935388565063e-01 -1.831802725791931152e-01 1.173787862062454224e-01 9.113062918186187744e-02 -2.450099140405654907e-01 -2.262910902500152588e-01 6.538372486829757690e-02 1.987347453832626343e-01 -1.796235740184783936e-01 2.149822115898132324e-01 -1.365648955106735229e-01 4.069583714008331299e-01 -5.296347662806510925e-02 1.401968002319335938e-01 -9.671095013618469238e-02 1.600914597511291504e-01 8.363949507474899292e-02 -5.096651986241340637e-02 5.430962890386581421e-02 2.405122965574264526e-01 1.165282130241394043e-01
-1.553477346897125244e-02 8.068351075053215027e-03 -1.873397976160049438e-01 2.832708656787872314e-01 -2.511533498764038086e-01 7.794826477766036987e-02 2.100988775491714478e-01 -6.787136942148208618e-02 -3.029698431491851807e-01 -9.562701731920242310e-02 -2.002275884151458740e-01 2.903778254985809326e-01 -1.470108181238174438e-01 1.527829766273498535e-01 6.130071729421615601e-02 -1.235293224453926086e-01 -1.538618206977844238e-01 -4.900667443871498108e-02 3.051911853253841400e-02 -9.749476611614227295e-02 9.854068607091903687e-02 -5.826521664857864380e-03 4.996516704559326172e-01 1.499129645526409149e-02 9.968475252389907837e-02 -5.240784585475921631e-02 3.020752668380737305e-01 2.326646447181701660e-01 9.785336442291736603e-03 1.112942025065422058e-01 7.245251536369323730e-02 -7.214719057083129883e-02
4.061476513743400574e-02 -1.609728932380676270e-01 -4.257843792438507080e-01 -8.437463641166687012e-02 -1.292995512485504150e-01 5.215964838862419128e-02 -2.984787523746490479e-01 6.102976948022842407e-02 -9.719628840684890747e-02 2.689974009990692139e-02 2.609594762325286865e-01 2.211203128099441528e-01 -3.133971095085144043e-01 1.618715822696685791e-01 2.293903380632400513e-01 8.420241065323352814e-03 -3.727890551090240479e-01 -1.933807432651519775e-01 1.866603270173072815e-02 4.434192553162574768e-02 -1.236293315887451172e-01 -2.639680802822113037e-01 2.458548992872238159e-01 4.441116005182266235e-02 3.200680017471313477e-02 -1.126514077186584473e-01 -2.447493746876716614e-02 1.048130169510841370e-01 8.315567858517169952e-03 -1.147618517279624939e-01 3.667014464735984802e-02 3.938804939389228821e-02
-4.241611957550048828e-01 -1.533248126506805420e-01 -1.317718774080276489e-01 2.143762111663818359e-01 -1.603133976459503174e-01 -3.643488287925720215e-01 -4.241870343685150146e-02 1.553025329485535622e-03 -1.404147148132324219e-01 -1.785848289728164673e-01 -1.009118184447288513e-01 -1.183891594409942627e-01 -1.456893533468246460e-01 7.905810326337814331e-02 2.076717913150787354e-01 -2.078954130411148071e-01 -2.770518958568572998e-01 1.598921418190002441e-01 7.170344889163970947e-02 3.023143112659454346e-02 -6.195146590471267700e-02 -2.800585031509399414e-01 -3.971178457140922546e-02 2.827097177505493164e-01 -5.729766562581062317e-02 -1.589593105018138885e-02 -6.912041455507278442e-02 -8.534540981054306030e-02 -1.310918331146240234e-01 -1.837770640850067139e-01 -2.085996568202972412e-01 3.395182639360427856e-02
3.224877417087554932e-01 -9.791466593742370605e-02 -1.750347316265106201e-01 7.407636195421218872e-02 -2.405144423246383667e-01 -6.157215312123298645e-02 8.168826997280120850e-02 -2.327316254377365112e-01 -2.839639782905578613e-01 8.554185181856155396e-02 -1.018288508057594299e-01 -3.330668807029724121e-02 -2.913494706153869629e-01 -7.186517119407653809e-02 -1.789206080138683319e-02 -1.287972629070281982e-01 -2.563672065734863281e-01 -1.624703407287597656e-01 3.635983541607856750e-02 -1.314984560012817383e-01 1.613642126321792603e-01 -2.392244488000869751e-01 -2.739655412733554840e-02 2.691895365715026855e-01 9.985940158367156982e-02 1.661980450153350830e-01 -6.957510113716125488e-02 2.023657560348510742e-01 -1.257926374673843384e-01 1.860250383615493774e-01 -2.841048538684844971e-01 1.991964876651763916e-01
1.097923591732978821e-01 -3.106574118137359619e-01 6.909686326980590820e-02 -1.264009326696395874e-01 -9.268097579479217529e-02 -1.292951852083206177e-01 -1.407824009656906128e-01 -2.309197932481765747e-02 6.278873234987258911e-02 -2.865934744477272034e-02 -4.895789921283721924e-02 8.523143082857131958e-02 -3.402713835239410400e-01 1.305540353059768677e-01 3.018546849489212036e-02 -1.991541683673858643e-02 -4.753426611423492432e-01 2.423268742859363556e-02 1.344186514616012573e-01 -1.970130577683448792e-02 1.657333076000213623e-01 -1.584209054708480835e-01 1.788962483406066895e-01 2.984738945960998535e-01 1.601001471281051636e-01 1.429152637720108032e-01 1.955606192350387573e-01 -3.232055306434631348e-01 -1.868973299860954285e-02 -1.941959857940673828e-01 -1.279353946447372437e-01 -1.209266483783721924e-01
9.020037017762660980e-03 -5.865860730409622192e-02 -2.109572291374206543e-01 2.627283632755279541e-01 -9.330494701862335205e-02 -3.599478304386138916e-02 -3.018045984208583832e-02 -2.700405120849609375e-01 -2.321249544620513916e-01 -5.702154338359832764e-02 1.873225867748260498e-01 -4.154349677264690399e-03 -2.537929713726043701e-01 2.624819800257682800e-02 1.383465826511383057e-01 -4.911662936210632324e-01 4.331212490797042847e-02 -5.390100181102752686e-03 1.531679183244705200e-01 9.461738169193267822e-02 1.820021420717239380e-01 -1.202641949057579041e-01 3.476433455944061279e-01 -8.750800043344497681e-02 1.222939714789390564e-01 2.060609757900238037e-01 6.523212045431137085e-02 -2.334825461730360985e-03 -2.006163597106933594e-01 1.490904986858367920e-01 -2.040625736117362976e-02 -2.154104262590408325e-01
-1.488365381956100464e-01 1.829048432409763336e-02 -1.949148476123809814e-01 1.168757006525993347e-01 -1.049366816878318787e-01 6.935599446296691895e-02 1.066563054919242859e-01 -2.304715067148208618e-01 2.727934159338474274e-02 -1.438230182975530624e-02 4.435147345066070557e-02 2.585630714893341064e-01 -2.819467186927795410e-01 2.016343623399734497e-01 4.360453411936759949e-02 -1.498050391674041748e-01 1.090182736515998840e-01 6.328067928552627563e-02 1.091663464903831482e-01 -4.612498879432678223e-01 -1.207923665642738342e-01 -1.565367877483367920e-01 3.778984546661376953e-01 4.105509445071220398e-02 -3.786390274763107300e-02 2.340456396341323853e-01 5.334189906716346741e-02 1.818201839923858643e-01 -4.835545271635055542e-02 3.246446549892425537e-01 2.248089760541915894e-02 -8.235441148281097412e-02
8.235301077365875244e-02 5.654993467032909393e-03 -1.617776006460189819e-01 9.863486140966415405e-02 -2.106059044599533081e-01 -1.559743136167526245e-01 -1.176664531230926514e-01 -2.713804841041564941e-01 7.599619030952453613e-02 1.477779597043991089e-01 -1.973313689231872559e-01 7.142894715070724487e-02 -5.291728377342224121e-01 3.017307519912719727e-01 -8.177237957715988159e-02 -1.218802779912948608e-01 -1.473952531814575195e-01 -1.727255582809448242e-01 -2.559048831462860107e-01 -7.469164580106735229e-02 9.706709533929824829e-02 -1.846472471952438354e-01 1.204042732715606689e-01 1.677916198968887329e-01 5.978072434663772583e-02 2.932510338723659515e-03 -8.667302876710891724e-02 2.589430212974548340e-01 -9.210562705993652344e-02 -1.188060864806175232e-01 -9.687654674053192139e-03 1.649713069200515747e-01
8.791781216859817505e-02 2.020362392067909241e-02 -1.880499720573425293e-01 -1.161542907357215881e-02 -2.446174323558807373e-01 -1.602700948715209961e-01 -5.530438199639320374e-02 1.769869327545166016e-01 5.830929055809974670e-02 -9.967380203306674957e-03 6.466584652662277222e-02 -5.225199088454246521e-02 -3.804084062576293945e-01 -1.058184430003166199e-01 9.568623453378677368e-02 5.717626214027404785e-02 -4.068226516246795654e-01 -1.633057892322540283e-01 1.433095335960388184e-01 -5.206716060638427734e-02 1.719433069229125977e-01 -1.191035956144332886e-01 2.281738221645355225e-01 -2.710121870040893555e-01 -1.040340401232242584e-02 -1.894388794898986816e-01 3.631342351436614990e-01 -1.480814665555953979e-01 6.064589694142341614e-02 2.161521166563034058e-01 -7.019236683845520020e-02 -1.670733690261840820e-01
6.560286879539489746e-02 1.155537068843841553e-01 2.627956308424472809e-02 8.143692463636398315e-02 3.434569388628005981e-02 -1.436933875083923340e-01 1.265959581360220909e-03 2.793400175869464874e-02 1.365031152963638306e-01 1.866009235382080078e-01 -1.749276369810104370e-01 3.095637559890747070e-01 -1.686132252216339111e-01 1.645341664552688599e-01 1.992845833301544189e-01 5.277411639690399170e-02 -3.838347494602203369e-01 -3.686438873410224915e-02 -2.459944188594818115e-01 7.253262400627136230e-02 1.256532222032546997e-01 -2.679404318332672119e-01 3.771842420101165771e-01 3.059820532798767090e-01 -3.868898376822471619e-02 1.154296845197677612e-02 -5.106709524989128113e-02 -1.258242689073085785e-02 -1.334525272250175476e-02 1.187141612172126770e-01 -3.342926502227783203e-01 -7.856860756874084473e-02
5.094582587480545044e-02 -1.710043549537658691e-01 -1.388861089944839478e-01 9.701915085315704346e-02 1.276963353157043457e-01 -1.248706430196762085e-01 -1.061580404639244080e-01 -1.380001008510589600e-01 -1.388503015041351318e-01 -1.233214437961578369e-01 -3.283008038997650146e-01 -5.388883128762245178e-02 -2.761781215667724609e-01 9.935164451599121094e-02 6.769129633903503418e-02 -1.337429136037826538e-01 -3.035134077072143555e-01 1.599825471639633179e-01 -2.599855884909629822e-02 -6.872200965881347656e-02 1.808149814605712891e-01 -1.972598433494567871e-01 -1.848418265581130981e-02 3.122198581695556641e-01 3.635435104370117188e-01 9.728123247623443604e-02 -4.645401611924171448e-03 -2.092522978782653809e-01 -1.745050549507141113e-01 -3.655521571636199951e-02 -3.364975750446319580e-01 -2.152686193585395813e-02
2.165245711803436279e-01 2.173677552491426468e-03 1.186325624585151672e-01 3.995113968849182129e-01 -2.593551278114318848e-01 2.805846631526947021e-01 -1.500692367553710938e-01 -1.417492479085922241e-01 2.467586286365985870e-02 6.039715558290481567e-02 -5.669013038277626038e-02 1.894881576299667358e-01 -1.317438185214996338e-01 1.225075349211692810e-01 2.589007019996643066e-01 -6.088576838374137878e-02 -2.317176014184951782e-01 -1.283573955297470093e-01 1.649926006793975830e-01 -9.606648236513137817e-03 4.932438954710960388e-02 -2.730809450149536133e-01 1.137425601482391357e-01 2.667897045612335205e-01 1.218186244368553162e-01 1.983636319637298584e-01 -1.493526250123977661e-01 7.521763443946838379e-02 -2.226545661687850952e-01 4.376684129238128662e-02 4.910762235522270203e-02 -2.229078263044357300e-01
5.293169245123863220e-02 2.116760760545730591e-01 9.537597000598907471e-02 9.418831905350089073e-05 -1.180674731731414795e-01 -7.367007434368133545e-02 6.363903731107711792e-02 4.909905418753623962e-02 -2.411992698907852173e-01 3.470034301280975342e-01 -3.954129293560981750e-02 2.398526370525360107e-01 -3.971776366233825684e-01 1.971396505832672119e-01 2.105280198156833649e-02 -3.190365433692932129e-01 -3.842749595642089844e-01 2.569618821144104004e-02 -3.088260628283023834e-02 -1.231629699468612671e-01 -8.216865360736846924e-02 -8.727212250232696533e-02 -1.798196509480476379e-02 2.667876482009887695e-01 2.141310870647430420e-01 1.248239502310752869e-01 -1.547781378030776978e-01 -1.794755831360816956e-02 -8.233707398176193237e-02 1.449495404958724976e-01 9.491192549467086792e-02 9.009490907192230225e-02
1.844653487205505371e-01 3.945332765579223633e-02 -2.235746830701828003e-01 7.258735597133636475e-03 -1.578714251518249512e-01 -3.225276172161102295e-01 -5.697200074791908264e-02 7.166545093059539795e-02 2.369980700314044952e-02 -1.228286251425743103e-01 -1.061210483312606812e-01 1.912420094013214111e-01 -3.094386458396911621e-01 -2.274210155010223389e-01 3.015851974487304688e-01 -2.016648650169372559e-01 -1.751605868339538574e-01 -2.272561043500900269e-01 6.014252826571464539e-02 8.013562858104705811e-02 1.004537716507911682e-01 -5.595226213335990906e-02 1.086117923259735107e-01 -1.648712158203125000e-01 -1.742927134037017822e-01 2.787175774574279785e-01 -8.432012051343917847e-02 -2.104272544384002686e-01 7.835072278976440430e-02 -4.045345261693000793e-02 -3.144711852073669434e-01 -1.542243361473083496e-01
-5.333821102976799011e-02 -9.420807659626007080e-02 -1.522967964410781860e-01 3.139204680919647217e-01 -2.223772853612899780e-01 -1.118162348866462708e-01 2.802720479667186737e-02 -7.616093009710311890e-02 2.180986851453781128e-01 1.002935245633125305e-01 -1.098151206970214844e-01 1.791793853044509888e-01 -4.161111414432525635e-01 -3.780302032828330994e-02 2.427156781777739525e-03 4.660608619451522827e-02 -2.256374508142471313e-01 -2.363990694284439087e-01 -8.324560523033142090e-02 -1.815091222524642944e-01 7.549066841602325439e-02 -7.396144419908523560e-02 4.324731975793838501e-02 -1.139752753078937531e-02 -1.468838602304458618e-01 -3.133295774459838867e-01 8.977248333394527435e-03 -3.283086121082305908e-01 2.004217058420181274e-01 -1.917501688003540039e-01 -1.668723374605178833e-01 -1.649569720029830933e-01
1.039781644940376282e-01 -2.227147221565246582e-01 -1.765345409512519836e-02 3.747437596321105957e-01 -4.070834517478942871e-01 -1.237784922122955322e-01 -3.383859619498252869e-02 -3.824853524565696716e-02 -1.552168745547533035e-02 4.184700548648834229e-02 -3.432773649692535400e-01 1.699902862310409546e-01 -8.620498329401016235e-02 -1.245032176375389099e-01 2.906825393438339233e-02 -7.182689756155014038e-02 -1.976896822452545166e-01 1.498939990997314453e-01 -4.076160117983818054e-02 -1.102038547396659851e-01 1.238238215446472168e-01 9.775394946336746216e-02 2.719533145427703857e-01 5.888443067669868469e-02 -1.282861530780792236e-01 -1.288628578186035156e-01 7.855521142482757568e-02 1.634527593851089478e-01 -1.190039142966270447e-01 3.409270048141479492e-01 -1.580041348934173584e-01 -1.963478773832321167e-01
-2.440121173858642578e-01 -1.023822724819183350e-01 -3.000745177268981934e-01 3.480597585439682007e-02 -2.380897253751754761e-01 -8.276546746492385864e-02 9.660381078720092773e-02 -1.622705608606338501e-01 1.071688234806060791e-01 -1.983962059020996094e-01 -1.983123570680618286e-01 3.459080308675765991e-02 -4.185761511325836182e-02 2.131173759698867798e-01 1.232408918440341949e-02 -1.762793064117431641e-01 -4.443662464618682861e-01 -1.149012297391891479e-01 -2.948349155485630035e-02 8.850005269050598145e-02 -3.508019819855690002e-02 6.922168191522359848e-03 2.783133387565612793e-01 1.814530193805694580e-01 2.179771512746810913e-01 2.611031755805015564e-02 3.218310698866844177e-02 1.222643405199050903e-01 -9.804187715053558350e-02 -2.007387764751911163e-02 6.223407387733459473e-02 4.008182585239410400e-01
2.562366425991058350e-01 -2.397113107144832611e-02 -1.117703132331371307e-02 2.652964890003204346e-01 -4.722502455115318298e-02 1.185147315263748169e-01 7.601776719093322754e-02 -2.171359211206436157e-01 1.397619545459747314e-01 2.329181879758834839e-01 -1.884856373071670532e-01 -4.267634451389312744e-02 -2.766272425651550293e-01 -3.511528298258781433e-02 3.173350691795349121e-01 -1.455740183591842651e-01 -2.460220754146575928e-01 2.751260101795196533e-01 -7.589133828878402710e-02 7.539971265941858292e-03 1.421344578266143799e-01 -2.703669071197509766e-01 1.153098791837692261e-01 2.565457522869110107e-01 6.630598753690719604e-02 2.470496296882629395e-02 1.621921211481094360e-01 -8.842331916093826294e-02 -3.322149217128753662e-01 -7.952784746885299683e-02 -1.131082847714424133e-01 1.449769921600818634e-02
2.027514576911926270e-01 -1.964059621095657349e-01 -1.275009363889694214e-01 5.358694493770599365e-02 -2.529795169830322266e-01 -3.958587944507598877e-01 1.074424758553504944e-01 6.644726265221834183e-03 -2.741211950778961182e-01 -1.039085909724235535e-01 -1.613160409033298492e-02 -1.529566496610641479e-01 -3.312909007072448730e-01 6.560569256544113159e-02 7.813299447298049927e-02 -5.599821917712688446e-03 -2.660478651523590088e-01 6.617069989442825317e-02 4.053587839007377625e-02 -3.737527430057525635e-01 2.678529322147369385e-01 -2.185592353343963623e-01 5.807143077254295349e-02 1.950093060731887817e-01 9.063930064439773560e-02 1.425583660602569580e-01 8.200667053461074829e-02 2.241316251456737518e-02 -1.204902380704879761e-01 -3.139913082122802734e-02 -9.421403706073760986e-02 3.941783308982849121e-02
-1.280358154326677322e-02 -4.011392965912818909e-02 -3.520755097270011902e-02 4.487475007772445679e-02 -2.687440812587738037e-01 -2.150983922183513641e-02 1.215429231524467468e-01 2.021891027688980103e-01 -1.878697052597999573e-02 1.069247070699930191e-02 2.989140525460243225e-02 2.884929776191711426e-01 -2.942927777767181396e-01 6.583307683467864990e-02 2.127008587121963501e-01 -8.661849051713943481e-02 -5.143409967422485352e-02 1.026845499873161316e-01 1.177914366126060486e-01 1.076375991106033325e-01 5.371800065040588379e-02 -1.558451652526855469e-01 2.125170230865478516e-01 -3.899425640702247620e-02 -4.045062363147735596e-01 3.124628067016601562e-01 3.323523700237274170e-02 4.714860767126083374e-02 -1.196382716298103333e-01 2.914268076419830322e-01 -4.024652540683746338e-01 -6.647855043411254883e-03
-9.645335376262664795e-02 -1.110392585396766663e-01 -7.262858003377914429e-02 2.960160076618194580e-01 1.626442670822143555e-01 -3.525287285447120667e-02 -9.270674735307693481e-02 1.679454930126667023e-03 -1.807215213775634766e-01 -1.358483433723449707e-01 -2.689805030822753906e-01 -7.649275660514831543e-02 -3.080781996250152588e-01 2.035697698593139648e-01 6.457854807376861572e-02 -1.159977093338966370e-01 -1.839909255504608154e-01 7.766009122133255005e-02 -1.969666630029678345e-01 -1.657595336437225342e-01 1.810730844736099243e-01 -2.831149399280548096e-01 4.894193261861801147e-02 1.756759285926818848e-01 2.553518414497375488e-01 1.988893896341323853e-01 1.577750295400619507e-01 -1.867626756429672241e-01 -1.736977249383926392e-01 -2.738929167389869690e-02 -2.841853499412536621e-01 -1.931482404470443726e-01
-1.160074919462203979e-01 -2.895986139774322510e-01 -6.121423095464706421e-02 2.481297999620437622e-01 3.541594371199607849e-02 -8.289644122123718262e-02 -3.362545371055603027e-01 6.322453171014785767e-02 -1.104249879717826843e-01 -5.495894234627485275e-03 -3.387124836444854736e-02 1.744166612625122070e-01 -2.005117237567901611e-01 -1.262492537498474121e-01 -7.606603205204010010e-02 -1.859386824071407318e-02 -4.281982481479644775e-01 2.074644342064857483e-02 7.225874345749616623e-03 -2.973266318440437317e-02 -1.126516386866569519e-01 -8.579023927450180054e-02 2.728889286518096924e-01 1.014257296919822693e-01 -7.131195068359375000e-02 1.599969416856765747e-01 4.437252581119537354e-01 -1.803688555955886841e-01 4.226348921656608582e-02 -3.264380618929862976e-02 -1.709839999675750732e-01 1.561337411403656006e-01
-2.158689051866531372e-01 1.380765587091445923e-01 -2.722079865634441376e-02 1.362068802118301392e-01 -2.465955913066864014e-01 1.836401522159576416e-01 -4.997059330344200134e-02 -3.256896883249282837e-02 8.111520111560821533e-02 -5.509602651000022888e-02 -2.754252403974533081e-03 2.312140911817550659e-01 -3.498401939868927002e-01 7.345438748598098755e-02 1.139338389039039612e-01 1.096075400710105896e-01 -1.645589917898178101e-01 -2.542517483234405518e-01 7.847201824188232422e-02 -2.484578341245651245e-01 9.461894631385803223e-02 -1.019880175590515137e-01 2.709083557128906250e-01 -4.788523912429809570e-02 -1.695795804262161255e-01 -1.931687593460083008e-01 8.908975124359130859e-02 -5.528052151203155518e-02 -3.537408113479614258e-01 2.419204264879226685e-01 -2.275498807430267334e-01 1.842208802700042725e-01
1.370399147272109985e-01 -2.846347726881504059e-02 -2.971651218831539154e-02 9.040211886167526245e-02 -2.687642872333526611e-01 4.631243273615837097e-02 -2.122103795409202576e-02 9.204164892435073853e-02 -6.573134660720825195e-02 -4.846251606941223145e-01 -2.133579552173614502e-02 -1.364169549196958542e-02 -3.132860660552978516e-01 1.875394433736801147e-01 9.153024852275848389e-02 -2.656228542327880859e-01 8.932303171604871750e-04 -1.795433163642883301e-01 1.499701142311096191e-01 -2.473642081022262573e-01 9.478436410427093506e-02 -3.274964541196823120e-02 2.153585702180862427e-01 1.344446986913681030e-01 1.946999575011432171e-03 8.565562963485717773e-02 2.638794183731079102e-01 -2.022820860147476196e-01 -6.194579601287841797e-02 -1.318425089120864868e-01 -1.241462081670761108e-01 -3.017055988311767578e-01
-6.183220446109771729e-02 -2.081396281719207764e-01 -2.631359398365020752e-01 3.165835142135620117e-01 -1.052271872758865356e-01 -2.019100338220596313e-01 -2.303653396666049957e-02 7.637017220258712769e-02 -2.254201769828796387e-01 -3.770146891474723816e-02 1.598635572008788586e-03 7.627129089087247849e-03 -2.032721936702728271e-01 -2.063027024269104004e-01 -6.050319224596023560e-02 1.581245362758636475e-01 -3.888470530509948730e-01 9.160331450402736664e-03 3.593518957495689392e-02 -8.622186630964279175e-02 -3.651631623506546021e-02 1.546737551689147949e-02 4.087755084037780762e-01 2.799438536167144775e-01 1.784497126936912537e-02 6.615052372217178345e-02 2.283594310283660889e-01 -1.552145481109619141e-01 1.784967780113220215e-01 1.965445578098297119e-01 -3.076117485761642456e-02 -3.038828261196613312e-02
-2.411592304706573486e-01 1.711079776287078857e-01 -6.749665737152099609e-02 3.149564564228057861e-02 -2.181324213743209839e-01 -1.539748907089233398e-01 1.784702576696872711e-02 -4.498496651649475098e-02 -8.191555738449096680e-02 -1.290830969810485840e-01 7.333139423280954361e-03 1.069659292697906494e-01 -1.755166798830032349e-01 -2.226004377007484436e-02 -2.393036708235740662e-02 -1.654659211635589600e-01 -1.969362050294876099e-01 2.860312759876251221e-01 -1.122352108359336853e-01 -2.126785069704055786e-01 6.664132326841354370e-02 -2.522127628326416016e-01 3.416699767112731934e-01 1.279112547636032104e-01 2.651905715465545654e-01 -1.679871976375579834e-02 2.602198421955108643e-01 1.462593227624893188e-01 -1.305708289146423340e-01 -2.751627564430236816e-01 -3.016936182975769043e-01 -1.272306591272354126e-01
2.149238288402557373e-01 -1.151970997452735901e-01 -1.091083884239196777e-01 6.574670970439910889e-02 2.384531311690807343e-02 -1.270236074924468994e-01 -7.176706567406654358e-03 -2.482583522796630859e-01 6.806172430515289307e-02 2.351325750350952148e-01 -4.579350352287292480e-03 1.799516677856445312e-01 -2.174351662397384644e-01 5.593973398208618164e-02 4.058900773525238037e-01 -6.906512379646301270e-02 -1.399103850126266479e-01 1.303561627864837646e-01 8.897933177649974823e-03 1.657259762287139893e-01 3.393628299236297607e-01 -4.504470229148864746e-01 9.651497751474380493e-02 1.726610809564590454e-01 1.770128607749938965e-01 -9.309820830821990967e-02 1.498216539621353149e-01 -1.767671294510364532e-02 7.699733972549438477e-02 9.615169465541839600e-02 -1.529794335365295410e-01 1.050274744629859924e-01
-6.672891229391098022e-02 -1.485933363437652588e-01 -7.613121718168258667e-02 4.397951960563659668e-01 -2.287475913763046265e-01 -8.665952831506729126e-02 -2.529662549495697021e-01 -2.120313197374343872e-01 4.063907638192176819e-02 -8.584454655647277832e-02 2.181688547134399414e-01 -5.604603141546249390e-02 -5.226873327046632767e-04 -1.178958937525749207e-01 -1.313011944293975830e-01 -1.289076507091522217e-01 -3.839996755123138428e-01 1.183162704110145569e-01 7.138878107070922852e-02 -5.483886599540710449e-02 -5.312909930944442749e-02 5.404107272624969482e-02 2.158177196979522705e-01 2.687409818172454834e-01 -9.241872280836105347e-02 2.199721634387969971e-01 3.059561550617218018e-01 -5.645000189542770386e-02 -1.544394716620445251e-02 1.313670873641967773e-01 -1.679028421640396118e-01 -6.661932170391082764e-02
-7.740774750709533691e-02 8.546822518110275269e-02 -7.618374377489089966e-02 2.968264520168304443e-01 -1.554067432880401611e-01 4.401612654328346252e-02 1.739359945058822632e-01 7.305174320936203003e-02 -1.855767518281936646e-01 -4.944048821926116943e-02 -3.551535308361053467e-01 2.370920628309249878e-01 -1.749347001314163208e-01 2.450985014438629150e-01 2.066959291696548462e-01 -2.584581971168518066e-01 -1.101149320602416992e-01 9.659785032272338867e-02 7.149833440780639648e-02 -2.377906739711761475e-01 2.288077771663665771e-01 9.268527501262724400e-04 2.387390285730361938e-01 -4.061307013034820557e-02 1.339481472969055176e-01 -2.148663550615310669e-01 2.990575432777404785e-01 1.001649051904678345e-01 -5.093494430184364319e-02 1.823611855506896973e-01 7.346964627504348755e-02 1.129035204648971558e-01
-2.896616235375404358e-02 -1.233097016811370850e-01 6.227037310600280762e-02 3.533484637737274170e-01 5.591946095228195190e-02 -2.258774638175964355e-02 5.042612552642822266e-02 -3.784800171852111816e-01 -9.383097290992736816e-02 8.190833032131195068e-02 -1.142309308052062988e-01 -1.977886818349361420e-02 -7.678337395191192627e-02 -1.680064573884010315e-02 2.129610031843185425e-01 -8.527987450361251831e-02 -3.566087782382965088e-01 -8.498129248619079590e-02 1.156775429844856262e-01 1.272745281457901001e-01 -1.155298203229904175e-01 -1.852952837944030762e-01 1.054285243153572083e-01 2.350308001041412354e-02 2.574005722999572754e-01 -8.346071839332580566e-02 1.339458972215652466e-01 -3.768155872821807861e-01 -5.470568686723709106e-02 -5.481585115194320679e-02 -3.896937966346740723e-01 -6.089177355170249939e-02
-2.451173029839992523e-02 1.553748268634080887e-02 -1.599218398332595825e-01 2.566637396812438965e-01 -2.148108184337615967e-01 -3.485691845417022705e-01 6.113170180469751358e-03 -1.621802151203155518e-01 -2.573982179164886475e-01 6.510861217975616455e-02 -2.674847841262817383e-01 2.690257728099822998e-01 -3.116400241851806641e-01 -1.211287006735801697e-01 -1.459403634071350098e-01 -1.871846616268157959e-01 -2.996937632560729980e-01 -1.466528326272964478e-01 -2.340865731239318848e-01 8.647399395704269409e-02 4.041118919849395752e-02 4.355157725512981415e-03 1.436157822608947754e-01 1.024381145834922791e-01 -4.644760861992835999e-02 8.924007415771484375e-02 3.232815861701965332e-01 4.688574746251106262e-02 6.289693713188171387e-02 -6.249039620161056519e-02 2.706458035390824080e-04 -1.085901074111461639e-02
2.610907554626464844e-01 -3.160401806235313416e-02 5.733193829655647278e-03 4.754326045513153076e-01 -3.456906080245971680e-01 8.035151660442352295e-02 1.500061433762311935e-02 1.744597703218460083e-01 1.033087261021137238e-03 -1.835255138576030731e-02 7.295948918908834457e-03 1.729508787393569946e-01 -1.306020319461822510e-01 2.353873401880264282e-01 1.217802241444587708e-01 -8.022676408290863037e-02 -8.647164702415466309e-02 -4.877317696809768677e-02 2.568892836570739746e-01 5.268399044871330261e-02 -7.994538545608520508e-02 -3.321013152599334717e-01 1.054748743772506714e-01 2.542768120765686035e-01 1.898442357778549194e-01 1.155943125486373901e-01 7.223572582006454468e-02 -3.645510226488113403e-02 -1.583086699247360229e-01 -4.240143299102783203e-02 -8.055125176906585693e-02 -2.524365782737731934e-01
-2.643548846244812012e-01 -1.556371897459030151e-01 -1.530312895774841309e-01 2.440961748361587524e-01 9.863450378179550171e-02 -1.093092709779739380e-01 -1.058171596378087997e-02 -3.027595393359661102e-02 -2.054650485515594482e-01 -1.494229882955551147e-01 2.457369118928909302e-02 2.756608463823795319e-02 -9.435605257749557495e-02 2.247828543186187744e-01 1.572232395410537720e-01 -2.709927856922149658e-01 -2.835013866424560547e-01 2.241097539663314819e-01 -1.316539943218231201e-02 -1.816352605819702148e-01 -9.638455510139465332e-02 -3.307387530803680420e-01 -2.074677683413028717e-02 1.963241547346115112e-01 5.738140642642974854e-02 2.740622758865356445e-01 -2.843686193227767944e-02 6.045516580343246460e-02 -1.004876568913459778e-01 -1.221772357821464539e-01 -3.666946887969970703e-01 1.136738732457160950e-01
1.394541263580322266e-01 -1.519820541143417358e-01 -4.399406723678112030e-03 2.540519237518310547e-01 -8.245478570461273193e-02 -1.602180153131484985e-01 -5.230097472667694092e-02 -1.283154934644699097e-01 -2.367873787879943848e-01 -1.795319020748138428e-01 -1.734336167573928833e-01 -4.473191127181053162e-02 -2.313235104084014893e-01 1.023653447628021240e-01 1.122475713491439819e-01 5.295930057764053345e-02 -3.030777573585510254e-01 -2.665436640381813049e-02 -1.308002024888992310e-01 -8.234815299510955811e-02 6.642010807991027832e-02 -3.397084176540374756e-01 9.025130420923233032e-02 2.777394652366638184e-01 4.167930483818054199e-01 1.422232389450073242e-01 3.288150206208229065e-02 -1.204358711838722229e-01 -9.847632050514221191e-02 -2.317188866436481476e-02 -3.049697279930114746e-01 -8.440636843442916870e-02
-4.712278768420219421e-02 -8.036454766988754272e-02 -4.911426454782485962e-02 1.562606543302536011e-01 -2.849475741386413574e-01 9.589654952287673950e-02 2.059993892908096313e-01 -1.422927230596542358e-01 -1.346054673194885254e-01 1.513088792562484741e-01 -2.493483275175094604e-01 2.774426639080047607e-01 -7.442162372171878815e-03 2.275458276271820068e-01 6.925916671752929688e-02 -2.490632236003875732e-01 -2.867295406758785248e-02 -1.394899338483810425e-01 -1.428411155939102173e-01 -1.311946064233779907e-01 1.252582073211669922e-01 6.022856570780277252e-03 3.503140807151794434e-01 3.519565463066101074e-01 4.417757689952850342e-02 1.573077738285064697e-01 1.913084536790847778e-01 2.567675411701202393e-01 -5.885259434580802917e-02 2.233443111181259155e-01 -1.802967302501201630e-02 -9.737320989370346069e-02
4.833003133535385132e-02 1.033845264464616776e-02 -1.473348736763000488e-01 1.188409328460693359e-01 -2.185623198747634888e-01 -1.475650221109390259e-01 -9.926996193826198578e-03 1.201556622982025146e-01 -2.246555238962173462e-01 -2.862376868724822998e-01 -1.114825457334518433e-01 7.406093180179595947e-02 -2.261523455381393433e-01 2.980065941810607910e-01 8.133053034543991089e-02 -2.159838229417800903e-01 -2.545415163040161133e-01 2.986006252467632294e-02 1.800499558448791504e-01 -2.640188932418823242e-01 1.360718160867691040e-01 -4.676142707467079163e-02 1.451034843921661377e-01 2.893604934215545654e-01 -2.351405322551727295e-01 1.922147721052169800e-01 1.082339957356452942e-01 -5.643922463059425354e-02 1.078981310129165649e-01 -1.481127142906188965e-01 -1.842465251684188843e-01 -2.572093009948730469e-01
-1.985748261213302612e-01 3.299298509955406189e-02 -2.020972371101379395e-01 1.319742202758789062e-01 1.183083560317754745e-02 -9.392614476382732391e-03 -3.139965236186981201e-01 -2.482936084270477295e-01 -2.466641552746295929e-02 2.648027613759040833e-02 1.121594235301017761e-01 2.049622535705566406e-01 -2.598978877067565918e-01 -3.257010281085968018e-01 2.276582121849060059e-01 5.449160467833280563e-03 -2.900699079036712646e-01 1.314450800418853760e-01 1.128688082098960876e-01 -1.649848669767379761e-01 -1.386516820639371872e-02 -2.183412313461303711e-01 -9.693452715873718262e-02 1.303292959928512573e-01 -1.849794089794158936e-01 1.611719727516174316e-01 2.092279791831970215e-01 1.722021773457527161e-02 -6.025857478380203247e-02 2.780175507068634033e-01 -2.382154911756515503e-01 4.241826757788658142e-02
1.680236309766769409e-01 -1.771194338798522949e-01 -1.744259595870971680e-01 1.151089966297149658e-01 -1.496984958648681641e-01 -1.830312162637710571e-01 -2.579085826873779297e-01 -6.329177320003509521e-02 1.498351544141769409e-01 -1.646027714014053345e-01 -1.085348501801490784e-01 8.762664347887039185e-02 -2.646930813789367676e-01 2.504972219467163086e-01 8.527418226003646851e-02 -1.857011467218399048e-01 -5.062938332557678223e-01 2.164413183927536011e-01 -2.252854257822036743e-01 1.073360070586204529e-01 -1.225345730781555176e-01 2.349855937063694000e-02 1.848810315132141113e-01 2.570129185914993286e-02 3.103767335414886475e-01 -5.121996998786926270e-02 5.147412046790122986e-02 -2.051226608455181122e-02 -1.799671351909637451e-02 -1.444424036890268326e-02 1.432480663061141968e-02 8.994582295417785645e-02
-8.109630644321441650e-02 -5.707109346985816956e-02 -2.230982929468154907e-01 8.621216565370559692e-02 -1.706390827894210815e-01 -1.083925217390060425e-01 2.995064482092857361e-03 2.163327932357788086e-01 -1.417254060506820679e-01 9.054539352655410767e-02 -2.645078487694263458e-02 2.566213905811309814e-01 -7.342515140771865845e-02 -1.929893791675567627e-01 2.476363778114318848e-01 -9.222989529371261597e-02 -2.011666148900985718e-01 -1.726545095443725586e-01 2.699965536594390869e-01 9.616180509328842163e-02 1.483219712972640991e-01 -2.661891877651214600e-01 1.093189418315887451e-01 2.452003806829452515e-01 -4.859497770667076111e-03 3.384586870670318604e-01 -1.273124963045120239e-01 -3.362542092800140381e-01 -2.015108317136764526e-01 -2.662742882966995239e-02 -1.678153723478317261e-01 -8.542079478502273560e-02
-1.301074922084808350e-01 7.096198946237564087e-02 -1.274097710847854614e-01 5.742473155260086060e-02 -1.268548518419265747e-01 6.430488824844360352e-02 1.106175477616488934e-03 3.880246542394161224e-03 -7.719146460294723511e-02 2.469481527805328369e-01 -1.566226184368133545e-01 1.726224273443222046e-01 -2.074583321809768677e-01 -9.953957051038742065e-02 2.069028168916702271e-01 1.316864639520645142e-01 -4.177943468093872070e-01 8.855800330638885498e-02 2.962527275085449219e-01 1.244641169905662537e-01 3.408490493893623352e-02 -3.880781307816505432e-02 1.916636973619461060e-01 4.729986190795898438e-01 1.056857854127883911e-01 -1.528045386075973511e-01 1.064364537596702576e-01 -1.466914173215627670e-02 6.169048696756362915e-02 -1.063828468322753906e-01 -1.138808354735374451e-01 -2.845297455787658691e-01
8.320454508066177368e-02 -1.167807579040527344e-01 -2.173682488501071930e-02 5.526675656437873840e-02 -1.569567769765853882e-01 -1.973472088575363159e-01 -6.277746707201004028e-02 9.286327660083770752e-02 -2.519425451755523682e-01 -2.473993301391601562e-01 -6.102707609534263611e-02 1.964323520660400391e-01 -3.469771891832351685e-02 -6.694747507572174072e-02 1.795795559883117676e-01 -4.540509879589080811e-01 -2.472912967205047607e-01 -1.311831325292587280e-01 4.952706769108772278e-02 -4.785702005028724670e-02 -1.511576473712921143e-01 -4.255904853343963623e-01 1.300223469734191895e-01 1.798210740089416504e-01 2.123691737651824951e-01 -1.219856068491935730e-01 -1.662433519959449768e-02 2.283623516559600830e-01 5.478744860738515854e-03 7.246521301567554474e-03 -1.430546045303344727e-01 -1.392888724803924561e-01
-2.043715864419937134e-01 9.004848543554544449e-04 -1.203735768795013428e-01 2.003014385700225830e-01 -2.801836431026458740e-01 -1.289341598749160767e-01 8.929417282342910767e-02 -1.647994518280029297e-01 -2.836119532585144043e-01 2.103012204170227051e-01 -2.911911010742187500e-01 -1.072259061038494110e-02 -3.493728935718536377e-01 2.112279236316680908e-01 5.185338854789733887e-02 -1.309825479984283447e-01 -2.146298289299011230e-01 3.773949295282363892e-02 2.202040553092956543e-01 -1.332330703735351562e-01 5.638811364769935608e-02 7.494612038135528564e-02 1.788266152143478394e-01 2.443002909421920776e-02 -6.124319136142730713e-02 7.428537309169769287e-02 -1.320795118808746338e-01 1.245520636439323425e-02 -2.249420434236526489e-01 2.566814422607421875e-01 -1.462687365710735321e-02 -2.803525924682617188e-01
-1.400264054536819458e-01 4.126822203397750854e-02 -9.617894142866134644e-02 2.307567447423934937e-01 -2.436869442462921143e-01 9.013165533542633057e-02 -1.037121340632438660e-01 -1.621509492397308350e-01 1.157294213771820068e-01 -1.635779738426208496e-01 -6.487525254487991333e-02 4.771266877651214600e-01 -1.648874133825302124e-01 -9.609594941139221191e-02 -6.705018132925033569e-02 4.387402534484863281e-02 -1.251331269741058350e-01 -2.398903667926788330e-02 3.055027127265930176e-01 6.541886180639266968e-02 -1.512191891670227051e-01 -3.291350305080413818e-01 2.721890509128570557e-01 1.006928756833076477e-01 -3.177024424076080322e-01 -6.132590770721435547e-02 1.314930617809295654e-01 -3.376003727316856384e-02 5.320820584893226624e-02 5.755649507045745850e-02 -1.397218555212020874e-01 -1.368262618780136108e-01
5.269767716526985168e-02 -7.609134912490844727e-02 -3.292417898774147034e-02 -1.611244864761829376e-02 -1.008527874946594238e-01 -1.844097077846527100e-01 -4.925863817334175110e-02 -7.136017829179763794e-02 1.021404713392257690e-01 2.263401001691818237e-01 -3.905417919158935547e-01 2.049747109413146973e-01 -1.900628805160522461e-01 2.425985187292098999e-01 9.676140733063220978e-03 -2.481540665030479431e-02 -5.946038365364074707e-01 1.548318844288587570e-02 2.259710729122161865e-01 5.119187384843826294e-02 3.957963734865188599e-02 -1.651211827993392944e-01 1.299914419651031494e-01 2.547951638698577881e-01 1.717449873685836792e-01 1.010579168796539307e-01 1.147320494055747986e-02 -9.689875692129135132e-02 -5.078332126140594482e-02 -1.229844614863395691e-01 3.175820782780647278e-02 -2.087101899087429047e-02
1.168097853660583496e-01 -6.247382145375013351e-03 7.276764512062072754e-02 2.177999168634414673e-01 -3.279935121536254883e-01 -1.547479927539825439e-01 -3.479982614517211914e-01 -1.646246165037155151e-01 1.627657562494277954e-01 1.694447547197341919e-01 -8.474947512149810791e-02 -8.797749131917953491e-02 -2.574999332427978516e-01 3.059967048466205597e-02 1.496673468500375748e-02 -8.092576265335083008e-02 -3.722140491008758545e-01 -1.142413690686225891e-01 -1.344467550516128540e-01 -1.069051623344421387e-01 6.465308368206024170e-02 -2.027540653944015503e-01 3.876233473420143127e-02 -1.604193821549415588e-03 -3.299841284751892090e-02 -5.426116287708282471e-02 9.269280731678009033e-02 -1.611618846654891968e-01 1.244635134935379028e-01 -1.728792674839496613e-02 -4.738666713237762451e-01 5.366764217615127563e-02
-9.580212831497192383e-02 1.333108097314834595e-01 -2.751723825931549072e-01 1.159539669752120972e-01 -1.087623909115791321e-01 -2.245859988033771515e-02 -4.987036287784576416e-01 -2.326501905918121338e-01 -9.297844022512435913e-02 7.273176312446594238e-02 6.333177536725997925e-02 -1.208549086004495621e-02 -1.072502657771110535e-01 -6.319282203912734985e-02 1.612915396690368652e-01 -9.099087864160537720e-02 -2.619007527828216553e-01 -1.086192950606346130e-01 -2.750134766101837158e-01 -7.846730947494506836e-02 8.511416614055633545e-02 -1.153699681162834167e-02 1.529842913150787354e-01 7.047879695892333984e-02 -9.523839689791202545e-04 -2.037370949983596802e-01 2.591978907585144043e-01 -1.360301077365875244e-01 -1.142225861549377441e-01 1.939782202243804932e-01 -2.679467201232910156e-01 -2.307422608137130737e-01
-1.181682124733924866e-01 -1.444608718156814575e-02 -1.617114394903182983e-01 3.195174038410186768e-01 -2.605938911437988281e-01 -2.209586352109909058e-01 1.467558592557907104e-01 -5.300295306369662285e-04 -3.160874918103218079e-02 -3.091385215520858765e-02 -2.705525457859039307e-01 3.066040873527526855e-01 -8.642222732305526733e-02 -2.553097344934940338e-02 5.658912123180925846e-04 -7.891605794429779053e-02 -1.691519021987915039e-01 3.422137349843978882e-02 -1.028591617941856384e-01 -1.498370319604873657e-01 1.809950470924377441e-01 -5.877897888422012329e-02 2.082441896200180054e-01 3.099598288536071777e-01 -4.626737162470817566e-02 1.679309159517288208e-01 4.032467007637023926e-01 3.037021160125732422e-01 -1.314324792474508286e-02 3.846710547804832458e-02 1.443016342818737030e-02 1.014562398195266724e-01
1.839253008365631104e-01 3.908478468656539917e-02 2.020795047283172607e-01 5.145191401243209839e-02 -1.770402044057846069e-01 -5.205177702009677887e-03 1.007936149835586548e-01 -4.618273675441741943e-02 -1.163788139820098877e-01 -1.701769232749938965e-01 1.291523426771163940e-01 7.088018208742141724e-02 -3.545056879520416260e-01 2.763006649911403656e-02 2.848833501338958740e-01 -4.331858828663825989e-02 -4.520222246646881104e-01 -1.174730286002159119e-01 2.409366667270660400e-01 8.578059822320938110e-02 2.292554266750812531e-02 -3.757901191711425781e-01 1.875755488872528076e-01 -4.276045039296150208e-02 2.752040624618530273e-01 6.717492640018463135e-02 -2.511254511773586273e-02 -2.137178182601928711e-01 5.404536053538322449e-02 -3.657267242670059204e-02 -9.512457251548767090e-02 4.079525545239448547e-02
-1.211616694927215576e-01 2.458907514810562134e-01 -2.170961350202560425e-01 -1.466433256864547729e-01 -8.222244679927825928e-02 9.921599179506301880e-02 -2.730976976454257965e-02 -4.479356482625007629e-02 1.272609978914260864e-01 -5.263745039701461792e-02 1.426640152931213379e-01 1.219432502985000610e-01 -3.551489710807800293e-01 2.831058502197265625e-01 1.566860377788543701e-01 -3.419186472892761230e-01 -4.258079826831817627e-01 -1.242151036858558655e-01 6.689503043889999390e-02 -4.659638181328773499e-02 -5.385536327958106995e-02 -1.294881552457809448e-01 7.830211520195007324e-02 3.473690897226333618e-02 6.995356827974319458e-02 -5.401305854320526123e-02 1.066085398197174072e-01 2.694480419158935547e-01 -2.313401401042938232e-01 -2.171552181243896484e-01 -9.696824103593826294e-02 -5.185218155384063721e-02
-2.018563151359558105e-01 -1.098721101880073547e-01 3.013636358082294464e-02 1.608899831771850586e-01 -2.425208091735839844e-01 1.976116895675659180e-01 -2.595431506633758545e-01 -1.372108012437820435e-01 7.388491183519363403e-02 -2.022403106093406677e-02 1.814723946154117584e-02 1.077124103903770447e-01 -4.259466826915740967e-01 2.040368504822254181e-02 1.086839213967323303e-01 1.222023665904998779e-01 -4.674905240535736084e-01 7.214695215225219727e-03 -2.565719559788703918e-02 4.638249054551124573e-02 8.176673203706741333e-02 3.905800729990005493e-02 3.322806656360626221e-01 8.864837884902954102e-02 -2.185758352279663086e-01 5.289831757545471191e-02 -2.414754591882228851e-02 -1.977035105228424072e-01 2.204111367464065552e-01 -2.826600149273872375e-02 -1.493564993143081665e-01 -1.097348798066377640e-02
2.306953370571136475e-01 9.826876921579241753e-04 2.542805969715118408e-01 2.258582860231399536e-01 -2.621049880981445312e-01 -3.567623673006892204e-03 1.110325660556554794e-02 -4.854460805654525757e-02 -1.169351339340209961e-01 1.593449153006076813e-02 1.071173464879393578e-03 1.008466929197311401e-01 -1.524194329977035522e-01 -1.302237957715988159e-01 2.648711800575256348e-01 -7.063820492476224899e-03 -4.525777995586395264e-01 -1.259169280529022217e-01 2.211145311594009399e-01 -2.609553337097167969e-01 2.010478824377059937e-02 -3.209400773048400879e-01 -2.111900039017200470e-02 -2.298135586897842586e-05 -2.852178551256656647e-02 -7.417248189449310303e-02 2.987104058265686035e-01 -4.441007599234580994e-02 -1.682268977165222168e-01 3.703224286437034607e-02 -2.383484679739922285e-04 -2.381391674280166626e-01
-1.286439150571823120e-01 -2.096892446279525757e-01 -8.160282671451568604e-02 2.926941215991973877e-02 -1.222666800022125244e-01 1.008199751377105713e-01 -2.380229979753494263e-01 -9.837184846401214600e-02 -2.087581306695938110e-01 -1.230844408273696899e-01 -1.075440049171447754e-01 1.093681901693344116e-01 -1.686448156833648682e-01 -1.652666479349136353e-01 3.978760913014411926e-02 -7.286793738603591919e-02 -5.480309128761291504e-01 4.082401469349861145e-02 -5.118975532241165638e-04 -1.001233458518981934e-01 -2.023362219333648682e-01 2.848121151328086853e-02 2.567604780197143555e-01 3.555447235703468323e-02 -2.035210281610488892e-01 1.844763010740280151e-01 3.419540524482727051e-01 -2.378698140382766724e-01 -1.052900962531566620e-02 9.666668623685836792e-02 -8.232209831476211548e-02 -9.719116240739822388e-02
-3.858041018247604370e-02 -2.113673835992813110e-01 -7.983811199665069580e-03 1.338492184877395630e-01 -3.394684195518493652e-01 -6.655284762382507324e-02 -2.990707457065582275e-01 4.159965366125106812e-02 -9.072545915842056274e-02 4.601936787366867065e-02 -1.657290309667587280e-01 3.571738302707672119e-01 -2.030472755432128906e-01 -4.454548656940460205e-02 -6.513626873493194580e-02 -1.895497441291809082e-01 -6.810279190540313721e-02 1.115268617868423462e-01 5.500254780054092407e-02 -3.221297562122344971e-01 5.573359504342079163e-02 -2.250169217586517334e-02 3.535537719726562500e-01 -3.271664679050445557e-02 5.380717292428016663e-02 -6.924326717853546143e-02 4.276993870735168457e-02 3.678067401051521301e-02 -1.675772517919540405e-01 3.994058668613433838e-01 -6.041214615106582642e-02 -1.433900445699691772e-01
-1.982279866933822632e-01 1.032795235514640808e-01 -1.433541029691696167e-01 4.586727619171142578e-01 -8.196549117565155029e-02 -1.272511780261993408e-01 -2.771998010575771332e-02 -2.965962886810302734e-01 -1.884133666753768921e-01 4.002187401056289673e-02 5.227665603160858154e-02 2.035832256078720093e-01 -1.012004464864730835e-01 2.241618931293487549e-01 9.099720418453216553e-02 -3.190674781799316406e-01 -6.122307106852531433e-02 4.462595563381910324e-03 1.501739397644996643e-02 8.419322967529296875e-02 1.405257582664489746e-01 -4.658643156290054321e-02 1.649856269359588623e-01 -1.124250739812850952e-01 1.232384964823722839e-01 -7.446312159299850464e-02 -4.772362112998962402e-02 1.772041022777557373e-01 -3.729248642921447754e-01 4.468001797795295715e-02 -2.925190925598144531e-01 4.118734970688819885e-02
8.808390796184539795e-02 7.681496441364288330e-02 -2.765318006277084351e-02 -2.688454687595367432e-01 -1.767354458570480347e-01 -2.886242270469665527e-01 5.190126970410346985e-02 -3.349730968475341797e-01 -4.179593920707702637e-02 1.173534803092479706e-02 -1.798219680786132812e-01 1.919354796409606934e-01 -3.557475805282592773e-01 3.589555919170379639e-01 5.263198167085647583e-02 -4.469467326998710632e-02 -3.254634737968444824e-01 8.874074555933475494e-03 -4.648140072822570801e-02 2.524703182280063629e-02 7.994128763675689697e-02 -1.401872336864471436e-01 3.718633949756622314e-01 2.153423577547073364e-01 1.226853132247924805e-01 2.280607353895902634e-03 1.228516846895217896e-01 9.664592333137989044e-03 -2.159215509891510010e-02 3.093531727790832520e-02 7.972934283316135406e-03 -3.734070062637329102e-02
-1.018469035625457764e-01 -6.704103201627731323e-02 -1.345551162958145142e-01 1.138641983270645142e-01 -2.239117622375488281e-01 2.199218869209289551e-01 -1.451580971479415894e-01 -7.974648475646972656e-02 1.143525242805480957e-01 -1.282779425382614136e-01 2.905394881963729858e-03 2.393185347318649292e-01 -8.896579593420028687e-02 7.194487750530242920e-02 2.443739473819732666e-01 1.737259775400161743e-01 -3.030706942081451416e-01 3.703551192302256823e-04 1.939008384943008423e-02 -6.390321254730224609e-02 3.080075681209564209e-01 -3.988908827304840088e-01 2.652577161788940430e-01 2.272984758019447327e-02 -1.198082938790321350e-01 8.186049014329910278e-02 -1.545323431491851807e-01 -1.687530428171157837e-01 2.192524075508117676e-01 -1.257418394088745117e-01 -2.603967487812042236e-01 -1.097804531455039978e-01
-8.125591278076171875e-02 1.145507916808128357e-01 9.954692423343658447e-02 4.783370718359947205e-02 -1.456901151686906815e-02 -4.600076004862785339e-02 -9.406509995460510254e-02 -7.517193257808685303e-02 -1.788583099842071533e-01 -9.167114645242691040e-02 2.117193117737770081e-02 1.493958532810211182e-01 -1.021480038762092590e-01 -4.240277037024497986e-02 4.248210787773132324e-01 -2.551536262035369873e-01 -4.426459968090057373e-01 -5.898121744394302368e-03 6.632588058710098267e-02 -3.238600492477416992e-01 1.085922792553901672e-01 -2.112427502870559692e-01 2.277239561080932617e-01 2.083352953195571899e-01 2.548188567161560059e-01 3.740881010890007019e-02 -7.466810196638107300e-02 7.690186053514480591e-02 6.419175863265991211e-02 -1.169234886765480042e-01 -2.163037359714508057e-01 -1.759202331304550171e-01
-1.366586238145828247e-01 -7.271328568458557129e-02 2.345833694562315941e-03 1.472623199224472046e-01 -2.345515489578247070e-01 -1.732859909534454346e-01 7.481629028916358948e-03 -2.103727906942367554e-01 6.460838019847869873e-02 1.574723571538925171e-01 -2.687166333198547363e-01 1.202951371669769287e-01 -1.766611933708190918e-01 2.307959049940109253e-01 8.780281990766525269e-02 -3.539904952049255371e-02 -4.246169328689575195e-01 -1.099342331290245056e-01 1.640689820051193237e-01 5.627129599452018738e-02 -4.523716121912002563e-02 6.541573908179998398e-03 3.175591528415679932e-01 5.658997967839241028e-02 2.361857444047927856e-01 -3.414584994316101074e-01 1.829160451889038086e-01 9.599195420742034912e-02 1.487553864717483521e-02 1.272577196359634399e-01 4.026867076754570007e-02 2.328245490789413452e-01
7.256563752889633179e-02 1.212058663368225098e-01 -1.349250972270965576e-01 1.646369844675064087e-01 1.902520358562469482e-01 1.515285670757293701e-02 -6.693474203348159790e-02 -2.603561282157897949e-01 -1.013419926166534424e-01 -2.929779235273599625e-03 3.040206134319305420e-01 -9.794364869594573975e-02 -3.043501675128936768e-01 -5.580022186040878296e-02 1.398103982210159302e-01 -1.451332122087478638e-01 -6.080659031867980957e-01 9.750470519065856934e-02 -2.963440120220184326e-02 -1.141156163066625595e-02 2.272520214319229126e-01 -5.909684300422668457e-02 8.991059660911560059e-02 -1.479195654392242432e-01 -1.475619077682495117e-01 -6.927883625030517578e-02 9.854210913181304932e-02 -3.575406596064567566e-02 2.003166452050209045e-02 6.318005174398422241e-02 -2.572526335716247559e-01 -6.240308284759521484e-02
-2.716602385044097900e-01 3.157287836074829102e-02 -1.073383018374443054e-01 4.235462844371795654e-01 7.681195437908172607e-02 -9.381929412484169006e-03 -7.174903899431228638e-02 -1.770301610231399536e-01 -1.655988246202468872e-01 1.215233057737350464e-01 4.135783761739730835e-02 1.401900798082351685e-01 -1.017787009477615356e-01 5.252201855182647705e-02 3.264127075672149658e-01 1.347630321979522705e-01 -4.097192287445068359e-01 3.113066591322422028e-02 -1.069392114877700806e-01 -1.956152021884918213e-01 -3.189435601234436035e-01 -3.309047222137451172e-01 5.503541976213455200e-02 2.215686440467834473e-02 -1.090061292052268982e-02 -1.677494146861135960e-03 1.574907219037413597e-03 -7.066618651151657104e-02 -9.921231865882873535e-02 5.505220964550971985e-03 -2.047821134328842163e-01 -1.506565324962139130e-02
5.951745063066482544e-02 -1.123009026050567627e-01 7.310922443866729736e-02 4.273482859134674072e-01 1.637124568223953247e-01 -9.281785786151885986e-02 9.377217292785644531e-02 -1.590583324432373047e-01 -2.424109876155853271e-01 -1.546895056962966919e-01 -6.429549306631088257e-02 1.002358049154281616e-01 2.579569071531295776e-02 1.155487820506095886e-01 3.538380861282348633e-01 -7.712331414222717285e-02 -2.132054567337036133e-01 -1.938482671976089478e-01 1.182722449302673340e-01 -2.541261017322540283e-01 -8.401107788085937500e-02 2.188231796026229858e-02 1.269325762987136841e-01 3.552622199058532715e-01 -6.993000209331512451e-02 5.044907331466674805e-02 1.019888371229171753e-01 -6.508083641529083252e-02 -5.832191184163093567e-02 1.276979595422744751e-01 -3.516924977302551270e-01 -8.599571138620376587e-02
1.203401088714599609e-01 1.213467791676521301e-01 -6.297177821397781372e-02 3.950665891170501709e-01 -7.253045588731765747e-02 2.009619027376174927e-03 -6.792433559894561768e-02 1.212640851736068726e-01 3.119310177862644196e-02 -1.505711376667022705e-01 4.032869357615709305e-03 3.012368083000183105e-01 6.936087459325790405e-02 -1.718266122043132782e-02 -2.463174760341644287e-01 -1.734869927167892456e-01 -1.614318788051605225e-01 -1.626041978597640991e-01 2.095214724540710449e-01 7.098088413476943970e-02 1.380765587091445923e-01 -1.393630653619766235e-01 3.959554731845855713e-01 2.163584977388381958e-01 1.101520359516143799e-01 1.668036282062530518e-01 8.120688796043395996e-02 -1.258606016635894775e-01 -7.936912029981613159e-02 2.347208857536315918e-01 -2.143917232751846313e-01 -2.502388358116149902e-01
5.897106602787971497e-02 -1.313970685005187988e-01 -1.505317687988281250e-01 3.115043640136718750e-01 1.501201987266540527e-01 5.009584128856658936e-02 1.590773835778236389e-02 -4.769313707947731018e-02 -1.397745758295059204e-01 1.551324129104614258e-01 -9.138977527618408203e-02 -6.502863019704818726e-02 -8.557888120412826538e-02 -4.017493501305580139e-02 2.104756534099578857e-01 -2.759995870292186737e-02 -2.804836630821228027e-01 -7.673698477447032928e-03 2.583203911781311035e-01 -1.991028189659118652e-01 4.024328589439392090e-01 -2.284726500511169434e-01 2.202136516571044922e-01 4.357858002185821533e-01 2.008544979616999626e-03 1.859783679246902466e-01 1.799945160746574402e-02 4.730126634240150452e-02 -5.416034534573554993e-02 1.333674648776650429e-03 -2.092923671007156372e-01 -1.604643836617469788e-02
8.330309763550758362e-03 -1.551929712295532227e-01 -8.921526023186743259e-04 2.538952231407165527e-01 -8.467652648687362671e-02 9.127163887023925781e-02 -3.416845947504043579e-02 -1.659964323043823242e-01 -1.271297875791788101e-02 1.858074963092803955e-01 -1.552014052867889404e-01 2.087026536464691162e-01 -8.164118975400924683e-02 5.264208652079105377e-03 2.965855300426483154e-01 1.423991918563842773e-01 -3.586921095848083496e-01 2.296918183565139771e-01 -4.274555295705795288e-02 1.410476416349411011e-01 3.372942805290222168e-01 -2.050874978303909302e-01 2.302354872226715088e-01 3.178360760211944580e-01 1.788059473037719727e-01 1.221587434411048889e-01 1.623453199863433838e-01 -1.120467297732830048e-02 -1.486678421497344971e-01 -7.322949916124343872e-02 -1.195442229509353638e-01 1.475385427474975586e-01
2.505704164505004883e-01 6.757718324661254883e-02 -4.130537807941436768e-02 4.505685269832611084e-01 -2.231441438198089600e-01 1.705559790134429932e-01 9.821007400751113892e-02 4.040816053748130798e-02 -9.608411043882369995e-02 1.203351169824600220e-01 8.864843100309371948e-02 2.217585891485214233e-01 -2.585330605506896973e-01 1.801943033933639526e-02 4.211926758289337158e-01 -8.359415084123611450e-02 -1.673137247562408447e-01 -1.314698904752731323e-01 1.204471439123153687e-01 -2.691320143640041351e-02 1.095392331480979919e-01 -2.916091978549957275e-01 -1.913245469331741333e-01 1.806908547878265381e-01 1.715078204870223999e-01 1.306797266006469727e-01 9.021943807601928711e-02 -1.255137175321578979e-01 8.087746053934097290e-02 -1.877669990062713623e-02 3.239762783050537109e-02 1.837722025811672211e-02
5.710360407829284668e-02 -6.254147738218307495e-02 -6.214248016476631165e-02 1.563956588506698608e-01 -1.887961179018020630e-01 -1.612476408481597900e-01 1.054148972034454346e-01 1.790637075901031494e-01 -3.596445918083190918e-01 -1.093165203928947449e-01 -8.575400710105895996e-02 8.142584562301635742e-02 -3.897987008094787598e-01 2.897812724113464355e-01 -8.357455581426620483e-02 -1.864547878503799438e-01 -2.340279668569564819e-01 1.546266954392194748e-02 1.989747136831283569e-01 -2.245672345161437988e-01 2.597173750400543213e-01 -4.166777431964874268e-02 1.410735696554183960e-01 1.345490366220474243e-01 -1.987130045890808105e-01 1.608328074216842651e-01 2.777089774608612061e-01 7.402642630040645599e-03 1.222900226712226868e-01 -6.104889512062072754e-02 -7.990800589323043823e-02 -8.317807316780090332e-02
-7.997072301805019379e-03 4.234329983592033386e-02 -5.095974355936050415e-02 1.922202259302139282e-01 -3.475145995616912842e-01 4.987726360559463501e-02 1.717711538076400757e-01 1.225968152284622192e-01 -1.752586811780929565e-01 4.977536946535110474e-02 -2.638032436370849609e-01 1.128680408000946045e-01 -2.537480294704437256e-01 1.995583809912204742e-02 -1.072195079177618027e-02 -3.789645433425903320e-02 -3.040608465671539307e-01 -1.422079093754291534e-02 9.647738933563232422e-02 -6.359808146953582764e-03 1.983465701341629028e-01 -1.293745171278715134e-02 5.296102762222290039e-01 1.962085068225860596e-02 2.174400240182876587e-01 -7.748910039663314819e-02 2.199963331222534180e-01 1.334065049886703491e-01 -2.709302306175231934e-02 1.037859693169593811e-01 -9.454608708620071411e-02 2.159560322761535645e-01
-6.536960601806640625e-02 -1.172852069139480591e-01 -2.881290204823017120e-02 8.983170241117477417e-02 -3.045627474784851074e-01 -5.875554308295249939e-02 -9.912923723459243774e-02 3.305778652429580688e-02 5.209908634424209595e-02 -6.894302368164062500e-02 -1.741763502359390259e-01 3.762155473232269287e-01 -1.575001776218414307e-01 5.669626593589782715e-02 2.384424768388271332e-02 1.443627327680587769e-01 -3.108913302421569824e-01 -1.569852530956268311e-01 2.991822361946105957e-01 -1.054572537541389465e-01 -9.826181083917617798e-02 -3.585706651210784912e-01 1.519434452056884766e-01 8.261521905660629272e-02 -2.580878138542175293e-01 1.570359468460083008e-01 -1.146193444728851318e-01 -1.400452852249145508e-01 5.708346143364906311e-03 -8.178830146789550781e-02 -3.132805228233337402e-01 -1.349515467882156372e-01
-2.388852089643478394e-01 -1.719198077917098999e-01 -3.899295628070831299e-01 1.032633706927299500e-02 -1.929095089435577393e-01 -2.330592572689056396e-01 -1.532890181988477707e-02 1.694525033235549927e-01 6.363830529153347015e-03 6.495402008295059204e-02 -1.217897161841392517e-01 2.636100053787231445e-01 6.283926218748092651e-02 -1.529093980789184570e-01 9.296379238367080688e-02 -2.240652590990066528e-01 -3.243071734905242920e-01 2.789506455883383751e-03 1.796873956918716431e-01 -6.232071667909622192e-02 3.483623862266540527e-01 2.684983797371387482e-02 2.814530432224273682e-01 2.373449951410293579e-01 -2.298449352383613586e-02 -2.793059684336185455e-02 -1.700994074344635010e-01 -1.535261124372482300e-01 -4.545673727989196777e-02 3.623250499367713928e-02 -2.407274581491947174e-02 -9.609809517860412598e-02
-1.262450776994228363e-02 -2.172998934984207153e-01 -1.819343566894531250e-01 5.688694119453430176e-02 2.477103620767593384e-01 -1.261048913002014160e-01 -5.877384543418884277e-02 -1.349812000989913940e-01 -1.117379963397979736e-01 -1.067596822977066040e-01 -2.020879834890365601e-01 8.069729059934616089e-02 -2.334249615669250488e-01 -4.434444010257720947e-02 2.340228706598281860e-01 -4.360854998230934143e-02 -2.598529160022735596e-01 -7.574336230754852295e-02 -1.816994510591030121e-02 -6.096280366182327271e-02 3.414131104946136475e-01 -3.606811165809631348e-01 1.026100739836692810e-01 1.672612726688385010e-01 1.598756760358810425e-01 2.116291522979736328e-01 1.945474594831466675e-01 -1.320519894361495972e-01 -1.107641980051994324e-01 -2.115124911069869995e-01 -2.854039669036865234e-01 -8.018711954355239868e-02
1.499549448490142822e-01 -1.672401465475559235e-02 -1.901289671659469604e-01 2.821413576602935791e-01 -2.790886210277676582e-03 -1.046753115952014923e-02 6.818448752164840698e-02 -1.483142077922821045e-01 -1.500695794820785522e-01 -1.449574828147888184e-01 -1.044390872120857239e-01 3.445552885532379150e-01 -1.790754199028015137e-01 2.882839366793632507e-02 1.222753524780273438e-01 -5.552029609680175781e-01 3.092044964432716370e-02 1.001785099506378174e-01 -7.055176049470901489e-02 -2.733154455199837685e-03 1.792046725749969482e-01 -8.888804167509078979e-02 1.503068208694458008e-01 -8.091501146554946899e-02 1.703543514013290405e-01 1.135125458240509033e-01 -1.273853629827499390e-01 1.584351956844329834e-01 -3.362850546836853027e-01 -1.716031320393085480e-02 -1.369471848011016846e-01 7.038968801498413086e-02
-1.306782066822052002e-01 -4.197820276021957397e-02 -4.417871683835983276e-02 2.703573703765869141e-01 -1.814464479684829712e-01 -1.414519995450973511e-01 1.586840897798538208e-01 -3.411564826965332031e-01 8.553072810173034668e-03 -6.653413176536560059e-02 1.443797796964645386e-01 -1.136902999132871628e-02 -2.326114326715469360e-01 2.966813929378986359e-02 1.127741113305091858e-01 -4.432154297828674316e-01 -2.028249800205230713e-01 -2.441454678773880005e-02 3.777001798152923584e-02 -7.242497801780700684e-02 2.506605088710784912e-01 8.374170213937759399e-02 1.875030100345611572e-01 -1.173517033457756042e-01 2.741934359073638916e-01 9.532281756401062012e-02 1.753696352243423462e-01 -4.999579116702079773e-02 -2.356971353292465210e-01 2.850118577480316162e-01 1.390718854963779449e-02 1.778778247535228729e-02
2.050121575593948364e-01 -2.083035409450531006e-01 1.175085827708244324e-02 2.869206964969635010e-01 7.636980712413787842e-02 1.142452284693717957e-01 -1.833955049514770508e-01 -8.501433767378330231e-03 -2.536463737487792969e-01 -1.835912466049194336e-02 5.613601952791213989e-02 1.323419213294982910e-01 -2.192116081714630127e-01 -1.149049773812294006e-01 2.357943356037139893e-01 3.941304236650466919e-02 -3.785905838012695312e-01 -1.687454581260681152e-01 -7.622531801462173462e-02 -8.272100985050201416e-02 -1.645520329475402832e-01 -7.352237589657306671e-04 2.934056520462036133e-01 2.307243198156356812e-01 4.219998791813850403e-02 1.846221648156642914e-02 7.719335705041885376e-02 -3.286557793617248535e-01 9.629356861114501953e-02 2.959927320480346680e-01 -4.270133003592491150e-02 1.005934774875640869e-01
-3.524936363101005554e-02 -5.785245448350906372e-02 -1.516325324773788452e-01 1.045797914266586304e-01 -3.639673292636871338e-01 -1.202447060495615005e-02 -1.460823416709899902e-01 -5.592394154518842697e-03 -1.712383329868316650e-01 1.935330033302307129e-01 -1.618954539299011230e-01 2.068380266427993774e-01 -1.086234748363494873e-01 1.322770398110151291e-02 4.249723255634307861e-02 -1.308127343654632568e-01 -1.528507471084594727e-02 1.504045575857162476e-01 1.001855451613664627e-02 -2.154184728860855103e-01 -1.700897887349128723e-02 -5.107500404119491577e-02 4.927984774112701416e-01 6.554696708917617798e-02 1.428867876529693604e-01 -9.690328687429428101e-02 1.047623977065086365e-01 -2.407576516270637512e-02 2.315403148531913757e-02 4.907795786857604980e-01 -1.577740907669067383e-02 -1.959970891475677490e-01
-2.253300845623016357e-01 -1.470595747232437134e-01 -3.510535359382629395e-01 7.089730352163314819e-02 -2.735643386840820312e-01 -2.545837759971618652e-01 -1.611961573362350464e-01 7.809592783451080322e-02 3.638542443513870239e-02 -1.922753639519214630e-02 -1.571206375956535339e-02 2.381842955946922302e-02 -1.488578766584396362e-01 1.324153542518615723e-01 1.334873884916305542e-01 -1.358895450830459595e-01 -4.815446138381958008e-01 2.280934453010559082e-01 -3.077953867614269257e-02 -1.188833490014076233e-01 -4.114406183362007141e-02 -2.641628384590148926e-01 -4.258783161640167236e-02 -8.360750973224639893e-02 2.171838730573654175e-01 -9.071032702922821045e-02 2.147384285926818848e-01 -4.590282961726188660e-02 2.058879472315311432e-02 -2.430312186479568481e-01 -8.133672177791595459e-02 1.115020923316478729e-02
5.995495617389678955e-02 -2.998319268226623535e-01 -6.522623449563980103e-02 9.409393370151519775e-02 -1.813449151813983917e-02 -2.599043846130371094e-01 -1.799997091293334961e-01 -1.069652512669563293e-01 5.015482008457183838e-02 -5.967411398887634277e-02 -2.683894634246826172e-01 1.456495225429534912e-01 -2.104593515396118164e-01 2.637593746185302734e-01 1.972919702529907227e-02 -1.788965612649917603e-01 -4.996870160102844238e-01 -1.896068453788757324e-02 -2.017118334770202637e-01 -6.322358548641204834e-02 1.056501362472772598e-02 -7.962542772293090820e-02 1.483166366815567017e-01 1.534621119499206543e-01 3.307923972606658936e-01 5.083130300045013428e-02 1.070366147905588150e-02 -2.351594120264053345e-01 -1.384515017271041870e-01 4.750337079167366028e-02 1.363859139382839203e-02 -1.826544292271137238e-02
1.660051792860031128e-01 7.591634988784790039e-02 -9.362960606813430786e-02 4.197060763835906982e-01 -2.939339578151702881e-01 8.716061711311340332e-02 -4.060498997569084167e-02 1.703786477446556091e-02 1.454701870679855347e-01 -1.179422512650489807e-01 -4.323391616344451904e-02 9.311547130346298218e-02 -3.349393010139465332e-01 4.210292547941207886e-02 2.363428920507431030e-01 -2.514515221118927002e-01 1.050849854946136475e-01 1.863944381475448608e-01 1.073211655020713806e-01 3.516392409801483154e-01 7.937338948249816895e-02 -1.669039875268936157e-01 2.748122513294219971e-01 1.190291270613670349e-01 6.306973844766616821e-02 4.880776628851890564e-02 1.414442807435989380e-01 1.164811477065086365e-01 8.203144371509552002e-02 9.785096347332000732e-02 -1.302880495786666870e-01 -1.707567125558853149e-01
5.122114717960357666e-02 -9.728872776031494141e-02 -2.769182920455932617e-01 6.926167756319046021e-02 -1.708724647760391235e-01 -4.293277859687805176e-03 2.593588829040527344e-02 -4.448658227920532227e-02 -1.556731481105089188e-02 -9.258892387151718140e-02 -1.109059080481529236e-01 1.069052070379257202e-01 -1.001680716872215271e-01 4.120795130729675293e-01 8.731567859649658203e-02 9.393290430307388306e-02 -4.816981256008148193e-01 1.706202398054301739e-03 3.606996312737464905e-02 -7.669983804225921631e-02 2.562741041183471680e-01 1.021676287055015564e-01 3.300698101520538330e-01 1.496667265892028809e-01 3.496965467929840088e-01 -5.946294963359832764e-02 8.541250228881835938e-02 -6.834384799003601074e-02 1.339862048625946045e-01 1.469322592020034790e-01 1.096984818577766418e-01 9.840191900730133057e-02
-2.163109183311462402e-01 3.417372470721602440e-03 -1.938021481037139893e-01 2.354216426610946655e-01 -2.560580074787139893e-01 5.168299004435539246e-02 2.524875104427337646e-01 -1.125912219285964966e-01 -1.641436964273452759e-01 3.714417666196823120e-02 -1.088591590523719788e-01 8.284538984298706055e-02 -4.178898632526397705e-01 3.783356547355651855e-01 5.574543029069900513e-02 -2.416324615478515625e-01 -9.129170328378677368e-02 6.134645640850067139e-02 1.824012845754623413e-01 1.644984073936939240e-02 9.419299662113189697e-02 -1.135769858956336975e-01 1.449691057205200195e-01 -2.821731939911842346e-02 -1.281044483184814453e-01 7.312028855085372925e-02 2.467519231140613556e-02 -1.310618668794631958e-01 -4.940563812851905823e-02 -1.807358860969543457e-01 1.263933628797531128e-01 -3.307625353336334229e-01
-5.636369436979293823e-02 9.130953997373580933e-02 -1.432479321956634521e-01 -7.310151308774948120e-02 -2.207355946302413940e-01 -1.670181006193161011e-01 1.177593097090721130e-01 -1.681410358287394047e-03 -1.441378295421600342e-01 4.827580973505973816e-02 6.994212977588176727e-03 4.556828737258911133e-01 -4.498364031314849854e-02 -3.229364156723022461e-01 3.777917623519897461e-01 2.748560393229126930e-03 -2.632389366626739502e-01 5.745114758610725403e-02 6.302378326654434204e-02 -4.878063872456550598e-02 3.940606489777565002e-02 -2.168815433979034424e-01 2.392816245555877686e-01 1.286847889423370361e-01 -9.662974625825881958e-02 9.177175164222717285e-02 -6.047936156392097473e-02 -3.699758350849151611e-01 1.120965853333473206e-01 1.305940598249435425e-01 -1.142028253525495529e-02 -5.368336290121078491e-02
8.414331078529357910e-02 -1.266181915998458862e-01 -7.511083036661148071e-02 1.357231438159942627e-01 -2.614517509937286377e-01 -3.113552033901214600e-01 -9.162195958197116852e-03 -5.179233476519584656e-02 -2.001435011625289917e-01 2.679095864295959473e-01 4.848598316311836243e-02 -1.343142390251159668e-01 -1.114760488271713257e-01 1.759820729494094849e-01 -7.486147433519363403e-02 -1.461003720760345459e-01 -3.488365411758422852e-01 -4.784359782934188843e-02 -8.554449677467346191e-02 -2.969512939453125000e-01 2.739244699478149414e-01 -2.227475345134735107e-01 9.314609691500663757e-03 1.413770169019699097e-01 1.274673193693161011e-01 1.118539422750473022e-01 2.878577075898647308e-02 1.154903843998908997e-01 -2.795665264129638672e-01 -7.227320969104766846e-02 -2.930326461791992188e-01 -7.625890523195266724e-02
9.857215732336044312e-02 -1.679149121046066284e-01 1.623712852597236633e-02 3.168315589427947998e-01 -2.369522005319595337e-01 1.016949266195297241e-01 1.431793421506881714e-01 5.817409977316856384e-02 -3.284350633621215820e-01 -8.974215015769004822e-03 -1.880523860454559326e-01 9.271454811096191406e-02 -8.067040890455245972e-02 1.676585376262664795e-01 3.661538660526275635e-02 -1.760779470205307007e-01 -2.435909062623977661e-01 1.226368024945259094e-01 5.799581855535507202e-02 2.026868425309658051e-02 -1.297905482351779938e-02 -2.958737872540950775e-02 4.149824380874633789e-01 1.613007634878158569e-01 1.669713668525218964e-02 -1.996583342552185059e-01 3.509642183780670166e-01 1.812695413827896118e-01 -2.005360573530197144e-01 -1.658787764608860016e-02 1.248860382474958897e-03 1.952109932899475098e-01
1.188928820192813873e-02 -2.031960934400558472e-01 -4.204195365309715271e-02 3.431798219680786133e-01 -3.078732788562774658e-01 2.164150029420852661e-01 7.689324766397476196e-02 1.819084137678146362e-01 -2.373136579990386963e-01 7.225478533655405045e-03 -2.313328385353088379e-01 1.612541228532791138e-01 -6.903155148029327393e-02 2.387607097625732422e-01 7.801403850317001343e-02 -1.514814198017120361e-01 -1.955268532037734985e-01 -9.055332839488983154e-02 -3.951019793748855591e-02 -1.256045103073120117e-01 1.509365141391754150e-01 -1.525790710002183914e-02 3.856492936611175537e-01 1.589237451553344727e-01 7.499757409095764160e-02 -1.865519732236862183e-01 3.111518323421478271e-01 -2.132419904228299856e-04 -1.005070656538009644e-01 3.479161299765110016e-03 1.251775920391082764e-01 8.901120722293853760e-02
-1.806654334068298340e-01 -3.964200243353843689e-02 -2.727918326854705811e-01 1.046697795391082764e-01 -6.375097483396530151e-02 -1.957021355628967285e-01 -2.474369704723358154e-01 -2.375620156526565552e-01 -3.687855973839759827e-02 3.085350617766380310e-03 1.932284533977508545e-01 6.743106245994567871e-02 -2.062955796718597412e-01 1.362532675266265869e-01 1.338262706995010376e-01 2.376803895458579063e-03 -3.476848900318145752e-01 -8.990599960088729858e-02 4.216147214174270630e-02 -1.169283092021942139e-01 -2.476062625646591187e-01 -4.129474759101867676e-01 -5.171404406428337097e-02 5.483280867338180542e-02 7.633765041828155518e-02 2.219298779964447021e-01 8.807029575109481812e-02 2.280912548303604126e-01 -1.569833722896873951e-03 -7.437656074762344360e-02 -3.066754341125488281e-01 4.149658977985382080e-02
-3.573637306690216064e-01 1.904943399131298065e-02 -2.037373930215835571e-01 4.241943061351776123e-01 -3.350781202316284180e-01 -1.717163324356079102e-01 1.647249981760978699e-02 5.923560634255409241e-02 -1.661964952945709229e-01 -9.934985078871250153e-03 -2.135790735483169556e-01 8.489872515201568604e-02 -1.768226735293865204e-02 2.457539737224578857e-02 4.364735260605812073e-02 2.508734352886676788e-02 -1.701952964067459106e-01 -1.538180708885192871e-01 1.642937064170837402e-01 -2.887731492519378662e-01 -9.646677225828170776e-02 1.989361271262168884e-02 2.838280498981475830e-01 1.762378215789794922e-01 -1.029472202062606812e-01 6.212565675377845764e-02 -2.456643730401992798e-01 1.113030016422271729e-01 1.040231287479400635e-01 -8.482313156127929688e-02 -1.258440911769866943e-01 1.247461736202239990e-01
1.400522589683532715e-01 -1.275200694799423218e-01 -1.100400462746620178e-02 1.712657362222671509e-01 5.025783553719520569e-03 1.086812987923622131e-01 1.505099087953567505e-01 -2.940393984317779541e-01 9.229598939418792725e-02 1.126549839973449707e-01 -1.754788160324096680e-01 1.090556532144546509e-01 -2.422212064266204834e-01 -5.918370559811592102e-02 3.470994234085083008e-01 1.978441327810287476e-02 -3.721005916595458984e-01 1.666829586029052734e-01 -1.738177984952926636e-01 -1.200525835156440735e-01 2.254875600337982178e-01 -2.022529095411300659e-01 2.182426750659942627e-01 2.063493281602859497e-01 4.264157265424728394e-02 3.280652686953544617e-02 2.459120750427246094e-02 1.029875651001930237e-01 -2.524178624153137207e-01 8.675224147737026215e-03 -1.961639523506164551e-01 2.399560511112213135e-01
-1.288594794459640980e-03 -1.254320293664932251e-01 5.407091975212097168e-02 1.875078380107879639e-01 1.374257914721965790e-02 -4.470380023121833801e-02 -1.847345381975173950e-01 -1.816083677113056183e-02 1.023930162191390991e-01 1.028703227639198303e-01 1.101085217669606209e-03 2.747276127338409424e-01 -1.664047986268997192e-01 1.891756653785705566e-01 2.047672867774963379e-02 -7.127129472792148590e-03 -3.852537274360656738e-01 7.109306752681732178e-02 -1.305574625730514526e-01 2.124831378459930420e-01 9.418187290430068970e-02 -3.531295955181121826e-01 3.854275345802307129e-01 1.953968703746795654e-01 8.103827387094497681e-02 -8.786533959209918976e-03 -2.727449312806129456e-02 -1.564254611730575562e-01 4.845538735389709473e-02 2.744909748435020447e-02 -3.938191235065460205e-01 1.517267376184463501e-01
-1.841444522142410278e-01 2.953066118061542511e-02 -2.788679003715515137e-01 7.721851021051406860e-02 -1.326225250959396362e-01 -8.851739019155502319e-02 3.472220152616500854e-02 -1.382157653570175171e-01 -6.878340244293212891e-02 -2.955625951290130615e-02 -1.944612897932529449e-02 4.370068907737731934e-01 -1.084276065230369568e-01 -2.876865267753601074e-01 1.153748184442520142e-01 -2.112585008144378662e-01 -2.502710819244384766e-01 1.528348214924335480e-02 3.099059462547302246e-01 -1.444624513387680054e-01 2.157431654632091522e-02 6.075642257928848267e-02 1.003279089927673340e-01 -8.391174674034118652e-02 7.816680520772933960e-02 2.787449359893798828e-01 8.673364296555519104e-03 -2.038896530866622925e-01 -7.726694643497467041e-02 -2.831246554851531982e-01 -1.592883467674255371e-01 2.198511064052581787e-01
-1.916405111551284790e-01 -9.067548066377639771e-02 -1.308313310146331787e-01 1.204987391829490662e-01 -1.658343523740768433e-02 1.400941461324691772e-01 1.625695526599884033e-01 2.865990102291107178e-01 2.301718145608901978e-01 -1.006345897912979126e-01 -1.517277956008911133e-01 2.737474739551544189e-01 -1.621658653020858765e-01 4.007240291684865952e-03 2.534374296665191650e-01 -2.500022649765014648e-01 -4.059667885303497314e-01 8.332177996635437012e-02 -1.803422346711158752e-03 6.059149652719497681e-02 2.684285342693328857e-01 -1.408469825983047485e-01 2.439661920070648193e-01 4.776371642947196960e-02 -2.432674318552017212e-01 1.348760873079299927e-01 -1.957653164863586426e-01 -8.788703382015228271e-02 -5.924704018980264664e-03 4.097168147563934326e-02 -1.324402987957000732e-01 -9.509673714637756348e-02
-1.599754691123962402e-01 -2.920771576464176178e-02 -3.615247607231140137e-01 1.581306159496307373e-01 -5.072009190917015076e-02 -7.109357416629791260e-02 -3.148083686828613281e-01 -6.291889399290084839e-02 -1.410827040672302246e-01 8.399447426199913025e-03 3.958136960864067078e-02 2.220656424760818481e-01 -1.338877826929092407e-01 9.713053703308105469e-02 3.340055048465728760e-01 4.238259512931108475e-03 -2.290475815534591675e-01 3.506006002426147461e-01 -4.493125155568122864e-02 -2.550891637802124023e-01 -9.682589769363403320e-02 -1.014808788895606995e-01 -5.497992038726806641e-02 3.134942650794982910e-01 -1.886428445577621460e-01 5.114282667636871338e-02 4.060272872447967529e-02 -1.873715668916702271e-01 -7.213870063424110413e-03 8.797557651996612549e-02 -2.212195098400115967e-01 4.722785577178001404e-02
6.948296912014484406e-03 4.001647979021072388e-02 -8.762189745903015137e-02 2.986692488193511963e-01 -2.606997787952423096e-01 -2.001253813505172729e-01 -1.839803755283355713e-01 6.886751204729080200e-02 -7.925400137901306152e-02 -1.661296375095844269e-02 -3.141188621520996094e-01 3.185735046863555908e-01 -1.552342176437377930e-01 -1.516201794147491455e-01 -1.171043738722801208e-01 -1.055441275238990784e-01 -1.790069639682769775e-01 5.309540778398513794e-03 1.674062609672546387e-01 -6.031421944499015808e-02 3.209392353892326355e-02 -2.809708006680011749e-02 3.942161202430725098e-01 7.850773632526397705e-02 -1.019054725766181946e-01 -1.244057063013315201e-02 1.530535221099853516e-01 6.617221981287002563e-02 -1.964646130800247192e-01 2.237601429224014282e-01 -1.917492412030696869e-02 -3.488629758358001709e-01
6.180380284786224365e-02 -1.212643086910247803e-01 -1.353505700826644897e-01 -5.914298072457313538e-02 2.074420601129531860e-01 -1.307746469974517822e-01 1.858710944652557373e-01 -1.191932335495948792e-01 8.888105303049087524e-02 3.421079739928245544e-02 -1.315741091966629028e-01 1.558594107627868652e-01 -1.402340680360794067e-01 -3.727516531944274902e-02 9.102706611156463623e-02 -3.541888296604156494e-01 -4.050845205783843994e-01 8.883997052907943726e-02 -8.559693396091461182e-02 -8.235703408718109131e-02 1.193300113081932068e-01 -5.063712000846862793e-01 1.481656432151794434e-01 7.127121090888977051e-02 -5.909911915659904480e-02 5.672934930771589279e-03 1.034461194649338722e-03 -1.300049126148223877e-01 6.611605733633041382e-02 8.449053019285202026e-02 -3.595527410507202148e-01 1.756259985268115997e-02
-1.543523818254470825e-01 -3.395524621009826660e-02 -1.561862882226705551e-02 2.725425660610198975e-01 -2.421546727418899536e-01 -9.511005133390426636e-02 1.814182847738265991e-01 -3.940076529979705811e-01 1.006646901369094849e-01 -2.777737379074096680e-02 3.875680640339851379e-02 1.180712059140205383e-01 -3.132850825786590576e-01 5.678913742303848267e-02 7.965013384819030762e-02 -4.395830333232879639e-01 -1.008617803454399109e-01 -2.786764688789844513e-02 3.943229466676712036e-02 -1.474490016698837280e-01 1.836904585361480713e-01 3.502369625493884087e-03 1.535270363092422485e-01 -1.006000638008117676e-01 2.091888636350631714e-01 1.900366842746734619e-01 7.534503191709518433e-02 4.629694297909736633e-02 -2.060410566627979279e-03 3.462327122688293457e-01 -8.734118938446044922e-02 -2.159976586699485779e-02
-1.199490875005722046e-01 6.153443362563848495e-03 -8.642628043889999390e-02 9.271218627691268921e-02 -7.026833295822143555e-02 2.480668872594833374e-01 -8.821687847375869751e-02 3.219693526625633240e-02 1.429446190595626831e-01 4.221865162253379822e-02 2.425396814942359924e-02 4.227629005908966064e-01 -3.359703421592712402e-01 2.413924038410186768e-01 1.680984944105148315e-01 -2.307799905538558960e-01 -2.862233519554138184e-01 -1.986793875694274902e-01 -1.234017908573150635e-01 -1.124137789011001587e-01 -9.164157509803771973e-02 -3.598968088626861572e-01 4.649011418223381042e-02 -7.680048234760761261e-03 5.356768611818552017e-03 -5.922738835215568542e-02 2.880740165710449219e-01 2.487144060432910919e-02 -8.762529492378234863e-02 -1.185940727591514587e-01 1.788201630115509033e-01 9.875759482383728027e-02
7.046854496002197266e-02 9.565129876136779785e-02 -1.473442465066909790e-01 1.466005146503448486e-01 -2.311085611581802368e-01 -1.118042618036270142e-01 8.138881623744964600e-02 1.338329762220382690e-01 -4.496394097805023193e-02 -2.267814278602600098e-01 -7.489737868309020996e-02 6.128568202257156372e-02 -1.991090029478073120e-01 3.030181229114532471e-01 -5.825039744377136230e-02 -4.225514531135559082e-01 -1.435165107250213623e-01 -8.962336182594299316e-02 2.976712882518768311e-01 -2.803232967853546143e-01 1.697953194379806519e-01 -2.329693175852298737e-02 1.571828275918960571e-01 2.286297082901000977e-01 -1.970921903848648071e-01 6.895378977060317993e-02 1.684639155864715576e-01 -1.185056343674659729e-01 2.670032717287540436e-02 -2.220548540353775024e-01 -4.423198848962783813e-02 -1.893166154623031616e-01
-4.914782941341400146e-03 -1.299944818019866943e-01 -2.177685797214508057e-01 6.252018362283706665e-02 -1.737081557512283325e-01 -2.418872267007827759e-01 4.808258265256881714e-02 3.514370918273925781e-01 2.923367321491241455e-01 6.378328800201416016e-02 -1.529635936021804810e-01 1.868566274642944336e-01 -2.307799607515335083e-01 -4.415575787425041199e-02 1.467893868684768677e-01 -3.435203731060028076e-01 -1.586033254861831665e-01 6.117616314440965652e-03 1.655094325542449951e-01 1.057385466992855072e-02 -1.906556189060211182e-01 -3.503655269742012024e-02 1.880963146686553955e-01 2.341693937778472900e-01 -1.290441155433654785e-01 1.869955956935882568e-01 -1.272802203893661499e-01 -1.200022771954536438e-01 -8.245803415775299072e-02 6.548745930194854736e-02 -2.965040802955627441e-01 -1.136802360415458679e-01
-1.502475291490554810e-01 7.958532124757766724e-02 6.286100298166275024e-02 3.290780782699584961e-01 -1.474463790655136108e-01 -1.233233958482742310e-01 2.846645712852478027e-01 -1.910934597253799438e-01 -3.934591222787275910e-05 4.000139236450195312e-02 -1.661240458488464355e-01 3.856409713625907898e-02 -3.023271262645721436e-01 2.037993222475051880e-01 1.262856274843215942e-01 -3.892122209072113037e-01 -1.723623275756835938e-01 -1.273543536663055420e-01 -2.916897274553775787e-02 -4.725572839379310608e-02 7.236292958259582520e-02 2.189983148127794266e-03 3.815715312957763672e-01 -2.754827141761779785e-01 1.171921640634536743e-01 2.045548753812909126e-03 5.412298068404197693e-02 2.879406698048114777e-02 -2.004613131284713745e-01 1.491877883672714233e-01 3.049710579216480255e-02 1.291684657335281372e-01
-1.829923093318939209e-01 -7.792273163795471191e-02 -2.593587897717952728e-02 3.006955683231353760e-01 8.369544893503189087e-02 1.696522980928421021e-01 2.066366821527481079e-01 7.349108159542083740e-02 2.607320845127105713e-01 -1.693296879529953003e-01 1.576656103134155273e-01 2.109991014003753662e-01 -2.751930058002471924e-01 5.134844779968261719e-02 2.502250969409942627e-01 -3.784044086933135986e-02 -2.290381938219070435e-01 -3.187246248126029968e-02 3.018955588340759277e-01 -1.161008793860673904e-02 3.104326128959655762e-01 -1.713128834962844849e-01 9.041985124349594116e-02 1.036107838153839111e-01 5.904709175229072571e-02 -1.532573550939559937e-01 4.065359011292457581e-02 7.509496808052062988e-02 -8.685337007045745850e-02 1.386122107505798340e-01 -3.106754720211029053e-01 -1.734929978847503662e-01
8.185385912656784058e-02 -5.362913012504577637e-02 -1.648582220077514648e-01 2.995457649230957031e-01 -2.532403171062469482e-01 -1.103588715195655823e-01 -3.496137633919715881e-02 -1.152567192912101746e-02 1.376147940754890442e-02 -1.244922727346420288e-02 -2.772646546363830566e-01 2.249465733766555786e-01 -7.634304463863372803e-02 1.014091074466705322e-01 -5.560989305377006531e-02 -1.916306465864181519e-01 -1.499763429164886475e-01 -3.189322724938392639e-02 1.393163762986660004e-02 4.968070983886718750e-02 2.095935493707656860e-01 3.936721011996269226e-02 2.296833097934722900e-01 3.164289593696594238e-01 7.274968177080154419e-02 6.868208944797515869e-02 3.855639100074768066e-01 3.946333825588226318e-01 8.518145233392715454e-02 1.179597750306129456e-01 -2.203702032566070557e-01 5.859882757067680359e-02
-6.875196099281311035e-02 4.181690979748964310e-03 -5.936338752508163452e-02 1.827020347118377686e-01 -1.541468650102615356e-01 -3.615662828087806702e-02 3.702439069747924805e-01 -3.730355203151702881e-01 -1.042583882808685303e-01 -5.985774099826812744e-02 -1.146684959530830383e-01 2.608853876590728760e-01 -2.058458626270294189e-01 -8.185667684301733971e-04 -1.852876320481300354e-02 -2.930641770362854004e-01 -2.463933974504470825e-01 -1.751635223627090454e-01 -6.166395172476768494e-02 -5.877136439085006714e-02 1.134633794426918030e-01 2.512353472411632538e-02 2.843911051750183105e-01 -7.985372841358184814e-02 9.058638662099838257e-02 -4.428066685795783997e-02 8.166091516613960266e-03 -8.230311423540115356e-02 -1.727802455425262451e-01 4.063105583190917969e-01 1.084516793489456177e-01 9.829688817262649536e-02
2.544987015426158905e-02 7.483104616403579712e-02 -1.206298545002937317e-01 7.992645353078842163e-02 -1.919094175100326538e-01 2.307983934879302979e-01 7.131966203451156616e-02 -3.354022204875946045e-01 8.688458800315856934e-02 1.642343252897262573e-01 -2.746530622243881226e-02 2.613692879676818848e-01 -2.153530269861221313e-01 -2.725761942565441132e-02 5.952758714556694031e-02 -5.011318922042846680e-01 -1.481157541275024414e-01 -1.554743796586990356e-01 1.310859769582748413e-01 -2.149319648742675781e-01 1.728020608425140381e-01 5.942779034376144409e-02 2.315129488706588745e-01 -7.975520193576812744e-02 -1.247009113430976868e-01 -1.523718833923339844e-01 5.635769665241241455e-02 1.396839171648025513e-01 -8.917461335659027100e-02 1.968362927436828613e-01 -2.140618413686752319e-01 5.415169149637222290e-02
1.335857063531875610e-01 1.473142392933368683e-02 -2.061002701520919800e-01 2.574110031127929688e-01 -3.587948977947235107e-01 6.775205582380294800e-02 5.511585623025894165e-03 -9.924409538507461548e-02 -8.939103782176971436e-02 -7.791467756032943726e-02 -2.959241569042205811e-01 1.466687023639678955e-01 -4.020405709743499756e-01 1.909392774105072021e-01 2.046283632516860962e-01 -9.484856575727462769e-02 -3.582976013422012329e-02 -2.225838787853717804e-02 2.349004447460174561e-01 3.540613874793052673e-02 -5.375052616000175476e-02 -4.973586648702621460e-02 1.843265891075134277e-01 4.281131178140640259e-02 3.913310170173645020e-02 2.989752292633056641e-01 -2.335428595542907715e-01 1.524193435907363892e-01 -8.783025294542312622e-02 4.638704285025596619e-02 2.542275562882423401e-02 -2.816056907176971436e-01
1.100790873169898987e-01 -1.160044893622398376e-01 -1.682120412588119507e-01 1.641227304935455322e-01 2.265914678573608398e-01 8.146049082279205322e-02 3.853301331400871277e-02 -6.954315118491649628e-03 6.785296648740768433e-02 1.434430927038192749e-01 -1.181286275386810303e-01 -5.583072453737258911e-02 -3.914101794362068176e-02 6.413042545318603516e-02 2.061739712953567505e-01 -4.755232110619544983e-02 -3.442583978176116943e-01 -2.459387108683586121e-02 1.764667630195617676e-01 -4.503959119319915771e-01 5.009511709213256836e-01 -1.454582214355468750e-01 2.205573171377182007e-01 1.240260601043701172e-01 1.239590421319007874e-01 1.148565951734781265e-02 1.781611330807209015e-02 -4.379853233695030212e-02 -4.911695793271064758e-02 7.813044637441635132e-02 -1.215484440326690674e-01 -1.916719377040863037e-01
-6.565916538238525391e-02 -8.451057225465774536e-02 -2.058482915163040161e-01 5.042375624179840088e-02 -2.847577631473541260e-01 -2.363813072443008423e-01 -1.294150352478027344e-01 -1.659110072068870068e-03 -1.561420559883117676e-01 -3.812753036618232727e-02 -2.603412866592407227e-01 3.433159291744232178e-01 -2.167945802211761475e-01 -1.797022521495819092e-01 -2.207731157541275024e-01 -3.011429905891418457e-01 -3.264580070972442627e-01 -6.043969094753265381e-02 1.808021068572998047e-01 -3.914893791079521179e-02 1.128963101655244827e-02 6.795633584260940552e-02 2.434289306402206421e-01 2.985920011997222900e-01 -6.054076924920082092e-02 2.000055611133575439e-01 6.538130342960357666e-02 2.709233434870839119e-03 1.180348452180624008e-02 -3.900267556309700012e-02 -8.172927051782608032e-02 -7.628105580806732178e-02
1.815262883901596069e-01 -8.811045438051223755e-02 1.310060732066631317e-02 1.305311918258666992e-01 -4.781882762908935547e-01 -3.495579212903976440e-02 9.367211908102035522e-02 -1.001967564225196838e-01 -2.538039386272430420e-01 7.089005410671234131e-02 -1.439543366432189941e-01 1.464424431324005127e-01 -3.388553559780120850e-01 -8.262100815773010254e-02 9.124947339296340942e-02 -2.528605163097381592e-01 -2.045596688985824585e-01 -1.157539151608943939e-02 1.412396281957626343e-01 -4.449489340186119080e-02 4.036731272935867310e-02 -2.504531145095825195e-01 1.724852472543716431e-01 2.350720018148422241e-01 4.532155767083168030e-02 -1.370259374380111694e-02 1.090663112699985504e-02 6.498693674802780151e-02 4.463453590869903564e-02 2.405352890491485596e-01 2.219501137733459473e-01 2.426563203334808350e-01
4.959176294505596161e-03 -2.189539074897766113e-01 -9.442662447690963745e-02 3.595657944679260254e-01 -8.981866389513015747e-02 2.228670716285705566e-01 9.157332777976989746e-02 -2.310211360454559326e-01 1.413985490798950195e-01 1.309181284159421921e-02 6.014935299754142761e-02 3.280889391899108887e-01 -2.956500947475433350e-01 4.116756841540336609e-02 1.421294957399368286e-01 2.491788752377033234e-02 -1.036087647080421448e-01 1.408771872520446777e-01 3.249905109405517578e-01 -1.497167199850082397e-01 7.076727598905563354e-02 -2.223284244537353516e-01 5.527733638882637024e-02 1.822728663682937622e-01 2.782419025897979736e-01 -2.384737581014633179e-01 -2.066198922693729401e-02 2.935895510017871857e-02 1.070053055882453918e-01 -1.487863659858703613e-01 -1.819474250078201294e-01 -3.721275925636291504e-02
4.242805019021034241e-02 -2.075513452291488647e-01 -5.683927237987518311e-02 3.036189377307891846e-01 2.887172996997833252e-02 -2.340756952762603760e-01 7.897048443555831909e-02 1.262436360120773315e-01 -2.318817377090454102e-01 -3.125274181365966797e-01 -2.302751094102859497e-01 4.928622022271156311e-02 -2.388331592082977295e-01 -2.912679873406887054e-02 -9.838420152664184570e-02 -2.949285805225372314e-01 -2.844304740428924561e-01 4.292023926973342896e-02 1.285832673311233521e-01 -2.254290729761123657e-01 1.754003167152404785e-01 6.803350895643234253e-02 1.604002565145492554e-01 3.047149181365966797e-01 2.486619651317596436e-01 7.641658931970596313e-02 9.143181145191192627e-02 -1.592806726694107056e-01 -5.521345138549804688e-02 -1.007266715168952942e-01 -3.985793888568878174e-02 1.430487446486949921e-02
-2.792585492134094238e-01 4.000519588589668274e-02 9.628724306821823120e-03 6.604372709989547729e-02 -2.640787065029144287e-01 8.010957390069961548e-02 1.820404231548309326e-01 3.962388262152671814e-02 2.417260110378265381e-01 -2.468623816967010498e-01 -4.590298607945442200e-02 7.338514924049377441e-02 -2.660735249519348145e-01 1.126404404640197754e-01 1.293947100639343262e-01 -2.278023213148117065e-02 -4.893105626106262207e-01 -2.237594276666641235e-01 -6.092186272144317627e-02 1.051596254110336304e-01 1.713054329156875610e-01 -2.025234997272491455e-01 1.825961470603942871e-01 1.742400079965591431e-01 -4.138492420315742493e-02 1.891369670629501343e-01 -9.911783039569854736e-02 8.802205324172973633e-02 -9.451749175786972046e-02 -1.618239283561706543e-01 -1.929680556058883667e-01 -1.083772927522659302e-01
-1.696099191904067993e-01 6.616094708442687988e-02 -2.195445597171783447e-01 1.607129424810409546e-01 -1.869326233863830566e-01 1.903442740440368652e-01 -9.941346198320388794e-02 -3.087922334671020508e-01 9.121417999267578125e-02 5.672689527273178101e-02 -1.975434422492980957e-01 3.367400765419006348e-01 -2.854331731796264648e-01 -1.114309579133987427e-01 -1.290315538644790649e-01 -3.262214958667755127e-01 -1.737860292196273804e-01 -1.780702918767929077e-01 2.193384319543838501e-01 -7.881386578083038330e-02 -2.460824511945247650e-02 -2.337453700602054596e-02 2.313746958971023560e-01 5.471324920654296875e-02 -1.932096481323242188e-01 -1.941364258527755737e-01 -1.241957470774650574e-01 8.821783959865570068e-02 7.517372071743011475e-02 2.023367434740066528e-01 -1.294862627983093262e-01 2.716016024351119995e-03
-7.290675491094589233e-02 1.634484529495239258e-01 -1.097491160035133362e-01 6.436608731746673584e-02 -1.784065365791320801e-01 6.778457760810852051e-02 1.010168716311454773e-02 2.906869910657405853e-02 7.734289765357971191e-02 -1.378533244132995605e-01 -6.980257481336593628e-02 3.510738611221313477e-01 -3.614480197429656982e-01 3.630322217941284180e-01 -3.919502720236778259e-02 -1.315107792615890503e-01 -2.352652847766876221e-01 -2.597988769412040710e-02 -9.149303287267684937e-02 -7.306754123419523239e-03 -4.629113152623176575e-02 -2.887018918991088867e-01 2.727051377296447754e-01 2.925898134708404541e-01 -1.497253775596618652e-01 1.249784380197525024e-01 -1.370695680379867554e-01 -3.068235330283641815e-02 -2.884769067168235779e-02 -2.767402231693267822e-01 1.573373079299926758e-01 1.008697301149368286e-01
2.928276658058166504e-01 1.246016994118690491e-01 -1.064999848604202271e-01 4.552796781063079834e-01 -2.441571801900863647e-01 1.719732582569122314e-01 1.374903023242950439e-01 7.716155610978603363e-03 5.412311106920242310e-02 8.842498809099197388e-02 -2.396117895841598511e-02 2.101431488990783691e-01 -2.501787841320037842e-01 1.809451729059219360e-01 1.002383045852184296e-02 -1.482548415660858154e-01 -1.896339356899261475e-01 -1.407516002655029297e-01 4.770061001181602478e-02 2.720762193202972412e-01 1.307489126920700073e-01 -1.204026639461517334e-01 9.818327613174915314e-03 2.313004434108734131e-01 1.808160245418548584e-01 9.868908673524856567e-02 4.939095675945281982e-02 5.765013769268989563e-02 6.886671483516693115e-02 1.131257638335227966e-01 -1.807203590869903564e-01 -2.887952923774719238e-01
3.629987686872482300e-02 2.237063348293304443e-01 -1.969413608312606812e-01 1.987945884466171265e-01 -3.184825778007507324e-01 -1.660879552364349365e-01 1.391321867704391479e-01 -7.551342248916625977e-02 -2.037361860275268555e-01 -2.247278094291687012e-01 2.763945423066616058e-02 3.405968248844146729e-01 -1.989124268293380737e-01 -7.923575490713119507e-02 -3.221861273050308228e-02 -9.946072101593017578e-02 -3.180541098117828369e-01 2.911488525569438934e-02 -2.017903029918670654e-01 5.726571753621101379e-02 9.027341753244400024e-02 -1.888134032487869263e-01 1.296752542257308960e-01 1.110567301511764526e-01 4.467706382274627686e-02 1.914382539689540863e-02 4.053869247436523438e-01 8.237218856811523438e-02 2.027255296707153320e-01 3.288369625806808472e-02 7.789535820484161377e-02 -1.000660434365272522e-01
-6.569539010524749756e-02 -1.982384361326694489e-02 -1.170738115906715393e-01 1.558981984853744507e-01 -3.377992510795593262e-01 -1.639454811811447144e-01 8.321665227413177490e-02 -8.043128252029418945e-02 -1.868943721055984497e-01 -1.432701498270034790e-01 6.251205503940582275e-02 6.263092160224914551e-02 -2.269221395254135132e-01 2.156296372413635254e-01 4.424290359020233154e-02 -1.393012702465057373e-01 -3.068902194499969482e-01 -1.709531396627426147e-01 -6.147030368447303772e-02 7.704879343509674072e-02 2.196678966283798218e-01 1.856389939785003662e-01 1.706538647413253784e-01 2.767040133476257324e-01 -1.794982105493545532e-01 2.579869925975799561e-01 3.744678199291229248e-01 1.960582286119461060e-01 -7.501342892646789551e-02 -3.854853287339210510e-02 -5.988118425011634827e-02 -1.029351279139518738e-01
8.174102008342742920e-02 1.404900699853897095e-01 -2.685737013816833496e-01 -6.329430732876062393e-03 -2.101058512926101685e-01 -1.603839695453643799e-01 -2.078551612794399261e-02 -1.457311026751995087e-02 1.997357010841369629e-01 1.487369537353515625e-01 -1.196556687355041504e-01 -9.605551511049270630e-02 -1.706189513206481934e-01 -2.239932417869567871e-01 -2.886715903878211975e-02 -7.720578461885452271e-02 -4.572201371192932129e-01 2.577628195285797119e-01 8.413678407669067383e-02 9.110604971647262573e-02 4.701990261673927307e-02 -2.193212509155273438e-01 1.743635237216949463e-01 1.523853242397308350e-01 -5.289525911211967468e-02 6.295951455831527710e-02 3.276521861553192139e-01 -1.536284834146499634e-01 -1.989614963531494141e-01 8.483920991420745850e-02 -2.600423395633697510e-01 -1.110200360417366028e-01
4.014208912849426270e-02 1.062083914875984192e-01 -2.475456297397613525e-01 2.279529273509979248e-01 7.931354641914367676e-02 -1.680091470479965210e-01 1.275815218687057495e-01 7.587627321481704712e-02 -2.370078414678573608e-01 5.347655713558197021e-02 -1.547427028417587280e-01 4.447518885135650635e-01 -1.606159359216690063e-01 1.641036197543144226e-02 3.444786965847015381e-01 -1.563026905059814453e-01 -3.543746471405029297e-02 -9.936179965734481812e-02 2.529841363430023193e-01 7.065209001302719116e-02 -7.314323447644710541e-03 -2.421954460442066193e-02 2.342054545879364014e-01 -6.137645617127418518e-02 -1.728004515171051025e-01 -1.194142475724220276e-01 7.277938723564147949e-02 5.998962000012397766e-02 -1.406282037496566772e-01 -4.263652116060256958e-02 -3.746764957904815674e-01 -1.140063256025314331e-01
3.945895656943321228e-02 -4.146127402782440186e-02 -1.342788189649581909e-01 1.653384566307067871e-01 -1.632769554853439331e-01 1.544499248266220093e-01 1.139829866588115692e-02 5.470596253871917725e-02 -1.304090023040771484e-01 3.549301326274871826e-01 7.646302133798599243e-02 1.940071210265159607e-02 -5.606893897056579590e-01 1.569420248270034790e-01 -2.564323320984840393e-02 8.781535923480987549e-02 -2.578712701797485352e-01 1.503912657499313354e-01 1.985331028699874878e-01 -1.320275962352752686e-01 2.067213356494903564e-01 -2.726357877254486084e-01 1.666841842234134674e-02 -2.049545645713806152e-01 -1.273180097341537476e-01 6.062552705407142639e-02 1.850067228078842163e-01 -5.661763995885848999e-02 5.864618718624114990e-02 7.120058685541152954e-02 -1.700408756732940674e-01 -3.303056955337524414e-02
-1.622888892889022827e-01 1.070582959800958633e-02 3.399470588192343712e-03 1.480680424720048904e-02 -2.338622063398361206e-01 6.703735142946243286e-02 -1.956176757812500000e-01 -1.992372721433639526e-01 -1.190854981541633606e-01 -1.161731705069541931e-01 -4.445559680461883545e-01 1.178425773978233337e-01 -2.843290865421295166e-01 1.574124842882156372e-01 1.928200125694274902e-01 -3.163250684738159180e-01 -1.384442150592803955e-01 -6.290025264024734497e-02 -6.009385455399751663e-03 -2.469194866716861725e-02 1.557831466197967529e-01 -1.558020412921905518e-01 2.604948878288269043e-01 -8.401789516210556030e-02 -2.703528404235839844e-01 -2.451508790254592896e-01 -9.853599965572357178e-02 2.193276584148406982e-01 6.115011405199766159e-03 8.878724277019500732e-02 -8.916256576776504517e-02 3.168197348713874817e-03
9.208325296640396118e-02 -1.837490648031234741e-01 9.234069287776947021e-02 -1.213091146200895309e-02 -5.850504711270332336e-02 -2.232768982648849487e-01 -8.804911375045776367e-02 -8.321209251880645752e-02 1.281482749618589878e-03 -2.620395459234714508e-02 -3.053173422813415527e-01 1.757776290178298950e-01 -2.163430154323577881e-01 3.896874487400054932e-01 5.357201024889945984e-02 -2.586277723312377930e-01 -3.245740234851837158e-01 -1.234179437160491943e-01 1.744409501552581787e-01 -8.980321139097213745e-02 1.008734703063964844e-01 -2.889136597514152527e-02 4.138218164443969727e-01 2.163569629192352295e-02 1.586267650127410889e-01 -2.152657657861709595e-01 9.805694222450256348e-02 7.910499721765518188e-02 4.627936333417892456e-02 2.090806812047958374e-01 1.819910109043121338e-02 1.119977235794067383e-01
3.551731258630752563e-02 -1.238526254892349243e-01 2.659704536199569702e-02 1.713337451219558716e-01 -3.058037459850311279e-01 -2.063992200419306755e-03 2.271791547536849976e-02 -3.063409402966499329e-02 -2.719540297985076904e-01 1.276476681232452393e-01 -2.657373249530792236e-01 2.284465283155441284e-01 -1.826341599225997925e-01 1.807809025049209595e-01 -1.289311680011451244e-03 5.819344893097877502e-02 -4.225521385669708252e-01 -1.679673790931701660e-01 -6.419521523639559746e-04 -4.672043025493621826e-02 9.509458392858505249e-02 -2.969868667423725128e-02 4.790628254413604736e-01 3.432255610823631287e-02 2.836909377947449684e-03 -8.349581062793731689e-02 2.393700480461120605e-01 2.183407098054885864e-01 -6.597875803709030151e-02 5.645917728543281555e-03 6.307353824377059937e-02 -7.755776494741439819e-02
-2.042728513479232788e-01 -2.287598513066768646e-02 -2.770256996154785156e-01 1.423691865056753159e-02 8.393167704343795776e-02 8.852222561836242676e-02 -2.104962617158889771e-01 -1.086269393563270569e-01 8.792849257588386536e-03 -5.152583867311477661e-02 1.652134954929351807e-01 2.343811541795730591e-01 -1.562474071979522705e-01 2.077034115791320801e-02 2.830392718315124512e-01 -5.189108476042747498e-02 -3.498644232749938965e-01 -8.952483534812927246e-02 -2.198366522789001465e-01 -1.896580457687377930e-01 3.318645358085632324e-01 5.133229494094848633e-02 1.119279265403747559e-01 -6.769230961799621582e-02 1.591520458459854126e-01 -1.848531886935234070e-02 2.036179006099700928e-01 -2.991248071193695068e-01 -1.602001041173934937e-01 1.354925185441970825e-01 -2.343335896730422974e-01 -1.306317746639251709e-01
6.820881366729736328e-02 2.194583266973495483e-01 -9.271460026502609253e-02 4.977180361747741699e-01 -1.256338506937026978e-01 7.042407058179378510e-03 2.579570114612579346e-01 -1.585635095834732056e-01 -1.015188097953796387e-01 4.851448535919189453e-02 -2.461818903684616089e-01 2.937619090080261230e-01 -7.512453198432922363e-02 2.603892385959625244e-01 9.445544332265853882e-02 -1.574835479259490967e-01 -2.128220200538635254e-01 -2.747747115790843964e-02 5.527110397815704346e-02 -1.801140606403350830e-01 9.784216433763504028e-02 1.161108911037445068e-02 5.336910113692283630e-02 -2.652322873473167419e-03 -1.019180938601493835e-01 -3.275268524885177612e-02 1.850842237472534180e-01 7.084155827760696411e-02 1.768273264169692993e-01 2.690400481224060059e-01 -1.057078093290328979e-01 2.386451810598373413e-01
-8.825872093439102173e-02 -2.789733931422233582e-02 -6.000927463173866272e-02 6.226922199130058289e-02 -9.900080412626266479e-02 -1.079766303300857544e-01 2.466970384120941162e-01 -9.265615791082382202e-02 7.052726298570632935e-02 -1.710582077503204346e-01 1.209494397044181824e-01 2.466018348932266235e-01 -1.793169826269149780e-01 -1.978583335876464844e-01 6.618873775005340576e-02 -2.650999724864959717e-01 -1.522232741117477417e-01 6.559894233942031860e-02 -1.144850924611091614e-01 -2.739054262638092041e-01 2.079247087240219116e-01 -5.299171432852745056e-02 2.357449680566787720e-01 2.737178504467010498e-01 3.601006567478179932e-01 -1.471661478281021118e-01 1.674437820911407471e-01 -1.365620940923690796e-01 -4.979162663221359253e-02 -1.266169697046279907e-01 -2.980709969997406006e-01 -1.997316926717758179e-01
1.652314364910125732e-01 1.545638442039489746e-01 6.663511693477630615e-02 4.687023535370826721e-02 -1.623348295688629150e-01 -4.806309565901756287e-02 -1.167735680937767029e-01 1.312167048454284668e-01 1.100515425205230713e-01 8.718324452638626099e-02 1.711500287055969238e-01 1.607799232006072998e-01 -2.940045893192291260e-01 2.821750342845916748e-01 3.969036936759948730e-01 -1.233878917992115021e-02 -1.915732473134994507e-01 -1.736061125993728638e-01 -2.428794801235198975e-01 -9.464851021766662598e-02 -4.431601986289024353e-02 -2.188295722007751465e-01 3.344064950942993164e-01 3.088821470737457275e-01 1.539591606706380844e-02 2.665944397449493408e-02 5.365828424692153931e-02 -2.296578586101531982e-01 9.144895523786544800e-02 1.240338459610939026e-01 7.433089613914489746e-02 7.960855215787887573e-02
-2.076043039560317993e-01 1.018069032579660416e-02 -1.470168530941009521e-01 1.815752834081649780e-01 4.571432247757911682e-02 9.992726892232894897e-02 -9.997500479221343994e-02 -1.374924480915069580e-01 -1.089982688426971436e-01 -4.678264260292053223e-02 1.962834224104881287e-02 -1.038484927266836166e-02 -1.704614758491516113e-01 9.770712256431579590e-02 2.542370557785034180e-01 1.321287155151367188e-01 -3.814684748649597168e-01 -1.249551493674516678e-02 -2.020668536424636841e-01 -1.294087171554565430e-01 1.218491494655609131e-01 5.003730580210685730e-02 3.444629013538360596e-01 7.654301077127456665e-02 -4.490852355957031250e-02 -2.211941629648208618e-01 9.271456301212310791e-02 -1.881071180105209351e-01 -2.078592777252197266e-01 2.009008377790451050e-01 -4.495628774166107178e-01 1.625685207545757294e-02
-1.939475536346435547e-01 3.202095255255699158e-02 -3.988149166107177734e-01 1.513343751430511475e-01 1.018779259175062180e-02 1.153906434774398804e-01 4.906847327947616577e-02 2.018258124589920044e-01 1.000668033957481384e-01 -9.984524920582771301e-03 -2.651297450065612793e-01 4.923282191157341003e-03 -3.182098269462585449e-01 3.314142823219299316e-01 -9.032894670963287354e-02 -2.673091590404510498e-01 -8.882245421409606934e-02 -1.764647066593170166e-01 8.224033750593662262e-03 5.568532273173332214e-02 -3.798649832606315613e-02 -2.284215241670608521e-01 2.951450645923614502e-01 9.142123162746429443e-02 7.068708539009094238e-02 7.954421453177928925e-03 -7.770287990570068359e-02 -2.420925945043563843e-01 1.430502831935882568e-01 -2.078217566013336182e-01 -1.629438549280166626e-01 -2.257871069014072418e-02
-1.376867946237325668e-02 6.167837232351303101e-02 -1.924033612012863159e-01 1.164956316351890564e-01 -7.840587198734283447e-02 -1.415767967700958252e-01 5.510832741856575012e-02 1.794605106115341187e-01 8.703334629535675049e-02 -3.591539710760116577e-02 -8.780758827924728394e-02 4.000111520290374756e-01 -2.893665730953216553e-01 3.618346527218818665e-02 2.428275644779205322e-01 -1.007221117615699768e-01 -3.588004782795906067e-02 1.852072030305862427e-01 2.052688151597976685e-01 2.842578291893005371e-02 -4.272209852933883667e-02 -1.572479158639907837e-01 2.800114750862121582e-01 4.758338630199432373e-02 -3.089541196823120117e-01 2.205156721174716949e-02 2.165502458810806274e-01 1.966046690940856934e-01 -8.624379336833953857e-02 1.271001845598220825e-01 -3.983878195285797119e-01 -6.081428378820419312e-02
-1.595860421657562256e-01 -1.320214122533798218e-01 6.374592334032058716e-02 1.129005476832389832e-01 -1.333269476890563965e-01 9.852810204029083252e-02 1.732455343008041382e-01 -2.719818651676177979e-01 -3.567288815975189209e-01 -1.946417987346649170e-01 -1.510145217180252075e-01 8.114445954561233521e-02 -3.465361297130584717e-01 8.984806388616561890e-02 1.139823812991380692e-02 -2.186958193778991699e-01 -4.896810278296470642e-02 1.147137284278869629e-01 9.090706706047058105e-02 -2.947455048561096191e-01 9.356978535652160645e-02 -1.215709522366523743e-01 2.672026157379150391e-01 1.977686285972595215e-01 3.634133636951446533e-01 -1.008998081088066101e-01 1.192103475332260132e-01 -6.562417745590209961e-02 1.081145107746124268e-01 1.132628843188285828e-01 2.522012777626514435e-02 8.666299283504486084e-02
-2.666912376880645752e-01 -1.327176950871944427e-02 -1.154470071196556091e-01 1.198390722274780273e-01 -1.432474553585052490e-01 -2.410328015685081482e-02 1.739788241684436798e-02 3.930000588297843933e-02 9.353531897068023682e-02 1.759374141693115234e-01 -1.128365867771208286e-03 1.151041164994239807e-01 -2.723437845706939697e-01 2.475932538509368896e-01 4.144893959164619446e-02 -1.947390884160995483e-01 -1.185141727328300476e-01 4.228993318974971771e-03 1.508301938883960247e-03 -3.994891345500946045e-01 3.592655658721923828e-01 -3.139316439628601074e-01 2.910831570625305176e-01 -1.947325468063354492e-01 -1.168875694274902344e-01 -2.065901458263397217e-02 1.199025884270668030e-01 2.468559890985488892e-01 7.676137238740921021e-02 1.264661401510238647e-01 -9.910052269697189331e-02 7.036269456148147583e-02
-3.077149689197540283e-01 -2.967503964900970459e-01 -2.179662734270095825e-01 1.205202788114547729e-01 -2.190965563058853149e-01 -2.643716633319854736e-01 -1.505819410085678101e-01 1.162570528686046600e-02 -8.770576864480972290e-02 -1.247235536575317383e-01 -4.002267087344080210e-04 9.359893202781677246e-02 -2.079615443944931030e-01 1.426674425601959229e-01 4.147860035300254822e-02 -1.296402700245380402e-02 -4.315629005432128906e-01 7.483237981796264648e-02 -4.517127759754657745e-03 -2.104470431804656982e-01 -1.863873898983001709e-01 -2.434178590774536133e-01 -7.761295139789581299e-02 2.444463595747947693e-02 1.476830244064331055e-01 8.109891414642333984e-02 1.819617450237274170e-01 -6.497597694396972656e-02 -2.147391289472579956e-01 -1.592378765344619751e-01 -1.198702976107597351e-01 1.693652421236038208e-01
-1.541226506233215332e-01 -2.036422640085220337e-01 -2.889950871467590332e-01 1.692748069763183594e-01 -7.260139286518096924e-02 9.603085368871688843e-02 -1.291342452168464661e-02 -1.590705364942550659e-01 -1.394391506910324097e-01 2.225880920886993408e-01 -3.315535485744476318e-01 6.636729091405868530e-02 -2.729404568672180176e-01 -1.117455288767814636e-01 1.093311794102191925e-02 -9.891483932733535767e-02 -6.848876178264617920e-02 -3.202824667096138000e-02 1.226338557898998260e-02 -8.178865909576416016e-02 2.992926239967346191e-01 -2.473890334367752075e-01 2.877868413925170898e-01 2.015163153409957886e-01 2.280946224927902222e-01 -2.163785509765148163e-02 1.735404580831527710e-01 7.623163610696792603e-02 2.062157541513442993e-02 3.191944956779479980e-01 1.400167047977447510e-01 7.301333546638488770e-02
-1.093077808618545532e-01 -1.434659352526068687e-03 -1.050790324807167053e-01 1.591420918703079224e-01 2.296477928757667542e-02 1.915118545293807983e-01 -9.693948924541473389e-02 -8.103480190038681030e-02 -1.790380775928497314e-01 8.892896771430969238e-02 5.107722431421279907e-02 4.515754282474517822e-01 1.333027184009552002e-01 6.577726453542709351e-02 2.010577470064163208e-01 -4.281182289123535156e-01 -1.959806382656097412e-01 6.851403042674064636e-03 9.622777253389358521e-02 6.859939545392990112e-02 8.417060598731040955e-03 -2.036556154489517212e-01 2.226289808750152588e-01 1.595865488052368164e-01 -3.790915608406066895e-01 -2.210315763950347900e-01 -1.691091433167457581e-02 -1.220283936709165573e-02 -3.801960498094558716e-02 -1.695139110088348389e-01 -9.571557492017745972e-02 -6.982032954692840576e-02
-1.142918914556503296e-01 -9.131992608308792114e-02 -1.278573572635650635e-01 7.189345359802246094e-02 -2.918390333652496338e-01 -4.426007717847824097e-02 -1.313805133104324341e-01 8.555769175291061401e-02 -1.549792289733886719e-02 8.155394345521926880e-02 -2.396554797887802124e-01 2.236167192459106445e-01 -1.315118372440338135e-01 6.065560877323150635e-02 1.486170291900634766e-01 -1.975073963403701782e-01 -1.130944788455963135e-01 -5.165518075227737427e-02 2.593236789107322693e-02 -3.973260819911956787e-01 -2.244388684630393982e-02 -1.416418049484491348e-02 4.276597797870635986e-01 -8.717638999223709106e-02 9.345578402280807495e-02 -1.134934276342391968e-01 1.240146458148956299e-01 -7.158003747463226318e-02 -1.390834152698516846e-01 3.732826411724090576e-01 1.059201732277870178e-01 -2.678686678409576416e-01
-1.553732007741928101e-01 1.452846378087997437e-01 3.208453580737113953e-02 2.607518732547760010e-01 8.937000483274459839e-02 2.373638153076171875e-01 -1.325009465217590332e-01 -2.367878109216690063e-01 -2.998327612876892090e-01 -2.045471593737602234e-02 6.145083904266357422e-02 -4.327063634991645813e-02 -1.549373567104339600e-01 -1.849986910820007324e-01 2.961942255496978760e-01 -3.333230735734105110e-03 -5.293102264404296875e-01 4.406392201781272888e-02 -2.650514431297779083e-02 -1.372064203023910522e-01 7.000496238470077515e-02 -7.579648494720458984e-02 1.621303111314773560e-01 3.608998283743858337e-02 7.709200680255889893e-02 -5.071746930480003357e-02 -1.013290695846080780e-02 -1.763957738876342773e-01 5.470110848546028137e-02 1.565109640359878540e-01 -3.077395856380462646e-01 6.355628371238708496e-02
2.847180329263210297e-02 -1.385950893163681030e-01 -3.229845464229583740e-01 2.200289815664291382e-01 -2.462903559207916260e-01 -1.917560249567031860e-01 5.088532343506813049e-02 4.784451052546501160e-02 -2.235130816698074341e-01 -5.280394479632377625e-02 -1.755726486444473267e-01 4.795906692743301392e-02 -1.589779853820800781e-01 1.693986058235168457e-01 -1.127147525548934937e-01 -3.733052313327789307e-01 -2.673624455928802490e-02 -8.706150203943252563e-02 2.632053494453430176e-01 -1.844650357961654663e-01 1.844874471426010132e-01 3.717486932873725891e-02 3.285981118679046631e-01 3.213533759117126465e-01 -6.653124094009399414e-02 6.042459234595298767e-02 1.520439386367797852e-01 7.858037948608398438e-02 -7.175227254629135132e-02 -1.728812903165817261e-01 4.674028977751731873e-02 -1.363061089068651199e-02
3.605696931481361389e-02 -1.378653049468994141e-01 5.203321576118469238e-03 2.505763173103332520e-01 -3.281375169754028320e-01 -2.195764183998107910e-01 -1.567139625549316406e-01 6.693982332944869995e-02 1.057375594973564148e-01 -6.468483060598373413e-02 2.703575789928436279e-01 2.580748125910758972e-02 -2.541141510009765625e-01 -7.562255859375000000e-02 2.246044017374515533e-02 -2.462614327669143677e-01 -2.519088983535766602e-01 1.410785913467407227e-01 -5.896493326872587204e-03 1.662396490573883057e-01 -1.037790253758430481e-01 9.284197539091110229e-02 3.511031270027160645e-01 3.353346884250640869e-01 -1.279097795486450195e-01 1.048716604709625244e-01 1.546969562768936157e-01 -2.083484530448913574e-01 -1.165481507778167725e-01 4.559239745140075684e-02 -8.937914669513702393e-02 -1.639801263809204102e-01
6.002460047602653503e-02 -3.847865620627999306e-03 1.792450547218322754e-01 -1.280838996171951294e-01 -4.179702103137969971e-01 1.153222173452377319e-01 9.056708216667175293e-02 -9.961061924695968628e-02 -5.802356824278831482e-02 -2.042658478021621704e-01 -6.421080976724624634e-02 1.142518967390060425e-01 -3.522441983222961426e-01 4.533794149756431580e-02 1.989720202982425690e-02 -3.005553781986236572e-01 -9.291029721498489380e-02 -3.313202857971191406e-01 -2.335800379514694214e-01 -5.679430812597274780e-02 7.011905312538146973e-02 -1.124185621738433838e-01 1.913613528013229370e-01 1.612305939197540283e-01 2.008032649755477905e-01 -3.631813824176788330e-02 1.662069410085678101e-01 1.534978747367858887e-01 -2.801897525787353516e-01 1.177567020058631897e-01 -1.200672984123229980e-01 -8.136332780122756958e-02
8.275655657052993774e-02 -2.583107352256774902e-01 7.973209023475646973e-02 1.408859938383102417e-01 -2.918726503849029541e-01 1.189441159367561340e-01 1.989704817533493042e-01 6.115376576781272888e-02 -1.873528212308883667e-01 1.050967629998922348e-02 -1.612466722726821899e-01 1.838284581899642944e-01 -2.801435589790344238e-01 2.101286798715591431e-01 9.700614959001541138e-02 -1.097135990858078003e-01 -2.573846578598022461e-01 1.543492171913385391e-02 -1.546472217887639999e-02 -1.191446706652641296e-01 2.433126717805862427e-01 3.250407055020332336e-02 5.199676156044006348e-01 -9.215132147073745728e-02 8.250885456800460815e-02 -1.167575549334287643e-02 2.367949485778808594e-01 1.632047444581985474e-01 -6.073087453842163086e-02 5.276274308562278748e-02 4.686462506651878357e-02 1.059680525213479996e-02
2.482628822326660156e-02 1.225017905235290527e-01 -2.002945840358734131e-01 9.149003028869628906e-02 -6.145771592855453491e-02 1.506800949573516846e-01 1.107010245323181152e-01 -2.673795819282531738e-01 -1.170363202691078186e-01 1.630251258611679077e-01 -2.175516821444034576e-02 5.416182428598403931e-02 -1.188658624887466431e-01 2.927930280566215515e-02 1.943962126970291138e-01 -5.222513675689697266e-01 -9.896770119667053223e-02 -1.897023618221282959e-01 1.704050153493881226e-01 -3.226459026336669922e-01 2.746970057487487793e-01 -6.612608581781387329e-02 2.974538207054138184e-01 -1.153885796666145325e-01 -3.709626849740743637e-03 -8.579729124903678894e-03 6.117339432239532471e-02 1.488825827836990356e-01 -2.771433070302009583e-02 2.269183993339538574e-01 -1.202832385897636414e-01 5.646693706512451172e-02
1.166716292500495911e-01 4.709194600582122803e-02 6.407803297042846680e-02 4.215373992919921875e-01 9.054879099130630493e-02 -1.877255551517009735e-02 5.967934802174568176e-02 1.031605005264282227e-01 -1.128276288509368896e-01 -6.689120829105377197e-02 -1.845670342445373535e-01 4.988864064216613770e-02 -3.667102754116058350e-01 -6.333166360855102539e-02 1.626621335744857788e-01 9.241458028554916382e-02 -3.796886503696441650e-01 8.010984957218170166e-02 2.123702615499496460e-01 -1.102543920278549194e-01 1.014639139175415039e-01 -2.725618183612823486e-01 1.173607036471366882e-01 1.325246095657348633e-01 2.386812120676040649e-01 5.736522376537322998e-03 -1.033524349331855774e-01 -3.353267014026641846e-01 -1.255689859390258789e-01 -1.310974657535552979e-01 -4.373272880911827087e-02 1.166901215910911560e-01
5.582452192902565002e-02 5.977268517017364502e-02 -8.636783808469772339e-02 1.221074014902114868e-01 -6.072656065225601196e-02 -9.137330204248428345e-02 -3.072045743465423584e-01 1.146686971187591553e-01 4.640355333685874939e-02 1.554514169692993164e-01 -3.979776799678802490e-02 2.894424796104431152e-01 -9.551141411066055298e-02 1.864707171916961670e-01 3.641273975372314453e-01 -6.462738662958145142e-02 -2.515350580215454102e-01 -2.016354203224182129e-01 -1.718908995389938354e-01 2.595866620540618896e-01 2.074200063943862915e-01 -2.489090561866760254e-01 1.988479346036911011e-01 1.810290962457656860e-01 5.855540558695793152e-02 9.110560268163681030e-02 -7.630307972431182861e-02 -6.677879393100738525e-02 -1.159781068563461304e-01 -2.623720094561576843e-02 -3.784857988357543945e-01 3.862373158335685730e-02
-1.216853931546211243e-01 -1.064754351973533630e-01 -2.056481093168258667e-01 2.548392117023468018e-01 3.229216858744621277e-02 -9.378723800182342529e-03 -1.791115663945674896e-02 2.592906169593334198e-02 9.139734506607055664e-02 -1.477510035037994385e-01 3.769219294190406799e-02 1.638574600219726562e-01 -1.299357879906892776e-02 1.032679900527000427e-01 2.159749865531921387e-01 -3.527417033910751343e-02 -5.377714633941650391e-01 -1.410568207502365112e-01 2.959545142948627472e-02 -1.087897643446922302e-02 1.101803109049797058e-01 -2.378474473953247070e-01 5.270233750343322754e-02 9.872181713581085205e-02 -1.884299144148826599e-02 1.781313419342041016e-01 -1.346170157194137573e-01 5.353245511651039124e-02 -1.151604875922203064e-01 -1.560709774494171143e-01 -4.570693969726562500e-01 2.374684810638427734e-01
-1.122182980179786682e-01 2.317445874214172363e-01 -2.805101685225963593e-02 -1.094755250960588455e-02 -1.486315727233886719e-01 -7.441351562738418579e-02 -6.464803218841552734e-02 -1.558216661214828491e-01 1.173395756632089615e-02 -1.794670224189758301e-01 4.356471821665763855e-02 2.258383184671401978e-01 -2.778392136096954346e-01 -8.943872898817062378e-02 1.333933230489492416e-02 -1.462108045816421509e-01 -2.004090249538421631e-01 3.490475714206695557e-01 -7.313337177038192749e-02 -3.003901839256286621e-01 -1.542887091636657715e-01 -1.761046648025512695e-01 2.055180072784423828e-01 2.990649342536926270e-01 2.229807972908020020e-01 7.567641139030456543e-02 1.492892503738403320e-01 1.532041560858488083e-02 -1.221046447753906250e-01 -1.976913660764694214e-01 -3.053199350833892822e-01 -1.243095397949218750e-01
7.991987466812133789e-02 -2.345576137304306030e-01 3.319837152957916260e-02 2.589643001556396484e-01 -2.911299765110015869e-01 -5.770545825362205505e-02 1.043189913034439087e-01 1.021245270967483521e-01 -1.245702728629112244e-01 -4.628506023436784744e-03 -1.674832701683044434e-01 4.143900051712989807e-02 -2.013163119554519653e-01 2.847569584846496582e-01 -4.045205563306808472e-02 -1.212975382804870605e-01 -2.675228714942932129e-01 -5.298846215009689331e-02 1.223387289792299271e-02 -8.756096661090850830e-02 1.901020109653472900e-01 7.948942482471466064e-02 4.601178467273712158e-01 1.054870858788490295e-01 6.058943271636962891e-02 -1.331973075866699219e-01 3.107691705226898193e-01 2.255809903144836426e-01 -2.210045307874679565e-01 5.959097668528556824e-02 -8.586579561233520508e-02 -4.038863629102706909e-02
-1.987224668264389038e-01 1.499518454074859619e-01 -4.538165777921676636e-02 4.208174347877502441e-01 2.384318560361862183e-01 -2.258601188659667969e-01 -1.236027665436267853e-02 1.534060984849929810e-01 -4.853030201047658920e-03 -4.210748709738254547e-03 -5.212861299514770508e-02 3.125329688191413879e-02 -3.712090551853179932e-01 -4.852259159088134766e-02 -7.035127282142639160e-02 -2.989981770515441895e-01 -1.307197660207748413e-01 1.869457662105560303e-01 -8.446496725082397461e-02 -1.833929717540740967e-01 1.315342485904693604e-01 -1.797058284282684326e-01 8.902765065431594849e-02 1.273412257432937622e-01 2.339893877506256104e-01 8.243957906961441040e-02 4.503506794571876526e-02 -1.963667199015617371e-02 -1.159266605973243713e-01 -1.459094136953353882e-01 -3.332538604736328125e-01 -1.131573691964149475e-01
1.075257435441017151e-01 -7.198845595121383667e-02 -1.258564591407775879e-01 -1.092929765582084656e-01 7.286332547664642334e-02 -2.974175810813903809e-01 1.262618899345397949e-01 -2.773791253566741943e-01 -7.583355903625488281e-02 -5.821334198117256165e-02 -2.779423631727695465e-02 2.209004014730453491e-01 -1.519875526428222656e-01 -4.624916613101959229e-02 6.658941507339477539e-02 -2.182179242372512817e-01 -3.384338915348052979e-01 1.030771899968385696e-02 -4.778563976287841797e-02 5.779988691210746765e-02 7.343378663063049316e-02 -4.186425805091857910e-01 1.633113622665405273e-01 1.785195469856262207e-01 -3.506425768136978149e-02 8.332677185535430908e-03 -9.027427434921264648e-02 -3.441712632775306702e-02 -2.996935546398162842e-01 -1.431242823600769043e-01 -3.544069826602935791e-01 1.637745201587677002e-01
1.189295426011085510e-01 -1.426090449094772339e-01 -1.074321866035461426e-01 2.904352545738220215e-01 1.214178726077079773e-01 -9.779828786849975586e-02 -7.833328843116760254e-02 1.106172278523445129e-01 2.595199644565582275e-01 3.524407744407653809e-02 8.246844261884689331e-02 2.758506834506988525e-01 -2.928282618522644043e-01 8.304778486490249634e-02 4.709299281239509583e-02 2.392950467765331268e-02 -3.111856281757354736e-01 -3.093795478343963623e-01 -1.615120470523834229e-01 -3.383316099643707275e-03 9.277188032865524292e-02 -2.721399068832397461e-02 2.785212993621826172e-01 2.356242537498474121e-01 2.174847126007080078e-01 8.899412304162979126e-02 7.811496406793594360e-02 -3.355845212936401367e-01 -6.397870928049087524e-02 -5.938769318163394928e-03 -1.305886059999465942e-01 1.543096452951431274e-01
1.052937135100364685e-01 -1.215421557426452637e-01 -4.382202923297882080e-01 2.190552800893783569e-01 -2.967133224010467529e-01 -5.058800429105758667e-02 1.058380082249641418e-01 4.066386446356773376e-02 1.647734642028808594e-01 -2.069402188062667847e-01 8.566896617412567139e-02 2.955387830734252930e-01 -2.862214446067810059e-01 -2.285242229700088501e-01 2.482687681913375854e-01 5.154572799801826477e-02 -2.453292161226272583e-01 7.701313495635986328e-02 1.757027208805084229e-01 4.907340928912162781e-02 1.495769172906875610e-01 1.130820810794830322e-02 4.577561840415000916e-02 1.715035736560821533e-01 -8.443988114595413208e-02 -1.308342814445495605e-01 2.414927184581756592e-01 -6.618084013462066650e-02 8.715080469846725464e-02 8.068101853132247925e-02 -7.708833366632461548e-02 8.466060459613800049e-02
2.385676801204681396e-01 -1.581837832927703857e-01 -4.205672885291278362e-04 4.039698243141174316e-01 -1.929435580968856812e-01 -2.007726877927780151e-01 -2.593578994274139404e-01 -1.987899392843246460e-01 4.371926933526992798e-02 5.133610963821411133e-02 -6.002724170684814453e-02 1.444884538650512695e-01 -3.164522051811218262e-01 2.531022429466247559e-01 -7.374950498342514038e-02 -2.781897410750389099e-02 -1.839831620454788208e-01 -1.095043942332267761e-01 -1.038270369172096252e-01 -2.109708636999130249e-01 8.117258548736572266e-02 -1.933518983423709869e-02 -1.710541173815727234e-02 1.486111804842948914e-02 -7.339632511138916016e-02 -1.161487102508544922e-01 1.028766334056854248e-01 1.548334807157516479e-01 9.513369947671890259e-02 2.799821831285953522e-02 -4.197468757629394531e-01 1.518082469701766968e-01
-1.063654795289039612e-01 1.914750039577484131e-01 -3.207075595855712891e-01 4.465340822935104370e-02 4.513445869088172913e-02 -1.436156630516052246e-01 -1.735941916704177856e-01 -1.614746302366256714e-01 4.069086909294128418e-02 -3.490888699889183044e-02 -1.458093822002410889e-01 2.513741254806518555e-01 -5.174468755722045898e-01 2.096506208181381226e-01 -9.571748971939086914e-02 -8.369991928339004517e-02 -2.927783727645874023e-01 -1.607747972011566162e-01 -9.642098844051361084e-02 2.719713374972343445e-03 1.886467635631561279e-02 -1.773971319198608398e-01 2.044585496187210083e-01 -1.745269000530242920e-01 -6.525810062885284424e-02 4.942150786519050598e-03 2.151455432176589966e-01 2.535530030727386475e-01 -3.895390406250953674e-02 -1.290291920304298401e-02 -7.717420905828475952e-02 7.515992224216461182e-02
2.165495231747627258e-02 3.482827916741371155e-02 -3.402280807495117188e-02 3.045021891593933105e-01 -1.917674094438552856e-01 4.929909110069274902e-02 1.112260445952415466e-01 -4.885899275541305542e-02 -2.420044094324111938e-01 8.185297250747680664e-02 -2.126680016517639160e-01 2.926905751228332520e-01 -6.365377455949783325e-02 7.283062487840652466e-02 1.733741462230682373e-01 -4.202643334865570068e-01 -8.702467381954193115e-02 8.316493034362792969e-02 1.336265206336975098e-01 -1.425790190696716309e-01 1.987574398517608643e-01 -2.145602852106094360e-01 2.526047527790069580e-01 4.747463390231132507e-02 1.831202059984207153e-01 -9.511487185955047607e-02 6.897696852684020996e-02 -2.000256627798080444e-02 -1.170650683343410492e-02 3.399924635887145996e-01 2.024749815464019775e-01 1.718519479036331177e-01
2.431883662939071655e-02 -1.742371767759323120e-01 -8.032029122114181519e-02 2.549523413181304932e-01 -1.675546914339065552e-01 3.874814510345458984e-02 1.819597035646438599e-01 -1.776880621910095215e-01 -1.181311309337615967e-01 1.739988476037979126e-01 -2.115031182765960693e-01 2.934629917144775391e-01 -8.870419859886169434e-02 1.294059399515390396e-02 -8.128801360726356506e-03 -2.953931987285614014e-01 -1.436672061681747437e-01 7.397411018610000610e-02 -7.037493865936994553e-03 -1.930069178342819214e-01 1.336397230625152588e-01 -3.407044112682342529e-01 3.358348906040191650e-01 9.708885103464126587e-02 1.370003521442413330e-01 -2.171226143836975098e-01 1.254776120185852051e-01 2.078124508261680603e-02 4.110652953386306763e-02 1.215503886342048645e-01 3.254360556602478027e-01 9.418722242116928101e-02
4.759063571691513062e-02 -1.312125027179718018e-01 1.893444731831550598e-02 7.611089199781417847e-02 -6.978164613246917725e-02 1.433747857809066772e-01 3.390525653958320618e-02 -1.719846427440643311e-01 -1.874465197324752808e-01 2.406962066888809204e-01 2.701778896152973175e-02 1.353388130664825439e-01 -1.006102040410041809e-01 9.868728369474411011e-02 1.537408828735351562e-01 -5.762228742241859436e-02 -3.292528986930847168e-01 1.621764749288558960e-01 2.418573796749114990e-01 8.168068528175354004e-02 2.375639528036117554e-01 -7.695306837558746338e-02 2.595264315605163574e-01 5.116885900497436523e-01 1.936735510826110840e-01 -1.883740350604057312e-02 2.686309441924095154e-02 -2.000140398740768433e-01 1.674973666667938232e-01 -5.343734286725521088e-03 -5.088240653276443481e-02 -2.420742660760879517e-01
-1.406338512897491455e-01 6.592487543821334839e-02 -1.000547707080841064e-01 3.063005208969116211e-01 -2.419374734163284302e-01 -2.873680889606475830e-01 1.172750368714332581e-01 -3.056268095970153809e-01 -1.827097833156585693e-01 -3.454837948083877563e-02 -3.539755195379257202e-02 1.166360229253768921e-01 -2.895397245883941650e-01 -1.155462414026260376e-01 -7.163827866315841675e-02 -1.300513595342636108e-01 -2.771994769573211670e-01 -1.114262416958808899e-01 3.536323085427284241e-02 1.740386337041854858e-01 8.215077966451644897e-02 -4.510200023651123047e-02 2.492088228464126587e-01 1.569484323263168335e-01 -7.894744165241718292e-03 1.291418820619583130e-01 3.654614090919494629e-01 -1.065439432859420776e-01 1.781052201986312866e-01 -7.798299938440322876e-02 1.895679086446762085e-01 -5.829345807433128357e-02
1.314118206501007080e-01 -9.128579497337341309e-02 2.373388968408107758e-02 1.840877979993820190e-01 1.323724538087844849e-02 -9.426160901784896851e-02 -6.489171832799911499e-02 -3.496921434998512268e-02 4.510928317904472351e-02 5.811054259538650513e-02 -9.710426442325115204e-03 1.441374868154525757e-01 -9.220647811889648438e-02 2.394595593214035034e-01 1.556546688079833984e-01 -8.389747142791748047e-02 -3.987930715084075928e-01 3.663354087620973587e-03 -5.637180060148239136e-02 2.569124996662139893e-01 3.127542436122894287e-01 -4.158543050289154053e-01 2.290294319391250610e-01 2.266069799661636353e-01 7.003838568925857544e-02 -1.752344071865081787e-01 -1.807559728622436523e-01 -7.389864325523376465e-02 -2.627104222774505615e-01 1.333698332309722900e-01 -1.956586688756942749e-01 2.100686542689800262e-02
1.420584022998809814e-01 1.005178224295377731e-02 -3.936346620321273804e-02 8.716550469398498535e-02 -7.933374494314193726e-02 -7.029761373996734619e-02 -9.199529886245727539e-02 -7.542077451944351196e-02 1.757763177156448364e-01 6.193633005023002625e-02 -3.210891410708427429e-02 3.896076977252960205e-01 -1.004546284675598145e-01 2.010781913995742798e-01 9.654504805803298950e-02 -4.180250223726034164e-03 -3.727004230022430420e-01 4.936201497912406921e-02 -2.196556925773620605e-01 2.219678908586502075e-01 2.010698169469833374e-01 -1.923661977052688599e-01 2.594801187515258789e-01 1.307948678731918335e-01 1.424659788608551025e-01 1.805299818515777588e-01 -1.390220671892166138e-01 -1.126921251416206360e-01 -1.524848490953445435e-01 4.950174689292907715e-02 -4.019595682621002197e-01 1.576204448938369751e-01
3.174561262130737305e-02 7.391139864921569824e-02 -1.897123306989669800e-01 3.415297567844390869e-01 1.332936137914657593e-01 -2.594564557075500488e-01 -1.595263555645942688e-02 3.391641005873680115e-02 3.858275595121085644e-04 7.155366241931915283e-02 -2.006336152553558350e-01 -1.013998687267303467e-02 -3.932056128978729248e-01 1.819061115384101868e-02 8.100510388612747192e-02 -1.364701837301254272e-01 -3.062660396099090576e-01 -2.338979542255401611e-01 4.132954031229019165e-02 9.559865109622478485e-03 -2.019885033369064331e-01 -2.184857875108718872e-01 1.270693901460617781e-04 3.447529375553131104e-01 1.675691902637481689e-01 2.968267723917961121e-02 3.116871044039726257e-02 -7.007730007171630859e-02 -1.750034689903259277e-01 -2.688813805580139160e-01 -8.548252284526824951e-02 -1.613441854715347290e-01
1.466477364301681519e-01 -6.053807958960533142e-02 3.299157693982124329e-02 3.845077380537986755e-02 -6.635218113660812378e-02 3.284646570682525635e-02 1.483136713504791260e-01 -3.254817724227905273e-01 2.643034607172012329e-02 2.789571881294250488e-01 -2.718768641352653503e-02 2.299442589282989502e-01 -1.695473641157150269e-01 1.379735469818115234e-01 3.245028853416442871e-01 -6.077215820550918579e-02 -3.041530847549438477e-01 4.307918995618820190e-02 -1.229103133082389832e-01 -1.959730386734008789e-01 2.372568398714065552e-01 -2.914241254329681396e-01 -1.096074730157852173e-01 3.827353715896606445e-01 -8.548347651958465576e-02 -1.033204700797796249e-02 1.377905905246734619e-01 3.557440266013145447e-02 -1.455054432153701782e-01 -2.987252734601497650e-02 -2.216882258653640747e-01 5.887391418218612671e-02
1.120035275816917419e-01 -4.422720521688461304e-02 -7.943155616521835327e-02 4.923025891184806824e-02 -2.075746208429336548e-01 5.653099715709686279e-02 6.835220754146575928e-02 -1.229589805006980896e-01 3.989430516958236694e-02 3.764178603887557983e-02 -1.384224742650985718e-01 2.136676758527755737e-01 -4.230695366859436035e-01 -6.895500421524047852e-02 6.457342952489852905e-02 -3.378990888595581055e-01 -2.497703582048416138e-01 3.470059856772422791e-02 6.603328883647918701e-02 1.392614841461181641e-01 -8.630324900150299072e-02 -5.927888751029968262e-01 -4.428328946232795715e-02 2.903370372951030731e-02 1.067408248782157898e-01 -1.665635406970977783e-01 1.709164679050445557e-02 4.524906724691390991e-02 -1.275585591793060303e-01 1.201685741543769836e-01 -7.612314075231552124e-02 1.174892708659172058e-01
1.604700833559036255e-01 5.516881868243217468e-02 1.393000275129452348e-04 -2.221044152975082397e-02 -3.346726894378662109e-01 -5.472178012132644653e-02 2.131291478872299194e-01 5.886567384004592896e-02 -1.375116854906082153e-01 2.066760323941707611e-03 -4.011405706405639648e-01 1.516513824462890625e-01 -1.604491025209426880e-01 6.596140563488006592e-03 3.314317464828491211e-01 -3.987873792648315430e-01 -1.000204756855964661e-01 3.611067309975624084e-02 -1.885262317955493927e-02 -2.361003756523132324e-01 -1.849530786275863647e-01 -1.302248686552047729e-01 -7.189472764730453491e-02 -4.337960854172706604e-02 2.042365074157714844e-01 1.881862282752990723e-01 9.426018595695495605e-02 3.255114424973726273e-03 -1.243475452065467834e-01 7.223528623580932617e-02 -2.764613330364227295e-01 -2.396945096552371979e-02
1.186025422066450119e-02 -2.408542111515998840e-02 8.510900288820266724e-02 9.382437914609909058e-02 -3.258154690265655518e-01 -9.554215520620346069e-02 1.083063706755638123e-01 -1.799639016389846802e-01 -4.865348711609840393e-02 1.097228825092315674e-01 3.018022142350673676e-02 -2.921740524470806122e-02 -1.261235475540161133e-01 1.525629013776779175e-01 3.569717109203338623e-01 -3.222098946571350098e-01 -1.787985563278198242e-01 -1.427681595087051392e-01 8.009741455316543579e-02 -2.102938294410705566e-01 2.102005183696746826e-01 3.851459175348281860e-02 1.821859180927276611e-01 2.919799983501434326e-01 3.393518179655075073e-02 -4.070775955915451050e-02 5.958325788378715515e-02 1.406018882989883423e-01 -1.481996476650238037e-01 4.173252284526824951e-01 1.506768465042114258e-01 1.586592495441436768e-01
-1.078562662005424500e-01 2.609678208827972412e-01 1.359766274690628052e-01 2.102615833282470703e-01 -1.988120079040527344e-01 1.913558989763259888e-01 1.498887389898300171e-01 -6.559573113918304443e-02 -1.710962802171707153e-01 -8.203124254941940308e-02 -3.272539377212524414e-01 5.535387992858886719e-02 -1.584396511316299438e-01 1.173338517546653748e-01 -6.469521671533584595e-02 -1.885570734739303589e-01 -4.794923588633537292e-02 -2.807845473289489746e-01 -5.275255814194679260e-02 -2.365986406803131104e-01 1.147848367691040039e-01 -3.028449416160583496e-01 3.400842547416687012e-01 1.970461457967758179e-01 1.394843459129333496e-01 -1.069596335291862488e-01 1.603660732507705688e-01 1.189554482698440552e-01 -1.667070984840393066e-01 -6.353618204593658447e-02 -1.569756120443344116e-01 -5.804589390754699707e-02
5.080772191286087036e-02 1.877754367887973785e-02 -3.193340450525283813e-02 -1.303441524505615234e-01 2.418215125799179077e-01 -1.469038873910903931e-01 2.302883863449096680e-01 -2.279154509305953979e-01 -7.441797852516174316e-02 -8.406974375247955322e-02 4.258610308170318604e-02 2.832864224910736084e-01 -3.441527783870697021e-01 7.174522429704666138e-02 2.487809062004089355e-01 -2.021829038858413696e-01 -3.630549609661102295e-01 1.189081091433763504e-02 -1.811815351247787476e-01 -3.607437014579772949e-03 1.251828372478485107e-01 -3.907509148120880127e-01 1.190960332751274109e-01 6.690951436758041382e-02 3.422377631068229675e-02 1.423405706882476807e-01 6.024363636970520020e-02 1.015498954802751541e-02 -1.296529918909072876e-01 1.198582574725151062e-01 -2.535059452056884766e-01 -2.403607219457626343e-02
-2.210558019578456879e-02 -2.938217222690582275e-01 -1.813804358243942261e-01 -1.162936240434646606e-01 -2.541054189205169678e-01 -1.457154098898172379e-02 -1.259321868419647217e-01 -5.589078366756439209e-02 5.512751638889312744e-02 -2.711393535137176514e-01 -2.381055150181055069e-03 3.445435464382171631e-01 -3.584515452384948730e-01 1.978617608547210693e-01 -9.107521176338195801e-02 -2.532297074794769287e-01 -3.603982925415039062e-01 -5.740776285529136658e-02 -1.217278912663459778e-01 4.102258756756782532e-02 -1.351684331893920898e-01 -1.668657660484313965e-01 2.486817389726638794e-01 -1.090719476342201233e-01 1.017040759325027466e-01 -6.011509522795677185e-02 -3.927086666226387024e-02 -8.528196066617965698e-02 2.024923861026763916e-01 -4.625663161277770996e-02 -1.101643443107604980e-01 -8.671104907989501953e-03
1.065849959850311279e-01 6.788743287324905396e-02 1.448769271373748779e-01 2.896293997764587402e-01 -1.987839043140411377e-01 -1.036729738116264343e-01 -1.243545562028884888e-01 9.592228382825851440e-02 -3.304511681199073792e-02 1.437468361109495163e-02 -2.677561482414603233e-03 7.238496840000152588e-02 -2.680595219135284424e-01 -8.982925117015838623e-02 3.289389312267303467e-01 -2.061496078968048096e-01 -2.063641548156738281e-01 -1.554953753948211670e-01 4.619077593088150024e-02 -2.904860377311706543e-01 -2.206945605576038361e-02 -1.858198046684265137e-01 1.116750091314315796e-01 5.186408758163452148e-01 1.606170237064361572e-01 -2.315214462578296661e-02 1.317176222801208496e-01 -1.174123771488666534e-02 -4.427445679903030396e-02 5.181276053190231323e-02 1.551595926284790039e-01 1.573603600263595581e-01
-1.309859305620193481e-01 1.207715421915054321e-01 -8.912105858325958252e-02 1.068716347217559814e-01 -1.952924579381942749e-01 -1.916957199573516846e-01 -2.584188878536224365e-01 2.023279964923858643e-01 -1.302070766687393188e-01 -7.808224111795425415e-02 6.087868474423885345e-03 2.069936394691467285e-01 -6.525740027427673340e-02 -9.998332709074020386e-02 1.130314078181982040e-02 2.880598977208137512e-02 -3.379545509815216064e-01 -1.153668388724327087e-01 1.089830100536346436e-01 -1.212731748819351196e-01 1.906556040048599243e-01 -4.176757037639617920e-01 2.590276598930358887e-01 1.592914909124374390e-01 6.517356634140014648e-02 2.406733185052871704e-01 7.226006686687469482e-02 -2.801522910594940186e-01 8.871803432703018188e-02 1.837547868490219116e-01 -1.128902137279510498e-01 1.658456325531005859e-01
1.423958688974380493e-01 1.634478121995925903e-01 -2.413711696863174438e-01 6.062849238514900208e-02 2.102867066860198975e-01 -1.040925085544586182e-01 -1.832982152700424194e-02 -2.366377264261245728e-01 2.753584645688533783e-02 -3.492435067892074585e-02 -3.888960182666778564e-02 3.060321807861328125e-01 -3.938639461994171143e-01 2.110334187746047974e-01 -1.409728378057479858e-01 -3.371561169624328613e-01 -3.957902789115905762e-01 -1.143668442964553833e-01 7.364509254693984985e-02 -2.684096060693264008e-02 6.067951768636703491e-02 -1.092002019286155701e-01 2.023148983716964722e-01 -9.190406650304794312e-02 -1.739880442619323730e-01 -1.739499159157276154e-02 9.630616754293441772e-02 9.984301775693893433e-02 -5.307639017701148987e-02 3.222270682454109192e-02 -1.843192428350448608e-02 2.333549112081527710e-01
1.421866267919540405e-01 1.773849874734878540e-01 1.038641184568405151e-01 3.309776186943054199e-01 -4.537673667073249817e-02 -8.980503678321838379e-02 -3.446513414382934570e-01 -3.709515184164047241e-02 -7.341421395540237427e-02 1.635465025901794434e-02 9.880505502223968506e-03 3.369503915309906006e-01 -6.586298346519470215e-02 5.017520114779472351e-02 3.623977005481719971e-01 -2.972390055656433105e-01 -2.714583873748779297e-01 7.630657404661178589e-02 1.698170900344848633e-01 4.156396165490150452e-02 -5.812632665038108826e-02 -1.448779702186584473e-01 2.765037119388580322e-02 2.166088819503784180e-01 3.058802783489227295e-01 -3.917310014367103577e-02 -1.154381558299064636e-01 8.588049560785293579e-02 2.315261960029602051e-02 -6.929890811443328857e-02 -1.349382698535919189e-01 -1.743405908346176147e-01
-1.272393763065338135e-01 2.632652223110198975e-01 -2.256012707948684692e-01 1.988366544246673584e-01 -1.715266257524490356e-01 1.671667248010635376e-01 8.343675173819065094e-03 -1.024640426039695740e-01 1.545098610222339630e-02 -1.275614500045776367e-01 1.135610267519950867e-01 8.775070309638977051e-02 -2.737420499324798584e-01 5.335925891995429993e-02 4.411925002932548523e-02 1.187286525964736938e-01 -2.495094537734985352e-01 -1.885918825864791870e-01 1.084855571389198303e-01 -7.917246967554092407e-02 3.336342871189117432e-01 5.755650624632835388e-02 3.608509600162506104e-01 7.233634125441312790e-03 -2.833010554313659668e-01 -8.670758455991744995e-02 1.491066366434097290e-01 4.811597988009452820e-02 -1.553562283515930176e-01 5.980446934700012207e-02 -3.517974913120269775e-01 2.558430097997188568e-02
-6.112958118319511414e-02 -5.870245024561882019e-02 -2.099317461252212524e-01 3.141087889671325684e-01 1.696097105741500854e-01 4.870551079511642456e-02 -5.985500290989875793e-03 4.478730633854866028e-02 -1.320733875036239624e-01 -1.552921533584594727e-01 -1.405185908079147339e-01 5.873291939496994019e-02 -2.123713344335556030e-01 1.680837273597717285e-01 2.876547574996948242e-01 -2.070230096578598022e-01 -2.497179806232452393e-01 1.054048761725425720e-01 -2.330277264118194580e-01 -2.230499833822250366e-01 1.051126122474670410e-01 -7.187853753566741943e-02 2.337596192955970764e-02 3.117759823799133301e-01 2.149073779582977295e-01 2.674783468246459961e-01 2.643186412751674652e-02 -8.590319752693176270e-02 -1.061987355351448059e-01 -1.229773461818695068e-01 -3.294372558593750000e-01 3.101406618952751160e-02
-1.802888959646224976e-01 1.733348667621612549e-01 -2.679190635681152344e-01 -2.017735391855239868e-01 -1.064625829458236694e-01 -1.132814437150955200e-01 2.495105713605880737e-01 -6.413971632719039917e-02 -9.502753615379333496e-02 -7.060416042804718018e-02 2.553240656852722168e-01 2.579527795314788818e-01 -3.554523587226867676e-01 1.065392345190048218e-01 1.187585368752479553e-01 -9.829717874526977539e-02 -4.271131455898284912e-01 -1.796692907810211182e-01 -1.741553694009780884e-01 -3.481992054730653763e-03 -1.029446721076965332e-02 -9.511316893622279167e-04 -1.974892057478427887e-02 1.760629266500473022e-01 -8.621513843536376953e-02 4.171872884035110474e-02 1.912503242492675781e-01 8.235025405883789062e-02 -2.692153453826904297e-01 2.020381949841976166e-02 -1.480386778712272644e-02 -1.582191437482833862e-01
1.651844568550586700e-02 -9.769401513040065765e-04 -1.226339563727378845e-01 2.212425023317337036e-01 -2.808698415756225586e-01 9.537531435489654541e-02 5.869198217988014221e-02 8.232252299785614014e-02 -3.187177479267120361e-01 -5.002691596746444702e-02 -2.639546096324920654e-01 1.460289955139160156e-01 -1.309954375028610229e-01 7.470981031656265259e-02 2.579939924180507660e-02 -4.389542341232299805e-02 -4.038417935371398926e-01 1.742851547896862030e-02 -4.795385524630546570e-02 -1.012909412384033203e-01 1.474652588367462158e-01 7.200334221124649048e-02 5.018619298934936523e-01 -1.094548553228378296e-01 1.581603586673736572e-01 -1.974317729473114014e-01 2.648720145225524902e-01 7.033521682024002075e-02 -1.837096363306045532e-02 -6.798187969252467155e-04 -9.027466922998428345e-02 -5.296768620610237122e-02
1.876146048307418823e-01 -6.538568530231714249e-03 -1.067590713500976562e-01 1.646497249603271484e-01 -7.351630926132202148e-02 -2.104120850563049316e-01 -7.375745102763175964e-03 -4.704670011997222900e-01 2.023817598819732666e-01 1.378316730260848999e-01 -1.828339099884033203e-01 2.772417068481445312e-01 -1.976246535778045654e-01 2.651523351669311523e-01 1.609895080327987671e-01 -1.156685203313827515e-01 -2.318988740444183350e-01 -1.058615744113922119e-01 -1.088088937103748322e-02 1.057486087083816528e-01 -2.985460869967937469e-02 -1.316005736589431763e-01 -1.704791560769081116e-02 3.177554011344909668e-01 1.934226453304290771e-01 -1.415202766656875610e-01 1.494466066360473633e-01 -1.158979907631874084e-01 1.314445631578564644e-03 -6.037682667374610901e-02 -1.119938045740127563e-01 1.764190047979354858e-01
8.346294052898883820e-03 -2.395271696150302887e-02 -1.067115291953086853e-01 1.441056132316589355e-01 -2.825037539005279541e-01 -1.621558815240859985e-01 2.056265920400619507e-01 1.178030967712402344e-01 -2.479915618896484375e-01 -3.417311236262321472e-02 -8.000901341438293457e-02 -1.199030503630638123e-02 -3.642333149909973145e-01 6.264330446720123291e-02 8.331078290939331055e-02 -1.815454959869384766e-01 -2.926303148269653320e-01 -6.100776791572570801e-02 -1.860302090644836426e-01 4.075200855731964111e-02 2.310909032821655273e-01 8.683151006698608398e-02 9.903127700090408325e-02 2.615185379981994629e-01 -2.706907987594604492e-01 -3.010468557476997375e-03 3.829677999019622803e-01 3.563752025365829468e-02 5.022267252206802368e-02 -3.653641045093536377e-02 -1.414270848035812378e-01 -2.222556471824645996e-01
1.117528751492500305e-01 -6.935426034033298492e-03 9.038391726789996028e-05 1.989003419876098633e-01 1.651868969202041626e-01 -4.365869611501693726e-02 5.246221646666526794e-02 -1.111236438155174255e-01 1.655156463384628296e-01 1.892518997192382812e-01 -6.567071378231048584e-02 2.925676405429840088e-01 -1.211281567811965942e-01 2.610237523913383484e-02 1.537905633449554443e-01 -4.242963716387748718e-02 -3.834446072578430176e-01 1.500123143196105957e-01 -1.751063615083694458e-01 -1.198021322488784790e-01 2.393343597650527954e-01 -3.996496796607971191e-01 1.011512428522109985e-01 3.345617949962615967e-01 1.095688864588737488e-01 -1.294292509555816650e-01 1.447891741991043091e-01 4.841334372758865356e-02 -1.421142965555191040e-01 1.600042879581451416e-01 -2.260539978742599487e-01 8.371034264564514160e-02
2.085370710119605064e-03 3.064721450209617615e-02 -5.103250220417976379e-02 1.269761174917221069e-01 -4.881235957145690918e-01 9.228373318910598755e-02 -5.522640794515609741e-02 -1.203089579939842224e-01 -8.392854034900665283e-02 6.914481986314058304e-03 -2.233710139989852905e-01 9.846976399421691895e-02 -2.162626981735229492e-01 7.420069724321365356e-02 1.600137203931808472e-01 -1.414722800254821777e-01 -4.736559465527534485e-02 -2.203114628791809082e-01 3.319785594940185547e-01 -1.410882174968719482e-01 -4.849645495414733887e-02 -8.439200371503829956e-02 3.595917820930480957e-01 4.750730469822883606e-02 -2.102788984775543213e-01 1.160398721694946289e-01 -1.880888193845748901e-01 -6.230434402823448181e-02 2.961610443890094757e-02 5.012214183807373047e-02 -5.236040428280830383e-02 -3.555858433246612549e-01
3.514670580625534058e-02 3.011850267648696899e-02 -6.414020061492919922e-02 2.941382527351379395e-01 -3.407777100801467896e-02 -9.461095929145812988e-02 -2.999487332999706268e-02 -3.117160499095916748e-01 -3.212314844131469727e-02 4.293070361018180847e-02 9.565115720033645630e-02 1.402390003204345703e-01 -2.199110537767410278e-01 5.369990319013595581e-02 1.846977323293685913e-01 -5.565584301948547363e-01 1.343241799622774124e-02 1.153007596731185913e-01 1.489561889320611954e-02 1.307544410228729248e-01 -5.231176689267158508e-02 -6.402131170034408569e-02 4.009847342967987061e-01 2.269616909325122833e-02 1.756866723299026489e-01 1.545540243387222290e-01 1.282998323440551758e-01 8.779594302177429199e-02 -2.612584829330444336e-01 1.528743207454681396e-01 1.727460999973118305e-03 -5.251080170273780823e-02
4.094310104846954346e-03 -7.882454991340637207e-02 8.429992944002151489e-02 2.976226508617401123e-01 -2.640467509627342224e-02 2.104306071996688843e-01 -4.508931934833526611e-02 7.865075953304767609e-03 5.485792458057403564e-02 7.356117665767669678e-02 1.543740630149841309e-01 -1.417322158813476562e-01 -1.304466128349304199e-01 2.406093850731849670e-02 4.404101893305778503e-02 -5.405369773507118225e-02 -5.500199794769287109e-01 -3.419096395373344421e-02 1.405046693980693817e-02 -2.306743562221527100e-01 1.007416695356369019e-01 -3.218815922737121582e-01 1.074047759175300598e-01 -7.430496625602245331e-04 1.256874352693557739e-01 -2.664005458354949951e-01 1.898403652012348175e-02 -5.237526446580886841e-02 -1.571550518274307251e-01 2.007112652063369751e-01 -3.726986348628997803e-01 -8.080343715846538544e-03
-1.067776530981063843e-01 1.258464455604553223e-01 1.951826177537441254e-02 -1.609225869178771973e-01 -1.295984685420989990e-01 -4.467019066214561462e-02 -8.694494143128395081e-03 -2.943260371685028076e-01 1.122024748474359512e-02 4.896492883563041687e-02 5.885893851518630981e-02 6.211948022246360779e-02 -3.910852372646331787e-01 6.689471006393432617e-02 -1.793718151748180389e-02 -2.725339308381080627e-02 -2.837865650653839111e-01 8.571128547191619873e-02 1.576038151979446411e-01 -4.604809731245040894e-02 1.524864579550921917e-03 -4.919769465923309326e-01 1.839752346277236938e-01 2.416222691535949707e-01 1.760928034782409668e-01 -2.861922979354858398e-01 1.280368864536285400e-01 -3.584431856870651245e-02 1.879961937665939331e-01 1.170859187841415405e-01 -2.088994532823562622e-01 1.611428335309028625e-02
1.776779741048812866e-01 1.026406791061162949e-02 -2.161922156810760498e-01 7.504630833864212036e-02 -2.007638961076736450e-01 1.266405880451202393e-01 1.485785245895385742e-01 -2.573331594467163086e-01 -2.376078218221664429e-01 -2.059046924114227295e-01 6.719259917736053467e-02 1.240045055747032166e-01 -6.344292312860488892e-02 2.573472857475280762e-01 4.566965997219085693e-02 -1.897216290235519409e-01 -1.513697803020477295e-01 -1.831723451614379883e-01 8.275894820690155029e-02 -2.347399890422821045e-01 1.352314352989196777e-01 -8.777556568384170532e-02 4.840404987335205078e-01 -1.619192063808441162e-01 3.521023318171501160e-02 9.168543666601181030e-02 6.272252649068832397e-02 -1.086295545101165771e-01 -7.748682051897048950e-02 2.479268908500671387e-01 6.262799352407455444e-02 -2.062495052814483643e-01
1.186094153672456741e-02 -1.396171003580093384e-01 -7.056777924299240112e-02 4.328784998506307602e-03 -1.518819630146026611e-01 5.295851826667785645e-02 -1.983972340822219849e-01 -2.255464196205139160e-01 5.419318750500679016e-02 4.548350349068641663e-02 -1.119227930903434753e-01 2.147324532270431519e-01 -3.343457579612731934e-01 -1.059947907924652100e-02 1.259107738733291626e-01 -3.359106183052062988e-01 -2.368358671665191650e-01 -2.259949743747711182e-01 2.521177195012569427e-02 -2.984671853482723236e-02 -9.404431283473968506e-02 -4.830961823463439941e-01 -3.346731886267662048e-02 4.164816811680793762e-02 -1.290286798030138016e-02 -2.431287914514541626e-01 -2.894407808780670166e-01 5.514040961861610413e-02 -1.637958735227584839e-01 1.187646389007568359e-01 1.351642236113548279e-02 -1.185223460197448730e-01
2.824299270287156105e-03 1.133400797843933105e-01 -3.368376195430755615e-02 3.696424961090087891e-01 -1.926531344652175903e-01 5.852751061320304871e-02 1.448644995689392090e-01 3.295716270804405212e-02 -2.328313887119293213e-01 1.141013577580451965e-01 -2.502463757991790771e-01 2.446219176054000854e-01 -1.801343858242034912e-01 8.282026648521423340e-02 1.383162736892700195e-01 -3.586801588535308838e-01 -9.689595550298690796e-02 1.495705097913742065e-01 1.678997129201889038e-01 -2.459941208362579346e-01 1.879191100597381592e-01 -2.321691066026687622e-01 2.393425405025482178e-01 6.631480995565652847e-03 7.934569567441940308e-02 -1.469642519950866699e-01 2.673470415174961090e-02 -1.123315189033746719e-02 -3.361732512712478638e-02 1.960566043853759766e-01 2.240055054426193237e-01 1.564912796020507812e-01
-1.941873319447040558e-02 9.170932322740554810e-02 -1.586060523986816406e-01 1.013209372758865356e-01 -4.730670154094696045e-02 3.386946618556976318e-01 9.465607814490795135e-03 1.327293217182159424e-01 1.142238005995750427e-01 -1.560459136962890625e-01 -8.635930716991424561e-02 1.341148763895034790e-01 -2.105656117200851440e-01 1.673098653554916382e-02 2.584613859653472900e-01 -1.749943941831588745e-01 -3.581846058368682861e-01 -7.883492857217788696e-02 8.358216285705566406e-02 -3.241337835788726807e-02 3.420700132846832275e-01 -4.311314821243286133e-01 6.527107954025268555e-02 1.351289153099060059e-01 -2.432213425636291504e-01 -1.713339152047410607e-04 -1.748838126659393311e-01 -1.677043735980987549e-01 -5.857437476515769958e-02 -1.720993220806121826e-02 -9.641125053167343140e-02 1.319263428449630737e-01
-6.513884663581848145e-02 7.518451660871505737e-02 -1.919539570808410645e-01 3.170891702175140381e-01 -1.745028346776962280e-01 1.625047065317630768e-02 -8.525121212005615234e-02 -4.162802174687385559e-02 1.528672687709331512e-02 4.136350005865097046e-02 1.361368745565414429e-01 2.720062062144279480e-02 -3.489168286323547363e-01 9.650865197181701660e-02 -5.242370069026947021e-03 4.948868229985237122e-02 -2.832542359828948975e-01 -2.159590125083923340e-01 -1.460998207330703735e-01 -1.411313191056251526e-02 1.051175966858863831e-01 -1.863019466400146484e-01 9.300189465284347534e-02 -3.407924249768257141e-02 -1.551464349031448364e-01 -1.419753283262252808e-01 4.335220754146575928e-01 -9.508012980222702026e-02 -3.674174547195434570e-01 8.224835246801376343e-02 1.539124059490859509e-03 2.669999897480010986e-01
-1.129599362611770630e-01 -2.237804234027862549e-01 -2.634291350841522217e-01 1.664535515010356903e-02 -2.426838725805282593e-01 -1.450095027685165405e-01 -5.032915994524955750e-02 -1.942840516567230225e-01 -5.961549654603004456e-02 -2.889548838138580322e-01 1.471103429794311523e-01 2.160805463790893555e-01 -2.026465954259037971e-03 1.008402407169342041e-01 2.727869451045989990e-01 -1.782861053943634033e-01 -4.362102746963500977e-01 1.395823657512664795e-01 2.348440513014793396e-02 1.102515906095504761e-01 1.048960536718368530e-01 1.227053850889205933e-01 6.880791857838630676e-03 1.395083665847778320e-01 3.238289654254913330e-01 3.245957568287849426e-02 5.874828994274139404e-02 -1.836165636777877808e-01 -1.056561022996902466e-01 2.839232049882411957e-02 5.158266425132751465e-02 2.231154888868331909e-01
-1.669235825538635254e-01 -5.813651159405708313e-02 -1.065787374973297119e-01 1.889885962009429932e-01 -7.894413918256759644e-02 -9.725008159875869751e-02 -3.695746958255767822e-01 3.518412262201309204e-02 -8.412703871726989746e-02 -3.911537677049636841e-02 9.725855290889739990e-02 2.134872376918792725e-01 -2.545582950115203857e-01 -1.724602729082107544e-01 -8.506031334400177002e-02 7.690759003162384033e-02 -2.973789572715759277e-01 1.036535874009132385e-01 -1.039765179157257080e-01 -8.744199760258197784e-03 4.516993835568428040e-02 -3.465742766857147217e-01 2.060828357934951782e-01 4.384957253932952881e-03 9.513410180807113647e-02 2.392246574163436890e-01 6.683382391929626465e-02 -2.435771822929382324e-01 9.824333339929580688e-02 9.963962435722351074e-02 -3.334766030311584473e-01 2.475089728832244873e-01
1.075541004538536072e-01 -1.178457289934158325e-01 1.904887147247791290e-02 1.301614008843898773e-02 2.105105072259902954e-01 -2.824817299842834473e-01 2.169609516859054565e-01 -2.402980625629425049e-01 -9.729421138763427734e-02 -3.886807709932327271e-03 -6.234033778309822083e-02 1.888853460550308228e-01 -1.259475648403167725e-01 -4.130231961607933044e-02 1.336408704519271851e-01 -2.565386295318603516e-01 -2.899068593978881836e-01 2.807548642158508301e-02 -2.097133919596672058e-02 -1.528393775224685669e-01 1.027926057577133179e-01 -3.885871767997741699e-01 2.002202719449996948e-01 3.425248563289642334e-01 -8.211874961853027344e-02 4.048704355955123901e-02 4.460857063531875610e-02 2.743414230644702911e-02 -1.473289281129837036e-01 9.005016088485717773e-02 -3.456514179706573486e-01 8.230412751436233521e-02
-2.637520432472229004e-01 -6.746580451726913452e-02 -4.678476229310035706e-02 1.771443486213684082e-01 -3.922556042671203613e-01 2.034752815961837769e-01 2.484034933149814606e-02 -2.110354900360107422e-01 1.930601149797439575e-01 2.390203028917312622e-01 2.105190902948379517e-01 1.638739109039306641e-01 -2.001619786024093628e-01 2.432812899351119995e-01 1.181669458746910095e-01 3.244759514927864075e-02 -3.297573626041412354e-01 -4.262194037437438965e-02 6.297940760850906372e-02 -6.998363137245178223e-02 2.104960530996322632e-01 -9.314026683568954468e-02 2.091269940137863159e-01 -6.552537530660629272e-02 -1.376991868019104004e-01 1.995141506195068359e-01 -4.131176974624395370e-03 6.053843721747398376e-02 1.674366444349288940e-01 -1.277616918087005615e-01 -2.116778194904327393e-01 2.338292542845010757e-03
-7.784974575042724609e-02 -2.643864601850509644e-02 -1.289872974157333374e-01 4.330082237720489502e-01 -1.374473720788955688e-01 -2.513921633362770081e-02 -3.732781112194061279e-02 -1.736630797386169434e-01 -7.705330103635787964e-02 -4.713142290711402893e-02 1.463756412267684937e-01 8.415628224611282349e-02 -2.284733951091766357e-01 4.896496608853340149e-02 1.901125758886337280e-01 -3.649828433990478516e-01 1.731629483401775360e-03 1.263544857501983643e-01 -7.828630506992340088e-02 8.627852052450180054e-02 1.901038885116577148e-01 -2.059370130300521851e-01 4.262595474720001221e-01 -1.565665006637573242e-01 1.559970229864120483e-01 1.300221085548400879e-01 -7.821616530418395996e-02 1.260654255747795105e-02 -1.647160649299621582e-01 1.899403780698776245e-01 -3.809032961726188660e-02 -2.256836295127868652e-01
8.791667222976684570e-02 8.901219069957733154e-02 -4.185439273715019226e-02 1.826028823852539062e-01 -1.992714703083038330e-01 -8.107219636440277100e-02 2.139923535287380219e-02 -8.146777004003524780e-02 3.595848381519317627e-02 1.223351359367370605e-01 -2.961905598640441895e-01 1.473950743675231934e-01 -2.268474400043487549e-01 -8.535961061716079712e-02 2.865902185440063477e-01 -2.927699387073516846e-01 4.176107421517372131e-02 -1.361756175756454468e-01 -4.683899506926536560e-02 -2.451267987489700317e-01 -1.914173513650894165e-01 -1.033051908016204834e-01 8.615967631340026855e-02 9.781751781702041626e-02 3.210600912570953369e-01 2.356855869293212891e-01 3.166983425617218018e-01 1.360531598329544067e-01 -1.657412499189376831e-01 2.753022313117980957e-01 -1.075576543807983398e-01 6.655153632164001465e-02
-2.776903212070465088e-01 -2.205485664308071136e-02 -2.336449772119522095e-01 2.924269065260887146e-02 -2.603762224316596985e-02 2.866984717547893524e-02 -2.038519382476806641e-01 -1.387725472450256348e-01 -2.173340767621994019e-01 -1.452496200799942017e-01 2.271743863821029663e-01 1.422324627637863159e-01 -2.874355018138885498e-01 -8.637573570013046265e-02 3.571611344814300537e-01 -1.000215932726860046e-01 -2.260450422763824463e-01 1.583749353885650635e-01 1.976456195116043091e-01 -3.791607543826103210e-02 -1.147555634379386902e-01 -4.871445894241333008e-02 2.117112278938293457e-01 1.554550528526306152e-01 -1.911409944295883179e-01 2.096544057130813599e-01 1.272136867046356201e-01 -3.125991821289062500e-01 7.435739785432815552e-02 -6.017366051673889160e-02 -9.231560677289962769e-02 -1.534643918275833130e-01
2.056809701025485992e-02 -2.172397635877132416e-02 -2.729975283145904541e-01 1.634772270917892456e-01 2.380000427365303040e-02 2.482541948556900024e-01 -7.156545668840408325e-02 1.310524940490722656e-01 -2.724923193454742432e-02 -3.115831315517425537e-02 1.185948401689529419e-01 4.267996251583099365e-01 -3.339894413948059082e-01 2.350628077983856201e-01 3.329450637102127075e-02 -3.176687955856323242e-01 -3.067880570888519287e-01 -3.319616615772247314e-02 1.989708840847015381e-02 -3.696660101413726807e-01 -1.320698112249374390e-01 3.366906940937042236e-02 -4.717151820659637451e-02 9.787896275520324707e-02 1.648766398429870605e-01 -8.251546323299407959e-02 6.124488636851310730e-02 9.907115995883941650e-02 3.502541407942771912e-02 -2.884957566857337952e-02 -3.204681351780891418e-02 1.824872791767120361e-01
6.019055098295211792e-02 3.363340497016906738e-01 -8.536763489246368408e-02 2.673781812191009521e-01 -1.004640981554985046e-01 -1.209867596626281738e-01 -1.121734827756881714e-01 1.549344807863235474e-01 1.830487400293350220e-01 -7.511472702026367188e-02 -1.182064339518547058e-01 -1.695954203605651855e-01 -5.343472957611083984e-01 1.862149685621261597e-01 -1.330955028533935547e-01 -6.269664317369461060e-02 -3.168283402919769287e-01 -5.945253372192382812e-02 3.842626139521598816e-02 -9.169247001409530640e-02 1.025058701634407043e-01 -2.044483721256256104e-01 4.786064475774765015e-02 1.497338116168975830e-01 1.302442848682403564e-01 3.326130658388137817e-02 -3.930437378585338593e-03 -4.083374887704849243e-02 -1.659868359565734863e-01 5.964564159512519836e-02 -2.387878894805908203e-01 1.439743191003799438e-01
-1.318281292915344238e-01 1.052147373557090759e-01 4.898725822567939758e-02 1.633923798799514771e-01 -2.643313705921173096e-01 -7.029700279235839844e-02 8.588518947362899780e-02 -2.225158363580703735e-01 -1.287406682968139648e-01 -1.338813602924346924e-01 1.018544659018516541e-01 1.067972108721733093e-01 -2.118104845285415649e-01 -1.225926801562309265e-01 -8.567374199628829956e-02 -5.100096762180328369e-02 -2.434449493885040283e-01 5.244365707039833069e-02 -7.118921261280775070e-03 -2.291262149810791016e-01 -1.203995421528816223e-01 -2.074386775493621826e-01 2.058225423097610474e-01 2.745662629604339600e-01 3.545480370521545410e-01 4.489149153232574463e-02 1.059690192341804504e-01 -9.609349071979522705e-03 -2.354404926300048828e-01 -2.595309615135192871e-01 -3.644814789295196533e-01 1.102951075881719589e-02
-1.744101941585540771e-02 -1.387837678194046021e-01 5.195084959268569946e-02 1.557869613170623779e-01 -1.145119443535804749e-01 -8.257861435413360596e-02 8.311682939529418945e-02 -1.385904252529144287e-01 8.340597152709960938e-02 -1.569487750530242920e-01 -2.082646489143371582e-01 2.987468540668487549e-01 -2.320445477962493896e-01 1.270604282617568970e-01 1.370895951986312866e-01 -2.412189990282058716e-01 -1.755636036396026611e-01 2.921036258339881897e-02 -1.065360605716705322e-01 -9.898094087839126587e-02 1.661423593759536743e-01 -4.503731429576873779e-02 4.368607699871063232e-01 1.486331820487976074e-01 1.348078995943069458e-01 -1.414575427770614624e-01 1.321298629045486450e-01 2.904517054557800293e-01 7.354464381933212280e-02 3.530548214912414551e-01 1.593795865774154663e-01 -7.334788888692855835e-02
2.107834368944168091e-01 8.043332397937774658e-02 -1.037001907825469971e-01 4.190033376216888428e-01 -1.227476000785827637e-01 -1.209039334207773209e-02 3.944640606641769409e-02 1.009956002235412598e-01 1.565109342336654663e-01 -1.423503160476684570e-01 1.594615727663040161e-01 2.195376306772232056e-01 -1.850443184375762939e-01 3.056895136833190918e-01 2.312615364789962769e-01 -1.785714626312255859e-01 -3.812718391418457031e-02 2.113476954400539398e-02 1.379606127738952637e-01 1.428017914295196533e-01 2.566973865032196045e-01 -1.439687460660934448e-01 1.819550991058349609e-01 1.395041197538375854e-01 -2.022034721449017525e-03 1.127209365367889404e-01 1.639999449253082275e-01 1.133613809943199158e-01 1.272105872631072998e-01 5.409612506628036499e-02 -2.042488306760787964e-01 -3.325266838073730469e-01
-1.259209215641021729e-01 -1.227328255772590637e-01 -3.466611206531524658e-01 3.353380784392356873e-02 -2.054686546325683594e-01 -1.504390314221382141e-02 -3.549922257661819458e-02 -9.995681233704090118e-03 -3.981497883796691895e-02 -1.606639176607131958e-01 -3.405122458934783936e-01 2.077691704034805298e-01 -3.102031946182250977e-01 -5.518410354852676392e-02 -1.083935499191284180e-01 -2.115058749914169312e-01 -8.719100058078765869e-02 -2.669606804847717285e-01 1.609245240688323975e-01 -2.489485889673233032e-01 1.902763098478317261e-01 -2.412319779396057129e-01 1.455189883708953857e-01 1.751115471124649048e-01 1.960331052541732788e-01 5.445837974548339844e-02 1.404327452182769775e-01 2.332354150712490082e-02 1.282287836074829102e-01 2.563167512416839600e-01 6.925595551729202271e-02 1.144455932080745697e-02
-8.515767753124237061e-02 -1.750805974006652832e-01 -1.633112728595733643e-01 8.274815231561660767e-02 -1.169811338186264038e-01 7.619979977607727051e-02 5.083581898361444473e-03 -1.761107146739959717e-01 -2.894568741321563721e-01 5.289412662386894226e-02 -3.708139657974243164e-01 2.482012845575809479e-02 -2.990354001522064209e-01 2.445066124200820923e-01 -4.033774510025978088e-02 -5.361833050847053528e-02 -6.577590107917785645e-02 -1.693973988294601440e-01 1.938001662492752075e-01 -2.836906611919403076e-01 1.824864000082015991e-01 -2.656423747539520264e-01 1.919025182723999023e-01 6.807757169008255005e-02 2.960371375083923340e-01 7.652874290943145752e-02 1.249483525753021240e-01 1.427609622478485107e-01 -1.637620478868484497e-02 2.657817602157592773e-01 -4.096474498510360718e-02 -3.424262627959251404e-02
-1.197322383522987366e-01 2.024098932743072510e-01 -1.133582964539527893e-01 2.415903955698013306e-01 -2.555867433547973633e-01 -1.033406257629394531e-01 -5.396892502903938293e-02 -6.017325446009635925e-02 1.572703570127487183e-01 -6.949135661125183105e-02 -1.960980892181396484e-01 5.082745552062988281e-01 -2.538034617900848389e-01 1.783824525773525238e-02 -1.449529677629470825e-01 -7.776726037263870239e-02 -9.204550087451934814e-02 7.316318154335021973e-02 2.771742045879364014e-01 3.336800634860992432e-02 -1.517430394887924194e-01 -1.328903883695602417e-01 2.579888105392456055e-01 5.031104199588298798e-03 -2.508832812309265137e-01 -9.101796895265579224e-02 1.468509882688522339e-01 7.894059270620346069e-02 4.743485152721405029e-02 1.333875358104705811e-01 -1.897800713777542114e-01 -1.366425305604934692e-01
-1.582762226462364197e-02 -3.102342188358306885e-01 -3.085071146488189697e-01 -1.418054550886154175e-01 -1.301624476909637451e-01 -2.240403322502970695e-03 -2.308983653783798218e-01 -1.409456133842468262e-01 -2.500772662460803986e-02 3.040812164545059204e-02 -5.456618964672088623e-02 3.230106234550476074e-01 -3.323246240615844727e-01 3.067620694637298584e-01 -6.409581005573272705e-02 -3.322711288928985596e-01 -2.228308618068695068e-01 -2.149021625518798828e-01 -7.107298821210861206e-02 4.780561104416847229e-02 -6.507933139801025391e-02 -1.416688114404678345e-01 8.674912154674530029e-02 -1.618779003620147705e-01 1.168592795729637146e-01 -6.502523273229598999e-02 3.905693069100379944e-02 -8.534888178110122681e-02 2.059394419193267822e-01 7.200843840837478638e-02 -1.259580999612808228e-01 1.371457129716873169e-01
-1.958494335412979126e-01 -1.499388366937637329e-01 -1.028353050351142883e-01 2.293980270624160767e-01 -1.809730231761932373e-01 -1.366837173700332642e-01 -1.106068789958953857e-01 3.440647851675748825e-04 -1.797681301832199097e-01 1.839062012732028961e-02 -1.044489908963441849e-02 1.684322059154510498e-01 -1.428702324628829956e-01 -1.562633216381072998e-01 -1.642630845308303833e-01 6.573098897933959961e-02 -3.196680843830108643e-01 -7.318098098039627075e-03 -1.701140105724334717e-01 6.885354220867156982e-02 -1.794533431529998779e-01 -2.659248113632202148e-01 3.666736781597137451e-01 1.414073556661605835e-01 5.480647459626197815e-02 1.174621954560279846e-01 1.697129309177398682e-01 -2.466144263744354248e-01 1.379053890705108643e-01 2.062430232763290405e-01 -1.236565411090850830e-01 3.138078749179840088e-01
1.292901337146759033e-01 -1.579078435897827148e-01 4.660095646977424622e-02 4.456844925880432129e-01 9.837937355041503906e-02 6.818100064992904663e-02 -1.844136118888854980e-01 1.022621151059865952e-02 -8.400838822126388550e-03 -1.281422972679138184e-01 -5.312541127204895020e-02 8.973182737827301025e-02 -1.679183691740036011e-01 1.581626199185848236e-02 2.808257937431335449e-01 -5.779219791293144226e-02 -2.983107268810272217e-01 4.016612842679023743e-02 1.731237918138504028e-01 -5.824571847915649414e-02 1.632371097803115845e-01 -2.326417863368988037e-01 1.709373593330383301e-01 -1.298395264893770218e-02 9.935025125741958618e-02 2.348105162382125854e-01 -2.456676028668880463e-02 -2.963689267635345459e-01 -1.321476045995950699e-02 -1.169020980596542358e-01 -3.256892263889312744e-01 2.522013783454895020e-01
-1.290903147310018539e-02 -8.187727630138397217e-02 -1.848228126764297485e-01 2.338300347328186035e-01 -3.909951150417327881e-01 -2.567300014197826385e-02 -5.080574005842208862e-02 4.191360250115394592e-02 1.470197364687919617e-02 2.570800781250000000e-01 2.030856460332870483e-01 -8.986521861515939236e-04 -4.536836743354797363e-01 2.771944999694824219e-01 3.936459496617317200e-02 -1.349855680018663406e-02 -2.261240035295486450e-01 1.419021487236022949e-01 1.479894220829010010e-01 2.840015850961208344e-02 2.435306310653686523e-01 -1.645992398262023926e-01 7.535562664270401001e-02 -9.205877035856246948e-02 -9.167771041393280029e-02 -9.338802099227905273e-02 2.077082991600036621e-01 9.594062343239784241e-03 9.952461719512939453e-02 1.311862915754318237e-01 -2.438031584024429321e-01 1.141309663653373718e-01
7.519359886646270752e-02 3.095363453030586243e-02 -2.414423823356628418e-01 4.763954281806945801e-01 2.027062624692916870e-01 -1.182638332247734070e-01 -2.431897670030593872e-01 2.773138135671615601e-02 -1.684534996747970581e-01 9.100848436355590820e-02 -1.452526450157165527e-01 -1.909763813018798828e-01 -2.921118140220642090e-01 1.582631915807723999e-01 8.775375038385391235e-02 -1.925469189882278442e-01 -1.586119979619979858e-01 -1.912020742893218994e-01 4.205315932631492615e-02 -3.070486187934875488e-01 1.181899383664131165e-01 -2.042227238416671753e-01 -2.514170110225677490e-02 1.900391280651092529e-01 1.333546340465545654e-01 5.146645754575729370e-02 -6.471407413482666016e-02 -1.497304439544677734e-01 -6.379493325948715210e-02 1.545486319810152054e-02 -8.141700178384780884e-02 -1.887074708938598633e-01
4.205408692359924316e-02 -2.101519703865051270e-01 -1.251195073127746582e-01 2.273381650447845459e-01 5.745698139071464539e-02 -3.431735336780548096e-01 -3.070618212223052979e-01 -7.980036735534667969e-02 2.763235569000244141e-01 1.017266586422920227e-01 3.587025403976440430e-02 2.951638698577880859e-01 -2.322043329477310181e-01 9.365640580654144287e-02 8.727369457483291626e-02 -6.552954763174057007e-02 -3.640076816082000732e-01 -1.477002445608377457e-02 3.282688185572624207e-02 2.208981513977050781e-01 2.319866567850112915e-01 -1.036193519830703735e-01 1.197527125477790833e-01 1.266566067934036255e-01 1.370158642530441284e-01 1.765951961278915405e-01 3.269227966666221619e-02 -2.676479816436767578e-01 2.066039480268955231e-02 -4.165802150964736938e-02 -7.700487971305847168e-02 -8.370763063430786133e-02
-8.903141319751739502e-02 1.289220619946718216e-02 7.394874840974807739e-02 1.585256308317184448e-01 -3.386412560939788818e-01 -1.692043989896774292e-01 1.376277208328247070e-01 -3.690196871757507324e-01 5.664894357323646545e-02 2.275096252560615540e-02 9.312130510807037354e-02 -3.940410166978836060e-02 -3.247262537479400635e-01 3.296280279755592346e-02 1.051068976521492004e-01 -4.571690261363983154e-01 -1.931738555431365967e-01 2.219559103250503540e-01 6.478501111268997192e-02 -4.098253697156906128e-02 3.788968920707702637e-02 4.518122971057891846e-02 1.847443878650665283e-01 -1.081153452396392822e-01 2.500160634517669678e-01 8.362308144569396973e-02 1.913580149412155151e-01 -8.188043534755706787e-02 -1.449552774429321289e-01 1.687923967838287354e-01 -4.772153124213218689e-02 -1.264543980360031128e-01
8.314993232488632202e-02 -2.987909913063049316e-01 4.926217347383499146e-02 1.068843230605125427e-01 -3.449037671089172363e-02 -1.586391180753707886e-01 -3.450584784150123596e-02 -1.475727707147598267e-01 5.786035954952239990e-02 -8.056494593620300293e-02 1.177007928490638733e-01 2.133949548006057739e-01 -1.323120594024658203e-01 1.917254924774169922e-01 -5.009115487337112427e-02 -1.889928877353668213e-01 -5.152886509895324707e-01 6.527727097272872925e-02 -1.471594814211130142e-02 1.689922809600830078e-01 1.507657766342163086e-01 -3.010885417461395264e-01 1.480875313282012939e-01 2.220524847507476807e-01 1.573011726140975952e-01 -1.247206553816795349e-01 -1.282555609941482544e-01 -3.482174128293991089e-02 -3.457901179790496826e-01 9.477615356445312500e-02 5.112854018807411194e-02 -8.126448094844818115e-02
-4.196908324956893921e-02 7.931274175643920898e-02 -8.807376027107238770e-02 3.345050811767578125e-01 -2.496877312660217285e-01 1.881401054561138153e-02 2.794390320777893066e-01 -9.255164861679077148e-02 -1.586250364780426025e-01 -1.118056625127792358e-01 7.695132493972778320e-02 4.734516739845275879e-01 -1.364681869745254517e-01 2.146162390708923340e-01 3.367168307304382324e-01 -2.616236731410026550e-02 7.696782797574996948e-02 -4.482269659638404846e-02 5.775757879018783569e-02 6.154696270823478699e-02 4.702872410416603088e-02 -9.710691124200820923e-02 3.246054351329803467e-01 2.824027836322784424e-02 8.482971042394638062e-02 -7.530883699655532837e-02 -2.531934380531311035e-01 2.885028719902038574e-02 -4.413864016532897949e-02 -1.498539894819259644e-01 -1.836558729410171509e-01 -8.749561011791229248e-02
-3.180478215217590332e-01 -1.411872357130050659e-02 -2.312631905078887939e-01 9.878426045179367065e-02 -8.497555553913116455e-02 2.290886491537094116e-01 -9.919521957635879517e-02 -8.333640545606613159e-02 -2.066489495337009430e-02 9.901168197393417358e-02 -2.978754602372646332e-02 1.448911279439926147e-01 6.110026501119136810e-03 -6.337328255176544189e-02 1.861046105623245239e-01 -3.442813456058502197e-02 -3.442211449146270752e-01 -1.925015449523925781e-01 -1.062937304377555847e-01 1.164720505475997925e-01 2.053624717518687248e-03 -3.401870429515838623e-01 1.263063997030258179e-01 1.715352535247802734e-01 5.489921569824218750e-02 1.302920430898666382e-01 1.057901978492736816e-01 1.837211996316909790e-01 3.255770727992057800e-02 -1.798233240842819214e-01 -4.962671399116516113e-01 2.833037078380584717e-02
1.192674040794372559e-01 -1.493393182754516602e-01 8.532314561307430267e-03 1.995203047990798950e-01 -1.447209268808364868e-01 -1.008582208305597305e-02 1.330209970474243164e-01 1.998152770102024078e-02 -1.998568773269653320e-01 -3.390150666236877441e-01 -1.233168598264455795e-02 5.748585611581802368e-02 -3.963200449943542480e-01 7.218918949365615845e-02 1.429127808660268784e-02 -3.040598034858703613e-01 -2.477312274277210236e-02 -6.808229535818099976e-02 1.430652886629104614e-01 -1.324384808540344238e-01 2.881054878234863281e-01 -5.272712931036949158e-02 1.050826087594032288e-01 2.434246689081192017e-01 -3.232865333557128906e-01 1.009234562516212463e-01 1.050188988447189331e-01 -1.683343499898910522e-01 1.262847036123275757e-01 -4.997007548809051514e-02 -2.676848471164703369e-01 -1.663720756769180298e-01
-1.894736662507057190e-02 -7.856393605470657349e-02 -3.610595464706420898e-01 8.500726893544197083e-03 -2.250575870275497437e-01 1.778605952858924866e-02 5.177411064505577087e-02 1.510654482990503311e-02 -7.939989864826202393e-02 -1.880937963724136353e-01 -1.529637873172760010e-01 3.401391208171844482e-01 -4.240180552005767822e-01 -3.337574005126953125e-02 -1.038866639137268066e-01 -1.683728992938995361e-01 1.754034496843814850e-02 -6.558051705360412598e-02 8.459993451833724976e-02 -9.661063551902770996e-02 1.351078897714614868e-01 -3.344160020351409912e-01 1.352229528129100800e-02 2.031778246164321899e-01 8.563011884689331055e-02 2.989925071597099304e-02 3.166153728961944580e-01 -3.574328729882836342e-03 1.282467544078826904e-01 2.975015044212341309e-01 4.680771380662918091e-02 -7.200646679848432541e-03
1.117777824401855469e-01 -1.702597141265869141e-01 -2.309462726116180420e-01 2.076146751642227173e-01 -1.053530499339103699e-01 9.232419729232788086e-02 2.207766026258468628e-01 -1.032687276601791382e-01 1.443932205438613892e-01 -8.431047201156616211e-02 -1.477241963148117065e-01 2.741554677486419678e-01 -3.691743016242980957e-01 1.241607740521430969e-01 2.188049256801605225e-01 -2.772770822048187256e-01 2.490695100277662277e-03 2.168707847595214844e-01 2.517961263656616211e-01 9.353544563055038452e-02 -9.779734909534454346e-02 -1.599745824933052063e-02 2.757852375507354736e-01 -2.454615384340286255e-02 -1.671160608530044556e-01 6.385563313961029053e-02 -7.400508038699626923e-03 2.232512384653091431e-01 -7.224887609481811523e-02 8.599247038364410400e-02 -2.808193862438201904e-01 -5.096827074885368347e-02
1.910731345415115356e-01 2.014760226011276245e-01 -5.378889292478561401e-02 8.810586482286453247e-02 4.087015241384506226e-02 -5.543607473373413086e-02 -1.223527491092681885e-01 -3.257726877927780151e-02 1.940677016973495483e-01 1.816737651824951172e-01 2.386666834354400635e-02 4.027807414531707764e-01 -1.245044842362403870e-01 3.100988268852233887e-01 1.891530752182006836e-01 6.443781405687332153e-02 -3.712427318096160889e-01 4.501116275787353516e-02 -1.591250747442245483e-01 3.103237133473157883e-03 1.255331933498382568e-01 -3.282673656940460205e-01 3.172003030776977539e-01 1.577561944723129272e-01 -1.631072722375392914e-02 3.116928972303867340e-02 8.333315700292587280e-02 -2.987094596028327942e-02 1.546156853437423706e-01 7.577297836542129517e-02 -2.312025576829910278e-01 -5.405524279922246933e-03
-1.211557686328887939e-01 1.439455151557922363e-01 -7.231342792510986328e-02 7.765976339578628540e-02 4.593047127127647400e-02 5.205168575048446655e-02 -1.855463087558746338e-01 -2.693456113338470459e-01 -1.116238161921501160e-01 -1.390338223427534103e-02 1.126702055335044861e-01 1.166243925690650940e-01 -2.383631467819213867e-01 3.214700520038604736e-02 2.078106105327606201e-01 -3.754610568284988403e-02 -3.804489076137542725e-01 1.736627519130706787e-02 -3.111122846603393555e-01 -1.371179074048995972e-01 1.048692688345909119e-01 1.778841763734817505e-02 3.177565932273864746e-01 3.751432895660400391e-02 -6.002699211239814758e-02 -1.831065118312835693e-01 8.857815712690353394e-02 -1.534283459186553955e-01 -2.068838477134704590e-01 1.945391297340393066e-01 -4.202131032943725586e-01 9.185737930238246918e-03
-3.262219130992889404e-01 -2.524347603321075439e-01 -1.763120889663696289e-01 3.273962140083312988e-01 -1.848683357238769531e-01 1.253328472375869751e-01 -7.268159836530685425e-02 -3.077276796102523804e-02 -1.133980900049209595e-01 3.211474791169166565e-02 -8.664698153734207153e-02 2.127211242914199829e-01 -2.444628924131393433e-01 8.850388973951339722e-02 -9.539999812841415405e-02 1.170047186315059662e-02 -2.861459851264953613e-01 -1.083486378192901611e-01 9.983570873737335205e-02 1.803577989339828491e-01 1.977173089981079102e-01 -7.412610948085784912e-02 2.550020515918731689e-01 1.343649178743362427e-01 -3.061518818140029907e-02 2.834430932998657227e-01 9.270678460597991943e-02 -7.444510608911514282e-02 5.734937638044357300e-02 -2.323413193225860596e-01 1.276200711727142334e-01 -2.433760464191436768e-01
1.650886684656143188e-01 -2.112276256084442139e-01 -3.584186360239982605e-02 1.859451532363891602e-01 8.607249706983566284e-02 -6.326072663068771362e-02 1.411947757005691528e-01 8.101867884397506714e-02 1.529965102672576904e-01 -5.057651549577713013e-02 8.992524445056915283e-02 2.500187158584594727e-01 -1.915516108274459839e-01 3.496677801012992859e-02 -8.738273382186889648e-02 -1.339053511619567871e-01 -4.528847336769104004e-01 -2.358392924070358276e-01 -8.553197979927062988e-02 -1.723439693450927734e-01 1.011233925819396973e-01 7.151491940021514893e-02 2.112605571746826172e-01 2.392920106649398804e-01 2.564696371555328369e-01 1.952494829893112183e-01 1.634367555379867554e-01 -2.826603651046752930e-01 1.109485179185867310e-01 1.458978396840393543e-03 -2.159465402364730835e-01 9.943851828575134277e-02
3.589905425906181335e-02 -2.974080145359039307e-01 -2.678028941154479980e-01 1.052479818463325500e-01 -2.488751858472824097e-01 -2.692766487598419189e-01 5.627915635704994202e-02 -5.275136232376098633e-02 -9.729014337062835693e-02 9.440460801124572754e-02 1.813518851995468140e-01 8.784243464469909668e-02 -1.205482780933380127e-01 1.443476229906082153e-01 -1.203032396733760834e-02 -3.705548644065856934e-01 -3.817232251167297363e-01 1.375055462121963501e-01 -1.074630543589591980e-01 -7.024461030960083008e-02 -1.596073061227798462e-01 -4.700869023799896240e-01 -9.031841158866882324e-02 -4.841854330152273178e-03 -3.136781603097915649e-02 -3.745949268341064453e-02 4.687156528234481812e-02 4.665493220090866089e-02 -9.743475914001464844e-02 4.819635301828384399e-02 -2.754370309412479401e-02 -1.354220043867826462e-02
-9.117696434259414673e-02 6.171905621886253357e-02 -4.253893196582794189e-01 1.678459495306015015e-01 1.147139370441436768e-01 -2.625901103019714355e-01 -2.014156132936477661e-01 -1.618667989969253540e-01 -1.694794893264770508e-01 1.011709943413734436e-01 5.689288675785064697e-02 2.568926513195037842e-01 -3.363144695758819580e-01 2.904126048088073730e-02 -6.419677287340164185e-02 -2.296219766139984131e-01 -2.768182158470153809e-01 4.432068765163421631e-02 -2.623141407966613770e-01 1.001750305294990540e-02 7.567793130874633789e-02 -1.250635981559753418e-01 2.871001139283180237e-02 1.913031004369258881e-02 -4.895747825503349304e-02 1.041444987058639526e-01 1.139916703104972839e-01 2.292159646749496460e-01 2.159857153892517090e-01 -3.448761627078056335e-02 -2.230137586593627930e-01 -6.684261560440063477e-02
-1.422847062349319458e-02 -7.948289811611175537e-02 -1.234940662980079651e-01 1.212468370795249939e-01 1.139038801193237305e-01 1.397775672376155853e-02 1.170695275068283081e-01 -7.365887612104415894e-02 4.100129753351211548e-02 1.126546785235404968e-01 1.927662491798400879e-01 6.171656027436256409e-02 -1.359893567860126495e-02 7.495692372322082520e-02 9.175551682710647583e-02 -1.784991621971130371e-01 -5.679858922958374023e-01 4.438234120607376099e-02 1.975149661302566528e-01 -2.423301152884960175e-02 6.144037004560232162e-03 -1.358470320701599121e-01 1.263121813535690308e-01 1.962769776582717896e-01 1.743763536214828491e-01 -2.477224618196487427e-01 7.590787112712860107e-02 -5.774507299065589905e-02 2.394191324710845947e-01 3.692605793476104736e-01 -3.079163134098052979e-01 -5.742515623569488525e-02
-1.069523096084594727e-01 -2.899099327623844147e-02 -1.081668809056282043e-01 4.874137416481971741e-02 -3.897078707814216614e-02 -1.274695098400115967e-01 8.834696561098098755e-02 -2.031474411487579346e-01 -1.124090105295181274e-01 -8.478962630033493042e-02 -1.511919200420379639e-01 1.989732980728149414e-01 -1.638971269130706787e-01 3.501513004302978516e-01 2.196298092603683472e-01 -3.473848104476928711e-02 -2.880218811333179474e-02 -5.008480325341224670e-02 -1.209339825436472893e-03 -4.098654985427856445e-01 -2.049018889665603638e-01 -1.404016911983489990e-01 4.847652912139892578e-01 5.203216522932052612e-02 -3.315315023064613342e-02 1.737883687019348145e-01 -4.779552295804023743e-02 1.290061920881271362e-01 -7.630790024995803833e-02 2.263467162847518921e-01 -4.953762143850326538e-02 -2.124793231487274170e-01
-7.467340677976608276e-02 6.970372796058654785e-02 -5.128913000226020813e-02 3.147363960742950439e-01 1.619336605072021484e-01 -4.214083775877952576e-02 8.150148391723632812e-02 -3.051914833486080170e-02 -1.479971259832382202e-01 -1.620392501354217529e-01 -2.000708132982254028e-02 1.109303534030914307e-01 -3.543764054775238037e-01 6.707555055618286133e-02 8.961673825979232788e-02 -2.581301629543304443e-01 -3.234807848930358887e-01 1.112958639860153198e-01 -2.418113350868225098e-01 -5.408198013901710510e-02 1.868715137243270874e-01 -1.047995984554290771e-01 2.868004329502582550e-02 1.824963390827178955e-01 2.359080165624618530e-01 1.451013833284378052e-01 1.041059270501136780e-01 5.895166471600532532e-02 -1.303676515817642212e-01 -1.806958317756652832e-01 -3.785836994647979736e-01 -2.103458940982818604e-01
-2.693337798118591309e-01 -2.654986083507537842e-02 1.626158654689788818e-01 -1.730597466230392456e-01 -1.439496725797653198e-01 -1.737847030162811279e-01 -1.019969210028648376e-01 -1.399706900119781494e-01 7.144892960786819458e-02 2.987233363091945648e-02 -2.613669633865356445e-02 9.665455669164657593e-02 -3.483514785766601562e-01 3.221933841705322266e-01 4.449611529707908630e-02 -1.156568750739097595e-01 -3.104954361915588379e-01 -2.914185635745525360e-02 8.753222227096557617e-02 1.083850488066673279e-01 2.285268902778625488e-01 -1.688404083251953125e-01 3.965087831020355225e-01 6.567643582820892334e-02 2.810275554656982422e-01 -1.191970854997634888e-01 4.756726697087287903e-02 -1.038326621055603027e-01 6.413809210062026978e-02 3.284042328596115112e-02 -1.949357986450195312e-01 1.567040830850601196e-01
-2.602401673793792725e-01 1.028022617101669312e-01 -2.997688353061676025e-01 -7.264815270900726318e-02 -8.967277407646179199e-02 -4.413558840751647949e-01 -3.053938597440719604e-02 -3.009248077869415283e-01 7.324880425585433841e-05 2.679171599447727203e-02 -2.535864114761352539e-01 2.609947621822357178e-01 -2.722435295581817627e-01 -1.510998234152793884e-02 1.103805229067802429e-01 -4.288899153470993042e-02 -1.912607997655868530e-01 -1.776335090398788452e-01 1.828882992267608643e-01 -1.163685843348503113e-01 2.439940571784973145e-01 -1.629006862640380859e-01 2.413314729928970337e-01 -9.362963028252124786e-03 1.601489633321762085e-02 -3.789286687970161438e-02 6.434058398008346558e-02 4.830264020711183548e-03 -1.236413791775703430e-02 -2.025697529315948486e-01 3.143900632858276367e-02 5.638413131237030029e-02
-1.190110482275485992e-02 6.092309951782226562e-02 -5.423360690474510193e-02 4.241380393505096436e-01 5.400716140866279602e-02 1.067150756716728210e-01 -7.811304926872253418e-02 -1.791978776454925537e-01 1.726391911506652832e-02 1.861114352941513062e-01 -3.434550762176513672e-02 1.711677759885787964e-01 -1.378902792930603027e-01 -1.872562989592552185e-02 1.853042542934417725e-01 7.048852276057004929e-03 -1.567120477557182312e-02 -7.489722222089767456e-02 2.336283475160598755e-01 6.087946239858865738e-03 9.674642980098724365e-02 -3.697167932987213135e-01 2.378845810890197754e-01 2.647038102149963379e-01 2.605164945125579834e-01 -9.980345517396926880e-02 -1.807579100131988525e-01 2.840719185769557953e-02 9.259929507970809937e-02 1.524598896503448486e-01 -1.845070123672485352e-01 -3.623193800449371338e-01
2.351287007331848145e-01 1.127707287669181824e-01 4.917887598276138306e-02 2.148347347974777222e-02 -2.418886870145797729e-01 -2.365605086088180542e-01 -1.286030709743499756e-01 -7.401826232671737671e-02 -3.021531365811824799e-02 1.226548627018928528e-01 7.434709370136260986e-02 2.739367485046386719e-01 -2.741467356681823730e-01 1.397639811038970947e-01 2.061934620141983032e-01 -3.156370222568511963e-01 -4.242704212665557861e-01 1.162602156400680542e-01 1.554561313241720200e-03 -2.352115362882614136e-01 -6.894429773092269897e-02 -1.132138669490814209e-01 3.508349880576133728e-02 1.886706054210662842e-01 1.492246687412261963e-01 1.459866911172866821e-01 -2.453679889440536499e-01 1.120121479034423828e-01 4.487526416778564453e-02 1.913194656372070312e-01 -2.355851978063583374e-02 2.277600206434726715e-02
5.425965040922164917e-02 -1.075766328722238541e-02 -3.360897600650787354e-01 2.016088515520095825e-01 -6.420833524316549301e-03 -1.245439127087593079e-01 -8.713901787996292114e-02 -2.617944478988647461e-01 -4.196456074714660645e-02 3.293830454349517822e-01 1.002774909138679504e-01 -1.703554764389991760e-02 -4.366749525070190430e-01 5.402173846960067749e-02 -6.857509166002273560e-02 -2.953993678092956543e-01 -2.664346694946289062e-01 9.522778540849685669e-02 -1.829427778720855713e-01 -1.064957454800605774e-01 3.694820776581764221e-02 6.597336381673812866e-02 8.889929950237274170e-02 9.987407177686691284e-02 -2.522414028644561768e-01 -3.188258111476898193e-01 1.907428167760372162e-02 -1.316288858652114868e-01 -3.039965033531188965e-02 -2.565472619608044624e-03 -6.934003531932830811e-02 9.123691916465759277e-02
-1.027434039860963821e-02 -2.017716914415359497e-01 -3.555667400360107422e-01 1.297678053379058838e-01 -1.602725684642791748e-01 -1.790193766355514526e-01 2.953512072563171387e-01 -8.137214183807373047e-02 9.341552853584289551e-02 -5.635157227516174316e-02 3.449457883834838867e-02 1.621590852737426758e-01 4.999461397528648376e-02 1.064488142728805542e-01 -2.975840307772159576e-02 -1.937617063522338867e-01 -1.744983345270156860e-01 -8.821558952331542969e-02 -1.641471385955810547e-01 -1.433394849300384521e-01 -2.098813951015472412e-01 -2.242442220449447632e-01 1.945717036724090576e-01 1.202019453048706055e-01 1.459106504917144775e-01 -4.865361005067825317e-02 3.099155724048614502e-01 5.613529309630393982e-02 2.422408387064933777e-02 -1.866282373666763306e-01 -2.705393731594085693e-01 -3.299241065979003906e-01
1.126551553606987000e-01 -1.452868282794952393e-01 -1.155181005597114563e-01 2.567299902439117432e-01 -5.020313337445259094e-02 -1.756371706724166870e-01 -1.352480649948120117e-01 4.132548719644546509e-02 -3.174080252647399902e-01 5.800867080688476562e-02 2.624590136110782623e-02 3.372764289379119873e-01 -7.924988865852355957e-02 1.480605825781822205e-02 8.572199940681457520e-02 -2.644227743148803711e-01 -4.400297626852989197e-02 -8.358766883611679077e-02 1.079393401741981506e-01 3.784897923469543457e-02 7.848678529262542725e-02 -9.892405569553375244e-02 5.921877548098564148e-02 1.097007840871810913e-01 -2.522444427013397217e-01 1.670790016651153564e-01 1.361727863550186157e-01 -2.056282013654708862e-01 -3.666326776146888733e-02 -4.061425030231475830e-01 -2.762795686721801758e-01 -2.876873910427093506e-01
-7.394494861364364624e-02 -1.676857024431228638e-01 1.414354443550109863e-01 2.823008000850677490e-01 -5.146230570971965790e-03 -2.353275269269943237e-01 1.561706960201263428e-01 -1.269612312316894531e-01 -6.982620060443878174e-02 -9.729935228824615479e-02 -9.804857522249221802e-02 2.068059742450714111e-01 -2.168138474225997925e-01 5.244245007634162903e-02 1.866829991340637207e-01 -7.761802524328231812e-02 -2.975699305534362793e-01 -1.569797247648239136e-01 9.296577423810958862e-02 -1.477608829736709595e-01 -1.512222085148096085e-02 3.892506007105112076e-03 2.029087096452713013e-01 3.336651921272277832e-01 1.187062039971351624e-01 3.524299860000610352e-01 -6.327290087938308716e-02 -2.896940708160400391e-01 1.470981836318969727e-01 2.414749562740325928e-01 8.736139535903930664e-02 5.678372457623481750e-02
-7.540649920701980591e-02 -1.494920998811721802e-01 -1.513625532388687134e-01 1.088086664676666260e-01 -2.214782685041427612e-01 2.485649734735488892e-01 1.844496838748455048e-02 1.490537449717521667e-02 -2.710202634334564209e-01 1.588051319122314453e-01 -3.308089077472686768e-01 1.182280555367469788e-01 -1.976491212844848633e-01 1.234891265630722046e-01 -3.959862887859344482e-02 -1.899850666522979736e-01 -7.210099697113037109e-02 6.617295742034912109e-02 1.995506137609481812e-01 -2.034392654895782471e-01 7.952456176280975342e-02 -3.361429274082183838e-01 2.625268995761871338e-01 1.559448987245559692e-01 1.972721666097640991e-01 -1.094787344336509705e-01 2.305167615413665771e-01 -7.446820288896560669e-02 -8.094995282590389252e-03 2.677280604839324951e-01 1.308524608612060547e-01 9.981752187013626099e-02
-1.257372051477432251e-01 -6.011134013533592224e-02 -8.456957340240478516e-02 1.738769710063934326e-01 -2.035099565982818604e-01 -1.248035430908203125e-01 1.638212427496910095e-02 -3.111307919025421143e-01 5.250035971403121948e-02 -8.976254612207412720e-02 1.067722309380769730e-02 -3.876944258809089661e-02 -2.984430789947509766e-01 7.694113999605178833e-02 1.526501923799514771e-01 -4.127425551414489746e-01 -1.714577078819274902e-01 8.029505610466003418e-02 -1.423039939254522324e-02 4.113432765007019043e-02 1.160262525081634521e-01 3.064562752842903137e-02 1.935146003961563110e-01 -1.565764844417572021e-01 3.496026098728179932e-01 1.736633330583572388e-01 3.370646238327026367e-01 -2.094240114092826843e-02 -1.950407028198242188e-01 2.573781311511993408e-01 -1.684075407683849335e-02 -5.428103357553482056e-02
-6.313531100749969482e-02 -5.320008099079132080e-02 -1.627781540155410767e-01 2.915908694267272949e-01 -1.818168908357620239e-01 -9.607519954442977905e-02 2.170884460210800171e-01 -4.356899559497833252e-01 2.798463404178619385e-02 2.470409311354160309e-02 -5.617848038673400879e-02 1.549271959811449051e-02 -1.511832326650619507e-01 3.696133568882942200e-02 2.271431237459182739e-01 -5.171209573745727539e-01 -1.073422878980636597e-01 -1.017672419548034668e-01 1.337793767452239990e-01 -1.479034125804901123e-01 4.989978671073913574e-02 1.030058879405260086e-02 2.551706135272979736e-01 -1.651679128408432007e-01 3.062197752296924591e-02 1.452614814043045044e-01 1.849177777767181396e-01 8.683817088603973389e-02 -2.976823225617408752e-02 1.582238227128982544e-01 -4.557633772492408752e-02 7.738603651523590088e-02
9.530305862426757812e-02 1.594488322734832764e-02 -2.536667287349700928e-01 1.906318590044975281e-02 1.740009151399135590e-02 -5.044383928179740906e-02 6.681673228740692139e-02 -2.209578603506088257e-01 -7.180160284042358398e-02 3.702501580119132996e-02 -1.681427657604217529e-01 -5.441661924123764038e-04 -9.229043126106262207e-02 1.388904452323913574e-01 2.535942196846008301e-01 -5.218629240989685059e-01 -3.519783914089202881e-02 -2.430579960346221924e-01 7.051812857389450073e-02 -1.635258197784423828e-01 1.749664545059204102e-01 1.469955444335937500e-01 3.113077282905578613e-01 -2.730965055525302887e-02 -3.663688153028488159e-02 2.706735022366046906e-02 6.061501801013946533e-02 4.086498543620109558e-02 -1.335516571998596191e-01 2.371417731046676636e-01 -3.156979084014892578e-01 2.179354876279830933e-01
-2.369097173213958740e-01 1.264910865575075150e-02 -1.968182027339935303e-01 1.384526789188385010e-01 -1.849053651094436646e-01 -5.731644108891487122e-02 -6.099457666277885437e-02 -1.761152148246765137e-01 -1.125431731343269348e-01 2.986092679202556610e-02 1.432749629020690918e-01 -2.141972258687019348e-02 -9.089952707290649414e-02 -4.048782587051391602e-02 8.701764047145843506e-02 7.794729620218276978e-02 -4.276519715785980225e-01 -1.627019047737121582e-01 -1.029653474688529968e-03 -1.122649982571601868e-01 -4.765231162309646606e-02 -5.543011426925659180e-01 3.186244145035743713e-02 1.985340267419815063e-01 2.008669637143611908e-02 9.436482936143875122e-02 -8.265848457813262939e-02 1.527371853590011597e-01 -3.191642090678215027e-02 6.113376468420028687e-02 -3.577577173709869385e-01 1.066359132528305054e-01
-3.316666185855865479e-01 -2.251867055892944336e-01 -4.315294027328491211e-01 9.326678514480590820e-02 -1.215093210339546204e-02 2.983508445322513580e-02 -6.141303852200508118e-02 -8.703254163265228271e-02 2.536648884415626526e-02 1.125680506229400635e-01 -2.428302355110645294e-02 5.870966985821723938e-02 -2.560954689979553223e-01 -2.364968061447143555e-01 3.936104774475097656e-01 -6.329085677862167358e-02 -9.566567093133926392e-02 1.994471549987792969e-01 1.514050066471099854e-01 -1.392039060592651367e-01 -1.449184566736221313e-01 -1.460953056812286377e-01 1.328991353511810303e-01 7.758697867393493652e-02 -5.548592284321784973e-02 2.621909789741039276e-02 1.081160455942153931e-01 7.309304177761077881e-02 -3.080282211303710938e-01 9.885147958993911743e-02 -2.001458108425140381e-01 1.068516299128532410e-01
-1.326955705881118774e-01 1.053474768996238708e-01 -2.998180687427520752e-01 2.180929332971572876e-01 -1.969646066427230835e-01 2.861184477806091309e-01 -1.577263474464416504e-01 -4.175855964422225952e-02 2.012615054845809937e-01 1.886652112007141113e-01 -4.454150423407554626e-02 3.644562363624572754e-01 -2.852349579334259033e-01 -6.327215582132339478e-02 2.321735024452209473e-01 7.143788039684295654e-02 -2.794694006443023682e-01 -1.340139806270599365e-01 -6.223602965474128723e-02 1.691505312919616699e-01 -3.165412694215774536e-02 8.579757064580917358e-02 1.882648319005966187e-01 1.017881408333778381e-01 -2.578368969261646271e-02 -2.218632251024246216e-01 2.613084018230438232e-01 -8.000456541776657104e-02 -5.077602714300155640e-02 1.454290598630905151e-01 -2.448792802169919014e-03 1.595666073262691498e-02
1.092501133680343628e-01 -8.010937273502349854e-02 -4.419099912047386169e-02 3.197726607322692871e-01 -2.318314462900161743e-01 -1.904257684946060181e-01 -2.713225185871124268e-01 -2.191398292779922485e-02 -8.668746799230575562e-02 -4.011332988739013672e-02 -1.294747442007064819e-01 -1.765001192688941956e-02 -3.237843513488769531e-01 3.460486531257629395e-01 -1.723707020282745361e-01 1.570625416934490204e-02 -4.092196822166442871e-01 -2.112039178609848022e-01 -1.607628911733627319e-01 -2.248003631830215454e-01 -3.729038313031196594e-02 -1.329026222229003906e-01 8.952060341835021973e-02 -5.090077221393585205e-02 -1.233512163162231445e-02 -1.779340952634811401e-01 -1.825158833526074886e-03 7.635895628482103348e-03 8.161966502666473389e-02 -2.615669928491115570e-02 -2.738829851150512695e-01 1.593795605003833771e-02
-6.962237507104873657e-02 -1.281683295965194702e-01 -3.608385920524597168e-01 -1.362652778625488281e-01 -1.431047767400741577e-01 -7.178457826375961304e-02 -9.935176372528076172e-02 -3.994000703096389771e-02 4.098854959011077881e-03 2.207734137773513794e-01 -4.708591103553771973e-02 1.276000887155532837e-01 9.393458068370819092e-02 -1.567962169647216797e-01 6.267568469047546387e-02 -1.370737105607986450e-01 -3.203747272491455078e-01 -1.014215573668479919e-01 3.250347375869750977e-01 9.235193580389022827e-02 1.878277510404586792e-01 -2.331977337598800659e-01 3.356525599956512451e-01 2.428867369890213013e-01 -1.080037429928779602e-01 4.548352677375078201e-03 1.053871214389801025e-01 -2.724465727806091309e-01 -1.043317839503288269e-01 -6.414460483938455582e-03 -2.242972999811172485e-01 1.509894877672195435e-01
-7.949411123991012573e-02 9.928165376186370850e-02 -1.663976013660430908e-01 -2.399793447693809867e-04 -2.296630293130874634e-01 8.790421485900878906e-02 1.171545907855033875e-01 -7.011434435844421387e-02 -1.925377175211906433e-02 3.486602380871772766e-02 1.838394999504089355e-01 2.100777029991149902e-01 -4.440816938877105713e-01 9.786400198936462402e-02 -2.545387297868728638e-02 1.031434386968612671e-01 -2.681801915168762207e-01 -1.408759355545043945e-01 -2.229415997862815857e-02 6.427806615829467773e-02 -3.632032498717308044e-02 -1.907718479633331299e-01 2.212346047163009644e-01 1.577334105968475342e-02 -1.650073379278182983e-01 -1.522571593523025513e-01 2.901377379894256592e-01 -1.732780188322067261e-01 -4.683161079883575439e-01 4.561068955808877945e-03 -9.637561626732349396e-03 1.099245622754096985e-01
2.964662313461303711e-01 6.107205152511596680e-02 1.142959948629140854e-02 2.637040615081787109e-01 -1.332696080207824707e-01 2.456119656562805176e-01 -1.511211134493350983e-02 -1.304906308650970459e-01 1.991161108016967773e-01 1.319443620741367340e-02 8.336780965328216553e-02 3.562810719013214111e-01 -1.854651123285293579e-01 1.638491749763488770e-01 4.209005460143089294e-02 -2.085148096084594727e-01 -2.976634204387664795e-01 -1.117708981037139893e-01 2.195577472448348999e-01 1.137436628341674805e-01 -8.296007663011550903e-02 -2.177098840475082397e-01 6.449139863252639771e-02 5.908295139670372009e-02 2.098416239023208618e-01 2.401358336210250854e-01 9.734782576560974121e-02 -7.341589033603668213e-02 5.837596580386161804e-02 2.231202572584152222e-01 -3.886693343520164490e-02 -2.602462768554687500e-01
6.087061017751693726e-02 -9.939800947904586792e-02 1.419863104820251465e-01 2.290105223655700684e-01 7.106079906225204468e-02 -9.895770996809005737e-02 2.416053228080272675e-02 -2.865124866366386414e-02 1.264970004558563232e-01 2.057381570339202881e-01 -3.885474288836121559e-03 3.519308567047119141e-02 -7.651723921298980713e-02 2.716062031686306000e-02 2.499842643737792969e-01 -9.641153365373611450e-02 -4.503420889377593994e-01 1.427916884422302246e-01 2.107658609747886658e-02 -1.193288266658782959e-01 3.807427883148193359e-01 -4.018826782703399658e-01 1.800141632556915283e-01 1.102902814745903015e-01 1.511054486036300659e-01 -2.213791757822036743e-01 9.899330884218215942e-02 5.500319972634315491e-02 -7.298746705055236816e-02 2.679645083844661713e-02 -2.813781201839447021e-01 2.807544358074665070e-02
-1.661981642246246338e-01 -5.870095267891883850e-02 -5.214501023292541504e-01 1.324540227651596069e-01 -7.336587458848953247e-02 -2.938060462474822998e-02 -8.300549536943435669e-02 2.711241506040096283e-02 -8.969070017337799072e-02 -5.674128234386444092e-02 8.876044303178787231e-02 -5.879202485084533691e-02 -3.763611316680908203e-01 -1.960292458534240723e-01 2.569058835506439209e-01 -6.936145573854446411e-02 -1.688859909772872925e-01 9.148707240819931030e-02 -1.881468892097473145e-01 -1.293376553803682327e-02 -1.348229497671127319e-01 -2.259984612464904785e-01 4.669440537691116333e-02 6.337121874094009399e-02 -1.459473520517349243e-01 -3.398658707737922668e-02 5.748962610960006714e-02 -1.305621117353439331e-01 -8.504057675600051880e-02 2.871340513229370117e-01 -3.096075057983398438e-01 1.259841322898864746e-01
7.768921088427305222e-03 1.340721081942319870e-02 -2.256906330585479736e-01 4.692175984382629395e-02 -6.721793860197067261e-02 -2.281314730644226074e-01 1.476500332355499268e-01 -9.469854086637496948e-02 -3.119946718215942383e-01 -6.009215954691171646e-03 -1.841556876897811890e-01 3.579975664615631104e-01 5.134814977645874023e-02 -4.943099245429039001e-02 2.879413664340972900e-01 -1.212605684995651245e-01 -1.084112152457237244e-01 -5.209423229098320007e-02 3.254351764917373657e-02 -2.016199380159378052e-02 7.513341307640075684e-02 -1.284103989601135254e-01 2.939351201057434082e-01 3.067524544894695282e-02 -1.933043450117111206e-01 -1.832201844081282616e-03 5.243809223175048828e-01 6.935579329729080200e-02 1.377604752779006958e-01 -8.525486290454864502e-02 -1.319161951541900635e-01 -1.045725718140602112e-01
-3.078084886074066162e-01 -8.895727992057800293e-02 4.982789512723684311e-03 3.625707700848579407e-02 -1.781129688024520874e-01 -4.211003705859184265e-02 1.069945991039276123e-01 1.045611426234245300e-01 2.871591411530971527e-02 1.637776345014572144e-01 -5.269757658243179321e-02 1.113035008311271667e-01 -2.592364549636840820e-01 3.078805506229400635e-01 6.858420372009277344e-02 -3.130888640880584717e-01 -1.365093141794204712e-01 -1.064209863543510437e-01 -7.823997735977172852e-02 -3.648937940597534180e-01 3.447345495223999023e-01 -1.398646831512451172e-01 1.795955747365951538e-01 -2.778123319149017334e-01 -3.109064325690269470e-02 -9.172437340021133423e-02 2.374384701251983643e-01 4.142476245760917664e-02 5.128791555762290955e-02 1.032377555966377258e-01 -1.778191477060317993e-01 5.602268502116203308e-02
-2.959721982479095459e-01 -1.074139866977930069e-02 -1.355392932891845703e-01 2.597512602806091309e-01 8.900331705808639526e-02 -3.870450332760810852e-02 -2.419102638959884644e-01 -1.770298033952713013e-01 -4.241377115249633789e-02 -1.892281770706176758e-01 -8.574981242418289185e-02 -8.424219489097595215e-02 -2.918118834495544434e-01 1.718132048845291138e-01 -3.324609994888305664e-02 -1.871380656957626343e-01 -3.061578273773193359e-01 -1.016167551279067993e-01 5.753131117671728134e-03 6.679598242044448853e-02 2.680155821144580841e-02 -8.237048983573913574e-02 1.354918330907821655e-01 1.614177674055099487e-01 1.661101281642913818e-01 3.918849229812622070e-01 3.470612689852714539e-02 -9.337344020605087280e-02 -8.122582733631134033e-02 -2.751947045326232910e-01 -2.508704364299774170e-01 -1.657774597406387329e-01
1.589009165763854980e-01 9.636740200221538544e-03 -2.123669534921646118e-01 5.020769778639078140e-03 1.799362525343894958e-02 6.415407638996839523e-03 -6.231400649994611740e-03 -3.289306163787841797e-02 9.965353459119796753e-02 2.735988609492778778e-02 1.072531715035438538e-01 4.021891057491302490e-01 -3.345391750335693359e-01 3.267844915390014648e-01 -3.736503794789314270e-02 -2.694414854049682617e-01 -5.213124155998229980e-01 -5.035294964909553528e-02 -2.873538061976432800e-02 -6.270134449005126953e-02 8.700062334537506104e-02 -6.023094803094863892e-02 1.730088889598846436e-01 -8.963647484779357910e-02 -9.891746193170547485e-02 2.525667659938335419e-02 4.137802869081497192e-02 2.285662293434143066e-01 2.688440307974815369e-02 1.130609288811683655e-01 5.608966201543807983e-02 2.053222358226776123e-01
4.060724005103111267e-02 3.465786948800086975e-02 8.357694745063781738e-02 5.707579106092453003e-02 -1.750859022140502930e-01 1.311007142066955566e-01 2.725926935672760010e-01 -1.873783767223358154e-01 6.749409250915050507e-03 -1.203835979104042053e-01 -2.017714381217956543e-01 1.834819018840789795e-01 -1.656607836484909058e-01 4.067693650722503662e-02 -1.155380159616470337e-02 -2.632050514221191406e-01 -3.132600188255310059e-01 -8.577683568000793457e-02 7.878954708576202393e-02 -1.363098472356796265e-01 1.297643184661865234e-01 -1.900788098573684692e-01 5.396884679794311523e-01 -6.083689630031585693e-02 9.999184869229793549e-03 -5.646741017699241638e-02 1.546228826045989990e-01 -3.892045700922608376e-03 3.413578495383262634e-02 2.738491594791412354e-01 2.337241172790527344e-01 -7.755599915981292725e-02
5.845997016876935959e-03 -1.680620610713958740e-01 -2.883448898792266846e-01 2.013762146234512329e-01 -1.392742097377777100e-01 -1.659928709268569946e-01 7.518785446882247925e-02 1.061182171106338501e-01 1.124045923352241516e-01 1.497121304273605347e-01 1.433418411761522293e-02 1.189022064208984375e-01 -1.791419833898544312e-01 -7.108008954674005508e-03 1.399432960897684097e-02 -2.996131181716918945e-01 -1.359540373086929321e-01 -3.280112892389297485e-02 -2.844592742621898651e-02 -2.594988234341144562e-02 -3.020286262035369873e-01 -5.310836434364318848e-01 3.082755953073501587e-02 -1.870618164539337158e-01 -1.172726005315780640e-01 4.008345305919647217e-03 2.429041564464569092e-01 -2.454127185046672821e-02 -2.174926921725273132e-02 -6.010893732309341431e-02 -3.239547312259674072e-01 -8.968379697762429714e-04
7.665131241083145142e-02 -2.921341657638549805e-01 4.675501585006713867e-02 2.283690571784973145e-01 -2.403990924358367920e-02 -5.873961374163627625e-02 -1.048947796225547791e-01 -2.318835109472274780e-01 -1.337997913360595703e-01 2.357337176799774170e-01 1.035206988453865051e-01 1.563109755516052246e-01 -1.008462905883789062e-01 -1.004923880100250244e-01 1.570732146501541138e-01 1.031414568424224854e-01 -4.477817714214324951e-01 8.083475381135940552e-02 1.069542244076728821e-01 -9.979897737503051758e-02 6.841748952865600586e-02 2.727813832461833954e-02 1.862330138683319092e-01 5.078932642936706543e-01 -6.687133759260177612e-02 9.776187688112258911e-02 1.194778159260749817e-01 -2.220625728368759155e-01 -1.731892488896846771e-02 -6.337232142686843872e-02 -8.807152509689331055e-02 -7.244133949279785156e-02
7.559897750616073608e-02 -1.887275874614715576e-01 -3.667232394218444824e-01 1.706703379750251770e-02 -3.020555078983306885e-01 -8.332316577434539795e-02 -2.616579234600067139e-01 -9.379830211400985718e-02 -2.558947503566741943e-01 3.374704346060752869e-02 1.721481978893280029e-01 1.758779138326644897e-01 -2.614648044109344482e-01 1.831337958574295044e-01 5.645404756069183350e-02 -2.351617962121963501e-01 -3.267835378646850586e-01 -1.101830154657363892e-01 5.657363310456275940e-02 9.189972281455993652e-02 -3.408233523368835449e-01 -1.079747825860977173e-01 -5.933060310781002045e-03 -1.202001422643661499e-01 8.807653933763504028e-02 5.181901529431343079e-02 3.689476475119590759e-02 -2.699218876659870148e-02 1.278164684772491455e-01 -1.121889874339103699e-01 -1.776180416345596313e-01 1.224206313490867615e-01
1.573954820632934570e-01 -6.042475625872612000e-02 -3.985487222671508789e-01 2.173782140016555786e-02 -2.003346681594848633e-01 -1.078273132443428040e-01 2.806742489337921143e-01 -2.409102916717529297e-01 -7.714427262544631958e-02 -1.813679039478302002e-01 2.562493830919265747e-02 1.717336624860763550e-01 1.022347733378410339e-01 -2.067254669964313507e-02 -1.154485903680324554e-02 -9.218025207519531250e-02 -2.047544717788696289e-01 -1.195181235671043396e-01 -1.218588948249816895e-01 -1.982412040233612061e-01 -1.524342298507690430e-01 -1.987275630235671997e-01 3.166564106941223145e-01 4.866639897227287292e-02 1.629834473133087158e-01 1.376186609268188477e-01 1.960792243480682373e-01 3.722319379448890686e-02 2.485210821032524109e-02 -2.446902990341186523e-01 -2.373240441083908081e-01 -2.393856197595596313e-01
1.041786298155784607e-01 9.515313804149627686e-02 1.007236540317535400e-01 2.971341013908386230e-01 -2.046982795000076294e-01 1.005839034914970398e-01 -7.277585566043853760e-02 8.515741676092147827e-02 -5.963558796793222427e-03 7.992533035576343536e-03 1.442850977182388306e-01 2.193782478570938110e-01 -1.870334595441818237e-01 1.648605018854141235e-01 1.888503581285476685e-01 -3.451772630214691162e-01 -2.506808638572692871e-01 -5.280138924717903137e-02 1.246383339166641235e-01 2.182103246450424194e-01 -8.071003854274749756e-02 -2.503401935100555420e-01 2.161167114973068237e-01 1.311115473508834839e-01 2.663801908493041992e-01 9.104315936565399170e-02 -2.284992784261703491e-01 -1.207789033651351929e-01 -1.031411141157150269e-01 1.941183358430862427e-01 8.373816311359405518e-02 -2.604542076587677002e-01
2.389222830533981323e-01 -1.994471251964569092e-01 -6.855698674917221069e-02 2.865707576274871826e-01 4.147827625274658203e-02 -6.556676328182220459e-02 -1.832742802798748016e-02 -2.035401165485382080e-01 5.992858111858367920e-02 3.041693270206451416e-01 -1.782599836587905884e-01 9.429857879877090454e-02 -2.094985395669937134e-01 7.480499893426895142e-02 2.942765951156616211e-01 -4.726806655526161194e-02 -2.609679698944091797e-01 4.855265840888023376e-02 -1.715581119060516357e-01 1.679873913526535034e-01 1.650444418191909790e-01 -3.663689792156219482e-01 1.647085696458816528e-01 1.816808581352233887e-01 9.067864716053009033e-02 -1.293241828680038452e-01 1.394941061735153198e-01 -4.095349833369255066e-02 2.018994241952896118e-01 6.796033680438995361e-02 -2.117414623498916626e-01 8.611945807933807373e-02
-2.164238691329956055e-02 1.477895583957433701e-02 -2.495413459837436676e-02 5.560519546270370483e-02 7.284931838512420654e-03 -7.687963545322418213e-02 3.564810752868652344e-02 -4.463963955640792847e-02 -1.402808874845504761e-01 -2.194987237453460693e-01 3.259669616818428040e-02 -4.003905132412910461e-02 -1.989074200391769409e-01 -2.403213270008563995e-02 8.667884021997451782e-02 -2.977470457553863525e-01 -1.337986439466476440e-01 -6.910824030637741089e-02 -1.285061836242675781e-01 -3.687799870967864990e-01 3.134468495845794678e-01 -1.872523874044418335e-01 2.634930014610290527e-01 3.577646315097808838e-01 3.449015319347381592e-01 -4.701572656631469727e-02 7.792465388774871826e-02 -1.476802378892898560e-01 4.944100603461265564e-02 -4.909469187259674072e-02 -2.846346497535705566e-01 -1.967014223337173462e-01
4.294208437204360962e-02 -2.187945321202278137e-02 -1.845629662275314331e-01 9.190581738948822021e-02 -2.255448848009109497e-01 1.038013175129890442e-01 -4.801047220826148987e-02 -5.769381299614906311e-02 -3.285380601882934570e-01 -7.928670197725296021e-02 -4.197372198104858398e-01 1.848869472742080688e-01 -1.905032098293304443e-01 -1.205490157008171082e-02 -5.715138837695121765e-02 -3.345662057399749756e-01 -6.224227696657180786e-02 4.093189910054206848e-02 1.649699807167053223e-01 -3.551349937915802002e-01 1.614013314247131348e-01 -7.130967080593109131e-02 2.031973451375961304e-01 1.601889729499816895e-01 2.259477376937866211e-01 -1.636263430118560791e-01 1.216655746102333069e-01 -4.959309473633766174e-02 1.072083264589309692e-01 1.343720108270645142e-01 -5.626614391803741455e-02 -1.639842540025711060e-01
-2.821851707994937897e-02 3.663963451981544495e-02 -3.968160450458526611e-01 2.704339027404785156e-01 2.381980419158935547e-02 9.775242209434509277e-02 2.974478006362915039e-01 -1.244942918419837952e-01 -2.230275869369506836e-01 -1.072672605514526367e-01 6.579023599624633789e-02 1.026656851172447205e-01 -3.192295134067535400e-01 1.001927778124809265e-01 9.754855185747146606e-02 -3.664440512657165527e-01 5.348452180624008179e-02 -8.825364708900451660e-02 2.448718249797821045e-01 6.991346925497055054e-02 -5.846723541617393494e-02 -2.448945641517639160e-01 2.406857460737228394e-01 -8.874436467885971069e-02 -2.971003204584121704e-02 2.649985849857330322e-01 3.806053102016448975e-02 -1.173358932137489319e-01 2.539574354887008667e-02 -4.868512228131294250e-02 -4.011377692222595215e-02 -1.601988822221755981e-01
-1.570105403661727905e-01 -1.722922623157501221e-01 -5.269386246800422668e-02 3.034820556640625000e-01 -1.588377952575683594e-01 3.125290870666503906e-01 -4.472471773624420166e-02 -2.052700668573379517e-01 4.242204502224922180e-02 9.278599917888641357e-02 -2.350360155105590820e-02 1.543962359428405762e-01 -3.615674078464508057e-01 -1.688327342271804810e-01 3.271769965067505836e-03 -4.046567380428314209e-01 -7.066059857606887817e-02 -2.023521363735198975e-01 1.681759357452392578e-01 -1.023303419351577759e-01 5.072949454188346863e-02 -2.556361444294452667e-02 1.989914476871490479e-01 -9.422963112592697144e-02 -1.826538890600204468e-01 -2.101803869009017944e-01 -6.242457032203674316e-02 1.952584534883499146e-01 -1.277081668376922607e-01 9.011503309011459351e-02 -1.779015660285949707e-01 1.179611012339591980e-01
-2.402751008048653603e-03 1.205009669065475464e-01 -8.216861635446548462e-02 -4.687598347663879395e-02 -2.674765884876251221e-01 -3.567461669445037842e-02 -2.095675170421600342e-01 -1.359508633613586426e-01 -1.954532414674758911e-01 -1.379284560680389404e-01 -2.869100570678710938e-01 1.264130175113677979e-01 -3.699750006198883057e-01 -8.154057711362838745e-02 3.519579395651817322e-02 -1.806158870458602905e-01 -2.240817099809646606e-01 -1.034972071647644043e-01 1.447963416576385498e-01 -9.121830016374588013e-02 4.047464579343795776e-02 -3.160739243030548096e-01 2.796487510204315186e-01 4.605726525187492371e-02 6.298033148050308228e-02 1.356331557035446167e-01 -4.216594994068145752e-02 -4.545920714735984802e-02 1.014814302325248718e-01 3.235397040843963623e-01 2.133345305919647217e-01 2.227557152509689331e-01
3.006256185472011566e-02 4.181035608053207397e-02 -6.246213614940643311e-02 4.501038789749145508e-01 -1.907098889350891113e-01 -1.826783120632171631e-01 -1.398173160851001740e-02 -1.219235733151435852e-01 -1.648682802915573120e-01 -4.832149296998977661e-02 -6.190925836563110352e-02 1.156439483165740967e-01 -1.236037313938140869e-01 3.365179896354675293e-01 2.046117782592773438e-01 -2.601542174816131592e-01 -9.372936934232711792e-02 8.079439401626586914e-02 -1.368510276079177856e-01 1.979983597993850708e-01 -1.180847175419330597e-02 -3.517730906605720520e-02 3.664743304252624512e-01 -2.919518202543258667e-02 2.503844201564788818e-01 1.250671744346618652e-01 8.926660753786563873e-03 -3.342637047171592712e-02 -3.185464143753051758e-01 1.720379292964935303e-02 -1.346690803766250610e-01 -1.097615957260131836e-01
1.308044642210006714e-01 -7.005963474512100220e-02 -8.773250132799148560e-02 4.542278349399566650e-01 1.808933615684509277e-01 1.089068204164505005e-01 1.500603854656219482e-01 -2.579788565635681152e-01 -1.165934652090072632e-01 3.233952820301055908e-02 -9.073174558579921722e-03 1.397836655378341675e-01 1.527116596698760986e-01 1.582212299108505249e-01 2.804419398307800293e-01 -7.400515675544738770e-02 -3.105778694152832031e-01 6.627091206610202789e-04 1.494489312171936035e-01 -1.523007303476333618e-01 -2.371241599321365356e-01 -1.342108994722366333e-01 2.079023867845535278e-01 2.076523154973983765e-01 3.000917285680770874e-02 9.776428341865539551e-02 1.501387655735015869e-01 -1.677623391151428223e-01 -4.009335115551948547e-02 -3.665968403220176697e-02 -2.722290456295013428e-01 1.509620994329452515e-01
1.861290931701660156e-01 7.919474504888057709e-03 -1.267142593860626221e-01 1.442939192056655884e-01 -1.993636414408683777e-02 1.457799822092056274e-01 -4.247203096747398376e-02 -1.783739775419235229e-01 2.130547538399696350e-02 1.886621564626693726e-01 -4.598922282457351685e-02 2.310982719063758850e-02 -1.067074686288833618e-01 -1.539396047592163086e-01 4.514029026031494141e-01 -9.575815638527274132e-04 -2.573709785938262939e-01 2.125861197710037231e-01 6.336587667465209961e-02 -7.326464354991912842e-02 1.945926398038864136e-01 -2.232668399810791016e-01 3.372120261192321777e-01 3.800788819789886475e-01 6.562566757202148438e-02 -1.818690896034240723e-01 4.859174042940139771e-02 9.105180203914642334e-02 -1.188232824206352234e-01 -1.152848005294799805e-01 -2.308433204889297485e-01 -1.284362748265266418e-02
5.863674730062484741e-02 -8.531039953231811523e-02 -6.507766246795654297e-02 6.256518512964248657e-02 1.397701203823089600e-01 -3.098616003990173340e-02 -1.349731385707855225e-01 -1.280353963375091553e-01 -1.212268695235252380e-01 -1.129342913627624512e-01 -2.407571971416473389e-01 1.289138197898864746e-02 -2.634382247924804688e-01 -1.180837154388427734e-01 3.863509297370910645e-01 -7.312270998954772949e-02 -2.564166486263275146e-01 6.072816997766494751e-02 -5.161719024181365967e-02 -7.661179453134536743e-02 9.154973179101943970e-02 -3.280661404132843018e-01 1.092343032360076904e-01 1.845776587724685669e-01 2.306698448956012726e-02 3.176800608634948730e-01 2.611088156700134277e-01 -1.783934831619262695e-01 -2.934673428535461426e-01 -1.825343966484069824e-01 -1.838340461254119873e-01 -8.841684460639953613e-02
[truncated: 3,278,415 more chars]
