# Supplementary material for: The Language of Innovation
Source: PLoS One. 2020 Apr 30;15(4):e0230107. doi: 10.1371/journal.pone.0230107 (PMC7194493; doi:10.1371/journal.pone.0230107)
Supplement: S14 File — (GZ) [file pone.0230107.s014.tar.gz › 1992-1996/V2Run_13_VS_4500_embeddings1992-1996ED32.txt]

3.431831002235412598e-01 -7.924880832433700562e-02 3.945304080843925476e-02 1.537039130926132202e-01 -1.640118099749088287e-02 -1.135088950395584106e-01 -8.685180544853210449e-02 -4.265880584716796875e-02 -2.975275814533233643e-01 2.379956245422363281e-01 2.359452247619628906e-01 7.509078085422515869e-02 3.876105695962905884e-02 -2.426453493535518646e-02 2.354006320238113403e-01 6.938908994197845459e-02 2.885828018188476562e-01 2.715952694416046143e-01 -2.155100367963314056e-02 2.245419621467590332e-01 1.110719144344329834e-01 -4.633128643035888672e-02 2.306970506906509399e-01 2.753223776817321777e-01 2.925737202167510986e-01 -1.972571201622486115e-02 -2.375050187110900879e-01 -5.046349763870239258e-02 2.396438717842102051e-01 -5.775503441691398621e-02 -2.024883404374122620e-02 4.360077530145645142e-02
-2.095227539539337158e-01 -2.279150672256946564e-02 1.650459766387939453e-01 1.582283973693847656e-01 4.008400812745094299e-02 -1.714313030242919922e-01 -4.872155189514160156e-02 -2.823649942874908447e-01 -1.233758479356765747e-01 -3.943529725074768066e-02 1.485913805663585663e-02 3.189894184470176697e-02 1.132147572934627533e-02 2.059051692485809326e-01 -3.093968331813812256e-02 -1.651139706373214722e-01 -1.904215430840849876e-03 9.390153735876083374e-02 -4.686064273118972778e-02 1.246265694499015808e-01 5.096341967582702637e-01 -1.046831458806991577e-01 1.081968396902084351e-01 3.364867269992828369e-01 1.283545941114425659e-01 -4.071855545043945312e-01 -5.731389299035072327e-02 6.146987155079841614e-02 8.596060425043106079e-02 -2.170848846435546875e-01 2.815801417455077171e-03 -1.882001757621765137e-01
1.955428421497344971e-01 -8.825016766786575317e-02 1.423881649971008301e-01 -6.255447119474411011e-02 3.084153532981872559e-01 -2.270909696817398071e-01 8.724886178970336914e-02 -1.839994192123413086e-01 -3.022336661815643311e-01 1.578083336353302002e-01 1.373775452375411987e-01 -1.296906769275665283e-01 5.983222275972366333e-02 8.872178941965103149e-02 1.014187335968017578e-01 -1.856961548328399658e-01 1.858651489019393921e-01 6.736378371715545654e-02 -3.607447445392608643e-02 2.103809118270874023e-01 2.074479870498180389e-02 -1.818143278360366821e-01 1.372933536767959595e-01 -7.561421394348144531e-02 -8.623700588941574097e-02 -3.683796385303139687e-03 -1.217375695705413818e-01 -1.481442898511886597e-01 7.198504358530044556e-02 -3.463667035102844238e-01 -3.099843487143516541e-02 -4.695092439651489258e-01
1.405880749225616455e-01 -1.159434765577316284e-01 1.717994064092636108e-01 3.553110361099243164e-01 2.141833901405334473e-01 -1.269972473382949829e-01 -1.170827522873878479e-01 -9.683819487690925598e-03 -2.049808502197265625e-01 2.517948150634765625e-01 -1.034332141280174255e-01 -1.803430616855621338e-01 1.031350716948509216e-01 -1.458639055490493774e-01 -8.904466032981872559e-02 -5.146848410367965698e-02 1.576539427042007446e-01 1.272458285093307495e-01 7.401829212903976440e-02 1.181427165865898132e-01 8.812347799539566040e-02 -3.209364786744117737e-02 1.696527600288391113e-01 1.270996034145355225e-01 6.473889201879501343e-02 -1.229169890284538269e-01 -2.210727185010910034e-01 2.543935179710388184e-01 -2.341006137430667877e-02 -2.013265937566757202e-01 2.115637809038162231e-01 -4.595126509666442871e-01
1.541549265384674072e-01 9.532112628221511841e-02 2.962508499622344971e-01 3.455445468425750732e-01 1.499226242303848267e-01 -2.203576713800430298e-01 -8.351945877075195312e-02 -1.872152648866176605e-02 5.458658933639526367e-02 2.798252999782562256e-01 -7.961857318878173828e-02 1.232872456312179565e-01 6.010362878441810608e-02 2.424799203872680664e-01 -4.510429129004478455e-02 -1.537498682737350464e-01 2.099908143281936646e-01 -1.342019438743591309e-02 -6.785653531551361084e-02 1.516990214586257935e-01 3.057123348116874695e-02 -3.756861388683319092e-02 -2.033970206975936890e-01 3.832338154315948486e-01 2.048709094524383545e-01 -5.901483446359634399e-02 -1.455010622739791870e-01 8.693206310272216797e-02 -2.262403964996337891e-01 -1.640083938837051392e-01 8.282919228076934814e-02 -2.628999948501586914e-01
5.733408406376838684e-02 -1.168791726231575012e-01 3.597006797790527344e-01 2.862781286239624023e-01 -3.728055953979492188e-02 7.249960303306579590e-02 -9.587506204843521118e-02 1.618821769952774048e-01 -6.816910952329635620e-02 1.176521256566047668e-01 3.241552710533142090e-01 -4.678051173686981201e-02 2.887397259473800659e-02 -1.380402892827987671e-01 2.115272432565689087e-01 -1.065235882997512817e-01 -7.500538975000381470e-02 -1.175684202462434769e-02 -5.115272104740142822e-02 1.946892589330673218e-01 -4.381850734353065491e-02 -5.486381798982620239e-02 1.680014431476593018e-01 2.771855890750885010e-01 1.503070741891860962e-01 -1.877484470605850220e-01 2.497517913579940796e-01 1.419670879840850830e-01 6.822168081998825073e-02 -2.861281633377075195e-01 -1.896212697029113770e-01 -3.298659920692443848e-01
-2.373353540897369385e-01 -2.632393836975097656e-01 -6.083057075738906860e-02 2.959672808647155762e-01 5.347361415624618530e-02 -2.511640787124633789e-01 -1.442945152521133423e-01 6.016324833035469055e-02 -3.033670485019683838e-01 -2.948525734245777130e-02 2.189057916402816772e-01 -1.780575215816497803e-01 -1.936940848827362061e-01 6.090050935745239258e-02 2.722377479076385498e-01 -1.742729395627975464e-01 6.905546784400939941e-02 1.722124963998794556e-01 -2.063841521739959717e-01 1.314917206764221191e-01 4.113525524735450745e-02 -4.583847895264625549e-02 -9.731048718094825745e-03 1.381246894598007202e-01 1.430273503065109253e-01 -6.925100833177566528e-02 -3.343815505504608154e-01 1.198884844779968262e-01 -1.033373996615409851e-01 -1.962534934282302856e-01 -1.201603561639785767e-01 -2.052188366651535034e-01
3.718727231025695801e-01 1.218763738870620728e-01 1.918420009315013885e-02 2.655400335788726807e-01 2.183056026697158813e-01 -7.176388055086135864e-02 8.256823569536209106e-02 -3.043808937072753906e-01 -3.836891949176788330e-01 2.112910598516464233e-01 1.613947153091430664e-01 5.272083729505538940e-02 6.963007035665214062e-04 9.240672737360000610e-02 5.775680392980575562e-02 -5.804507434368133545e-02 1.223586723208427429e-01 5.931946635246276855e-02 1.300432533025741577e-01 1.207832321524620056e-01 9.240494668483734131e-02 -2.498605698347091675e-01 8.706837892532348633e-02 1.079265326261520386e-01 1.221130117774009705e-01 -9.477870911359786987e-02 -3.118753135204315186e-01 2.603676021099090576e-01 3.282994031906127930e-02 -1.972277015447616577e-01 6.499346345663070679e-02 -1.201243102550506592e-01
-5.933924764394760132e-02 -6.628521531820297241e-02 -3.833652287721633911e-02 2.481999993324279785e-01 8.191887289285659790e-02 -2.158396095037460327e-01 -8.074059337377548218e-02 -2.082911431789398193e-01 -4.696715772151947021e-01 2.113972790539264679e-02 3.379053771495819092e-01 1.016691327095031738e-02 -8.946402370929718018e-02 2.140075713396072388e-01 1.225332841277122498e-01 -1.875429153442382812e-01 3.446677327156066895e-01 1.667506806552410126e-02 -1.262637674808502197e-01 -7.451019436120986938e-02 3.546117246150970459e-01 -1.365637183189392090e-01 1.473617702722549438e-01 1.114220470190048218e-01 1.941097825765609741e-01 -2.726989239454269409e-02 1.370713463984429836e-03 -5.951636005192995071e-03 1.651370227336883545e-01 -3.868484497070312500e-02 -1.013433933258056641e-02 -8.498001843690872192e-03
1.260938942432403564e-01 -2.011624723672866821e-01 2.701821736991405487e-02 1.166788339614868164e-01 3.272966742515563965e-01 -2.208350412547588348e-02 -1.480275094509124756e-01 -3.003993332386016846e-01 -8.646343648433685303e-02 3.034904040396213531e-02 1.969287693500518799e-01 1.614569723606109619e-01 6.519516929984092712e-03 2.539110481739044189e-01 3.248670697212219238e-02 -8.539142459630966187e-02 -4.393182694911956787e-02 2.970811724662780762e-01 -1.565825492143630981e-01 -6.641145050525665283e-02 3.670918941497802734e-01 2.827015221118927002e-01 5.065745115280151367e-02 1.187046095728874207e-01 1.665972769260406494e-01 -3.206030428409576416e-01 -1.951357722282409668e-01 -1.308952867984771729e-01 4.133639857172966003e-02 -4.145902022719383240e-02 6.022900342941284180e-02 -1.419994980096817017e-01
6.404108554124832153e-02 -1.172946617007255554e-01 1.389329284429550171e-01 2.266561537981033325e-01 -2.699752710759639740e-02 -2.343204915523529053e-01 7.015048991888761520e-03 -1.677923798561096191e-01 -2.541655302047729492e-01 -2.388115227222442627e-02 2.038201391696929932e-01 1.135235056281089783e-01 -1.150179505348205566e-01 1.899508684873580933e-01 -1.180386543273925781e-02 -5.609802156686782837e-02 1.072657778859138489e-01 3.520068526268005371e-01 9.865556657314300537e-02 -1.846311092376708984e-01 2.038414925336837769e-01 8.925229310989379883e-02 -3.687447868287563324e-03 2.284677028656005859e-01 9.134928137063980103e-02 -1.303242892026901245e-01 -4.686084985733032227e-01 -6.258059293031692505e-02 2.465410530567169189e-01 2.561659738421440125e-02 -8.332553505897521973e-02 -2.392562180757522583e-01
1.810063123703002930e-01 -2.750642364844679832e-03 6.315282732248306274e-02 2.215514183044433594e-01 8.461143821477890015e-02 -1.584635674953460693e-01 2.356094419956207275e-01 -1.677594482898712158e-01 -4.464965164661407471e-01 1.408690214157104492e-01 1.622910946607589722e-01 -2.034972906112670898e-01 9.335101395845413208e-02 -7.753690332174301147e-02 1.173821464180946350e-01 -2.357949018478393555e-01 2.544980049133300781e-01 3.401283621788024902e-01 1.760339923202991486e-02 1.835025399923324585e-01 1.935481876134872437e-01 -5.262866243720054626e-02 9.622807055711746216e-02 -1.256514936685562134e-01 7.554513216018676758e-02 -1.589329540729522705e-01 -1.016092598438262939e-01 2.076393514871597290e-01 -1.750199198722839355e-01 -1.426986157894134521e-01 9.949597716331481934e-02 -4.643247649073600769e-02
-4.197083786129951477e-02 8.318340778350830078e-02 1.792676597833633423e-01 2.595855593681335449e-01 2.492132931947708130e-01 -1.284086555242538452e-01 -2.062711864709854126e-01 8.902623504400253296e-02 -3.080327212810516357e-01 1.913493424654006958e-01 1.234113425016403198e-01 -1.348088383674621582e-01 -3.764363378286361694e-02 -3.575702011585235596e-02 2.834445424377918243e-02 -2.092392742633819580e-01 2.758983075618743896e-01 2.776960842311382294e-02 6.082407385110855103e-02 1.771475672721862793e-01 1.557995229959487915e-01 -2.585210800170898438e-01 3.565821945667266846e-01 1.315660867840051651e-02 6.579913944005966187e-02 -2.008019536733627319e-01 1.085827033966779709e-02 -5.022593215107917786e-02 -2.051897794008255005e-01 -2.980613410472869873e-01 -1.233728602528572083e-01 -1.633622795343399048e-01
5.439525842666625977e-02 -1.273012608289718628e-01 2.392978817224502563e-01 3.050663173198699951e-01 1.646459996700286865e-01 -7.307331264019012451e-02 -1.411694195121526718e-02 -3.879146575927734375e-01 -1.771997213363647461e-01 -8.183725178241729736e-02 2.046811580657958984e-01 -1.363636404275894165e-01 3.862107545137405396e-02 5.120198428630828857e-02 9.490726888179779053e-02 -2.091647088527679443e-01 3.615322411060333252e-01 1.629741936922073364e-01 -4.462637379765510559e-02 -7.598896324634552002e-02 4.039268493652343750e-01 -1.422643288969993591e-02 -4.987791180610656738e-02 1.294131577014923096e-01 2.097383141517639160e-02 2.317761629819869995e-01 -1.670360565185546875e-02 -1.074188202619552612e-01 2.474001497030258179e-01 -1.077505350112915039e-01 6.350950896739959717e-02 -3.833175078034400940e-02
7.945069670677185059e-02 -3.469667956233024597e-02 4.906410723924636841e-02 3.430198132991790771e-01 1.173367127776145935e-01 -3.646706938743591309e-01 8.644966781139373779e-02 -7.551082968711853027e-02 -6.664234679192304611e-04 2.905969619750976562e-01 -5.820018053054809570e-02 -4.137183539569377899e-03 -2.385189570486545563e-02 3.356939256191253662e-01 1.868422180414199829e-01 -4.452336207032203674e-02 1.613424420356750488e-01 -4.302267357707023621e-02 -1.048457249999046326e-01 6.445279717445373535e-02 8.009142428636550903e-02 -2.529131472110748291e-01 -1.290542185306549072e-01 -1.224710121750831604e-01 2.133567929267883301e-01 -1.672498881816864014e-01 -1.489955633878707886e-01 1.479002237319946289e-01 1.754067689180374146e-01 -1.085154637694358826e-01 2.911918461322784424e-01 -2.907162904739379883e-01
1.659443080425262451e-01 -2.628550827503204346e-01 4.222483038902282715e-01 8.435182273387908936e-02 -2.654407359659671783e-02 1.623671948909759521e-01 1.000808328390121460e-01 9.397900104522705078e-02 -1.957189738750457764e-01 1.355183273553848267e-01 1.487541794776916504e-01 1.048762649297714233e-01 -9.851311147212982178e-02 -2.052590623497962952e-02 1.699705570936203003e-01 2.356076985597610474e-02 1.864590644836425781e-01 -4.564630612730979919e-02 6.319843232631683350e-02 -9.408505633473396301e-03 1.684272140264511108e-01 -8.070560544729232788e-02 1.465114206075668335e-01 9.783770889043807983e-02 4.163479804992675781e-01 -3.517027497291564941e-01 -1.607384532690048218e-01 1.263325214385986328e-01 -3.763897111639380455e-03 -2.057128250598907471e-01 -1.960741281509399414e-01 1.273169219493865967e-01
2.995417118072509766e-01 1.618194878101348877e-01 1.751376986503601074e-01 2.056590616703033447e-01 1.203357651829719543e-01 -1.320989429950714111e-01 3.855813667178153992e-02 -3.698195517063140869e-01 -2.088948488235473633e-01 3.009528107941150665e-02 9.848459064960479736e-02 -3.380079269409179688e-01 -3.515428677201271057e-02 -4.484825581312179565e-02 1.809086352586746216e-01 -2.162805199623107910e-01 1.977062076330184937e-01 1.582064777612686157e-01 6.056066229939460754e-02 9.367483109235763550e-02 1.102319583296775818e-01 -7.938668131828308105e-02 1.052977368235588074e-01 6.019369512796401978e-02 2.979604601860046387e-01 -7.605193555355072021e-02 -1.018543392419815063e-01 2.338897734880447388e-01 -1.603416651487350464e-01 -1.599931269884109497e-01 -4.365664348006248474e-02 -2.590605020523071289e-01
2.710829377174377441e-01 4.831710457801818848e-02 4.484744369983673096e-02 2.879828587174415588e-02 2.575063109397888184e-01 -5.988983809947967529e-02 1.278645098209381104e-01 9.140010224655270576e-04 2.232408709824085236e-02 3.443930149078369141e-01 3.209851384162902832e-01 -1.909921318292617798e-01 -1.367077231407165527e-02 8.124671131372451782e-02 2.739653289318084717e-01 3.413062095642089844e-01 7.000421732664108276e-02 3.072465360164642334e-01 -7.104244083166122437e-02 1.927487701177597046e-01 2.493051439523696899e-01 -7.498181890696287155e-03 -1.264519393444061279e-01 3.161070346832275391e-01 -5.333481729030609131e-02 -7.250308990478515625e-02 -7.241164892911911011e-02 -6.302777677774429321e-03 1.113497763872146606e-01 -1.597382426261901855e-01 7.302853465080261230e-02 -4.344421252608299255e-02
2.420959323644638062e-01 -4.025369510054588318e-02 2.061347216367721558e-01 1.418224871158599854e-01 1.019469052553176880e-01 -1.907378435134887695e-01 -1.203652247786521912e-01 -9.682471305131912231e-02 -5.637911558151245117e-01 2.499045282602310181e-01 -7.282225042581558228e-02 -2.953463234007358551e-02 -2.793150208890438080e-02 -3.610270842909812927e-02 1.591339856386184692e-01 -1.257385462522506714e-01 1.324672698974609375e-01 9.760602563619613647e-02 -1.794383078813552856e-01 1.984747648239135742e-01 2.144850790500640869e-01 -2.004746496677398682e-01 7.913979887962341309e-02 -1.254272907972335815e-01 1.611723303794860840e-01 -2.917553782463073730e-01 -1.399191915988922119e-01 7.627060264348983765e-02 -4.124060645699501038e-02 -1.691799759864807129e-01 -2.881214395165443420e-02 -4.819077998399734497e-02
4.011268168687820435e-02 -1.514029949903488159e-01 8.306761085987091064e-02 1.215360686182975769e-01 1.484189629554748535e-01 -2.212662398815155029e-01 -2.117017842829227448e-02 -4.797925800085067749e-02 -1.233492866158485413e-01 2.540436089038848877e-01 1.860285997390747070e-01 5.473540723323822021e-02 3.387957811355590820e-02 3.847775161266326904e-01 -2.256057225167751312e-02 -1.081958692520856857e-02 9.217974543571472168e-02 3.806568086147308350e-01 -1.017109751701354980e-01 -7.585323601961135864e-02 3.647636175155639648e-01 -7.100511342287063599e-02 -1.226532235741615295e-01 1.039424072951078415e-02 1.904810369014739990e-01 -4.713702201843261719e-02 -2.386788576841354370e-01 -3.250296115875244141e-01 -4.951085895299911499e-02 -1.191975176334381104e-01 -1.322000175714492798e-01 -2.342683821916580200e-01
2.675077617168426514e-01 1.575883924961090088e-01 2.754943668842315674e-01 1.024346947669982910e-01 4.717041924595832825e-02 -1.721887439489364624e-01 -1.670630574226379395e-01 -2.004850953817367554e-01 -2.860679328441619873e-01 1.099069938063621521e-01 2.732448577880859375e-01 -1.656502485275268555e-01 -3.091112971305847168e-01 -1.171535626053810120e-01 -9.634905308485031128e-02 -7.894674688577651978e-02 3.314753770828247070e-01 5.811225995421409607e-02 5.339531973004341125e-02 1.750207394361495972e-01 1.647909134626388550e-01 1.810490787029266357e-01 1.406238973140716553e-01 -6.974163651466369629e-02 1.312355697154998779e-01 -1.576490402221679688e-01 -1.422071754932403564e-01 1.119510754942893982e-01 -7.993523031473159790e-02 -1.001295074820518494e-01 -1.019084304571151733e-01 -2.519657909870147705e-01
2.386551946401596069e-01 -3.362692892551422119e-01 3.595694303512573242e-01 1.362150162458419800e-01 -1.569425910711288452e-01 -2.702769264578819275e-02 -1.251382566988468170e-02 -1.145138666033744812e-01 -1.673055738210678101e-01 -1.775207556784152985e-02 3.901083767414093018e-01 2.522890642285346985e-02 -1.198192536830902100e-01 -3.460060358047485352e-01 1.488716006278991699e-01 -4.208610951900482178e-02 1.861193589866161346e-02 -3.227060288190841675e-02 -5.019505321979522705e-02 1.482169888913631439e-02 2.449871301651000977e-01 -4.216988384723663330e-02 1.591663062572479248e-02 3.120508743450045586e-03 2.821075618267059326e-01 -2.256854325532913208e-01 6.220649182796478271e-02 -5.287024378776550293e-02 8.212373591959476471e-03 -2.801218032836914062e-01 -1.414992213249206543e-01 -4.923318326473236084e-02
1.290591154247522354e-02 -3.095491230487823486e-01 1.940773278474807739e-01 3.335698843002319336e-01 1.035365983843803406e-01 -2.426563352346420288e-01 -4.173884168267250061e-02 7.694113999605178833e-02 1.352332383394241333e-01 -1.474686287110671401e-04 1.596323698759078979e-01 -2.343791127204895020e-01 2.112534195184707642e-01 -1.827153563499450684e-01 1.224769800901412964e-01 1.229148283600807190e-01 2.879233062267303467e-01 1.663432866334915161e-01 1.608602404594421387e-01 -1.491423044353723526e-02 2.578376829624176025e-01 5.801977217197418213e-02 2.002863138914108276e-01 5.908680148422718048e-03 8.972607553005218506e-02 -1.960452646017074585e-01 2.064532041549682617e-01 1.165147572755813599e-01 3.439165353775024414e-01 3.294363990426063538e-02 9.932235814630985260e-03 4.666926339268684387e-02
1.392548233270645142e-01 -1.661533415317535400e-01 2.007870525121688843e-01 2.809413969516754150e-01 1.800842136144638062e-01 -1.859378218650817871e-01 -1.528266519308090210e-01 -5.089852958917617798e-02 9.007274359464645386e-02 7.865481078624725342e-02 2.793249189853668213e-01 2.082979977130889893e-01 -3.402354717254638672e-01 1.261579096317291260e-01 2.564965486526489258e-01 -3.026818856596946716e-02 -2.101644873619079590e-01 -1.033271998167037964e-01 8.943668752908706665e-02 -8.780135959386825562e-02 1.450679302215576172e-01 -8.999741077423095703e-02 7.278040796518325806e-02 3.492028638720512390e-02 1.762500703334808350e-01 -5.824727937579154968e-02 1.324790120124816895e-01 2.271822392940521240e-01 2.854468524456024170e-01 -1.793124228715896606e-01 -3.509462624788284302e-02 -2.863858938217163086e-01
7.372008264064788818e-02 8.828058838844299316e-02 7.217085454612970352e-03 4.297434389591217041e-01 2.022228837013244629e-01 -9.734652191400527954e-02 -5.145392194390296936e-02 4.597190418280661106e-04 -1.741850227117538452e-01 2.333794832229614258e-01 -3.318791091442108154e-02 8.165472745895385742e-02 -1.599723845720291138e-01 1.667139530181884766e-01 -4.627422988414764404e-02 -1.873234361410140991e-01 3.308920264244079590e-01 -5.016971379518508911e-02 3.168118745088577271e-02 1.322162449359893799e-01 1.683960705995559692e-01 -5.608155578374862671e-02 -1.479915678501129150e-01 2.418477982282638550e-01 1.593209803104400635e-01 -3.125815689563751221e-01 4.122517257928848267e-02 2.137076705694198608e-01 1.889628544449806213e-02 -4.148153122514486313e-03 3.351354226469993591e-02 -3.892129957675933838e-01
-2.332909591495990753e-02 1.164778172969818115e-01 1.781866699457168579e-02 -1.287153214216232300e-01 5.409071221947669983e-02 -6.889193505048751831e-02 5.287114065140485764e-03 -1.415126174688339233e-01 1.533283144235610962e-01 2.139925509691238403e-01 1.832627952098846436e-01 5.064335092902183533e-02 -5.417065620422363281e-01 1.112312003970146179e-01 2.038975805044174194e-01 -9.469943493604660034e-02 1.476648896932601929e-01 2.145141363143920898e-01 -1.164123639464378357e-01 7.572923600673675537e-02 1.490358710289001465e-01 -5.930718034505844116e-02 1.554412096738815308e-01 3.496818840503692627e-01 1.164338663220405579e-01 -1.698632985353469849e-01 6.832426786422729492e-02 -2.048236876726150513e-01 1.738134920597076416e-01 -5.629153177142143250e-02 -2.433507293462753296e-01 -1.963613629341125488e-01
3.541327640414237976e-02 -8.644930273294448853e-02 9.592724964022636414e-03 4.089350104331970215e-01 1.093524619936943054e-01 -7.350241392850875854e-02 -1.037535294890403748e-01 1.400077939033508301e-01 7.318317890167236328e-02 1.567646861076354980e-01 2.811795175075531006e-01 -1.721777468919754028e-01 2.256087958812713623e-02 2.213765978813171387e-01 1.956761032342910767e-01 1.953119933605194092e-01 9.750400669872760773e-03 1.667819619178771973e-01 2.140389382839202881e-01 1.120731458067893982e-01 1.294691115617752075e-01 -2.189727872610092163e-01 9.274274110794067383e-02 2.854959964752197266e-01 1.000261232256889343e-01 -3.532604575157165527e-01 -1.714925915002822876e-01 -5.461831763386726379e-02 1.428923159837722778e-01 -1.967212259769439697e-01 -1.352000087499618530e-01 -1.610661447048187256e-01
-8.387806266546249390e-02 -3.118721023201942444e-02 3.387852311134338379e-01 2.758994698524475098e-01 9.344995766878128052e-02 -2.300465852022171021e-01 -2.706209421157836914e-01 1.004582736641168594e-02 -3.023971319198608398e-01 1.704710423946380615e-01 1.803036183118820190e-01 -2.338410727679729462e-02 1.489595472812652588e-01 1.222093254327774048e-01 3.752157986164093018e-01 -1.558772623538970947e-01 -7.459415495395660400e-02 2.704751789569854736e-01 -7.873762398958206177e-02 1.371709164232015610e-02 1.461722254753112793e-01 1.290568113327026367e-01 -2.448288053274154663e-01 2.349255383014678955e-01 6.822445988655090332e-02 4.124026745557785034e-02 -7.452374696731567383e-02 1.204199790954589844e-01 9.535054862499237061e-02 -1.229785010218620300e-01 6.051020324230194092e-02 -1.333664804697036743e-01
2.365417331457138062e-01 -1.576172709465026855e-01 2.914466261863708496e-01 1.979393810033798218e-01 -1.764533519744873047e-01 6.095056887716054916e-04 4.252201318740844727e-02 9.153527021408081055e-02 2.062191441655158997e-02 9.635201841592788696e-02 5.394411683082580566e-01 -4.349063336849212646e-02 -3.401838766876608133e-04 -1.090983673930168152e-01 8.894576877355575562e-02 -1.140058264136314392e-01 -1.844633370637893677e-02 -3.022377938032150269e-02 -1.275022923946380615e-01 -3.697255160659551620e-03 7.177427411079406738e-02 1.281631737947463989e-01 2.043290436267852783e-01 1.775072216987609863e-01 3.006719946861267090e-01 -1.245613843202590942e-01 1.301052421331405640e-02 1.924874037504196167e-01 3.068565428256988525e-01 -2.407513111829757690e-01 3.080026060342788696e-02 -9.889958798885345459e-02
1.798383295536041260e-01 -3.837581872940063477e-01 2.816441059112548828e-01 1.333984434604644775e-01 -1.257006675004959106e-01 -1.673241853713989258e-01 1.699386835098266602e-01 -2.400282770395278931e-02 -9.843349456787109375e-02 1.934416145086288452e-01 4.252378940582275391e-01 8.866320550441741943e-02 -1.518599037081003189e-02 -1.902708113193511963e-01 3.195976838469505310e-02 -1.547765284776687622e-01 -3.124519810080528259e-02 -7.899027317762374878e-02 7.566433050669729710e-04 1.513014584779739380e-01 1.073094736784696579e-02 -1.507258415222167969e-01 7.774499058723449707e-02 2.215593159198760986e-01 3.116166293621063232e-01 -1.602251976728439331e-01 1.340407878160476685e-01 4.856608808040618896e-02 1.326940301805734634e-02 -3.129644095897674561e-01 2.629680372774600983e-02 -5.306939035654067993e-02
-1.088521778583526611e-01 -3.133620619773864746e-01 -1.413350105285644531e-01 1.856602430343627930e-01 2.980910539627075195e-01 -1.095984578132629395e-01 6.293909251689910889e-02 -1.898074448108673096e-01 -1.376854181289672852e-01 3.659927248954772949e-01 7.670897245407104492e-02 -4.196134861558675766e-03 -6.424550712108612061e-02 1.136254072189331055e-01 2.857352197170257568e-01 -2.155598849058151245e-01 1.118847504258155823e-01 7.917825132608413696e-02 2.740709781646728516e-01 -1.449459642171859741e-01 4.980554431676864624e-02 6.754124164581298828e-02 7.802071422338485718e-02 1.643099933862686157e-01 9.024732559919357300e-02 -2.913698256015777588e-01 -1.362750083208084106e-01 -1.488047372549772263e-02 1.112848054617643356e-02 -4.866798967123031616e-02 -2.598915100097656250e-01 -2.319156825542449951e-01
-8.257278241217136383e-03 -6.783096492290496826e-02 2.642559409141540527e-01 -5.554304271936416626e-02 2.976796627044677734e-01 -2.822952270507812500e-01 -1.126104518771171570e-01 -1.644537746906280518e-01 5.222338810563087463e-02 -1.792976409196853638e-01 1.275275945663452148e-01 -3.080430254340171814e-02 -2.379417121410369873e-01 9.968733042478561401e-02 1.719391494989395142e-01 -1.319279614835977554e-02 1.797539144754409790e-01 7.887759059667587280e-02 -1.322567313909530640e-01 -7.478408515453338623e-02 1.803719252347946167e-01 -9.928368777036666870e-02 -1.215694174170494080e-01 1.702877581119537354e-01 1.481457650661468506e-01 -8.455856144428253174e-02 -4.177547693252563477e-01 2.124535292387008667e-01 7.868076115846633911e-02 -3.448572158813476562e-01 -2.774520963430404663e-02 -2.087599486112594604e-01
2.735133469104766846e-01 7.085943222045898438e-02 -4.763025417923927307e-02 3.777965307235717773e-01 -1.089439261704683304e-02 -5.531676113605499268e-02 -3.226413577795028687e-02 -1.016504466533660889e-01 -3.187064528465270996e-01 1.193511039018630981e-01 2.732312679290771484e-01 -1.523145586252212524e-01 -1.572716794908046722e-02 4.837209358811378479e-02 3.546137595549225807e-03 -3.913746178150177002e-01 9.406227618455886841e-02 7.302343100309371948e-02 -1.541943475604057312e-02 1.256628632545471191e-01 1.940001547336578369e-01 1.251376718282699585e-01 1.819359958171844482e-01 -5.331690236926078796e-02 1.960958242416381836e-01 -1.340603530406951904e-01 -2.205465137958526611e-01 1.600970178842544556e-01 -9.656032174825668335e-02 -3.027289211750030518e-01 1.264133141376078129e-03 -2.001374810934066772e-01
2.836336195468902588e-01 -2.316736429929733276e-02 1.184726953506469727e-01 1.157850995659828186e-01 8.460950106382369995e-02 -2.788346707820892334e-01 -1.068945229053497314e-01 -2.849204242229461670e-01 -1.469610035419464111e-01 -6.808906048536300659e-02 1.243491619825363159e-01 -1.869528740644454956e-01 2.701913714408874512e-01 2.755539417266845703e-01 -4.076403006911277771e-02 -1.639675348997116089e-01 3.015744388103485107e-01 1.682536602020263672e-01 -1.472837179899215698e-01 4.203426092863082886e-02 2.287314832210540771e-01 7.337255403399467468e-03 7.247783243656158447e-02 -3.284690203145146370e-03 2.364132553339004517e-01 -9.417741000652313232e-02 -3.381555676460266113e-01 -5.114484205842018127e-02 3.051481395959854126e-02 -1.829672753810882568e-01 -2.027464658021926880e-01 -4.837274178862571716e-02
-8.543191105127334595e-02 -2.085428684949874878e-01 4.517196714878082275e-01 1.333792209625244141e-01 1.650363951921463013e-01 -3.265325725078582764e-02 -9.702775627374649048e-02 1.767304092645645142e-01 -3.294727206230163574e-01 2.709152698516845703e-01 2.313851118087768555e-01 1.302560605108737946e-02 2.026584446430206299e-01 -1.166623905301094055e-01 1.122091058641672134e-02 -8.722253888845443726e-02 2.267546653747558594e-01 2.458083182573318481e-01 -1.134914457798004150e-01 2.806638740003108978e-02 1.057934239506721497e-01 1.171313077211380005e-01 -4.986168278264813125e-06 -1.720974147319793701e-01 1.361661404371261597e-01 -2.906957864761352539e-01 -6.525144726037979126e-02 1.773424297571182251e-01 5.236088111996650696e-02 -1.523737609386444092e-01 1.082130223512649536e-01 6.236483156681060791e-02
3.398289084434509277e-01 1.322000473737716675e-01 -8.116842218441888690e-05 3.487925529479980469e-01 6.434012949466705322e-02 -1.624373644590377808e-01 2.223766408860683441e-02 -2.186476886272430420e-01 -3.310790359973907471e-01 1.195664405822753906e-01 9.085851162672042847e-02 -2.697716653347015381e-01 -1.293871998786926270e-01 2.396641671657562256e-02 -3.019283898174762726e-02 -3.461700975894927979e-01 6.547719985246658325e-02 2.450600713491439819e-01 1.054309830069541931e-01 2.375929057598114014e-01 5.156828090548515320e-02 4.054174944758415222e-02 2.782887518405914307e-01 6.239087507128715515e-02 7.249780744314193726e-02 -2.373787462711334229e-01 -1.000863164663314819e-01 4.129198193550109863e-02 3.206658735871315002e-02 -7.552085816860198975e-02 -1.166599094867706299e-01 -1.110768318176269531e-01
2.781937085092067719e-02 -3.197855874896049500e-02 6.379199773073196411e-02 3.511169925332069397e-02 1.072398424148559570e-01 -1.619398742914199829e-01 -1.004036702215671539e-02 -1.297181695699691772e-01 -1.992619037628173828e-01 1.353691816329956055e-01 3.749089241027832031e-01 -2.038640975952148438e-01 -7.033212110400199890e-03 -1.739529967308044434e-01 -4.325339570641517639e-02 6.906568259000778198e-02 2.346812784671783447e-01 9.479799866676330566e-02 8.561940491199493408e-02 -7.968518137931823730e-02 3.018465936183929443e-01 -2.735744714736938477e-01 2.571444213390350342e-01 -2.036880105733871460e-01 1.699933111667633057e-01 -1.852259486913681030e-01 -7.650128006935119629e-02 -6.019680202007293701e-02 -1.159875616431236267e-01 -2.102174460887908936e-01 -1.400342732667922974e-01 -3.998821079730987549e-01
1.895032227039337158e-01 3.989400714635848999e-02 1.088657975196838379e-01 3.053311407566070557e-01 1.118221655488014221e-01 -2.725390493869781494e-01 7.131342589855194092e-02 -3.085881173610687256e-01 -1.245232075452804565e-01 1.825492382049560547e-01 2.720961272716522217e-01 -2.371848374605178833e-01 -1.106326058506965637e-01 2.119915336370468140e-01 5.853129923343658447e-02 -3.523945212364196777e-01 4.874947667121887207e-02 4.516878351569175720e-02 1.895837336778640747e-01 -2.399806305766105652e-02 9.924456477165222168e-02 -4.203920252621173859e-04 3.059605062007904053e-01 5.278390366584062576e-03 1.728953719139099121e-01 -8.877183310687541962e-03 -2.695882916450500488e-01 9.598087519407272339e-02 -1.121904775500297546e-01 -6.197375059127807617e-02 1.249299198389053345e-01 -1.345081180334091187e-01
3.008018434047698975e-01 1.358717978000640869e-01 5.149389430880546570e-02 1.302205920219421387e-01 4.912292584776878357e-02 -4.105974137783050537e-01 1.553200781345367432e-01 4.027476906776428223e-02 -2.079228907823562622e-01 1.414960622787475586e-01 3.589377403259277344e-01 -1.264370530843734741e-01 -8.965550363063812256e-02 2.382552623748779297e-01 5.226264894008636475e-02 -4.249902442097663879e-02 2.323257327079772949e-01 1.034144237637519836e-01 -9.942961484193801880e-02 -1.177943572402000427e-01 9.195206314325332642e-02 1.048154160380363464e-01 2.941813506186008453e-02 2.473444640636444092e-01 1.082143560051918030e-01 -1.450625061988830566e-01 -1.840651631355285645e-01 -1.120136603713035583e-01 -5.673162639141082764e-02 -3.368993699550628662e-01 1.513053029775619507e-01 9.257663786411285400e-02
1.370925158262252808e-01 -3.724544942378997803e-01 7.669863849878311157e-02 5.591239780187606812e-02 1.403472870588302612e-01 -4.904329180717468262e-01 -1.085283458232879639e-01 -8.615020662546157837e-02 8.360899239778518677e-02 1.952071487903594971e-01 1.956404149532318115e-01 -1.189510598778724670e-01 -3.780515119433403015e-02 1.043933723121881485e-02 6.906197872012853622e-03 1.490136086940765381e-01 3.091315031051635742e-01 2.102850526571273804e-01 5.948949977755546570e-02 1.763482838869094849e-01 1.285861134529113770e-01 8.238267898559570312e-02 -1.120394915342330933e-01 -2.625459618866443634e-02 1.756123006343841553e-01 1.432418674230575562e-01 3.303352296352386475e-01 1.656342893838882446e-01 -1.311752200126647949e-01 -9.328684955835342407e-02 -2.812136150896549225e-02 8.451794832944869995e-02
2.628984302282333374e-02 -2.842464670538902283e-02 1.487740278244018555e-01 9.699302911758422852e-02 1.895245760679244995e-01 -1.898930780589580536e-02 -1.348858922719955444e-01 2.216295152902603149e-02 -2.619011700153350830e-01 1.826104670763015747e-01 -1.042469739913940430e-01 -1.707869172096252441e-01 1.325328499078750610e-01 6.489245593547821045e-02 3.088337481021881104e-01 -3.518318831920623779e-01 2.336932718753814697e-01 4.266492724418640137e-01 -1.163428574800491333e-01 2.221455574035644531e-01 -1.368971168994903564e-02 -3.849782049655914307e-02 1.057674586772918701e-01 8.459007367491722107e-03 1.973158866167068481e-02 -2.544269859790802002e-01 -1.811045706272125244e-01 -7.326574623584747314e-02 1.045656576752662659e-01 -3.056973516941070557e-01 -9.074506908655166626e-02 2.676891349256038666e-02
1.006839498877525330e-01 -2.329992353916168213e-01 2.382152229547500610e-01 -6.077346578240394592e-02 4.464007914066314697e-03 -2.736386954784393311e-01 4.731356352567672729e-02 2.964184619486331940e-02 -2.007796764373779297e-01 2.038999795913696289e-01 2.032468616962432861e-01 1.950443238019943237e-01 -2.290313243865966797e-01 -1.926595270633697510e-01 2.749576866626739502e-01 1.065616831183433533e-01 -3.353869169950485229e-02 8.097227662801742554e-03 -5.591933056712150574e-02 2.866964936256408691e-01 5.929175764322280884e-02 1.654606163501739502e-01 1.025963351130485535e-01 1.444812715053558350e-01 2.757456898689270020e-01 -1.950527131557464600e-01 3.804813697934150696e-02 2.401990294456481934e-01 -3.726232051849365234e-02 1.469206959009170532e-01 -2.351814955472946167e-01 -2.429709136486053467e-01
-1.083628460764884949e-01 -7.891973108053207397e-02 -2.467700093984603882e-02 1.643619686365127563e-01 2.394144833087921143e-01 -3.074027597904205322e-01 -1.931536011397838593e-02 -2.277243137359619141e-01 -1.174032613635063171e-01 2.365107983350753784e-01 7.225961238145828247e-02 -2.272109538316726685e-01 -6.334712356328964233e-02 5.511811375617980957e-02 3.294737040996551514e-01 -6.320998072624206543e-03 1.145380586385726929e-01 2.600607275962829590e-02 1.871654838323593140e-01 6.054095178842544556e-02 9.315181523561477661e-03 2.609656751155853271e-01 1.263858824968338013e-01 6.015559285879135132e-02 1.197576820850372314e-01 -2.714988291263580322e-01 -1.177107468247413635e-01 -2.005629613995552063e-02 1.551134437322616577e-01 -3.475554585456848145e-01 2.893121354281902313e-02 -3.462230563163757324e-01
1.475465446710586548e-01 -2.957942187786102295e-01 3.016343116760253906e-01 1.914871633052825928e-01 1.069791913032531738e-01 5.798524990677833557e-02 1.473133116960525513e-01 6.432794034481048584e-02 2.685167826712131500e-02 2.132546901702880859e-01 5.257432460784912109e-01 1.284929066896438599e-01 -2.429478019475936890e-01 1.253405213356018066e-01 2.677294611930847168e-01 -1.237665861845016479e-01 -1.018672436475753784e-01 -8.176337927579879761e-02 -6.799998134374618530e-02 -1.085894480347633362e-01 3.455859050154685974e-02 -6.881782412528991699e-02 1.626225709915161133e-01 7.968228310346603394e-02 5.985222384333610535e-02 -2.408316731452941895e-01 -3.970365226268768311e-02 9.577311575412750244e-02 2.388934604823589325e-02 7.456428557634353638e-02 -1.869403123855590820e-01 -1.896879374980926514e-01
2.920477651059627533e-02 8.994267880916595459e-02 2.667265832424163818e-01 6.195314228534698486e-02 1.105679273605346680e-01 1.314988285303115845e-01 -1.879389584064483643e-01 -1.771415919065475464e-01 -8.198108524084091187e-02 2.746504843235015869e-01 2.524706721305847168e-01 -4.114338755607604980e-02 -1.163755264133214951e-02 -1.469318419694900513e-01 -3.429870586842298508e-03 2.132711373269557953e-02 2.155182808637619019e-01 9.995528310537338257e-02 5.677552148699760437e-02 2.743073127930983901e-05 3.465251028537750244e-01 -1.028183177113533020e-01 3.629093766212463379e-01 -3.155940398573875427e-02 1.806040406227111816e-01 -1.041242331266403198e-01 -9.614816308021545410e-02 2.127114385366439819e-01 -9.471169114112854004e-02 -2.195539921522140503e-01 -1.743329614400863647e-01 -3.762314319610595703e-01
1.197513863444328308e-01 -1.834107190370559692e-01 -4.181776568293571472e-02 2.613233327865600586e-01 1.901684850454330444e-01 -2.561972439289093018e-01 -1.321515440940856934e-01 1.380570083856582642e-01 -5.627379752695560455e-03 2.179965525865554810e-01 3.657226264476776123e-01 -3.128812015056610107e-01 -8.830229192972183228e-02 3.202132582664489746e-01 -5.022995173931121826e-03 1.609264761209487915e-01 -9.950727224349975586e-03 2.145460844039916992e-01 8.564510196447372437e-02 -8.264494687318801880e-02 1.181782335042953491e-01 -8.620285242795944214e-02 5.426370352506637573e-02 2.002929598093032837e-01 1.637515984475612640e-02 -1.183176115155220032e-01 7.232874631881713867e-02 -1.297449022531509399e-01 2.791850864887237549e-01 -2.116723209619522095e-01 -1.601215749979019165e-01 -1.368375867605209351e-01
3.478945493698120117e-01 -3.977162539958953857e-01 3.575384020805358887e-01 -1.017722263932228088e-01 -3.895996510982513428e-02 2.451231330633163452e-02 2.011237666010856628e-02 -6.872954219579696655e-02 -1.143377572298049927e-01 -3.345120698213577271e-02 3.963656127452850342e-01 -4.689218476414680481e-02 -5.294795148074626923e-03 -5.766178295016288757e-02 1.027385368943214417e-01 -9.058661013841629028e-02 -2.019744962453842163e-01 1.084135770797729492e-01 8.757857978343963623e-02 1.436407417058944702e-01 1.826198101043701172e-01 -1.001278683543205261e-01 5.686592683196067810e-02 3.291925787925720215e-02 2.302474230527877808e-01 -1.167782098054885864e-01 3.336261212825775146e-01 2.075042873620986938e-01 8.383967727422714233e-02 -1.196049228310585022e-01 -7.396959513425827026e-02 -5.812000483274459839e-02
1.342847198247909546e-01 -1.988818645477294922e-01 5.227068904787302017e-03 -4.973409231752157211e-03 3.033345639705657959e-01 -1.409314870834350586e-01 -6.458207964897155762e-02 -3.337726891040802002e-01 -2.201355099678039551e-01 3.285201787948608398e-01 2.167578786611557007e-01 -2.339572012424468994e-01 -4.192684963345527649e-02 -1.321152895689010620e-01 6.642764806747436523e-02 -2.038963586091995239e-01 8.008831739425659180e-02 -1.675416156649589539e-02 2.613677978515625000e-01 -5.957302078604698181e-02 1.945947706699371338e-01 -1.244644671678543091e-01 -6.080485135316848755e-02 -1.672863261774182320e-03 2.323029637336730957e-01 -1.805332452058792114e-01 4.705644026398658752e-02 -3.277437016367912292e-02 -2.661919891834259033e-01 -2.579492330551147461e-01 -6.180950254201889038e-02 -1.578989028930664062e-01
3.725203275680541992e-01 -1.200224012136459351e-01 4.707672074437141418e-02 1.255975514650344849e-01 -2.261410839855670929e-02 -2.987454235553741455e-01 1.481559872627258301e-01 1.716156750917434692e-01 -2.349368063732981682e-03 3.433716893196105957e-01 2.415506988763809204e-01 -1.776198148727416992e-01 -1.665322482585906982e-02 -2.965221181511878967e-02 -9.045132249593734741e-02 4.768438637256622314e-02 2.098791897296905518e-01 1.533960551023483276e-01 2.511608600616455078e-02 -1.465985476970672607e-01 2.846208810806274414e-01 1.253266725689172745e-02 -2.242379039525985718e-01 3.441760540008544922e-01 3.620437905192375183e-02 -2.402961105108261108e-01 -6.603627651929855347e-02 -1.538479179143905640e-01 -2.734523266553878784e-02 -9.318487346172332764e-02 1.488991826772689819e-01 -9.980200976133346558e-02
2.324218004941940308e-01 2.284459397196769714e-02 1.810750514268875122e-01 2.319558709859848022e-01 6.373217701911926270e-02 -1.130907535552978516e-01 -5.240237712860107422e-02 -4.548080265522003174e-01 -3.823493123054504395e-01 1.509945094585418701e-01 1.872039288282394409e-01 -8.942130208015441895e-02 2.536581829190254211e-02 4.467861354351043701e-02 -8.940008282661437988e-02 -2.252715677022933960e-01 1.371095627546310425e-01 1.874071508646011353e-01 -1.109059378504753113e-01 -3.964455798268318176e-03 6.249821558594703674e-02 1.550584286451339722e-01 2.982491254806518555e-01 1.106982827186584473e-01 5.467167124152183533e-02 -6.712405383586883545e-02 6.719424575567245483e-02 2.656182348728179932e-01 -1.154833361506462097e-01 -1.385111212730407715e-01 -9.020510315895080566e-02 -2.009833455085754395e-01
2.789075970649719238e-01 5.007616430521011353e-02 5.426962673664093018e-02 1.948369443416595459e-01 2.992489635944366455e-01 -2.417055219411849976e-01 3.655217215418815613e-02 -4.825497269630432129e-01 -1.928641349077224731e-01 -8.847650140523910522e-03 2.153599858283996582e-01 -2.504225969314575195e-01 2.983997017145156860e-02 1.022431999444961548e-02 -1.260499507188796997e-01 3.599473088979721069e-02 1.727010160684585571e-01 1.568351835012435913e-01 -1.444710697978734970e-02 5.518825724720954895e-02 1.640171259641647339e-01 1.835739985108375549e-02 1.642234176397323608e-01 6.768748629838228226e-03 2.693422734737396240e-01 -3.553282842040061951e-02 -3.423624113202095032e-02 -7.369709014892578125e-02 8.272503316402435303e-02 -3.511690068989992142e-03 1.541551798582077026e-01 -3.303441107273101807e-01
2.838512659072875977e-01 -1.240750588476657867e-02 2.263525268062949181e-03 4.387285932898521423e-02 2.105224877595901489e-01 -2.314597815275192261e-01 2.460256405174732208e-02 4.483620822429656982e-02 2.669547125697135925e-02 4.877480864524841309e-02 4.568622112274169922e-01 -1.453082412481307983e-01 -1.062418054789304733e-02 1.611279547214508057e-01 2.047935724258422852e-01 1.466490775346755981e-01 -1.948119141161441803e-02 8.714085817337036133e-02 1.664473265409469604e-01 5.993519350886344910e-02 3.143406212329864502e-01 8.308587223291397095e-02 -5.738259106874465942e-02 4.268273413181304932e-01 5.457563325762748718e-02 -2.359266728162765503e-01 -9.987171739339828491e-02 -9.960212558507919312e-02 1.960330009460449219e-01 -1.630407869815826416e-01 -1.221875026822090149e-01 -7.383306324481964111e-02
1.199705004692077637e-01 -8.375740796327590942e-02 2.491501122713088989e-01 3.548572659492492676e-01 2.521482110023498535e-01 -1.171999126672744751e-01 -8.344356715679168701e-02 -3.631893396377563477e-01 -2.655654549598693848e-01 2.662681043148040771e-01 4.702356457710266113e-02 3.849555924534797668e-02 -9.949889779090881348e-02 -7.995817810297012329e-02 8.709435164928436279e-02 -3.514554500579833984e-01 1.253643184900283813e-01 5.891066789627075195e-02 -1.830280572175979614e-02 1.976229697465896606e-01 2.098688781261444092e-01 -1.834994107484817505e-01 9.237160533666610718e-02 -7.147704809904098511e-02 8.978278189897537231e-02 1.793467253446578979e-02 -1.459255963563919067e-01 3.766825888305902481e-03 -2.165655493736267090e-01 -9.372728317975997925e-02 1.504787951707839966e-01 -1.547146588563919067e-01
1.302522141486406326e-02 -2.682250142097473145e-01 -1.090370863676071167e-01 1.566406786441802979e-01 -2.742484807968139648e-01 -1.346910446882247925e-01 9.354226291179656982e-02 9.085974097251892090e-02 -1.229434460401535034e-01 1.184407100081443787e-01 2.759669721126556396e-01 -5.896117165684700012e-02 3.305835276842117310e-02 1.192353889346122742e-01 2.032320797443389893e-01 2.595078051090240479e-01 3.767724633216857910e-01 1.543024182319641113e-01 8.680717647075653076e-02 -1.353110074996948242e-01 3.929450809955596924e-01 1.271552443504333496e-01 2.449228912591934204e-01 9.796809405088424683e-02 6.383731961250305176e-02 -1.218273639678955078e-01 -5.917433300055563450e-04 1.231656521558761597e-01 -5.227601900696754456e-02 -2.469309568405151367e-01 1.150336489081382751e-02 -1.366311758756637573e-01
-1.332982629537582397e-01 -2.008112519979476929e-01 2.157707959413528442e-01 7.985531538724899292e-02 5.067774653434753418e-01 -9.696254134178161621e-02 -1.666927188634872437e-01 4.034928232431411743e-02 -2.496508955955505371e-01 1.186852604150772095e-01 2.103615105152130127e-01 -8.233184367418289185e-02 -2.851265966892242432e-01 1.165439933538436890e-01 1.396443247795104980e-01 -9.759506583213806152e-02 1.475627422332763672e-01 8.718331903219223022e-02 -1.170619055628776550e-01 2.118033468723297119e-01 2.139713764190673828e-01 2.531150355935096741e-02 -1.277751326560974121e-01 1.704622358083724976e-01 6.109621003270149231e-02 -9.705232083797454834e-02 -1.221995651721954346e-01 -7.980209589004516602e-02 6.393575668334960938e-02 -2.972681820392608643e-01 3.236459568142890930e-02 -1.851508766412734985e-01
2.772888839244842529e-01 -3.282980620861053467e-02 6.645295023918151855e-02 5.363310128450393677e-02 2.197493612766265869e-01 -5.155574064701795578e-03 -1.105881575495004654e-02 -1.464860420674085617e-02 -5.342783778905868530e-02 8.702622726559638977e-03 2.815130352973937988e-01 5.371834710240364075e-02 3.195462003350257874e-02 2.629238963127136230e-01 -9.493906050920486450e-02 -7.845909893512725830e-02 2.537685930728912354e-01 3.362822532653808594e-01 -1.765403598546981812e-01 -3.345464169979095459e-01 2.123797386884689331e-01 -1.223856881260871887e-01 6.209345161914825439e-02 3.025193139910697937e-02 3.873321115970611572e-01 -5.642685294151306152e-02 -1.036066114902496338e-01 6.392962485551834106e-02 -1.703969538211822510e-01 -3.841154649853706360e-02 -2.204305119812488556e-02 -3.335388898849487305e-01
2.425747066736221313e-01 2.052862346172332764e-01 1.298703998327255249e-01 6.078196689486503601e-02 7.626453042030334473e-02 -9.371370077133178711e-02 7.790442556142807007e-02 -1.551997363567352295e-01 -1.117874011397361755e-01 1.581220775842666626e-01 1.152149736881256104e-01 -1.923056840896606445e-01 -1.734570860862731934e-01 1.346137672662734985e-01 1.326715797185897827e-01 5.952579900622367859e-02 4.604315459728240967e-01 2.142111659049987793e-01 9.662704914808273315e-02 5.208174511790275574e-02 2.889525890350341797e-01 -1.549407690763473511e-01 1.905201673507690430e-01 -1.108117774128913879e-01 1.395986229181289673e-01 1.916453242301940918e-01 -7.012466341257095337e-02 3.091882169246673584e-02 -1.212054342031478882e-01 -1.901885420083999634e-01 2.612684294581413269e-02 -3.700630068778991699e-01
2.147124111652374268e-01 9.090127795934677124e-02 2.820389270782470703e-01 9.909797459840774536e-02 -7.371041178703308105e-02 -1.358436346054077148e-01 -2.595246210694313049e-02 -2.457847297191619873e-01 -8.836332708597183228e-02 1.396522521972656250e-01 1.239780783653259277e-01 -2.388803660869598389e-01 -2.335007041692733765e-01 5.026421323418617249e-02 2.124920114874839783e-02 3.623473271727561951e-02 2.096556127071380615e-01 1.626596450805664062e-01 6.012456119060516357e-02 5.408204346895217896e-02 -6.268299371004104614e-02 -7.460345327854156494e-02 2.522888779640197754e-01 -1.317983865737915039e-01 2.477908730506896973e-01 -1.057347208261489868e-01 -1.543025523424148560e-01 2.479399740695953369e-01 -7.325114309787750244e-02 -3.080955147743225098e-01 9.182297624647617340e-03 -4.324752986431121826e-01
2.864784002304077148e-01 1.331605017185211182e-01 2.682842910289764404e-01 7.615350186824798584e-02 2.134314775466918945e-01 -5.483934283256530762e-02 -1.270811557769775391e-01 -5.836420878767967224e-02 -3.086257576942443848e-01 1.967930942773818970e-01 2.856786847114562988e-01 -1.270332634449005127e-01 -1.543008387088775635e-01 2.389852888882160187e-03 -5.264593288302421570e-02 3.420522063970565796e-02 1.792389452457427979e-01 1.846776157617568970e-01 -6.714820861816406250e-02 1.563121825456619263e-01 -1.027579009532928467e-01 -2.072619944810867310e-01 1.613416969776153564e-01 -1.579080820083618164e-01 2.982013523578643799e-01 -1.370690912008285522e-01 -4.753482714295387268e-02 1.610016375780105591e-01 -2.519205510616302490e-01 -1.730855703353881836e-01 -1.652788370847702026e-01 -1.962972879409790039e-01
6.639225780963897705e-02 -1.120786070823669434e-01 -1.285655647516250610e-01 1.271859109401702881e-01 5.731604248285293579e-02 1.910620927810668945e-01 -1.304733157157897949e-01 -8.866102248430252075e-02 -1.218841299414634705e-01 2.518220245838165283e-01 3.241620957851409912e-01 -2.555053830146789551e-01 -1.491144150495529175e-01 1.090987697243690491e-01 2.624301314353942871e-01 1.067513376474380493e-01 -2.623307891190052032e-02 2.051058262586593628e-01 1.634374260902404785e-01 2.254031412303447723e-02 4.647853672504425049e-01 1.615495979785919189e-02 -4.976307228207588196e-02 1.311833560466766357e-01 1.090974286198616028e-01 -1.035543903708457947e-01 5.933069065213203430e-02 2.483847439289093018e-01 2.866041958332061768e-01 -2.039759904146194458e-01 6.668698042631149292e-02 -2.508579753339290619e-02
2.977180778980255127e-01 1.081277802586555481e-01 6.657779216766357422e-02 5.099351331591606140e-02 2.051777243614196777e-01 -2.083232104778289795e-01 1.035545691847801208e-01 -2.303552329540252686e-01 -1.275287270545959473e-01 -1.781156212091445923e-01 3.354889154434204102e-01 -8.003578986972570419e-04 2.147357612848281860e-01 -1.630975306034088135e-02 -6.028559431433677673e-02 -2.662936449050903320e-01 1.632027179002761841e-01 1.862283945083618164e-01 -7.084384560585021973e-02 6.856366246938705444e-02 5.510358884930610657e-02 -1.529250144958496094e-01 1.112155020236968994e-01 -3.768580034375190735e-02 1.863635331392288208e-01 -3.913955986499786377e-01 -8.474922180175781250e-02 3.841963410377502441e-02 9.898407151922583580e-04 -2.034955769777297974e-01 3.225612640380859375e-01 -9.276044368743896484e-02
1.943185031414031982e-01 -2.326627373695373535e-01 3.435880839824676514e-01 1.505996435880661011e-01 -3.621022030711174011e-02 7.263832539319992065e-02 -9.056832641363143921e-02 1.456514298915863037e-01 6.468649208545684814e-02 1.749348491430282593e-01 4.591368734836578369e-01 2.250224538147449493e-02 8.154090493917465210e-03 -3.601577877998352051e-02 1.861881762742996216e-01 -1.374327093362808228e-01 -9.966216236352920532e-02 -1.788710802793502808e-02 -9.563712775707244873e-02 3.264887928962707520e-01 4.197080060839653015e-02 -4.545861110091209412e-02 1.887936443090438843e-01 -4.604715481400489807e-02 2.068097889423370361e-01 -1.866111606359481812e-01 1.476761847734451294e-01 1.617936044931411743e-01 1.605599671602249146e-01 -1.333580464124679565e-01 -2.451024018228054047e-02 -3.049994409084320068e-01
1.439333111047744751e-01 2.864060401916503906e-01 1.100934669375419617e-01 3.321304619312286377e-01 1.902608722448348999e-01 3.935257717967033386e-02 -2.935153804719448090e-02 -1.394879519939422607e-01 -2.093847841024398804e-01 2.089823186397552490e-01 3.075096011161804199e-01 -1.843694150447845459e-01 -2.759933657944202423e-02 -6.538990885019302368e-02 2.194435447454452515e-01 -2.119413316249847412e-01 2.716195285320281982e-01 1.287623196840286255e-01 -8.877617120742797852e-02 -2.025067247450351715e-02 5.084105581045150757e-02 -6.289243698120117188e-02 4.006440341472625732e-01 -5.767692811787128448e-03 1.078536808490753174e-01 -2.624903917312622070e-01 -6.626921147108078003e-02 1.674399971961975098e-01 -2.564803324639797211e-02 5.852477625012397766e-02 1.186308711767196655e-01 7.563241571187973022e-02
1.088107004761695862e-01 -7.353616505861282349e-02 1.671098321676254272e-01 1.600630283355712891e-01 2.263195579871535301e-03 -1.402766704559326172e-01 3.053763508796691895e-02 1.048671454191207886e-01 -3.585344878956675529e-03 3.419165909290313721e-01 3.761822581291198730e-01 -2.104317247867584229e-01 -2.759768068790435791e-01 1.057941764593124390e-01 -5.011895700590685010e-05 1.144657507538795471e-01 3.812180086970329285e-02 1.922710537910461426e-01 1.648888289928436279e-01 1.246053427457809448e-01 5.796403065323829651e-02 -2.670158743858337402e-01 -1.460561603307723999e-01 2.675580084323883057e-01 -2.908466011285781860e-02 -1.675590723752975464e-01 -1.505925208330154419e-01 -1.674175262451171875e-02 -2.783133275806903839e-02 -2.944794595241546631e-01 -3.068441748619079590e-01 1.103740036487579346e-01
-6.699835509061813354e-02 -2.378053963184356689e-01 5.554131418466567993e-02 -6.520474702119827271e-02 2.963149361312389374e-02 -3.195588886737823486e-01 1.951488107442855835e-01 -1.624567508697509766e-01 -1.377272158861160278e-01 2.708681225776672363e-01 2.695542573928833008e-01 4.391903057694435120e-02 7.831994444131851196e-02 1.869113445281982422e-01 2.841793298721313477e-01 -6.199120730161666870e-02 2.947015762329101562e-01 9.493617713451385498e-02 -1.097463890910148621e-01 -4.631148651242256165e-03 3.074462115764617920e-01 5.155722051858901978e-02 -9.420250356197357178e-02 2.699027061462402344e-01 -1.194219365715980530e-01 8.075063675642013550e-02 3.300692141056060791e-02 2.075003087520599365e-01 1.140123829245567322e-01 -3.188416063785552979e-01 7.138814777135848999e-02 -6.404188461601734161e-03
2.374635078012943268e-02 1.593041718006134033e-01 2.201999872922897339e-01 2.937716543674468994e-01 3.312606513500213623e-01 -2.872188091278076172e-01 1.358775347471237183e-01 -1.426259577274322510e-01 -2.220493741333484650e-02 1.555343717336654663e-01 3.921009302139282227e-01 -4.625175148248672485e-02 1.453245729207992554e-01 -7.482235878705978394e-02 3.191555440425872803e-01 2.248273976147174835e-02 1.386916637420654297e-01 3.841384947299957275e-01 1.696076430380344391e-02 2.285951972007751465e-01 2.763709239661693573e-02 6.311109662055969238e-02 -1.691389083862304688e-01 -3.770043700933456421e-02 -3.633566573262214661e-02 -4.710337892174720764e-02 -2.896027266979217529e-02 -7.307842373847961426e-02 -6.618501245975494385e-02 9.408690035343170166e-02 -1.095157638192176819e-01 -9.758936613798141479e-02
-2.554911747574806213e-02 -2.610676884651184082e-01 2.471329569816589355e-01 4.408888220787048340e-01 -3.281339630484580994e-02 -1.181386709213256836e-01 -3.800894916057586670e-01 -1.121224984526634216e-01 6.405405700206756592e-02 7.614938914775848389e-02 2.467355728149414062e-01 -1.232137978076934814e-01 1.243495047092437744e-01 2.844285964965820312e-02 2.631759345531463623e-01 -1.565067917108535767e-01 1.496167015284299850e-02 1.239077895879745483e-01 1.046515032649040222e-01 1.954536736011505127e-01 1.317458897829055786e-01 7.954683899879455566e-02 -7.449997065123170614e-05 -3.347688540816307068e-02 1.080047339200973511e-01 7.581479847431182861e-02 1.912450194358825684e-01 2.003254592418670654e-01 -9.945446252822875977e-02 -2.839342653751373291e-01 -4.110881686210632324e-02 -1.783723682165145874e-01
1.495763361454010010e-01 -1.904188841581344604e-01 2.053769379854202271e-01 3.025059700012207031e-01 1.932409852743148804e-01 -1.396370530128479004e-01 3.131402432918548584e-01 6.574501842260360718e-02 -6.758448481559753418e-02 1.322283893823623657e-01 1.465588063001632690e-01 -1.492010802030563354e-01 1.504954248666763306e-01 -1.331934332847595215e-01 1.182656362652778625e-01 -3.799465894699096680e-01 1.869624257087707520e-01 -3.437915444374084473e-02 -2.491385638713836670e-01 -1.457100510597229004e-01 1.994400024414062500e-01 -8.198081701993942261e-02 8.795491605997085571e-02 1.254264917224645615e-02 1.961135864257812500e-01 -1.168766915798187256e-01 -1.479082256555557251e-01 1.054728627204895020e-01 -9.565556421875953674e-03 -2.723139524459838867e-01 -2.177938967943191528e-01 -5.743450671434402466e-02
1.777875353582203388e-03 -1.684593558311462402e-01 -3.902364149689674377e-02 6.251024454832077026e-02 3.038201630115509033e-01 1.214101761579513550e-01 2.138641476631164551e-02 -3.242569789290428162e-02 -1.035182923078536987e-01 2.883777916431427002e-01 1.339682340621948242e-01 -1.521933823823928833e-01 -1.533955335617065430e-01 2.590177655220031738e-01 2.587139010429382324e-01 -1.506068855524063110e-01 -5.557058751583099365e-02 9.101643413305282593e-02 -1.019227132201194763e-01 3.585596680641174316e-01 1.720583736896514893e-01 -2.895058095455169678e-01 -8.905718475580215454e-02 2.440673857927322388e-01 2.239693254232406616e-01 -1.660711020231246948e-01 -1.319881081581115723e-01 3.133223056793212891e-01 -3.163706138730049133e-02 -1.560812257230281830e-02 1.193279549479484558e-01 -4.845569282770156860e-02
-3.368844091892242432e-02 1.493920385837554932e-01 5.592882633209228516e-02 2.200775891542434692e-01 -2.206646949052810669e-01 -2.038850635290145874e-01 -1.964067369699478149e-01 5.037482082843780518e-02 -9.954854100942611694e-02 1.364239156246185303e-01 1.874122619628906250e-01 9.382669627666473389e-02 1.575136929750442505e-01 -7.540237903594970703e-02 2.595174610614776611e-01 -2.720243930816650391e-01 1.828180700540542603e-01 3.328491747379302979e-01 -1.967233046889305115e-02 2.287044823169708252e-01 1.771510094404220581e-01 -1.971006095409393311e-01 4.566191136837005615e-02 8.387327194213867188e-02 -7.837436161935329437e-03 -4.157258868217468262e-01 -1.535180956125259399e-01 1.353166699409484863e-01 -1.407735645771026611e-01 1.824905425310134888e-01 -4.341525956988334656e-02 5.737061798572540283e-02
-9.436327964067459106e-02 -5.189337208867073059e-02 1.062618270516395569e-01 -6.517651677131652832e-02 -2.830199711024761200e-02 -1.312702447175979614e-01 -2.042959481477737427e-01 -1.825440973043441772e-01 7.873934507369995117e-02 1.500731259584426880e-01 2.943666577339172363e-01 1.194564700126647949e-01 1.152988970279693604e-01 2.900508642196655273e-01 6.921017169952392578e-02 8.805891871452331543e-02 -5.753035843372344971e-02 4.452365040779113770e-01 1.290445495396852493e-02 1.563030630350112915e-01 1.519810259342193604e-01 -1.850919276475906372e-01 2.663787305355072021e-01 -3.047894686460494995e-02 2.965653836727142334e-01 1.514628976583480835e-01 -9.597760438919067383e-02 2.168865352869033813e-01 9.173637628555297852e-02 -1.851475983858108521e-01 -2.647827863693237305e-01 -6.946240365505218506e-02
3.944184780120849609e-01 -3.705062568187713623e-01 3.392057120800018311e-01 4.692250862717628479e-02 -4.521604999899864197e-02 3.382679540663957596e-03 -9.841208346188068390e-03 1.349628120660781860e-01 -1.573096662759780884e-01 -1.965030878782272339e-01 3.114234805107116699e-01 1.408219244331121445e-02 -4.397952184081077576e-02 -2.065143883228302002e-01 2.011360824108123779e-01 -1.529611553996801376e-02 -2.602617442607879639e-02 1.192515194416046143e-01 1.032017916440963745e-01 1.948765665292739868e-01 1.758977472782135010e-01 -9.132467210292816162e-02 1.835485696792602539e-01 1.852939575910568237e-01 2.351041883230209351e-01 -2.111694812774658203e-01 1.693863123655319214e-01 4.430745914578437805e-02 2.159009128808975220e-02 -9.407125413417816162e-02 1.119916662573814392e-01 2.248393557965755463e-02
-1.456586178392171860e-02 -9.209624677896499634e-02 -2.628848515450954437e-02 9.561183303594589233e-02 -5.590588599443435669e-02 -8.033739030361175537e-02 1.360791921615600586e-01 -1.070278808474540710e-01 2.209611423313617706e-02 2.702234983444213867e-01 4.777549803256988525e-01 2.856955230236053467e-01 -1.076242104172706604e-01 2.277967482805252075e-01 2.158470451831817627e-01 -3.525049686431884766e-01 2.843630909919738770e-01 1.660787612199783325e-01 2.500379979610443115e-01 -1.003676950931549072e-01 9.203283488750457764e-02 2.798635326325893402e-02 -4.655671119689941406e-02 7.693980354815721512e-03 6.163158919662237167e-03 -6.065466441214084625e-03 1.251970380544662476e-01 1.271841377019882202e-01 7.509550452232360840e-02 -2.270551621913909912e-01 1.859490722417831421e-01 -8.946456760168075562e-02
4.391611814498901367e-01 -2.030053734779357910e-01 6.963582336902618408e-02 1.945407241582870483e-01 5.444163084030151367e-02 1.103653088212013245e-01 -7.099204510450363159e-02 -1.966024488210678101e-01 1.272621154785156250e-01 1.300265341997146606e-01 4.561427608132362366e-02 2.003508806228637695e-01 -5.329495668411254883e-02 9.910354018211364746e-02 -5.323034152388572693e-02 -1.551551818847656250e-01 3.391078114509582520e-01 3.805592283606529236e-02 1.032103672623634338e-01 2.370910644531250000e-01 2.018039077520370483e-01 5.219407379627227783e-02 1.877661794424057007e-02 -2.501428425312042236e-01 7.563222199678421021e-02 -3.165262043476104736e-01 1.460604518651962280e-01 1.140656173229217529e-01 1.594911217689514160e-01 -2.247641235589981079e-01 -7.297942042350769043e-02 -1.956682950258255005e-01
1.671851426362991333e-01 1.012895107269287109e-01 3.780820071697235107e-01 1.212103217840194702e-01 1.159472018480300903e-01 7.576578110456466675e-02 -6.162745133042335510e-02 -1.609292179346084595e-01 -1.466017514467239380e-01 6.562296301126480103e-02 2.786141335964202881e-01 -3.262680768966674805e-01 -1.858636038377881050e-03 -3.877339512109756470e-02 7.617576513439416885e-03 4.932078719139099121e-02 3.008128404617309570e-01 2.250678986310958862e-01 5.817944183945655823e-02 9.415967762470245361e-02 -1.191099174320697784e-03 7.814478129148483276e-02 1.243519783020019531e-01 2.037897706031799316e-01 2.353379130363464355e-01 5.892766639590263367e-02 -1.575771570205688477e-01 -1.655479776673018932e-03 -1.829992085695266724e-01 -3.743281662464141846e-01 -3.838136047124862671e-02 -2.571559846401214600e-01
2.591164410114288330e-01 -2.172757126390933990e-02 6.633006036281585693e-02 3.352104127407073975e-01 2.496508210897445679e-01 -1.645155102014541626e-01 -1.060503423213958740e-01 -2.725363075733184814e-01 -5.955797433853149414e-02 3.222204744815826416e-01 -4.994194023311138153e-03 5.511516705155372620e-02 -2.202660441398620605e-01 1.858076006174087524e-01 -5.456753075122833252e-02 -1.513871550559997559e-01 2.589664794504642487e-02 1.663482636213302612e-01 6.839561276137828827e-03 1.882209777832031250e-01 8.499448001384735107e-02 6.997859477996826172e-02 -5.864218994975090027e-02 2.705770358443260193e-02 2.263947427272796631e-01 -1.675987988710403442e-01 -1.323433816432952881e-01 8.628199249505996704e-02 -1.657212227582931519e-01 5.549106746912002563e-02 2.784891426563262939e-01 -3.589201271533966064e-01
-2.762832865118980408e-02 -1.469692885875701904e-01 1.568659543991088867e-01 1.466553062200546265e-01 2.911851108074188232e-01 -2.319824397563934326e-01 -8.554748445749282837e-02 -1.156882867217063904e-01 -4.188492298126220703e-01 1.078539416193962097e-01 2.229563444852828979e-01 -4.445739462971687317e-02 8.679933100938796997e-02 3.228333592414855957e-02 1.341976523399353027e-01 -1.988688111305236816e-01 2.313714101910591125e-02 1.754799187183380127e-01 2.593672871589660645e-01 1.748214364051818848e-01 1.410713791847229004e-02 -2.917335331439971924e-01 1.454948186874389648e-01 -6.579224765300750732e-02 7.260693609714508057e-02 -1.916415407322347164e-03 -1.067664474248886108e-01 -9.276638925075531006e-02 1.519112586975097656e-01 -1.862715631723403931e-01 2.272282987833023071e-01 -3.044236302375793457e-01
1.088251844048500061e-01 -1.975038200616836548e-01 -3.931934386491775513e-02 1.367850154638290405e-01 3.143232762813568115e-01 -4.064781665802001953e-01 -1.091595292091369629e-01 -1.905409991741180420e-01 -3.489596843719482422e-01 -9.441174566745758057e-03 1.528222411870956421e-01 -2.474325336515903473e-02 -7.254279404878616333e-02 -8.657371252775192261e-02 -5.199395865201950073e-02 -4.168350622057914734e-02 1.188786104321479797e-01 8.023638278245925903e-02 -2.606791257858276367e-02 4.055480062961578369e-01 2.653425633907318115e-01 -1.377930492162704468e-01 1.464497148990631104e-01 1.028583850711584091e-02 1.648014932870864868e-01 3.503456711769104004e-02 -1.572369337081909180e-01 4.983900859951972961e-02 1.668979674577713013e-01 -1.804046630859375000e-01 1.834256500005722046e-01 -8.552706986665725708e-02
1.527562588453292847e-01 -1.814579963684082031e-01 3.441733419895172119e-01 7.480581849813461304e-02 5.140642821788787842e-02 -8.988767117261886597e-02 -2.663583680987358093e-02 1.949524730443954468e-01 -1.847467571496963501e-01 1.077727694064378738e-02 3.306177854537963867e-01 8.948746323585510254e-02 -7.959064841270446777e-02 -1.510010194033384323e-02 1.444083005189895630e-01 -2.786822021007537842e-01 8.164963126182556152e-02 -7.662848383188247681e-02 -3.615707159042358398e-02 1.734800934791564941e-01 1.812816709280014038e-01 -8.794832229614257812e-02 -1.295728683471679688e-01 5.378408241085708141e-04 4.648364782333374023e-01 -2.528677284717559814e-01 1.140584945678710938e-01 1.168577224016189575e-01 7.961196452379226685e-02 -2.376806288957595825e-01 -1.430901139974594116e-01 1.493032127618789673e-01
4.352328553795814514e-02 -1.924744546413421631e-01 2.838373482227325439e-01 2.432878017425537109e-01 -1.027338672429323196e-02 -2.071979492902755737e-01 3.018592894077301025e-01 2.716587670147418976e-02 8.790066838264465332e-02 1.135475710034370422e-01 2.365544736385345459e-01 -8.343836665153503418e-02 1.744017936289310455e-02 2.193194068968296051e-02 3.153263926506042480e-01 2.400533482432365417e-02 -3.552752733230590820e-02 2.400661855936050415e-01 -2.522752881050109863e-01 -2.024192661046981812e-01 2.218701690435409546e-02 -3.886507451534271240e-01 1.388198435306549072e-01 -2.111635357141494751e-01 9.178654104471206665e-02 -1.412237435579299927e-01 3.912634402513504028e-02 -3.175236925017088652e-04 1.736816205084323883e-02 -2.905858159065246582e-01 -1.383687020279467106e-03 -9.233041852712631226e-02
1.860470175743103027e-01 -3.298934549093246460e-02 2.685889303684234619e-01 4.373320937156677246e-02 1.497884839773178101e-01 -1.564570218324661255e-01 -2.603450715541839600e-01 -2.688885480165481567e-02 -3.372304141521453857e-01 2.441574484109878540e-01 -4.022913426160812378e-02 -6.625783443450927734e-02 1.890356540679931641e-01 8.468662202358245850e-02 2.399952560663223267e-01 -3.983730673789978027e-01 1.066287979483604431e-01 2.244668304920196533e-01 -1.245712041854858398e-01 1.015423834323883057e-01 1.995906084775924683e-01 -1.124348714947700500e-01 2.087394893169403076e-01 -1.922513842582702637e-01 1.816539466381072998e-01 -1.046881899237632751e-01 -1.189921945333480835e-01 2.172815501689910889e-01 -4.042008146643638611e-02 -8.265325427055358887e-02 3.307526931166648865e-02 -2.818848565220832825e-02
1.315154880285263062e-01 1.604279577732086182e-01 2.362241446971893311e-01 2.723847031593322754e-01 6.958230584859848022e-02 4.965592920780181885e-02 -1.268062591552734375e-01 -3.102176189422607422e-01 -2.507270574569702148e-01 2.284191846847534180e-01 3.727235496044158936e-01 -2.436348497867584229e-01 -1.835024803876876831e-01 -4.446983803063631058e-03 -5.203394964337348938e-02 -2.009670734405517578e-01 2.824769914150238037e-01 5.503278225660324097e-02 8.401720970869064331e-02 7.101383805274963379e-02 -2.875474840402603149e-02 -1.761800423264503479e-02 1.938034147024154663e-01 1.408154144883155823e-03 2.499313503503799438e-01 -5.706820636987686157e-02 -6.083909794688224792e-02 1.827658861875534058e-01 -5.623926967382431030e-02 -1.893181502819061279e-01 4.071846487931907177e-04 -2.044172585010528564e-01
1.748143434524536133e-01 -2.139891535043716431e-01 1.325715482234954834e-01 2.266095280647277832e-01 2.492512315511703491e-01 -9.119509160518646240e-02 -8.821009541861712933e-04 9.141673147678375244e-02 -8.938024193048477173e-02 9.360164403915405273e-02 3.612509965896606445e-01 -2.036804407835006714e-01 -1.653096526861190796e-01 2.120139896869659424e-01 1.774711608886718750e-01 2.628764808177947998e-01 -9.049947559833526611e-02 2.320212572813034058e-01 1.557520031929016113e-01 5.128019303083419800e-02 2.482139170169830322e-01 -1.138157919049263000e-01 -4.922643676400184631e-02 2.843649983406066895e-01 2.412998974323272705e-01 -1.111019253730773926e-01 -2.192323328927159309e-03 -8.537758141756057739e-02 1.937292069196701050e-01 -1.804412007331848145e-01 -1.360124200582504272e-01 -3.300879523158073425e-02
2.292019575834274292e-01 6.485073268413543701e-02 1.220108419656753540e-01 1.782044321298599243e-01 -3.332550823688507080e-02 -1.683421432971954346e-02 -1.755991727113723755e-01 4.479271173477172852e-02 -1.397427916526794434e-02 1.621116846799850464e-01 1.358569562435150146e-01 -4.556216299533843994e-02 -2.364822626113891602e-01 -1.964126825332641602e-01 2.204727381467819214e-01 -2.147179841995239258e-01 3.008041083812713623e-01 1.143508777022361755e-01 3.301578015089035034e-02 9.808239340782165527e-02 2.528784275054931641e-01 -1.647660583257675171e-01 1.198006868362426758e-01 -3.026513755321502686e-01 7.587436586618423462e-02 -7.610512524843215942e-02 -4.660271108150482178e-01 6.329903751611709595e-02 -4.290219803806394339e-04 -2.259441912174224854e-01 1.655714213848114014e-01 -6.035735085606575012e-02
1.506455093622207642e-01 -3.637945652008056641e-01 2.288164794445037842e-01 1.303781270980834961e-01 1.279926002025604248e-01 -5.251679942011833191e-02 6.600844860076904297e-02 -9.784869849681854248e-02 -1.639552116394042969e-01 2.020110040903091431e-01 1.344583779573440552e-01 -2.071486599743366241e-02 2.113820761442184448e-01 8.076569647528231144e-04 -3.213971853256225586e-02 8.168001472949981689e-02 2.285430729389190674e-01 3.508519232273101807e-01 -6.245691329240798950e-02 1.850655227899551392e-01 8.957101404666900635e-02 1.126689538359642029e-01 -2.441169135272502899e-02 -6.454313546419143677e-02 3.625319004058837891e-01 -1.632594466209411621e-01 -1.277740895748138428e-01 1.283882111310958862e-01 1.342070698738098145e-01 -2.524912357330322266e-01 -7.547440379858016968e-02 2.943404316902160645e-01
2.040895074605941772e-01 -2.167997360229492188e-01 3.023093938827514648e-01 2.351448833942413330e-01 -4.417680576443672180e-02 -9.218499809503555298e-02 1.347755920141935349e-02 2.628645896911621094e-01 2.848149091005325317e-02 3.053562641143798828e-01 4.404471218585968018e-01 1.815972663462162018e-02 -3.154914379119873047e-01 3.590533044189214706e-03 2.646071314811706543e-01 -1.625535041093826294e-01 -5.872462317347526550e-02 -1.466711908578872681e-01 -1.346123516559600830e-01 -3.325930098071694374e-03 3.004332818090915680e-02 -1.076271906495094299e-01 -6.947631947696208954e-03 8.766395598649978638e-02 1.464662104845046997e-01 -1.369592398405075073e-01 1.395252197980880737e-01 1.708769202232360840e-01 1.260437965393066406e-01 -1.553098857402801514e-01 8.832263946533203125e-02 -2.385883405804634094e-02
3.840199708938598633e-01 -1.033275052905082703e-01 -7.754296809434890747e-02 1.020006090402603149e-01 1.084871664643287659e-01 -4.249333441257476807e-01 1.491355299949645996e-01 1.501755323261022568e-02 -1.305067241191864014e-01 1.660008132457733154e-01 2.127768546342849731e-01 -2.173460423946380615e-01 -5.182107165455818176e-02 -2.957205101847648621e-02 -3.234742581844329834e-02 -3.074625879526138306e-02 6.179279461503028870e-02 4.084535837173461914e-01 -7.706074416637420654e-02 -7.253906875848770142e-02 1.688484251499176025e-01 7.219586521387100220e-02 -1.418786942958831787e-01 2.855154573917388916e-01 -1.368256360292434692e-01 -2.467932552099227905e-02 4.592159762978553772e-02 -5.287344008684158325e-02 3.902488574385643005e-02 -2.973606884479522705e-01 1.887037754058837891e-01 -3.103908523917198181e-02
-7.019402086734771729e-02 -1.215685904026031494e-01 1.831689327955245972e-01 2.452546544373035431e-02 4.671449065208435059e-01 -2.560536861419677734e-01 -2.482781410217285156e-01 -9.045752882957458496e-02 -1.929867863655090332e-01 1.013313010334968567e-01 4.397600889205932617e-02 -2.203168720006942749e-01 -1.067344695329666138e-01 -6.392061710357666016e-02 3.001144230365753174e-01 -1.368685513734817505e-01 2.145477831363677979e-01 1.823398917913436890e-01 -1.792655438184738159e-01 1.652278751134872437e-01 9.961218386888504028e-02 -2.994078397750854492e-01 7.889942266047000885e-03 1.147406399250030518e-01 7.735794782638549805e-02 -3.732840716838836670e-02 -2.108698487281799316e-01 -5.831157322973012924e-03 9.292471408843994141e-02 -1.818561702966690063e-01 1.341248750686645508e-01 -8.473288267850875854e-02
3.021007180213928223e-01 -3.765306472778320312e-01 2.947701513767242432e-01 2.453080117702484131e-01 -1.028519719839096069e-01 1.062096729874610901e-01 9.930535405874252319e-02 2.484705299139022827e-02 1.281759049743413925e-02 6.393864005804061890e-02 3.559050858020782471e-01 4.625508189201354980e-02 -1.150598376989364624e-01 -2.958956956863403320e-01 2.548510394990444183e-02 -1.132369115948677063e-01 3.946342691779136658e-02 2.582673914730548859e-02 -9.887789934873580933e-02 1.381168365478515625e-01 2.272397838532924652e-02 -5.278983712196350098e-02 -6.602760404348373413e-02 2.039412409067153931e-01 4.133985340595245361e-01 -1.514537781476974487e-01 1.192653477191925049e-01 6.552221626043319702e-02 1.070409715175628662e-01 -1.696137934923171997e-01 -5.421028938144445419e-03 -8.537337929010391235e-02
-3.161590546369552612e-02 -1.132413446903228760e-01 1.684870123863220215e-01 1.764917373657226562e-02 4.551899433135986328e-01 -9.102516621351242065e-02 -3.606659173965454102e-01 -4.383862391114234924e-02 -3.479480147361755371e-01 1.166291534900665283e-01 6.400985270738601685e-02 -6.222618743777275085e-02 -1.464854329824447632e-01 -2.299324981868267059e-02 1.984679400920867920e-01 -2.161752879619598389e-01 1.413996517658233643e-01 2.173541784286499023e-01 -1.295919865369796753e-01 -5.977459624409675598e-02 -2.986858226358890533e-02 -2.406293749809265137e-01 -1.274229288101196289e-01 1.571277081966400146e-01 6.554587930440902710e-02 -1.508081108331680298e-01 8.573693037033081055e-02 -1.002624705433845520e-01 6.878755986690521240e-02 -2.673538327217102051e-01 3.570427745580673218e-02 -2.235917598009109497e-01
1.110331863164901733e-01 -3.042007982730865479e-01 1.915817111730575562e-01 1.918656826019287109e-01 1.406450718641281128e-01 -1.306659132242202759e-01 -2.291086167097091675e-01 9.525006264448165894e-02 -2.546677924692630768e-02 1.752588748931884766e-01 2.981806695461273193e-01 -1.064654439687728882e-01 -9.692800790071487427e-02 1.020449697971343994e-01 3.598234057426452637e-01 3.172357976436614990e-01 1.173685565590858459e-01 1.362755596637725830e-01 1.313477605581283569e-01 1.575524546205997467e-02 1.667863130569458008e-01 3.362360224127769470e-02 9.171415865421295166e-02 2.669115066528320312e-01 -1.714958846569061279e-01 -8.892488479614257812e-02 8.149567991495132446e-02 -5.260534211993217468e-02 3.320969045162200928e-01 -1.100164353847503662e-01 3.919614106416702271e-02 -1.120940372347831726e-01
3.824269473552703857e-01 -4.128127396106719971e-01 2.632558941841125488e-01 1.319373846054077148e-01 -1.107616443186998367e-02 -2.958439476788043976e-02 9.611892700195312500e-02 -8.917316445149481297e-04 -1.455115526914596558e-01 1.061875000596046448e-02 1.954778730869293213e-01 2.019457519054412842e-01 8.375218138098716736e-03 -1.068800911307334900e-01 1.727220416069030762e-01 -8.342589437961578369e-02 -7.849664241075515747e-02 -1.544882077723741531e-02 9.324774891138076782e-02 2.123182266950607300e-01 2.392075061798095703e-01 -6.555704772472381592e-02 -6.982999294996261597e-02 1.228996291756629944e-01 3.654029965400695801e-01 -8.738006651401519775e-02 2.166421413421630859e-01 1.448216033168137074e-03 2.331641316413879395e-01 -1.742029339075088501e-01 -5.519010126590728760e-02 -1.424726843833923340e-01
1.955273449420928955e-01 -1.289369612932205200e-01 5.367061868309974670e-02 8.707634359598159790e-02 -1.043355371803045273e-02 -4.462671875953674316e-01 1.776279062032699585e-01 2.212142758071422577e-02 -1.222984939813613892e-01 3.260793983936309814e-01 1.095426678657531738e-01 -1.179238632321357727e-01 -1.225214898586273193e-01 -1.413612812757492065e-02 1.276005245745182037e-02 -4.230724647641181946e-02 -9.707991965115070343e-03 2.283517718315124512e-01 1.758518517017364502e-01 -2.192030698060989380e-01 2.010664790868759155e-01 -1.490496657788753510e-02 -3.110828436911106110e-02 2.196282297372817993e-01 1.271963864564895630e-01 -2.432592213153839111e-01 -9.338904172182083130e-02 -4.783426970243453979e-02 1.542402654886245728e-01 -2.932197153568267822e-01 3.465913534164428711e-01 4.121838510036468506e-02
9.980110079050064087e-02 1.896707862615585327e-01 -3.792224079370498657e-02 3.099475614726543427e-02 2.676691710948944092e-01 -8.528451621532440186e-02 -5.515904724597930908e-02 -1.700484454631805420e-01 -1.792341470718383789e-01 -1.782162673771381378e-02 2.270893752574920654e-01 1.981717906892299652e-02 -4.913057014346122742e-02 2.103728950023651123e-01 -1.258827596902847290e-01 1.842596195638179779e-02 2.666268646717071533e-01 4.481564462184906006e-01 -8.569390326738357544e-02 3.961165621876716614e-02 2.958048582077026367e-01 2.407158538699150085e-02 1.368078440427780151e-01 2.822221517562866211e-01 3.939466550946235657e-02 -4.919503629207611084e-02 -4.405845329165458679e-02 2.950606681406497955e-02 -1.924899518489837646e-01 -1.087172850966453552e-01 -1.161135546863079071e-02 -4.128468334674835205e-01
1.720583289861679077e-01 -2.199915647506713867e-01 3.494720160961151123e-01 2.402836233377456665e-01 3.200537292286753654e-03 -1.335628628730773926e-01 -3.078837879002094269e-02 1.412386894226074219e-01 -2.376205287873744965e-02 2.317691445350646973e-01 2.440607994794845581e-01 1.775200068950653076e-01 -2.674491107463836670e-01 3.598454594612121582e-02 2.391320466995239258e-01 5.597189068794250488e-02 4.345045983791351318e-02 -8.807747811079025269e-02 1.112047731876373291e-01 1.486932337284088135e-01 2.831198275089263916e-01 2.389927394688129425e-03 1.437866836786270142e-01 -3.828591480851173401e-02 -8.294324576854705811e-02 -2.398301102221012115e-02 8.070827275514602661e-02 9.346378594636917114e-02 3.209250867366790771e-01 -9.058141708374023438e-02 -2.390423268079757690e-01 -2.956648170948028564e-01
-1.041187569499015808e-01 -1.599123626947402954e-01 1.002200413495302200e-02 5.135716125369071960e-02 -6.684536486864089966e-02 -2.576076984405517578e-01 1.557426899671554565e-02 -5.995801091194152832e-02 -1.088655963540077209e-01 -4.442286211997270584e-03 2.183217853307723999e-01 -1.790502667427062988e-02 6.305854767560958862e-02 1.526024937629699707e-01 3.909352421760559082e-01 -1.176977753639221191e-01 4.800903499126434326e-01 1.099821180105209351e-01 3.210310265421867371e-02 7.209865748882293701e-02 3.718883395195007324e-01 1.898477971553802490e-02 -1.288546323776245117e-01 3.028750717639923096e-01 -2.424786798655986786e-02 -1.820422522723674774e-02 9.403276443481445312e-02 2.529736161231994629e-01 1.926211714744567871e-01 -1.371102631092071533e-01 7.815986871719360352e-02 -2.828919328749179840e-02
-8.748000115156173706e-02 -6.955075263977050781e-02 3.380922228097915649e-02 5.450639128684997559e-02 -8.466074359603226185e-04 -2.749651372432708740e-01 -2.019168287515640259e-01 -2.838292419910430908e-01 7.651300728321075439e-02 1.639800518751144409e-01 3.719949126243591309e-01 -6.498497910797595978e-03 5.731912329792976379e-02 1.028760597109794617e-01 -2.947992384433746338e-01 -2.161273956298828125e-01 2.643485665321350098e-01 2.418750673532485962e-01 -1.117754355072975159e-02 2.415559589862823486e-01 1.068810075521469116e-01 -5.870907753705978394e-02 4.224094748497009277e-02 -1.117924973368644714e-01 1.705035120248794556e-01 5.399744212627410889e-02 -1.401840597391128540e-01 2.242268770933151245e-01 1.407742500305175781e-01 -5.735011771321296692e-02 2.003878355026245117e-01 -2.943111062049865723e-01
3.346984088420867920e-01 1.654224470257759094e-02 1.019012928009033203e-01 1.719412058591842651e-01 6.885524094104766846e-02 -1.263353377580642700e-01 -1.146431732922792435e-02 -1.783206313848495483e-01 -2.555790245532989502e-01 2.713041603565216064e-01 2.121578007936477661e-01 -1.660580784082412720e-01 1.802662387490272522e-02 1.156436931341886520e-02 1.326671689748764038e-01 -2.643308341503143311e-01 1.159824728965759277e-01 5.595097690820693970e-02 -2.360144406557083130e-01 1.371887028217315674e-01 -2.332908660173416138e-02 -1.068276315927505493e-01 3.532752096652984619e-01 -2.577900700271129608e-02 1.346346288919448853e-01 -3.148309290409088135e-01 -2.825740277767181396e-01 1.720029860734939575e-01 -1.594917923212051392e-01 2.479448355734348297e-02 -5.289236083626747131e-02 1.078108176589012146e-01
1.928319633007049561e-01 -2.594659924507141113e-01 3.415739238262176514e-01 3.243046104907989502e-01 -6.318128854036331177e-02 -4.379756376147270203e-02 -1.583960652351379395e-01 -1.499355137348175049e-01 2.765199840068817139e-01 5.183207988739013672e-02 1.564873158931732178e-01 -1.021072454750537872e-02 1.110881641507148743e-01 3.634109199047088623e-01 2.036484032869338989e-01 1.528645865619182587e-02 1.762611716985702515e-01 1.435455828905105591e-01 1.308051645755767822e-01 2.450713366270065308e-01 8.666457235813140869e-02 1.081638336181640625e-01 2.275466471910476685e-01 8.770760148763656616e-02 8.312024176120758057e-02 6.360211968421936035e-02 3.073234297335147858e-02 2.492785602807998657e-01 -5.908611044287681580e-02 -4.419572278857231140e-02 -7.179867476224899292e-02 -1.953166872262954712e-01
1.087231189012527466e-01 -2.972326874732971191e-01 1.355920583009719849e-01 2.678487598896026611e-01 -7.303985953330993652e-02 1.201609894633293152e-01 -1.002737879753112793e-01 7.929004728794097900e-02 -3.486940637230873108e-02 6.519716233015060425e-02 4.455507099628448486e-01 9.130107611417770386e-02 -5.565170943737030029e-02 -1.224173307418823242e-01 2.011686563491821289e-01 -1.514958143234252930e-01 -1.502368450164794922e-01 -7.013632915914058685e-03 -1.319313198328018188e-01 1.992858648300170898e-01 1.400060206651687622e-01 -1.955374032258987427e-01 2.593100666999816895e-01 1.424267981201410294e-02 3.535799384117126465e-01 -1.960696727037429810e-01 1.499895304441452026e-01 1.044917926192283630e-01 1.664700955152511597e-01 -7.667714357376098633e-02 6.956719607114791870e-02 -1.985874921083450317e-01
3.499010503292083740e-01 -1.073852330446243286e-01 -7.735859602689743042e-02 2.654585428535938263e-02 2.636954486370086670e-01 -2.617276012897491455e-01 1.121344938874244690e-01 1.993826031684875488e-01 1.209443956613540649e-01 3.511691987514495850e-01 2.714684903621673584e-01 2.522262930870056152e-02 -1.539802998304367065e-01 7.375951856374740601e-02 2.075862884521484375e-01 -5.677706748247146606e-02 6.218700855970382690e-02 2.801063060760498047e-01 -6.276480108499526978e-02 1.850964315235614777e-02 3.409072458744049072e-01 1.638304740190505981e-01 1.033511310815811157e-01 3.203128278255462646e-01 2.278345823287963867e-02 -2.617202140390872955e-02 -3.724352270364761353e-02 -1.010109856724739075e-01 1.001381874084472656e-01 -6.217881292104721069e-02 -9.423740208148956299e-02 -5.217420682311058044e-02
4.009043276309967041e-01 -9.822368621826171875e-02 1.001071631908416748e-01 3.390805423259735107e-01 3.205935359001159668e-01 8.397023193538188934e-03 1.763182226568460464e-03 -6.323586404323577881e-02 -3.202033340930938721e-01 8.920288830995559692e-02 -3.720997273921966553e-02 -9.865065664052963257e-02 -3.863032907247543335e-02 6.516609340906143188e-02 1.880308836698532104e-01 -1.537653654813766479e-01 1.792238950729370117e-01 1.451057046651840210e-01 -1.546956598758697510e-02 1.451061815023422241e-01 2.626631855964660645e-01 -2.220131009817123413e-01 2.615769803524017334e-01 -1.846642643213272095e-01 -2.208024263381958008e-02 -1.481280028820037842e-01 -4.056939110159873962e-02 1.365746557712554932e-01 -7.977827638387680054e-02 -7.724837213754653931e-02 2.224059104919433594e-01 -1.078636720776557922e-01
1.106043457984924316e-01 5.628074705600738525e-02 2.693030834197998047e-01 1.308504343032836914e-01 2.442910224199295044e-01 -3.184146881103515625e-01 2.462780624628067017e-01 -1.144947134889662266e-03 1.413382589817047119e-01 1.955159753561019897e-01 4.158550500869750977e-01 7.361274212598800659e-02 -4.330237582325935364e-02 4.250937141478061676e-03 2.072335481643676758e-01 1.813651472330093384e-01 -4.285969957709312439e-02 2.708197236061096191e-01 4.784132912755012512e-02 2.439737021923065186e-01 1.901189386844635010e-01 1.346011459827423096e-01 5.262874439358711243e-02 2.221149802207946777e-01 1.760679110884666443e-02 -1.562074720859527588e-01 -4.702464118599891663e-02 1.534975469112396240e-01 8.222042769193649292e-02 1.099228486418724060e-01 -9.271124005317687988e-02 -1.940657347440719604e-01
4.146683961153030396e-02 -7.933786511421203613e-02 8.760953694581985474e-02 -9.400676190853118896e-02 3.635624051094055176e-01 -1.603278666734695435e-01 -2.657175362110137939e-01 -1.183308362960815430e-01 -1.757314950227737427e-01 5.336555093526840210e-02 1.997629739344120026e-02 4.612449929118156433e-02 9.468086063861846924e-02 -7.063866127282381058e-03 2.906458675861358643e-01 7.946832478046417236e-02 -2.749558351933956146e-02 3.190257847309112549e-01 -1.283968798816204071e-02 1.228601187467575073e-01 1.978086829185485840e-01 -2.493300884962081909e-01 8.594920486211776733e-02 -4.323292523622512817e-02 1.079469099640846252e-01 -3.777785226702690125e-02 1.601356118917465210e-01 2.024678736925125122e-01 -1.602173149585723877e-01 -2.188650220632553101e-01 3.232445195317268372e-02 -4.628675580024719238e-01
1.848922809585928917e-03 -1.067076176404953003e-01 2.231830954551696777e-01 2.434554696083068848e-01 2.802173420786857605e-02 -7.917568832635879517e-02 -2.000373899936676025e-01 1.742787510156631470e-01 4.451461881399154663e-02 1.833845376968383789e-01 4.574775099754333496e-01 -2.373365312814712524e-01 -9.096605330705642700e-02 2.960193753242492676e-01 1.926729977130889893e-01 -1.338402181863784790e-01 9.606551378965377808e-02 -7.766292244195938110e-02 1.337296813726425171e-01 1.114700138568878174e-01 3.453209698200225830e-01 -1.275903582572937012e-01 -1.145252510905265808e-01 1.766835451126098633e-01 -5.067123100161552429e-02 -1.911084651947021484e-01 -1.928057968616485596e-01 3.692810237407684326e-02 2.199699170887470245e-02 -5.697592720389366150e-02 1.975105404853820801e-01 6.423469632863998413e-02
-9.554885327816009521e-02 9.060882963240146637e-03 1.136009544134140015e-01 5.258583649992942810e-02 1.307552903890609741e-01 -2.810038924217224121e-01 -2.285832911729812622e-02 1.119627058506011963e-02 -1.899230778217315674e-01 7.617812603712081909e-02 6.632738560438156128e-02 -2.168460637331008911e-01 5.321579053997993469e-02 2.528338134288787842e-01 8.419968932867050171e-02 -1.103148311376571655e-01 5.362955927848815918e-01 2.132069766521453857e-01 -5.300031229853630066e-02 1.545484662055969238e-01 7.803931832313537598e-02 -1.323835253715515137e-01 1.419030576944351196e-01 2.576829493045806885e-01 1.679255068302154541e-01 1.366866528987884521e-01 -2.197950333356857300e-01 -1.620992869138717651e-01 2.954807877540588379e-01 -1.046944931149482727e-01 -2.482484653592109680e-02 -9.395300596952438354e-02
1.541998684406280518e-01 -1.085628718137741089e-01 1.899185590445995331e-02 1.378379166126251221e-01 4.394221007823944092e-01 -1.730638146400451660e-01 -1.726782470941543579e-01 -3.754413425922393799e-01 -2.236035466194152832e-01 4.401278495788574219e-01 2.565236687660217285e-01 -1.056832596659660339e-01 8.869157731533050537e-02 -9.889136254787445068e-02 2.280645370483398438e-01 -1.334620863199234009e-01 2.431618236005306244e-02 -5.891608446836471558e-02 3.476981446146965027e-02 -4.495267570018768311e-02 6.610573083162307739e-02 -4.015376791357994080e-02 1.919619888067245483e-01 -4.928249120712280273e-02 8.634112030267715454e-02 -7.322058826684951782e-02 5.067662149667739868e-02 6.173764541745185852e-02 -1.144783273339271545e-01 -1.875395178794860840e-01 -1.345293316990137100e-02 -1.513220369815826416e-01
2.007711082696914673e-01 3.534650057554244995e-02 1.293206363916397095e-01 1.157042980194091797e-01 1.097477599978446960e-01 -3.376638889312744141e-02 -1.208745762705802917e-01 -8.071067929267883301e-02 -1.057912483811378479e-01 1.632620096206665039e-01 2.490942627191543579e-01 -2.797155976295471191e-01 -2.000174820423126221e-01 1.728498749434947968e-02 -1.273778080940246582e-01 1.188143342733383179e-01 2.508627474308013916e-01 9.652240574359893799e-02 8.414304256439208984e-02 1.000687405467033386e-01 1.791577637195587158e-01 -2.611979246139526367e-01 4.083345830440521240e-01 -7.243681699037551880e-02 3.187216222286224365e-01 -4.395312070846557617e-02 -2.237102240324020386e-01 -1.051180437207221985e-01 2.803684584796428680e-02 -2.110711634159088135e-01 4.813680425286293030e-02 -2.670652568340301514e-01
6.372331827878952026e-02 -1.083168312907218933e-01 -4.738263040781021118e-02 1.190458759665489197e-01 2.912501096725463867e-01 -2.347088456153869629e-01 -1.089562699198722839e-01 -3.613377362489700317e-02 -2.811613678932189941e-01 -7.434983272105455399e-03 1.589633822441101074e-01 -8.877620846033096313e-02 -5.078299716114997864e-02 -6.744204461574554443e-02 5.325784161686897278e-02 -8.256728202104568481e-02 6.073997542262077332e-02 2.550494074821472168e-01 -1.144007369875907898e-01 2.815387845039367676e-01 3.483133018016815186e-01 -1.515193581581115723e-01 2.468003891408443451e-02 7.060530781745910645e-02 2.898027300834655762e-01 9.097035229206085205e-02 -3.394556343555450439e-01 -2.370100235566496849e-03 8.801151067018508911e-02 -2.778241634368896484e-01 2.617423832416534424e-01 -1.172823905944824219e-01
2.295263260602951050e-01 -2.270888909697532654e-02 -5.544640589505434036e-03 -4.426397848874330521e-03 1.889606267213821411e-01 -4.434469938278198242e-01 1.867361366748809814e-02 2.224548906087875366e-01 1.169800199568271637e-02 1.977431476116180420e-01 3.260369300842285156e-01 -5.089460313320159912e-02 -2.068491429090499878e-01 8.884945511817932129e-02 7.351000607013702393e-02 7.775832712650299072e-02 1.365767121315002441e-01 1.170969232916831970e-01 5.610223114490509033e-02 -5.349671095609664917e-02 1.360850036144256592e-01 3.565210476517677307e-02 -1.252637803554534912e-01 1.901394873857498169e-01 9.963850677013397217e-02 -4.938978552818298340e-01 -8.920107036828994751e-02 3.712328849360346794e-03 -6.654294207692146301e-03 -2.764273285865783691e-01 -7.022121548652648926e-02 3.279681876301765442e-02
-4.463285580277442932e-02 6.486734002828598022e-02 5.676955729722976685e-02 2.453338205814361572e-01 -6.648841500282287598e-02 -3.055366277694702148e-01 1.735023111104965210e-01 -4.025212824344635010e-01 -3.319821357727050781e-01 2.520227432250976562e-01 2.420762479305267334e-01 -1.516992300748825073e-01 1.036113947629928589e-01 2.270458266139030457e-02 7.148755341768264771e-02 -2.618488073348999023e-01 1.954809576272964478e-01 1.524207442998886108e-01 5.266143381595611572e-02 1.921021342277526855e-01 2.182914316654205322e-01 -1.695916503667831421e-01 1.192801073193550110e-01 1.159715205430984497e-01 1.035947427153587341e-01 1.293638646602630615e-01 -2.902470715343952179e-02 -1.144153922796249390e-01 1.213756576180458069e-01 -1.726079583168029785e-01 -8.797464519739151001e-02 3.668047860264778137e-02
3.147055581212043762e-02 -5.425267666578292847e-02 -1.326007694005966187e-01 5.683571100234985352e-02 2.825563251972198486e-01 -1.483654081821441650e-01 -4.625655338168144226e-02 -2.756530046463012695e-01 -4.828716814517974854e-02 3.914818167686462402e-01 1.489026099443435669e-01 -1.956004202365875244e-01 1.493950933218002319e-01 1.288567334413528442e-01 2.525121867656707764e-01 -2.950185239315032959e-01 2.798849046230316162e-01 7.906459271907806396e-02 9.031445533037185669e-02 -4.607661813497543335e-02 -1.546505838632583618e-01 -7.561451941728591919e-02 2.288380861282348633e-01 1.774090081453323364e-01 2.258713096380233765e-01 -6.946765631437301636e-02 7.868330925703048706e-02 -6.870894692838191986e-03 -1.681763976812362671e-01 -2.579806447029113770e-01 2.078368328511714935e-02 -1.544121801853179932e-01
2.844394147396087646e-01 -2.915328443050384521e-01 2.562828920781612396e-02 3.481731414794921875e-01 8.586470037698745728e-02 -6.896971911191940308e-02 -1.997139155864715576e-01 2.413055449724197388e-01 4.836156032979488373e-03 1.530082225799560547e-01 1.483640670776367188e-01 -1.017101630568504333e-01 -1.795947998762130737e-01 7.570198178291320801e-02 2.731003463268280029e-01 2.942264825105667114e-02 -9.544044733047485352e-02 2.204741090536117554e-01 2.365840822458267212e-01 1.034702882170677185e-01 3.124422430992126465e-01 -2.786438353359699249e-02 -7.464512437582015991e-02 5.101309344172477722e-02 -6.034194678068161011e-02 -4.252466559410095215e-02 -6.723015010356903076e-02 -3.531114012002944946e-02 -8.573707193136215210e-02 -3.881203234195709229e-01 1.406475454568862915e-01 -1.131319105625152588e-01
-8.871191740036010742e-02 -1.374912913888692856e-02 1.991894841194152832e-01 -1.921699568629264832e-02 3.590410649776458740e-01 -3.655793145298957825e-02 -8.091386407613754272e-02 -1.021330878138542175e-01 -1.987283676862716675e-01 4.597252607345581055e-02 3.104455173015594482e-01 -2.849992513656616211e-01 -2.667262405157089233e-02 -1.365660578012466431e-01 -1.271501556038856506e-02 -9.403064101934432983e-02 2.249040007591247559e-01 1.903440505266189575e-01 -9.502559900283813477e-02 7.337021525017917156e-04 1.259860098361968994e-01 2.005305700004100800e-02 2.667903304100036621e-01 2.980014123022556305e-02 4.400593414902687073e-02 1.832179352641105652e-02 -5.820288509130477905e-02 3.833116888999938965e-01 2.226434946060180664e-01 -2.255656123161315918e-01 7.620884478092193604e-02 -3.377417623996734619e-01
1.735942959785461426e-01 1.064225472509860992e-02 -1.346116214990615845e-01 1.250502280890941620e-02 3.324783444404602051e-01 -6.218497455120086670e-02 9.938326478004455566e-02 -4.100458696484565735e-02 -1.264429390430450439e-01 4.451069831848144531e-01 3.745167553424835205e-01 -2.918280363082885742e-01 7.014896720647811890e-02 2.481834888458251953e-01 1.735309809446334839e-01 -1.492980867624282837e-01 -1.350047718733549118e-02 2.287707775831222534e-01 -1.092111021280288696e-01 1.319378316402435303e-01 1.637441962957382202e-01 -8.186162263154983521e-02 1.393843591213226318e-01 -7.920282334089279175e-02 1.057567372918128967e-01 -6.910385936498641968e-02 -1.375876814126968384e-01 3.042110055685043335e-02 -2.322139590978622437e-02 1.357686817646026611e-01 1.942272335290908813e-01 -1.829610615968704224e-01
1.605722904205322266e-01 -2.961806058883666992e-01 2.997735738754272461e-01 1.828110069036483765e-01 -1.612713783979415894e-01 -1.372691616415977478e-02 1.713897138833999634e-01 3.057000227272510529e-02 -2.813344821333885193e-03 2.140203714370727539e-01 4.629859328269958496e-01 3.284328803420066833e-02 -1.536918729543685913e-01 -2.873498201370239258e-01 2.060590833425521851e-01 -2.339779436588287354e-01 4.466466605663299561e-02 4.868420213460922241e-02 4.513239488005638123e-03 1.227227970957756042e-01 1.339050941169261932e-02 -9.281317144632339478e-02 1.179440692067146301e-02 6.757874786853790283e-02 2.052739113569259644e-01 2.110252901911735535e-02 5.540015920996665955e-02 2.017372399568557739e-01 1.505724787712097168e-01 -3.114769458770751953e-01 -5.358890444040298462e-02 1.421230286359786987e-02
2.203672425821423531e-03 -3.823716938495635986e-01 1.075762584805488586e-01 2.002896964550018311e-01 5.037333965301513672e-01 -8.633384853601455688e-02 -1.513006687164306641e-01 6.591770797967910767e-02 1.175073534250259399e-02 2.546986937522888184e-01 1.485375314950942993e-01 -2.827054262161254883e-01 1.320892870426177979e-01 -5.365593824535608292e-03 3.409103751182556152e-01 -5.394222587347030640e-02 1.027545798569917679e-02 1.498873531818389893e-01 -7.287016510963439941e-02 2.361735999584197998e-01 8.585587888956069946e-02 2.552281133830547333e-02 -1.245049238204956055e-01 1.243455857038497925e-01 -5.871988832950592041e-02 -2.000095397233963013e-01 1.010684445500373840e-01 1.111234053969383240e-01 -1.967182196676731110e-02 -4.658639803528785706e-02 -7.109081000089645386e-02 -1.174187362194061279e-01
2.901437878608703613e-01 -2.524351179599761963e-01 4.542274773120880127e-01 8.476944267749786377e-02 3.724956512451171875e-02 -1.413404643535614014e-01 1.388298869132995605e-01 2.732666209340095520e-02 -8.949632942676544189e-02 -4.655419662594795227e-02 4.008676111698150635e-01 1.406446397304534912e-01 -1.784377545118331909e-01 -1.755985021591186523e-01 4.716097190976142883e-02 -1.636191457509994507e-01 -1.139809638261795044e-01 8.875438570976257324e-02 6.757672876119613647e-03 3.426327183842658997e-02 -1.288137957453727722e-02 -8.659607172012329102e-02 5.145161226391792297e-02 1.064252033829689026e-01 2.616899907588958740e-01 -6.020816415548324585e-02 7.334969192743301392e-02 -1.034755855798721313e-01 2.342285364866256714e-01 -3.537320196628570557e-01 -3.256061300635337830e-02 4.365725070238113403e-02
5.820762738585472107e-02 5.838751792907714844e-02 -1.605536192655563354e-01 8.703668415546417236e-02 1.560160368680953979e-01 -4.778843745589256287e-02 7.819492369890213013e-02 -6.760551035404205322e-02 -1.922229230403900146e-01 4.081787467002868652e-01 2.660977840423583984e-01 -1.288902610540390015e-01 2.129475027322769165e-01 1.007403433322906494e-01 1.838558912277221680e-01 -2.557643316686153412e-02 1.383611559867858887e-01 8.536092936992645264e-02 -7.732915878295898438e-02 6.702821701765060425e-02 3.795843124389648438e-01 2.895130403339862823e-02 2.441193014383316040e-01 -3.917636722326278687e-02 4.159989953041076660e-01 -1.476923078298568726e-01 -1.297151893377304077e-01 -6.824734807014465332e-02 -1.057928279042243958e-01 -6.674249470233917236e-02 1.262553781270980835e-01 -2.251985967159271240e-01
1.796317547559738159e-01 -7.106332480907440186e-02 -2.790887840092182159e-02 -4.636135324835777283e-02 9.109694510698318481e-02 -2.376473322510719299e-02 1.309420764446258545e-01 1.072834208607673645e-01 -4.613441601395606995e-02 1.969773471355438232e-01 2.101681530475616455e-01 6.586138904094696045e-02 -1.458415687084197998e-01 2.045391798019409180e-01 2.432739436626434326e-01 7.979901880025863647e-02 1.759929582476615906e-02 5.195931196212768555e-01 2.815313264727592468e-02 2.196640223264694214e-01 2.307984381914138794e-01 1.692127287387847900e-01 7.046613097190856934e-02 3.628486692905426025e-01 -1.357623040676116943e-01 -1.132759600877761841e-01 -1.764022260904312134e-01 6.150606274604797363e-02 1.939020156860351562e-01 -2.098054885864257812e-01 -9.710475802421569824e-02 -9.526707231998443604e-02
1.701861470937728882e-01 -1.358322501182556152e-01 -3.583369776606559753e-02 1.971850544214248657e-01 8.199607580900192261e-02 -1.586835086345672607e-01 -1.725429296493530273e-01 5.162389576435089111e-02 4.274078831076622009e-02 3.187271654605865479e-01 1.466575451195240021e-02 2.545892000198364258e-01 -1.158450096845626831e-01 -2.971512377262115479e-01 -1.528761833906173706e-01 -1.481153666973114014e-01 -4.070760682225227356e-02 1.497014909982681274e-01 -1.174219325184822083e-01 4.644147586077451706e-03 3.835290968418121338e-01 -1.649766266345977783e-01 1.102660968899726868e-01 9.620330296456813812e-03 1.599877476692199707e-01 -1.417042762041091919e-01 -1.355287581682205200e-01 -1.374064385890960693e-01 5.610622838139533997e-02 -4.690506756305694580e-01 -1.040961127728223801e-02 -4.447530210018157959e-02
-7.163844257593154907e-02 -1.283631622791290283e-01 1.302362382411956787e-01 -9.801536053419113159e-02 -1.279306411743164062e-01 -2.392119914293289185e-01 -4.527474567294120789e-02 -2.172504365444183350e-01 9.641691297292709351e-02 -3.876046836376190186e-02 4.914214611053466797e-01 -4.140971601009368896e-02 -1.226862296462059021e-01 2.935717105865478516e-01 2.952873110771179199e-01 1.854561269283294678e-02 1.485748142004013062e-01 2.339419871568679810e-01 8.447254449129104614e-02 1.038364246487617493e-01 1.557436436414718628e-01 -2.001868560910224915e-02 1.035435497760772705e-01 -9.710197150707244873e-02 1.953454874455928802e-02 -5.308429896831512451e-02 -4.945595562458038330e-02 -3.606500104069709778e-02 -1.008689254522323608e-01 -2.706890404224395752e-01 -3.940014839172363281e-01 3.232091292738914490e-02
1.654527187347412109e-01 -2.923893332481384277e-01 2.271386682987213135e-01 2.921340763568878174e-01 -6.852706521749496460e-02 9.699597954750061035e-02 -3.017748333513736725e-02 8.898177742958068848e-02 -2.888484299182891846e-02 7.527697831392288208e-02 3.928983509540557861e-01 2.238040976226329803e-02 -1.752327010035514832e-02 -1.892193220555782318e-02 3.052398562431335449e-01 -1.879913210868835449e-01 -6.682618521153926849e-03 -1.071956902742385864e-01 2.023239433765411377e-02 1.948731392621994019e-01 1.282853186130523682e-01 -9.281409531831741333e-02 2.889153063297271729e-01 -3.081676363945007324e-02 3.110101819038391113e-01 -1.006481274962425232e-01 1.721147894859313965e-01 2.071528695523738861e-02 1.288127899169921875e-01 -2.808552980422973633e-01 -1.488003693521022797e-02 -2.114269435405731201e-01
2.440290749073028564e-01 4.769261553883552551e-02 4.479712247848510742e-02 -1.040113195776939392e-01 1.625393480062484741e-01 -3.238499462604522705e-01 2.390205264091491699e-01 1.267395466566085815e-01 -7.855851948261260986e-02 3.122261762619018555e-01 2.696733474731445312e-01 1.023778021335601807e-01 -7.275151461362838745e-02 3.882287815213203430e-02 8.531470596790313721e-02 1.504303365945816040e-01 1.432539373636245728e-01 3.233247995376586914e-01 -1.030363067984580994e-01 9.463865309953689575e-02 2.101161777973175049e-01 -1.213220804929733276e-01 -6.704370677471160889e-02 2.444289326667785645e-01 1.327185658738017082e-03 -3.428447544574737549e-01 -1.486709415912628174e-01 9.491335600614547729e-02 -1.357732415199279785e-01 -2.252970784902572632e-01 1.002035140991210938e-01 4.071002453565597534e-02
1.576058268547058105e-01 4.780316352844238281e-02 2.156033813953399658e-01 2.359381318092346191e-01 -8.760417252779006958e-02 -1.302365213632583618e-01 -1.640782505273818970e-02 -8.637178689241409302e-03 2.347041368484497070e-01 6.462673097848892212e-02 -1.054759835824370384e-03 -1.245332211256027222e-01 5.795316025614738464e-02 -1.347369998693466187e-01 -7.867397367954254150e-02 2.276260964572429657e-02 5.820843577384948730e-01 1.033868044614791870e-01 -3.045693412423133850e-02 1.856813728809356689e-01 8.605678379535675049e-02 -8.046312630176544189e-02 -6.932595372200012207e-02 1.490995734930038452e-01 2.734506689012050629e-02 -2.482121139764785767e-01 2.268803715705871582e-01 3.077030181884765625e-01 7.389753311872482300e-02 -2.891920208930969238e-01 -8.004621416330337524e-02 -1.135999783873558044e-01
-9.456050395965576172e-02 -1.314673125743865967e-01 8.899729698896408081e-02 2.241105735301971436e-01 1.306936293840408325e-01 4.791526496410369873e-02 4.375397413969039917e-02 -1.092208112822845578e-04 6.380123645067214966e-02 4.288723766803741455e-01 2.022589743137359619e-01 -3.801795840263366699e-02 -1.950890570878982544e-01 2.433649152517318726e-01 3.488916456699371338e-01 -1.519004553556442261e-01 2.070496231317520142e-02 3.621448278427124023e-01 1.548651419579982758e-02 4.416246339678764343e-02 3.195417523384094238e-01 1.508039832115173340e-01 -1.084570512175559998e-01 1.554942876100540161e-01 -6.359933316707611084e-02 -2.521198391914367676e-01 1.230640485882759094e-01 6.173482164740562439e-02 1.562724411487579346e-01 -1.223950833082199097e-01 2.982580102980136871e-02 2.194483764469623566e-02
2.654498815536499023e-01 -1.875364035367965698e-01 7.581580430269241333e-02 -6.790412962436676025e-02 -3.419945016503334045e-02 -3.917752206325531006e-01 -1.384373754262924194e-01 4.639049246907234192e-02 -7.269956171512603760e-02 5.240112543106079102e-02 2.081612199544906616e-01 -3.125422894954681396e-01 5.841032043099403381e-02 9.067519754171371460e-02 2.492081001400947571e-02 -3.187678009271621704e-02 -1.418750546872615814e-02 1.579684466123580933e-01 1.310193724930286407e-02 1.872542947530746460e-01 3.212496340274810791e-01 1.707056760787963867e-01 2.810303866863250732e-01 1.789466291666030884e-01 3.397023677825927734e-01 -6.850986182689666748e-02 2.832034528255462646e-01 -1.298136562108993530e-01 3.593385592103004456e-02 1.395367383956909180e-01 4.783852398395538330e-02 -4.227529093623161316e-02
2.619727849960327148e-01 -1.204569488763809204e-01 2.557595670223236084e-01 1.769500374794006348e-01 -1.497825141996145248e-02 3.180760890245437622e-02 -9.270415455102920532e-02 2.055729180574417114e-02 6.619472801685333252e-02 1.540697067975997925e-01 4.022673964500427246e-01 6.952314171940088272e-03 -1.902919635176658630e-02 -1.865395717322826385e-02 3.063053786754608154e-01 -9.119572490453720093e-02 -9.328336268663406372e-02 -1.923021078109741211e-01 -6.475155800580978394e-02 3.402492403984069824e-01 -2.226111973868682981e-04 -2.824784489348530769e-03 2.638433277606964111e-01 2.104927413165569305e-02 2.682264447212219238e-01 -2.493422329425811768e-01 7.987631857395172119e-02 -1.951574580743908882e-03 1.510226577520370483e-01 -2.645868360996246338e-01 -1.977915130555629730e-02 -2.182477861642837524e-01
3.695711791515350342e-01 -7.035813480615615845e-02 -4.895566776394844055e-02 2.574634253978729248e-01 1.750080734491348267e-01 -1.344761699438095093e-01 -9.898096323013305664e-02 -1.980775594711303711e-01 -3.950628917664289474e-03 3.046019673347473145e-01 -1.899067498743534088e-02 -7.449779659509658813e-02 -1.012963801622390747e-01 4.352128878235816956e-02 6.676582992076873779e-02 4.882120527327060699e-03 3.447506725788116455e-01 4.058189690113067627e-01 9.662506729364395142e-02 -1.761560887098312378e-01 -1.251236051321029663e-01 2.184481732547283173e-02 1.604908108711242676e-01 2.345461547374725342e-01 -2.565048635005950928e-01 -8.677902817726135254e-02 -1.676287204027175903e-01 -8.711846917867660522e-02 1.502484977245330811e-01 -1.194245070219039917e-01 -7.654575258493423462e-02 -6.459258496761322021e-02
1.582705229520797729e-02 9.159491956233978271e-02 3.840288519859313965e-02 1.245964616537094116e-01 1.059557311236858368e-03 -3.811060786247253418e-01 -1.036547720432281494e-01 -2.279099225997924805e-01 1.669538319110870361e-01 1.602092199027538300e-02 1.450651586055755615e-01 -1.665078401565551758e-01 -3.846465945243835449e-01 -1.019278317689895630e-01 3.878803551197052002e-01 2.211836539208889008e-02 2.891131639480590820e-01 2.577733993530273438e-01 -1.752567738294601440e-01 6.396958231925964355e-02 9.366308897733688354e-02 -5.756780877709388733e-02 6.357267498970031738e-02 2.870727777481079102e-01 7.233943790197372437e-02 8.217469602823257446e-02 1.639954559504985809e-02 -1.829756945371627808e-01 -7.474577426910400391e-02 -4.797749593853950500e-02 2.998051233589649200e-02 -2.057839483022689819e-01
8.803597837686538696e-02 -3.769315779209136963e-02 -2.404824271798133850e-02 -3.976802807301282883e-03 3.501518368721008301e-01 -1.520793288946151733e-01 9.537880867719650269e-02 1.032794713973999023e-01 2.702700672671198845e-03 3.113709688186645508e-01 3.045786917209625244e-01 2.267333865165710449e-02 -1.162636354565620422e-01 8.575726300477981567e-02 3.494477570056915283e-01 1.264502257108688354e-01 6.492534279823303223e-02 2.249706238508224487e-01 -1.268316507339477539e-01 2.190074324607849121e-01 3.587847650051116943e-01 3.340179566293954849e-03 4.241434112191200256e-02 3.617622852325439453e-01 -6.855197716504335403e-03 -5.274675413966178894e-02 -2.302639633417129517e-01 -4.975960403680801392e-02 1.138283759355545044e-01 -1.272573173046112061e-01 -2.335776388645172119e-02 -8.491361886262893677e-02
-1.579867452383041382e-01 -3.301677852869033813e-02 2.490951716899871826e-01 -2.860192768275737762e-02 1.057180017232894897e-01 -2.031449377536773682e-01 -2.651807963848114014e-01 -8.869896084070205688e-02 -2.798254489898681641e-01 1.668508052825927734e-01 1.983819305896759033e-01 -2.488732337951660156e-01 -1.132176369428634644e-01 1.555128395557403564e-01 -1.093436498194932938e-03 -2.237917631864547729e-01 2.699374854564666748e-01 1.476234197616577148e-01 -1.507696956396102905e-01 -7.020680606365203857e-02 1.674880087375640869e-01 -3.098779171705245972e-02 -1.031907368451356888e-02 2.812302708625793457e-01 1.193526238203048706e-01 9.338153153657913208e-02 -1.336534619331359863e-01 2.982669770717620850e-01 1.883592605590820312e-01 -2.359689474105834961e-01 1.410714089870452881e-01 -1.206137090921401978e-01
1.952702850103378296e-01 -2.503269314765930176e-01 1.159422770142555237e-01 2.555266022682189941e-01 8.572996407747268677e-02 7.871946692466735840e-02 -1.171307042241096497e-01 1.798674911260604858e-01 4.807798191905021667e-02 2.273394763469696045e-01 3.457809984683990479e-01 6.196676567196846008e-02 9.604115039110183716e-03 -6.837744265794754028e-02 3.072805404663085938e-01 -1.834876090288162231e-01 -4.893767833709716797e-02 -2.395763248205184937e-02 -4.108255356550216675e-02 3.387061953544616699e-01 4.943946003913879395e-02 5.172991007566452026e-02 3.356031477451324463e-01 -3.249597176909446716e-02 2.019324302673339844e-01 -1.323245763778686523e-01 9.450569003820419312e-02 4.680243134498596191e-02 9.560717642307281494e-02 -3.091968595981597900e-01 -1.134619265794754028e-01 -1.593292504549026489e-01
1.444056332111358643e-01 -2.866730093955993652e-01 1.521995365619659424e-01 3.005851805210113525e-01 -1.394007951021194458e-01 -1.954531222581863403e-01 -2.247487604618072510e-01 9.426817297935485840e-02 -1.758527010679244995e-02 2.316772192716598511e-01 1.739964485168457031e-01 1.680309325456619263e-01 -6.277584284543991089e-02 -1.168077588081359863e-01 1.909117400646209717e-02 2.097462415695190430e-01 -2.489609718322753906e-01 1.673954278230667114e-01 9.308179467916488647e-02 1.567225903272628784e-01 4.170092940330505371e-01 -2.093841880559921265e-02 2.608682587742805481e-02 2.533326484262943268e-02 1.063822284340858459e-01 -1.424761563539505005e-01 1.198245026171207428e-02 3.290477693080902100e-01 1.854583024978637695e-01 -1.248477399349212646e-01 -5.120038241147994995e-02 2.141630277037620544e-02
3.241753280162811279e-01 6.852991878986358643e-02 -6.695619970560073853e-02 4.780931025743484497e-02 2.707237005233764648e-01 2.133056148886680603e-02 5.153024196624755859e-02 -1.878772377967834473e-01 7.651713490486145020e-02 6.612745672464370728e-02 4.985301792621612549e-01 -1.285572201013565063e-01 -9.181309491395950317e-02 -1.785071752965450287e-02 -1.946531832218170166e-01 -1.608925908803939819e-01 2.009956240653991699e-01 3.324482440948486328e-01 -2.280923277139663696e-01 -4.824832454323768616e-02 1.070950329303741455e-01 -1.596841812133789062e-01 3.907259181141853333e-02 -1.040563508868217468e-01 1.298724859952926636e-01 -7.269063591957092285e-02 -1.311685889959335327e-01 1.315638888627290726e-02 -9.443891793489456177e-02 -3.463343679904937744e-01 -1.426356472074985504e-02 -2.715539000928401947e-02
1.502908766269683838e-01 -1.375282462686300278e-02 2.941561937332153320e-01 1.386860162019729614e-01 1.034706383943557739e-01 -2.640557289123535156e-01 -8.283767104148864746e-02 -1.035446822643280029e-01 -1.908584684133529663e-01 2.673379182815551758e-01 1.077715381979942322e-01 -8.026803284883499146e-02 -1.497990339994430542e-01 1.419979929924011230e-01 9.958415478467941284e-02 -3.262185454368591309e-01 7.376297563314437866e-02 -1.370832175016403198e-01 3.119311332702636719e-01 -1.078612171113491058e-02 1.167464032769203186e-01 -2.432076781988143921e-01 1.279649138450622559e-01 -2.310339212417602539e-01 2.084595859050750732e-01 -6.002066656947135925e-02 -3.152742981910705566e-02 2.208284139633178711e-01 -4.828676208853721619e-02 -1.188333109021186829e-01 -1.050163358449935913e-01 -3.163446485996246338e-01
1.938209403306245804e-03 -2.736637294292449951e-01 4.830713272094726562e-01 6.761755049228668213e-02 1.456205397844314575e-01 -8.162955194711685181e-02 1.568649262189865112e-01 -1.215440928936004639e-01 -1.152991354465484619e-01 1.117775216698646545e-01 1.962542384862899780e-01 -4.222954809665679932e-02 1.516892313957214355e-01 -5.770658608525991440e-04 2.284871190786361694e-01 -1.423831582069396973e-01 3.737533390522003174e-01 1.210784465074539185e-01 -7.777173072099685669e-02 1.102216765284538269e-01 1.167772561311721802e-01 6.597515940666198730e-02 2.432423084974288940e-02 1.246031839400529861e-02 2.473970204591751099e-01 -3.537978231906890869e-01 7.035798579454421997e-02 2.781083807349205017e-02 -8.548164367675781250e-02 -8.149156719446182251e-02 5.593117699027061462e-02 2.405950725078582764e-01
2.096896171569824219e-01 1.618020087480545044e-01 -3.456408530473709106e-02 1.762760281562805176e-01 3.521338701248168945e-01 -1.188584789633750916e-01 -2.444714158773422241e-01 -9.759858995676040649e-02 -1.554047018289566040e-01 -1.227542944252490997e-02 2.748897671699523926e-01 -1.734135150909423828e-01 -2.820255756378173828e-01 -8.774782717227935791e-02 -5.710315704345703125e-02 -1.920109093189239502e-01 2.878819704055786133e-01 1.780805438756942749e-01 5.427173152565956116e-02 -8.342982828617095947e-02 -4.228411987423896790e-02 -2.645078599452972412e-01 1.900880634784698486e-01 6.305190175771713257e-02 2.100444734096527100e-01 -6.108209490776062012e-02 -1.048890352249145508e-01 3.238282501697540283e-01 -5.154050886631011963e-03 -7.820912450551986694e-02 -9.467171132564544678e-02 -1.329733133316040039e-01
4.706320762634277344e-01 -1.227287426590919495e-01 1.217969134449958801e-01 1.273020654916763306e-01 5.036433041095733643e-02 -1.529688481241464615e-02 -6.380059570074081421e-02 -3.041878342628479004e-01 -1.058505848050117493e-01 9.378718584775924683e-02 1.907290965318679810e-01 1.534236818552017212e-01 6.420429050922393799e-02 2.653186768293380737e-02 4.884232580661773682e-02 -8.345325291156768799e-02 4.949307739734649658e-01 5.682042613625526428e-02 -8.967209607362747192e-02 8.109902590513229370e-02 8.855709433555603027e-02 -7.684656418859958649e-03 -3.417985141277313232e-02 -3.080448210239410400e-01 1.191101595759391785e-01 -1.906058341264724731e-01 1.676628179848194122e-02 2.152002900838851929e-01 6.108918786048889160e-02 -1.938191652297973633e-01 -4.300443083047866821e-02 -1.786524951457977295e-01
1.354231834411621094e-01 -3.013393580913543701e-01 4.043295979499816895e-01 2.217829413712024689e-02 -1.184412539005279541e-01 8.771698176860809326e-02 5.063217133283615112e-02 -3.340725228190422058e-02 -7.866509258747100830e-02 1.377369612455368042e-01 4.169274866580963135e-01 1.562605611979961395e-02 -1.215092688798904419e-01 -2.007966935634613037e-01 1.073623299598693848e-01 -2.976666986942291260e-01 3.513253480195999146e-02 -1.077172234654426575e-01 2.314532175660133362e-02 2.698410451412200928e-01 1.427024006843566895e-01 -6.519131362438201904e-02 1.639377325773239136e-01 1.781401485204696655e-01 2.632914185523986816e-01 -1.197825074195861816e-01 1.176568418741226196e-01 -8.568289875984191895e-02 1.826254874467849731e-01 -1.923518329858779907e-01 4.115199670195579529e-02 -2.683297730982303619e-02
4.703069850802421570e-02 7.686042785644531250e-02 -9.386949241161346436e-02 8.638799935579299927e-02 1.120629385113716125e-01 -2.771487534046173096e-01 -1.074419170618057251e-01 -2.170323133468627930e-01 -2.647410333156585693e-01 6.396182626485824585e-02 2.356643080711364746e-01 -1.459134221076965332e-01 7.728204876184463501e-02 -3.850344568490982056e-02 -1.186427623033523560e-01 -3.225857615470886230e-01 4.045627415180206299e-01 9.278493374586105347e-02 -1.443637907505035400e-01 1.757002919912338257e-01 4.208400547504425049e-01 -1.036681979894638062e-01 7.456588093191385269e-03 6.661090254783630371e-02 9.867880493402481079e-02 8.293182402849197388e-02 1.148832961916923523e-02 1.348417848348617554e-01 1.644490212202072144e-01 -1.643258929252624512e-01 -9.722122550010681152e-02 -1.903267353773117065e-01
7.709916215389966965e-03 5.044326186180114746e-02 3.143693134188652039e-02 1.759427785873413086e-01 -9.639442898333072662e-03 -2.106771171092987061e-01 -2.089397460222244263e-01 -2.984441816806793213e-01 3.717790544033050537e-02 3.973242640495300293e-02 4.495570659637451172e-01 2.591551244258880615e-01 -1.147978827357292175e-01 1.516818702220916748e-01 1.035681832581758499e-02 -6.733017414808273315e-02 3.112800121307373047e-01 1.989312022924423218e-01 -3.272401914000511169e-02 2.640538290143013000e-02 -1.637192070484161377e-02 -1.039209067821502686e-01 2.599748373031616211e-01 -2.144496142864227295e-01 1.480435878038406372e-01 2.428193204104900360e-02 -2.104088217020034790e-01 5.517978221178054810e-02 -9.296113997697830200e-02 -1.659408062696456909e-01 -2.305505126714706421e-01 -2.305737584829330444e-01
2.101967036724090576e-01 -1.528999060392379761e-01 2.451410703361034393e-02 1.617655158042907715e-03 -1.405251324176788330e-01 1.466688215732574463e-01 5.267120525240898132e-02 -1.376315653324127197e-01 -5.568716675043106079e-02 -3.195175528526306152e-02 2.720631361007690430e-01 1.490863263607025146e-01 -1.535744518041610718e-01 1.198969334363937378e-01 2.937853932380676270e-01 -3.883622586727142334e-01 1.867567002773284912e-02 3.329838514328002930e-01 1.142750307917594910e-01 -1.277773827314376831e-01 9.482867270708084106e-02 2.164285928010940552e-01 1.682204157114028931e-01 2.131344527006149292e-01 1.298791170120239258e-01 -1.402102708816528320e-01 1.485187374055385590e-02 1.909171342849731445e-01 1.873196512460708618e-01 -3.609550744295120239e-02 2.685427367687225342e-01 -2.037697136402130127e-01
-3.281389549374580383e-02 -1.853220015764236450e-01 1.113357171416282654e-01 4.246239066123962402e-01 1.150121986865997314e-01 6.574188172817230225e-02 -1.366467177867889404e-01 8.796674758195877075e-02 -7.570397853851318359e-02 3.339252993464469910e-02 3.253052532672882080e-01 -1.579620838165283203e-01 9.129124879837036133e-02 1.979590356349945068e-01 8.591383695602416992e-02 -1.087765246629714966e-01 -9.319855272769927979e-02 2.871753573417663574e-01 -7.081538438796997070e-03 8.846677839756011963e-02 3.475803732872009277e-01 5.793140269815921783e-03 -4.562956094741821289e-02 4.042949378490447998e-01 -1.376624312251806259e-02 -7.161534577608108521e-02 5.228475481271743774e-02 -1.828872114419937134e-01 4.049157258123159409e-03 -1.457608044147491455e-01 -1.378559693694114685e-02 -2.742147445678710938e-01
2.613852918148040771e-01 -1.147898510098457336e-01 1.853273659944534302e-01 1.303312331438064575e-01 2.873132824897766113e-01 -3.335748240351676941e-02 -4.768953099846839905e-02 1.105712801218032837e-01 -5.860471725463867188e-02 1.641372740268707275e-01 3.011135458946228027e-01 -2.283139228820800781e-01 -5.796852707862854004e-02 2.595643997192382812e-01 1.870995461940765381e-01 1.254184693098068237e-01 -1.689180284738540649e-01 2.421766966581344604e-01 2.245504558086395264e-01 2.629589661955833435e-02 2.116478085517883301e-01 -1.139044463634490967e-01 -3.393713757395744324e-02 3.351911902427673340e-01 6.009510532021522522e-02 -1.146379336714744568e-01 1.019513700157403946e-02 -3.239107131958007812e-02 -5.182773340493440628e-03 -3.268108665943145752e-01 -1.583556234836578369e-01 -1.223850920796394348e-01
1.095052286982536316e-01 -7.243638485670089722e-02 -9.715995937585830688e-02 -1.203486174345016479e-01 2.683043181896209717e-01 -2.983035147190093994e-01 6.706318259239196777e-02 -9.201531857252120972e-02 1.981845200061798096e-01 6.977996230125427246e-02 1.942413449287414551e-01 -9.294884651899337769e-02 -4.436054229736328125e-01 5.372969433665275574e-03 6.561514455825090408e-03 -2.492364123463630676e-02 2.365733534097671509e-01 4.155639708042144775e-01 4.567191004753112793e-02 2.960425615310668945e-01 4.316589981317520142e-02 -2.339016497135162354e-01 2.096626013517379761e-01 -1.083733979612588882e-02 1.620839387178421021e-01 -4.412271454930305481e-02 1.004406213760375977e-01 5.737793818116188049e-02 1.430562585592269897e-01 -7.712439447641372681e-02 9.811423718929290771e-02 1.522685866802930832e-02
1.713373661041259766e-01 2.174321562051773071e-02 -8.998122066259384155e-03 -1.220115050673484802e-01 5.631999298930168152e-02 -1.760385483503341675e-01 -1.766965836286544800e-01 -1.916310042142868042e-01 3.260325491428375244e-01 8.276811800897121429e-03 7.672892510890960693e-02 -1.772381365299224854e-01 -1.378891319036483765e-01 -2.063199132680892944e-01 4.310725033283233643e-01 -3.515945971012115479e-01 1.879385299980640411e-02 3.637218773365020752e-01 -8.704046905040740967e-02 6.000116467475891113e-02 2.126812487840652466e-01 2.590636536478996277e-02 1.284036487340927124e-01 1.318823844194412231e-01 -6.313253194093704224e-03 -2.589098215103149414e-01 -4.216596111655235291e-02 -5.560144782066345215e-02 8.999676257371902466e-02 -7.743243128061294556e-03 -1.242998018860816956e-01 -1.387297809123992920e-01
7.631451636552810669e-02 -1.404818445444107056e-01 2.391375601291656494e-01 6.737201660871505737e-02 -3.280331194400787354e-02 -2.027965486049652100e-01 6.713273469358682632e-03 -2.392048090696334839e-01 -3.326795101165771484e-01 1.519630700349807739e-01 -1.088889613747596741e-01 1.568640321493148804e-01 8.117047697305679321e-02 3.497406467795372009e-02 2.850411236286163330e-01 -3.210246562957763672e-02 4.611348211765289307e-01 5.240259692072868347e-02 1.741878241300582886e-01 1.362212598323822021e-01 1.106654480099678040e-01 7.510872930288314819e-02 -1.818183064460754395e-01 2.494824230670928955e-01 1.465909332036972046e-01 -9.863606095314025879e-02 -8.070106804370880127e-02 -1.785348653793334961e-01 2.603769600391387939e-01 -1.771800518035888672e-01 -6.800021231174468994e-02 -4.507319256663322449e-02
1.742980480194091797e-01 8.325479924678802490e-02 -3.029458038508892059e-02 -1.055222749710083008e-01 1.033051013946533203e-01 -2.701099812984466553e-01 -2.276463806629180908e-02 -1.761675924062728882e-01 -1.143797785043716431e-01 -4.628263041377067566e-02 8.227191120386123657e-02 2.562865912914276123e-01 9.479446709156036377e-02 1.688579767942428589e-01 1.822115480899810791e-01 -9.185351431369781494e-02 1.067190021276473999e-01 2.717023491859436035e-01 -1.878816634416580200e-01 6.455279886722564697e-02 3.544076979160308838e-01 -1.029913648962974548e-01 9.047394245862960815e-02 6.155412644147872925e-02 5.605533346533775330e-02 -5.276400446891784668e-01 -2.506503760814666748e-01 5.595576390624046326e-02 3.019349835813045502e-02 -2.545666880905628204e-02 -1.327409893274307251e-01 -1.705610901117324829e-01
4.714860916137695312e-01 -3.967477977275848389e-01 8.659502863883972168e-02 7.375667244195938110e-02 9.572959691286087036e-02 -1.249284371733665466e-01 3.648263588547706604e-02 -1.402900665998458862e-01 2.923251688480377197e-01 1.556719988584518433e-01 2.109407633543014526e-01 7.935892045497894287e-02 1.969449073076248169e-01 9.349688142538070679e-02 -4.187362641096115112e-02 -1.667031049728393555e-01 2.828364372253417969e-01 1.561617851257324219e-01 1.211150884628295898e-01 2.283345609903335571e-01 2.303001582622528076e-01 5.547314882278442383e-02 -2.681373851373791695e-03 -1.655795425176620483e-02 7.331458479166030884e-02 1.290389448404312134e-01 6.584529578685760498e-02 3.624580055475234985e-02 -7.717773318290710449e-02 -5.209720134735107422e-02 2.439883202314376831e-01 2.354278601706027985e-02
2.064930796623229980e-01 -1.664707511663436890e-01 5.058926064521074295e-03 9.066514670848846436e-02 2.520382171496748924e-03 -5.932985991239547729e-02 6.460555642843246460e-02 -1.071076914668083191e-01 -2.609753981232643127e-02 5.645537376403808594e-02 2.429563254117965698e-01 3.705598786473274231e-02 -1.367153525352478027e-01 2.914717793464660645e-01 -4.190123826265335083e-02 5.348749458789825439e-03 1.956403106451034546e-01 5.162091255187988281e-01 -2.740045487880706787e-01 -1.245247051119804382e-01 1.257754713296890259e-01 -3.723676130175590515e-02 3.159608691930770874e-02 9.414611756801605225e-02 1.661620736122131348e-01 -4.509733617305755615e-02 -2.471165210008621216e-01 1.095910295844078064e-01 -1.826684176921844482e-01 -1.362775415182113647e-01 -1.763680577278137207e-01 -3.526536524295806885e-01
-1.574531793594360352e-01 -1.829227805137634277e-01 1.859735399484634399e-01 1.712606847286224365e-02 2.450655996799468994e-01 -4.104727506637573242e-02 -3.045304119586944580e-01 -1.058192774653434753e-01 -2.487602382898330688e-01 2.013623118400573730e-01 3.811588510870933533e-02 -1.378224045038223267e-01 -2.191640883684158325e-01 1.321245282888412476e-01 1.559099406003952026e-01 2.974616736173629761e-02 3.835781216621398926e-01 2.355038821697235107e-01 -1.450016945600509644e-01 5.280667170882225037e-02 -5.723072588443756104e-02 -1.713153570890426636e-01 6.837216671556234360e-03 -8.049713447690010071e-03 1.593443602323532104e-01 -1.879373639822006226e-01 -1.387242972850799561e-01 6.983274221420288086e-02 -2.725778892636299133e-02 -2.280160039663314819e-01 3.337915539741516113e-01 -1.396549046039581299e-01
-2.591747045516967773e-02 -4.861298948526382446e-02 -6.486935913562774658e-02 -2.041438780725002289e-02 -5.426730588078498840e-02 -1.953500062227249146e-01 -2.492345683276653290e-02 1.095980629324913025e-01 9.179420769214630127e-02 3.945693671703338623e-01 1.190182343125343323e-01 1.038695126771926880e-01 -3.976094424724578857e-01 -7.925001531839370728e-02 3.797191083431243896e-01 9.948157519102096558e-02 2.386719435453414917e-01 2.385512292385101318e-01 -1.772547960281372070e-01 -5.140970926731824875e-03 3.275397419929504395e-01 -3.528279066085815430e-02 1.118260025978088379e-01 1.821167469024658203e-01 -1.044232249259948730e-01 -1.996332705020904541e-01 6.099838064983487129e-04 -5.531552433967590332e-02 4.998273029923439026e-02 4.916059970855712891e-02 -1.013119239360094070e-02 -2.696803510189056396e-01
1.072068363428115845e-01 -2.765123248100280762e-01 -5.616227164864540100e-02 3.352797031402587891e-01 5.347659438848495483e-02 -2.767432034015655518e-01 1.469352990388870239e-01 2.129894942045211792e-01 -1.827653348445892334e-01 2.103167176246643066e-01 6.620784103870391846e-02 1.185728609561920166e-01 -1.259785741567611694e-01 1.424117088317871094e-01 -9.387913346290588379e-02 5.238280072808265686e-02 3.073059320449829102e-01 4.338574707508087158e-01 -2.369766086339950562e-01 6.961296498775482178e-02 -9.707065671682357788e-02 1.161093562841415405e-01 7.210494577884674072e-02 1.882866024971008301e-01 1.539692878723144531e-01 -6.287764012813568115e-02 2.463350817561149597e-02 6.430482119321823120e-02 1.629784405231475830e-01 5.318732932209968567e-02 -9.460874646902084351e-02 -1.682849824428558350e-01
2.152801454067230225e-01 -1.986681967973709106e-01 3.074612617492675781e-01 4.227176308631896973e-01 8.171466179192066193e-03 -1.969428360462188721e-01 -5.860008671879768372e-02 1.355494707822799683e-01 -3.030508011579513550e-02 3.046796321868896484e-01 2.696513533592224121e-01 2.504910230636596680e-01 -1.117629781365394592e-01 2.495614998042583466e-02 -1.004589442163705826e-02 9.205686300992965698e-02 -6.288372725248336792e-02 -1.706622391939163208e-01 4.477999359369277954e-02 6.562437117099761963e-02 2.171269804239273071e-01 -1.539121121168136597e-01 8.575323969125747681e-02 7.213237136602401733e-02 -3.379194810986518860e-02 -1.039905995130538940e-01 1.483054272830486298e-02 5.558142438530921936e-02 2.894615232944488525e-01 -2.858949825167655945e-02 -8.887821435928344727e-02 -3.144130408763885498e-01
2.312312871217727661e-01 -3.494412302970886230e-01 3.939551413059234619e-01 2.278437465429306030e-01 -8.607622236013412476e-02 -3.762707486748695374e-02 1.951889395713806152e-01 2.861723303794860840e-02 6.846294552087783813e-02 1.059279963374137878e-01 3.364698290824890137e-01 -9.286353737115859985e-02 -1.153624728322029114e-01 -1.772385537624359131e-01 2.407711893320083618e-01 -3.953124955296516418e-02 -3.354911133646965027e-02 -2.606686670333147049e-03 -1.229749694466590881e-01 9.266324341297149658e-03 -6.072003021836280823e-02 -8.979316800832748413e-02 1.779092699289321899e-01 9.012284874916076660e-02 2.592982947826385498e-01 -1.328153759241104126e-01 2.158701419830322266e-01 1.531540453433990479e-01 2.286663353443145752e-01 -9.352535754442214966e-02 1.004665121436119080e-01 -1.834192574024200439e-01
1.558758020401000977e-01 -7.140625268220901489e-03 1.772655248641967773e-01 6.849268078804016113e-02 3.498529195785522461e-01 -2.968505620956420898e-01 -3.831729292869567871e-01 -2.847010036930441856e-03 -2.723245322704315186e-01 1.193594411015510559e-01 4.459169134497642517e-02 1.451494405046105385e-03 -8.054090663790702820e-03 2.062465399503707886e-01 2.317311763763427734e-01 -6.413707882165908813e-02 3.125266730785369873e-01 7.843782752752304077e-02 -7.212834060192108154e-02 1.788144260644912720e-01 8.784136176109313965e-02 -7.148688286542892456e-02 -3.598377853631973267e-02 2.587227523326873779e-02 -1.195434480905532837e-01 -2.406888455152511597e-01 -9.504431486129760742e-02 1.323916167020797729e-01 -3.035784885287284851e-02 7.062080781906843185e-03 2.008855640888214111e-01 -3.089902698993682861e-01
1.535944193601608276e-01 2.231840509921312332e-03 -1.003991886973381042e-01 2.931689471006393433e-02 4.144135415554046631e-01 -9.231734275817871094e-02 -1.335617899894714355e-01 -2.808539569377899170e-01 -4.285690560936927795e-02 2.393920570611953735e-01 2.120465785264968872e-01 -9.483636356890201569e-03 1.827322840690612793e-01 1.307843835093080997e-03 2.806617319583892822e-01 -7.735047489404678345e-02 3.273949921131134033e-01 1.865187138319015503e-01 3.175606727600097656e-01 8.403211086988449097e-02 -1.570791378617286682e-02 -2.057177871465682983e-01 4.754422232508659363e-02 -6.857917457818984985e-02 2.007161378860473633e-01 -9.652429819107055664e-02 -9.466876275837421417e-03 -7.794325053691864014e-02 -1.622665226459503174e-01 -2.196653038263320923e-01 9.346091747283935547e-02 -1.662521213293075562e-01
-5.015277862548828125e-02 -1.962533146142959595e-01 -1.154864355921745300e-01 2.283758819103240967e-01 8.441078662872314453e-02 1.125133335590362549e-01 -1.353968232870101929e-01 -7.142107933759689331e-02 4.205057863146066666e-03 1.031704470515251160e-01 3.936943411827087402e-01 1.109084412455558777e-01 -4.817462060600519180e-03 -8.253306150436401367e-02 2.920869290828704834e-01 8.678989112377166748e-02 -5.687900260090827942e-02 1.023048758506774902e-01 3.938156645745038986e-03 4.400374293327331543e-01 2.214058786630630493e-01 -2.472740113735198975e-01 9.289532154798507690e-02 8.466580510139465332e-02 1.822656840085983276e-01 -2.320754379034042358e-01 3.380120396614074707e-01 2.949247136712074280e-02 1.025092154741287231e-01 -1.425345689058303833e-01 -5.265961587429046631e-02 -5.921978875994682312e-02
1.816519945859909058e-01 -4.121093079447746277e-02 5.634278431534767151e-02 2.965942621231079102e-01 8.833471685647964478e-02 5.476831272244453430e-02 -2.157439440488815308e-01 -2.617785632610321045e-01 -1.118904203176498413e-01 2.346938252449035645e-01 -8.274385705590248108e-03 -4.934691265225410461e-02 -7.178197056055068970e-02 -2.822472751140594482e-01 2.365441173315048218e-01 -3.437881544232368469e-02 1.514037996530532837e-01 2.241374999284744263e-01 -1.039839815348386765e-02 1.347104310989379883e-01 3.477696776390075684e-01 -1.026025488972663879e-01 3.592302203178405762e-01 -2.796925902366638184e-01 -1.270198449492454529e-02 -6.071097031235694885e-02 -1.324510425329208374e-01 1.379497498273849487e-01 1.112978905439376831e-01 -1.567831635475158691e-01 1.369545608758926392e-01 -9.961860626935958862e-02
1.907313615083694458e-01 -3.066317141056060791e-01 2.614754438400268555e-01 2.976254522800445557e-01 -4.378195852041244507e-02 -1.324346214532852173e-01 -1.504750996828079224e-01 -1.864634156227111816e-01 -1.684563905000686646e-01 1.273713111877441406e-01 4.235188364982604980e-01 -7.514799386262893677e-02 -3.014188958331942558e-03 1.249365210533142090e-01 2.447317838668823242e-01 -1.139529198408126831e-01 -1.207582578063011169e-01 -4.476191848516464233e-02 1.386341154575347900e-01 3.126158118247985840e-01 5.593426898121833801e-02 1.795070129446685314e-03 -4.667061939835548401e-02 1.190247982740402222e-01 -7.669016718864440918e-02 1.849162429571151733e-01 2.650645561516284943e-02 1.710790693759918213e-01 2.473086416721343994e-01 -1.477820277214050293e-01 8.083134144544601440e-02 -7.124250382184982300e-02
1.848383843898773193e-01 -6.304378062486648560e-02 3.791479468345642090e-01 1.123860105872154236e-01 1.122284978628158569e-01 -1.651169061660766602e-01 -1.570167765021324158e-02 -1.183288395404815674e-01 -4.973015487194061279e-01 3.264156579971313477e-01 4.606609418988227844e-02 -1.084337607026100159e-01 -1.580279320478439331e-01 -5.697294697165489197e-02 5.711098387837409973e-02 -1.931900084018707275e-01 1.301241666078567505e-01 6.835216283798217773e-02 2.175246924161911011e-01 2.262197621166706085e-02 6.971225142478942871e-02 -3.225458562374114990e-01 1.260654479265213013e-01 -3.823022171854972839e-02 -3.631829842925071716e-02 -1.581418067216873169e-01 -2.873358083888888359e-03 1.248391997069120407e-02 1.130594592541456223e-02 -1.457200050354003906e-01 1.238090917468070984e-01 -2.365696281194686890e-01
2.226241976022720337e-01 1.688915044069290161e-01 5.253071337938308716e-02 2.365172356367111206e-01 -6.073399446904659271e-03 -1.213756278157234192e-01 4.333166033029556274e-02 -1.758293956518173218e-01 -1.911461949348449707e-01 2.411368191242218018e-01 2.165090590715408325e-01 -1.468035429716110229e-01 -1.129213497042655945e-01 -1.473260819911956787e-01 1.633375734090805054e-01 -2.894884943962097168e-01 1.888900995254516602e-01 5.458927899599075317e-02 -1.171053200960159302e-01 5.042107775807380676e-02 1.341485828161239624e-01 -5.492569506168365479e-02 3.940966129302978516e-01 6.667371839284896851e-02 2.212361991405487061e-01 -2.652848064899444580e-01 -2.506004273891448975e-01 1.789832413196563721e-01 -8.434835821390151978e-02 -4.507017135620117188e-02 2.076588571071624756e-01 -7.409790903329849243e-02
-1.659026741981506348e-02 -2.555984258651733398e-01 3.403106238692998886e-03 -7.454135268926620483e-02 -5.784477666020393372e-02 -1.614803448319435120e-02 -1.735536754131317139e-01 -7.164348661899566650e-02 1.615545898675918579e-02 8.114391565322875977e-02 1.097088828682899475e-01 -2.478157132863998413e-01 -3.794151544570922852e-01 4.988684877753257751e-02 3.267846405506134033e-01 2.468998283147811890e-01 1.862821877002716064e-01 2.373344898223876953e-01 1.279237419366836548e-01 -5.569470115005970001e-03 3.685886263847351074e-01 -1.928189210593700409e-02 5.920360237360000610e-02 1.121496856212615967e-01 2.921332120895385742e-01 -2.157900631427764893e-01 1.376446932554244995e-01 -1.640934050083160400e-01 -3.993619605898857117e-02 -6.456313282251358032e-02 -7.660427945666015148e-04 -2.284723967313766479e-01
-2.045995146036148071e-01 -2.063301503658294678e-01 3.212828338146209717e-01 -1.362296342849731445e-01 3.112457394599914551e-01 -1.199121177196502686e-01 -2.424453757703304291e-02 -1.499804109334945679e-01 -1.465387195348739624e-01 -9.081930667161941528e-02 2.258009612560272217e-01 -1.140087321400642395e-01 -2.929454669356346130e-02 -4.459167271852493286e-02 1.703213155269622803e-01 1.552900020033121109e-02 3.581622242927551270e-01 2.583880424499511719e-01 5.756836850196123123e-03 6.821842491626739502e-02 7.319965213537216187e-02 -1.716823726892471313e-01 -2.623300813138484955e-02 1.231166198849678040e-01 1.198884174227714539e-01 -1.293071508407592773e-01 -2.837631404399871826e-01 1.710250228643417358e-01 2.144109904766082764e-01 -2.500749230384826660e-01 1.504430025815963745e-01 -1.059741824865341187e-01
5.996868014335632324e-02 -2.781495265662670135e-02 3.345899283885955811e-01 3.444174304604530334e-02 9.596645832061767578e-02 -3.623730316758155823e-02 2.820644974708557129e-01 1.401476413011550903e-01 -6.304160505533218384e-02 1.869065165519714355e-01 2.709641158580780029e-01 -9.753421694040298462e-02 -1.166546419262886047e-01 7.239767909049987793e-02 4.218105673789978027e-01 -6.663817912340164185e-02 7.151659578084945679e-02 8.321561664342880249e-02 -8.907289803028106689e-02 -3.796826899051666260e-01 6.507895141839981079e-02 -2.365621626377105713e-01 6.064727902412414551e-02 1.477064192295074463e-01 1.434856057167053223e-01 -2.154608219861984253e-01 2.125875055789947510e-01 1.028876937925815582e-02 2.064169012010097504e-02 -2.372873276472091675e-01 8.845951408147811890e-02 -1.517238318920135498e-01
1.077821776270866394e-01 -3.079810738563537598e-01 2.369237095117568970e-01 7.469041645526885986e-02 -1.622458174824714661e-02 3.365566581487655640e-02 -8.531022071838378906e-02 1.069175675511360168e-01 -5.563937127590179443e-02 1.544091552495956421e-01 4.609288871288299561e-01 1.611535996198654175e-01 -5.082941055297851562e-02 -1.960420012474060059e-01 2.789374589920043945e-01 -1.031965091824531555e-01 -7.627574726939201355e-03 -5.709731206297874451e-02 -8.514470607042312622e-02 2.970592677593231201e-01 9.562337771058082581e-03 -7.351093739271163940e-02 2.731544971466064453e-01 1.438632607460021973e-01 2.501797378063201904e-01 -9.989964216947555542e-02 1.507715135812759399e-01 8.075336366891860962e-02 1.352397054433822632e-01 -2.312337160110473633e-01 3.506169468164443970e-02 -2.060338258743286133e-01
-3.483870252966880798e-02 3.435805439949035645e-01 -3.207573294639587402e-02 -8.973988145589828491e-02 3.972872346639633179e-02 -1.939336061477661133e-01 -2.893181741237640381e-01 1.355744749307632446e-01 2.481247938703745604e-04 1.473983824253082275e-01 3.056372702121734619e-01 3.261111304163932800e-02 -1.812943667173385620e-01 -1.609932035207748413e-01 2.158478349447250366e-01 3.917971998453140259e-02 2.273523062467575073e-01 2.520347833633422852e-01 -1.570549011230468750e-01 4.305079951882362366e-02 2.870770394802093506e-01 1.271022260189056396e-01 1.013998836278915405e-01 3.691799640655517578e-01 1.447440683841705322e-01 -1.247978806495666504e-01 1.006795167922973633e-01 1.368853598833084106e-01 1.179720610380172729e-01 -1.348312497138977051e-01 -3.019999153912067413e-02 -1.482713669538497925e-01
3.020950965583324432e-02 -1.899676322937011719e-01 7.985638082027435303e-02 6.945606321096420288e-02 1.789368540048599243e-01 -1.585827171802520752e-01 -5.756935477256774902e-02 8.010216057300567627e-03 -2.235885476693511009e-03 3.338188529014587402e-01 -4.099269583821296692e-02 1.562915928661823273e-02 -3.308818116784095764e-02 -1.347583234310150146e-01 2.243457548320293427e-02 -1.712600588798522949e-01 2.719932496547698975e-01 -2.425566315650939941e-02 5.047263111919164658e-03 -8.266797661781311035e-02 3.843568861484527588e-01 -3.221301734447479248e-01 3.862294852733612061e-01 -9.479058533906936646e-02 1.506653428077697754e-01 -1.388926059007644653e-01 -1.571299880743026733e-01 -6.431347131729125977e-02 2.750556766986846924e-01 -2.943384647369384766e-01 -4.206820577383041382e-02 -5.327206104993820190e-02
3.261314928531646729e-01 -4.148108419030904770e-03 -1.214428246021270752e-01 -1.175700947642326355e-01 8.161173760890960693e-02 -2.382930964231491089e-01 -8.225162513554096222e-03 2.777439542114734650e-02 1.099413707852363586e-01 3.838662430644035339e-02 7.976718246936798096e-03 6.403200328350067139e-03 -2.055733203887939453e-01 6.130492314696311951e-03 -9.768281877040863037e-02 -6.274627149105072021e-02 2.040206640958786011e-01 3.919684290885925293e-01 -1.570939868688583374e-01 -7.393528521060943604e-02 2.759383320808410645e-01 -1.754014194011688232e-01 2.304095774888992310e-02 2.109674215316772461e-01 -2.294585341587662697e-03 -1.138007864356040955e-01 -1.038689687848091125e-01 1.950020790100097656e-01 -6.732127815485000610e-02 -1.055776402354240417e-01 -1.944397538900375366e-01 -4.885838627815246582e-01
5.119350552558898926e-01 -2.179639488458633423e-01 1.931677944958209991e-02 1.641009896993637085e-01 1.033290661871433258e-02 8.992651849985122681e-02 -1.502890139818191528e-01 -2.290080487728118896e-02 -5.500548332929611206e-02 2.041630148887634277e-01 2.918028235435485840e-01 9.548040479421615601e-02 3.056334704160690308e-02 -9.271840751171112061e-02 -3.708323836326599121e-02 -2.426998615264892578e-01 2.420591264963150024e-01 1.702418625354766846e-01 -3.648685216903686523e-01 1.431871801614761353e-01 -6.557587534189224243e-02 -6.239024549722671509e-02 9.650518000125885010e-02 -3.537757694721221924e-02 -1.783846616744995117e-01 -1.374668776988983154e-01 -6.249024346470832825e-02 -1.418453752994537354e-01 -1.232583001255989075e-01 -1.668825149536132812e-01 -1.498577594757080078e-01 -1.510540097951889038e-01
-1.296893656253814697e-01 -6.859427690505981445e-02 6.210817396640777588e-02 1.731895357370376587e-01 1.939248591661453247e-01 6.138260662555694580e-02 -2.294465713202953339e-02 -1.904629617929458618e-01 -3.101415038108825684e-01 -1.302423924207687378e-01 3.357305526733398438e-01 -2.844654954969882965e-02 -2.029113918542861938e-01 2.358275204896926880e-01 1.991833597421646118e-01 -6.780335307121276855e-02 3.969911038875579834e-01 1.577176898717880249e-01 -1.591571867465972900e-01 2.875501103699207306e-02 1.475626379251480103e-01 -1.785115301609039307e-01 -5.651052296161651611e-02 2.761473953723907471e-01 4.058547690510749817e-02 2.409771457314491272e-02 -1.661676019430160522e-01 1.497295945882797241e-01 1.096830666065216064e-01 5.327929183840751648e-02 1.127227246761322021e-01 -2.777615487575531006e-01
9.715414047241210938e-02 -2.555291168391704559e-02 2.519166767597198486e-01 1.672400087118148804e-01 -1.810282468795776367e-03 -7.804665714502334595e-02 3.278360515832901001e-02 -1.773013025522232056e-01 -3.112708032131195068e-01 8.147231489419937134e-02 3.190305829048156738e-01 -2.752857506275177002e-01 -1.453244537115097046e-01 -1.525194644927978516e-01 5.359053984284400940e-02 1.125474181026220322e-02 4.048485755920410156e-01 1.157882809638977051e-01 2.192170321941375732e-01 3.731477260589599609e-02 4.411079362034797668e-02 -9.597107023000717163e-02 8.587795495986938477e-02 -7.525531947612762451e-02 2.008753269910812378e-01 -2.201777882874011993e-02 -4.132559522986412048e-02 1.972089409828186035e-01 -2.025789208710193634e-02 -1.400481015443801880e-01 -2.194105684757232666e-01 -3.617315292358398438e-01
1.705991029739379883e-01 3.910202905535697937e-02 -1.803288608789443970e-01 -1.356845349073410034e-01 4.215446114540100098e-01 -3.225057721138000488e-01 1.259621530771255493e-01 -3.539193272590637207e-01 6.653083022683858871e-03 1.798003911972045898e-01 2.940231859683990479e-01 6.982227414846420288e-02 9.208337962627410889e-02 -1.691094040870666504e-01 1.826738566160202026e-01 5.261984467506408691e-02 1.232682093977928162e-01 8.038286864757537842e-02 1.216363385319709778e-01 -5.165282636880874634e-02 6.608077138662338257e-02 -9.810321778059005737e-02 -5.393303465098142624e-03 1.036366894841194153e-01 2.773981392383575439e-01 -5.019429326057434082e-02 -7.390568405389785767e-02 9.951149672269821167e-02 5.826332047581672668e-02 -2.024610191583633423e-01 5.989069491624832153e-02 -3.033209443092346191e-01
1.391857564449310303e-01 3.567751869559288025e-02 1.058983579277992249e-01 1.360878348350524902e-01 8.532837033271789551e-02 -6.774198263883590698e-02 -7.685642689466476440e-02 -2.274148538708686829e-02 -3.366237878799438477e-01 3.517384827136993408e-01 -9.261998534202575684e-02 -1.904989778995513916e-01 -1.343857049942016602e-01 1.669030189514160156e-01 1.780720204114913940e-01 -2.917583286762237549e-01 1.247289702296257019e-01 1.683821976184844971e-01 -1.582161486148834229e-01 1.105057895183563232e-01 1.700070500373840332e-01 -7.384836673736572266e-02 4.022758007049560547e-01 -1.368398815393447876e-01 2.001948654651641846e-01 -2.424316406250000000e-01 -1.084895581007003784e-01 8.856864273548126221e-02 1.536448951810598373e-02 -1.462672799825668335e-01 1.741854846477508545e-01 -1.420445889234542847e-01
6.457596551626920700e-03 -1.152762621641159058e-01 1.627135872840881348e-01 -6.430564448237419128e-03 1.097700074315071106e-01 -3.012635409832000732e-01 -5.068856105208396912e-02 -9.675657004117965698e-02 -6.349919736385345459e-02 1.385543942451477051e-01 -4.038615617901086807e-03 4.849012196063995361e-02 1.274721324443817139e-02 2.614315450191497803e-01 2.143317908048629761e-01 -1.989033222198486328e-01 6.416007131338119507e-02 4.435736835002899170e-01 -1.344595700502395630e-01 -4.488699138164520264e-02 9.551297128200531006e-02 9.158617258071899414e-02 1.735450774431228638e-01 1.730934977531433105e-01 -7.598042488098144531e-02 -2.229861542582511902e-02 -1.818234622478485107e-01 2.325116693973541260e-01 5.092898756265640259e-02 -2.792072594165802002e-01 4.254846274852752686e-01 -1.107609942555427551e-01
-1.149990856647491455e-01 -2.426578104496002197e-01 1.210558935999870300e-01 -5.777536705136299133e-02 1.492267102003097534e-01 1.530162990093231201e-01 2.904721498489379883e-01 -2.322956472635269165e-01 -2.334050983190536499e-01 4.093438982963562012e-01 2.167858928442001343e-01 -9.620504081249237061e-02 1.706160306930541992e-01 7.429492473602294922e-02 1.952262409031391144e-02 -1.394176632165908813e-01 2.644099295139312744e-01 2.212859392166137695e-01 -2.329679429531097412e-01 1.772840321063995361e-01 1.147248968482017517e-01 -2.038815021514892578e-01 1.121042072772979736e-01 -5.580580607056617737e-02 1.045056656002998352e-01 -6.040660664439201355e-02 1.218713149428367615e-01 6.347594410181045532e-02 1.683965325355529785e-01 -1.723958551883697510e-01 -1.600141674280166626e-01 3.182125836610794067e-02
2.943086922168731689e-01 -7.274854183197021484e-02 3.469108641147613525e-01 7.390602678060531616e-02 9.676788002252578735e-03 -3.272083699703216553e-01 -4.036365076899528503e-02 -4.373751953244209290e-02 4.236907139420509338e-02 6.145478039979934692e-02 1.374846249818801880e-01 -1.289104819297790527e-01 -1.732888519763946533e-01 -8.999500423669815063e-02 -1.402039895765483379e-03 -3.585726395249366760e-02 1.918540894985198975e-01 -1.044439002871513367e-01 1.966805458068847656e-01 -4.760529845952987671e-02 2.853538393974304199e-01 -1.453056335449218750e-01 6.101025268435478210e-02 2.661759853363037109e-01 3.452707231044769287e-01 3.211678564548492432e-02 1.581224054098129272e-01 1.567315161228179932e-01 2.978461682796478271e-01 2.513562142848968506e-02 1.254656910896301270e-01 2.244929969310760498e-01
-1.673324964940547943e-02 -2.826443016529083252e-01 1.969618648290634155e-01 1.905861794948577881e-01 -4.282074794173240662e-02 -8.191421627998352051e-02 -1.191736683249473572e-01 1.612260937690734863e-01 -1.357435286045074463e-01 2.403427362442016602e-01 3.276964426040649414e-01 -3.564372286200523376e-02 -2.497568428516387939e-01 1.184794828295707703e-01 -4.067509248852729797e-02 2.795226871967315674e-01 -3.588442504405975342e-02 7.934609055519104004e-02 4.423089697957038879e-02 -1.834170147776603699e-02 2.054815590381622314e-01 -9.189563244581222534e-02 -5.996559187769889832e-02 3.917074203491210938e-01 -4.514393210411071777e-02 -1.813373267650604248e-01 -2.324204705655574799e-02 1.842420995235443115e-01 2.390527129173278809e-01 -2.034653425216674805e-01 6.655902415513992310e-02 -2.548930346965789795e-01
1.610675454139709473e-01 7.531341910362243652e-02 -2.333422005176544189e-02 2.530853264033794403e-02 2.177984714508056641e-01 -2.931582629680633545e-01 -8.474342525005340576e-02 7.758381217718124390e-02 2.679339051246643066e-02 -1.287989318370819092e-03 5.019238591194152832e-01 1.214729025959968567e-01 1.321014165878295898e-01 1.443361788988113403e-01 1.609558910131454468e-01 1.012178957462310791e-01 7.322812080383300781e-02 4.675545990467071533e-01 6.185252219438552856e-02 -1.106844656169414520e-02 2.405125647783279419e-02 -2.675004303455352783e-02 1.375946998596191406e-01 -5.065508559346199036e-02 6.674249470233917236e-02 -3.262070193886756897e-02 -9.854005277156829834e-02 1.238357275724411011e-01 -1.504200398921966553e-01 -2.255051583051681519e-01 -3.381815552711486816e-01 -9.830268472433090210e-02
3.045476973056793213e-02 -1.616608723998069763e-02 -1.033048182725906372e-01 -9.226360172033309937e-02 2.233023047447204590e-01 -1.231961548328399658e-01 -1.371703147888183594e-01 -3.851672410964965820e-01 -4.863928630948066711e-02 3.655427396297454834e-01 1.324596852064132690e-01 -1.148936301469802856e-01 1.757310628890991211e-01 3.721797838807106018e-02 2.846947312355041504e-01 -1.157924458384513855e-01 1.878547519445419312e-01 5.331851914525032043e-02 1.123358309268951416e-01 1.027601137757301331e-01 9.244513511657714844e-02 -1.509152054786682129e-01 1.373277157545089722e-01 2.463569939136505127e-01 2.978761866688728333e-02 -2.269139587879180908e-01 -4.425676167011260986e-02 2.287763543426990509e-02 -6.359735876321792603e-02 -4.481217563152313232e-01 3.945612907409667969e-02 -1.431775838136672974e-01
-1.463968888856470585e-03 -4.526271671056747437e-02 2.726744627580046654e-03 3.683728575706481934e-01 9.934127330780029297e-02 -3.624149262905120850e-01 -1.076658815145492554e-01 -1.373108178377151489e-01 -6.757880747318267822e-02 1.491376906633377075e-01 3.709988892078399658e-01 -2.576635964214801788e-02 1.931354105472564697e-01 1.898571550846099854e-01 -2.033065706491470337e-01 -2.413681447505950928e-01 2.594547569751739502e-01 1.693839132785797119e-01 5.726295709609985352e-02 -3.171477839350700378e-02 1.345244795083999634e-01 -3.079156577587127686e-01 3.516872599720954895e-02 -4.100215807557106018e-02 -2.848131814971566200e-03 1.698785275220870972e-01 -6.915792077779769897e-02 1.869476735591888428e-01 7.288160175085067749e-02 -5.719161406159400940e-02 1.310550048947334290e-02 -2.430200278759002686e-01
-2.203605254180729389e-04 -1.528036296367645264e-01 8.999529480934143066e-02 1.485054790973663330e-01 2.948521971702575684e-01 -1.296914666891098022e-01 7.391711324453353882e-02 2.322324514389038086e-01 -2.608601748943328857e-02 3.738730549812316895e-01 2.799340188503265381e-01 -1.306739300489425659e-01 -1.627265103161334991e-02 2.079129517078399658e-01 2.745059728622436523e-01 -1.483521983027458191e-02 1.404677145183086395e-02 1.586118787527084351e-01 9.939436614513397217e-02 1.450126469135284424e-01 3.678160011768341064e-01 3.393682092428207397e-02 -2.322716638445854187e-02 3.025133013725280762e-01 -8.473826944828033447e-02 -2.047801911830902100e-01 -5.326581746339797974e-02 1.187753602862358093e-01 1.130993887782096863e-01 -2.499782741069793701e-01 -4.655325412750244141e-02 -1.063716504722833633e-02
-1.760637387633323669e-02 -1.980730444192886353e-01 -1.628125905990600586e-01 1.322590410709381104e-01 8.663615211844444275e-03 -2.418282814323902130e-02 -1.702511757612228394e-01 -4.261876940727233887e-01 3.297255560755729675e-02 1.156616806983947754e-01 3.327645659446716309e-01 -1.328265517950057983e-01 -2.097543925046920776e-01 -2.816786430776119232e-02 3.488400578498840332e-02 9.900886565446853638e-02 3.483791351318359375e-01 2.179224789142608643e-01 -4.044227674603462219e-02 -1.844246983528137207e-01 -6.391930580139160156e-02 -2.051283419132232666e-01 -4.781574010848999023e-03 1.596282720565795898e-01 2.176017612218856812e-01 -1.765268892049789429e-01 9.997213631868362427e-02 -4.787591472268104553e-02 -1.364271342754364014e-01 -2.917940616607666016e-01 1.704066693782806396e-01 -8.221034705638885498e-02
1.900795660912990570e-02 3.783697262406349182e-02 2.871705889701843262e-01 1.933303028345108032e-01 7.029124349355697632e-02 -1.647700183093547821e-02 6.081630662083625793e-02 -3.371560946106910706e-02 -1.282398700714111328e-01 2.216431498527526855e-01 2.584896683692932129e-01 -4.568505883216857910e-01 -1.960367560386657715e-01 -1.320303380489349365e-01 -8.915288001298904419e-02 -1.683398485183715820e-01 2.118108272552490234e-01 1.477006226778030396e-01 1.127330958843231201e-01 9.397924691438674927e-02 6.367602199316024780e-02 1.663445867598056793e-02 1.231302544474601746e-01 1.604208201169967651e-01 2.496587932109832764e-01 1.988987065851688385e-02 -1.458720266819000244e-01 1.837844848632812500e-01 2.202642709016799927e-02 -3.036258816719055176e-01 -1.290362626314163208e-01 -2.729727327823638916e-01
5.025055631995201111e-02 -1.448326408863067627e-01 3.330032527446746826e-02 -4.018931090831756592e-02 1.998739987611770630e-01 3.401517495512962341e-02 -9.388692677021026611e-02 -3.199186325073242188e-01 -1.068773418664932251e-01 1.782087534666061401e-01 1.042418032884597778e-01 -3.266693279147148132e-02 -8.157201111316680908e-02 5.436465889215469360e-02 -7.212018128484487534e-03 -3.348424136638641357e-01 2.545507252216339111e-01 7.731153070926666260e-02 -1.653870046138763428e-01 -1.127978116273880005e-01 1.258587092161178589e-01 -2.269678264856338501e-01 -1.860344856977462769e-01 -9.236850589513778687e-02 2.422595471143722534e-01 -3.180284500122070312e-01 4.543229937553405762e-02 3.659417107701301575e-02 3.276382982730865479e-01 -3.540948629379272461e-01 5.269042029976844788e-02 -1.565990597009658813e-01
-1.085471138358116150e-01 -5.335145592689514160e-01 -7.149577140808105469e-02 1.035164967179298401e-01 1.868273913860321045e-01 -2.264014184474945068e-01 8.390645682811737061e-02 -5.183925852179527283e-02 -2.187817245721817017e-01 9.463268332183361053e-03 1.663282066583633423e-01 1.867519021034240723e-01 7.809617370367050171e-02 -7.783220708370208740e-02 1.478400230407714844e-01 -1.721104383468627930e-01 1.173241809010505676e-01 1.487863361835479736e-01 5.000837519764900208e-02 1.909916251897811890e-01 3.078126013278961182e-01 -2.405124902725219727e-02 -6.629095971584320068e-02 -3.349377214908599854e-02 1.641755849123001099e-01 -2.381151169538497925e-01 -1.060531586408615112e-01 -7.704793661832809448e-02 1.079961657524108887e-01 -8.331844210624694824e-02 2.359346896409988403e-01 -2.586509883403778076e-01
1.694948822259902954e-01 5.549202114343643188e-02 1.423891633749008179e-01 1.006701365113258362e-01 6.356661021709442139e-02 -2.281925231218338013e-01 -3.073722720146179199e-01 -9.602217376232147217e-02 -1.688979119062423706e-01 3.926177322864532471e-01 7.961810380220413208e-02 -1.259487820789217949e-03 -9.916038252413272858e-03 2.178644686937332153e-01 -1.808556541800498962e-02 -1.623134315013885498e-02 1.871033906936645508e-01 1.383138298988342285e-01 -8.412244170904159546e-02 3.895910456776618958e-02 2.356291189789772034e-02 -2.535980939865112305e-01 -1.155521422624588013e-01 2.039614617824554443e-01 4.541849717497825623e-02 -4.831542968750000000e-01 -7.795380894094705582e-03 6.496471911668777466e-02 -7.888844609260559082e-02 1.104472950100898743e-01 1.332944631576538086e-01 -2.868430018424987793e-01
4.270198196172714233e-02 1.127644106745719910e-01 1.133686900138854980e-01 2.098983712494373322e-02 -8.187571913003921509e-02 -1.918910145759582520e-01 -2.428479343652725220e-01 -1.525068283081054688e-01 -2.792154550552368164e-01 1.969531774520874023e-01 3.087307512760162354e-01 -3.589638769626617432e-01 3.400042280554771423e-02 -1.080420613288879395e-01 7.918221876025199890e-03 -1.396654099225997925e-01 1.742639243602752686e-01 1.551714986562728882e-01 3.209306895732879639e-01 1.166753619909286499e-01 1.234250664710998535e-01 -5.787159129977226257e-02 7.204389572143554688e-02 2.515185915399342775e-04 1.325227022171020508e-01 -2.128668688237667084e-02 -1.040545776486396790e-01 2.746823132038116455e-01 6.133487820625305176e-02 -1.801483184099197388e-01 -2.428025007247924805e-01 -2.807099223136901855e-01
5.780818313360214233e-02 -2.533174157142639160e-01 3.447476625442504883e-01 2.062609493732452393e-01 7.228057086467742920e-02 -3.292506039142608643e-01 -1.591646857559680939e-02 -1.069049611687660217e-01 -1.271631270647048950e-01 1.189326588064432144e-02 1.951718032360076904e-01 3.882269561290740967e-02 -4.414465650916099548e-02 2.911489605903625488e-01 2.273322045803070068e-01 -7.703709602355957031e-02 2.985059022903442383e-01 -5.665833130478858948e-03 1.461823433637619019e-01 7.729025185108184814e-02 3.193407654762268066e-01 2.687959074974060059e-01 -1.166453119367361069e-02 2.042315155267715454e-01 2.410937696695327759e-01 -7.734899967908859253e-02 1.006058976054191589e-01 1.445725113153457642e-01 5.290410947054624557e-03 -3.056444413959980011e-02 1.108507625758647919e-02 1.294803321361541748e-01
-9.257684648036956787e-02 -1.359443962574005127e-01 2.163687497377395630e-01 -8.790861070156097412e-02 -1.695812642574310303e-01 -1.477953642606735229e-01 -5.400685593485832214e-02 -1.932702213525772095e-01 -2.342567741870880127e-01 1.412656307220458984e-01 3.360958099365234375e-01 -2.413775213062763214e-02 -1.082237586379051208e-01 1.812378764152526855e-01 1.632367819547653198e-01 3.149650990962982178e-02 4.054710566997528076e-01 1.231872849166393280e-02 -1.016728729009628296e-01 -1.384968608617782593e-01 3.004125356674194336e-01 -1.030072346329689026e-01 -1.538481842726469040e-02 3.281010389328002930e-01 -2.982763759791851044e-02 1.705481261014938354e-01 -1.212477609515190125e-01 2.184207439422607422e-01 5.968571454286575317e-02 -2.507423460483551025e-01 5.674722045660018921e-02 4.581641033291816711e-02
8.776026964187622070e-02 -2.349518835544586182e-01 -6.122469529509544373e-02 5.509874224662780762e-02 1.333790179342031479e-02 -3.344158083200454712e-02 1.238854154944419861e-01 1.270064385607838631e-03 -1.980415433645248413e-01 2.032649517059326172e-02 4.610761404037475586e-01 2.564888000488281250e-01 -1.311680525541305542e-01 7.773435115814208984e-02 1.570959240198135376e-01 -2.771069407463073730e-01 4.290506616234779358e-02 4.080028235912322998e-01 2.341198027133941650e-01 -1.349730044603347778e-01 -9.130701422691345215e-02 -2.220073947682976723e-03 2.066273987293243408e-01 9.430617094039916992e-03 2.651043795049190521e-02 -1.546399295330047607e-01 1.289843171834945679e-01 -1.790071465075016022e-02 2.099044471979141235e-01 -2.662007510662078857e-01 -8.862794190645217896e-02 -1.188517659902572632e-01
5.411067605018615723e-01 -3.168945908546447754e-01 1.608435958623886108e-01 1.377963274717330933e-01 -1.035488769412040710e-01 -5.234669148921966553e-02 3.333235904574394226e-02 -3.221495449542999268e-01 -7.954543828964233398e-02 6.503417342901229858e-02 1.540048122406005859e-01 2.872304245829582214e-02 -1.615177392959594727e-01 1.321381032466888428e-01 9.678634256124496460e-02 3.461250662803649902e-02 2.171452045440673828e-01 1.455539017915725708e-01 2.772502005100250244e-01 -1.417362540960311890e-01 -5.454008653759956360e-02 -2.897858619689941406e-01 -1.403411924839019775e-01 -1.194934472441673279e-01 -6.805829703807830811e-02 -8.431189507246017456e-02 6.503466516733169556e-02 1.062608435750007629e-01 9.805972129106521606e-02 -1.244871392846107483e-01 3.252067416906356812e-02 -1.212603449821472168e-01
1.896689087152481079e-01 -2.735044062137603760e-01 4.009976685047149658e-01 2.770814001560211182e-01 -1.420245133340358734e-02 -1.097965836524963379e-01 -2.867511939257383347e-03 5.897834897041320801e-02 3.146598115563392639e-03 4.706941917538642883e-02 4.081458747386932373e-01 8.458267152309417725e-02 -2.839539647102355957e-01 -8.499933406710624695e-03 1.594342738389968872e-01 -8.576072752475738525e-02 -4.193872213363647461e-02 4.097732901573181152e-02 -1.327959448099136353e-01 7.113063335418701172e-02 -1.937327384948730469e-01 7.471058517694473267e-02 1.248674765229225159e-01 1.144469156861305237e-01 9.422453492879867554e-02 -7.105996459722518921e-02 1.806179881095886230e-01 9.444510936737060547e-02 2.291566282510757446e-01 3.138006106019020081e-02 -1.235037446022033691e-01 -3.525726497173309326e-01
1.383630931377410889e-01 -1.478586345911026001e-01 3.418890237808227539e-01 4.346596002578735352e-01 -9.969169646501541138e-02 -2.389482408761978149e-02 -1.664973050355911255e-01 -2.080906331539154053e-01 2.079735696315765381e-02 7.614017277956008911e-02 2.863405644893646240e-01 -9.193526953458786011e-02 -3.073260188102722168e-02 2.333203405141830444e-01 2.198316454887390137e-01 -3.020472824573516846e-02 1.596629321575164795e-01 -4.719740152359008789e-02 2.914938330650329590e-01 3.011614978313446045e-01 1.645312011241912842e-01 -6.327921897172927856e-02 -2.174721099436283112e-02 1.370533108711242676e-01 7.384328544139862061e-02 4.269040748476982117e-02 7.768560945987701416e-02 7.839217036962509155e-02 -1.834689266979694366e-02 -2.172060906887054443e-01 -1.354787349700927734e-01 -1.769368648529052734e-01
-2.719728462398052216e-02 -2.084167301654815674e-02 1.265214234590530396e-01 1.395674198865890503e-01 3.424684107303619385e-01 -2.602005898952484131e-01 -4.434092715382575989e-02 -1.354155242443084717e-01 3.041163682937622070e-01 1.430623382329940796e-01 -1.225010678172111511e-01 1.444998681545257568e-01 -3.354614377021789551e-01 6.097947061061859131e-02 -1.136182434856891632e-02 -4.127478227019309998e-02 1.558456867933273315e-01 2.745917439460754395e-01 1.695262789726257324e-01 2.238469570875167847e-01 8.807121217250823975e-02 -1.654954701662063599e-01 1.335930228233337402e-01 9.662780165672302246e-02 1.945265084505081177e-01 -6.786204874515533447e-02 3.305824697017669678e-01 5.614779144525527954e-02 1.309267431497573853e-01 -1.896165162324905396e-01 2.405350282788276672e-02 -2.042020112276077271e-01
4.766908008605241776e-03 -2.879600822925567627e-01 -5.907043814659118652e-02 5.719146132469177246e-02 -1.388965696096420288e-01 -1.257052570581436157e-01 -6.423385441303253174e-02 -8.619449287652969360e-02 -1.054494231939315796e-01 1.863212883472442627e-01 1.127708777785301208e-01 -6.343753635883331299e-02 -1.350193172693252563e-01 2.860944569110870361e-01 2.956068813800811768e-01 2.155929803848266602e-01 3.202849030494689941e-01 2.525205612182617188e-01 -2.299177087843418121e-02 4.231359437108039856e-02 4.529450833797454834e-01 1.366983503103256226e-01 1.029669791460037231e-01 2.893594801425933838e-01 1.458854079246520996e-01 -4.826382175087928772e-02 -7.295483350753784180e-02 -4.336924478411674500e-02 1.900436729192733765e-01 -7.842463254928588867e-02 5.032584816217422485e-02 -6.830634176731109619e-02
3.312283158302307129e-01 -3.468427062034606934e-02 -2.977658808231353760e-02 -3.567130863666534424e-02 1.702275872230529785e-01 -2.821548283100128174e-01 1.786280274391174316e-01 5.617756769061088562e-02 -6.367050111293792725e-02 2.744009792804718018e-01 3.241968750953674316e-01 -1.265732944011688232e-01 -1.541394889354705811e-01 7.414435595273971558e-02 3.173633664846420288e-02 -5.650105327367782593e-02 -1.033390462398529053e-01 2.151940166950225830e-01 -2.596620284020900726e-02 9.105961024761199951e-02 2.977624833583831787e-01 -3.976741433143615723e-02 -3.179655596613883972e-02 4.618763327598571777e-01 -1.072017177939414978e-01 -2.182385325431823730e-01 3.065976686775684357e-02 -2.652998454868793488e-02 -3.127484396100044250e-02 -2.139543592929840088e-01 1.651217788457870483e-01 -6.341104209423065186e-02
-2.907239273190498352e-02 -3.667613863945007324e-02 1.524900346994400024e-01 2.773839533329010010e-01 -7.406928110867738724e-03 -1.356357336044311523e-01 -1.898292601108551025e-01 -1.362631022930145264e-01 2.748429179191589355e-01 2.368526160717010498e-01 5.314514636993408203e-01 -2.381580173969268799e-01 -2.740024961531162262e-02 2.495968341827392578e-01 7.678841054439544678e-02 -1.983002722263336182e-01 1.800918765366077423e-02 -8.211333304643630981e-02 6.919782608747482300e-02 1.721707582473754883e-01 9.395797550678253174e-02 -1.487220637500286102e-02 -2.132634669542312622e-01 2.131034731864929199e-01 1.813565492630004883e-01 -7.731229811906814575e-02 -2.143439650535583496e-02 -1.658439934253692627e-01 -6.793580949306488037e-02 -8.424368500709533691e-02 4.959195852279663086e-02 -1.518197208642959595e-01
1.137912422418594360e-01 -2.115802913904190063e-01 2.390429377555847168e-01 1.233628168702125549e-01 2.912952750921249390e-02 -4.385414719581604004e-01 -2.359796762466430664e-01 -1.092626377940177917e-01 -1.701055020093917847e-01 3.177567571401596069e-02 1.578759700059890747e-01 7.274059206247329712e-02 -3.732295706868171692e-02 -8.877176791429519653e-03 6.274204701185226440e-02 2.924944274127483368e-02 6.316837668418884277e-02 2.936371266841888428e-01 -2.444712221622467041e-01 2.706493251025676727e-02 3.627622723579406738e-01 4.231131076812744141e-02 -1.253639012575149536e-01 -8.739695884287357330e-03 -1.084167286753654480e-01 -3.028150796890258789e-01 1.391257792711257935e-01 2.154984772205352783e-01 1.696722209453582764e-01 4.047564417123794556e-02 3.439784422516822815e-02 2.048419415950775146e-01
4.741563647985458374e-02 -2.652196586132049561e-01 3.555479645729064941e-01 1.719410717487335205e-01 1.909568309783935547e-01 1.585610210895538330e-02 -1.164197456091642380e-02 -1.472575813531875610e-01 2.735291123390197754e-01 2.291093319654464722e-01 2.595198452472686768e-01 8.759075403213500977e-02 1.857790164649486542e-02 1.048466861248016357e-01 2.148844003677368164e-01 1.911156475543975830e-01 5.089107900857925415e-02 1.467407792806625366e-01 1.260940581560134888e-01 6.691765040159225464e-02 3.007789552211761475e-01 8.382368832826614380e-02 1.303625702857971191e-01 1.765125244855880737e-01 3.805497884750366211e-01 8.951412886381149292e-02 1.977963298559188843e-01 -5.773152783513069153e-02 -5.712346732616424561e-02 -1.066853627562522888e-01 -1.261205133050680161e-02 1.276269406080245972e-01
-5.155797302722930908e-02 -3.450069427490234375e-01 9.473568946123123169e-02 8.173698186874389648e-02 -4.319890402257442474e-03 -7.789852097630500793e-03 -1.137793287634849548e-01 -1.489589661359786987e-01 -1.890489086508750916e-02 3.895423412322998047e-01 2.133295387029647827e-01 6.240135058760643005e-02 -1.723316460847854614e-01 1.465731263160705566e-01 2.475117705762386322e-02 8.036559075117111206e-02 1.955356895923614502e-01 2.330770045518875122e-01 1.192008983343839645e-02 -1.466121971607208252e-01 -1.515896618366241455e-01 -1.797147244215011597e-01 8.373948186635971069e-02 1.043177917599678040e-01 -1.538818031549453735e-01 -3.397039473056793213e-01 8.161073550581932068e-03 -2.278501391410827637e-01 8.774577081203460693e-02 -2.876794040203094482e-01 1.595663726329803467e-01 -2.708075046539306641e-01
-1.690882146358489990e-01 -3.916356265544891357e-01 -3.797444328665733337e-02 3.591447835788130760e-03 -4.748803377151489258e-02 -5.472013354301452637e-02 2.543250620365142822e-01 -9.402169287204742432e-02 -7.318212836980819702e-02 2.978304624557495117e-01 4.555440247058868408e-01 -1.367352455854415894e-01 -2.259258031845092773e-01 2.691997289657592773e-01 6.035842373967170715e-02 -1.989026963710784912e-01 1.012216806411743164e-01 1.983241736888885498e-01 1.542654186487197876e-01 -1.174175366759300232e-01 3.891615197062492371e-03 -1.430231928825378418e-01 -1.705642044544219971e-01 7.337279617786407471e-03 1.193517968058586121e-01 -1.625195704400539398e-02 -2.806116454303264618e-02 1.230832710862159729e-01 -2.946180850267410278e-02 -1.426169276237487793e-01 1.276379078626632690e-02 -2.494334131479263306e-01
5.516447871923446655e-02 2.524609267711639404e-01 1.475946158170700073e-01 1.586505472660064697e-01 -1.296151895076036453e-02 -2.699608504772186279e-01 -2.509776055812835693e-01 -6.042871251702308655e-02 -1.305423229932785034e-01 2.764684855937957764e-01 1.509882509708404541e-01 -1.000632345676422119e-01 -5.132457613945007324e-02 2.246755659580230713e-01 1.592920720577239990e-01 -1.077187806367874146e-01 1.135256960988044739e-01 2.035553604364395142e-01 -1.378539800643920898e-01 -5.659771850332617760e-04 -1.399154216051101685e-01 -1.706505715847015381e-01 -1.095836460590362549e-01 2.427898347377777100e-01 1.250377297401428223e-01 -3.505915701389312744e-01 -3.771960362792015076e-02 1.937088817358016968e-01 3.601521998643875122e-02 1.970238238573074341e-01 1.440175175666809082e-01 -3.144353330135345459e-01
2.152542918920516968e-01 1.236863248050212860e-02 1.141081079840660095e-01 3.300306200981140137e-01 6.531217694282531738e-02 -4.086685180664062500e-02 -1.820690184831619263e-01 -1.137075200676918030e-01 -4.925112798810005188e-02 3.416673243045806885e-01 2.302425540983676910e-02 8.814815431833267212e-03 -7.881858944892883301e-02 1.500238385051488876e-02 1.275491416454315186e-01 4.607775434851646423e-02 1.962417364120483398e-01 1.528332382440567017e-02 -5.091323703527450562e-02 3.438607603311538696e-02 1.154740893980488181e-04 -7.087222486734390259e-02 -1.275388151407241821e-01 1.913367062807083130e-01 2.618597745895385742e-01 -3.960143327713012695e-01 -9.129396826028823853e-02 2.124425470829010010e-01 -1.820909082889556885e-01 -1.046598074026405811e-03 2.951059639453887939e-01 -3.680083453655242920e-01
5.513321235775947571e-02 -7.087873667478561401e-02 6.640532612800598145e-02 -9.093917161226272583e-02 1.090689599514007568e-01 -2.096449732780456543e-01 -1.114412397146224976e-01 1.217742636799812317e-01 -2.207140922546386719e-01 7.136683166027069092e-02 4.454366564750671387e-01 5.340905860066413879e-02 -3.886905312538146973e-01 -3.745842725038528442e-02 7.532861083745956421e-02 3.374148905277252197e-02 1.607035994529724121e-01 2.326315045356750488e-01 -3.731824159622192383e-01 1.746783033013343811e-02 2.253102362155914307e-01 -2.252120673656463623e-01 1.184429600834846497e-01 -6.428335607051849365e-02 -3.776968643069267273e-02 3.455774486064910889e-02 -9.209062904119491577e-02 2.021426856517791748e-01 3.201135247945785522e-02 -6.189912557601928711e-02 2.051687836647033691e-01 -2.090885043144226074e-01
2.376608848571777344e-01 -2.958335876464843750e-01 2.588521540164947510e-01 2.421537637710571289e-01 -5.295782350003719330e-03 -1.963066123425960541e-02 4.818764049559831619e-03 1.503890007734298706e-01 1.024751216173171997e-01 8.182170242071151733e-02 4.072481691837310791e-01 6.098037585616111755e-02 1.086907368153333664e-02 -1.432297080755233765e-01 3.770282864570617676e-01 -1.135094836354255676e-01 -4.559874907135963440e-02 -9.175155311822891235e-03 1.459935028105974197e-02 3.403509855270385742e-01 6.655608769506216049e-03 3.001275286078453064e-02 2.251887023448944092e-01 -1.655682735145092010e-02 1.314225643873214722e-01 -1.745270639657974243e-01 6.159096583724021912e-02 1.004055961966514587e-01 1.155878305435180664e-01 -1.858648508787155151e-01 2.388572692871093750e-02 -2.542491555213928223e-01
1.859121397137641907e-02 -7.161609828472137451e-02 4.243396222591400146e-02 2.039957195520401001e-01 -8.524973876774311066e-03 -3.087946176528930664e-01 2.207445912063121796e-02 -4.549651443958282471e-01 -2.675013244152069092e-01 2.337930500507354736e-01 2.686969935894012451e-01 -2.534526586532592773e-01 -3.500362858176231384e-02 -3.119581192731857300e-02 -2.250277101993560791e-01 -2.629267871379852295e-01 1.956551223993301392e-01 2.033526003360748291e-01 1.325771119445562363e-02 -8.915210515260696411e-02 1.917846202850341797e-01 -1.123631075024604797e-01 1.346024721860885620e-01 7.725120335817337036e-02 4.077927768230438232e-02 4.144012928009033203e-02 -1.147175952792167664e-01 1.963726431131362915e-01 1.934896856546401978e-01 -2.377705276012420654e-02 -8.420882746577262878e-03 -9.569733589887619019e-02
4.047515988349914551e-01 -1.773685961961746216e-01 5.021090060472488403e-02 -5.469086393713951111e-02 6.164280325174331665e-02 -3.027908205986022949e-01 1.110367104411125183e-01 1.543232649564743042e-01 -1.725824177265167236e-02 3.129578530788421631e-01 2.565836906433105469e-01 2.202466689050197601e-02 -5.397318676114082336e-02 3.231865353882312775e-03 -1.717581972479820251e-02 -7.457189261913299561e-02 6.061717867851257324e-02 2.751745879650115967e-01 -3.026170469820499420e-02 -6.697365641593933105e-02 1.705061346292495728e-01 3.910056874155998230e-02 2.404690533876419067e-02 3.954956531524658203e-01 2.411338500678539276e-02 -1.610329002141952515e-01 -1.064302101731300354e-01 -3.129877448081970215e-01 3.404260426759719849e-02 -2.766927182674407959e-01 8.558977395296096802e-02 -3.160705417394638062e-02
5.390651524066925049e-02 5.570735037326812744e-02 -8.681444078683853149e-02 -5.801991000771522522e-02 1.869765371084213257e-01 1.536448895931243896e-01 -5.755918100476264954e-02 4.650186374783515930e-02 -1.519301719963550568e-02 1.069683134555816650e-01 1.581092178821563721e-01 3.051951155066490173e-02 -1.669707298278808594e-01 -1.374635938555002213e-02 6.271414458751678467e-02 -8.283265680074691772e-02 1.627380698919296265e-01 3.629187643527984619e-01 1.573406159877777100e-01 -3.237346559762954712e-02 2.352319657802581787e-01 -1.549974232912063599e-01 3.259723782539367676e-01 -4.520636424422264099e-02 3.409257531166076660e-01 -2.462281286716461182e-01 -1.283966004848480225e-01 -8.792345225811004639e-02 2.685163915157318115e-01 -1.622769385576248169e-01 -1.636971235275268555e-01 -3.802837431430816650e-01
2.796711623668670654e-01 4.361087456345558167e-02 -6.285025179386138916e-02 3.554289937019348145e-01 2.342191934585571289e-01 -6.835722923278808594e-02 3.678056225180625916e-02 -1.499197632074356079e-01 -1.252614557743072510e-01 2.408879697322845459e-01 2.613592892885208130e-02 -1.148903965950012207e-01 -1.440878212451934814e-01 7.160622626543045044e-02 5.714820325374603271e-02 -2.378802448511123657e-01 4.235165938735008240e-02 5.181467905640602112e-02 -7.362477481365203857e-02 2.453447431325912476e-01 2.581472396850585938e-01 -2.232859879732131958e-01 2.564017660915851593e-02 1.262368559837341309e-01 1.912657320499420166e-01 -1.608014404773712158e-01 -7.094483077526092529e-02 2.720836102962493896e-01 -1.662130355834960938e-01 -5.163506045937538147e-02 2.865689396858215332e-01 -2.753184437751770020e-01
2.053182125091552734e-01 1.567163467407226562e-01 1.233081370592117310e-01 5.016422644257545471e-02 -5.321441963315010071e-02 -2.582546472549438477e-01 -2.079741805791854858e-01 3.460667654871940613e-02 1.816573292016983032e-01 3.482742607593536377e-01 3.125943839550018311e-01 7.430845405906438828e-03 -1.112213730812072754e-01 -2.001884281635284424e-01 -4.764689877629280090e-02 -1.566892415285110474e-01 2.272726744413375854e-01 -2.439099922776222229e-02 -1.221540346741676331e-01 -2.239725291728973389e-01 1.214138045907020569e-01 -5.315014719963073730e-02 -3.220650553703308105e-02 -3.030770085752010345e-02 4.151177108287811279e-01 1.030891165137290955e-01 -1.480709947645664215e-02 1.470836461521685123e-03 4.980159550905227661e-02 -3.324146196246147156e-02 1.110063791275024414e-01 -3.664949238300323486e-01
1.265099048614501953e-01 -1.740295439958572388e-01 -3.741744533181190491e-02 7.171571999788284302e-02 -3.160947188735008240e-02 -2.131730616092681885e-01 2.428797772154211998e-03 1.298668086528778076e-01 3.761221468448638916e-02 2.728749215602874756e-01 1.018305644392967224e-01 -1.814159899950027466e-01 -8.707483112812042236e-02 3.077914118766784668e-01 3.457281887531280518e-01 -3.213544785976409912e-01 5.811436101794242859e-02 1.730370968580245972e-01 -1.397801637649536133e-01 1.040695309638977051e-01 3.835759758949279785e-01 1.042354628443717957e-01 -5.056528002023696899e-02 3.959153220057487488e-02 -1.854081153869628906e-01 -2.018835544586181641e-01 7.426923513412475586e-02 1.642539799213409424e-01 2.646909654140472412e-01 -1.325365006923675537e-01 3.812805935740470886e-02 1.306307464838027954e-01
5.515133216977119446e-02 -1.117971986532211304e-01 1.923155933618545532e-01 7.759372889995574951e-02 2.134813554584980011e-02 -1.849633157253265381e-01 1.645352542400360107e-01 2.605029046535491943e-01 -5.397584289312362671e-02 4.612238109111785889e-01 4.099892079830169678e-01 -8.725447207689285278e-02 -6.749211996793746948e-02 -8.935391670092940331e-04 3.330119252204895020e-01 -6.334292888641357422e-02 -1.237714514136314392e-01 1.242897063493728638e-01 -1.929819583892822266e-01 -1.718839704990386963e-01 6.283667683601379395e-02 -2.324017137289047241e-01 -3.536479547619819641e-02 1.182705089449882507e-01 1.035515516996383667e-01 1.535740797407925129e-03 1.136399209499359131e-01 -1.080844365060329437e-02 -2.500959038734436035e-01 -2.730791084468364716e-02 -1.223186627030372620e-01 -1.681657135486602783e-01
1.074815765023231506e-01 -9.784634411334991455e-02 1.435517370700836182e-01 -9.620340168476104736e-02 6.215499714016914368e-02 -2.516883984208106995e-02 -1.819006651639938354e-01 -2.545642852783203125e-01 -2.899688184261322021e-01 1.618321239948272705e-01 -1.062639579176902771e-01 -6.501539796590805054e-02 3.191239759325981140e-02 -8.039081096649169922e-02 1.517760008573532104e-01 -4.102270007133483887e-01 9.121280163526535034e-02 3.014384508132934570e-01 -8.044999837875366211e-02 -7.609584927558898926e-02 1.416303366422653198e-01 -1.039449591189622879e-02 -6.713290512561798096e-02 1.719225198030471802e-01 2.567962408065795898e-01 -3.158098161220550537e-01 -2.162756957113742828e-02 1.002227813005447388e-01 1.121530681848526001e-01 -3.939554095268249512e-01 1.112639680504798889e-01 -1.492429692007135600e-05
1.477883607149124146e-01 -1.492989957332611084e-01 2.661695182323455811e-01 3.023980557918548584e-01 -1.356153786182403564e-01 5.060590058565139771e-02 -2.777760848402976990e-02 1.024569272994995117e-01 -7.455051876604557037e-03 2.252971529960632324e-01 3.473398685455322266e-01 1.423958782106637955e-02 -1.410585194826126099e-01 -1.001185830682516098e-02 2.628177106380462646e-01 -2.203387767076492310e-01 -5.754530802369117737e-02 -1.394383162260055542e-01 -6.568086892366409302e-02 2.437375485897064209e-01 -1.491229981184005737e-02 -8.207948505878448486e-02 2.285252660512924194e-01 4.933684691786766052e-02 2.797960340976715088e-01 -1.816627085208892822e-01 7.959449291229248047e-02 1.078301668167114258e-01 2.565072476863861084e-01 -2.048698067665100098e-01 -1.415119320154190063e-01 -2.166498750448226929e-01
2.405700087547302246e-01 -1.213176324963569641e-01 2.167722284793853760e-01 1.804682463407516479e-01 1.960775256156921387e-01 -9.823532402515411377e-02 -1.699522137641906738e-03 5.905758589506149292e-02 -5.035983920097351074e-01 2.820847630500793457e-01 -4.816787317395210266e-02 1.315351389348506927e-02 -9.116008877754211426e-02 7.063991576433181763e-02 1.389913856983184814e-01 -2.822702229022979736e-01 1.882275789976119995e-01 1.193611249327659607e-01 -7.084488868713378906e-03 2.112198472023010254e-01 1.993656009435653687e-01 -3.046818077564239502e-01 6.839894503355026245e-02 -1.974919345229864120e-03 -3.777813166379928589e-02 -9.904686361551284790e-02 -9.632437676191329956e-02 2.625916898250579834e-01 -9.138359129428863525e-02 -8.856500685214996338e-02 5.205247551202774048e-02 -9.118849784135818481e-02
1.121439188718795776e-01 -6.640560179948806763e-02 4.529575631022453308e-02 3.792965412139892578e-01 -8.493687957525253296e-03 9.920470416545867920e-03 -1.467254608869552612e-01 -3.798025473952293396e-02 -1.742773652076721191e-01 6.052289530634880066e-02 3.297609090805053711e-01 -4.670885205268859863e-02 1.160181273007765412e-04 3.360528945922851562e-01 1.290939599275588989e-01 9.137985110282897949e-02 -1.175591945648193359e-01 2.983656227588653564e-01 8.091891556978225708e-02 -6.450995802879333496e-02 2.476372122764587402e-01 -1.469241529703140259e-01 -1.264225505292415619e-02 3.189855217933654785e-01 1.559097468852996826e-01 -8.095594495534896851e-02 2.106831595301628113e-02 -2.865575850009918213e-01 1.265215724706649780e-01 -3.001313507556915283e-01 4.482345283031463623e-02 -1.056307628750801086e-01
1.674334108829498291e-01 2.504676580429077148e-01 6.956912577152252197e-02 9.437853097915649414e-02 1.360805183649063110e-01 -4.480693861842155457e-02 -1.581407189369201660e-01 8.329503983259201050e-02 -1.477386802434921265e-01 1.476546376943588257e-01 3.354076743125915527e-01 7.034619152545928955e-02 -1.521028578281402588e-01 2.833671569824218750e-01 4.493472576141357422e-01 2.267248556017875671e-02 -9.291300177574157715e-02 2.259435057640075684e-01 -2.214930653572082520e-01 2.403075248003005981e-02 3.794018924236297607e-01 -1.210742667317390442e-01 -1.225376650691032410e-01 2.130891382694244385e-01 -1.128164771944284439e-02 -7.861156761646270752e-02 -1.312976181507110596e-01 5.115776136517524719e-02 -5.505227670073509216e-02 -2.820052392780780792e-02 -1.190198957920074463e-01 -5.979755893349647522e-02
2.230044454336166382e-01 -2.111079543828964233e-01 4.188763443380594254e-03 1.598978340625762939e-01 -3.577112406492233276e-02 -3.446464613080024719e-02 -2.145850807428359985e-01 -3.720340877771377563e-02 -9.274006634950637817e-02 1.586136221885681152e-01 3.942497372627258301e-01 4.842237383127212524e-02 1.122334320098161697e-02 1.754304468631744385e-01 3.040936589241027832e-01 6.199333816766738892e-02 1.797236502170562744e-02 -7.056351006031036377e-02 -2.522652149200439453e-01 2.765800356864929199e-01 -2.032023668289184570e-02 3.525449335575103760e-02 2.471355348825454712e-01 1.178272217512130737e-01 1.233706623315811157e-01 -3.382472395896911621e-01 8.911377936601638794e-02 3.509956970810890198e-02 2.699968218803405762e-02 -2.868022620677947998e-01 -1.924481838941574097e-01 -1.748935729265213013e-01
1.829578876495361328e-01 4.045105352997779846e-02 2.534246146678924561e-01 6.350510567426681519e-02 1.220976933836936951e-02 -5.823089182376861572e-02 -1.138548105955123901e-01 -1.142764315009117126e-01 -2.126753330230712891e-01 1.013316586613655090e-01 2.589535415172576904e-01 -2.137899100780487061e-01 -6.450754404067993164e-02 2.906183712184429169e-02 -4.556727036833763123e-02 -1.071715652942657471e-01 3.053377866744995117e-01 -1.115615200251340866e-02 3.804760575294494629e-01 2.068430334329605103e-01 1.569597125053405762e-01 -1.123994663357734680e-01 1.936723738908767700e-01 -2.251227572560310364e-02 2.648582160472869873e-01 -1.241904869675636292e-01 -1.116837710142135620e-01 2.472085058689117432e-01 -1.052150428295135498e-01 -1.133047938346862793e-01 -2.294336259365081787e-01 -2.972328960895538330e-01
9.184718132019042969e-02 -8.597227931022644043e-02 3.211846202611923218e-02 -4.463295638561248779e-02 -1.024231500923633575e-02 6.210817396640777588e-02 5.660063028335571289e-02 -2.316478192806243896e-01 -2.205590009689331055e-01 3.329095840454101562e-01 -9.504118561744689941e-02 -3.815842326730489731e-03 5.907671526074409485e-02 1.358124054968357086e-02 7.494722306728363037e-02 -3.335648775100708008e-01 2.912322580814361572e-01 3.415548801422119141e-01 -1.748743653297424316e-01 5.433377996087074280e-02 1.651946604251861572e-01 -1.203662678599357605e-01 -1.375173628330230713e-01 8.096020668745040894e-02 1.934199780225753784e-01 -2.622678577899932861e-01 8.291506767272949219e-02 1.762380897998809814e-01 1.820323467254638672e-01 -3.836229741573333740e-01 -6.750158965587615967e-02 -1.287695486098527908e-03
-4.946152213960886002e-03 -2.303331792354583740e-01 -1.314217150211334229e-01 2.388956844806671143e-01 1.294724084436893463e-02 8.422994613647460938e-02 1.029622554779052734e-01 -1.031976789236068726e-01 1.334849894046783447e-01 2.399207055568695068e-01 2.742907702922821045e-01 -9.363996237516403198e-02 1.723073869943618774e-01 8.167548477649688721e-02 -2.240877151489257812e-01 -1.675195395946502686e-01 2.929606139659881592e-01 3.555687367916107178e-01 9.085173159837722778e-02 1.008679866790771484e-01 3.433949649333953857e-01 5.308015644550323486e-02 -2.748135663568973541e-02 5.402642488479614258e-02 1.668369472026824951e-01 -6.059174239635467529e-02 -1.047244146466255188e-01 6.099531054496765137e-02 9.467493742704391479e-02 -1.269412934780120850e-01 6.939763203263282776e-03 -3.789840936660766602e-01
1.198473200201988220e-01 -2.604112029075622559e-02 9.915439039468765259e-02 1.491254121065139771e-01 1.723021119832992554e-01 -1.824942827224731445e-01 2.341404706239700317e-01 -1.815148293972015381e-01 1.262854337692260742e-01 1.870122104883193970e-01 1.325564682483673096e-01 -1.116070002317428589e-01 -6.091693043708801270e-02 -2.310557812452316284e-01 1.804161518812179565e-01 8.968673646450042725e-03 -9.695431590080261230e-02 3.992649912834167480e-01 2.230573296546936035e-01 3.679621815681457520e-01 2.901244461536407471e-01 2.174036577343940735e-02 -7.723236829042434692e-02 4.729491099715232849e-02 8.390439301729202271e-02 -1.746572405099868774e-01 -1.172740235924720764e-01 3.953008726239204407e-02 -5.037826299667358398e-02 1.313823908567428589e-01 -5.028369650244712830e-02 -3.308343291282653809e-01
1.593529731035232544e-01 -2.720237709581851959e-02 6.522997468709945679e-02 2.946082651615142822e-01 9.989909827709197998e-02 -3.043488860130310059e-01 -9.100747108459472656e-02 -1.180200465023517609e-02 2.681304141879081726e-02 2.042310833930969238e-01 4.226524233818054199e-01 -1.099407449364662170e-01 -1.619826704263687134e-01 -8.530586212873458862e-02 3.002201020717620850e-01 2.683489620685577393e-01 -1.094419043511152267e-03 4.585669934749603271e-02 1.321981847286224365e-01 -8.553479611873626709e-02 2.540600597858428955e-01 1.745812743902206421e-01 -4.033337160944938660e-02 3.284546732902526855e-01 1.177477836608886719e-01 -8.766368031501770020e-02 -7.665196061134338379e-02 -4.175431281328201294e-02 -2.968207001686096191e-02 -2.171871215105056763e-01 -1.738652139902114868e-01 6.401884555816650391e-02
1.454018503427505493e-01 8.171963691711425781e-02 -7.838094606995582581e-03 1.870305091142654419e-02 -5.950659047812223434e-03 -1.926480531692504883e-01 -9.340166300535202026e-02 9.832733124494552612e-02 1.950327008962631226e-01 2.034020721912384033e-01 8.136415481567382812e-02 1.337200105190277100e-01 -4.116141796112060547e-01 -2.362854219973087311e-02 3.273805677890777588e-01 1.091351583600044250e-01 2.127224206924438477e-01 2.993631958961486816e-01 -8.254081755876541138e-02 1.578687429428100586e-01 3.277702033519744873e-01 1.008962467312812805e-01 2.233752459287643433e-01 2.559354007244110107e-01 1.046940088272094727e-01 -1.883358508348464966e-01 1.481605693697929382e-02 -2.237486839294433594e-01 2.377259172499179840e-02 -7.279042899608612061e-02 -9.117187000811100006e-03 -1.447940319776535034e-01
2.207191586494445801e-01 -3.416987657546997070e-01 2.498940825462341309e-01 3.214697539806365967e-01 -4.788217693567276001e-02 6.873822212219238281e-02 -4.400790110230445862e-02 4.743424057960510254e-02 1.590524055063724518e-02 2.914482951164245605e-01 2.989611029624938965e-01 1.387504339218139648e-01 -2.004587501287460327e-01 -4.586755856871604919e-02 1.435003727674484253e-01 1.648657210171222687e-02 -1.754003167152404785e-01 2.237969078123569489e-02 -6.806552410125732422e-02 5.328279361128807068e-02 5.376576259732246399e-02 1.674644462764263153e-02 2.696644365787506104e-01 9.954768419265747070e-02 1.371549367904663086e-01 -1.008789017796516418e-01 1.616209298372268677e-01 9.563256800174713135e-02 1.825639307498931885e-01 -1.335046142339706421e-01 -2.034713327884674072e-02 -4.002434611320495605e-01
1.070793252438306808e-02 -1.170211732387542725e-01 2.189605832099914551e-01 1.722154617309570312e-01 2.143463194370269775e-01 -9.923267364501953125e-02 -2.203997224569320679e-01 1.915610432624816895e-01 1.826832629740238190e-02 2.052432596683502197e-01 3.305453062057495117e-01 -2.633743286132812500e-01 -2.296943068504333496e-01 2.286876887083053589e-01 1.671786904335021973e-01 -1.102268416434526443e-02 -5.485832318663597107e-02 1.889879852533340454e-01 1.402178555727005005e-01 7.312732189893722534e-02 1.882644891738891602e-01 -1.986797899007797241e-01 -7.236299663782119751e-02 3.083224594593048096e-01 1.018768996000289917e-01 -2.049359828233718872e-01 -9.854995459318161011e-02 -3.486452251672744751e-02 2.637250125408172607e-01 -1.421104073524475098e-01 -3.464474529027938843e-02 -1.418133676052093506e-01
1.531290858983993530e-01 -2.234314978122711182e-01 1.054050698876380920e-01 3.207890093326568604e-01 9.447308629751205444e-02 -2.545680701732635498e-01 -9.810943901538848877e-02 8.682874590158462524e-02 -7.370045781135559082e-02 3.000919520854949951e-01 4.219017326831817627e-01 -1.218886151909828186e-01 -1.629141122102737427e-01 2.490242719650268555e-01 1.922487914562225342e-01 6.545850634574890137e-02 -1.084600016474723816e-01 6.206135824322700500e-02 1.609213203191757202e-01 -9.625259041786193848e-02 1.937077492475509644e-01 -5.387701094150543213e-02 -9.919884055852890015e-02 3.235710561275482178e-01 1.204091385006904602e-01 -2.508250474929809570e-01 -2.737710252404212952e-02 -4.759983718395233154e-02 1.140659824013710022e-01 -4.875113815069198608e-02 -3.035244159400463104e-02 3.317505121231079102e-02
1.007585749030113220e-01 -6.607331335544586182e-02 1.575174033641815186e-01 -7.002136111259460449e-02 7.273188978433609009e-02 -2.705964744091033936e-01 -8.583471179008483887e-02 -2.105134129524230957e-01 2.286573648452758789e-01 -1.308382749557495117e-01 4.311179742217063904e-02 9.091799706220626831e-02 7.925201207399368286e-03 -1.786768995225429535e-02 1.785870641469955444e-01 -4.684474170207977295e-01 1.574164628982543945e-01 4.699094295501708984e-01 2.019073516130447388e-01 3.179336711764335632e-02 1.575272381305694580e-01 1.518849581480026245e-01 5.138944461941719055e-02 7.155135273933410645e-02 -2.214850485324859619e-02 -5.325010418891906738e-02 -1.327308863401412964e-01 6.425744295120239258e-02 1.068939641118049622e-01 -2.536478638648986816e-01 1.560196131467819214e-01 -1.616497188806533813e-01
-1.599753648042678833e-01 1.175630688667297363e-01 -1.722681894898414612e-02 4.279497638344764709e-02 -3.520019724965095520e-02 -3.260634839534759521e-01 -4.034535959362983704e-02 -2.876359522342681885e-01 -4.451000317931175232e-02 2.110080569982528687e-01 3.658331334590911865e-01 -5.207487195730209351e-02 -7.457248121500015259e-02 -3.404150307178497314e-01 1.439081430435180664e-01 -1.847097128629684448e-01 2.700237035751342773e-01 1.847341656684875488e-01 -1.719296723604202271e-01 2.983084879815578461e-02 1.234175413846969604e-01 -9.934782236814498901e-02 5.442682653665542603e-02 -5.487982928752899170e-02 -1.937417984008789062e-01 -3.844709992408752441e-01 -1.073395609855651855e-01 1.096076145768165588e-01 -5.971920862793922424e-02 1.059922575950622559e-01 6.024301052093505859e-02 -1.064580380916595459e-01
-1.337945163249969482e-01 -1.590467393398284912e-01 -3.927117958664894104e-02 -1.075465232133865356e-01 2.759667932987213135e-01 -1.864556968212127686e-01 3.354194760322570801e-02 -3.325662612915039062e-01 -1.920978873968124390e-01 3.639481663703918457e-01 1.932630240917205811e-01 -7.732794433832168579e-02 -5.384983122348785400e-02 2.163351029157638550e-01 3.268460631370544434e-01 -2.011150419712066650e-01 5.776847898960113525e-02 1.674600131809711456e-02 9.639266133308410645e-02 9.898702055215835571e-02 2.283072099089622498e-03 3.733722865581512451e-02 1.190290525555610657e-01 2.767100036144256592e-01 2.027099430561065674e-01 -1.471094340085983276e-01 -4.547552391886711121e-02 7.510418444871902466e-02 -2.092752978205680847e-02 -3.201324045658111572e-01 -2.461056411266326904e-02 -1.502222865819931030e-01
1.804258972406387329e-01 2.519518435001373291e-01 6.446177512407302856e-02 3.640826418995857239e-02 3.504714965820312500e-01 -2.002687007188796997e-01 -1.299049407243728638e-01 -2.226433455944061279e-01 -1.481148600578308105e-01 1.069859787821769714e-01 2.152096927165985107e-01 7.934270426630973816e-03 -8.146851509809494019e-02 8.466962724924087524e-02 -2.111317776143550873e-02 9.410537034273147583e-02 1.364922821521759033e-01 5.038807392120361328e-01 -2.980525977909564972e-02 -7.868061959743499756e-02 2.448733299970626831e-01 2.864747494459152222e-02 5.486974120140075684e-02 1.111744418740272522e-01 2.324059009552001953e-01 9.452989697456359863e-02 -1.302248239517211914e-01 -2.510600164532661438e-02 -5.345620959997177124e-02 -3.667379915714263916e-02 -8.360059559345245361e-02 -3.445945382118225098e-01
2.640852332115173340e-01 -2.158850133419036865e-01 2.484146356582641602e-01 1.482847332954406738e-01 6.450980901718139648e-02 -4.032368212938308716e-02 1.174850016832351685e-02 2.115377783775329590e-01 3.929154016077518463e-03 1.871703565120697021e-01 3.841069042682647705e-01 -2.732737734913825989e-02 3.077094210311770439e-03 -1.032333299517631531e-01 3.488437533378601074e-01 -5.097937211394309998e-02 3.213400254026055336e-03 -1.529057323932647705e-01 -9.037013351917266846e-02 2.346440553665161133e-01 1.576532237231731415e-02 -5.707067251205444336e-02 3.512915372848510742e-01 1.164482086896896362e-01 1.140826493501663208e-01 -1.689403206110000610e-01 1.489706635475158691e-01 9.018418192863464355e-02 1.545177698135375977e-01 -1.464313119649887085e-01 -1.063954159617424011e-01 -2.745621204376220703e-01
1.475926190614700317e-01 -3.382764458656311035e-01 1.732494533061981201e-01 1.901311725378036499e-01 -7.511197030544281006e-02 -2.664565443992614746e-01 -4.158135354518890381e-01 8.028083294630050659e-02 -1.210364103317260742e-01 1.885854303836822510e-01 1.900922954082489014e-01 1.564455926418304443e-01 7.302472567971562967e-06 -1.521253436803817749e-01 2.100095450878143311e-01 1.288908571004867554e-01 -1.266071498394012451e-01 6.499170511960983276e-02 9.381208568811416626e-02 3.903255984187126160e-02 2.420904487371444702e-01 -1.722750663757324219e-01 -4.037349950522184372e-03 -1.122034192085266113e-01 -1.551026403903961182e-01 -2.383547127246856689e-01 1.210959106683731079e-01 1.020377129316329956e-01 3.122914433479309082e-01 -2.695885486900806427e-02 -3.217942267656326294e-02 -1.012225896120071411e-01
-7.070033252239227295e-02 -2.107112407684326172e-01 -1.411955207586288452e-01 5.423703044652938843e-02 -5.590582638978958130e-02 1.899894885718822479e-02 1.890176087617874146e-01 -9.776201099157333374e-02 -4.701492562890052795e-02 1.303523331880569458e-01 4.252021312713623047e-01 -1.304301023483276367e-01 1.716063022613525391e-01 9.852755069732666016e-02 4.776914417743682861e-02 -1.733709424734115601e-01 3.151587247848510742e-01 2.542472779750823975e-01 1.713238358497619629e-01 2.385007776319980621e-02 1.365465819835662842e-01 -8.346219360828399658e-02 -2.371533662080764771e-01 2.415075339376926422e-02 2.594753801822662354e-01 -4.033084809780120850e-01 -4.523022845387458801e-02 -9.170195460319519043e-02 -5.060119554400444031e-03 -1.739201396703720093e-01 -2.538529224693775177e-03 -2.083323448896408081e-01
2.197394669055938721e-01 -1.680246442556381226e-01 5.682635679841041565e-02 9.005188196897506714e-02 -1.421811524778604507e-02 -2.508862875401973724e-03 -1.019320189952850342e-01 -3.482801467180252075e-02 1.915318965911865234e-01 2.410124540328979492e-01 4.112537950277328491e-03 -7.371590286493301392e-02 -8.924360573291778564e-02 -4.828955978155136108e-02 -1.998175308108329773e-02 3.337601721286773682e-01 3.160474300384521484e-01 3.838202059268951416e-01 6.739596277475357056e-02 -1.144866868853569031e-01 1.114952638745307922e-01 1.112387925386428833e-01 -2.131405286490917206e-02 1.553477346897125244e-01 7.389911264181137085e-02 -3.899319171905517578e-01 7.160996645689010620e-02 1.196495592594146729e-01 1.291822493076324463e-01 -3.728568851947784424e-01 2.616853080689907074e-02 -1.744291782379150391e-01
2.307874709367752075e-02 -8.553124964237213135e-02 -2.745777368545532227e-02 1.491583585739135742e-01 1.393931210041046143e-01 -2.275889515876770020e-01 -1.705258339643478394e-01 -3.159382343292236328e-01 -1.162057593464851379e-01 2.229212522506713867e-01 3.259340822696685791e-01 -2.287868037819862366e-02 9.058192372322082520e-02 2.188693434000015259e-01 -2.403607070446014404e-01 -3.060382008552551270e-01 2.989661693572998047e-01 1.731427311897277832e-01 -1.224185898900032043e-01 2.325554192066192627e-01 1.006074398756027222e-01 -6.846797466278076172e-02 1.560531854629516602e-01 7.581742852926254272e-02 1.050802171230316162e-01 1.242317706346511841e-01 -3.604768589138984680e-02 2.030596733093261719e-01 6.464152783155441284e-02 1.078876405954360962e-01 -1.314649730920791626e-01 -2.368191778659820557e-01
1.707461625337600708e-01 8.899910748004913330e-02 -1.982261389493942261e-01 7.010682485997676849e-03 9.657521545886993408e-02 -6.789059843868017197e-03 4.761619493365287781e-02 -2.637169659137725830e-01 -1.598071008920669556e-01 3.949916362762451172e-01 2.298800200223922729e-01 -2.003125101327896118e-01 -4.617974534630775452e-02 1.133373230695724487e-01 1.238795965909957886e-01 -9.427563101053237915e-02 1.889723986387252808e-01 1.474371552467346191e-01 -7.820594310760498047e-02 -3.976492211222648621e-02 2.647804915904998779e-01 -9.210459887981414795e-02 2.250474393367767334e-01 -6.880508270114660263e-03 4.039680063724517822e-01 -2.349100559949874878e-01 -1.417688280344009399e-01 1.052195653319358826e-01 -1.453641206026077271e-01 1.259993389248847961e-02 3.862772136926651001e-02 -2.487996369600296021e-01
4.748781397938728333e-02 -2.213116288185119629e-01 3.392072319984436035e-01 1.283707618713378906e-01 4.104380607604980469e-01 -3.390036821365356445e-01 1.508243530988693237e-01 6.311703473329544067e-02 -8.835628628730773926e-02 1.611895114183425903e-01 1.645919978618621826e-01 -1.506261378526687622e-01 -1.436319202184677124e-01 -4.236321896314620972e-02 1.617517024278640747e-01 -1.720894277095794678e-01 1.831101030111312866e-01 1.703902631998062134e-01 -1.106998324394226074e-01 -2.812655270099639893e-01 -8.260288089513778687e-02 -3.514612317085266113e-01 -8.006524294614791870e-02 -1.573641151189804077e-01 1.345603466033935547e-01 -2.702532894909381866e-02 -3.366546332836151123e-02 5.597766488790512085e-02 -2.366474218433722854e-04 -6.306171417236328125e-02 4.593127593398094177e-02 -2.647705748677253723e-02
-1.999838650226593018e-02 -5.751472711563110352e-01 -8.982474356889724731e-02 6.270994991064071655e-02 1.610596477985382080e-02 -2.101364582777023315e-01 -1.253321301192045212e-02 -1.098857447504997253e-02 -2.071310728788375854e-01 1.499688327312469482e-01 2.122748792171478271e-01 1.122494414448738098e-01 -9.122736006975173950e-02 -5.360648781061172485e-02 5.199930816888809204e-02 -1.938645392656326294e-01 2.458000630140304565e-01 5.139596760272979736e-02 7.386790215969085693e-02 4.386114701628684998e-02 2.284589260816574097e-01 -2.345814257860183716e-01 2.242608740925788879e-02 1.457140594720840454e-01 -3.996142745018005371e-02 -6.259790807962417603e-02 -2.225104868412017822e-01 -1.452988833189010620e-01 -6.560689955949783325e-02 -1.705607622861862183e-01 2.784777581691741943e-01 -2.260353267192840576e-01
3.080630898475646973e-01 1.352313607931137085e-01 2.376403808593750000e-01 -4.387556016445159912e-02 7.179648429155349731e-02 -3.252265751361846924e-01 1.700023114681243896e-01 -7.808549702167510986e-02 3.703783452510833740e-02 -9.265188872814178467e-02 -4.573509097099304199e-03 -2.547776401042938232e-01 -2.262218147516250610e-01 -6.098186969757080078e-02 5.385113134980201721e-02 2.552218036726117134e-03 4.045910537242889404e-01 1.250487565994262695e-01 -1.041480451822280884e-01 -2.201448567211627960e-02 1.567216664552688599e-01 -9.020047634840011597e-02 -2.760315127670764923e-02 4.258182942867279053e-01 1.608911752700805664e-01 -1.228369846940040588e-01 1.691825985908508301e-01 2.383766025304794312e-01 8.560109883546829224e-02 6.845149397850036621e-02 -2.754436433315277100e-02 -7.183165848255157471e-02
3.640394192188978195e-03 -2.282988578081130981e-01 -2.622420340776443481e-02 2.115029990673065186e-01 9.975274652242660522e-02 -1.087673157453536987e-01 -6.014496088027954102e-02 -2.012164890766143799e-01 2.112471014261245728e-01 1.435301452875137329e-01 1.328018605709075928e-01 8.913389593362808228e-02 -4.060788154602050781e-01 8.469032496213912964e-02 -6.956329196691513062e-02 9.795592725276947021e-02 3.057340979576110840e-01 1.777209490537643433e-01 -8.073241449892520905e-03 3.500941768288612366e-02 5.443844199180603027e-02 -3.364430665969848633e-01 2.535054981708526611e-01 1.345089823007583618e-01 9.793072193861007690e-02 -3.155486583709716797e-01 8.896153420209884644e-02 -4.430383071303367615e-02 -1.043486297130584717e-01 -1.445618122816085815e-01 2.890475392341613770e-01 -2.613511169329285622e-03
3.210258781909942627e-01 -2.336510121822357178e-01 -1.368913613259792328e-02 8.462831377983093262e-03 9.015560150146484375e-02 -3.254519999027252197e-01 -7.829599827527999878e-02 -1.847526058554649353e-02 2.401776015758514404e-01 1.510517448186874390e-01 2.766614258289337158e-01 -1.764588356018066406e-01 1.971333771944046021e-01 1.080701947212219238e-01 2.370759844779968262e-01 -9.764093905687332153e-02 -1.978612989187240601e-01 5.158574879169464111e-02 9.917401708662509918e-03 -4.589706286787986755e-02 2.006387561559677124e-01 -1.849279403686523438e-01 3.090117871761322021e-02 3.698276877403259277e-01 1.492088437080383301e-01 3.658067062497138977e-02 -1.520942617207765579e-02 -2.919682487845420837e-02 1.278675999492406845e-02 -2.486625313758850098e-01 -2.699771523475646973e-01 -3.667611256241798401e-02
-9.148926287889480591e-02 -2.111586630344390869e-01 -5.472219083458185196e-03 7.565205544233322144e-02 -5.219507962465286255e-02 7.318340241909027100e-03 -1.102540567517280579e-01 -2.078512497246265411e-02 2.069601416587829590e-01 5.621796846389770508e-02 2.461282312870025635e-01 -1.145968809723854065e-01 4.111518338322639465e-02 8.657028526067733765e-02 -8.186898380517959595e-02 -2.967255115509033203e-01 1.177861690521240234e-01 3.918303251266479492e-01 -4.658759385347366333e-02 7.459274679422378540e-02 3.171968460083007812e-01 8.778217434883117676e-02 -2.745275758206844330e-02 3.474242985248565674e-01 1.966561228036880493e-01 -1.470054090023040771e-01 -3.936399519443511963e-01 1.660973727703094482e-01 -1.242516934871673584e-01 -1.806822866201400757e-01 -5.785717628896236420e-03 8.016137033700942993e-02
2.204260677099227905e-01 -1.383279412984848022e-01 1.981211006641387939e-01 -1.132200285792350769e-02 1.690524220466613770e-01 7.732113450765609741e-02 -1.615662872791290283e-01 -1.826839745044708252e-01 -2.553543746471405029e-01 1.734080314636230469e-01 2.506625652313232422e-01 -2.433814108371734619e-01 -1.540857553482055664e-01 -1.298840194940567017e-01 -1.356689035892486572e-01 1.462335116229951382e-03 2.566049993038177490e-01 5.440833419561386108e-02 3.388871252536773682e-01 -4.842176288366317749e-02 2.216266393661499023e-01 -2.465874999761581421e-01 8.207366615533828735e-02 3.072637831792235374e-03 1.192852631211280823e-01 -1.561139523983001709e-01 -1.448197662830352783e-01 1.436600536108016968e-01 6.942132860422134399e-02 -2.353977970778942108e-02 -1.991059929132461548e-01 -3.075830936431884766e-01
-1.225695945322513580e-03 -7.454983890056610107e-02 -3.531006351113319397e-02 -7.927329093217849731e-02 3.884620666503906250e-01 -1.999962031841278076e-01 1.363453269004821777e-01 -3.918834328651428223e-01 1.238102326169610023e-03 2.858384251594543457e-01 1.990003436803817749e-01 -1.477371305227279663e-01 9.419145435094833374e-02 -1.713576763868331909e-01 1.984503865242004395e-01 -4.842681810259819031e-02 -7.382252067327499390e-02 6.802206486463546753e-02 1.858249604701995850e-01 4.400873556733131409e-02 1.334951668977737427e-01 -9.407795220613479614e-02 1.041589453816413879e-01 3.272473514080047607e-01 7.805048674345016479e-02 -1.723856925964355469e-01 -8.283415436744689941e-02 1.285243779420852661e-01 5.124203860759735107e-03 -7.026202976703643799e-02 9.272918105125427246e-02 -3.699241280555725098e-01
3.667123317718505859e-01 -1.196130812168121338e-01 1.628909409046173096e-01 6.861837953329086304e-02 1.879088729619979858e-01 -2.075445801019668579e-01 -5.655824206769466400e-03 -1.096038296818733215e-01 1.615119129419326782e-01 -4.111682623624801636e-02 1.780816614627838135e-01 -6.379414815455675125e-03 -1.693891435861587524e-01 -8.878688514232635498e-02 1.909970343112945557e-01 1.092237755656242371e-01 4.328358769416809082e-01 9.099862724542617798e-02 7.652901113033294678e-02 -2.122327089309692383e-01 6.265176832675933838e-02 1.721143350005149841e-02 9.114721417427062988e-02 1.707115322351455688e-01 2.381198555231094360e-01 -2.555301785469055176e-01 -9.469773620367050171e-02 2.523816823959350586e-01 1.255832314491271973e-01 9.731079638004302979e-02 1.464745253324508667e-01 2.355259060859680176e-01
1.282866448163986206e-01 1.673495024442672729e-01 -9.638396091759204865e-03 1.997373299673199654e-03 3.926901891827583313e-02 -1.423794180154800415e-01 -8.540125191211700439e-02 -2.064724862575531006e-01 -9.630519151687622070e-02 4.798888862133026123e-01 2.133497744798660278e-01 -3.742433488368988037e-01 1.111345589160919189e-01 -6.770964711904525757e-02 1.587132513523101807e-01 -1.205915734171867371e-01 9.930910915136337280e-02 1.054871454834938049e-01 -7.637353241443634033e-02 5.119772255420684814e-02 2.362742125988006592e-01 6.546367704868316650e-02 2.786170244216918945e-01 -1.045396551489830017e-02 3.618115484714508057e-01 -1.484856605529785156e-01 -8.682861924171447754e-02 1.698957979679107666e-01 -2.824389003217220306e-02 9.367468953132629395e-02 5.832851678133010864e-02 -1.796207427978515625e-01
2.790253758430480957e-01 3.640368878841400146e-01 2.057978324592113495e-02 9.042076021432876587e-02 3.425380960106849670e-02 -3.096116483211517334e-01 -1.397876888513565063e-01 9.959415346384048462e-02 1.727163605391979218e-02 2.616894543170928955e-01 3.758564889430999756e-01 -3.509745374321937561e-02 -1.939839124679565430e-01 -2.479688078165054321e-02 5.954268574714660645e-02 -7.581158727407455444e-02 1.159132793545722961e-01 2.946469485759735107e-01 -8.743476867675781250e-02 -2.274347096681594849e-01 1.174147278070449829e-01 -4.466785863041877747e-02 -5.949617549777030945e-02 4.049004986882209778e-02 4.711271077394485474e-02 3.589931875467300415e-02 5.046171322464942932e-02 1.883814930915832520e-01 -2.041188068687915802e-02 -4.152102768421173096e-01 1.909640617668628693e-02 2.013243176043033600e-02
4.324308633804321289e-01 -4.520598351955413818e-01 1.358192414045333862e-01 1.147212088108062744e-01 -2.020941376686096191e-01 -1.810636371374130249e-01 -8.213198184967041016e-02 -2.112869918346405029e-01 1.255899816751480103e-01 1.306068152189254761e-01 3.471276909112930298e-02 1.813342720270156860e-01 9.455151855945587158e-02 2.353121638298034668e-01 8.172807097434997559e-02 -1.410067528486251831e-01 2.925264537334442139e-01 1.224307045340538025e-01 5.632475391030311584e-02 1.430605649948120117e-01 1.207095682621002197e-01 -1.928996145725250244e-01 -1.100721806287765503e-01 -2.662702091038227081e-02 3.812167048454284668e-02 -9.907299280166625977e-02 1.250139176845550537e-01 2.371877282857894897e-01 3.653653711080551147e-02 -1.399332135915756226e-01 -2.999481186270713806e-02 -2.132515609264373779e-02
7.933865487575531006e-02 1.273249536752700806e-01 3.636958599090576172e-01 1.953099220991134644e-01 4.902489855885505676e-02 -1.414437741041183472e-01 1.230349019169807434e-01 -9.204627573490142822e-02 8.884962648153305054e-02 3.567496836185455322e-01 1.853583902120590210e-01 -1.075388267636299133e-01 -2.133708298206329346e-01 2.213829755783081055e-02 1.212024986743927002e-01 2.588860988616943359e-01 2.097846567630767822e-02 2.144694328308105469e-01 -1.827576607465744019e-01 1.808351725339889526e-01 1.668073832988739014e-01 2.542364597320556641e-02 -1.107922494411468506e-01 -1.690398305654525757e-01 1.095014438033103943e-02 -3.586627542972564697e-01 2.351281465962529182e-03 2.149101793766021729e-01 8.101467788219451904e-02 6.583615392446517944e-02 -1.460546851158142090e-01 -2.513901591300964355e-01
2.639740705490112305e-01 5.459594354033470154e-02 -1.200668886303901672e-01 -7.027880847454071045e-02 9.776729345321655273e-02 -2.539791166782379150e-01 -1.147873699665069580e-01 1.290921419858932495e-01 1.073965206742286682e-01 4.689002335071563721e-01 3.398366570472717285e-01 1.105248276144266129e-02 -3.930600285530090332e-01 2.591578103601932526e-02 -1.444671396166086197e-02 -4.288315027952194214e-02 2.868312411010265350e-02 1.714079678058624268e-01 -1.074135750532150269e-01 -8.576494455337524414e-02 1.466662883758544922e-01 -1.392926424741744995e-01 -2.650337293744087219e-02 1.705937236547470093e-01 -5.220496095716953278e-03 9.660687297582626343e-03 -2.260821610689163208e-01 9.590201079845428467e-03 -3.161109983921051025e-02 -2.484271079301834106e-01 2.234051674604415894e-01 -1.268201023340225220e-01
1.714144945144653320e-01 8.363679796457290649e-02 1.552199870347976685e-01 4.955006763339042664e-02 -3.585331141948699951e-02 -1.884138286113739014e-01 -2.621155381202697754e-01 2.674606814980506897e-02 -2.476263344287872314e-01 2.950218617916107178e-01 1.590256989002227783e-01 -5.261800438165664673e-02 8.375847712159156799e-03 1.209384277462959290e-01 8.012867718935012817e-02 -3.776094689965248108e-02 1.225003525614738464e-01 1.661101281642913818e-01 -5.660744383931159973e-02 1.641872972249984741e-01 -1.145988926291465759e-01 -2.046483606100082397e-01 -1.006649658083915710e-01 2.452494055032730103e-01 1.499368995428085327e-01 -5.047558546066284180e-01 -1.574665307998657227e-01 8.808296173810958862e-02 2.443341910839080811e-02 1.233109384775161743e-01 1.923472434282302856e-01 -2.669116854667663574e-01
-1.015518903732299805e-01 -4.765370860695838928e-02 1.028656065464019775e-01 -1.416172534227371216e-01 1.133666932582855225e-01 -2.230976223945617676e-01 -1.890937536954879761e-01 -2.582483887672424316e-01 -3.096623718738555908e-01 1.392916142940521240e-01 4.174207746982574463e-01 -1.238995268940925598e-01 -1.425762772560119629e-01 7.343345880508422852e-02 -1.668057888746261597e-01 -3.466730415821075439e-01 2.788940370082855225e-01 1.185970082879066467e-01 -2.144660614430904388e-02 2.803400391712784767e-03 3.038626313209533691e-01 -1.518701016902923584e-01 6.362284719944000244e-02 -4.677105695009231567e-02 3.699013730511069298e-03 1.202805433422327042e-02 7.759972661733627319e-02 -1.091304942965507507e-01 6.756626069545745850e-02 -2.313214093446731567e-01 -8.038856089115142822e-02 -1.285347938537597656e-01
3.203231096267700195e-01 1.183861345052719116e-01 2.084731869399547577e-02 1.489300727844238281e-01 1.226609107106924057e-02 -8.236230164766311646e-02 6.431233137845993042e-02 5.677592381834983826e-02 5.350182577967643738e-02 3.795258998870849609e-01 1.218722760677337646e-01 -2.155375666916370392e-02 2.453888393938541412e-02 -2.483483850955963135e-01 -1.053397580981254578e-01 -2.983997464179992676e-01 7.962074875831604004e-02 2.682422101497650146e-01 -4.136618226766586304e-02 6.700526922941207886e-02 1.651776880025863647e-01 -2.147162258625030518e-01 7.209354639053344727e-02 2.432199865579605103e-01 3.985375910997390747e-02 1.892436295747756958e-01 9.750250726938247681e-02 1.401148289442062378e-01 9.190855920314788818e-02 -4.249466359615325928e-01 2.097798287868499756e-01 4.735251888632774353e-03
1.200631037354469299e-01 -1.477640122175216675e-01 2.230760008096694946e-01 1.742447763681411743e-01 7.569080218672752380e-03 -1.000113934278488159e-01 -2.135196924209594727e-01 -1.564439013600349426e-02 7.649686187505722046e-02 2.465973198413848877e-01 4.307892918586730957e-01 -1.888221949338912964e-01 -6.555370241403579712e-02 1.679964661598205566e-01 2.093036770820617676e-01 -4.064478352665901184e-02 -1.668971963226795197e-02 -7.374224066734313965e-02 2.677830755710601807e-01 1.839510947465896606e-01 1.960801780223846436e-01 -1.987893581390380859e-01 -2.095453292131423950e-01 2.516595423221588135e-01 1.202796250581741333e-01 -1.716618239879608154e-01 -2.031351923942565918e-01 1.522147282958030701e-02 2.299947291612625122e-01 -1.004227772355079651e-01 4.400866851210594177e-02 1.226291730999946594e-01
9.539411962032318115e-02 -1.739235036075115204e-02 -5.422714725136756897e-02 9.907575696706771851e-02 1.023353263735771179e-01 3.161469101905822754e-02 -1.893482357263565063e-01 1.436276286840438843e-01 -9.709670394659042358e-02 3.956591486930847168e-01 1.008931100368499756e-01 -1.737091988325119019e-01 -8.899729698896408081e-02 -1.311022788286209106e-01 4.630697891116142273e-02 -1.412196606397628784e-01 2.576773762702941895e-01 2.152372151613235474e-01 -8.565193414688110352e-02 8.290049433708190918e-02 3.133945465087890625e-01 -1.828464418649673462e-01 2.852238416671752930e-01 -2.383556365966796875e-01 7.925946265459060669e-02 -2.261094599962234497e-01 -2.419381141662597656e-01 1.394750028848648071e-01 2.631507515907287598e-01 -1.038039028644561768e-01 -2.090949565172195435e-01 -2.181336656212806702e-02
2.252085357904434204e-01 1.195830199867486954e-02 -4.418691620230674744e-02 9.892854094505310059e-02 1.192697510123252869e-01 -3.060755729675292969e-01 8.661279827356338501e-02 1.629521250724792480e-01 -1.243171617388725281e-01 2.847961783409118652e-01 3.034680187702178955e-01 -1.705423742532730103e-02 -7.744292169809341431e-02 6.247805431485176086e-02 1.354055702686309814e-01 2.038137614727020264e-02 7.325629889965057373e-02 1.721303313970565796e-01 -5.672054830938577652e-03 -7.798720151185989380e-02 2.780576646327972412e-01 1.458868682384490967e-01 1.573067530989646912e-02 3.371717333793640137e-01 1.409494876861572266e-01 -3.497334718704223633e-01 3.655545413494110107e-03 -2.501994967460632324e-01 -4.667309299111366272e-02 -3.005004227161407471e-01 1.393683254718780518e-01 -8.661029487848281860e-02
6.305909901857376099e-02 -8.318721503019332886e-02 2.664802670478820801e-01 1.763585805892944336e-01 3.706267774105072021e-01 -2.249305993318557739e-01 4.134483039379119873e-01 3.867782419547438622e-03 -1.071998775005340576e-01 7.622995227575302124e-02 2.849110066890716553e-01 -8.750902861356735229e-02 2.122762240469455719e-02 -8.114206790924072266e-02 2.947346866130828857e-01 -1.615536771714687347e-02 1.713713817298412323e-02 2.292003631591796875e-01 -2.508971989154815674e-01 -1.671082079410552979e-01 4.901419207453727722e-02 -2.647080421447753906e-01 1.167694479227066040e-01 9.192261844873428345e-03 1.320953667163848877e-01 -2.121568769216537476e-01 9.959758818149566650e-02 -2.610882744193077087e-02 4.483683034777641296e-02 -1.030228212475776672e-01 3.023358248174190521e-02 -1.062323674559593201e-01
1.242877393960952759e-01 1.265420019626617432e-01 -6.400539726018905640e-02 1.991977095603942871e-01 -7.872202433645725250e-03 -1.233387291431427002e-01 -1.026915311813354492e-01 -1.551708579063415527e-01 -1.989579349756240845e-01 -2.187899500131607056e-02 3.876436352729797363e-01 -1.613469719886779785e-01 -3.382136672735214233e-02 -2.196491807699203491e-01 2.631623148918151855e-01 -1.601128876209259033e-01 6.380487978458404541e-02 2.673027813434600830e-01 -1.206708550453186035e-01 6.554559618234634399e-02 3.649613633751869202e-02 -3.500854969024658203e-02 3.056435883045196533e-01 -1.891741342842578888e-02 1.039163693785667419e-01 -4.270960986614227295e-01 -2.399649918079376221e-01 1.108767017722129822e-01 -1.175635904073715210e-01 -3.679563477635383606e-02 2.090252786874771118e-01 3.944093734025955200e-02
8.504138886928558350e-02 1.002009510993957520e-01 -6.490188837051391602e-02 -2.272428758442401886e-02 2.938867509365081787e-01 -9.337910264730453491e-02 3.595731779932975769e-02 -9.165903180837631226e-02 -8.871600776910781860e-02 3.523723483085632324e-01 1.357166767120361328e-01 -1.379559487104415894e-01 1.434895843267440796e-01 1.707912534475326538e-01 1.516923606395721436e-01 -1.796816587448120117e-01 2.190953195095062256e-01 1.603918969631195068e-01 -1.088608503341674805e-01 -1.485284976661205292e-02 1.527990400791168213e-01 -2.055323719978332520e-01 2.124828696250915527e-01 -9.645652770996093750e-02 3.348271846771240234e-01 -2.703782021999359131e-01 -2.848982214927673340e-01 1.058947965502738953e-01 5.752620846033096313e-02 -1.625085473060607910e-01 1.215139329433441162e-01 -2.659912705421447754e-01
3.122158050537109375e-01 -2.275028228759765625e-01 1.913400590419769287e-01 3.036372363567352295e-01 1.403917223215103149e-01 -1.655004024505615234e-01 1.282646358013153076e-01 2.229482382535934448e-01 -1.413775980472564697e-01 4.468981176614761353e-02 2.659600973129272461e-01 -1.200233623385429382e-01 7.870163023471832275e-02 2.541255354881286621e-01 2.977069616317749023e-01 -1.354942023754119873e-01 -5.886287242174148560e-02 -2.982909046113491058e-02 2.204968780279159546e-01 8.100984990596771240e-02 2.570731043815612793e-01 -1.939785480499267578e-01 -1.388187333941459656e-02 3.110152781009674072e-01 -7.455035299062728882e-02 1.241663936525583267e-02 -2.338048815727233887e-02 -2.793741598725318909e-02 -1.204689219594001770e-02 -2.340023368597030640e-01 -3.998954966664314270e-02 9.904663078486919403e-03
8.012660592794418335e-02 2.256771028041839600e-01 4.023626446723937988e-01 1.166810318827629089e-01 1.728570610284805298e-01 -3.231015503406524658e-01 2.971725165843963623e-01 -1.960246078670024872e-02 1.233907565474510193e-01 2.228860259056091309e-01 2.700821161270141602e-01 1.938333734869956970e-02 -1.008303537964820862e-01 -9.715769439935684204e-02 1.045378148555755615e-01 -2.546870708465576172e-02 7.818269729614257812e-02 2.622467875480651855e-01 1.095479130744934082e-01 1.381336748600006104e-01 3.399323523044586182e-01 -1.121896132826805115e-01 -1.522164791822433472e-01 1.802971027791500092e-02 5.760835483670234680e-02 -1.719296574592590332e-01 -4.183468222618103027e-02 8.178061246871948242e-02 -7.606172468513250351e-03 2.109134383499622345e-02 -4.996752832084894180e-03 -2.744364738464355469e-01
2.082170993089675903e-01 6.671701371669769287e-02 3.363157212734222412e-01 1.677815802395343781e-02 1.382346302270889282e-01 -4.843965172767639160e-02 -2.681594789028167725e-01 -2.341893464326858521e-01 1.911657005548477173e-01 2.771979272365570068e-01 2.038673907518386841e-01 -2.025890350341796875e-01 1.286387443542480469e-02 -1.791973263025283813e-01 -3.943141177296638489e-02 5.666693672537803650e-02 3.063840270042419434e-01 9.305816143751144409e-02 -2.895007133483886719e-01 4.134018346667289734e-02 4.901646170765161514e-03 -3.414867222309112549e-01 4.266784712672233582e-02 -7.992851547896862030e-03 -2.167707383632659912e-01 -2.234102785587310791e-01 -1.418225020170211792e-01 4.853958263993263245e-02 4.499325156211853027e-02 -1.596129834651947021e-01 5.874434486031532288e-02 -2.587686292827129364e-02
1.281489431858062744e-01 -2.244780361652374268e-01 -5.303156003355979919e-02 -2.883538790047168732e-02 2.791971340775489807e-02 -1.757652461528778076e-01 1.054317578673362732e-01 -2.063547819852828979e-01 7.604443281888961792e-02 -9.010091423988342285e-02 1.615818440914154053e-01 1.151003465056419373e-01 3.586639091372489929e-02 1.398588716983795166e-01 5.091150104999542236e-02 9.139022789895534515e-03 8.202269673347473145e-02 4.901798963546752930e-01 -1.976199001073837280e-01 -1.018420457839965820e-01 3.010843694210052490e-01 -1.526869088411331177e-01 1.919783651828765869e-02 -2.948652720078825951e-03 8.210064470767974854e-02 -3.231639564037322998e-01 -1.650590747594833374e-01 1.788356006145477295e-01 -2.344378083944320679e-01 -2.832647562026977539e-01 1.312532834708690643e-02 -2.254910618066787720e-01
1.518165022134780884e-01 1.161448583006858826e-01 6.166970357298851013e-02 1.617318689823150635e-01 2.049635350704193115e-01 -2.518834769725799561e-01 -9.848036617040634155e-02 -2.739009074866771698e-02 1.425359100103378296e-01 1.839811801910400391e-01 -5.753177404403686523e-02 -1.304438263177871704e-01 -4.177596569061279297e-01 -2.731920182704925537e-01 2.767218947410583496e-01 7.005977630615234375e-02 3.671728968620300293e-01 1.574733257293701172e-01 -1.535013318061828613e-01 6.878101080656051636e-02 2.311898618936538696e-01 -1.332965195178985596e-01 2.260998040437698364e-01 1.471184939146041870e-01 4.503417015075683594e-02 -1.022762656211853027e-01 -4.750853776931762695e-02 5.310299247503280640e-02 1.795706599950790405e-01 1.162515059113502502e-01 3.566978499293327332e-02 -1.264102160930633545e-01
1.684633195400238037e-01 -1.251625120639801025e-01 -1.099099889397621155e-01 1.032460555434226990e-01 3.533770442008972168e-01 -2.905452251434326172e-01 3.690595552325248718e-02 -3.748697414994239807e-02 1.020588278770446777e-01 3.593469858169555664e-01 1.213803887367248535e-01 2.219928056001663208e-02 -1.879020929336547852e-01 -1.794508099555969238e-01 1.293468177318572998e-01 2.479481324553489685e-02 3.391754031181335449e-01 2.499727010726928711e-01 1.821789592504501343e-01 -1.638117432594299316e-01 1.116352751851081848e-01 1.010157517157495022e-03 2.708791494369506836e-01 -2.546915598213672638e-02 -1.607270985841751099e-01 -1.005827710032463074e-01 -4.699117317795753479e-02 3.355719521641731262e-02 2.966043353080749512e-02 -2.675915956497192383e-01 -2.011268138885498047e-01 7.258897274732589722e-02
2.592684328556060791e-01 -6.609263271093368530e-02 2.732084393501281738e-01 1.393317282199859619e-01 1.763671189546585083e-01 -2.975775897502899170e-01 2.176420204341411591e-02 -9.051013737916946411e-02 -3.770268261432647705e-01 1.342355310916900635e-01 7.794777862727642059e-03 8.580742403864860535e-03 1.722341775894165039e-02 2.544953525066375732e-01 3.436887562274932861e-01 -2.862768769264221191e-01 1.059584170579910278e-01 8.880884386599063873e-03 -1.805438995361328125e-01 8.646205067634582520e-02 2.200271785259246826e-01 5.250920355319976807e-02 -1.077937781810760498e-01 1.755499541759490967e-01 -7.251694798469543457e-02 -2.096662372350692749e-01 -1.790711283683776855e-01 9.075626730918884277e-04 2.023092657327651978e-01 -5.394758190959692001e-03 7.653528451919555664e-02 -8.661475777626037598e-02
1.343718022108078003e-01 -2.409008443355560303e-01 -1.119519025087356567e-01 2.505287230014801025e-01 3.445775061845779419e-02 -6.370272487401962280e-02 9.628073871135711670e-02 -1.564192771911621094e-01 -4.947546869516372681e-02 1.906445622444152832e-01 2.714335620403289795e-01 -3.012621775269508362e-02 -2.828332781791687012e-01 6.772964447736740112e-02 2.772113978862762451e-01 5.838738009333610535e-02 -8.751613646745681763e-02 7.705452851951122284e-03 1.063961163163185120e-02 2.063889503479003906e-01 2.676280438899993896e-01 -1.380927413702011108e-01 9.948404878377914429e-02 3.053031563758850098e-01 1.143644675612449646e-01 -7.140047103166580200e-02 3.352134227752685547e-01 -3.060816600918769836e-02 2.811149656772613525e-01 -2.750371582806110382e-02 -2.754972875118255615e-01 -4.932438023388385773e-03
1.684126406908035278e-01 -2.274419069290161133e-01 -8.937782794237136841e-02 1.132102683186531067e-01 2.443534731864929199e-01 -5.041259527206420898e-01 -2.547623962163925171e-02 -6.151469796895980835e-02 3.000064790248870850e-01 3.192965388298034668e-01 2.270123511552810669e-01 4.187414422631263733e-02 -8.864537626504898071e-02 8.917433768510818481e-02 1.699347980320453644e-02 -1.038569137454032898e-01 2.817831933498382568e-01 2.630477547645568848e-01 -2.649511955678462982e-02 -5.222510918974876404e-02 2.031657285988330841e-02 8.816984295845031738e-02 4.782143607735633850e-02 -1.021138280630111694e-01 2.062932103872299194e-01 -7.953601330518722534e-02 1.027828529477119446e-01 8.895989507436752319e-02 8.810544759035110474e-02 1.358112692832946777e-01 1.255557984113693237e-01 1.625781506299972534e-01
1.001936122775077820e-01 -1.384519934654235840e-01 -2.270738035440444946e-01 4.652672260999679565e-02 2.054438740015029907e-01 -1.926506757736206055e-01 1.042741760611534119e-01 8.329308591783046722e-03 -1.258748918771743774e-01 1.813288033008575439e-01 1.007383391261100769e-01 -1.287955343723297119e-01 4.442616179585456848e-02 6.238518282771110535e-02 3.983398154377937317e-02 -1.005631778389215469e-02 2.420065850019454956e-01 6.065909266471862793e-01 6.074213236570358276e-02 -4.453882947564125061e-02 2.293506562709808350e-01 1.122745350003242493e-01 8.583164960145950317e-02 1.123158857226371765e-01 1.717751026153564453e-01 7.645128667354583740e-02 -6.639023311436176300e-03 -1.034354940056800842e-01 1.245039999485015869e-01 -1.196071803569793701e-01 -2.363517880439758301e-01 -3.076367974281311035e-01
1.044232249259948730e-01 -2.226177603006362915e-01 -2.023005336523056030e-01 1.295866370201110840e-01 3.057164512574672699e-02 -1.448697745800018311e-01 -2.249254286289215088e-01 -2.548955678939819336e-01 2.873246185481548309e-02 3.098897635936737061e-01 3.149931728839874268e-01 -5.900458618998527527e-02 1.920752972364425659e-02 -8.250502496957778931e-02 4.927624482661485672e-03 5.984448641538619995e-02 3.164111077785491943e-01 2.697916328907012939e-01 -1.675105094909667969e-01 -1.210333127528429031e-02 -2.531150281429290771e-01 -2.429991960525512695e-01 1.346052289009094238e-01 -1.484521105885505676e-02 4.747628420591354370e-02 -7.617926597595214844e-02 2.080086469650268555e-01 4.599754512310028076e-02 -4.232384636998176575e-02 -3.288942277431488037e-01 1.002172008156776428e-01 -1.340938657522201538e-01
3.537579774856567383e-01 -3.481047227978706360e-02 1.287212818861007690e-01 3.635902404785156250e-01 -1.243912503123283386e-01 1.564585417509078979e-01 -2.061178684234619141e-01 -1.611285358667373657e-01 7.589862495660781860e-02 2.364676892757415771e-01 1.684139966964721680e-01 1.961397826671600342e-01 -7.422231137752532959e-02 2.101442776620388031e-02 -9.318020194768905640e-02 -1.414806544780731201e-01 1.901302933692932129e-01 2.112600207328796387e-01 -4.144989326596260071e-02 1.692116111516952515e-01 -1.521092373877763748e-02 -2.296547740697860718e-01 1.781882345676422119e-01 2.343449592590332031e-01 -2.146017253398895264e-01 -6.774944067001342773e-02 9.159541130065917969e-02 -1.644090414047241211e-01 -4.894018173217773438e-02 -3.206841647624969482e-01 -6.310775876045227051e-02 -8.522383123636245728e-02
2.838304638862609863e-01 -1.511471271514892578e-01 5.731578543782234192e-02 9.509588778018951416e-02 2.682397067546844482e-01 -1.310752630233764648e-01 9.734094887971878052e-02 -4.284818097949028015e-02 -7.397394627332687378e-02 1.622287184000015259e-01 4.149836003780364990e-01 -2.356566488742828369e-01 -6.266082823276519775e-02 3.600465878844261169e-02 1.721525639295578003e-01 2.997947111725807190e-02 -6.206971034407615662e-02 2.244343608617782593e-01 6.652435660362243652e-02 9.927682578563690186e-02 1.046378538012504578e-01 -1.382355950772762299e-02 -7.554296404123306274e-02 5.158009529113769531e-01 -3.560872003436088562e-02 -2.883013486862182617e-01 -8.765581995248794556e-03 -5.502636358141899109e-02 -9.548706561326980591e-02 -9.120096266269683838e-02 1.771426945924758911e-01 -2.864757180213928223e-02
-1.919718682765960693e-01 -7.270370423793792725e-02 1.968275606632232666e-01 1.999169886112213135e-01 4.155751168727874756e-01 -1.375119090080261230e-01 -1.267388910055160522e-01 9.312993288040161133e-02 -2.512305974960327148e-01 1.423670202493667603e-01 6.336288899183273315e-02 1.278704255819320679e-01 -1.254845317453145981e-02 4.880140349268913269e-02 1.205558329820632935e-01 -2.732054889202117920e-01 3.772910833358764648e-01 1.671389639377593994e-01 -1.818461865186691284e-01 1.302233934402465820e-01 1.311860680580139160e-01 -1.321150958538055420e-01 1.283815689384937286e-02 5.699468776583671570e-02 1.113863065838813782e-01 -6.122891232371330261e-02 -7.489081472158432007e-02 1.035631895065307617e-01 3.153662085533142090e-01 -1.110147535800933838e-01 -2.028286010026931763e-01 -1.534382998943328857e-01
-2.929413504898548126e-02 -2.892494797706604004e-01 5.711837857961654663e-02 -8.965649455785751343e-02 -1.418385356664657593e-01 -7.854960113763809204e-02 7.478470355272293091e-02 -8.450791984796524048e-02 -9.078119695186614990e-02 5.748352408409118652e-02 2.608287036418914795e-01 2.304174900054931641e-01 -3.650635778903961182e-01 6.559193134307861328e-02 1.425684541463851929e-01 -2.339228391647338867e-01 2.701680958271026611e-01 3.333605825901031494e-01 1.614437699317932129e-01 4.324601590633392334e-02 9.645579755306243896e-02 2.507585473358631134e-02 -1.236531510949134827e-01 -9.726585820317268372e-03 3.833105564117431641e-01 -2.685379087924957275e-01 -1.428486108779907227e-01 1.136945327743887901e-03 -9.133135527372360229e-02 -8.533650636672973633e-02 1.648827642202377319e-01 -1.537044905126094818e-02
1.456749886274337769e-01 -1.001135036349296570e-01 1.005759611725807190e-01 2.391326129436492920e-01 2.603339850902557373e-01 -2.693086266517639160e-01 -5.618084222078323364e-02 1.177189946174621582e-01 2.551845610141754150e-01 2.371380478143692017e-01 1.977464854717254639e-01 2.842379212379455566e-01 -1.861158758401870728e-01 -1.046158820390701294e-01 -3.750843107700347900e-01 -1.324370503425598145e-01 2.793415188789367676e-01 1.545313149690628052e-01 2.275687875226140022e-03 1.163292080163955688e-01 9.045291692018508911e-02 -3.991749137639999390e-02 8.947810530662536621e-02 3.802765905857086182e-02 3.133855015039443970e-02 -1.631439477205276489e-02 4.778136312961578369e-02 8.336813747882843018e-02 1.550001949071884155e-01 -3.223020434379577637e-01 8.210423588752746582e-02 -1.388460844755172729e-01
2.019163519144058228e-01 -2.113585472106933594e-01 3.159952908754348755e-02 -1.007969602942466736e-01 1.885721236467361450e-01 -3.310387134552001953e-01 -3.926481902599334717e-01 1.625451594591140747e-01 -1.984011083841323853e-01 -3.046652115881443024e-02 -1.029620319604873657e-01 -1.422929465770721436e-01 -1.052085012197494507e-01 -3.351870551705360413e-02 3.531256020069122314e-01 -1.381527781486511230e-01 1.326184272766113281e-01 2.305714786052703857e-01 1.617509499192237854e-02 5.332028120756149292e-02 1.672997027635574341e-01 -2.278633117675781250e-01 1.336844544857740402e-02 -5.631119012832641602e-02 4.854985326528549194e-02 -1.291704177856445312e-01 2.018684148788452148e-02 7.880005985498428345e-02 -2.332167886197566986e-02 -3.804058730602264404e-01 -2.138584852218627930e-03 -1.500374972820281982e-01
3.057850003242492676e-01 2.099541574716567993e-01 1.233174502849578857e-01 1.347512900829315186e-01 6.594026833772659302e-02 -1.900415867567062378e-01 -7.777487486600875854e-02 -3.657593857496976852e-03 1.055290549993515015e-01 3.248639404773712158e-01 3.486309349536895752e-01 -7.372720632702112198e-03 -2.617529928684234619e-01 9.163502603769302368e-03 -1.218887567520141602e-01 -2.172465771436691284e-01 4.699032381176948547e-02 3.963619172573089600e-01 -1.089460551738739014e-01 -1.110816374421119690e-01 1.040317937731742859e-01 -6.726269423961639404e-02 6.108874455094337463e-02 2.108653541654348373e-03 -1.831584870815277100e-01 8.724921196699142456e-02 1.397265046834945679e-01 -9.014382027089595795e-03 3.741787746548652649e-02 -3.759660720825195312e-01 4.905819520354270935e-02 7.125479727983474731e-02
3.095263838768005371e-01 -3.062293231487274170e-01 3.417723625898361206e-02 -5.616529285907745361e-02 -4.888967424631118774e-02 -1.630706936120986938e-01 -1.877287179231643677e-01 5.811558663845062256e-02 2.290770709514617920e-01 2.973993718624114990e-01 2.848395109176635742e-01 9.413404762744903564e-02 1.622820645570755005e-01 1.303582042455673218e-01 1.437533497810363770e-01 1.125444620847702026e-01 -1.562141180038452148e-01 1.823190748691558838e-01 -1.650574356317520142e-01 -3.052952140569686890e-02 2.385626882314682007e-01 -1.739538609981536865e-01 -1.125308275222778320e-01 3.407466709613800049e-01 1.405540257692337036e-01 -3.678867593407630920e-02 1.573152542114257812e-01 3.443048894405364990e-02 8.329291641712188721e-02 -1.542256027460098267e-01 -1.237847730517387390e-01 -1.899055540561676025e-01
2.619063854217529297e-01 -2.388928979635238647e-01 4.043640792369842529e-01 1.777430921792984009e-01 -1.815807074308395386e-01 -1.903116144239902496e-02 6.805355846881866455e-02 3.798837587237358093e-02 -2.224101126194000244e-01 6.575942039489746094e-02 3.759397566318511963e-01 1.609305590391159058e-01 -5.444562807679176331e-02 -6.564246863126754761e-02 2.095240503549575806e-01 -6.695799995213747025e-03 1.910271495580673218e-02 9.051525592803955078e-02 5.307589098811149597e-02 1.972950696945190430e-01 6.341708451509475708e-02 -1.397229582071304321e-01 2.257283031940460205e-02 2.035911020357161760e-04 3.497496247291564941e-01 -1.946469694375991821e-01 7.485618442296981812e-02 -1.588109321892261505e-02 1.335062384605407715e-01 -3.303884267807006836e-01 -1.353669352829456329e-02 4.997189971618354321e-04
-7.348196953535079956e-02 -3.436910510063171387e-01 -4.891663044691085815e-02 1.424754559993743896e-01 -4.536316264420747757e-03 -1.328925788402557373e-01 -6.691288668662309647e-03 -1.118201911449432373e-01 -1.455471515655517578e-01 1.116300225257873535e-01 3.860080540180206299e-01 1.184874922037124634e-01 4.695520550012588501e-02 1.318275928497314453e-01 -1.149586588144302368e-01 1.046665757894515991e-01 2.664978206157684326e-01 2.285550087690353394e-01 4.034291952848434448e-02 1.255846917629241943e-01 4.468427598476409912e-01 -9.751281887292861938e-02 -2.135163396596908569e-01 1.239191740751266479e-01 1.700590997934341431e-01 -1.611613184213638306e-01 -1.309235394001007080e-01 -2.068938910961151123e-01 -6.665914505720138550e-02 -5.429468676447868347e-02 -1.409928053617477417e-01 -1.738539785146713257e-01
9.445597976446151733e-02 -8.358518034219741821e-02 -2.154318615794181824e-03 1.329641640186309814e-01 3.712101280689239502e-01 -3.525967597961425781e-01 1.353053934872150421e-02 -5.415509268641471863e-02 2.292345613241195679e-01 -7.925358414649963379e-02 7.840625196695327759e-02 8.035788685083389282e-02 -1.208161115646362305e-01 -1.197616159915924072e-01 -1.629701405763626099e-01 -2.979858517646789551e-01 2.751303911209106445e-01 5.449357628822326660e-02 6.748969852924346924e-02 3.748530149459838867e-01 9.819462895393371582e-02 -8.991152793169021606e-02 2.132174521684646606e-01 7.208541780710220337e-02 3.149985373020172119e-01 -8.482439815998077393e-02 1.067541241645812988e-01 -4.910288006067276001e-02 8.552520722150802612e-02 -2.218405455350875854e-01 -5.540220811963081360e-02 -1.161781474947929382e-01
2.768824100494384766e-01 -1.633535139262676239e-02 2.223223000764846802e-01 3.514073193073272705e-01 2.858907282352447510e-01 -1.290615797042846680e-01 -1.113198138773441315e-02 -3.984165191650390625e-02 -3.704889416694641113e-01 2.186299413442611694e-01 -7.126701623201370239e-02 -1.012664586305618286e-01 -9.969954192638397217e-02 -2.224875614047050476e-02 1.799062788486480713e-01 -2.846823036670684814e-01 2.298598736524581909e-01 6.994190067052841187e-02 1.169527694582939148e-01 2.210493385791778564e-01 2.003210783004760742e-01 -2.835164964199066162e-01 4.306538403034210205e-02 -4.296582564711570740e-02 -2.134610712528228760e-02 -1.009498387575149536e-01 -6.235034018754959106e-02 1.584316343069076538e-01 -1.626329123973846436e-02 -1.468008160591125488e-01 1.112700998783111572e-01 -8.662205189466476440e-02
-9.476492181420326233e-03 -3.095791041851043701e-01 -1.636678874492645264e-01 2.593700289726257324e-01 2.701152116060256958e-03 -2.235769927501678467e-01 -2.144763320684432983e-01 -7.680257409811019897e-02 7.850897312164306641e-02 2.327022850513458252e-01 1.802190542221069336e-01 -3.011092357337474823e-02 -1.049762144684791565e-01 2.766686975955963135e-01 -2.828111499547958374e-02 -2.205705828964710236e-02 1.530869603157043457e-01 1.373097598552703857e-01 1.210582330822944641e-01 -1.019250154495239258e-01 2.976368069648742676e-01 -2.568067051470279694e-02 -1.374388486146926880e-01 2.981070280075073242e-01 1.664315313100814819e-01 -1.001943200826644897e-01 -3.251429796218872070e-01 -1.497387536801397800e-03 9.379740804433822632e-02 -1.799966990947723389e-01 -2.426127046346664429e-01 -1.330890655517578125e-01
3.603608608245849609e-01 -1.981721818447113037e-01 -4.794862866401672363e-02 2.108618319034576416e-01 -8.350179344415664673e-02 -6.407202780246734619e-02 -1.937186717987060547e-01 -1.642541736364364624e-01 4.079370945692062378e-02 -9.096366167068481445e-02 1.349299103021621704e-01 -2.169324308633804321e-01 -5.132925882935523987e-02 -1.347237080335617065e-01 4.150022566318511963e-02 -2.568792700767517090e-01 3.318296372890472412e-01 1.071903929114341736e-01 -2.596139609813690186e-01 -8.489240705966949463e-02 1.509341299533843994e-01 7.768369466066360474e-02 1.404780149459838867e-01 -4.639856889843940735e-02 -5.645595490932464600e-02 -1.216926872730255127e-01 1.568235829472541809e-02 -5.501481145620346069e-02 5.849010869860649109e-02 -4.697757065296173096e-01 -1.880857199430465698e-01 -1.309894025325775146e-01
1.963263005018234253e-01 -2.227421384304761887e-03 1.702595949172973633e-01 2.344003170728683472e-01 8.463744819164276123e-02 -2.365540526807308197e-02 -3.050793707370758057e-01 -8.719239383935928345e-02 -2.426429651677608490e-02 1.371771395206451416e-01 9.216211736202239990e-02 1.414443599060177803e-03 1.144432350993156433e-01 -3.011282980442047119e-01 -4.822367429733276367e-02 -2.836842238903045654e-01 1.879163533449172974e-01 2.254635244607925415e-01 2.766290120780467987e-02 6.718837469816207886e-02 2.956559658050537109e-01 -1.727046370506286621e-01 2.807844579219818115e-01 -1.325322389602661133e-01 5.075585562735795975e-03 -2.687680125236511230e-01 -2.506450414657592773e-01 -1.964191198348999023e-01 2.084651887416839600e-01 -1.050084978342056274e-01 1.144530922174453735e-01 9.121996164321899414e-02
2.122610509395599365e-01 7.206054031848907471e-02 5.354063957929611206e-02 1.415093243122100830e-01 2.135190963745117188e-01 2.055021077394485474e-01 -3.219957277178764343e-02 -1.995740085840225220e-01 -2.820539847016334534e-02 1.518085002899169922e-01 3.020519763231277466e-02 -4.778402298688888550e-02 -6.924404948949813843e-02 -2.740316987037658691e-01 2.977644205093383789e-01 -2.172298133373260498e-01 4.371735081076622009e-02 7.061764597892761230e-02 2.329928241670131683e-02 2.227070927619934082e-01 4.203666150569915771e-01 -3.544929325580596924e-01 1.775258183479309082e-01 1.966440677642822266e-02 8.346510678529739380e-02 -8.188562840223312378e-02 -2.115707993507385254e-01 8.450293540954589844e-02 -4.378327354788780212e-02 -2.255782634019851685e-01 1.324152797460556030e-01 -1.678377836942672729e-01
2.894102931022644043e-01 -6.739604473114013672e-02 5.436288565397262573e-02 2.547294199466705322e-01 2.890323996543884277e-01 7.619130611419677734e-02 2.862960398197174072e-01 1.037274748086929321e-01 4.314621910452842712e-04 2.182672470808029175e-01 2.937332987785339355e-01 3.727265447378158569e-02 -1.225109770894050598e-02 8.285346627235412598e-02 1.407474130392074585e-01 -1.636912524700164795e-01 -8.951192349195480347e-02 1.601123511791229248e-01 -1.995211392641067505e-01 -1.376434266567230225e-01 2.206320911645889282e-01 -3.924594819545745850e-01 9.274419397115707397e-02 2.121210396289825439e-01 2.457232028245925903e-01 -6.291139870882034302e-02 1.617919504642486572e-01 -9.480617195367813110e-02 -1.151684448122978210e-01 6.079898774623870850e-02 -8.754023164510726929e-02 -5.485191941261291504e-03
3.279486894607543945e-01 9.467006474733352661e-02 -2.649135701358318329e-02 2.251716516911983490e-02 4.495877027511596680e-01 -2.671193480491638184e-01 7.011527568101882935e-02 -1.956522464752197266e-01 -1.506090462207794189e-01 3.031474053859710693e-01 1.900173276662826538e-01 -3.064209595322608948e-02 -1.681041866540908813e-01 -1.636267006397247314e-01 1.724883615970611572e-01 -7.484196126461029053e-02 2.144582867622375488e-01 -1.373875793069601059e-02 2.034041434526443481e-01 1.555440872907638550e-01 1.289267688989639282e-01 -7.435698807239532471e-02 2.418653666973114014e-01 -5.970486253499984741e-02 1.442867815494537354e-01 -2.948053181171417236e-02 -2.841722033917903900e-02 -5.689298268407583237e-03 -6.663788110017776489e-02 -2.808274030685424805e-01 -2.709756419062614441e-02 -1.451143026351928711e-01
1.479530632495880127e-01 4.191972687840461731e-02 1.935509294271469116e-01 -2.291987650096416473e-03 3.080869615077972412e-01 -1.774924546480178833e-01 7.596752792596817017e-02 -9.451009333133697510e-02 -7.360136508941650391e-02 2.015477120876312256e-01 3.477272987365722656e-01 -6.259810179471969604e-02 -6.785669177770614624e-02 4.957595095038414001e-02 -1.931378394365310669e-01 -1.016802564263343811e-01 4.782564043998718262e-01 5.570582672953605652e-02 2.144951075315475464e-01 -5.587068945169448853e-02 1.066912561655044556e-01 -1.390085220336914062e-01 1.527388691902160645e-01 -2.084312774240970612e-02 1.292977035045623779e-01 -3.808354213833808899e-02 -1.352560371160507202e-01 2.004462778568267822e-01 -4.367504268884658813e-02 -3.285078704357147217e-01 -9.097269922494888306e-02 -2.049686610698699951e-01
7.186273485422134399e-02 -2.355547547340393066e-01 3.382457494735717773e-01 -2.997498773038387299e-02 2.051932215690612793e-01 -3.741323053836822510e-01 -1.165454238653182983e-01 8.719382807612419128e-03 -2.708583772182464600e-01 1.522820070385932922e-02 -9.889841079711914062e-02 -1.608418077230453491e-01 -9.334205090999603271e-02 -1.631633192300796509e-02 1.998083591461181641e-01 -1.652159728109836578e-02 -1.213309168815612793e-02 3.412367403507232666e-01 -2.123657763004302979e-01 -9.150147438049316406e-02 -5.504294484853744507e-02 -1.961213648319244385e-01 2.482844889163970947e-01 -4.288322851061820984e-02 2.468742877244949341e-01 -4.973772168159484863e-02 -7.306909561157226562e-02 -1.452291756868362427e-01 7.204002141952514648e-02 -2.455816864967346191e-01 2.509395033121109009e-02 -1.971299052238464355e-01
1.790466904640197754e-01 1.285380125045776367e-01 2.891870439052581787e-01 1.967536658048629761e-01 1.973774433135986328e-01 -2.707295417785644531e-01 3.121260404586791992e-01 -3.569154813885688782e-02 1.392873525619506836e-01 1.697820872068405151e-01 1.774608343839645386e-01 -1.430118642747402191e-02 -1.176221966743469238e-01 8.962541818618774414e-02 5.924119427800178528e-02 5.662367492914199829e-02 -1.035830751061439514e-01 3.254587948322296143e-01 2.802419066429138184e-01 1.233880594372749329e-01 2.859489619731903076e-01 -8.749267086386680603e-03 1.398213803768157959e-01 1.062441468238830566e-01 5.848417058587074280e-02 -3.252490162849426270e-01 -1.072037145495414734e-01 -1.123492494225502014e-01 1.280351281166076660e-01 -1.866252720355987549e-02 -4.826917871832847595e-02 -1.847579181194305420e-01
1.199208870530128479e-01 -1.113367974758148193e-01 7.480800896883010864e-02 2.037624418735504150e-01 1.854894459247589111e-01 -6.103096902370452881e-02 -2.303647398948669434e-01 1.208696961402893066e-01 -5.781846866011619568e-02 1.946860253810882568e-01 4.169946014881134033e-01 -1.835279762744903564e-01 -3.012391924858093262e-01 2.634675502777099609e-01 9.651787579059600830e-02 6.643601506948471069e-02 8.134769648313522339e-02 2.747523188591003418e-01 5.648217722773551941e-02 -7.412717491388320923e-02 9.100534766912460327e-02 -1.716089248657226562e-01 -2.202788293361663818e-01 3.457491397857666016e-01 -7.969977706670761108e-02 -1.514191776514053345e-01 3.251567482948303223e-02 7.956734299659729004e-02 4.444159939885139465e-02 -1.835809797048568726e-01 -1.639980673789978027e-01 4.205110296607017517e-02
-1.742050610482692719e-02 -9.070091694593429565e-02 -1.207959000021219254e-02 1.341149806976318359e-01 2.619668841361999512e-01 -5.375728607177734375e-01 -1.238766908645629883e-01 -1.734930872917175293e-01 1.620872765779495239e-01 1.429326534271240234e-01 -1.641314476728439331e-01 1.581504195928573608e-01 -2.296020835638046265e-01 9.817558340728282928e-03 1.602582037448883057e-01 -2.730083651840686798e-02 2.528667747974395752e-01 4.131481051445007324e-01 -2.945975400507450104e-02 1.828825473785400391e-01 3.152831643819808960e-02 -9.465000033378601074e-02 1.590798646211624146e-01 4.588955268263816833e-02 1.834020316600799561e-01 -6.333456933498382568e-02 8.277288824319839478e-02 2.975691668689250946e-02 1.857753098011016846e-01 7.077503204345703125e-02 -1.918310485780239105e-02 -2.829643711447715759e-02
4.866530373692512512e-02 -1.451256964355707169e-02 1.624211482703685760e-02 2.555418312549591064e-01 1.316912174224853516e-01 -1.032766997814178467e-01 -5.610205605626106262e-02 7.794761657714843750e-02 2.382422536611557007e-01 1.252036821097135544e-02 -4.180261865258216858e-02 8.573270589113235474e-02 -3.559688031673431396e-01 -4.842343926429748535e-02 3.023013174533843994e-01 -2.832162566483020782e-02 1.725147515535354614e-01 2.188126891851425171e-01 -2.641078531742095947e-01 1.164797767996788025e-01 2.808997631072998047e-01 -1.091706659644842148e-02 2.312122136354446411e-01 4.215635359287261963e-01 1.054238900542259216e-01 -1.325528472661972046e-01 -6.663120537996292114e-02 -1.389362663030624390e-01 -1.625041514635086060e-01 -9.240653365850448608e-02 -1.711078733205795288e-01 -1.398272663354873657e-01
2.380420267581939697e-01 2.350965887308120728e-01 9.658636897802352905e-02 9.858984500169754028e-02 2.172324992716312408e-02 -1.474941521883010864e-01 -2.991165593266487122e-02 -3.014412522315979004e-01 -3.144526183605194092e-01 2.535220384597778320e-01 2.583082020282745361e-01 -2.629816830158233643e-01 1.225390061736106873e-01 2.751474035903811455e-03 1.501419693231582642e-01 -2.380060702562332153e-01 -1.018484123051166534e-02 2.322820425033569336e-01 4.796618595719337463e-02 2.752005308866500854e-02 1.827178001403808594e-01 8.391503244638442993e-03 2.811021208763122559e-01 2.480628155171871185e-02 3.349385261535644531e-01 -2.885525114834308624e-02 -8.111646771430969238e-02 6.125910952687263489e-02 -1.391104161739349365e-01 -4.811343923211097717e-02 -4.566147457808256149e-03 -2.157228738069534302e-01
2.353756278753280640e-01 -2.574172019958496094e-01 3.906790614128112793e-01 1.423089653253555298e-01 -2.457748539745807648e-02 -8.059483021497726440e-02 -2.578338049352169037e-02 -4.224737733602523804e-02 4.911281540989875793e-02 4.953170567750930786e-02 3.523471951484680176e-01 1.336482763290405273e-01 -8.163364976644515991e-02 -1.885958760976791382e-01 1.576048582792282104e-01 -1.752179861068725586e-01 4.553645849227905273e-02 -2.525981068611145020e-01 3.913958743214607239e-02 1.135536879301071167e-01 2.054148018360137939e-01 9.460052847862243652e-02 7.826709747314453125e-02 2.161846309900283813e-01 3.044363558292388916e-01 -1.979374438524246216e-01 -6.732843816280364990e-02 1.887607425451278687e-01 1.085427477955818176e-01 -2.804137468338012695e-01 4.587604850530624390e-02 4.899177327752113342e-02
1.528247147798538208e-01 -1.455617696046829224e-01 1.469084471464157104e-01 1.216864958405494690e-01 -3.437339887022972107e-02 1.203813329339027405e-01 -2.240452915430068970e-01 -1.365638673305511475e-01 -1.241611167788505554e-01 1.499016433954238892e-01 3.938130140304565430e-01 4.388249292969703674e-02 -1.032358109951019287e-01 1.811126172542572021e-01 2.575100958347320557e-01 7.387922704219818115e-02 -9.264623373746871948e-02 5.020237714052200317e-02 -1.249452680349349976e-01 4.611355066299438477e-01 -5.502139776945114136e-02 4.748242348432540894e-02 1.421677023172378540e-01 6.521792709827423096e-02 2.042471915483474731e-01 -2.707706987857818604e-01 6.457073241472244263e-02 -6.180944852530956268e-03 6.395768374204635620e-02 -3.111311495304107666e-01 -3.828046470880508423e-02 -1.836028844118118286e-01
1.874320209026336670e-01 2.620291151106357574e-02 9.455274790525436401e-02 8.591944724321365356e-02 1.593987494707107544e-01 -5.668706819415092468e-02 -2.351445406675338745e-01 1.069957241415977478e-01 -1.097795218229293823e-01 1.151836216449737549e-01 3.050422966480255127e-01 2.302997559309005737e-01 -3.042674362659454346e-01 -7.940769195556640625e-03 -9.945543482899665833e-03 -2.649067938327789307e-01 1.533000916242599487e-01 2.051328122615814209e-01 -2.581981718540191650e-01 -1.483317613601684570e-01 1.819411069154739380e-01 -1.708426475524902344e-01 9.706966578960418701e-02 -1.118794605135917664e-01 1.348597109317779541e-01 1.248714476823806763e-01 -2.163194715976715088e-01 -9.419211745262145996e-02 2.112340927124023438e-01 -2.290441095829010010e-01 2.231966406106948853e-01 -2.082107216119766235e-01
2.447613477706909180e-01 -3.010102808475494385e-01 9.705366939306259155e-02 3.458725055679678917e-03 1.070642918348312378e-01 -8.855113387107849121e-02 -2.268960773944854736e-01 2.348067797720432281e-02 2.043810933828353882e-01 3.158802092075347900e-01 2.374780178070068359e-01 1.368923932313919067e-01 -1.217592786997556686e-02 -2.486091479659080505e-02 2.781919538974761963e-01 5.966190621256828308e-02 -2.041724175214767456e-01 9.551947563886642456e-02 -7.920873910188674927e-02 -2.632344886660575867e-02 3.859297335147857666e-01 -1.560216546058654785e-01 -2.037497609853744507e-01 2.918072640895843506e-01 1.744139492511749268e-01 -4.705420136451721191e-02 5.231739953160285950e-02 -1.832870580255985260e-02 1.398153007030487061e-01 -4.668160900473594666e-02 -1.682876944541931152e-01 -1.637962758541107178e-01
1.400100141763687134e-01 1.561058908700942993e-01 2.273570895195007324e-01 9.699100628495216370e-03 -8.631540089845657349e-02 -6.283314898610115051e-03 -2.158892340958118439e-02 -1.684665679931640625e-01 -9.258258342742919922e-02 2.289103530347347260e-02 2.325722277164459229e-01 -7.056009024381637573e-02 2.658947557210922241e-02 2.417111682007089257e-04 9.103007614612579346e-02 -2.409585714340209961e-01 2.452563196420669556e-01 5.011762976646423340e-01 -1.875193417072296143e-01 -1.052693650126457214e-01 1.689071208238601685e-01 -4.878074303269386292e-02 5.099669471383094788e-02 3.589877160266041756e-03 -1.887961179018020630e-01 -4.464770853519439697e-01 6.866271793842315674e-02 -8.890076726675033569e-02 -4.927336797118186951e-02 1.268936041742563248e-02 1.788484752178192139e-01 -2.437451928853988647e-01
2.993393540382385254e-01 -2.046609371900558472e-01 1.148343458771705627e-02 -1.042381487786769867e-02 1.499571055173873901e-01 -1.537691503763198853e-01 -4.010571632534265518e-03 -1.341990679502487183e-01 -4.193180054426193237e-02 1.659128218889236450e-01 1.653664112091064453e-01 -7.656306773424148560e-02 1.564173698425292969e-01 1.545537412166595459e-01 -6.844858825206756592e-02 3.106223419308662415e-02 3.071897476911544800e-02 4.038426280021667480e-01 -3.011780083179473877e-01 -1.133654043078422546e-01 3.936933577060699463e-01 5.573679227381944656e-03 3.568220511078834534e-02 -3.694421029649674892e-04 2.137163728475570679e-01 -4.776536673307418823e-02 -2.178154885768890381e-01 1.412862986326217651e-01 -1.293006539344787598e-01 -5.777804926037788391e-02 -2.089306339621543884e-02 -3.575875461101531982e-01
1.008962616324424744e-01 -2.524712979793548584e-01 4.518128037452697754e-01 1.289477795362472534e-01 2.118887603282928467e-01 -2.550480365753173828e-01 1.311974674463272095e-01 1.657773554325103760e-01 1.805074512958526611e-01 2.439151555299758911e-01 3.256217241287231445e-01 1.839006692171096802e-02 2.897324971854686737e-02 -9.136619046330451965e-03 6.516461819410324097e-02 1.171632204204797745e-02 1.187150701880455017e-01 2.137648873031139374e-02 -1.883097887039184570e-01 -2.024369388818740845e-01 -2.114400826394557953e-02 -1.769969165325164795e-01 3.322961628437042236e-01 1.328998524695634842e-02 2.737506479024887085e-02 -2.130094915628433228e-01 1.093900129199028015e-01 1.382007747888565063e-01 -6.396953016519546509e-02 -1.300369203090667725e-01 -1.116166040301322937e-01 5.395196005702018738e-02
6.956201046705245972e-02 -1.161696687340736389e-01 -1.403575390577316284e-01 1.580837965011596680e-01 2.123650014400482178e-01 1.522928029298782349e-01 -1.388261467218399048e-01 2.026624530553817749e-01 1.411054469645023346e-02 6.575110554695129395e-02 2.313487976789474487e-01 1.016419231891632080e-01 -7.268460094928741455e-02 1.750527620315551758e-01 -3.037346340715885162e-02 -4.241580516099929810e-02 1.392101496458053589e-01 4.289319515228271484e-01 1.194251701235771179e-01 -2.102636396884918213e-01 2.445909380912780762e-01 -2.733435034751892090e-01 -1.013411059975624084e-01 1.911545544862747192e-01 2.440116554498672485e-01 -2.528053522109985352e-01 -1.755425930023193359e-01 1.846000254154205322e-01 -1.010990440845489502e-01 -1.951343417167663574e-01 -1.370245963335037231e-01 -5.204850435256958008e-02
-5.516579002141952515e-02 -1.825566738843917847e-01 2.035810202360153198e-01 2.646990418434143066e-01 1.077658087015151978e-01 -2.738665342330932617e-01 2.564108371734619141e-01 1.395994331687688828e-02 -6.662060320377349854e-02 8.291720598936080933e-02 4.193122684955596924e-01 1.937982738018035889e-01 -1.866344511508941650e-01 -8.765512704849243164e-02 2.403277158737182617e-01 4.522563144564628601e-02 1.613306701183319092e-01 1.230127215385437012e-01 1.119882985949516296e-01 2.619389891624450684e-01 -1.809620857238769531e-02 5.074366927146911621e-02 -7.539310306310653687e-02 1.785777658224105835e-01 1.529007852077484131e-01 -1.771520525217056274e-01 2.771546244621276855e-01 1.045158877968788147e-01 9.435842931270599365e-02 1.067108586430549622e-01 -1.663012653589248657e-01 -1.389683783054351807e-01
-3.558888658881187439e-02 9.971280395984649658e-02 1.063677445054054260e-01 8.455139398574829102e-02 1.793438196182250977e-01 -3.016621470451354980e-01 -1.135824173688888550e-01 6.455994397401809692e-02 3.844944536685943604e-01 1.015889644622802734e-01 1.028258278965950012e-01 -9.184526652097702026e-02 -1.451064497232437134e-01 -1.301162689924240112e-02 2.085131257772445679e-01 -7.096027582883834839e-02 3.517345190048217773e-01 2.005809396505355835e-01 -2.154019773006439209e-01 3.104757517576217651e-02 -5.210425239056348801e-03 4.791807010769844055e-02 2.415402233600616455e-01 2.427076846361160278e-01 6.128690764307975769e-02 -1.590787619352340698e-01 -1.947047263383865356e-01 -3.981317579746246338e-02 3.333562612533569336e-01 6.968145072460174561e-02 -8.244421333074569702e-02 -2.469239681959152222e-01
4.569027945399284363e-02 3.699215129017829895e-02 -9.990707784891128540e-02 7.149732112884521484e-02 2.714524567127227783e-01 -1.461296826601028442e-01 -1.482591964304447174e-02 -3.965961039066314697e-01 7.896405458450317383e-02 3.125370144844055176e-01 2.265670597553253174e-01 -1.469217240810394287e-01 1.330612301826477051e-01 -7.482240349054336548e-02 3.137577474117279053e-01 -5.950362235307693481e-02 8.599926531314849854e-02 5.926481261849403381e-02 6.071725115180015564e-02 -2.939068526029586792e-02 3.120728954672813416e-02 -1.344209909439086914e-01 7.614761590957641602e-02 1.079264730215072632e-01 1.511375606060028076e-01 -3.990055322647094727e-01 4.579292144626379013e-03 -1.655385941267013550e-01 -1.950608342885971069e-01 -2.650682032108306885e-01 -1.063352101482450962e-03 -2.388500273227691650e-01
1.417712569236755371e-01 1.958657987415790558e-02 2.154179364442825317e-01 2.115953266620635986e-01 1.684690713882446289e-01 -2.190844565629959106e-01 -2.200038731098175049e-01 1.793657690286636353e-01 -2.238665893673896790e-02 1.941175162792205811e-01 3.701284229755401611e-01 -1.952071934938430786e-01 -1.982759982347488403e-01 2.412781268358230591e-01 9.092869609594345093e-02 7.838309556245803833e-02 -3.108135238289833069e-02 2.177305072546005249e-01 2.609207332134246826e-01 -8.009994402527809143e-03 1.829437911510467529e-03 -2.039665728807449341e-01 -6.296353042125701904e-02 2.129810303449630737e-01 1.548005193471908569e-01 -2.544970512390136719e-01 -2.082005143165588379e-01 -3.190131112933158875e-02 2.660252712666988373e-02 -2.337323427200317383e-01 -1.007743254303932190e-01 -1.111317705363035202e-02
1.534441113471984863e-01 -5.143598467111587524e-02 1.890999525785446167e-01 2.928915321826934814e-01 1.870200335979461670e-01 -1.164882108569145203e-01 -1.852984875440597534e-01 1.535109430551528931e-01 1.284067481756210327e-01 1.981756240129470825e-01 2.724163234233856201e-01 -3.372203409671783447e-01 -1.436165124177932739e-01 1.981894373893737793e-01 -2.624120935797691345e-02 2.561698667705059052e-02 -2.294001728296279907e-02 2.059366106986999512e-01 1.916328817605972290e-01 4.157389700412750244e-02 7.264659553766250610e-02 -3.234602808952331543e-01 -1.866696476936340332e-01 1.469846516847610474e-01 2.625878155231475830e-02 -2.075152248144149780e-01 -2.062501907348632812e-01 -1.340031772851943970e-01 1.265903711318969727e-01 -1.737091839313507080e-01 -1.664510928094387054e-02 -2.059395760297775269e-01
1.206046864390373230e-01 1.599653065204620361e-01 9.561745822429656982e-02 1.764318943023681641e-01 1.180644407868385315e-01 -3.563926815986633301e-01 -9.712310880422592163e-02 -2.605430185794830322e-01 -3.362084180116653442e-02 -1.220088526606559753e-01 1.793435513973236084e-01 1.780164800584316254e-02 5.234758183360099792e-02 -2.562401443719863892e-02 3.309055566787719727e-01 -2.942888438701629639e-01 8.194730430841445923e-02 2.770845293998718262e-01 -1.603686660528182983e-01 9.461119771003723145e-02 -2.272450737655162811e-02 -1.572232395410537720e-01 1.291623711585998535e-01 -2.844893559813499451e-02 -1.014121770858764648e-01 -3.871128261089324951e-01 -1.532002631574869156e-02 1.456405408680438995e-02 6.844542175531387329e-02 -2.914010584354400635e-01 1.995546519756317139e-01 4.927518218755722046e-02
1.426045298576354980e-01 5.391179397702217102e-02 1.859928965568542480e-01 1.300023794174194336e-01 2.150225490331649780e-01 -1.732767820358276367e-01 -1.013110280036926270e-01 -7.601442188024520874e-02 1.937722903676331043e-03 -1.279876977205276489e-01 1.712120473384857178e-01 1.458048727363348007e-02 -3.006024956703186035e-01 -1.059098988771438599e-01 2.272865474224090576e-01 1.376688331365585327e-01 -3.111189790070056915e-02 4.364594519138336182e-01 -1.047921087592840195e-02 2.365764230489730835e-01 5.033162236213684082e-02 -2.012637853622436523e-01 -5.056809261441230774e-02 1.908823549747467041e-01 1.610441803932189941e-01 -2.666933834552764893e-01 -8.908658474683761597e-02 -2.951905429363250732e-01 1.981900781393051147e-01 1.648809164762496948e-01 -1.631363928318023682e-01 -8.405314758419990540e-03
1.097183227539062500e-01 -7.093446329236030579e-03 5.900622904300689697e-02 -1.827049814164638519e-02 9.713640064001083374e-02 -1.488728821277618408e-01 -4.787874594330787659e-02 -2.043989896774291992e-01 -2.793101966381072998e-01 1.001393571496009827e-01 3.325910866260528564e-01 -2.356862723827362061e-01 -6.003855727612972260e-03 -4.509538039565086365e-02 -8.675002306699752808e-02 -1.547813266515731812e-01 4.093790948390960693e-01 -4.783395677804946899e-02 1.448597162961959839e-01 3.536831960082054138e-02 1.799845695495605469e-01 -1.033453941345214844e-01 1.699225157499313354e-01 4.728818684816360474e-02 7.521021366119384766e-02 -1.783875674009323120e-01 4.624872468411922455e-03 2.261666804552078247e-01 -8.581404574215412140e-03 -2.835465073585510254e-01 -2.351078093051910400e-01 -3.605110645294189453e-01
5.227030813694000244e-02 6.528072804212570190e-02 1.546656526625156403e-02 1.343155652284622192e-01 1.281154602766036987e-01 -3.026084601879119873e-01 -1.866623312234878540e-01 -3.243994414806365967e-01 3.609599918127059937e-02 2.465801686048507690e-02 3.920325934886932373e-01 -9.275653399527072906e-03 1.279363632202148438e-01 1.744422316551208496e-01 -1.527237445116043091e-01 -2.278397828340530396e-01 2.829840481281280518e-01 3.012117445468902588e-01 -1.635349094867706299e-01 1.074230819940567017e-01 -7.731017470359802246e-02 -8.309811353683471680e-02 -1.325528719462454319e-04 -6.557843834161758423e-02 3.654960691928863525e-01 5.174292623996734619e-02 5.479924753308296204e-02 4.592047631740570068e-02 1.171502768993377686e-01 -1.946818232536315918e-01 -7.431247830390930176e-02 -1.553860455751419067e-01
2.307512909173965454e-01 2.145445533096790314e-02 2.571847140789031982e-01 -2.025433927774429321e-01 4.242936894297599792e-02 -2.425453066825866699e-01 -1.188931986689567566e-01 -1.946915239095687866e-01 2.345361709594726562e-01 -6.167836487293243408e-03 4.606658220291137695e-02 -1.407409757375717163e-01 -3.067179322242736816e-01 -1.622740328311920166e-01 1.161863058805465698e-01 -4.181734099984169006e-02 1.446699053049087524e-01 1.185430362820625305e-01 2.294327691197395325e-02 3.713002428412437439e-02 4.381090104579925537e-01 -1.121602952480316162e-01 2.015378326177597046e-01 2.900684177875518799e-01 -1.790324598550796509e-02 -1.511518806219100952e-01 7.735677063465118408e-02 -2.110038995742797852e-01 5.365651845932006836e-02 -3.456042706966400146e-02 -1.611358076333999634e-01 -2.096400558948516846e-01
2.001142501831054688e-01 2.772096559056080878e-05 1.450664997100830078e-01 2.393330782651901245e-01 3.673797845840454102e-01 1.011473871767520905e-02 1.032096985727548599e-02 1.108595877885818481e-01 -7.770463079214096069e-02 -1.053184419870376587e-01 1.832488030195236206e-01 1.860963404178619385e-01 -1.414838880300521851e-01 -2.200158499181270599e-02 1.313787512481212616e-02 -7.021164894104003906e-02 4.334262311458587646e-01 1.130285710096359253e-01 2.038507349789142609e-02 1.733293682336807251e-01 1.536504775285720825e-01 -3.817123919725418091e-02 4.186657965183258057e-01 2.633835971355438232e-01 9.523593634366989136e-02 -5.414275079965591431e-02 2.027149796485900879e-01 1.907683014869689941e-01 -5.757104977965354919e-02 9.232613444328308105e-02 1.428823620080947876e-01 -2.580713108181953430e-02
1.782393455505371094e-01 2.249644696712493896e-01 2.241649031639099121e-01 1.719086170196533203e-01 -9.340355545282363892e-02 -5.436631292104721069e-02 -2.075019329786300659e-01 -1.850030124187469482e-01 2.659244537353515625e-01 5.626283586025238037e-03 2.926408648490905762e-01 1.978095434606075287e-02 -3.097833832725882530e-03 -1.932438164949417114e-01 -6.869918107986450195e-02 -1.531146168708801270e-01 1.732869446277618408e-01 1.631057858467102051e-01 -1.814042329788208008e-01 9.755326062440872192e-02 1.108613982796669006e-01 -2.399745136499404907e-01 2.403839677572250366e-01 3.286644816398620605e-01 -2.575367689132690430e-02 -2.313832044601440430e-01 -3.451544940471649170e-01 1.717212423682212830e-02 -3.216705098748207092e-02 -6.869636476039886475e-02 -7.705462723970413208e-02 -8.064895868301391602e-02
3.978433310985565186e-01 -1.649110019207000732e-01 -7.712928205728530884e-02 -1.712357625365257263e-02 1.748516857624053955e-01 -2.575010359287261963e-01 8.081166446208953857e-02 1.031350567936897278e-01 1.911918669939041138e-01 2.536356747150421143e-01 3.384550511837005615e-01 6.106982380151748657e-02 3.484122455120086670e-02 7.301237434148788452e-02 3.730984330177307129e-01 4.246591404080390930e-02 -8.266161382198333740e-02 1.947062611579895020e-01 -5.206907913088798523e-02 -5.770088732242584229e-02 2.412602305412292480e-01 -1.872040629386901855e-01 1.669151782989501953e-01 3.553285598754882812e-01 1.277003437280654907e-01 6.926241517066955566e-02 2.031591720879077911e-02 -5.582284927368164062e-02 4.235235601663589478e-02 4.389870539307594299e-02 -1.994719542562961578e-02 2.472195588052272797e-02
5.661883577704429626e-02 -6.930134445428848267e-02 1.403702050447463989e-02 2.229914367198944092e-01 -2.382510304450988770e-01 -2.216046750545501709e-01 2.051215171813964844e-01 -3.977674841880798340e-01 -3.479175269603729248e-01 1.762446910142898560e-01 1.459224671125411987e-01 -1.027763560414314270e-01 -1.648200675845146179e-02 2.677727304399013519e-02 7.119783014059066772e-02 -2.649735510349273682e-01 2.028463035821914673e-01 1.525650620460510254e-01 1.018744707107543945e-01 1.155215203762054443e-01 3.693306446075439453e-01 -1.137129291892051697e-01 1.154870837926864624e-01 6.325263530015945435e-02 2.239637076854705811e-01 -2.761559374630451202e-02 -1.161901280283927917e-01 -1.561572402715682983e-01 1.341174244880676270e-01 8.896999806165695190e-02 2.671358920633792877e-02 -7.365380227565765381e-02
1.693689674139022827e-01 -2.099363356828689575e-01 1.709777563810348511e-01 2.745198607444763184e-01 6.316153705120086670e-02 -4.795515444129705429e-03 -2.363895922899246216e-01 -1.102290749549865723e-01 -1.003403887152671814e-01 7.544268667697906494e-02 4.395073950290679932e-01 -7.317167520523071289e-02 6.401360034942626953e-02 1.310503929853439331e-01 1.945611089468002319e-01 9.153528511524200439e-02 -1.488956343382596970e-02 -1.227694675326347351e-01 -1.309432238340377808e-01 5.230454206466674805e-01 3.922338411211967468e-02 -1.490188390016555786e-01 1.444923430681228638e-01 4.134679958224296570e-02 1.246391013264656067e-01 -1.319286823272705078e-01 7.044280320405960083e-02 3.344305604696273804e-02 1.218667104840278625e-01 -2.134637832641601562e-01 -2.830594591796398163e-02 -1.273920685052871704e-01
-5.957311764359474182e-02 -3.027377426624298096e-01 1.441186070442199707e-01 1.686473339796066284e-01 -9.450153261423110962e-02 -1.653736233711242676e-01 5.392738431692123413e-02 -1.209660321474075317e-01 -1.265876442193984985e-01 -3.222085535526275635e-02 2.861914336681365967e-01 2.989728152751922607e-01 -2.488211244344711304e-01 1.227851659059524536e-01 1.946983188390731812e-01 -3.201920986175537109e-01 7.749211043119430542e-02 3.375422060489654541e-01 1.390857994556427002e-01 -1.803632229566574097e-01 9.677187353372573853e-02 7.807775586843490601e-02 1.877739876508712769e-01 1.395277082920074463e-01 -5.257103964686393738e-02 -1.184157356619834900e-01 1.350282877683639526e-01 1.802694499492645264e-01 -5.077559500932693481e-02 -3.095952793955802917e-02 2.207813709974288940e-01 -1.849241554737091064e-01
1.110089942812919617e-01 9.373891353607177734e-02 2.671446800231933594e-01 2.257091403007507324e-01 1.467672139406204224e-01 -2.353106737136840820e-01 2.678918540477752686e-01 -5.903389770537614822e-03 1.727047860622406006e-01 2.039994746446609497e-01 3.093124926090240479e-01 3.173070028424263000e-02 1.822629757225513458e-02 -1.113665178418159485e-01 1.462376564741134644e-01 1.614322513341903687e-01 8.562166243791580200e-03 3.461415767669677734e-01 1.072162240743637085e-01 3.001247644424438477e-01 1.944000571966171265e-01 -3.550969436764717102e-02 -6.844631582498550415e-02 6.729341298341751099e-02 1.313816457986831665e-01 -2.348459511995315552e-01 -1.704708039760589600e-01 1.315838843584060669e-01 -4.723514243960380554e-02 7.286819815635681152e-02 -2.153449356555938721e-01 -1.927080154418945312e-01
2.643586695194244385e-01 1.331454515457153320e-01 1.592862457036972046e-01 2.085324823856353760e-01 8.753415942192077637e-02 -3.669817149639129639e-01 -1.927278004586696625e-02 1.272255033254623413e-01 -2.050624787807464600e-02 7.131875306367874146e-02 -3.380585461854934692e-03 1.105378102511167526e-02 -3.096447587013244629e-01 2.176869846880435944e-02 8.649367094039916992e-02 1.091848835349082947e-01 2.067854851484298706e-01 1.834488213062286377e-01 -2.094588130712509155e-01 -1.659957915544509888e-01 4.076182842254638672e-02 -1.265672445297241211e-01 1.164303719997406006e-01 3.778623640537261963e-01 1.110441759228706360e-01 -1.136627420783042908e-01 1.387489289045333862e-01 2.771899104118347168e-01 3.217256069183349609e-01 4.248967021703720093e-02 -9.235824644565582275e-02 7.874131947755813599e-02
1.093842908740043640e-01 -3.643568754196166992e-01 2.433267086744308472e-01 2.474075704813003540e-01 -1.539182960987091064e-01 4.053081944584846497e-02 -2.036633342504501343e-01 -1.422983855009078979e-01 -2.086103856563568115e-01 3.172102272510528564e-01 4.313468039035797119e-01 -7.966037094593048096e-02 -9.200241416692733765e-02 1.392213255167007446e-01 2.369277775287628174e-01 1.199865862727165222e-01 -5.325136333703994751e-02 -2.896848134696483612e-02 6.164896115660667419e-02 1.560803353786468506e-01 3.968981653451919556e-02 4.786886274814605713e-02 -3.051345236599445343e-02 7.565742731094360352e-02 1.541175842285156250e-01 -1.688086539506912231e-01 8.458817750215530396e-02 1.205532103776931763e-01 1.095341071486473083e-01 -2.508319020271301270e-01 -9.583029896020889282e-02 -1.117216870188713074e-01
1.247660219669342041e-01 -3.062289059162139893e-01 1.993449181318283081e-01 -6.846384494565427303e-04 -1.130297873169183731e-02 1.757114566862583160e-02 -9.431666694581508636e-03 -8.583795279264450073e-02 -5.276827514171600342e-02 1.947343349456787109e-01 4.340657964348793030e-02 -7.212792336940765381e-02 -2.721901535987854004e-01 1.022792458534240723e-01 -1.237829178571701050e-01 -3.497800827026367188e-01 3.113908469676971436e-01 1.816579252481460571e-01 -2.940401136875152588e-01 7.938381284475326538e-02 2.742498219013214111e-01 -2.265555262565612793e-01 5.697205662727355957e-02 -1.320615708827972412e-01 2.610955238342285156e-01 -1.674340069293975830e-01 8.349391072988510132e-02 2.419335842132568359e-01 -4.708542674779891968e-02 -4.738624021410942078e-02 -2.001968584954738617e-02 1.910297721624374390e-01
2.901259660720825195e-01 -8.480769395828247070e-02 2.335321009159088135e-01 3.573413193225860596e-02 4.325992166996002197e-01 -9.115686267614364624e-02 8.419533073902130127e-02 6.220259144902229309e-02 2.152339927852153778e-02 2.786463499069213867e-01 3.234015703201293945e-01 -1.794799417257308960e-01 1.203178986907005310e-01 4.204732924699783325e-02 2.000578045845031738e-01 8.899602293968200684e-02 6.594062596559524536e-02 2.119684517383575439e-01 1.398390233516693115e-01 9.286487847566604614e-02 2.209964543581008911e-01 5.972617655061185360e-04 -5.427987873554229736e-02 2.910518348217010498e-01 -8.851936459541320801e-02 -2.831137776374816895e-01 -1.589607745409011841e-01 -6.074517592787742615e-02 -9.382996708154678345e-02 -1.464852541685104370e-01 -5.114160105586051941e-02 5.945126712322235107e-02
-3.994849324226379395e-02 -1.434500664472579956e-01 1.905659437179565430e-01 2.317135035991668701e-01 -1.499490439891815186e-01 -4.926203936338424683e-02 -2.461857497692108154e-01 -5.192497372627258301e-02 -2.026481479406356812e-01 2.407981157302856445e-01 5.100241303443908691e-01 3.182632150128483772e-03 -4.705883562564849854e-02 3.705812394618988037e-01 1.472802162170410156e-01 7.848088443279266357e-02 -2.530875056982040405e-02 -1.213930696249008179e-01 -5.172553285956382751e-02 2.070476412773132324e-01 1.995322704315185547e-01 2.179665490984916687e-03 6.966868788003921509e-02 1.652025133371353149e-01 6.373324990272521973e-02 -1.180941164493560791e-01 1.144542247056961060e-01 1.379625499248504639e-01 4.897688701748847961e-02 -2.670676708221435547e-01 -4.595759510993957520e-02 -1.190037950873374939e-01
1.061419025063514709e-01 -3.060317039489746094e-01 3.151032924652099609e-01 4.332200586795806885e-01 -1.758852303028106689e-01 -1.639860868453979492e-01 -2.222913652658462524e-01 -1.300245523452758789e-01 1.643109172582626343e-01 6.663779169321060181e-02 2.354156523942947388e-01 -4.070971533656120300e-02 1.087881699204444885e-01 2.731841504573822021e-01 2.169756889343261719e-01 -5.812496691942214966e-02 4.923353716731071472e-02 5.439576506614685059e-02 1.765937805175781250e-01 2.162038832902908325e-01 5.437014251947402954e-02 2.720059594139456749e-03 8.596660941839218140e-02 1.817931234836578369e-01 1.616253107786178589e-01 9.770521521568298340e-02 8.456341922283172607e-03 2.123632133007049561e-01 -5.417366325855255127e-02 -1.767264753580093384e-01 -2.291953936219215393e-02 -1.275856941938400269e-01
-5.129672586917877197e-02 -1.293686479330062866e-01 2.715287208557128906e-01 1.367767006158828735e-01 2.101393193006515503e-01 -2.522126734256744385e-01 1.767874956130981445e-01 5.222340114414691925e-03 -8.427260816097259521e-02 9.320517629384994507e-02 3.020749390125274658e-01 1.381581723690032959e-01 -3.554285690188407898e-02 4.074388742446899414e-02 1.327952891588211060e-01 2.441680729389190674e-01 -6.309075653553009033e-02 1.152094230055809021e-01 -3.031630516052246094e-01 1.614296138286590576e-01 3.808228075504302979e-01 -2.189013063907623291e-01 1.534837484359741211e-01 9.286726266145706177e-02 6.638988852500915527e-02 -1.539051979780197144e-01 3.091419041156768799e-01 2.184237390756607056e-01 4.987785592675209045e-02 -5.207908153533935547e-02 8.480098098516464233e-03 7.650803029537200928e-02
3.745639920234680176e-01 9.686662815511226654e-04 6.759893614798784256e-03 1.159503534436225891e-01 3.933562934398651123e-01 -5.522308871150016785e-03 -9.718493372201919556e-02 -2.626475691795349121e-01 -2.074378430843353271e-01 1.254271566867828369e-01 6.700489670038223267e-02 -7.093004882335662842e-02 -8.825628459453582764e-02 1.084790080785751343e-01 1.259041726589202881e-01 -2.885927259922027588e-01 -3.778394311666488647e-02 1.990989297628402710e-01 2.219058126211166382e-01 1.522766798734664917e-01 1.792608648538589478e-01 -1.019908711314201355e-01 1.033038124442100525e-01 2.081455849111080170e-02 1.356630921363830566e-01 1.371403634548187256e-01 2.118956893682479858e-01 -1.035643462091684341e-02 -1.042791455984115601e-01 -3.917129039764404297e-01 -9.327262639999389648e-02 -6.060388684272766113e-02
2.907657623291015625e-01 6.417426466941833496e-02 -1.269779056310653687e-01 -5.077610164880752563e-02 2.158164083957672119e-01 -2.874466776847839355e-01 1.678614318370819092e-01 7.019780576229095459e-02 1.397269666194915771e-01 3.884555697441101074e-01 2.395715713500976562e-01 1.589334011077880859e-01 -2.192850410938262939e-01 1.156523674726486206e-01 3.057313561439514160e-01 6.220306083559989929e-02 1.715553402900695801e-01 2.552720308303833008e-01 -9.515284746885299683e-02 2.014676332473754883e-01 2.271937280893325806e-01 7.857162505388259888e-02 6.038064137101173401e-02 2.852562069892883301e-01 1.988441683351993561e-02 -3.972557187080383301e-02 2.726346254348754883e-02 -1.249863952398300171e-01 4.530101642012596130e-02 -8.342885226011276245e-02 6.054616719484329224e-02 -1.967891491949558258e-02
-2.636158168315887451e-01 -2.014601379632949829e-01 1.981872469186782837e-01 2.275065183639526367e-01 1.922294050455093384e-01 -2.151462435722351074e-01 -4.079672507941722870e-03 1.735375672578811646e-01 -3.188721090555191040e-02 1.397103071212768555e-01 2.407091557979583740e-01 -8.776489645242691040e-02 -8.956418186426162720e-02 2.872241288423538208e-02 4.239484667778015137e-01 -4.023992270231246948e-02 1.632885485887527466e-01 8.089256286621093750e-02 1.298320759087800980e-02 6.808470189571380615e-02 2.304708659648895264e-01 -3.157366067171096802e-02 -4.334899038076400757e-02 2.269086390733718872e-01 8.635176718235015869e-02 -4.133346676826477051e-02 -2.623242437839508057e-01 -6.941705942153930664e-02 8.508195728063583374e-02 -3.705835044384002686e-01 1.428647190332412720e-01 -1.259488463401794434e-01
4.771184548735618591e-02 -2.271822988986968994e-01 2.258642613887786865e-01 3.678201511502265930e-02 1.426550596952438354e-01 -2.450604289770126343e-01 1.202003806829452515e-01 -8.994798362255096436e-02 -1.715371459722518921e-01 2.094356417655944824e-01 9.795051068067550659e-02 2.234185934066772461e-01 -1.898716837167739868e-01 -9.046339988708496094e-02 1.474231630563735962e-01 -2.487286627292633057e-01 3.172309398651123047e-01 1.193419322371482849e-01 -5.836288258433341980e-02 -1.559619307518005371e-01 1.837735474109649658e-01 -2.005575150251388550e-01 1.383614689111709595e-01 -1.052770540118217468e-01 -2.967808581888675690e-02 -2.535525262355804443e-01 -3.705526143312454224e-02 9.145517833530902863e-03 -1.285883188247680664e-01 -2.685478329658508301e-01 -2.417662590742111206e-01 2.638290226459503174e-01
1.377922892570495605e-01 1.328056007623672485e-01 -1.667305012233555317e-03 1.500633805990219116e-01 3.275259435176849365e-01 -7.310736924409866333e-02 1.431847214698791504e-01 4.729920998215675354e-02 6.159130111336708069e-02 3.473188877105712891e-01 2.964735925197601318e-01 -9.382779151201248169e-02 -8.453008532524108887e-02 1.100394427776336670e-01 2.618212103843688965e-01 -1.099299117922782898e-01 4.071454517543315887e-03 2.431478500366210938e-01 -3.218608349561691284e-02 2.037335187196731567e-01 2.517487406730651855e-01 -1.199225783348083496e-01 -2.908635139465332031e-02 -7.473794370889663696e-02 2.270925492048263550e-01 -5.501858517527580261e-02 -3.107153475284576416e-01 -3.224531933665275574e-02 -7.609983533620834351e-02 8.477827161550521851e-02 2.378822565078735352e-01 -2.772442698478698730e-01
7.497996836900711060e-02 -9.970828890800476074e-02 -9.521648287773132324e-03 2.430403828620910645e-01 2.521262168884277344e-01 -2.496304363012313843e-01 7.769855856895446777e-02 1.256714761257171631e-01 -2.225453555583953857e-01 4.247640073299407959e-02 2.363482564687728882e-01 5.460781604051589966e-02 -9.482684731483459473e-02 1.609436124563217163e-01 -2.080207318067550659e-01 -1.156503856182098389e-01 3.854039907455444336e-01 1.978088319301605225e-01 -1.970115751028060913e-01 3.496430516242980957e-01 -4.077055677771568298e-02 6.854702532291412354e-02 1.009211465716362000e-01 1.726432889699935913e-01 1.546627879142761230e-01 -1.915051788091659546e-01 1.945000439882278442e-01 2.328846156597137451e-01 -1.104019023478031158e-02 -1.483603566884994507e-01 2.639693021774291992e-02 7.264855504035949707e-02
1.290270388126373291e-01 -2.421287298202514648e-01 1.688628494739532471e-01 1.748425811529159546e-01 3.852011635899543762e-02 -2.686654925346374512e-01 -1.829170435667037964e-01 -6.105379760265350342e-02 2.207825928926467896e-01 1.751601099967956543e-01 2.216235995292663574e-01 1.843609958887100220e-01 -1.518463790416717529e-01 4.088801443576812744e-01 3.251965939998626709e-01 3.209705278277397156e-02 2.516076266765594482e-01 2.157753407955169678e-01 3.114005923271179199e-02 1.991639882326126099e-01 8.869652450084686279e-02 8.631404489278793335e-02 1.026593521237373352e-01 1.222370378673076630e-02 3.865798562765121460e-02 2.515064179897308350e-01 6.107692420482635498e-02 1.798647940158843994e-01 -1.144452542066574097e-01 -1.410197466611862183e-03 6.765460968017578125e-02 -1.479870267212390900e-02
-8.580446988344192505e-02 -5.508518591523170471e-02 -1.208580285310745239e-01 1.426844000816345215e-01 5.705396085977554321e-02 -3.503100574016571045e-01 7.938218861818313599e-02 2.597416639328002930e-01 -2.438996434211730957e-01 1.240182667970657349e-01 2.173564285039901733e-01 2.752971351146697998e-01 6.005963683128356934e-02 9.479647874832153320e-02 3.838570788502693176e-02 -1.575832813978195190e-01 2.478795051574707031e-01 4.072991311550140381e-01 5.242220312356948853e-02 1.892647445201873779e-01 4.318981990218162537e-02 1.195597648620605469e-01 1.422327756881713867e-01 1.826011985540390015e-01 2.519308030605316162e-01 -1.182777807116508484e-01 2.324284613132476807e-01 6.942990422248840332e-02 -1.853076182305812836e-02 -3.741756454110145569e-02 -8.301938325166702271e-02 -1.937044262886047363e-01
1.244525983929634094e-01 -2.028932720422744751e-01 3.891136646270751953e-01 1.600419282913208008e-01 3.282689452171325684e-01 1.932024210691452026e-02 2.008921653032302856e-01 -4.227907862514257431e-03 7.292541116476058960e-02 2.445798665285110474e-01 1.120730489492416382e-01 -1.855093091726303101e-01 4.475432261824607849e-02 1.015644297003746033e-01 1.894122920930385590e-02 -7.072985917329788208e-02 -1.197381019592285156e-01 2.668140530586242676e-01 -2.236740142107009888e-01 -1.696758419275283813e-01 1.132716014981269836e-01 -2.502986788749694824e-01 1.253852099180221558e-01 4.341794177889823914e-02 7.784797251224517822e-02 -2.484197765588760376e-01 2.177531570196151733e-01 9.385253489017486572e-02 -9.369276463985443115e-02 -2.777113318443298340e-01 -1.145842745900154114e-01 -8.695010840892791748e-02
1.853349655866622925e-01 2.832797542214393616e-02 8.541087806224822998e-02 6.034795939922332764e-02 5.849377065896987915e-02 -3.394096791744232178e-01 9.030644595623016357e-02 2.401697188615798950e-01 -1.668041199445724487e-01 1.461629420518875122e-01 2.337759286165237427e-01 -9.665223211050033569e-02 -2.533931098878383636e-02 -3.761967271566390991e-02 1.440210193395614624e-01 -6.863414496183395386e-02 1.151323691010475159e-01 1.110106855630874634e-01 5.980282276868820190e-02 -1.236568856984376907e-02 1.918608695268630981e-01 1.882630772888660431e-02 -4.849401488900184631e-02 4.515350759029388428e-01 1.922955550253391266e-02 -3.692699670791625977e-01 6.687989085912704468e-02 -7.151062786579132080e-02 1.396033763885498047e-01 -2.476905882358551025e-01 3.588557243347167969e-01 -1.102665439248085022e-02
3.100501894950866699e-01 8.077646046876907349e-02 2.791908681392669678e-01 9.012132138013839722e-02 1.273454874753952026e-01 -3.555394113063812256e-01 2.134870439767837524e-01 -3.143207728862762451e-02 -2.465037070214748383e-02 1.519071161746978760e-01 3.196734786033630371e-01 -8.339475095272064209e-02 -2.778311073780059814e-01 1.777639091014862061e-01 -1.487213671207427979e-01 -1.760425604879856110e-02 -1.216387599706649780e-01 1.013572216033935547e-01 1.127984076738357544e-01 1.129605546593666077e-01 2.874231040477752686e-01 -1.128143072128295898e-01 -7.554202526807785034e-02 1.969426274299621582e-01 -6.888794153928756714e-02 -2.946566045284271240e-01 -6.589987128973007202e-02 -1.074770763516426086e-01 -6.934077292680740356e-02 -2.088011950254440308e-01 1.061487793922424316e-01 2.273090556263923645e-02
3.283567428588867188e-01 1.076952069997787476e-01 -4.713222011923789978e-02 7.563679665327072144e-02 2.071921676397323608e-01 1.259866952896118164e-01 -1.190076917409896851e-01 -2.010528445243835449e-01 7.407214492559432983e-02 1.918462812900543213e-01 1.370292603969573975e-01 -2.017727196216583252e-01 -1.447175256907939911e-02 2.059040777385234833e-02 -7.438983768224716187e-02 1.553103700280189514e-02 -8.031288598431274295e-05 3.697405755519866943e-01 -2.453744709491729736e-01 -2.328042685985565186e-02 2.637526579201221466e-02 -9.251189231872558594e-02 3.083698153495788574e-01 3.436423838138580322e-01 -1.120117828249931335e-01 -1.638139635324478149e-01 9.512324631214141846e-02 7.301773130893707275e-02 3.380137979984283447e-01 -1.964501142501831055e-01 -1.326906494796276093e-02 -1.561634391546249390e-01
1.841669231653213501e-01 -1.713863462209701538e-01 3.154763579368591309e-01 -2.541505731642246246e-02 -1.056145876646041870e-01 -3.638991117477416992e-01 -2.576050162315368652e-01 -5.394161865115165710e-02 2.480904944241046906e-02 -1.051075831055641174e-01 1.979640871286392212e-01 -2.497263699769973755e-01 -5.950582027435302734e-02 2.718316949903964996e-02 1.279396712779998779e-01 9.492857754230499268e-02 5.366540700197219849e-02 2.509099245071411133e-01 3.901448845863342285e-02 7.224103808403015137e-02 1.716579496860504150e-01 -1.229002252221107483e-01 1.673094332218170166e-01 2.365670353174209595e-01 3.601540923118591309e-01 -9.201869368553161621e-02 2.227969467639923096e-01 1.391054540872573853e-01 9.686324000358581543e-02 1.735503971576690674e-01 1.183350905776023865e-01 1.379796117544174194e-01
1.830628514289855957e-01 -2.336377203464508057e-01 2.652982063591480255e-02 7.357133924961090088e-02 -2.720407247543334961e-01 -1.405381560325622559e-01 -1.071852445602416992e-01 -2.708620429039001465e-01 -3.668714314699172974e-02 -1.462555229663848877e-01 1.100067719817161560e-01 -1.336247771978378296e-01 -2.690867185592651367e-01 -2.279060520231723785e-02 -7.311128824949264526e-02 -1.861512195318937302e-03 1.273139715194702148e-01 1.906683444976806641e-01 2.138927876949310303e-01 2.590318620204925537e-01 8.463743329048156738e-02 -1.631052345037460327e-01 1.835482716560363770e-01 2.527853548526763916e-01 -1.707784086465835571e-01 -2.275035679340362549e-01 8.957952260971069336e-03 1.685635745525360107e-01 1.622633337974548340e-01 -3.667816519737243652e-01 1.330969482660293579e-01 -1.069820970296859741e-01
-4.745737463235855103e-02 -3.129942417144775391e-01 1.562084108591079712e-01 -2.261633053421974182e-02 4.810302704572677612e-02 -2.916613817214965820e-01 -1.677594184875488281e-01 2.449596114456653595e-02 4.299797862768173218e-02 -5.118490755558013916e-02 4.286811649799346924e-01 9.065177291631698608e-02 1.308306008577346802e-01 2.919319570064544678e-01 2.731892466545104980e-01 9.377490729093551636e-02 3.781960606575012207e-01 1.476770788431167603e-01 1.689878553152084351e-01 6.721801310777664185e-02 1.685825437307357788e-01 -4.872282966971397400e-03 2.158533334732055664e-01 2.215984165668487549e-01 1.012500524520874023e-01 -2.915055304765701294e-02 -7.263129204511642456e-02 7.162286341190338135e-02 -3.690971806645393372e-02 4.636470228433609009e-02 -1.623789817094802856e-01 -5.551156401634216309e-02
-5.133396014571189880e-02 -2.534650266170501709e-01 -1.632075458765029907e-01 2.261841744184494019e-01 1.999367028474807739e-02 -8.889814466238021851e-02 1.686757802963256836e-02 6.213640049099922180e-02 -8.408229798078536987e-02 2.134336158633232117e-02 4.631215035915374756e-01 8.453839272260665894e-02 -5.498722195625305176e-02 3.873998224735260010e-01 1.525237709283828735e-01 9.524548798799514771e-02 1.757268160581588745e-01 2.950285077095031738e-01 8.287457749247550964e-03 9.887569397687911987e-02 2.030206620693206787e-01 -6.456248462200164795e-02 -4.322095587849617004e-02 1.975004971027374268e-01 2.067366838455200195e-01 -1.168390139937400818e-01 -2.898296713829040527e-01 5.097558721899986267e-02 1.305239349603652954e-01 -1.524529308080673218e-01 -1.367954760789871216e-01 -1.107956022024154663e-01
2.162498384714126587e-01 -2.237879782915115356e-01 1.515765395015478134e-02 2.679060697555541992e-01 1.031461134552955627e-01 -2.397508025169372559e-01 3.424458205699920654e-02 1.107165068387985229e-01 -6.602479517459869385e-02 4.504066333174705505e-02 3.218273818492889404e-01 -1.937959790229797363e-01 -1.483807712793350220e-01 2.656612694263458252e-01 5.673257634043693542e-02 2.103956639766693115e-01 1.013599634170532227e-01 2.184925526380538940e-01 1.632630676031112671e-01 -1.830726265907287598e-01 5.924152582883834839e-02 -2.316429316997528076e-01 -2.796019054949283600e-02 3.624059855937957764e-01 1.835815794765949249e-02 -1.794135272502899170e-01 -8.320745825767517090e-02 -1.350726783275604248e-01 1.663312762975692749e-01 -1.731489747762680054e-01 -9.071666002273559570e-02 -1.759659498929977417e-01
5.869995951652526855e-01 3.367989510297775269e-02 1.941474080085754395e-01 1.271070390939712524e-01 -2.176387235522270203e-02 1.411940157413482666e-01 -9.091658890247344971e-02 -3.931831568479537964e-02 -1.192170754075050354e-01 1.180042773485183716e-01 2.388035506010055542e-01 2.821102738380432129e-01 2.784177102148532867e-02 -9.364452213048934937e-02 -1.283094882965087891e-01 -1.449344009160995483e-01 3.001415729522705078e-01 1.757822930812835693e-01 -1.025041863322257996e-01 1.792288869619369507e-01 2.537990510463714600e-01 -5.684728920459747314e-02 4.578063637018203735e-02 4.757630079984664917e-02 -4.571371525526046753e-02 -1.362025388516485691e-03 3.009882010519504547e-02 -7.837381958961486816e-02 -1.270968914031982422e-01 -2.363268882036209106e-01 5.611322075128555298e-02 -1.963403224945068359e-01
-1.245310083031654358e-01 -3.854759037494659424e-02 1.727684587240219116e-01 3.555417358875274658e-01 3.662455454468727112e-02 -1.226999014616012573e-01 -2.442117184400558472e-01 -2.244005203247070312e-01 1.148906201124191284e-01 2.424437254667282104e-01 2.785647809505462646e-01 -3.115993738174438477e-01 -4.262207821011543274e-02 3.775756806135177612e-03 2.256329655647277832e-01 -5.046684294939041138e-02 9.599856287240982056e-02 1.223926320672035217e-01 2.059533745050430298e-01 3.169768452644348145e-01 1.019980385899543762e-01 -3.857679665088653564e-02 -2.086286544799804688e-01 3.644014000892639160e-01 3.376741707324981689e-02 -8.418813347816467285e-02 8.951044827699661255e-02 -6.382612977176904678e-03 -1.387285739183425903e-01 -3.112709149718284607e-02 -7.591883093118667603e-02 2.906074002385139465e-02
3.661464750766754150e-01 -8.295226097106933594e-02 8.554218709468841553e-02 2.745622098445892334e-01 4.376611858606338501e-02 2.559578232467174530e-02 -1.366234868764877319e-01 -2.408030033111572266e-01 -1.401879638433456421e-01 3.285039365291595459e-01 -1.035123690962791443e-01 -9.261840023100376129e-03 -7.024866342544555664e-02 4.214600101113319397e-02 1.598398238420486450e-01 -1.268710196018218994e-01 -9.375956840813159943e-03 1.072964221239089966e-01 -1.947667300701141357e-01 7.357643544673919678e-02 -2.320543862879276276e-02 -1.763549000024795532e-01 -2.255360037088394165e-01 2.177225351333618164e-01 2.173281610012054443e-01 -3.355442583560943604e-01 1.577836694195866585e-03 3.717350214719772339e-02 -1.110976114869117737e-01 1.120608150959014893e-01 1.650582253932952881e-01 -3.349618911743164062e-01
-1.616073586046695709e-02 -1.958710998296737671e-01 3.044136427342891693e-02 1.837727874517440796e-01 3.165546655654907227e-01 -2.049421668052673340e-01 -7.816033810377120972e-02 -2.029546909034252167e-02 1.029135193675756454e-02 -5.206248909235000610e-02 3.348627686500549316e-01 1.313114762306213379e-01 2.195021212100982666e-01 -1.712158694863319397e-02 -5.487009510397911072e-02 -9.100624360144138336e-03 2.136270999908447266e-01 1.342886388301849365e-01 -1.850449144840240479e-01 1.596997827291488647e-01 2.849724292755126953e-01 -4.053227305412292480e-01 -8.682814240455627441e-02 -1.397613435983657837e-01 1.650482714176177979e-01 6.922762095928192139e-02 9.781585074961185455e-03 1.298293322324752808e-01 5.300119891762733459e-02 -4.356237873435020447e-02 1.752364449203014374e-02 -3.797405064105987549e-01
4.213435053825378418e-01 -1.256398111581802368e-01 4.721380025148391724e-02 -1.808542199432849884e-02 -8.795390278100967407e-02 1.238097772002220154e-01 -1.275244504213333130e-01 -2.215290665626525879e-01 -1.571868546307086945e-02 2.400407791137695312e-01 3.266526162624359131e-01 2.247247695922851562e-01 -8.650322258472442627e-02 -8.210570365190505981e-02 -7.408230751752853394e-02 -1.628791391849517822e-01 3.871334195137023926e-01 8.434684574604034424e-02 -1.068918853998184204e-01 2.837418913841247559e-01 2.269895672798156738e-01 -2.214013785123825073e-01 5.728967115283012390e-02 -1.733429878950119019e-01 -3.687399998307228088e-02 -4.486262798309326172e-02 3.375623747706413269e-02 4.732275009155273438e-02 -2.689769864082336426e-02 -2.454684525728225708e-01 -5.798485502600669861e-02 2.296883240342140198e-02
1.604542583227157593e-01 1.079621091485023499e-01 1.105759367346763611e-01 2.368550300598144531e-01 1.985789537429809570e-01 -2.076419591903686523e-01 1.565683931112289429e-01 -1.065700426697731018e-01 -1.722374856472015381e-01 -1.500157117843627930e-01 2.185591608285903931e-01 2.485413551330566406e-01 4.272845759987831116e-02 1.018315646797418594e-02 1.414857506752014160e-01 1.078895851969718933e-01 9.045947343111038208e-02 4.324707388877868652e-01 1.474290788173675537e-01 2.226917594671249390e-01 5.115668475627899170e-02 7.959956675767898560e-02 1.353760659694671631e-01 2.925144731998443604e-01 1.558875441551208496e-01 4.440087452530860901e-02 2.323189675807952881e-01 2.961887121200561523e-01 1.522974073886871338e-01 -2.125628665089607239e-02 1.879943185485899448e-03 -9.769857674837112427e-02
3.002072274684906006e-01 -3.100704848766326904e-01 1.522010713815689087e-01 -2.856303937733173370e-02 1.047132313251495361e-01 -4.593448936939239502e-01 -7.218767702579498291e-02 -3.474742546677589417e-02 2.096584290266036987e-01 3.467279672622680664e-02 2.199440896511077881e-01 -3.758060932159423828e-02 1.429898850619792938e-02 -1.182749792933464050e-01 1.095911562442779541e-01 1.240824982523918152e-01 1.036752983927726746e-01 2.330004423856735229e-01 6.550705432891845703e-02 -7.108680903911590576e-03 4.611311852931976318e-02 -8.111706376075744629e-02 2.380977123975753784e-01 1.787690371274948120e-01 8.365256339311599731e-02 -2.459997683763504028e-01 -1.071642190217971802e-01 3.285508751869201660e-01 1.154016330838203430e-01 1.161889210343360901e-01 1.162668988108634949e-01 1.755267679691314697e-01
1.976120918989181519e-01 -2.973183393478393555e-01 1.086084395647048950e-01 2.436711043119430542e-01 8.311864733695983887e-02 1.969144344329833984e-01 -2.040811926126480103e-01 -2.058845944702625275e-02 -1.754840314388275146e-01 3.851751387119293213e-01 1.450168043375015259e-01 -2.222446203231811523e-01 -8.909991383552551270e-02 1.396693140268325806e-01 2.071382701396942139e-01 1.457549035549163818e-01 -4.836794361472129822e-02 1.684188544750213623e-01 -6.235620379447937012e-02 3.151797130703926086e-02 2.403462529182434082e-01 5.137425288558006287e-02 -1.674968749284744263e-02 2.261192053556442261e-01 2.287208139896392822e-01 -5.255858995951712132e-04 -2.936911284923553467e-01 1.259325146675109863e-01 1.290455758571624756e-01 2.462907508015632629e-02 1.889850944280624390e-01 -1.328336894512176514e-01
1.201439276337623596e-01 -2.474407851696014404e-01 1.541778892278671265e-01 1.104177813977003098e-02 -7.215628027915954590e-02 -5.484916735440492630e-03 -9.898567944765090942e-02 -2.533142268657684326e-01 -5.312361195683479309e-02 2.946870625019073486e-01 2.009100764989852905e-01 -8.064327389001846313e-02 7.853878289461135864e-02 1.846534758806228638e-01 2.093242108821868896e-01 2.485490217804908752e-02 -4.309618473052978516e-02 3.085695505142211914e-01 4.257066547870635986e-01 1.314296871423721313e-01 -1.160104572772979736e-01 -2.134183794260025024e-01 -2.243459597229957581e-02 1.831059604883193970e-01 2.582538686692714691e-02 -2.127761840820312500e-01 -6.967972964048385620e-02 2.071905881166458130e-01 2.725160121917724609e-01 -2.000191658735275269e-01 -3.364434093236923218e-02 -4.769370332360267639e-02
1.390803009271621704e-01 1.719267666339874268e-01 6.147753074765205383e-02 1.035076752305030823e-01 -1.057443991303443909e-01 -1.735820323228836060e-01 -2.427176088094711304e-01 -1.371783167123794556e-01 5.541040096431970596e-03 1.277341395616531372e-01 1.167176067829132080e-01 -6.999158859252929688e-02 1.834813691675662994e-02 -6.429396569728851318e-02 9.018470346927642822e-02 -1.155718490481376648e-01 2.423008978366851807e-01 5.172867774963378906e-01 -8.858213573694229126e-02 -1.380650512874126434e-02 2.685797214508056641e-01 8.040922693908214569e-03 8.917453885078430176e-02 -1.029790937900543213e-01 -1.683210283517837524e-01 -4.635763764381408691e-01 -5.683528259396553040e-02 -7.119934260845184326e-02 -8.387770503759384155e-02 -6.389849632978439331e-02 2.135094106197357178e-01 -1.529855132102966309e-01
1.423089504241943359e-01 -1.673182547092437744e-01 -7.041227072477340698e-02 3.594245910644531250e-01 6.121428683400154114e-02 6.597948074340820312e-02 -4.731965810060501099e-02 -1.565233431756496429e-02 2.104016393423080444e-02 3.921824991703033447e-01 1.797008067369461060e-01 -1.695575714111328125e-01 -4.355525970458984375e-02 8.722344785928726196e-02 3.160684406757354736e-01 -8.026186376810073853e-02 -2.753319963812828064e-02 1.022341549396514893e-01 1.298135221004486084e-01 -1.294337362051010132e-01 4.203710854053497314e-01 -2.316358834505081177e-01 -2.021082788705825806e-01 3.260904550552368164e-02 -1.136444658041000366e-01 -6.783372908830642700e-02 3.566054999828338623e-02 3.199568018317222595e-02 2.633669972419738770e-01 -2.315330505371093750e-01 3.177988901734352112e-02 -1.224816739559173584e-01
2.357400208711624146e-01 -1.488934159278869629e-01 2.173652797937393188e-01 8.599007129669189453e-02 -7.119016349315643311e-02 -2.402357310056686401e-01 -2.756441831588745117e-01 -9.520604275166988373e-03 -6.764118373394012451e-02 9.217065572738647461e-02 -1.245354562997817993e-01 -4.521225020289421082e-02 -7.365683466196060181e-02 9.745816886425018311e-02 -8.791340142488479614e-02 -3.039704859256744385e-01 6.415843963623046875e-02 2.456579059362411499e-01 1.620194464921951294e-01 1.356340199708938599e-01 2.394117712974548340e-01 -1.019190996885299683e-02 2.896289825439453125e-01 2.361963391304016113e-01 2.598546445369720459e-01 -1.111830119043588638e-02 3.063724339008331299e-01 1.528662350028753281e-02 -1.702526658773422241e-01 1.690378636121749878e-01 5.057141929864883423e-02 -2.345635592937469482e-01
2.873000502586364746e-01 -3.217538297176361084e-01 1.298530250787734985e-01 3.835902363061904907e-02 3.133384138345718384e-02 -1.203434541821479797e-01 -1.892593801021575928e-01 6.215263158082962036e-02 2.124101668596267700e-01 2.789501249790191650e-01 2.005942761898040771e-01 1.136467978358268738e-01 4.740191251039505005e-02 1.224682480096817017e-01 2.118887901306152344e-01 3.913098946213722229e-02 -1.761031001806259155e-01 2.033972740173339844e-02 -6.714446097612380981e-02 9.985830634832382202e-02 3.967745304107666016e-01 -2.468296140432357788e-01 -4.356287792325019836e-02 3.055310249328613281e-01 -3.338407725095748901e-02 -8.685678243637084961e-03 1.214745417237281799e-01 -2.622145786881446838e-02 2.315299212932586670e-01 -1.352539211511611938e-01 -1.842229962348937988e-01 -1.368058770895004272e-01
3.637403845787048340e-01 -1.554950624704360962e-01 1.979485452175140381e-01 1.208188608288764954e-01 3.000654978677630424e-04 9.107568114995956421e-02 -2.603999972343444824e-01 3.864596784114837646e-02 -1.208381429314613342e-01 2.963193953037261963e-01 1.065520048141479492e-01 4.601246118545532227e-02 -1.827573589980602264e-02 -2.471435070037841797e-01 -2.196611091494560242e-02 -2.838581204414367676e-01 2.308231592178344727e-01 1.594993323087692261e-01 -1.943728476762771606e-01 1.356479339301586151e-02 1.606329828500747681e-01 -4.261398315429687500e-02 2.708323001861572266e-01 -1.908580958843231201e-01 -6.042195484042167664e-02 -3.331903740763664246e-02 -1.400190889835357666e-01 3.942995518445968628e-02 2.121480405330657959e-01 -2.722404003143310547e-01 1.907668262720108032e-01 -1.351775825023651123e-01
2.067160308361053467e-01 -5.822560191154479980e-02 6.081447750329971313e-02 1.709875464439392090e-01 2.719465792179107666e-01 -1.711485981941223145e-01 2.608638405799865723e-01 5.743004754185676575e-02 1.005687490105628967e-01 1.852887719869613647e-01 3.398632407188415527e-01 3.085505776107311249e-02 -7.882909476757049561e-02 -4.614698514342308044e-02 3.718979954719543457e-01 7.600106298923492432e-02 -2.561920695006847382e-02 3.260420560836791992e-01 1.796622872352600098e-01 3.383826613426208496e-01 1.426450908184051514e-01 -8.453056216239929199e-03 -1.484770327806472778e-01 2.117527574300765991e-01 1.053566411137580872e-01 -2.014692127704620361e-01 -1.284644901752471924e-01 -5.397536605596542358e-02 3.256378322839736938e-02 4.008642956614494324e-02 -1.149020642042160034e-01 -7.067080587148666382e-02
1.343758553266525269e-01 1.019435599446296692e-01 -4.347963258624076843e-02 2.301878184080123901e-01 2.356684766709804535e-03 -1.368937343358993530e-01 2.391148805618286133e-01 3.854413703083992004e-02 4.756082594394683838e-02 2.864171266555786133e-01 1.321630477905273438e-01 1.142618656158447266e-01 -8.752168715000152588e-02 -2.889143824577331543e-01 -3.863927908241748810e-03 -5.174972116947174072e-02 4.522197321057319641e-02 2.438303530216217041e-01 -7.435657829046249390e-02 4.385557770729064941e-02 3.821457624435424805e-01 -2.649081051349639893e-01 2.397493869066238403e-01 3.100150227546691895e-01 2.065599663183093071e-03 4.629315435886383057e-02 5.194985866546630859e-02 1.587549000978469849e-01 5.780334118753671646e-03 -3.511125743389129639e-01 1.957203149795532227e-01 -1.422281004488468170e-02
-1.275050938129425049e-01 2.588973566889762878e-02 1.908364892005920410e-01 3.395851850509643555e-01 2.518903911113739014e-01 -6.470996141433715820e-02 -3.064332902431488037e-01 1.497998833656311035e-01 -2.024474740028381348e-01 3.150556385517120361e-01 1.984361708164215088e-01 3.014417178928852081e-02 6.474774330854415894e-02 4.192270636558532715e-01 4.556913301348686218e-02 -8.911029249429702759e-02 8.728216588497161865e-02 9.407592564821243286e-02 -1.861546188592910767e-01 1.666870415210723877e-01 5.857486650347709656e-02 2.058124691247940063e-01 1.992588862776756287e-03 1.807104051113128662e-01 1.361264139413833618e-01 -1.985602378845214844e-01 1.167321726679801941e-01 1.276647299528121948e-01 6.851146370172500610e-02 -4.434189572930335999e-02 -1.296402662992477417e-01 -9.034495800733566284e-02
2.180749177932739258e-01 -1.918812990188598633e-01 1.681514084339141846e-01 2.989609837532043457e-01 1.033072322607040405e-01 -1.485470384359359741e-01 -1.952452808618545532e-01 6.966273486614227295e-02 -8.759024553000926971e-03 1.023841127753257751e-01 3.967523872852325439e-01 -2.019862234592437744e-01 -9.930847585201263428e-02 3.721966147422790527e-01 6.010939553380012512e-02 8.865865319967269897e-02 -9.775595366954803467e-02 1.307391971349716187e-01 1.182548478245735168e-01 -4.837394878268241882e-02 5.480455234646797180e-02 -1.490392833948135376e-01 -8.398265577852725983e-03 3.039373159408569336e-01 -3.585600480437278748e-02 -2.158952057361602783e-01 -1.245848461985588074e-01 -6.616480648517608643e-02 2.129900306463241577e-01 -1.113772615790367126e-01 -1.885910332202911377e-01 -1.784785091876983643e-01
2.355618029832839966e-01 -2.015549689531326294e-01 2.484000623226165771e-01 3.719444572925567627e-01 2.800927124917507172e-02 -1.361842751502990723e-01 -3.592102825641632080e-01 -9.056029468774795532e-02 -1.132640913128852844e-01 1.471628695726394653e-01 3.008943200111389160e-01 -8.269694447517395020e-02 -8.590629696846008301e-02 1.321309804916381836e-01 4.149597585201263428e-01 -8.688879758119583130e-02 -1.234067156910896301e-01 -4.132405668497085571e-02 1.633780747652053833e-01 1.637430787086486816e-01 1.069982722401618958e-01 -4.462691769003868103e-02 5.518924817442893982e-02 8.358484506607055664e-02 8.591595292091369629e-02 1.102894395589828491e-01 3.148066252470016479e-02 2.050762027502059937e-01 -1.083672344684600830e-01 -8.456212282180786133e-02 -1.796738654375076294e-01 -5.614645779132843018e-02
2.138146609067916870e-01 1.625330895185470581e-01 1.473260074853897095e-01 1.949528455734252930e-01 2.022380977869033813e-01 -7.531035691499710083e-02 -8.111714571714401245e-02 1.526986509561538696e-01 -1.678183078765869141e-01 2.089012563228607178e-01 1.054405346512794495e-01 6.119507923722267151e-02 9.774378500878810883e-03 -1.655999571084976196e-01 7.592483609914779663e-02 -2.224677801132202148e-01 2.688025534152984619e-01 1.812202036380767822e-01 9.589982219040393829e-03 -2.094024866819381714e-01 1.398847997188568115e-01 -6.438632309436798096e-02 7.916164398193359375e-02 -1.275674700736999512e-01 3.491584360599517822e-01 -8.086422830820083618e-02 -2.141090333461761475e-01 -4.452065005898475647e-02 3.117276430130004883e-01 3.278864920139312744e-02 -7.541731745004653931e-02 -3.830700218677520752e-01
1.131917759776115417e-01 4.193868860602378845e-02 -4.454385023564100266e-03 3.877547085285186768e-01 1.294143348932266235e-01 -3.471434414386749268e-01 9.507299400866031647e-04 -2.029080688953399658e-01 9.947597980499267578e-02 4.076842591166496277e-02 2.839044928550720215e-01 3.951379284262657166e-02 1.421916633844375610e-01 3.127202764153480530e-02 -1.076493039727210999e-01 -4.166167080402374268e-01 3.970572650432586670e-01 1.069870740175247192e-01 5.163972964510321617e-04 4.933164268732070923e-02 6.136463582515716553e-02 -4.999950528144836426e-02 1.835970431566238403e-01 -6.244980171322822571e-02 1.530251502990722656e-01 8.401762694120407104e-02 -1.566337235271930695e-02 1.901117563247680664e-01 7.023458182811737061e-02 -1.096385791897773743e-01 -6.877739727497100830e-02 -2.293371558189392090e-01
3.844338059425354004e-01 1.900348626077175140e-02 3.512009978294372559e-02 2.859839797019958496e-01 1.342596262693405151e-01 -3.570813238620758057e-01 -9.184610098600387573e-02 -1.293020993471145630e-01 -2.748162746429443359e-01 -1.306340992450714111e-01 1.735636740922927856e-01 -4.941234365105628967e-02 -5.230782181024551392e-02 -1.017902567982673645e-01 -1.254962384700775146e-01 -3.012834191322326660e-01 2.784490287303924561e-01 2.075539827346801758e-01 -5.484640970826148987e-02 5.609030649065971375e-02 -4.913114011287689209e-02 2.638784423470497131e-02 1.969599425792694092e-01 -3.246252238750457764e-02 1.371556520462036133e-01 -2.879010438919067383e-01 -4.452172294259071350e-02 1.902371644973754883e-01 -2.542892098426818848e-02 -1.970497369766235352e-01 3.722458705306053162e-02 5.396581441164016724e-02
2.198937982320785522e-01 1.143108680844306946e-01 1.189461871981620789e-01 1.066425889730453491e-01 4.156158119440078735e-02 -2.700034976005554199e-01 -2.483976930379867554e-01 -1.813949048519134521e-01 -1.056166365742683411e-01 3.320874869823455811e-01 -8.613184094429016113e-02 -4.951979964971542358e-02 -1.425216067582368851e-02 4.304992407560348511e-02 7.877656072378158569e-02 6.693337857723236084e-02 2.692773342132568359e-01 9.598107635974884033e-02 3.855697810649871826e-02 2.430752962827682495e-01 -2.079216763377189636e-02 -2.720690965652465820e-01 -1.007079035043716431e-01 8.595009148120880127e-02 8.953051269054412842e-02 -3.933833837509155273e-01 -2.301122806966304779e-02 5.960003286600112915e-02 1.105094179511070251e-01 2.014055103063583374e-01 1.193134263157844543e-01 -3.628162443637847900e-01
2.833590507507324219e-01 -6.431173533201217651e-02 1.081435158848762512e-01 3.366321325302124023e-01 1.504911184310913086e-01 -4.128438606858253479e-02 6.405470892786979675e-03 1.270034164190292358e-01 1.129037793725728989e-02 1.484806537628173828e-01 2.500743567943572998e-01 -1.392423212528228760e-01 -2.281940914690494537e-02 3.106758892536163330e-01 3.910744562745094299e-02 9.091904759407043457e-02 -1.802937872707843781e-02 2.141395211219787598e-01 1.242467686533927917e-01 -2.774558775126934052e-02 5.661290884017944336e-02 -2.095714807510375977e-01 -1.622227579355239868e-01 3.938350081443786621e-01 1.753504574298858643e-01 -1.820716261863708496e-01 -1.853455752134323120e-01 -4.135994613170623779e-02 1.063286811113357544e-01 -2.614604532718658447e-01 -2.532543241977691650e-01 -6.629588454961776733e-02
3.116176426410675049e-01 1.666650772094726562e-01 1.491894870996475220e-01 -4.919372126460075378e-02 -1.843501180410385132e-01 -2.387197017669677734e-01 -2.443254739046096802e-02 -1.105948388576507568e-01 -1.741924434900283813e-01 3.635604977607727051e-01 1.429412364959716797e-01 -2.335424572229385376e-01 2.643736451864242554e-02 -1.477270722389221191e-01 1.201489865779876709e-01 -2.794359028339385986e-01 2.370762228965759277e-01 -4.064178094267845154e-03 -5.339823290705680847e-02 1.027999632060527802e-02 7.184257358312606812e-02 -1.684913225471973419e-02 1.003782302141189575e-01 1.251562237739562988e-01 3.698170185089111328e-02 -1.648738831281661987e-01 -7.033423520624637604e-03 2.218208014965057373e-01 -1.475662365555763245e-02 2.203636467456817627e-01 2.931373417377471924e-01 -3.020386099815368652e-01
6.648462265729904175e-03 -5.884740129113197327e-02 1.302091330289840698e-01 3.391425311565399170e-01 -2.523708902299404144e-02 -2.704672217369079590e-01 1.875668615102767944e-01 -5.293413996696472168e-01 -2.478944212198257446e-01 4.567370563745498657e-02 2.346872538328170776e-01 -2.185370475053787231e-01 5.393113475292921066e-03 6.691956520080566406e-02 -1.539972983300685883e-02 -1.508702784776687622e-01 9.651657938957214355e-02 2.570189237594604492e-01 1.444026231765747070e-01 2.846718765795230865e-02 2.587537169456481934e-01 -1.824472099542617798e-01 6.165646389126777649e-02 -6.690996885299682617e-02 1.241408735513687134e-01 -1.816034018993377686e-01 5.810708925127983093e-02 1.198722422122955322e-01 1.019623037427663803e-02 -1.671795733273029327e-02 -3.125075995922088623e-02 -9.173217415809631348e-02
2.233334779739379883e-01 1.409911811351776123e-01 -1.765909194946289062e-01 3.513409197330474854e-01 2.064476758241653442e-01 -1.328687667846679688e-01 -9.291467070579528809e-02 -2.388658225536346436e-01 -2.011552825570106506e-02 -6.851059943437576294e-02 2.561200559139251709e-01 4.015658050775527954e-02 -3.143690228462219238e-01 1.233895272016525269e-01 -1.211254149675369263e-01 -1.243314519524574280e-01 1.037159934639930725e-01 2.938252985477447510e-01 -4.455096647143363953e-02 2.836744859814643860e-02 2.444240450859069824e-01 -1.953849792480468750e-01 -1.325961947441101074e-01 -1.639062762260437012e-01 3.068749606609344482e-01 -4.965297877788543701e-02 7.691828161478042603e-02 2.998143993318080902e-02 6.284128129482269287e-02 -1.314625144004821777e-01 2.096812613308429718e-02 -2.565029859542846680e-01
2.838436961174011230e-01 -7.973104715347290039e-02 2.623101174831390381e-01 -2.304971665143966675e-01 3.363063633441925049e-01 -8.558122813701629639e-02 -1.574837043881416321e-02 2.121836319565773010e-02 2.121425867080688477e-01 2.333105355501174927e-01 4.352266713976860046e-02 -1.058080717921257019e-01 -3.750453516840934753e-02 -1.427897717803716660e-02 -6.090513244271278381e-02 -1.532434523105621338e-01 3.154374659061431885e-01 3.039110004901885986e-01 -9.844660758972167969e-02 5.075865611433982849e-02 2.537482678890228271e-01 6.125044450163841248e-02 9.671857208013534546e-02 1.947487145662307739e-01 -1.053312271833419800e-01 -3.763057291507720947e-01 1.302045136690139771e-01 5.324464291334152222e-02 -3.562073037028312683e-02 -1.744546443223953247e-01 -2.887929556891322136e-03 7.022693008184432983e-02
-3.961909562349319458e-02 -1.649030745029449463e-01 -9.979607909917831421e-02 9.095643460750579834e-02 -2.624637782573699951e-01 -3.424717113375663757e-02 -4.728595167398452759e-02 -4.971261918544769287e-01 9.290201216936111450e-02 2.581941485404968262e-01 2.760613858699798584e-01 -2.291750907897949219e-01 5.785373970866203308e-02 7.513219118118286133e-02 -2.705470286309719086e-02 -5.661312863230705261e-02 1.882756054401397705e-01 3.139281570911407471e-01 8.750481158494949341e-02 6.766218692064285278e-02 -7.392966747283935547e-02 -2.348551452159881592e-01 1.486258953809738159e-01 2.398624420166015625e-01 6.941132992506027222e-02 -5.595663562417030334e-02 3.927754983305931091e-02 4.440481960773468018e-02 -4.044714570045471191e-02 -2.582622170448303223e-01 1.495417207479476929e-01 -1.672656238079071045e-01
7.847521454095840454e-02 -2.408364117145538330e-01 2.984412573277950287e-02 -3.553083911538124084e-02 -2.696583569049835205e-01 -2.701351344585418701e-01 6.980127841234207153e-02 -7.820741087198257446e-02 3.352142870426177979e-02 1.128958538174629211e-01 4.224721789360046387e-01 3.964355215430259705e-02 8.142603188753128052e-02 1.374372541904449463e-01 1.604419201612472534e-01 -9.174343943595886230e-02 2.720763385295867920e-01 2.463257759809494019e-01 2.098447680473327637e-01 -7.936862111091613770e-02 7.570262998342514038e-02 2.609406411647796631e-01 -9.389316663146018982e-03 1.997433155775070190e-01 3.639568015933036804e-02 -1.645967215299606323e-01 1.394755393266677856e-01 -1.135129034519195557e-01 -6.284122169017791748e-02 -2.967892885208129883e-01 1.928237266838550568e-02 -2.672181725502014160e-01
-6.123170629143714905e-02 -2.131139189004898071e-01 2.958880960941314697e-01 1.761879026889801025e-01 9.361334145069122314e-02 -3.260362893342971802e-02 -1.939228773117065430e-01 1.268524974584579468e-01 1.542330253869295120e-02 1.419060379266738892e-01 4.667371213436126709e-01 -2.382001280784606934e-01 -1.181096360087394714e-01 1.048366948962211609e-01 3.386797904968261719e-01 -7.135660946369171143e-02 -1.109369695186614990e-01 -2.203244529664516449e-02 8.208501338958740234e-02 1.650700718164443970e-01 3.282078206539154053e-01 -2.161504775285720825e-01 -6.372977048158645630e-02 9.963510930538177490e-02 8.746601641178131104e-02 -6.138993054628372192e-02 -1.497744172811508179e-01 -5.298223719000816345e-02 3.823915496468544006e-02 -1.385955810546875000e-01 2.322366088628768921e-01 5.050648748874664307e-02
-5.516020581126213074e-02 -1.486427634954452515e-01 1.834544241428375244e-01 2.774673700332641602e-01 5.121429916471242905e-03 -3.674290701746940613e-02 -2.024650275707244873e-01 1.000807732343673706e-01 4.314282536506652832e-02 2.028670161962509155e-01 3.376893699169158936e-01 -2.638373970985412598e-01 -7.618818432092666626e-02 2.513876557350158691e-01 3.081372976303100586e-01 -2.190076746046543121e-02 -7.387235015630722046e-02 1.055061295628547668e-01 5.263201892375946045e-02 -8.533657342195510864e-02 3.444458246231079102e-01 -1.508029252290725708e-01 -5.508182942867279053e-02 1.563545018434524536e-01 2.995156310498714447e-02 -2.025330960750579834e-01 -2.091924399137496948e-01 -3.469564020633697510e-02 8.232859894633293152e-03 -2.062427997589111328e-01 2.494093179702758789e-01 -1.831610053777694702e-01
2.208218574523925781e-01 -2.919227071106433868e-02 5.424710363149642944e-02 -7.040501385927200317e-02 3.572108745574951172e-01 -3.200475573539733887e-01 7.965262979269027710e-03 -4.987467452883720398e-02 -2.576445639133453369e-01 2.730548977851867676e-01 2.090159207582473755e-01 2.242648154497146606e-01 -2.121090590953826904e-01 -1.236970722675323486e-01 2.599165216088294983e-02 1.897929906845092773e-01 8.016304671764373779e-02 2.481103688478469849e-01 2.294133231043815613e-02 -1.168942376971244812e-01 1.463853865861892700e-01 -1.926551312208175659e-01 2.841165959835052490e-01 -3.482036292552947998e-02 2.734579145908355713e-02 -1.183990202844142914e-02 -9.002825617790222168e-02 3.345813602209091187e-02 -1.138932704925537109e-01 -2.449744939804077148e-01 -2.645491957664489746e-01 -4.750498384237289429e-02
1.989487409591674805e-01 -6.332359462976455688e-02 2.972729969769716263e-03 2.125881463289260864e-01 -3.457867074757814407e-03 -3.074346184730529785e-01 5.358895286917686462e-02 1.321725547313690186e-01 -1.998578011989593506e-01 2.189892530441284180e-01 2.208493202924728394e-01 -5.749035254120826721e-02 -1.670441627502441406e-01 -1.197932139039039612e-01 5.643288046121597290e-02 5.708872899413108826e-02 8.729594945907592773e-02 7.985781133174896240e-02 -1.784850284457206726e-02 -1.315718293190002441e-01 3.887461125850677490e-01 9.459707140922546387e-02 -2.880839630961418152e-02 4.384108483791351318e-01 6.970814615488052368e-02 -1.154480054974555969e-01 -3.494551032781600952e-02 -1.321029812097549438e-01 -1.887516863644123077e-02 -3.842614889144897461e-01 1.853036582469940186e-01 -6.096338853240013123e-02
7.966422289609909058e-02 -1.003998965024948120e-01 1.514503061771392822e-01 -3.492174902930855751e-03 1.997170448303222656e-01 -2.790869474411010742e-01 -6.326431035995483398e-02 -4.324413239955902100e-01 -1.818115860223770142e-01 1.858254894614219666e-02 1.844660192728042603e-01 -4.804303124547004700e-02 1.237513124942779541e-01 1.866970658302307129e-01 -8.849833160638809204e-02 -1.895450800657272339e-01 2.785570919513702393e-01 3.250246047973632812e-01 -1.780895143747329712e-02 2.879389934241771698e-02 1.373201161623001099e-01 -1.985584199428558350e-01 -3.690679743885993958e-02 -1.302049756050109863e-01 2.879862487316131592e-01 1.027694623917341232e-02 3.654480725526809692e-02 1.479577869176864624e-01 7.802780717611312866e-02 -2.000783532857894897e-01 -2.516246140003204346e-01 -1.071988418698310852e-01
2.847657911479473114e-02 8.213862031698226929e-02 7.248046994209289551e-02 3.472455441951751709e-01 1.183450222015380859e-01 -2.434738576412200928e-01 -5.117703601717948914e-02 -3.005533218383789062e-01 5.323337763547897339e-02 5.459976568818092346e-02 1.793252676725387573e-01 7.041769567877054214e-03 3.207211149856448174e-03 1.685956567525863647e-01 -1.736754477024078369e-01 -2.213761061429977417e-01 2.645772993564605713e-01 3.636763691902160645e-01 -6.843034923076629639e-02 2.046578377485275269e-01 1.010423526167869568e-01 -2.726638019084930420e-01 -3.696624562144279480e-02 -2.102391794323921204e-02 3.321163654327392578e-01 1.123214215040206909e-01 -9.325826168060302734e-02 1.662643849849700928e-01 1.594701781868934631e-02 -1.068501174449920654e-01 -1.957578361034393311e-01 -1.014985963702201843e-01
3.048746585845947266e-01 5.419930070638656616e-02 -1.419037133455276489e-01 6.127151660621166229e-03 2.404233515262603760e-01 -2.954885065555572510e-01 7.860849052667617798e-02 -2.414191141724586487e-02 -1.446156948804855347e-01 3.068806827068328857e-01 1.671551167964935303e-01 -8.813465014100074768e-03 1.193477585911750793e-01 1.527473214082419872e-03 3.088928945362567902e-02 -4.801454842090606689e-01 2.348377406597137451e-01 6.217784807085990906e-02 -5.883219838142395020e-02 8.667154610157012939e-02 2.181510180234909058e-01 3.652941063046455383e-02 6.730046868324279785e-02 1.346472799777984619e-01 2.952503561973571777e-01 -1.567663699388504028e-01 -7.776976376771926880e-02 -1.332691609859466553e-01 3.558526560664176941e-02 2.112800776958465576e-01 -5.194944515824317932e-02 -1.322105526924133301e-01
1.239200606942176819e-01 -1.771544218063354492e-01 -5.574023351073265076e-02 -1.704049110412597656e-02 -3.449342399835586548e-02 -3.050278723239898682e-01 -1.503441929817199707e-01 -2.971276640892028809e-01 -4.180610477924346924e-01 1.084371581673622131e-01 2.257514744997024536e-01 -2.367346175014972687e-02 -4.997032880783081055e-02 -1.718578189611434937e-01 3.516227379441261292e-02 -4.491855949163436890e-02 1.826507598161697388e-01 -5.287517234683036804e-02 2.513040602207183838e-01 -2.811674401164054871e-02 1.932317465543746948e-01 -1.142552271485328674e-01 1.421491503715515137e-01 9.974712878465652466e-02 2.187354564666748047e-01 5.997401848435401917e-02 -1.565215289592742920e-01 1.751013398170471191e-01 1.340472847223281860e-01 -1.422990262508392334e-01 -2.040298432111740112e-01 -3.229570090770721436e-01
2.134330570697784424e-02 -2.511510550975799561e-01 2.011115700006484985e-01 7.523807883262634277e-02 1.352203637361526489e-02 -3.534324765205383301e-01 -5.967123806476593018e-02 -1.551104336977005005e-01 -2.830497324466705322e-01 5.362585932016372681e-02 7.770559191703796387e-02 1.776572912931442261e-01 8.204372972249984741e-02 1.773856133222579956e-01 2.031424045562744141e-01 -1.490535438060760498e-01 3.983595073223114014e-01 1.041145920753479004e-01 9.527926146984100342e-02 -7.232756167650222778e-02 2.176896035671234131e-01 1.399910002946853638e-01 -1.077332869172096252e-01 3.051900863647460938e-01 -4.215160757303237915e-02 -1.380912512540817261e-01 1.443807780742645264e-01 2.631807327270507812e-02 2.426286935806274414e-01 -2.031307816505432129e-01 -1.783074624836444855e-02 -1.302444040775299072e-01
1.155179217457771301e-01 -3.504051268100738525e-02 2.986003756523132324e-01 -5.155748128890991211e-02 4.024733901023864746e-01 -9.744644910097122192e-02 -1.166619956493377686e-01 1.588617712259292603e-01 -1.406811773777008057e-01 7.663325965404510498e-02 8.817671984434127808e-02 -1.890739053487777710e-01 7.181514799594879150e-02 1.288089007139205933e-01 3.745924532413482666e-01 -1.238739788532257080e-01 2.192815542221069336e-01 -1.710685156285762787e-02 1.551912575960159302e-01 1.634948551654815674e-01 2.308487594127655029e-01 -3.789580985903739929e-02 -1.015344560146331787e-01 1.207824200391769409e-01 1.201310008764266968e-01 -6.826728582382202148e-02 1.871240735054016113e-01 3.553885221481323242e-01 1.567888408899307251e-01 9.896717220544815063e-02 1.232145205140113831e-01 -1.670158505439758301e-01
-1.575291715562343597e-02 -1.594153642654418945e-01 2.355921119451522827e-01 2.009194344282150269e-01 2.778258323669433594e-01 -1.753764152526855469e-01 -2.062063664197921753e-01 -2.106837928295135498e-01 -7.753293961286544800e-02 -5.218464136123657227e-02 3.254686594009399414e-01 7.233684509992599487e-02 6.894457340240478516e-02 1.786178648471832275e-01 3.621779680252075195e-01 7.275594770908355713e-02 -1.803146302700042725e-01 2.241379022598266602e-02 4.835962131619453430e-02 2.758169174194335938e-01 1.611450761556625366e-01 -2.037668824195861816e-01 2.268024906516075134e-02 2.129795402288436890e-01 1.240834891796112061e-01 7.792352139949798584e-02 -1.465779691934585571e-01 1.150928623974323273e-02 5.732437595725059509e-03 -2.563726007938385010e-01 -1.158684715628623962e-01 -2.086337208747863770e-01
5.395249649882316589e-02 -8.603452146053314209e-02 1.033973470330238342e-01 3.022370040416717529e-01 2.639810442924499512e-01 -1.045124884694814682e-02 -2.928745150566101074e-01 1.828065514564514160e-01 -6.873163580894470215e-02 2.881131470203399658e-01 2.999594509601593018e-01 -1.673530340194702148e-01 2.779503911733627319e-02 3.619134426116943359e-01 -9.124460816383361816e-02 -1.698595434427261353e-01 1.148310024291276932e-02 1.057045608758926392e-01 1.766307651996612549e-02 3.858881443738937378e-02 6.028177589178085327e-02 1.284928154200315475e-02 -1.862621307373046875e-01 5.378183349967002869e-02 2.698143124580383301e-01 -2.470922321081161499e-01 1.667536944150924683e-01 2.989833950996398926e-01 9.655655920505523682e-02 6.524290144443511963e-02 3.439142554998397827e-02 -6.087747216224670410e-02
1.297738403081893921e-02 -1.609342172741889954e-02 -1.079010684043169022e-02 2.227904051542282104e-01 -1.747287213802337646e-01 -2.726606130599975586e-01 2.544219791889190674e-01 -3.521334826946258545e-01 -2.728417813777923584e-01 1.654506288468837738e-02 1.768517345190048218e-01 -2.620348334312438965e-01 4.672854393720626831e-02 -1.407630770700052381e-04 1.429813355207443237e-01 -2.624912559986114502e-01 2.972289621829986572e-01 2.098330855369567871e-01 -9.221299551427364349e-03 1.408097892999649048e-01 3.551572859287261963e-01 -1.309126168489456177e-01 2.617461085319519043e-01 7.712982594966888428e-02 9.450376033782958984e-02 -7.033956237137317657e-03 4.385215416550636292e-02 -3.522822633385658264e-02 -3.644376527518033981e-03 -6.817183643579483032e-02 2.824873663485050201e-03 -5.655824393033981323e-02
2.071924209594726562e-01 -2.158810645341873169e-01 2.434477061033248901e-01 1.733145266771316528e-01 -4.743412137031555176e-02 -1.860853880643844604e-01 -3.232977539300918579e-02 1.133389845490455627e-01 7.185687124729156494e-02 -6.089758127927780151e-02 3.384245559573173523e-03 2.660168707370758057e-01 7.011172920465469360e-02 3.054420650005340576e-01 1.063280086964368820e-02 -1.753969639539718628e-01 1.416581720113754272e-01 5.690282583236694336e-01 -4.132972285151481628e-02 1.815381050109863281e-01 2.706623673439025879e-01 1.099997162818908691e-01 4.146031662821769714e-02 1.281501948833465576e-01 -8.308320492506027222e-02 -1.273408979177474976e-01 -1.463979631662368774e-01 2.429982274770736694e-02 8.043599128723144531e-02 -8.027398586273193359e-02 5.480928346514701843e-02 -1.362862139940261841e-01
2.370545640587806702e-02 -9.355336427688598633e-02 1.778478920459747314e-01 4.543578624725341797e-02 4.207367599010467529e-01 -3.521672189235687256e-01 -1.579348891973495483e-01 -6.987128406763076782e-02 -2.544606924057006836e-01 5.553048476576805115e-02 1.531403958797454834e-01 1.073881983757019043e-01 -1.064768880605697632e-01 -1.505471915006637573e-01 2.058637440204620361e-01 1.006807833909988403e-01 1.245626062154769897e-01 2.138600870966911316e-02 -3.451019292697310448e-03 2.867666184902191162e-01 2.296241223812103271e-01 -1.711715161800384521e-01 1.094988081604242325e-02 1.096568480134010315e-01 5.751480162143707275e-02 -1.469893008470535278e-02 -2.320944070816040039e-01 3.084826283156871796e-02 -1.124367639422416687e-01 -1.769754886627197266e-01 2.158237993717193604e-01 -3.090488910675048828e-01
7.428524643182754517e-02 2.061727941036224365e-01 -9.064430743455886841e-02 -1.446108818054199219e-01 1.993100643157958984e-01 -3.844255208969116211e-01 -2.765549719333648682e-01 -1.183568090200424194e-01 1.174935474991798401e-01 7.296784222126007080e-02 2.399114370346069336e-01 -2.200623974204063416e-03 -1.198221892118453979e-01 -5.896133556962013245e-02 1.875334978103637695e-01 -4.230791330337524414e-02 1.590165495872497559e-01 1.825028657913208008e-01 -2.765316665172576904e-01 2.985976338386535645e-01 9.423629194498062134e-02 -4.207422211766242981e-02 4.922310262918472290e-02 1.805207729339599609e-01 2.370052933692932129e-01 5.289305001497268677e-02 8.047766983509063721e-02 -1.491611152887344360e-01 2.656608223915100098e-01 -2.227389961481094360e-01 9.812474995851516724e-02 -1.611416339874267578e-01
1.128026768565177917e-01 -1.484639197587966919e-01 9.686388075351715088e-02 -1.507298350334167480e-01 -2.722455561161041260e-01 -1.375072002410888672e-01 9.712088853120803833e-02 -4.441238008439540863e-03 6.038907542824745178e-02 4.810251668095588684e-02 5.147734284400939941e-01 -2.605686709284782410e-02 -1.473511159420013428e-01 3.389102518558502197e-01 9.046358615159988403e-02 -1.551516056060791016e-01 3.233900666236877441e-01 2.119660079479217529e-01 1.585187166929244995e-01 8.929790556430816650e-02 2.752412557601928711e-01 1.348510384559631348e-01 5.808205902576446533e-02 3.677833825349807739e-02 8.232754044001922011e-05 4.909795895218849182e-02 -1.776566728949546814e-02 5.935899913311004639e-02 6.541453301906585693e-03 -2.778926491737365723e-01 1.087828502058982849e-01 -1.164559349417686462e-01
-7.311722263693809509e-03 -1.399872899055480957e-01 3.095270097255706787e-01 1.252082288265228271e-01 1.639214605093002319e-01 -1.608079671859741211e-01 2.217747271060943604e-01 1.103551685810089111e-02 -3.642868995666503906e-01 2.516825199127197266e-01 -3.168061375617980957e-02 8.340191096067428589e-02 1.037940233945846558e-01 -1.093813553452491760e-01 2.328268885612487793e-01 -2.549004256725311279e-01 1.774788945913314819e-01 1.781970709562301636e-01 -3.955233097076416016e-02 -2.712234668433666229e-02 6.333681289106607437e-03 -4.309293627738952637e-01 2.995571494102478027e-01 1.818587630987167358e-01 3.454615175724029541e-02 7.514109835028648376e-03 -8.939571678638458252e-02 1.644691228866577148e-01 -6.002306938171386719e-02 -4.005625844001770020e-02 4.610223695635795593e-02 -5.637026578187942505e-02
5.458468198776245117e-01 -2.298670858144760132e-01 1.243542656302452087e-01 3.684543818235397339e-02 2.076478302478790283e-02 -7.850632071495056152e-02 -1.722142659127712250e-02 -1.124343648552894592e-01 1.919756233692169189e-01 8.081270754337310791e-02 3.841988146305084229e-01 5.789310112595558167e-02 -5.699545517563819885e-02 1.873836219310760498e-01 -9.500450640916824341e-02 -2.172167003154754639e-01 4.338918924331665039e-01 -3.877426031976938248e-03 5.424817278981208801e-02 1.198213323950767517e-01 8.896190673112869263e-02 -8.915417641401290894e-02 1.742377760820090771e-03 -7.914489507675170898e-02 5.870489403605461121e-02 -1.829309463500976562e-01 1.712035387754440308e-01 1.066510975360870361e-01 1.159629202447831631e-03 9.143562614917755127e-02 1.011901944875717163e-01 -6.270328536629676819e-03
3.599201440811157227e-01 1.928299069404602051e-01 2.808798663318157196e-02 5.608028918504714966e-02 3.659610822796821594e-02 -7.586956024169921875e-02 7.439864426851272583e-02 -1.507753580808639526e-01 -1.702757328748703003e-01 1.900222003459930420e-01 3.481819033622741699e-01 -1.912879794836044312e-01 -1.685609221458435059e-01 -9.703483432531356812e-02 1.826838999986648560e-01 -2.355254441499710083e-01 1.815221160650253296e-01 1.066708378493785858e-02 -1.578605547547340393e-02 7.136673480272293091e-02 2.805448137223720551e-02 -1.750113070011138916e-01 3.432634174823760986e-01 8.488297462463378906e-03 1.755118668079376221e-01 -2.826411128044128418e-01 -2.068816721439361572e-01 1.276004165410995483e-01 -1.321863830089569092e-01 2.876037545502185822e-02 1.302407085895538330e-01 -2.271974086761474609e-01
2.283501178026199341e-01 -1.463700681924819946e-01 1.517738103866577148e-01 -1.398756913840770721e-02 -3.329591751098632812e-01 -2.852192521095275879e-01 1.841279566287994385e-01 -2.407511323690414429e-01 -1.182878986001014709e-01 1.092850342392921448e-01 8.822969347238540649e-02 -4.802433773875236511e-02 -2.538299560546875000e-01 9.839758276939392090e-02 -1.461375653743743896e-01 -2.241712957620620728e-01 -4.529818147420883179e-02 2.421802580356597900e-01 2.342239767313003540e-02 9.580378979444503784e-02 1.497295647859573364e-01 2.133753336966037750e-02 -7.455813139677047729e-02 3.485566377639770508e-02 5.889878049492835999e-02 -3.088501095771789551e-01 9.435001015663146973e-02 -7.144620269536972046e-02 -8.635819703340530396e-02 -3.939526081085205078e-01 2.222934812307357788e-01 -1.111995205283164978e-01
8.341006189584732056e-02 -5.605642497539520264e-02 -2.446894533932209015e-02 3.157555162906646729e-01 1.300404220819473267e-01 -1.635236144065856934e-01 -1.822823584079742432e-01 1.051885709166526794e-01 -1.437088847160339355e-01 2.754028737545013428e-01 3.146122097969055176e-01 -9.093611687421798706e-02 -1.784172058105468750e-01 5.051674321293830872e-02 6.787151098251342773e-02 1.510514318943023682e-01 1.180869266390800476e-01 2.335246801376342773e-01 1.970369964838027954e-01 -9.173518419265747070e-02 -7.667016983032226562e-02 -1.392474919557571411e-01 -1.264630854129791260e-01 2.997885048389434814e-01 1.801627874374389648e-01 -1.539556235074996948e-01 -5.027734115719795227e-02 -1.967142820358276367e-01 2.991262674331665039e-01 -2.318618744611740112e-01 -2.102372348308563232e-01 -6.654645502567291260e-02
-1.131040323525667191e-02 -2.335837185382843018e-01 -7.011368870735168457e-02 1.983200432732701302e-03 1.138764619827270508e-01 -4.815611988306045532e-02 -1.108598709106445312e-01 1.166571117937564850e-02 -1.165588274598121643e-01 9.711861610412597656e-02 2.720308601856231689e-01 -3.556917235255241394e-02 -7.932285964488983154e-02 1.001352220773696899e-01 -1.357450783252716064e-01 -2.833617329597473145e-01 2.441600263118743896e-01 2.199400663375854492e-01 6.937740743160247803e-02 1.122931167483329773e-01 5.576658248901367188e-01 1.779122278094291687e-02 1.565742343664169312e-01 -6.935457140207290649e-02 5.736367776989936829e-02 -4.529662802815437317e-02 -1.389248520135879517e-01 4.215319827198982239e-02 1.518780142068862915e-01 -9.585698693990707397e-02 -2.339437603950500488e-01 -3.462742269039154053e-01
2.514283359050750732e-01 3.906673192977905273e-02 1.006801500916481018e-01 1.981285959482192993e-01 9.167290478944778442e-02 -4.013682603836059570e-01 3.501392304897308350e-01 3.239472210407257080e-02 5.224204808473587036e-02 1.357542127370834351e-01 1.912651658058166504e-01 -1.023595929145812988e-01 -1.724705547094345093e-01 4.045878350734710693e-02 -8.809815347194671631e-02 -1.803712993860244751e-01 -1.055734753608703613e-01 1.434823274612426758e-01 2.235329449176788330e-01 1.552448421716690063e-01 1.828696578741073608e-01 -7.768644392490386963e-02 1.125369146466255188e-01 3.554518222808837891e-01 -8.030403405427932739e-02 -2.768988013267517090e-01 -2.503105811774730682e-02 -1.158230975270271301e-01 -1.135984957218170166e-01 -1.898677647113800049e-01 5.275149643421173096e-02 -1.401218026876449585e-01
3.311390057206153870e-02 -6.890188902616500854e-02 -6.253233645111322403e-03 1.416360586881637573e-01 5.664410069584846497e-02 -2.595160305500030518e-01 -1.158363074064254761e-01 -3.998628258705139160e-01 -3.225948810577392578e-01 2.903628349304199219e-01 2.008917629718780518e-01 -4.701688513159751892e-02 -5.334716662764549255e-02 -8.969511836767196655e-02 -1.256249099969863892e-01 -2.313621044158935547e-01 2.394991815090179443e-01 8.943402208387851715e-03 -5.354529130272567272e-04 7.150579988956451416e-02 2.145403921604156494e-01 -1.542888283729553223e-01 1.764045096933841705e-02 1.318184882402420044e-01 6.109918653964996338e-02 2.214932814240455627e-02 -1.631023734807968140e-01 2.301547676324844360e-01 8.237231522798538208e-02 -8.137235045433044434e-02 -3.978767693042755127e-01 -1.160195320844650269e-01
3.167982399463653564e-02 -2.484314143657684326e-01 3.858502954244613647e-02 3.899789750576019287e-01 1.710547357797622681e-01 -3.933253288269042969e-01 1.730424910783767700e-01 -8.582975715398788452e-03 2.826967835426330566e-01 2.437248677015304565e-01 1.789754331111907959e-01 5.242508649826049805e-02 -1.664052456617355347e-01 2.241374924778938293e-02 3.809351846575737000e-02 1.870647817850112915e-01 2.040755469352006912e-03 1.322935968637466431e-01 -6.572026014328002930e-02 2.979057133197784424e-01 2.318741828203201294e-01 -1.210673674941062927e-01 1.574216336011886597e-01 -9.633613750338554382e-03 2.371649891138076782e-01 8.092980086803436279e-02 1.105640009045600891e-01 -2.762006223201751709e-02 1.999254077672958374e-01 8.679044246673583984e-02 -4.956382513046264648e-02 -3.705495968461036682e-02
2.386076003313064575e-01 -2.708491683006286621e-01 2.591052949428558350e-01 1.568396538496017456e-01 4.306126013398170471e-02 3.785436227917671204e-02 -2.209611423313617706e-02 9.811951965093612671e-02 8.441593497991561890e-02 2.108858525753021240e-01 3.533417880535125732e-01 1.520302891731262207e-02 -9.982652962207794189e-02 -7.396305352449417114e-02 2.132760584354400635e-01 -1.196725293993949890e-01 -1.329840868711471558e-01 -6.673109531402587891e-02 -6.343468278646469116e-02 2.932651638984680176e-01 1.603653877973556519e-01 6.905449926853179932e-02 1.923169642686843872e-01 3.030680492520332336e-02 3.605087995529174805e-01 -1.467427760362625122e-01 9.818515181541442871e-02 1.061332300305366516e-01 4.170331731438636780e-02 -3.416994512081146240e-01 -1.314659267663955688e-01 -1.546086370944976807e-01
1.151093840599060059e-01 -2.380778789520263672e-01 -9.491569548845291138e-02 1.287384927272796631e-01 1.794307082891464233e-01 1.561391204595565796e-01 -2.115664035081863403e-01 -2.561680972576141357e-01 -8.223880082368850708e-02 2.683879137039184570e-01 7.178488373756408691e-02 -6.360601633787155151e-02 -1.929949223995208740e-01 -7.939543575048446655e-02 9.222880005836486816e-02 -4.322662651538848877e-01 3.078483939170837402e-01 1.068673059344291687e-01 -9.134200215339660645e-02 -9.523313492536544800e-02 6.504273414611816406e-02 -1.766153275966644287e-01 -5.166782438755035400e-02 -7.484194636344909668e-02 7.794272899627685547e-02 -1.411949545145034790e-01 -5.331908538937568665e-02 9.530332684516906738e-02 3.217670023441314697e-01 -2.886612713336944580e-01 7.999981939792633057e-02 -1.101337298750877380e-01
-3.548438102006912231e-02 -3.199805915355682373e-01 9.498919546604156494e-02 9.669731557369232178e-02 9.687072038650512695e-02 -7.727044075727462769e-02 -1.955773383378982544e-01 -2.555281221866607666e-01 -3.038087785243988037e-01 2.970945239067077637e-01 -2.063222043216228485e-02 1.923762410879135132e-01 -1.027763113379478455e-01 4.700038209557533264e-02 -1.470907154725864530e-04 1.443332619965076447e-02 4.524656832218170166e-01 2.630628049373626709e-01 -4.255519062280654907e-02 -1.602792590856552124e-01 2.177531123161315918e-01 -1.197564229369163513e-01 -2.304276227951049805e-01 1.871212273836135864e-01 1.011610776185989380e-01 3.580407425761222839e-02 -2.377461083233356476e-02 -9.409851580858230591e-02 5.843283608555793762e-02 -2.231288254261016846e-01 -1.836002920754253864e-03 -5.161410570144653320e-02
5.386084690690040588e-02 -1.887360364198684692e-01 1.896288245916366577e-01 3.390593826770782471e-01 -1.749325543642044067e-03 -1.689475774765014648e-01 -1.193437352776527405e-01 5.163019988685846329e-03 -7.014176249504089355e-02 2.729234099388122559e-01 3.916783332824707031e-01 1.042465716600418091e-01 -2.867103517055511475e-01 1.021141558885574341e-01 1.612165570259094238e-02 1.016612574458122253e-01 -1.447045654058456421e-01 -6.844712793827056885e-02 6.871118396520614624e-02 -1.344257406890392303e-02 2.014939039945602417e-01 9.336586296558380127e-02 2.158879935741424561e-01 9.319420903921127319e-02 9.443458169698715210e-02 -9.257549792528152466e-02 1.049743369221687317e-01 2.678682794794440269e-03 2.784140706062316895e-01 3.277252987027168274e-02 -6.823331862688064575e-02 -4.170551002025604248e-01
6.523225456476211548e-02 -2.274081856012344360e-01 1.039302647113800049e-01 1.615938358008861542e-02 -1.255005598068237305e-01 -2.942756414413452148e-01 -4.110159724950790405e-02 -2.110875993967056274e-01 -2.730242609977722168e-01 2.431950159370899200e-02 8.975138515233993530e-02 2.981660962104797363e-01 1.855181008577346802e-01 5.195658653974533081e-02 3.085082769393920898e-01 -1.200035884976387024e-01 3.999910354614257812e-01 3.354039415717124939e-02 9.247883409261703491e-02 6.979227811098098755e-02 2.445579916238784790e-01 1.519308686256408691e-01 1.520272195339202881e-01 3.658053874969482422e-01 5.373981595039367676e-02 -7.447949796915054321e-02 -1.022572815418243408e-01 2.227042987942695618e-02 1.218842640519142151e-01 -1.183254942297935486e-01 -3.457674756646156311e-02 4.226857051253318787e-02
-3.531027585268020630e-02 -1.294926404953002930e-01 2.527015507221221924e-01 1.191801950335502625e-01 1.029541119933128357e-01 -3.787887841463088989e-02 -2.099548578262329102e-01 1.210314929485321045e-01 7.799123972654342651e-02 1.495586186647415161e-01 4.485457539558410645e-01 -1.318880617618560791e-01 -1.729982644319534302e-01 7.416127622127532959e-02 3.637607693672180176e-01 -1.299106329679489136e-01 -4.340810328722000122e-02 -6.855095177888870239e-02 1.629342138767242432e-01 7.025627791881561279e-02 3.199251890182495117e-01 -2.173807621002197266e-01 -6.592947244644165039e-02 2.289861589670181274e-01 1.089528799057006836e-01 -1.117141395807266235e-01 -1.988217830657958984e-01 -1.183994486927986145e-01 1.697766035795211792e-01 -9.837773442268371582e-02 1.831502467393875122e-01 8.422186225652694702e-02
1.899747401475906372e-01 -2.389317899942398071e-01 5.864171776920557022e-03 1.020618081092834473e-01 5.426839366555213928e-02 -1.987430304288864136e-01 -1.457352340221405029e-01 1.843962818384170532e-01 -1.189378276467323303e-01 2.191814593970775604e-02 2.107038907706737518e-02 1.021106541156768799e-01 -2.057996094226837158e-01 -1.009820476174354553e-01 4.465955123305320740e-02 -3.796336948871612549e-01 4.173626005649566650e-01 1.421909630298614502e-01 -2.042373716831207275e-01 1.521037071943283081e-01 -1.043341085314750671e-01 9.562016278505325317e-02 2.537536323070526123e-01 1.034817621111869812e-01 2.716280221939086914e-01 -5.363493785262107849e-02 1.666361391544342041e-01 3.005957007408142090e-01 -5.022070184350013733e-02 -1.851013489067554474e-02 -1.668030768632888794e-02 -1.490235626697540283e-01
3.755563795566558838e-01 -2.802947759628295898e-01 9.755961596965789795e-02 3.976736590266227722e-02 -1.367553919553756714e-01 -7.432202994823455811e-02 8.867435902357101440e-02 -1.434953808784484863e-01 6.789468228816986084e-02 1.635007411241531372e-01 1.570209413766860962e-01 2.361955791711807251e-01 -1.038300152868032455e-02 2.688181586563587189e-02 1.336884200572967529e-01 -1.145150065422058105e-01 3.039290606975555420e-01 3.976643085479736328e-01 1.955339014530181885e-01 -2.366123162209987640e-02 -4.118678346276283264e-02 -2.977167069911956787e-01 -1.506028175354003906e-01 -1.218976750969886780e-01 -7.202062010765075684e-02 -2.081414610147476196e-01 6.649352610111236572e-02 -1.899304240942001343e-01 1.364845037460327148e-01 -2.150080353021621704e-01 4.441956803202629089e-02 9.606467792764306068e-04
5.869913473725318909e-02 -9.296743571758270264e-02 1.754467487335205078e-01 -9.571374952793121338e-02 1.029319092631340027e-01 -9.016620367765426636e-02 -4.987747222185134888e-02 -2.211280353367328644e-02 1.420372128486633301e-01 4.119823873043060303e-02 7.995965331792831421e-02 -1.180182918906211853e-01 -1.229299791157245636e-02 -8.518459647893905640e-02 8.238206803798675537e-02 -1.858577281236648560e-01 2.503388822078704834e-01 5.215725302696228027e-01 -9.783736616373062134e-02 -3.001751601696014404e-01 1.761769950389862061e-01 -2.676357030868530273e-01 -6.335646659135818481e-02 2.510029077529907227e-01 1.135652884840965271e-01 -1.789923459291458130e-01 -2.881111204624176025e-01 2.421427369117736816e-01 -1.348749399185180664e-01 -4.558045417070388794e-02 -9.024264663457870483e-02 -1.275873631238937378e-01
1.441776603460311890e-01 2.526882886886596680e-01 -1.735199838876724243e-01 -2.014479972422122955e-02 8.991134352982044220e-03 -3.536858260631561279e-01 -3.601517379283905029e-01 -5.605840310454368591e-02 3.968152031302452087e-02 7.287185639142990112e-02 2.052751630544662476e-01 4.199434816837310791e-02 -1.774587333202362061e-01 -1.451586186885833740e-01 2.872010879218578339e-02 -1.683359891176223755e-01 3.548277020454406738e-01 1.452374160289764404e-01 -1.068463027477264404e-01 -3.325290977954864502e-02 2.768828719854354858e-02 -1.711451560258865356e-01 2.355652302503585815e-02 4.897124692797660828e-02 2.460942566394805908e-01 -7.043982297182083130e-02 1.521178781986236572e-01 4.538683965802192688e-02 2.614792287349700928e-01 -3.033570945262908936e-01 1.943295300006866455e-01 -1.135580241680145264e-01
-1.954719191417098045e-03 -2.076804451644420624e-02 8.466742932796478271e-02 2.714586555957794189e-01 5.761044099926948547e-02 -3.489722907543182373e-01 1.911671757698059082e-01 -3.840174674987792969e-01 -2.636561393737792969e-01 1.690557450056076050e-01 2.779944539070129395e-01 -2.507124543190002441e-01 -3.199671581387519836e-02 5.092864111065864563e-02 1.717294901609420776e-01 -3.199184238910675049e-01 1.011835336685180664e-01 5.825406685471534729e-02 8.428397774696350098e-02 2.467153221368789673e-02 3.229872286319732666e-01 -1.518871188163757324e-01 6.896696984767913818e-02 -4.079060629010200500e-02 8.366815745830535889e-03 -1.074076816439628601e-02 -1.367442011833190918e-01 8.134424686431884766e-02 -7.778961956501007080e-02 -6.520321220159530640e-02 -1.649454981088638306e-01 -1.331821829080581665e-01
2.683073095977306366e-02 -3.781623840332031250e-01 2.235917150974273682e-01 1.846232563257217407e-01 1.976169049739837646e-01 -3.043805956840515137e-01 -8.520377427339553833e-02 -1.154303774237632751e-01 9.360530227422714233e-02 -2.363925427198410034e-02 1.785201281309127808e-01 -1.094761341810226440e-01 -2.895750403404235840e-01 -2.583736181259155273e-02 -2.035620510578155518e-01 -7.827798277139663696e-02 1.571372002363204956e-01 2.219202369451522827e-01 1.483883410692214966e-01 1.222921386361122131e-01 -3.519708514213562012e-01 -2.134997546672821045e-01 -7.310955971479415894e-02 1.050998941063880920e-01 1.483205407857894897e-01 -7.744565606117248535e-02 3.961786162108182907e-03 4.738382622599601746e-02 2.522412538528442383e-01 -1.887608319520950317e-01 2.534487657248973846e-02 -8.786696940660476685e-02
2.619781494140625000e-01 -3.164631128311157227e-01 2.940549254417419434e-01 2.202638089656829834e-01 3.963605035096406937e-03 7.492391858249902725e-03 7.743205130100250244e-02 1.571095287799835205e-01 -4.546176642179489136e-02 2.162457555532455444e-01 4.207611083984375000e-01 2.447512932121753693e-02 -1.196289286017417908e-01 -2.767103724181652069e-02 2.353924959897994995e-01 -1.901776939630508423e-01 -3.005611710250377655e-02 -1.592836678028106689e-01 -1.216482296586036682e-01 5.716313421726226807e-02 9.392955154180526733e-02 -1.269211526960134506e-02 2.628489732742309570e-01 1.359941363334655762e-01 1.105531901121139526e-01 -1.229733228683471680e-01 2.193579673767089844e-01 1.052005738019943237e-01 8.415685594081878662e-02 -2.373215109109878540e-01 -5.626966431736946106e-02 -1.958394795656204224e-01
1.113459914922714233e-01 -9.493920207023620605e-02 2.300539165735244751e-01 1.658705472946166992e-01 2.797631323337554932e-01 1.026257723569869995e-01 -1.360073983669281006e-01 2.329022288322448730e-01 -6.237689033150672913e-02 4.918806627392768860e-02 1.100262030959129333e-01 -3.294440805912017822e-01 1.519094258546829224e-01 1.651005893945693970e-01 5.118352174758911133e-01 -4.030375182628631592e-02 1.650499850511550903e-01 1.209417581558227539e-01 5.371276289224624634e-02 1.849380284547805786e-01 1.440871059894561768e-01 -1.382248997688293457e-01 -5.651665851473808289e-02 -2.960006240755319595e-03 6.161890923976898193e-02 -1.466468274593353271e-01 1.731181293725967407e-01 2.457831650972366333e-01 3.709632530808448792e-02 -4.256165027618408203e-02 -5.861105397343635559e-02 -2.267069816589355469e-01
-1.761344261467456818e-02 6.886492669582366943e-02 3.540484905242919922e-01 1.259361803531646729e-01 -5.315669625997543335e-02 -1.975248605012893677e-01 -1.771439015865325928e-01 -1.385568380355834961e-01 1.911358535289764404e-01 2.699667811393737793e-01 2.330603450536727905e-01 2.671702206134796143e-02 -3.679775893688201904e-01 -3.216642737388610840e-01 -1.552347093820571899e-01 -2.578651905059814453e-01 1.046307682991027832e-01 2.265444546937942505e-01 -1.196919828653335571e-01 1.800808310508728027e-02 2.023072093725204468e-01 -1.591783463954925537e-01 1.798025965690612793e-01 2.247958630323410034e-01 -4.576421529054641724e-02 -7.986274547874927521e-03 -2.134504169225692749e-02 1.238208115100860596e-01 4.840488359332084656e-02 -3.306151553988456726e-02 -5.780714005231857300e-02 1.289661526679992676e-01
-4.113496281206607819e-03 -6.530345231294631958e-02 8.610932528972625732e-02 -1.319007128477096558e-01 -1.422374602407217026e-02 1.204009540379047394e-02 -1.256562769412994385e-01 -1.971261650323867798e-01 -8.487793058156967163e-02 1.357082277536392212e-01 3.505164086818695068e-01 3.528378009796142578e-01 -3.662236630916595459e-01 1.266495436429977417e-01 1.741017103195190430e-01 -3.234449326992034912e-01 -1.042950525879859924e-01 3.360920250415802002e-01 1.808740198612213135e-01 6.168098747730255127e-02 5.724626244045794010e-04 1.520191431045532227e-01 2.339179813861846924e-02 3.866732493042945862e-02 1.051990017294883728e-01 -2.907911539077758789e-01 2.593977004289627075e-02 4.075080901384353638e-02 -2.865658700466156006e-02 -1.337114572525024414e-01 1.026249900460243225e-01 -2.124754488468170166e-01
2.301319092512130737e-01 -3.449276834726333618e-02 -8.945043385028839111e-02 -6.001605093479156494e-02 6.294527556747198105e-04 -1.845547370612621307e-02 1.820786893367767334e-01 -1.416583210229873657e-01 -1.885852664709091187e-01 2.272632420063018799e-01 4.098923802375793457e-01 -2.833381593227386475e-01 4.650537297129631042e-02 1.639463454484939575e-01 -1.212638393044471741e-01 -2.004296928644180298e-01 3.159918189048767090e-01 1.158331260085105896e-01 -2.400494515895843506e-01 -2.437278814613819122e-02 -9.137814491987228394e-02 6.734447926282882690e-02 -1.379399597644805908e-01 1.621103733777999878e-01 -4.796403925865888596e-03 -1.366120576858520508e-01 2.358228862285614014e-01 1.086393967270851135e-01 2.625788152217864990e-01 -7.858955115079879761e-02 -8.868677914142608643e-02 -2.499873638153076172e-01
2.130262553691864014e-01 9.849037975072860718e-02 1.146695017814636230e-01 2.305479645729064941e-01 1.405896246433258057e-01 -1.407262235879898071e-01 -2.647859454154968262e-01 -5.782724171876907349e-02 -1.250339597463607788e-01 3.246836364269256592e-01 6.002254039049148560e-02 3.984746057540178299e-03 1.224438846111297607e-01 7.317111641168594360e-02 8.402434736490249634e-02 -3.764559328556060791e-02 2.160813063383102417e-01 1.065350621938705444e-01 -1.721675992012023926e-01 3.346054255962371826e-02 2.130680251866579056e-03 -2.264015078544616699e-01 -9.545867145061492920e-02 1.122894138097763062e-01 2.806453406810760498e-01 -4.336741268634796143e-01 -6.504207104444503784e-02 2.467765212059020996e-01 -6.782553624361753464e-03 1.036226898431777954e-01 2.135983407497406006e-01 -2.488777935504913330e-01
2.149623483419418335e-01 -3.017351627349853516e-01 7.536552101373672485e-02 2.561768591403961182e-01 9.183865785598754883e-02 -7.862462848424911499e-02 -1.546938866376876831e-01 5.265990644693374634e-02 -4.146245121955871582e-02 -5.624258145689964294e-02 3.751962482929229736e-01 -5.587810650467872620e-02 1.736816912889480591e-01 1.940300017595291138e-01 1.712480634450912476e-01 1.730155050754547119e-01 -5.475328490138053894e-02 1.536096632480621338e-01 -8.908227831125259399e-02 1.201292648911476135e-01 4.107239246368408203e-01 -1.953418599441647530e-03 -7.024150341749191284e-02 2.557374835014343262e-01 6.813783198595046997e-02 -1.338773965835571289e-01 -2.235098779201507568e-01 1.070280522108078003e-01 1.032825261354446411e-01 -2.972727417945861816e-01 -3.283108025789260864e-02 4.672218114137649536e-02
8.236558735370635986e-02 8.745400235056877136e-03 4.068546593189239502e-01 3.329422175884246826e-01 2.222910374402999878e-01 -1.251693665981292725e-01 2.668965756893157959e-01 1.298403888940811157e-01 5.474680289626121521e-02 1.743497550487518311e-01 2.887011766433715820e-01 -8.977886289358139038e-02 -9.677280485630035400e-02 -1.841123029589653015e-02 3.290065750479698181e-02 -1.838077008724212646e-01 2.890421636402606964e-02 1.822046339511871338e-01 -2.687065005302429199e-01 -6.802256405353546143e-02 6.045620143413543701e-02 -2.007914334535598755e-01 2.853795588016510010e-01 -1.658264733850955963e-02 8.842181414365768433e-02 -2.681363523006439209e-01 1.327437162399291992e-01 1.475350707769393921e-01 -1.373753696680068970e-01 -1.215386986732482910e-01 2.131197415292263031e-02 6.675450503826141357e-02
5.089429765939712524e-02 -2.412030845880508423e-01 5.856982246041297913e-02 5.486722663044929504e-02 7.115311920642852783e-02 -6.956800818443298340e-02 6.534743309020996094e-02 7.036146521568298340e-02 -8.127539604902267456e-02 5.064321756362915039e-01 9.523748606443405151e-02 -7.679957151412963867e-02 -2.481082081794738770e-01 1.515318602323532104e-01 3.506028950214385986e-01 -3.714517876505851746e-02 4.697038233280181885e-02 3.544338643550872803e-01 1.750603131949901581e-02 1.102724894881248474e-01 3.094066083431243896e-01 1.498261690139770508e-01 -1.908795982599258423e-01 6.361324340105056763e-02 -1.279744803905487061e-01 -1.322909891605377197e-01 6.915526837110519409e-02 8.190730959177017212e-02 2.754660844802856445e-01 -7.672288268804550171e-02 2.643894962966442108e-02 -1.552935573272407055e-03
5.463159084320068359e-02 -2.621371448040008545e-01 -6.351327151060104370e-02 1.667669862508773804e-01 2.157462984323501587e-01 7.177688926458358765e-02 -3.517366945743560791e-02 -6.567991524934768677e-02 -6.876818090677261353e-02 4.750806391239166260e-01 2.481451183557510376e-01 -1.627683788537979126e-01 -1.229823082685470581e-01 2.892832756042480469e-01 2.427030652761459351e-01 5.274217203259468079e-02 -9.708247147500514984e-03 5.967251956462860107e-02 2.792339324951171875e-01 -4.999672062695026398e-03 3.755778670310974121e-01 -4.278990998864173889e-02 1.021128594875335693e-01 -2.275216765701770782e-02 1.461081951856613159e-01 -1.526248753070831299e-01 7.363282889127731323e-02 6.972248852252960205e-02 2.579593956470489502e-01 -2.218006551265716553e-02 1.285052509047091007e-03 -5.254708975553512573e-02
3.162126541137695312e-01 -3.570056855678558350e-01 -3.047282621264457703e-02 -1.332012563943862915e-01 1.652131527662277222e-01 -4.549655020236968994e-01 1.198684051632881165e-01 -8.555850386619567871e-02 2.511893808841705322e-01 1.872688978910446167e-01 2.834427654743194580e-01 8.069258928298950195e-02 -7.262462377548217773e-02 1.065720394253730774e-01 1.865801513195037842e-01 1.569582223892211914e-01 1.063679605722427368e-01 1.618952006101608276e-01 -2.522365190088748932e-02 -1.663501746952533722e-02 5.807193368673324585e-02 -2.020820230245590210e-02 1.198029071092605591e-01 1.699830293655395508e-01 2.361394464969635010e-01 -8.921328000724315643e-03 -2.102399244904518127e-02 2.165642678737640381e-01 6.216385215520858765e-02 4.393231496214866638e-02 1.049735546112060547e-01 1.770562976598739624e-01
1.550445109605789185e-01 -2.263872325420379639e-01 1.044477000832557678e-01 -1.036204621195793152e-01 -1.096662059426307678e-01 -2.400273829698562622e-01 1.952777430415153503e-02 -2.586930617690086365e-02 -3.141096606850624084e-02 -1.806542277336120605e-02 1.247857287526130676e-01 1.739964932203292847e-01 3.147947415709495544e-02 4.089893102645874023e-01 1.493901908397674561e-01 -2.618038952350616455e-01 4.580801352858543396e-02 5.028946399688720703e-01 1.897218674421310425e-01 1.476426720619201660e-01 1.926562786102294922e-01 -9.542565792798995972e-02 1.746894717216491699e-01 2.817448973655700684e-02 -9.710122644901275635e-02 -9.413997083902359009e-02 -1.638340204954147339e-01 -7.940843701362609863e-02 2.211114913225173950e-01 -1.337690651416778564e-01 -1.819167658686637878e-02 -1.311928331851959229e-01
1.327803824096918106e-02 9.716702997684478760e-02 -1.218820512294769287e-01 3.327744454145431519e-02 1.207737514050677419e-04 -2.947110533714294434e-01 -2.624844312667846680e-01 5.550703778862953186e-02 1.366443186998367310e-01 2.109516561031341553e-01 2.488592565059661865e-01 7.549809664487838745e-02 -1.264275461435317993e-01 -1.107954829931259155e-01 -9.471967350691556931e-04 -9.306035004556179047e-03 1.913275122642517090e-01 2.360428273677825928e-01 -1.064746975898742676e-01 4.643293097615242004e-02 9.113990515470504761e-02 1.117053776979446411e-01 -1.325039863586425781e-01 1.148685887455940247e-01 3.302339017391204834e-01 -5.893454328179359436e-02 -2.009566277265548706e-01 -1.559384050779044628e-03 2.293732911348342896e-01 -5.072721838951110840e-01 1.887724399566650391e-01 2.445049397647380829e-02
1.981408447027206421e-01 1.959141045808792114e-01 2.236341685056686401e-01 3.451906740665435791e-01 2.139654904603958130e-01 6.770294159650802612e-02 -1.569793969392776489e-01 1.859180629253387451e-03 -4.504477977752685547e-02 1.492265313863754272e-01 1.008516326546669006e-01 -4.667365550994873047e-02 -1.397577971220016479e-01 -1.575555503368377686e-01 3.305996581912040710e-02 -2.847104370594024658e-01 3.276509940624237061e-01 2.999843358993530273e-01 7.537391781806945801e-02 6.438779085874557495e-02 -9.932179003953933716e-02 -2.007935494184494019e-01 1.489333808422088623e-01 -2.165424674749374390e-01 3.318314552307128906e-01 -1.475210189819335938e-01 -5.897898972034454346e-02 -5.486407503485679626e-02 7.208449300378561020e-03 -4.246736876666545868e-03 -7.166327536106109619e-02 -2.121930271387100220e-01
1.924978196620941162e-01 -3.673143386840820312e-01 -4.033276811242103577e-02 -1.996271312236785889e-02 -1.615824550390243530e-01 -8.150423318147659302e-02 -3.452021628618240356e-02 -3.216440379619598389e-01 3.565152734518051147e-02 1.948342323303222656e-01 1.729406863451004028e-01 -3.477088734507560730e-02 -2.958932518959045410e-01 -5.382649600505828857e-02 -9.469924867153167725e-02 4.404242336750030518e-02 2.144090086221694946e-01 8.371725678443908691e-02 1.388468146324157715e-01 2.791777849197387695e-01 5.243814550340175629e-03 -1.924228481948375702e-02 1.700628995895385742e-01 3.079260587692260742e-01 -6.084514781832695007e-02 -2.275891602039337158e-01 -1.495376676321029663e-01 1.195102110505104065e-01 8.416152000427246094e-02 -3.774915933609008789e-01 -2.597758173942565918e-02 1.254503428936004639e-02
2.809560298919677734e-01 1.225903332233428955e-01 -5.082865245640277863e-03 1.154258698225021362e-01 2.011507749557495117e-01 -1.851050704717636108e-01 -6.420999765396118164e-02 -1.336428225040435791e-01 -1.853529661893844604e-01 4.074727594852447510e-01 1.517851948738098145e-01 -5.328333750367164612e-02 -9.467325359582901001e-02 -2.127790600061416626e-01 2.784671783447265625e-01 -4.009762704372406006e-01 1.282120347023010254e-01 -6.803899258375167847e-02 7.785793393850326538e-02 1.380617618560791016e-01 2.185184806585311890e-01 1.041970252990722656e-01 6.168778613209724426e-02 -5.524311214685440063e-03 1.624825447797775269e-01 -1.392949931323528290e-02 5.575641617178916931e-02 -1.820050179958343506e-01 2.349581420421600342e-01 2.048881947994232178e-01 4.422309249639511108e-02 -8.088813722133636475e-02
1.730297654867172241e-01 1.133750379085540771e-01 4.395081847906112671e-02 1.476165205240249634e-01 1.821641176939010620e-01 -2.410319000482559204e-01 -1.026720553636550903e-01 -2.780803442001342773e-01 1.015835478901863098e-01 -1.031069532036781311e-01 2.185674160718917847e-01 -4.137266427278518677e-02 -2.370693683624267578e-01 9.442266821861267090e-02 -6.059726327657699585e-02 3.923851624131202698e-02 2.263568341732025146e-01 3.773206770420074463e-01 -1.003212109208106995e-01 -2.081459313631057739e-01 1.477875411510467529e-01 -1.092630848288536072e-01 -1.614768803119659424e-01 -5.126805510371923447e-03 3.120364844799041748e-01 -4.831229895353317261e-02 3.867496550083160400e-02 5.441840365529060364e-02 5.202918127179145813e-02 5.320566147565841675e-02 -1.366861462593078613e-01 -4.222725927829742432e-01
2.079009115695953369e-01 -2.064560800790786743e-01 6.487962603569030762e-02 1.410424709320068359e-01 3.505838289856910706e-02 7.066799793392419815e-03 -1.438219249248504639e-01 -2.251757681369781494e-02 -1.117676794528961182e-01 2.435413002967834473e-01 4.010544121265411377e-01 8.557425439357757568e-02 1.023248583078384399e-01 1.763805299997329712e-01 2.273413687944412231e-01 3.231109678745269775e-02 2.280262298882007599e-02 5.758867412805557251e-02 -2.193009853363037109e-01 4.175631999969482422e-01 -8.978930860757827759e-02 -6.982241570949554443e-02 6.778124719858169556e-02 4.797835834324359894e-03 1.339001506567001343e-01 -2.525708079338073730e-01 1.382566392421722412e-01 5.071955546736717224e-02 2.418172508478164673e-01 -2.646405696868896484e-01 -1.920152306556701660e-01 -1.437623798847198486e-01
9.636815637350082397e-02 -1.098002344369888306e-01 2.043205797672271729e-01 -5.018397420644760132e-02 1.366513967514038086e-01 -2.221484929323196411e-01 -6.621994823217391968e-02 -4.561916887760162354e-01 -2.428616434335708618e-01 1.261408776044845581e-01 1.385465264320373535e-01 9.827456623315811157e-02 -1.253970619291067123e-02 1.993694603443145752e-01 8.660288527607917786e-03 -6.315049529075622559e-02 1.326437294483184814e-01 4.213191270828247070e-01 -2.911137044429779053e-01 -4.550060629844665527e-02 2.506104111671447754e-01 -1.625500246882438660e-02 -1.071821078658103943e-01 -2.882690913975238800e-02 1.904627680778503418e-01 6.412554532289505005e-02 -1.192950159311294556e-01 1.348655223846435547e-01 -6.260970979928970337e-02 -1.562966555356979370e-01 -2.135287672281265259e-01 -4.578137397766113281e-02
1.376952379941940308e-01 -2.397183477878570557e-01 4.799704551696777344e-01 1.212390661239624023e-01 -5.776193737983703613e-02 -2.412732392549514771e-01 1.947751939296722412e-01 -1.003509908914566040e-01 -1.463162302970886230e-01 7.643264532089233398e-02 -1.196173485368490219e-02 -2.388313598930835724e-02 -2.415820211172103882e-02 -1.096373423933982849e-01 2.149985134601593018e-01 1.744791492819786072e-02 5.486451089382171631e-02 9.446109831333160400e-02 2.113000452518463135e-01 1.635095924139022827e-01 2.220864295959472656e-01 -1.655494719743728638e-01 1.136937141418457031e-01 1.521490607410669327e-02 4.237712025642395020e-01 -1.350954920053482056e-01 1.750887632369995117e-01 3.453887999057769775e-02 6.819335743784904480e-03 -1.702433973550796509e-01 8.219827897846698761e-03 2.233143299818038940e-01
3.416292369365692139e-01 8.136109448969364166e-03 6.803391501307487488e-03 3.695787489414215088e-02 1.278899908065795898e-01 -1.519791036844253540e-01 -1.609166525304317474e-02 -2.019358724355697632e-01 -1.422847956418991089e-01 -5.777817592024803162e-02 2.185176908969879150e-01 -1.038978341966867447e-02 6.589815765619277954e-02 -4.974678903818130493e-02 -6.695379316806793213e-02 -3.751457035541534424e-01 1.391196846961975098e-01 1.550651043653488159e-01 4.398544505238533020e-02 2.952829003334045410e-01 -2.234852500259876251e-02 1.284864693880081177e-01 3.385578691959381104e-01 2.932416275143623352e-02 1.688268482685089111e-01 -2.617688179016113281e-01 -6.776911765336990356e-02 1.538366824388504028e-01 1.999166458845138550e-01 -2.884303629398345947e-01 2.437592297792434692e-01 7.048507779836654663e-02
1.130345612764358521e-01 1.124641969799995422e-01 3.907181918621063232e-01 2.841139733791351318e-01 -5.824399739503860474e-02 -1.894359886646270752e-01 2.633720338344573975e-01 -1.480740457773208618e-01 2.281664609909057617e-01 2.147708386182785034e-01 1.744631528854370117e-01 -2.088907957077026367e-01 -2.909348346292972565e-02 -6.604286376386880875e-03 9.324841946363449097e-02 1.278606206178665161e-01 -5.251318798400461674e-04 2.755309045314788818e-01 6.292221695184707642e-02 9.337860345840454102e-02 2.665145695209503174e-01 2.865717001259326935e-02 -5.223287735134363174e-03 -1.560243070125579834e-01 -5.475999787449836731e-02 -2.617745697498321533e-01 6.142726168036460876e-02 2.175193578004837036e-01 -1.023208908736705780e-02 -1.498462259769439697e-01 -1.879961639642715454e-01 -2.170239984989166260e-01
4.754261299967765808e-02 -2.127744108438491821e-01 5.446506291627883911e-02 1.276356130838394165e-01 2.922681160271167755e-02 -1.318779494613409042e-02 4.125327616930007935e-02 7.105366140604019165e-02 -1.026988700032234192e-01 3.303767144680023193e-01 9.068271517753601074e-02 -3.210273757576942444e-02 -2.105128914117813110e-01 1.798966079950332642e-01 3.610365390777587891e-01 -1.501051783561706543e-01 -1.634614914655685425e-02 3.512511849403381348e-01 -1.722426712512969971e-02 2.918300218880176544e-02 3.848583996295928955e-01 1.044765412807464600e-01 -2.185788452625274658e-01 1.597567200660705566e-01 -1.275953091681003571e-02 -2.523919939994812012e-01 1.581702232360839844e-01 1.666869372129440308e-01 2.168589830398559570e-01 -1.359834671020507812e-01 1.122578158974647522e-01 1.225262135267257690e-01
1.504535526037216187e-01 -2.187529355287551880e-01 4.464196562767028809e-01 1.690448522567749023e-01 1.140285432338714600e-01 -3.093545138835906982e-01 -1.484475880861282349e-01 -1.548078060150146484e-01 6.908094882965087891e-02 9.843385964632034302e-02 2.822323441505432129e-01 4.617690667510032654e-02 4.925823584198951721e-02 -2.034479193389415741e-02 2.332034558057785034e-01 9.478304535150527954e-02 8.358081430196762085e-02 6.436283886432647705e-02 6.505233049392700195e-02 -8.208332210779190063e-02 2.045879140496253967e-02 9.333963692188262939e-02 1.901719868183135986e-01 2.911534309387207031e-01 1.054263636469841003e-01 -6.598939746618270874e-02 2.051382064819335938e-01 2.635116279125213623e-01 2.030841857194900513e-01 -1.232801973819732666e-01 -4.797405377030372620e-02 2.158377170562744141e-01
-9.925093501806259155e-02 -1.271471679210662842e-01 -7.470799237489700317e-02 2.858453392982482910e-01 -2.107570134103298187e-02 -2.955268025398254395e-01 -1.979542225599288940e-01 -1.681664288043975830e-01 -1.859691552817821503e-02 2.281860858201980591e-01 2.944881916046142578e-01 7.955422252416610718e-02 7.317501306533813477e-02 8.326354622840881348e-02 -1.617780327796936035e-01 -2.885459959506988525e-01 3.603427410125732422e-01 2.108549773693084717e-01 -3.080157190561294556e-02 1.744089424610137939e-01 6.664463877677917480e-02 -2.191357016563415527e-01 3.682416304945945740e-02 -6.209941208362579346e-02 2.224852591753005981e-01 8.721861988306045532e-03 -8.070093393325805664e-02 -2.149757556617259979e-02 1.927234381437301636e-01 1.026237905025482178e-01 -1.075487658381462097e-01 -2.917588949203491211e-01
4.295345246791839600e-01 -7.573282718658447266e-02 1.274698376655578613e-01 1.612979322671890259e-01 -1.128318309783935547e-01 1.277293264865875244e-01 -3.399619162082672119e-01 -1.173445805907249451e-01 -2.993318624794483185e-02 2.148554921150207520e-01 3.329257667064666748e-01 2.611069679260253906e-01 5.143075808882713318e-02 -1.960605569183826447e-02 -1.004962995648384094e-01 -1.564252227544784546e-01 4.225378036499023438e-01 5.970845371484756470e-02 -2.129340767860412598e-01 1.307234913110733032e-01 2.121820598840713501e-01 -5.432236939668655396e-02 1.278172880411148071e-01 -5.247070640325546265e-02 2.220090478658676147e-03 -5.179826170206069946e-02 -3.255336731672286987e-02 1.608669385313987732e-02 1.808522082865238190e-02 -1.311120837926864624e-01 -7.445824146270751953e-02 -8.229772001504898071e-02
-6.427448242902755737e-02 1.517929583787918091e-01 1.452942788600921631e-01 2.421616613864898682e-01 1.998266279697418213e-01 -1.681904196739196777e-01 6.234247237443923950e-02 -2.079759538173675537e-02 1.592966020107269287e-01 3.510823249816894531e-01 3.741769492626190186e-01 7.248962670564651489e-02 -2.927103638648986816e-01 -1.165280863642692566e-01 -1.527006328105926514e-01 6.133748218417167664e-02 2.130551785230636597e-01 2.309008240699768066e-01 9.731095284223556519e-02 2.205800823867321014e-02 3.722293302416801453e-02 -2.782587148249149323e-02 -1.161774173378944397e-01 3.230258524417877197e-01 2.603178024291992188e-01 -7.968719303607940674e-02 2.162843793630599976e-01 5.184964742511510849e-03 1.146854683756828308e-01 1.259328126907348633e-01 -1.079069674015045166e-01 -1.002923473715782166e-01
3.275127708911895752e-01 7.701024413108825684e-02 -1.942818015813827515e-01 2.315027564764022827e-01 2.942490279674530029e-01 -2.350665330886840820e-01 2.379646711051464081e-02 -3.142634034156799316e-02 -1.835460215806961060e-01 1.157504245638847351e-01 1.695190221071243286e-01 4.427928850054740906e-02 -2.953896820545196533e-01 1.158208623528480530e-01 -1.702824234962463379e-01 -1.743743419647216797e-01 -9.558784775435924530e-03 2.363301217555999756e-01 -1.562666893005371094e-01 2.605078928172588348e-02 2.883753180503845215e-01 -3.746857494115829468e-02 -5.525847896933555603e-02 -5.601154267787933350e-02 3.951280713081359863e-01 -2.957659214735031128e-02 -1.183499395847320557e-02 5.532133206725120544e-02 2.789385244250297546e-02 -2.074469774961471558e-01 1.278697997331619263e-01 -1.485122740268707275e-01
1.461796313524246216e-01 1.535957157611846924e-01 1.671858727931976318e-01 4.329919815063476562e-02 -5.985509604215621948e-02 -1.765953153371810913e-01 -6.185302138328552246e-02 -3.778761923313140869e-01 -1.936731934547424316e-01 8.985117077827453613e-02 1.415155678987503052e-01 9.572955965995788574e-02 2.832334041595458984e-01 6.799402087926864624e-02 2.150570601224899292e-01 -5.672803521156311035e-02 7.845142483711242676e-02 4.911159276962280273e-01 4.111585393548011780e-02 -1.933513209223747253e-02 2.141838371753692627e-01 -4.175876453518867493e-02 -2.292006276547908783e-02 2.429978251457214355e-01 1.940243132412433624e-02 -2.099991589784622192e-01 5.150114744901657104e-02 6.100669130682945251e-02 2.064175903797149658e-01 -7.977218925952911377e-02 2.797075808048248291e-01 -8.939858525991439819e-03
2.196023613214492798e-01 7.880194112658500671e-03 -6.815537065267562866e-02 3.953412920236587524e-02 -2.587302625179290771e-01 -3.012980818748474121e-01 -5.529566109180450439e-02 3.381091728806495667e-02 -5.510686710476875305e-02 5.306113883852958679e-02 3.837934732437133789e-01 5.950816348195075989e-02 3.093697130680084229e-02 1.679494678974151611e-01 1.356157362461090088e-01 1.998318918049335480e-02 7.594881579279899597e-03 1.872355639934539795e-01 -2.594051063060760498e-01 -2.106102555990219116e-02 -1.935077086091041565e-02 5.243500322103500366e-02 2.200856804847717285e-01 1.535371840000152588e-01 7.250432670116424561e-02 -4.301614165306091309e-01 6.936204433441162109e-02 -4.861380532383918762e-02 -4.681356623768806458e-02 -2.234602421522140503e-01 3.278472423553466797e-01 -2.094551622867584229e-01
2.081587165594100952e-01 -1.106402128934860229e-01 -2.518539840821176767e-04 2.582442462444305420e-01 -1.473767161369323730e-01 -3.963698074221611023e-02 -2.151022106409072876e-02 -1.014923751354217529e-01 -3.787533938884735107e-01 1.339872479438781738e-01 -1.618079468607902527e-02 -9.057804942131042480e-02 -2.085581272840499878e-01 -1.115851476788520813e-02 7.824285328388214111e-02 -2.243140786886215210e-01 2.731825113296508789e-01 2.443169504404067993e-01 -1.436612159013748169e-01 -1.772118657827377319e-01 2.624658942222595215e-01 -2.302676737308502197e-01 -6.463139504194259644e-02 4.818946123123168945e-02 1.466279849410057068e-02 5.373547598719596863e-02 -4.898064583539962769e-02 5.607617646455764771e-02 2.715336978435516357e-01 -4.182391762733459473e-01 7.966172881424427032e-03 4.017724841833114624e-02
1.982956677675247192e-01 -2.106388211250305176e-01 1.005862727761268616e-01 2.080054283142089844e-01 1.211287826299667358e-02 -3.715917468070983887e-01 -1.953967511653900146e-01 1.440324187278747559e-01 -9.875725209712982178e-02 -1.265580416657030582e-03 1.786050051450729370e-01 2.430879771709442139e-01 -6.879293173551559448e-02 -1.083001121878623962e-01 -2.367806993424892426e-02 1.300281286239624023e-01 -4.220083355903625488e-02 -2.962116897106170654e-02 1.032885164022445679e-02 1.292085498571395874e-01 4.218630194664001465e-01 -1.000571474432945251e-01 3.139360994100570679e-02 1.965062618255615234e-01 -8.558383584022521973e-02 -3.167414069175720215e-01 1.848182678222656250e-01 1.755032390356063843e-01 2.243469953536987305e-01 -1.367703638970851898e-02 -1.906767040491104126e-01 -1.567586213350296021e-01
4.225232303142547607e-01 1.290917843580245972e-01 -3.246196359395980835e-02 1.184380725026130676e-01 -7.812586426734924316e-02 1.454971032217144966e-03 9.826395660638809204e-02 -1.854226738214492798e-02 -3.006283342838287354e-01 3.873854279518127441e-01 1.553966552019119263e-01 -1.292465329170227051e-01 -4.419887438416481018e-03 -9.599882364273071289e-02 7.014315575361251831e-02 -1.422310471534729004e-01 2.248392254114151001e-01 7.750967890024185181e-02 3.775796666741371155e-02 2.169150114059448242e-02 4.497651383280754089e-02 -7.868562638759613037e-02 3.160155415534973145e-01 9.722940623760223389e-02 2.582006454467773438e-01 -2.812553048133850098e-01 -9.012662619352340698e-02 7.396651804447174072e-02 -3.509560599923133850e-02 3.101124055683612823e-02 2.943283617496490479e-01 -1.837421953678131104e-01
1.387453544884920120e-02 -1.946895122528076172e-01 -3.800534829497337341e-02 1.904130876064300537e-01 3.993726894259452820e-02 2.725549601018428802e-02 9.907200932502746582e-03 -1.200547143816947937e-01 -1.267746686935424805e-01 1.930913925170898438e-01 2.134208679199218750e-01 2.053770273923873901e-01 -7.109926640987396240e-02 3.133625686168670654e-01 -7.773687690496444702e-02 7.917437702417373657e-02 3.164224624633789062e-01 3.125840127468109131e-01 -2.029125243425369263e-01 2.016843557357788086e-01 2.175683677196502686e-01 -1.268269121646881104e-01 -1.602076441049575806e-01 2.054982930421829224e-01 4.016266465187072754e-01 1.354593634605407715e-01 -6.698964536190032959e-02 -1.406119465827941895e-01 7.013149559497833252e-02 -1.024940386414527893e-01 -1.141927242279052734e-01 -8.561819046735763550e-02
1.676814109086990356e-01 -2.844589650630950928e-01 2.196150086820125580e-02 -6.891728192567825317e-02 -2.179502546787261963e-01 -2.424047887325286865e-01 1.956172473728656769e-02 -1.810707002878189087e-01 3.411654755473136902e-02 7.831254601478576660e-02 1.030666455626487732e-01 -1.725371181964874268e-01 -2.907322645187377930e-01 1.211227923631668091e-01 2.659152150154113770e-01 1.016041114926338196e-01 2.246771454811096191e-01 2.054002135992050171e-01 -1.552808135747909546e-01 2.725440450012683868e-02 3.658638596534729004e-01 1.218459159135818481e-01 7.300843298435211182e-02 3.326168954372406006e-01 1.079752668738365173e-01 -1.390928179025650024e-01 -5.513781681656837463e-02 -2.488709688186645508e-01 -7.982622087001800537e-02 -7.232014834880828857e-02 4.198545590043067932e-02 -1.638443768024444580e-01
5.418911203742027283e-02 -2.341167479753494263e-01 3.687947392463684082e-01 1.247646436095237732e-01 1.717217117547988892e-01 -1.788913756608963013e-01 1.111207380890846252e-01 6.560150533914566040e-02 -1.855136752128601074e-01 1.827173680067062378e-01 1.423971652984619141e-01 2.695973962545394897e-02 -1.749554574489593506e-01 -7.132671773433685303e-02 6.337130069732666016e-02 -3.577346205711364746e-01 1.189908832311630249e-01 1.219160929322242737e-01 -5.013350769877433777e-02 -2.564628720283508301e-01 1.992476880550384521e-01 -2.847283482551574707e-01 3.409262299537658691e-01 -8.898102492094039917e-02 -1.704845279455184937e-01 -8.654611557722091675e-02 -7.805699855089187622e-02 5.130648240447044373e-02 5.398669093847274780e-02 -1.309454143047332764e-01 -1.669194996356964111e-01 1.435708701610565186e-01
8.596131205558776855e-02 -5.304694175720214844e-01 -5.250597372651100159e-02 2.132823169231414795e-01 4.999398812651634216e-02 -8.793606609106063843e-02 -9.065073728561401367e-02 1.749701984226703644e-02 -3.497744202613830566e-01 -5.416042357683181763e-02 9.805303812026977539e-02 3.528020530939102173e-02 6.172434613108634949e-02 1.667253300547599792e-02 2.291580885648727417e-01 -2.327109277248382568e-01 2.276317924261093140e-01 7.438600063323974609e-02 -2.223245799541473389e-02 6.652007251977920532e-02 2.087116241455078125e-01 -1.823334544897079468e-01 7.642843574285507202e-02 4.051637649536132812e-02 2.074820995330810547e-01 2.633266523480415344e-02 -4.645341262221336365e-02 -1.572726815938949585e-01 -7.065254449844360352e-02 -1.813287585973739624e-01 2.884058356285095215e-01 -2.430602610111236572e-01
2.520096302032470703e-01 1.706333085894584656e-02 9.031888097524642944e-02 6.554958969354629517e-02 -7.919645309448242188e-02 2.274847477674484253e-01 -7.644999027252197266e-02 -1.345465034246444702e-01 2.835604846477508545e-01 -2.746664732694625854e-02 3.143785893917083740e-01 -1.106234360486268997e-02 -1.901912130415439606e-02 -3.561177477240562439e-02 1.936205476522445679e-01 -7.825086265802383423e-02 3.295134603977203369e-01 1.017297208309173584e-01 2.012013345956802368e-01 3.623129427433013916e-02 2.674776017665863037e-01 -1.301871985197067261e-01 8.879348635673522949e-02 2.716654539108276367e-01 5.722728371620178223e-02 1.845620572566986084e-02 -9.395436942577362061e-02 -2.159674763679504395e-01 -8.378721773624420166e-03 -4.237087070941925049e-01 9.617745876312255859e-02 -1.938591003417968750e-01
2.217411547899246216e-01 -9.651568531990051270e-02 2.584868483245372772e-02 1.304594129323959351e-01 -2.016960233449935913e-01 -3.239853978157043457e-01 7.645305991172790527e-02 -1.382119059562683105e-01 -2.749743163585662842e-01 3.048193752765655518e-01 7.086910307407379150e-02 1.309627294540405273e-01 1.765574663877487183e-01 -4.921580106019973755e-02 3.586688935756683350e-01 3.612974658608436584e-02 -7.867813110351562500e-02 3.302755951881408691e-01 -4.509595409035682678e-02 -4.977492988109588623e-02 1.478618681430816650e-01 -1.795473694801330566e-01 -6.410032510757446289e-02 1.508373171091079712e-01 -2.265151403844356537e-02 -2.963275015354156494e-01 2.356797829270362854e-02 1.169296950101852417e-01 -2.075918614864349365e-01 9.451447054743766785e-03 1.359734833240509033e-01 -1.844488978385925293e-01
8.024076372385025024e-02 2.155316174030303955e-01 2.443816661834716797e-01 1.362237036228179932e-01 -7.948695868253707886e-02 -3.636550903320312500e-01 4.304866120219230652e-02 2.245389111340045929e-02 1.686138957738876343e-01 2.966934442520141602e-01 1.939931064844131470e-01 -1.222549304366111755e-01 7.047719508409500122e-02 -3.020105138421058655e-02 -7.302565872669219971e-02 7.135532051324844360e-02 1.112934085540473461e-03 3.591440618038177490e-01 9.055163711309432983e-03 1.777129322290420532e-01 1.765582710504531860e-01 -2.393281012773513794e-01 1.928965151309967041e-01 2.048484236001968384e-01 3.756802678108215332e-01 -6.309808790683746338e-02 3.000723570585250854e-02 -6.285059452056884766e-02 -3.274295106530189514e-02 2.407086044549942017e-01 -6.297729164361953735e-02 -3.671902790665626526e-02
3.629650548100471497e-02 -1.090220138430595398e-01 -7.321859896183013916e-02 -3.374792868271470070e-03 3.264333009719848633e-01 -5.377122387290000916e-02 -1.388156414031982422e-01 -3.447801247239112854e-02 -1.794261038303375244e-01 -5.332331173121929169e-03 3.089167475700378418e-01 -1.015180274844169617e-01 -2.708964645862579346e-01 -7.178477197885513306e-02 9.463821351528167725e-02 -1.745511144399642944e-01 1.101569272577762604e-02 2.995848059654235840e-01 -3.053429722785949707e-01 1.724376231431961060e-01 1.778088212013244629e-01 -5.979420617222785950e-02 7.645641267299652100e-02 1.380140632390975952e-01 3.214755356311798096e-01 1.993255615234375000e-01 -2.174550592899322510e-01 3.226947039365768433e-02 1.908619105815887451e-01 7.116261986084282398e-04 2.590841948986053467e-01 -1.664658784866333008e-01
-2.708320319652557373e-02 -8.216615766286849976e-02 1.004732176661491394e-01 3.115626871585845947e-01 9.715783596038818359e-02 1.541470587253570557e-01 -1.040638014674186707e-01 1.571711897850036621e-01 -1.358362939208745956e-02 3.522573411464691162e-01 3.539178371429443359e-01 -1.814592629671096802e-01 -1.655340045690536499e-01 1.397694945335388184e-01 3.065941333770751953e-01 -5.419938638806343079e-02 2.796540595591068268e-02 2.547582983970642090e-01 2.112312018871307373e-01 1.786693744361400604e-02 3.947459757328033447e-01 -1.776847392320632935e-01 -4.667016491293907166e-02 -4.974729567766189575e-02 -6.743332743644714355e-02 -1.323142051696777344e-01 -4.788145795464515686e-02 2.364348806440830231e-02 2.298113554716110229e-01 -7.847179472446441650e-02 5.980750545859336853e-02 1.271982211619615555e-02
1.926408261060714722e-01 -2.351619005203247070e-01 -1.194261386990547180e-02 1.065319702029228210e-01 3.976864740252494812e-02 5.222497507929801941e-02 -2.754586338996887207e-01 3.934390470385551453e-02 -8.954248577356338501e-02 1.239513382315635681e-01 4.846089482307434082e-01 1.536087039858102798e-02 5.127199459820985794e-03 3.815541416406631470e-02 3.453620672225952148e-01 3.544953092932701111e-02 6.317993253469467163e-02 8.896524668671190739e-04 -2.800876498222351074e-01 2.812927663326263428e-01 -6.346695870161056519e-02 5.242984369397163391e-02 -1.523359678685665131e-03 8.975931257009506226e-02 1.290910392999649048e-01 -3.055661320686340332e-01 6.387852877378463745e-02 4.562124237418174744e-02 1.506665349006652832e-01 -2.654990255832672119e-01 -1.342363357543945312e-01 -1.734221279621124268e-01
1.106551587581634521e-01 -2.830419540405273438e-01 1.842701882123947144e-01 2.266789376735687256e-01 -1.189853623509407043e-02 -1.274350732564926147e-01 -2.264323234558105469e-01 -4.895807057619094849e-02 -1.283501684665679932e-01 4.500718787312507629e-02 4.781079888343811035e-01 1.795113831758499146e-02 -4.699109122157096863e-02 1.383102536201477051e-01 3.022659122943878174e-01 -1.392325013875961304e-01 -2.038782648742198944e-02 -1.109487414360046387e-01 -4.948935657739639282e-02 4.289699494838714600e-01 -2.762194257229566574e-03 -7.888890057802200317e-02 1.953226029872894287e-01 1.197955459356307983e-01 8.631528913974761963e-02 -1.913539320230484009e-02 1.668827682733535767e-01 1.069571673870086670e-01 1.044671759009361267e-01 -1.854591518640518188e-01 -1.216995939612388611e-01 -8.722941577434539795e-02
3.141586184501647949e-01 -1.412737071514129639e-01 1.511921882629394531e-01 2.786042094230651855e-01 -9.080739319324493408e-02 -1.285607516765594482e-01 -3.060677647590637207e-01 -2.077600061893463135e-01 -1.319008618593215942e-01 1.946863979101181030e-01 3.362984359264373779e-01 -6.451330333948135376e-02 1.598408818244934082e-01 1.270842272788286209e-02 2.877991795539855957e-01 -1.867988407611846924e-01 -6.836038827896118164e-02 -5.154483392834663391e-02 2.383724451065063477e-01 1.051150634884834290e-01 1.330688446760177612e-01 1.317359805107116699e-01 1.534551382064819336e-01 1.644494086503982544e-01 1.134500950574874878e-01 1.086226925253868103e-01 3.455384820699691772e-02 2.491312325000762939e-01 1.567179262638092041e-01 -9.763290733098983765e-02 -1.415543556213378906e-01 1.855877600610256195e-02
1.203141063451766968e-01 6.893388181924819946e-02 -3.810247778892517090e-02 1.452066451311111450e-01 1.762653440237045288e-01 -2.765833437442779541e-01 -1.480125784873962402e-01 -2.061293721199035645e-01 -1.172442361712455750e-01 -3.914263844490051270e-02 2.101341336965560913e-01 -1.255203783512115479e-01 1.772642731666564941e-01 -9.268102794885635376e-02 1.398913562297821045e-01 -3.005595505237579346e-01 2.806398570537567139e-01 2.092554867267608643e-01 -1.166427060961723328e-01 1.652553081512451172e-01 -6.777518987655639648e-02 -2.742339484393596649e-02 5.961752310395240784e-02 -1.853491738438606262e-02 -1.633960753679275513e-02 -3.946824967861175537e-01 6.724236300215125084e-04 4.330190271139144897e-02 2.331347614526748657e-01 -3.984290361404418945e-01 1.317869275808334351e-01 -8.719107136130332947e-03
2.859328985214233398e-01 8.688248693943023682e-02 4.418392181396484375e-01 -1.239570304751396179e-01 -1.031889989972114563e-01 -5.407061427831649780e-02 -9.883119910955429077e-02 -3.434919714927673340e-01 1.605299264192581177e-01 1.984038800001144409e-01 2.128129303455352783e-01 -2.793039977550506592e-01 -3.095841221511363983e-02 -1.442323625087738037e-01 1.839828938245773315e-01 -1.180655807256698608e-01 2.188444435596466064e-01 9.429437667131423950e-02 -1.314482539892196655e-01 4.247138649225234985e-02 1.416778862476348877e-01 -3.155001401901245117e-01 -5.156690254807472229e-02 1.448787301778793335e-01 -8.407822251319885254e-02 -1.086828261613845825e-01 1.179420724511146545e-01 -4.487482085824012756e-02 -1.261561363935470581e-01 -7.707665115594863892e-02 1.816320233047008514e-02 1.570868790149688721e-01
5.356066226959228516e-01 -2.946795225143432617e-01 1.248666942119598389e-01 -6.249386444687843323e-02 9.164272993803024292e-02 -4.383440688252449036e-02 8.563394844532012939e-02 -8.924351632595062256e-02 2.576317787170410156e-01 1.450148224830627441e-01 3.292335271835327148e-01 3.105654008686542511e-02 -1.278252452611923218e-01 1.117992997169494629e-01 5.101024731993675232e-02 5.847768113017082214e-02 2.067832201719284058e-01 3.965631425380706787e-01 -2.654776722192764282e-02 7.087785005569458008e-02 -1.186315864324569702e-01 1.682948470115661621e-01 1.742826849222183228e-01 -1.576166972517967224e-02 3.685628622770309448e-02 5.802089348435401917e-02 -2.511346898972988129e-02 1.296005249023437500e-01 -2.258905023336410522e-02 -1.050129011273384094e-01 1.883423328399658203e-01 4.024978354573249817e-02
-1.084804758429527283e-01 -2.086085528135299683e-01 -1.893320530652999878e-01 1.044615283608436584e-01 -2.258244305849075317e-01 -2.810643985867500305e-02 -6.171221286058425903e-02 -3.886435031890869141e-01 1.077187210321426392e-01 2.712170183658599854e-01 1.227376013994216919e-01 -9.154197573661804199e-02 1.011494100093841553e-01 1.263571344316005707e-02 8.669807016849517822e-02 -1.675764471292495728e-01 2.523574605584144592e-02 4.475133121013641357e-01 4.322096332907676697e-02 1.239969045855104923e-03 6.004890799522399902e-02 -1.427879184484481812e-01 6.029477715492248535e-02 1.367630809545516968e-01 1.873067468404769897e-01 -1.442209780216217041e-01 1.012103185057640076e-01 1.999909430742263794e-02 -4.106655716896057129e-02 -3.543798625469207764e-01 1.572705954313278198e-01 -2.628306746482849121e-01
3.209705650806427002e-01 1.634315401315689087e-02 -2.108153700828552246e-02 3.508664295077323914e-02 2.791639864444732666e-01 -8.359373360872268677e-02 -1.300216764211654663e-01 -2.721383273601531982e-01 1.704725176095962524e-01 9.217691421508789062e-02 1.072775349020957947e-01 1.722468733787536621e-01 -1.658699810504913330e-01 -1.744484156370162964e-01 3.006745874881744385e-01 3.668953105807304382e-02 2.934658527374267578e-01 1.736730635166168213e-01 -1.165328323841094971e-01 3.750583529472351074e-02 5.480301380157470703e-02 6.850925832986831665e-02 1.654520630836486816e-01 4.062259495258331299e-01 -8.021747320890426636e-02 -7.924183458089828491e-02 -3.989972546696662903e-02 -8.939617872238159180e-02 2.581358850002288818e-01 9.579281508922576904e-02 -1.944298893213272095e-01 -1.531194001436233521e-01
3.333407342433929443e-01 -2.577839791774749756e-01 6.754545122385025024e-02 1.025731395930051804e-02 -2.566643357276916504e-01 -2.835717238485813141e-02 3.766269981861114502e-02 -4.894541576504707336e-03 4.382447898387908936e-02 2.489470988512039185e-01 1.150274947285652161e-01 9.139243513345718384e-02 -2.108089774847030640e-01 2.800641655921936035e-01 1.126070544123649597e-01 -1.887988895177841187e-01 3.721023499965667725e-01 4.098260402679443359e-01 1.593548506498336792e-01 -5.126011371612548828e-02 2.069218317046761513e-03 -3.011560738086700439e-01 -9.634176641702651978e-02 -1.237800642848014832e-01 -6.231183186173439026e-02 -1.784702688455581665e-01 -2.507566101849079132e-02 -1.285505853593349457e-02 4.717643838375806808e-03 -5.114716663956642151e-02 6.049620732665061951e-02 -1.978706009685993195e-02
-1.562013030052185059e-01 -2.257737517356872559e-01 4.074548482894897461e-01 1.942991167306900024e-01 2.525709569454193115e-01 -1.301655769348144531e-01 2.127851247787475586e-01 -7.935681194067001343e-02 -2.969759516417980194e-02 1.368991434574127197e-01 1.467838883399963379e-01 -9.778043255209922791e-03 -1.448047459125518799e-01 4.840707778930664062e-02 1.950114220380783081e-01 -1.420808434486389160e-01 1.407986283302307129e-01 1.465563774108886719e-01 -1.501090377569198608e-01 -3.660601675510406494e-01 -6.102041900157928467e-02 -3.613892495632171631e-01 2.211204171180725098e-01 5.992063879966735840e-02 7.652949541807174683e-02 -7.535395771265029907e-02 -4.465990141034126282e-02 9.099524468183517456e-02 6.440477073192596436e-02 -7.607831060886383057e-02 1.198523715138435364e-01 -1.870740205049514771e-01
4.365197941660881042e-02 -9.033619612455368042e-02 1.541603356599807739e-02 -7.184135168790817261e-02 1.163438856601715088e-01 -2.601348459720611572e-01 -6.038809195160865784e-02 -3.289227783679962158e-01 -3.859173655509948730e-01 2.538157701492309570e-01 5.552862212061882019e-02 -1.353487074375152588e-01 -1.218426600098609924e-01 -3.626899793744087219e-02 -1.133626401424407959e-01 -3.913338482379913330e-01 2.660030722618103027e-01 2.041577845811843872e-01 6.219792366027832031e-02 8.460877090692520142e-02 1.780031919479370117e-01 -2.249287217855453491e-01 9.862080961465835571e-02 2.408372052013874054e-02 6.278290599584579468e-02 2.354392036795616150e-02 7.607159018516540527e-02 2.563221752643585205e-01 -7.509244140237569809e-03 -2.486712932586669922e-01 -7.624603062868118286e-02 -1.218190714716911316e-01
2.699543833732604980e-01 3.896617144346237183e-02 2.986416816711425781e-01 5.862661171704530716e-03 -2.437109351158142090e-01 2.809694036841392517e-03 -5.119614303112030029e-02 -2.521859109401702881e-01 1.859966814517974854e-01 2.976135723292827606e-02 1.817195415496826172e-01 -1.937410235404968262e-01 1.284002885222434998e-02 -7.233902066946029663e-02 1.806341111660003662e-02 -1.141471713781356812e-01 2.475430071353912354e-01 1.591920554637908936e-01 -3.154293298721313477e-01 1.073262616991996765e-01 -1.433931197971105576e-02 -3.169289827346801758e-01 1.403231471776962280e-01 1.033414825797080994e-01 -9.610952436923980713e-02 -3.281992375850677490e-01 3.860361874103546143e-02 1.674470007419586182e-01 -5.544040352106094360e-02 -2.790500223636627197e-01 1.681748032569885254e-01 -4.014483839273452759e-02
2.295203506946563721e-01 -7.990695536136627197e-02 1.425087600946426392e-01 -1.642180047929286957e-02 -2.650392241775989532e-02 -4.678042829036712646e-01 -1.767318099737167358e-01 1.505377143621444702e-01 -2.119340002536773682e-01 2.561115324497222900e-01 9.192428737878799438e-02 -1.645293980836868286e-01 -3.449016436934471130e-02 6.559142470359802246e-02 -4.387744888663291931e-02 -6.102789565920829773e-02 -1.060627996921539307e-01 1.400697231292724609e-01 7.424790412187576294e-02 1.037827879190444946e-01 3.110477030277252197e-01 -8.457376807928085327e-02 4.660291224718093872e-02 4.629445075988769531e-01 1.853758990764617920e-01 -2.120742797851562500e-01 1.150091215968132019e-01 -1.409855484962463379e-02 -1.505396515130996704e-01 2.858749777078628540e-02 -3.321132808923721313e-02 6.967110931873321533e-02
1.732676923274993896e-01 -3.318057954311370850e-01 2.516009509563446045e-01 8.181300759315490723e-02 -1.132505461573600769e-01 -1.008304581046104431e-01 -1.537244319915771484e-01 -1.871350854635238647e-01 -3.423637151718139648e-02 2.994197010993957520e-01 2.035386115312576294e-01 -4.739700257778167725e-02 3.911639750003814697e-02 1.199018731713294983e-01 1.856997758150100708e-01 1.538322269916534424e-01 -2.347885258495807648e-02 2.406095564365386963e-01 4.142690300941467285e-01 1.296145170927047729e-01 -2.200428396463394165e-01 -1.436270624399185181e-01 -6.482818722724914551e-02 5.851120874285697937e-02 5.631150305271148682e-02 -1.874603182077407837e-01 -1.657547801733016968e-01 7.557398080825805664e-02 2.611272931098937988e-01 -1.760517805814743042e-01 9.721651673316955566e-03 -7.333511114120483398e-02
1.983277350664138794e-01 1.848666071891784668e-01 5.422516167163848877e-02 1.442562788724899292e-01 1.369621902704238892e-01 -1.549352556467056274e-01 -2.207776345312595367e-02 -9.837036579847335815e-02 -8.074890077114105225e-02 2.486829161643981934e-01 3.850820958614349365e-01 -1.508983522653579712e-01 -1.729531884193420410e-01 -1.321610808372497559e-01 -9.842423349618911743e-02 -1.022760793566703796e-01 2.016627192497253418e-01 9.814369678497314453e-02 -4.318688809871673584e-02 1.838630288839340210e-01 4.453474283218383789e-02 5.723102763295173645e-02 6.162287667393684387e-02 -1.418104022741317749e-01 3.821862936019897461e-01 -3.387535512447357178e-01 8.993836492300033569e-02 1.742204278707504272e-02 9.986338764429092407e-02 2.780589163303375244e-01 8.984152227640151978e-02 -2.513014674186706543e-01
1.029188632965087891e-01 -6.031948328018188477e-02 4.208141192793846130e-02 -1.529070883989334106e-01 -1.812022477388381958e-01 -3.882096707820892334e-02 1.172291338443756104e-01 8.662554621696472168e-02 -1.221901997923851013e-01 -1.609673164784908295e-02 4.881107807159423828e-01 2.051752358675003052e-01 -1.245797425508499146e-01 4.263978898525238037e-01 5.313276499509811401e-02 -3.118130564689636230e-01 1.520889848470687866e-01 2.132156640291213989e-01 7.607922703027725220e-02 1.124338954687118530e-01 2.064592391252517700e-01 -1.666393876075744629e-01 8.708123862743377686e-02 1.417463123798370361e-01 -7.193810492753982544e-02 -1.183481290936470032e-01 5.724851414561271667e-02 4.713333770632743835e-02 1.112358719110488892e-01 -2.959007024765014648e-01 -4.902906715869903564e-02 -4.264526069164276123e-05
-1.667556762695312500e-01 -2.766872048377990723e-01 1.258732527494430542e-01 2.882088720798492432e-01 -6.852234154939651489e-02 -2.657145559787750244e-01 -2.027295529842376709e-01 9.413316100835800171e-02 1.281184051185846329e-02 2.541937530040740967e-01 4.008831977844238281e-01 -3.055361099541187286e-02 -1.402564160525798798e-02 2.380215525627136230e-01 9.902012348175048828e-02 1.744284480810165405e-01 -1.539147738367319107e-02 -2.701097726821899414e-02 4.454404860734939575e-02 6.232164334505796432e-03 2.967991232872009277e-01 -4.566805064678192139e-02 -4.422322288155555725e-02 2.265021950006484985e-01 -3.942312672734260559e-02 -1.440827399492263794e-01 -1.257335245609283447e-01 1.852579712867736816e-01 1.112685501575469971e-01 -2.530417144298553467e-01 5.249699950218200684e-02 -2.234590053558349609e-01
1.923552155494689941e-01 -2.895305678248405457e-02 1.835170551203191280e-03 -1.293013105168938637e-03 1.447347253561019897e-01 -1.042487844824790955e-01 -2.094486504793167114e-01 -4.101279377937316895e-01 -1.991178095340728760e-02 1.086544692516326904e-01 1.866943091154098511e-01 2.055033110082149506e-02 1.728207617998123169e-01 6.394012272357940674e-02 5.276006087660789490e-02 5.508563015609979630e-03 6.837492343038320541e-03 3.495558202266693115e-01 3.549671964719891548e-03 -6.081647425889968872e-02 1.917446404695510864e-01 -1.517505496740341187e-01 1.186377853155136108e-01 2.192632555961608887e-01 1.210961192846298218e-01 -3.684970438480377197e-01 2.566449940204620361e-01 3.050381690263748169e-02 1.589926630258560181e-01 6.368757039308547974e-02 3.571549654006958008e-01 1.094494089484214783e-01
1.667342931032180786e-01 6.487133353948593140e-02 2.693491056561470032e-02 1.562885567545890808e-02 3.838015496730804443e-01 -1.766939759254455566e-01 -5.576257407665252686e-02 -7.661780714988708496e-02 3.622973337769508362e-02 3.572992384433746338e-01 3.286384642124176025e-01 1.443971544504165649e-01 -1.579030603170394897e-01 -2.503079771995544434e-01 -1.813381351530551910e-02 2.645634859800338745e-02 2.110727429389953613e-01 2.382279336452484131e-01 4.813911393284797668e-02 -1.265667378902435303e-01 1.288650780916213989e-01 -2.374695390462875366e-01 2.164650112390518188e-01 -5.725683271884918213e-02 -9.303391724824905396e-02 5.982783064246177673e-02 -1.410284489393234253e-01 -2.532020024955272675e-02 -9.267872571945190430e-02 -3.097260892391204834e-01 2.669087424874305725e-02 -2.286944687366485596e-01
1.145705953240394592e-01 5.781840998679399490e-03 1.641781181097030640e-01 -2.047624588012695312e-01 1.183231249451637268e-01 -3.126813769340515137e-01 -9.353988617658615112e-02 -2.017817497253417969e-01 1.708403825759887695e-01 -4.580282419919967651e-02 1.226028203964233398e-01 3.121396899223327637e-01 -2.383670583367347717e-02 1.205185875296592712e-01 2.115323543548583984e-01 -4.148084521293640137e-01 4.698369279503822327e-02 3.823960423469543457e-01 5.417352169752120972e-02 1.267742067575454712e-01 1.365789920091629028e-01 -1.284365952014923096e-01 6.946504861116409302e-02 9.613320231437683105e-02 -6.313191354274749756e-02 -1.968041509389877319e-01 -7.908006757497787476e-02 -6.725348532199859619e-02 1.725634783506393433e-01 -1.167971268296241760e-01 2.084057331085205078e-01 -1.551330983638763428e-01
1.808829307556152344e-01 -9.761025756597518921e-02 1.648408025503158569e-01 4.166655242443084717e-02 -1.058392152190208435e-01 -2.920066714286804199e-01 1.797755360603332520e-01 -1.116333752870559692e-01 -3.413021564483642578e-01 3.349561393260955811e-01 1.165700852870941162e-01 1.954661607742309570e-01 -4.051757045090198517e-03 7.809105515480041504e-02 2.969870269298553467e-01 2.233369089663028717e-02 7.187402993440628052e-02 1.975478231906890869e-01 -1.350013352930545807e-02 -9.334589540958404541e-02 5.042798072099685669e-02 -2.835325300693511963e-01 -2.152261734008789062e-01 1.537801027297973633e-01 4.189031571149826050e-02 -2.353572100400924683e-01 1.066335663199424744e-01 3.305090218782424927e-02 -2.962288856506347656e-01 1.396046578884124756e-01 9.802523255348205566e-02 -1.408862769603729248e-01
3.485514223575592041e-02 -2.619922161102294922e-01 3.238593935966491699e-01 1.584525555372238159e-01 1.168478578329086304e-01 -2.249085009098052979e-01 3.213092386722564697e-01 1.032660230994224548e-01 -2.131325900554656982e-01 1.464682668447494507e-01 1.229599714279174805e-01 2.583304792642593384e-02 2.042449265718460083e-02 7.019159197807312012e-02 2.603361010551452637e-01 -9.306085109710693359e-02 1.146751344203948975e-01 8.769068866968154907e-02 -3.730679154396057129e-01 -8.173802495002746582e-02 6.062936410307884216e-02 -1.942748427391052246e-01 2.471995949745178223e-01 1.274267435073852539e-01 2.502351626753807068e-02 1.392813622951507568e-01 5.122866854071617126e-02 2.509529888629913330e-01 2.004269659519195557e-01 -1.301364749670028687e-01 2.462767623364925385e-02 -1.695971637964248657e-01
-2.270181477069854736e-02 2.639668621122837067e-02 1.167502179741859436e-01 -1.584002077579498291e-01 1.497873961925506592e-01 -6.372396647930145264e-02 -1.424633562564849854e-01 -3.167749941349029541e-01 -2.889504432678222656e-01 1.308318078517913818e-01 3.222430646419525146e-01 -7.539461553096771240e-02 -8.659311383962631226e-02 6.341110914945602417e-02 -1.257194429636001587e-01 -3.008255064487457275e-01 3.206458091735839844e-01 2.533813714981079102e-01 1.159897819161415100e-01 -4.815951362252235413e-02 2.957982122898101807e-01 -3.652507066726684570e-01 9.632822126150131226e-02 1.160141974687576294e-01 -1.475855056196451187e-02 5.755765363574028015e-02 6.927929073572158813e-02 3.258283063769340515e-02 4.808918014168739319e-02 -7.530484348535537720e-02 -8.760695159435272217e-02 -1.830029785633087158e-01
3.991796970367431641e-01 1.861004624515771866e-03 1.827532798051834106e-02 2.355589866638183594e-01 2.511716187000274658e-01 2.014458924531936646e-02 5.525061115622520447e-02 -1.594736427068710327e-01 -1.500081270933151245e-01 2.570980489253997803e-01 -6.129881739616394043e-02 -7.900579273700714111e-02 -6.328099966049194336e-02 1.246934533119201660e-01 2.032587826251983643e-01 -3.441870212554931641e-02 3.642299026250839233e-02 1.827898621559143066e-01 -4.766335710883140564e-02 2.106752991676330566e-01 7.270466536283493042e-02 -1.780112683773040771e-01 1.663127355277538300e-02 1.164996549487113953e-01 3.028766512870788574e-01 -2.419276833534240723e-01 -1.366001516580581665e-01 1.083380132913589478e-01 -6.299370527267456055e-02 2.316738851368427277e-02 4.014270901679992676e-01 -2.316754311323165894e-01
2.171624153852462769e-01 -1.846967041492462158e-01 -5.534566566348075867e-02 1.030568778514862061e-01 2.278272062540054321e-01 -1.032231841236352921e-02 -8.971157670021057129e-02 1.000490486621856689e-01 1.027108803391456604e-01 4.543979465961456299e-01 2.905890047550201416e-01 -1.932753175497055054e-01 -1.246361061930656433e-01 1.441049426794052124e-01 2.915452122688293457e-01 -1.182021107524633408e-02 4.064324777573347092e-03 9.844157844781875610e-02 3.709986060857772827e-02 8.559108525514602661e-02 3.583230078220367432e-01 5.399829149246215820e-02 -2.875699102878570557e-01 1.448791623115539551e-01 1.800175458192825317e-01 -4.944782704114913940e-02 -3.737667948007583618e-02 1.968338936567306519e-01 8.472698181867599487e-02 1.593440622091293335e-01 -1.384713128209114075e-02 -1.164086237549781799e-01
2.428800463676452637e-01 -6.905902922153472900e-02 3.460109829902648926e-01 1.216677576303482056e-01 1.680766642093658447e-01 -2.656312584877014160e-01 9.674601256847381592e-02 -1.211294755339622498e-01 1.288177371025085449e-01 -1.834848709404468536e-02 3.442177474498748779e-01 9.784476459026336670e-02 1.240187790244817734e-02 -1.556739360094070435e-01 3.236348330974578857e-01 -2.565128542482852936e-02 -1.946818456053733826e-02 -8.428356796503067017e-02 8.671988546848297119e-02 1.195286661386489868e-01 5.897160992026329041e-02 -1.673378865234553814e-03 1.346081495285034180e-01 1.568659022450447083e-02 2.060610204935073853e-01 -1.881839334964752197e-01 1.888845860958099365e-01 3.953925073146820068e-01 1.763290613889694214e-01 1.082510128617286682e-01 -3.949059918522834778e-02 -1.967314183712005615e-01
1.261670142412185669e-01 -2.738535404205322266e-01 4.226716458797454834e-01 3.981755971908569336e-01 6.655482947826385498e-02 -1.428661197423934937e-01 -2.213903814554214478e-01 -1.157904416322708130e-01 1.930688321590423584e-01 2.472441047430038452e-01 1.215791106224060059e-01 5.676376074552536011e-02 -2.632498182356357574e-02 3.508479893207550049e-01 1.712175458669662476e-01 -6.340829282999038696e-02 2.363341599702835083e-01 5.406799539923667908e-02 1.601618975400924683e-01 3.980540111660957336e-02 -4.088353365659713745e-02 -1.883137039840221405e-02 2.000592797994613647e-01 1.355424243956804276e-02 9.418273717164993286e-02 1.587775051593780518e-01 9.073050320148468018e-02 -4.167189355939626694e-03 -1.003459393978118896e-01 -3.217881917953491211e-02 -3.030738979578018188e-02 -1.688103675842285156e-01
-2.586098909378051758e-01 -3.043442666530609131e-01 -1.570343039929866791e-02 1.090664193034172058e-01 1.866315305233001709e-01 -2.063425928354263306e-01 -1.998368203639984131e-01 1.880950331687927246e-01 -1.224081777036190033e-02 2.954572439193725586e-01 2.209821492433547974e-01 3.927007690072059631e-02 -4.641041532158851624e-02 -3.488273546099662781e-02 2.143647968769073486e-01 6.593798846006393433e-02 2.437942177057266235e-01 1.680773496627807617e-01 -7.074995338916778564e-02 1.561629027128219604e-01 3.412756323814392090e-01 2.478277087211608887e-01 -6.684233993291854858e-02 1.661517471075057983e-01 6.149788387119770050e-03 -2.404568530619144440e-02 3.628594800829887390e-02 1.333383377641439438e-02 2.489877492189407349e-01 -2.328671216964721680e-01 1.254924088716506958e-01 -1.517191529273986816e-01
3.668048083782196045e-01 -2.988077998161315918e-01 2.629939615726470947e-01 1.413656026124954224e-01 -2.194220870733261108e-01 -1.280704699456691742e-02 8.960362523794174194e-02 7.342126220464706421e-02 -9.979914873838424683e-02 1.020684540271759033e-01 4.511581957340240479e-01 1.728724390268325806e-01 -1.438787579536437988e-01 -6.864894181489944458e-02 1.868376731872558594e-01 -2.096033692359924316e-01 -1.399728655815124512e-01 8.910681121051311493e-03 -1.715554744005203247e-01 9.537984430789947510e-02 1.513125449419021606e-01 2.483413927257061005e-02 6.984830647706985474e-02 2.336645275354385376e-01 2.012426555156707764e-01 -1.499057263135910034e-01 1.527372151613235474e-01 1.771630160510540009e-02 -8.083737455308437347e-03 -1.957894563674926758e-01 2.529315091669559479e-02 -1.960844360291957855e-02
1.109342724084854126e-01 -3.746688831597566605e-03 1.233416423201560974e-01 1.886366754770278931e-01 1.906137764453887939e-01 1.532068550586700439e-01 -1.630810946226119995e-01 -1.865658909082412720e-01 1.697275415062904358e-02 1.073561981320381165e-01 6.002710014581680298e-02 -2.435746043920516968e-01 -3.854966536164283752e-02 -3.722055852413177490e-01 1.615435928106307983e-01 -7.004079222679138184e-02 2.448276728391647339e-01 2.617558538913726807e-01 1.584372371435165405e-01 1.342648416757583618e-01 4.077592492103576660e-01 -2.409358024597167969e-01 1.689858734607696533e-01 -2.104232013225555420e-01 1.247673779726028442e-01 -1.500410437583923340e-01 -1.635948419570922852e-01 -2.501494623720645905e-02 4.667707905173301697e-02 -1.475120484828948975e-01 -2.155927754938602448e-02 -1.062755361199378967e-01
2.180315256118774414e-01 -1.120847985148429871e-01 1.473389565944671631e-01 -4.191891849040985107e-02 3.281358480453491211e-01 -2.350245714187622070e-01 -1.787899248301982880e-02 -1.788133084774017334e-01 -1.343643069267272949e-01 1.714583933353424072e-01 1.366940438747406006e-01 -1.180352047085762024e-01 -6.346750259399414062e-02 -3.661296516656875610e-02 -1.047359779477119446e-01 -2.590498924255371094e-01 3.151121437549591064e-01 -5.774503573775291443e-02 2.375814616680145264e-01 1.848981156945228577e-02 2.243038862943649292e-01 -1.827800720930099487e-01 3.762791156768798828e-01 -6.566068530082702637e-02 9.866372682154178619e-03 -1.446698307991027832e-01 6.195552181452512741e-03 5.936832353472709656e-02 -2.338638296350836754e-03 -3.677977919578552246e-01 -5.110967904329299927e-02 -7.872521132230758667e-02
2.475707530975341797e-01 9.581775218248367310e-02 1.092936545610427856e-01 7.899687439203262329e-02 -7.580406963825225830e-02 -8.813196793198585510e-03 -7.397692650556564331e-02 -1.349346190690994263e-01 -3.580376505851745605e-01 3.263721466064453125e-01 2.743042707443237305e-01 -2.488152384757995605e-01 -1.238136366009712219e-01 -1.563459448516368866e-02 5.815174058079719543e-02 -2.497604340314865112e-01 9.036548435688018799e-02 1.220025867223739624e-02 5.001316219568252563e-02 -1.714904047548770905e-02 6.099984422326087952e-02 -1.342188268899917603e-01 2.238094210624694824e-01 5.417210236191749573e-02 4.104282855987548828e-01 4.689402878284454346e-03 -5.350825563073158264e-02 -6.719097960740327835e-03 -1.867855191230773926e-01 -4.974315688014030457e-02 -2.622796781361103058e-02 -3.651529252529144287e-01
1.617394387722015381e-01 -2.035494595766067505e-01 2.260787338018417358e-01 1.502132564783096313e-01 3.845837712287902832e-02 -2.594496011734008789e-01 -1.140504777431488037e-01 3.831770503893494606e-03 -1.455405261367559433e-02 7.526035606861114502e-02 8.900038897991180420e-02 -1.577635705471038818e-01 -3.812204599380493164e-01 1.089349836111068726e-01 3.137637376785278320e-01 -5.645458027720451355e-02 1.686623133718967438e-02 -5.800474807620048523e-02 1.615249216556549072e-01 -4.312371090054512024e-02 2.070407718420028687e-01 1.671764999628067017e-01 1.794652789831161499e-01 7.969874888658523560e-03 2.895112037658691406e-01 -3.968350887298583984e-01 9.559177607297897339e-02 2.878243923187255859e-01 4.825223982334136963e-02 2.330888248980045319e-02 -4.236065968871116638e-02 8.230656385421752930e-02
2.006548643112182617e-01 -1.216224506497383118e-01 1.833461821079254150e-01 -3.663381189107894897e-02 2.801389396190643311e-01 6.722629070281982422e-02 -3.044689595699310303e-01 -1.917404532432556152e-01 -2.491042762994766235e-01 2.123840898275375366e-01 2.898668944835662842e-01 -2.404012531042098999e-01 -8.979965001344680786e-02 -2.162566334009170532e-01 1.219862699508666992e-01 -1.666534990072250366e-01 1.973129957914352417e-01 9.985555708408355713e-02 1.505353450775146484e-01 5.376475676894187927e-02 6.412402540445327759e-02 -1.268280446529388428e-01 3.312060534954071045e-01 -1.337612271308898926e-01 1.582671850919723511e-01 -2.409668080508708954e-02 -5.231036245822906494e-02 -4.119180142879486084e-02 -1.158610209822654724e-01 -7.866036891937255859e-02 -4.800431802868843079e-02 -2.772087156772613525e-01
[truncated: 3,263,465 more chars]
