# Supplementary material for: The Language of Innovation
Source: PLoS One. 2020 Apr 30;15(4):e0230107. doi: 10.1371/journal.pone.0230107 (PMC7194493; doi:10.1371/journal.pone.0230107)
Supplement: S14 File — (GZ) [file pone.0230107.s014.tar.gz › 1992-1996/V2Run_28_VS_4500_embeddings1992-1996ED32.txt]

-5.412499979138374329e-02 -2.812271416187286377e-01 -1.635231077671051025e-01 -1.918867230415344238e-01 1.360173970460891724e-01 2.407115101814270020e-01 -1.624342352151870728e-01 -1.366979628801345825e-01 -1.290177851915359497e-01 -1.355446428060531616e-01 -1.003958880901336670e-01 -1.071378439664840698e-01 -4.693999886512756348e-01 1.214338764548301697e-01 1.078844591975212097e-01 1.982639729976654053e-01 -1.168441399931907654e-01 -1.281308978796005249e-01 1.116844117641448975e-01 -6.847534328699111938e-02 7.717992365360260010e-02 -3.562689572572708130e-02 2.844130694866180420e-01 -2.073630690574645996e-02 1.246133148670196533e-01 1.339794099330902100e-01 -2.902647852897644043e-01 3.254101052880287170e-02 1.437423676252365112e-01 1.513134092092514038e-01 -2.991622090339660645e-01 5.172333121299743652e-02
1.931033134460449219e-01 2.318162471055984497e-03 -2.693568468093872070e-01 -2.843378186225891113e-01 1.599575579166412354e-01 -4.079440608620643616e-02 -4.892176389694213867e-02 -2.096524238586425781e-01 -9.016704559326171875e-02 -6.111686304211616516e-02 -1.082628518342971802e-01 -1.172829344868659973e-01 -1.556235849857330322e-01 1.092878058552742004e-01 -4.154458642005920410e-02 -1.070188134908676147e-01 -3.087260201573371887e-02 -2.482467144727706909e-02 -1.927066147327423096e-01 -2.491039335727691650e-01 -1.366541385650634766e-01 7.272460311651229858e-02 2.820026576519012451e-01 -6.895439326763153076e-02 1.913770586252212524e-01 2.156558185815811157e-01 -2.609537541866302490e-01 -2.539520896971225739e-02 3.008423745632171631e-01 1.839972287416458130e-01 -3.995563387870788574e-01 6.435306370258331299e-02
-3.543187081813812256e-01 1.215036287903785706e-01 -1.450002193450927734e-01 -1.749257557094097137e-02 -2.331141382455825806e-02 -1.193447038531303406e-01 3.272317349910736084e-02 1.589023508131504059e-02 -1.859311163425445557e-01 4.789420589804649353e-02 5.017419159412384033e-02 -1.360741257667541504e-01 -2.227719277143478394e-01 -1.335625946521759033e-01 -1.361683383584022522e-02 7.901901006698608398e-02 -1.191770955920219421e-01 -1.908751726150512695e-01 -1.023754999041557312e-01 -1.099486127495765686e-01 -4.549729824066162109e-01 -2.068815380334854126e-01 2.333475351333618164e-01 -1.369708925485610962e-01 3.055410087108612061e-01 1.860872507095336914e-01 -1.465343832969665527e-01 -8.308034390211105347e-02 -4.389410372823476791e-03 3.274496495723724365e-01 -1.240320205688476562e-01 1.235211864113807678e-01
-3.351714089512825012e-02 1.386000514030456543e-01 -1.647318601608276367e-01 -1.178112775087356567e-01 2.602214179933071136e-02 2.680862881243228912e-02 -2.070400118827819824e-01 -2.760028243064880371e-01 -3.258642926812171936e-02 -1.505168229341506958e-01 -1.587779074907302856e-01 1.119878292083740234e-01 -2.968550920486450195e-01 -3.482355177402496338e-02 -1.388477385044097900e-01 1.271495074033737183e-01 -6.545934826135635376e-02 -4.022222757339477539e-01 -8.629425615072250366e-02 -4.321775212883949280e-02 -3.090024888515472412e-01 -4.829206690192222595e-02 1.253930032253265381e-01 1.738448590040206909e-01 6.973576545715332031e-02 2.169683277606964111e-01 -3.292457163333892822e-01 5.586446449160575867e-02 1.118714660406112671e-01 3.172126114368438721e-01 -1.146249845623970032e-01 1.519185155630111694e-01
-1.600702106952667236e-01 1.387542337179183960e-01 -5.642335489392280579e-02 -2.054733186960220337e-01 -1.088570877909660339e-01 -2.056135386228561401e-01 -1.018681451678276062e-01 -2.391454130411148071e-01 9.199202992022037506e-03 -1.005404070019721985e-01 -1.001143828034400940e-02 8.981160819530487061e-02 -3.329685926437377930e-01 1.402259916067123413e-01 2.788671851158142090e-02 4.136957228183746338e-02 4.335741512477397919e-03 -3.825820982456207275e-01 -2.294352352619171143e-01 -1.524461805820465088e-01 -3.044884502887725830e-01 3.053439557552337646e-01 2.679813653230667114e-02 3.710598126053810120e-02 6.627409253269433975e-03 -3.520032018423080444e-02 -3.036051392555236816e-01 -2.462073415517807007e-01 -1.473918855190277100e-01 1.397884935140609741e-01 -1.068002134561538696e-01 -1.399566978216171265e-01
-4.608834981918334961e-01 -1.222076192498207092e-01 -1.410598307847976685e-01 -4.383423551917076111e-02 2.610406279563903809e-02 1.927003450691699982e-02 -1.730924248695373535e-01 1.150560453534126282e-01 2.606598846614360809e-02 -4.907900393009185791e-01 -2.685319483280181885e-01 5.535312369465827942e-02 -1.752588748931884766e-01 -1.154052391648292542e-01 8.820219337940216064e-02 1.920569837093353271e-01 -2.394818961620330811e-01 9.900418668985366821e-02 -7.721506059169769287e-02 -2.169201523065567017e-01 5.700123310089111328e-02 9.858844429254531860e-02 2.081191539764404297e-01 1.773490458726882935e-01 1.154841780662536621e-01 2.949258312582969666e-02 -1.257083415985107422e-01 -1.094011124223470688e-02 4.786280542612075806e-02 1.273176968097686768e-01 1.159825176000595093e-01 1.765423417091369629e-01
-1.820011734962463379e-01 6.282934546470642090e-02 -3.124048411846160889e-01 -2.362907491624355316e-02 1.640662699937820435e-01 1.783842742443084717e-01 -1.423901468515396118e-01 -1.790451556444168091e-01 5.955462530255317688e-02 -1.377520561218261719e-01 -5.459491536021232605e-02 -1.546067446470260620e-01 -4.417675435543060303e-01 4.553923755884170532e-02 8.427587896585464478e-02 -1.194283589720726013e-01 -1.808029562234878540e-01 -7.091339677572250366e-02 -4.332334697246551514e-01 -2.747308313846588135e-01 -5.268672481179237366e-02 -1.867936253547668457e-01 2.149684429168701172e-01 -4.028731584548950195e-02 1.304729431867599487e-01 -1.766827553510665894e-01 3.375808009877800941e-03 -5.349473655223846436e-02 4.819414764642715454e-02 1.924289166927337646e-01 -9.302025288343429565e-02 -1.383512187749147415e-02
-1.249286755919456482e-01 1.872060894966125488e-01 -3.242133259773254395e-01 -1.269564479589462280e-01 -2.341600060462951660e-01 1.209176331758499146e-01 -1.014857441186904907e-01 -1.212149783968925476e-01 -1.819610595703125000e-01 -1.581117659807205200e-01 1.615665405988693237e-01 -1.975559890270233154e-01 -1.070454493165016174e-01 7.923138141632080078e-02 7.142690569162368774e-02 3.217390179634094238e-01 -2.891880869865417480e-01 -2.331157475709915161e-01 -1.152248159050941467e-01 -2.190483510494232178e-01 -3.181567192077636719e-01 -7.181457430124282837e-02 1.603841632604598999e-01 1.971706002950668335e-01 1.326992362737655640e-01 1.141788959503173828e-01 -2.010366022586822510e-01 -1.216913014650344849e-01 6.468211114406585693e-02 1.358648687601089478e-01 7.146284729242324829e-02 -1.556634623557329178e-02
-1.962194144725799561e-01 -4.493627324700355530e-02 -3.233954310417175293e-01 -2.030559778213500977e-01 -8.586038649082183838e-02 2.133404165506362915e-01 8.685775846242904663e-02 -2.205448150634765625e-01 -6.325268745422363281e-02 -2.852276861667633057e-01 6.188121438026428223e-02 -2.474317252635955811e-01 -2.459050118923187256e-01 1.406721305102109909e-02 1.279107481241226196e-01 -8.783187717199325562e-02 -1.413866132497787476e-01 -1.122157722711563110e-01 -1.176399216055870056e-01 -2.838788032531738281e-01 -1.373035609722137451e-01 -1.910370960831642151e-02 1.924797892570495605e-01 2.146714180707931519e-01 3.215794861316680908e-01 -1.466595847159624100e-02 3.019240684807300568e-02 2.057479918003082275e-01 1.592092365026473999e-01 -4.846409335732460022e-02 -2.512645125389099121e-01 4.879324510693550110e-02
-1.788549274206161499e-01 5.727044865489006042e-02 -2.650601863861083984e-01 -2.785126864910125732e-01 7.411316037178039551e-02 6.984832137823104858e-02 6.483152508735656738e-02 -3.975161612033843994e-01 -1.637594848871231079e-01 -5.734486505389213562e-02 -2.264387011528015137e-01 -1.126752644777297974e-01 -1.647549122571945190e-01 2.711791694164276123e-01 2.608014047145843506e-01 9.105768054723739624e-02 1.640451699495315552e-01 5.885208398103713989e-02 -1.188278943300247192e-01 -1.755852103233337402e-01 -9.120330959558486938e-02 -6.563055515289306641e-02 1.356636136770248413e-01 3.659851104021072388e-02 3.289954960346221924e-01 8.128359168767929077e-02 -1.272654682397842407e-01 -1.767786145210266113e-01 -7.651778310537338257e-02 1.912688314914703369e-01 -2.414053976535797119e-01 -5.042365938425064087e-02
1.264972425997257233e-02 1.110932454466819763e-01 -1.356523633003234863e-01 -7.000339776277542114e-02 9.720679372549057007e-02 9.193965792655944824e-02 6.706117093563079834e-02 -8.607459068298339844e-02 -2.771139442920684814e-01 7.653244584798812866e-02 -2.535459101200103760e-01 -8.957365900278091431e-02 -2.693053185939788818e-01 4.794514179229736328e-02 3.418943583965301514e-01 -1.825336813926696777e-01 5.153929814696311951e-03 1.186156179755926132e-03 -5.038585886359214783e-02 -4.212673604488372803e-01 -1.412257254123687744e-01 1.293836236000061035e-01 3.065730333328247070e-01 3.185337781906127930e-02 3.777756690979003906e-01 -1.098178047686815262e-02 3.743980824947357178e-02 -3.808873891830444336e-02 7.741013914346694946e-02 2.891332805156707764e-01 -8.550346642732620239e-02 -9.346828795969486237e-03
2.442529797554016113e-02 3.233636543154716492e-02 -1.672967076301574707e-01 2.671306766569614410e-02 1.259183138608932495e-01 2.291351854801177979e-01 3.902089968323707581e-02 -2.158648222684860229e-01 -2.361840903759002686e-01 -6.921128183603286743e-02 7.976853102445602417e-02 -2.848275899887084961e-01 -2.773005366325378418e-01 4.486163705587387085e-02 1.448956038802862167e-02 -4.807011783123016357e-02 -2.571212053298950195e-01 -1.505289822816848755e-01 -8.911537379026412964e-02 -1.160695776343345642e-01 -2.826035022735595703e-01 1.564527302980422974e-01 2.051733881235122681e-01 2.378114014863967896e-01 1.846843510866165161e-01 1.442295908927917480e-01 -1.765969693660736084e-01 1.096840351819992065e-01 -9.788216650485992432e-02 4.265469014644622803e-01 1.438647508621215820e-01 -1.269899029284715652e-02
-2.095699906349182129e-01 4.542346287053078413e-04 -1.467537283897399902e-01 -7.059769332408905029e-02 3.335728868842124939e-02 1.911485642194747925e-01 -4.567413777112960815e-02 -6.238389015197753906e-02 -2.498541027307510376e-01 -1.875729858875274658e-02 2.913726866245269775e-02 1.012807525694370270e-02 -4.178903698921203613e-01 -1.880715787410736084e-02 -1.524744033813476562e-01 1.082382351160049438e-01 -1.129110082983970642e-01 -2.883426547050476074e-01 -2.689378857612609863e-01 2.618467509746551514e-01 -3.035649061203002930e-01 -3.865781426429748535e-02 2.934232950210571289e-01 6.597373168915510178e-03 3.718575239181518555e-01 1.724925488233566284e-01 -1.553098671138286591e-02 1.084393039345741272e-01 1.099647358059883118e-01 2.576899342238903046e-02 -5.379101261496543884e-02 5.635868292301893234e-04
-1.787520349025726318e-01 5.148128792643547058e-02 -2.031928449869155884e-01 1.624790392816066742e-02 -3.475486859679222107e-02 1.685456484556198120e-01 8.060094714164733887e-02 -2.383093237876892090e-01 -1.996271759271621704e-01 -4.062431305646896362e-02 -5.903458595275878906e-02 -1.409124583005905151e-01 -2.128328382968902588e-01 -1.076815128326416016e-01 -1.856761127710342407e-01 -2.185571938753128052e-01 -1.934874355792999268e-01 -7.273992896080017090e-02 -1.537531800568103790e-02 -4.250217080116271973e-01 -5.751539394259452820e-02 1.589052379131317139e-01 3.080030083656311035e-01 2.195572108030319214e-01 3.004293143749237061e-01 2.642455399036407471e-01 -8.947215229272842407e-02 -1.409366428852081299e-01 9.563175588846206665e-02 -1.184988617897033691e-01 -1.289023160934448242e-01 6.300990283489227295e-02
-1.505606025457382202e-01 5.378803703933954239e-03 -7.657766342163085938e-02 1.137949340045452118e-02 -7.146745920181274414e-02 -2.247625961899757385e-02 -2.417859584093093872e-01 -4.214410483837127686e-01 8.026571571826934814e-02 -1.733197420835494995e-01 1.836053282022476196e-01 1.633716374635696411e-01 -3.557056784629821777e-01 3.245180100202560425e-02 -2.639701776206493378e-02 -2.675407752394676208e-02 -2.123844772577285767e-01 -1.536346673965454102e-01 -1.980210654437541962e-02 -1.741857230663299561e-01 -2.840940654277801514e-01 1.069271340966224670e-01 5.335399881005287170e-02 2.379997670650482178e-01 2.142871320247650146e-01 2.825647294521331787e-01 -1.752220839262008667e-02 -1.401032060384750366e-01 2.139517217874526978e-01 2.130230814218521118e-01 -5.211941525340080261e-02 -1.144645884633064270e-01
-2.068438380956649780e-01 -1.467446088790893555e-01 -1.110977977514266968e-01 -1.319025307893753052e-01 2.357397228479385376e-01 1.290658414363861084e-01 2.391319870948791504e-01 -1.632931977510452271e-01 -1.431010961532592773e-01 -4.097039103507995605e-01 -2.997458875179290771e-01 -8.623395115137100220e-03 -2.551874220371246338e-01 -2.596499957144260406e-02 -9.249269217252731323e-02 -4.360514506697654724e-02 -1.512308716773986816e-01 -2.894589677453041077e-02 -2.044279724359512329e-01 -9.437903016805648804e-02 -4.813334718346595764e-02 2.691662311553955078e-01 5.716891959309577942e-03 -2.031600773334503174e-01 2.082738280296325684e-01 2.677398920059204102e-01 -1.157584860920906067e-01 -1.334468554705381393e-02 -6.904459744691848755e-02 5.339084938168525696e-02 1.801403611898422241e-01 -1.901649087667465210e-01
1.209720876067876816e-02 -1.180232763290405273e-01 -2.506561279296875000e-01 5.119181051850318909e-02 -1.105850711464881897e-01 1.793351471424102783e-01 4.319374263286590576e-02 -2.030902355909347534e-01 -3.629523813724517822e-01 -2.037982046604156494e-01 2.981796488165855408e-02 4.606593027710914612e-02 -1.712869107723236084e-01 7.556207478046417236e-03 3.380006924271583557e-02 1.754226684570312500e-01 -1.094743162393569946e-01 -2.510680556297302246e-01 -2.652033269405364990e-01 -1.421959698200225830e-01 -2.831219434738159180e-01 6.532184779644012451e-02 3.704830408096313477e-01 5.508039891719818115e-02 1.828109025955200195e-01 2.061079023405909538e-03 -1.311281621456146240e-01 -6.893584970384836197e-03 -9.446329623460769653e-02 3.793938457965850830e-01 -6.863728631287813187e-03 3.895265981554985046e-02
-2.353506088256835938e-01 -1.758221909403800964e-02 -1.294417381286621094e-01 -1.459003388881683350e-01 7.654798775911331177e-02 1.024476438760757446e-01 -3.283100426197052002e-01 -1.047451496124267578e-01 -2.412430942058563232e-01 3.068605959415435791e-01 -2.034047394990921021e-01 -9.922123281285166740e-04 -3.393712043762207031e-01 -3.193898499011993408e-02 3.527370691299438477e-01 9.281770139932632446e-02 -2.716756463050842285e-01 6.554398685693740845e-03 5.830610170960426331e-03 -5.119339749217033386e-02 8.614397048950195312e-02 1.048655211925506592e-01 -1.373239606618881226e-01 2.708035111427307129e-01 8.928425610065460205e-02 2.130685895681381226e-01 -1.685964614152908325e-01 -8.847435563802719116e-02 2.924223430454730988e-02 -3.744636476039886475e-02 -2.213458865880966187e-01 1.371048577129840851e-02
-2.610820829868316650e-01 -5.945426877588033676e-03 -2.933362424373626709e-01 -1.080813109874725342e-01 -2.177863381803035736e-02 1.325828284025192261e-01 -3.958015516400337219e-02 -3.397624194622039795e-01 -1.862147748470306396e-01 6.687711179256439209e-02 1.611923798918724060e-02 -3.081614077091217041e-01 -3.419751226902008057e-01 1.628637164831161499e-01 -2.622707560658454895e-02 2.687293291091918945e-01 -1.792824566364288330e-01 -2.066837251186370850e-01 -3.253918141126632690e-02 1.738105416297912598e-01 -2.901867032051086426e-01 3.714723140001296997e-02 3.565613925457000732e-02 -1.689559221267700195e-02 2.267551720142364502e-01 1.663828045129776001e-01 -1.896407827734947205e-02 1.558837294578552246e-01 7.950855046510696411e-02 1.812279820442199707e-01 3.797554643824696541e-03 -1.097929999232292175e-01
3.288241103291511536e-02 -3.018507175147533417e-02 -2.791824340820312500e-01 -2.713115513324737549e-01 -3.530527278780937195e-02 1.062966659665107727e-01 -3.982965275645256042e-02 -3.702505230903625488e-01 -3.018541038036346436e-01 1.667709462344646454e-02 -5.251063778996467590e-02 4.972245916724205017e-02 -3.033692836761474609e-01 5.169158428907394409e-02 3.351190984249114990e-01 -1.518036723136901855e-01 -2.015165239572525024e-01 1.140608415007591248e-01 3.699814528226852417e-02 -3.493282496929168701e-01 -4.864443466067314148e-02 1.339359134435653687e-01 2.372200340032577515e-01 8.277001976966857910e-02 6.042789295315742493e-02 -9.764121472835540771e-02 -1.019740849733352661e-01 -1.275234739296138287e-03 -7.296855002641677856e-02 2.097762525081634521e-01 -1.550742536783218384e-01 1.055858582258224487e-01
-1.318040043115615845e-01 -1.253082901239395142e-01 -1.916781216859817505e-01 -1.437368392944335938e-01 -8.579491823911666870e-02 1.757374554872512817e-01 -8.016895502805709839e-02 -2.693824768066406250e-01 -1.978208273649215698e-01 -1.796874105930328369e-01 1.813049465417861938e-01 2.971939183771610260e-02 -1.543521583080291748e-01 -1.409015059471130371e-01 -5.176520347595214844e-02 -4.772869125008583069e-02 -1.497061103582382202e-01 -2.486580908298492432e-01 -1.421318054199218750e-01 4.839650914072990417e-02 -2.900508046150207520e-01 1.581446975469589233e-01 2.949349582195281982e-01 3.141425549983978271e-02 3.183525502681732178e-01 -4.168097395449876785e-03 -1.260939836502075195e-01 -1.635894775390625000e-01 -1.490233093500137329e-01 1.414602696895599365e-01 2.267545461654663086e-01 3.113082051277160645e-01
-2.581771910190582275e-01 -2.479840517044067383e-01 -2.139974236488342285e-01 -5.961744487285614014e-02 1.412257850170135498e-01 3.015136346220970154e-02 -9.425709955394268036e-03 2.446162048727273941e-03 -3.511657193303108215e-02 -2.794671356678009033e-01 -2.044268548488616943e-01 -5.647958442568778992e-02 -1.919116675853729248e-01 -1.531185805797576904e-01 -1.725037768483161926e-02 1.612820327281951904e-01 -1.946385391056537628e-02 -6.518168747425079346e-02 -2.359292507171630859e-01 -2.536568045616149902e-01 1.554088201373815536e-02 9.431250393390655518e-02 -7.682868838310241699e-02 -2.152033150196075439e-01 1.613301634788513184e-01 3.772938251495361328e-01 -3.317179977893829346e-01 -5.166211724281311035e-02 6.267596781253814697e-02 -1.154877319931983948e-01 9.732448309659957886e-02 3.112002015113830566e-01
-4.125924110412597656e-01 -1.025458723306655884e-01 -1.360329091548919678e-01 -1.046197563409805298e-01 -3.020044788718223572e-02 -1.865200251340866089e-01 -5.062359943985939026e-02 2.366619259119033813e-01 7.641694042831659317e-03 2.870573997497558594e-01 -1.752455979585647583e-01 -2.783797681331634521e-02 -2.934182584285736084e-01 -5.822137370705604553e-02 5.334214866161346436e-02 -5.111141130328178406e-02 1.340541392564773560e-01 -7.658991217613220215e-02 1.016739942133426666e-02 -4.013511165976524353e-02 -5.835169926285743713e-02 2.799379527568817139e-01 2.543488442897796631e-01 -1.483058184385299683e-01 3.257503807544708252e-01 2.997423112392425537e-01 -1.780376732349395752e-01 1.707765758037567139e-01 -1.499430090188980103e-01 -6.915234774351119995e-02 -6.831743568181991577e-02 -6.227545440196990967e-02
-2.056392729282379150e-01 -5.471626520156860352e-01 -9.125352650880813599e-02 -6.791752576828002930e-02 -1.221340000629425049e-01 5.193206295371055603e-02 -4.390253126621246338e-02 1.251155734062194824e-01 2.676932374015450478e-03 -2.727376818656921387e-01 -1.797889918088912964e-02 1.187266707420349121e-01 -1.896606534719467163e-01 -1.019202619791030884e-01 -3.880838304758071899e-02 4.660246893763542175e-02 -1.275124102830886841e-01 8.967662602663040161e-02 -2.853605449199676514e-01 -2.807855010032653809e-01 -1.654949933290481567e-01 1.494789272546768188e-01 9.151823073625564575e-02 1.470023393630981445e-01 2.953912913799285889e-01 4.846287518739700317e-02 -8.223377168178558350e-02 1.746950298547744751e-02 -1.159012392163276672e-01 1.757382452487945557e-01 -2.417271733283996582e-01 8.735038340091705322e-02
-4.425712861120700836e-03 -1.733480244874954224e-01 -2.741135358810424805e-01 -4.227179288864135742e-02 -7.024633139371871948e-02 -1.311937868595123291e-01 -3.653020039200782776e-02 -1.482663750648498535e-01 -3.767664311453700066e-03 -1.305628716945648193e-01 9.810943156480789185e-02 9.742467105388641357e-02 -1.835015863180160522e-01 -3.773865103721618652e-02 1.237905547022819519e-01 8.700018376111984253e-02 -6.823968887329101562e-02 -5.167309641838073730e-01 -1.368271410465240479e-01 -6.602394580841064453e-02 -3.461260199546813965e-01 2.739312946796417236e-01 2.996116317808628082e-02 1.071109771728515625e-01 -2.669135294854640961e-02 2.973707579076290131e-02 -8.381599932909011841e-02 -6.617317348718643188e-02 1.533748358488082886e-01 2.719718217849731445e-01 -3.346911072731018066e-01 -1.700059175491333008e-01
-3.447003364562988281e-01 -4.089746773242950439e-01 4.512063413858413696e-02 -1.589222848415374756e-01 6.824279576539993286e-02 -1.073064431548118591e-01 -4.658216238021850586e-02 -2.983321547508239746e-01 -9.831412881612777710e-02 1.499223411083221436e-01 2.457021325826644897e-01 -3.305769711732864380e-02 1.848413795232772827e-02 -5.798728018999099731e-02 2.761591672897338867e-01 -2.807002142071723938e-02 -1.340814083814620972e-01 -9.836482256650924683e-02 3.259270638227462769e-02 1.628703624010086060e-01 9.027053415775299072e-02 9.788055717945098877e-02 1.447856873273849487e-01 6.909350305795669556e-02 1.949625611305236816e-01 2.880248725414276123e-01 -1.484903842210769653e-01 -1.273704320192337036e-02 1.480608135461807251e-01 2.696484625339508057e-01 -1.928329169750213623e-01 1.766886711120605469e-01
-3.133448660373687744e-01 -2.165564447641372681e-01 -1.751904189586639404e-01 6.506574898958206177e-02 1.403220184147357941e-02 -2.554152160882949829e-02 -1.732891201972961426e-01 -9.540010243654251099e-02 -1.520692110061645508e-01 -1.940076053142547607e-02 -8.150085061788558960e-02 8.634442836046218872e-02 -2.780542373657226562e-01 -6.949821859598159790e-02 3.087491393089294434e-01 -3.637536987662315369e-02 -2.050872296094894409e-01 1.880595833063125610e-01 -2.439087927341461182e-01 4.896295070648193359e-02 -1.017744317650794983e-01 1.918585598468780518e-01 2.316108793020248413e-01 2.159654647111892700e-01 1.361722499132156372e-01 -1.173352263867855072e-02 -8.605748414993286133e-02 -2.321893125772476196e-01 -5.476849153637886047e-02 3.447100520133972168e-02 -4.029239714145660400e-01 -1.741220355033874512e-01
-1.394138336181640625e-01 -3.282376006245613098e-02 -8.469886332750320435e-02 -3.965724632143974304e-02 2.337848544120788574e-01 1.570268869400024414e-01 -2.030014693737030029e-01 -2.074047476053237915e-01 3.909074142575263977e-02 -6.103346869349479675e-02 -1.179705262184143066e-01 -7.803108543157577515e-02 -4.700311124324798584e-01 6.164185330271720886e-02 -2.730864658951759338e-02 -1.324139256030321121e-02 3.040176630020141602e-02 1.331504136323928833e-01 -3.502680659294128418e-01 -1.339980661869049072e-01 -3.638959228992462158e-01 7.362791895866394043e-02 3.406627178192138672e-01 1.980682760477066040e-01 3.652267903089523315e-02 1.351232379674911499e-01 -6.798220332711935043e-03 4.043705016374588013e-02 -2.906385995447635651e-02 1.069287881255149841e-01 -1.864457279443740845e-01 -1.885675638914108276e-01
-2.723827064037322998e-01 -1.736724078655242920e-01 -1.151578798890113831e-01 -2.040272057056427002e-01 -8.989558368921279907e-02 -1.082176789641380310e-01 -2.210443839430809021e-02 4.808902367949485779e-02 -8.957158029079437256e-02 -4.138862192630767822e-01 -3.397340178489685059e-01 1.527108252048492432e-01 -1.785836070775985718e-01 -2.182240933179855347e-01 2.333751879632472992e-02 1.377552747726440430e-01 -2.150687873363494873e-01 -1.168037876486778259e-01 -1.174643114209175110e-01 -7.722501456737518311e-02 1.664962619543075562e-01 6.478182226419448853e-02 1.673788130283355713e-01 1.341488957405090332e-02 1.876007765531539917e-01 2.955980598926544189e-01 -3.188438117504119873e-01 -2.311984077095985413e-02 -1.334859579801559448e-01 -1.446904893964529037e-02 1.659600064158439636e-02 1.349811851978302002e-01
-3.613677322864532471e-01 -2.085764408111572266e-01 -1.707057952880859375e-01 2.594419755041599274e-02 -5.563367530703544617e-02 6.457332521677017212e-02 1.181357502937316895e-01 -2.229891531169414520e-02 -3.040328621864318848e-02 -3.706350326538085938e-01 -3.849624097347259521e-01 9.323833137750625610e-02 -1.793863326311111450e-01 4.405523091554641724e-02 9.091734141111373901e-02 4.115216434001922607e-02 -2.371947318315505981e-01 -1.314406543970108032e-01 -4.066282138228416443e-02 -2.675709128379821777e-01 7.937318831682205200e-02 4.829080402851104736e-02 7.342322915792465210e-02 -9.339568018913269043e-02 1.528546512126922607e-01 2.901954948902130127e-01 -2.724146544933319092e-01 -1.788166612386703491e-01 1.008370369672775269e-01 -1.511244922876358032e-01 5.578104779124259949e-02 1.253023594617843628e-01
6.258410960435867310e-02 -1.410450190305709839e-01 6.436843425035476685e-02 -3.362540304660797119e-01 1.120507270097732544e-01 -7.452271133661270142e-02 7.212179154157638550e-02 -1.117467582225799561e-01 -6.288933753967285156e-02 4.770803079009056091e-02 1.039751544594764709e-01 -7.920694351196289062e-02 -4.699326157569885254e-01 -1.081961989402770996e-01 -4.850931465625762939e-03 4.906894639134407043e-02 -2.734412848949432373e-01 -5.336075648665428162e-02 -6.205287948250770569e-02 -1.776243597269058228e-01 -3.926969319581985474e-02 -1.037440672516822815e-01 3.783656358718872070e-01 1.024604439735412598e-01 1.788734495639801025e-01 -1.314019262790679932e-01 -1.880170255899429321e-01 -3.112210333347320557e-02 1.307442486286163330e-01 1.839290112257003784e-01 -1.475694924592971802e-01 -3.572500348091125488e-01
-2.311026453971862793e-01 -5.957516841590404510e-03 -5.781402811408042908e-02 -2.189002484083175659e-01 -9.179524332284927368e-02 -1.004235967993736267e-01 5.458780750632286072e-02 -3.730887472629547119e-01 -8.255116641521453857e-02 -2.452624216675758362e-02 -1.781296283006668091e-01 -6.367434561252593994e-02 -4.790932536125183105e-01 -9.994672238826751709e-02 1.717792451381683350e-02 -4.020182788372039795e-01 8.683043718338012695e-02 5.732882022857666016e-02 -2.139215469360351562e-01 -7.908146828413009644e-02 -1.092763617634773254e-01 1.574106961488723755e-01 7.365008443593978882e-02 -4.665661230683326721e-02 1.387944668531417847e-01 1.230565384030342102e-01 -2.409328520298004150e-01 -2.230291068553924561e-01 6.157096475362777710e-02 1.202730089426040649e-02 3.544658422470092773e-02 1.882102787494659424e-01
4.403537139296531677e-02 2.324157860130071640e-03 -1.672454327344894409e-01 3.401874005794525146e-02 -5.754444748163223267e-02 3.227291107177734375e-01 -6.748096644878387451e-02 -2.509356439113616943e-01 -1.294687837362289429e-01 -2.257061898708343506e-01 -4.672106727957725525e-02 -1.397970467805862427e-01 -2.664883732795715332e-01 1.295602470636367798e-01 -3.040876612067222595e-02 3.433428332209587097e-02 -3.029234409332275391e-01 -3.684698343276977539e-01 1.121504902839660645e-01 -1.336012929677963257e-01 -1.692909747362136841e-01 1.255887001752853394e-01 2.467062026262283325e-01 6.423135846853256226e-02 3.209877610206604004e-01 1.945411711931228638e-01 -9.386953897774219513e-03 2.924214489758014679e-02 5.090990569442510605e-03 2.507359981536865234e-01 3.191455081105232239e-02 2.036802172660827637e-01
-2.722674049437046051e-02 2.998855523765087128e-02 -3.903972506523132324e-01 -1.067559942603111267e-01 -7.532167434692382812e-02 1.319452077150344849e-01 -2.228046581149101257e-02 -4.372024238109588623e-01 -2.034663707017898560e-01 3.487038239836692810e-02 -1.462793648242950439e-01 -3.159655034542083740e-01 -1.151297912001609802e-01 1.612511090934276581e-02 1.563723944127559662e-02 9.799324721097946167e-02 -1.564307212829589844e-01 -2.608821094036102295e-01 -1.056047454476356506e-01 -1.968487948179244995e-01 -2.926324680447578430e-02 -2.223432250320911407e-02 3.933076858520507812e-01 -9.433029592037200928e-02 1.603616923093795776e-01 2.068688422441482544e-01 2.954963594675064087e-02 -6.615369766950607300e-02 -1.526840031147003174e-01 -1.529404968023300171e-01 -4.352717474102973938e-02 5.375060811638832092e-02
-1.828555315732955933e-01 7.217816077172756195e-03 -7.917848974466323853e-02 -1.314810216426849365e-01 5.555934458971023560e-02 1.561580505222082138e-02 3.958234563469886780e-02 -3.673503398895263672e-01 1.119658574461936951e-01 -1.695683300495147705e-01 -3.301048278808593750e-01 -3.481733798980712891e-01 -2.987059950828552246e-01 2.177989855408668518e-02 7.248041778802871704e-02 2.317379415035247803e-02 -7.162025570869445801e-02 -3.257600218057632446e-02 -1.418649405241012573e-01 -1.099113840609788895e-02 -2.066185921430587769e-01 -2.261591888964176178e-02 1.513454467058181763e-01 1.092459335923194885e-01 3.092062659561634064e-02 4.068911373615264893e-01 -1.762674897909164429e-01 2.377107292413711548e-01 1.684792637825012207e-01 -9.870987385511398315e-03 2.134631276130676270e-01 5.929039046168327332e-02
-4.992532357573509216e-02 -6.171973794698715210e-02 -7.079926133155822754e-02 -1.108327209949493408e-01 2.736220322549343109e-02 3.963865339756011963e-01 -3.438651561737060547e-02 -2.764314711093902588e-01 -1.570604145526885986e-01 -2.207777649164199829e-01 2.091449946165084839e-01 -1.185157895088195801e-01 -2.839800119400024414e-01 1.620894819498062134e-01 -1.475821435451507568e-01 2.322956770658493042e-01 -1.226421371102333069e-01 -2.236671000719070435e-01 -5.584826692938804626e-02 -1.605952531099319458e-01 -5.934735760092735291e-02 2.186276018619537354e-01 2.897692620754241943e-01 3.145202621817588806e-02 2.662166953086853027e-01 3.933532163500785828e-02 -1.357520371675491333e-01 -1.139986068010330200e-01 -1.217051688581705093e-02 2.516055405139923096e-01 1.436081677675247192e-01 9.435547143220901489e-02
-1.048786416649818420e-01 3.317681699991226196e-02 -3.397191464900970459e-01 -2.705982327461242676e-01 -6.624158471822738647e-02 1.297452151775360107e-01 -7.616394013166427612e-02 -5.804729647934436798e-03 -3.824628889560699463e-01 -1.701654493808746338e-01 -4.627734422683715820e-02 -7.338397204875946045e-02 -1.270083487033843994e-01 -1.864727884531021118e-01 2.038176953792572021e-01 1.689304597675800323e-02 -1.914224624633789062e-01 -3.823353648185729980e-01 4.653909057378768921e-02 9.160391986370086670e-02 -2.560573220252990723e-01 -1.922046244144439697e-01 1.546962112188339233e-01 8.113330602645874023e-02 2.826563119888305664e-01 -6.525241583585739136e-02 -2.550978660583496094e-01 -5.965025047771632671e-04 1.136494614183902740e-02 -5.485232546925544739e-02 -1.313625425100326538e-01 2.638591639697551727e-02
8.011196553707122803e-02 -1.939741820096969604e-01 -1.587668210268020630e-01 -4.970380663871765137e-02 -1.900688409805297852e-01 1.986429542303085327e-01 -1.160130798816680908e-01 -1.011957302689552307e-01 -7.088601589202880859e-02 -1.657174378633499146e-01 2.520988583564758301e-01 -4.931964352726936340e-02 -3.272966444492340088e-01 1.413433998823165894e-01 -7.328437268733978271e-02 5.577252805233001709e-02 -2.181421816349029541e-01 -3.027340173721313477e-01 -1.170309111475944519e-01 -2.425128817558288574e-01 -1.802470684051513672e-01 -3.001356311142444611e-02 2.874723374843597412e-01 -6.237280555069446564e-03 3.623728454113006592e-01 9.182752668857574463e-02 -2.084392011165618896e-01 1.128802224993705750e-01 7.088993210345506668e-03 2.234665006399154663e-01 -8.276441693305969238e-02 1.198085546493530273e-01
-1.784081384539604187e-02 -1.623712182044982910e-01 9.728391468524932861e-02 1.429627533070743084e-03 -3.061816282570362091e-02 1.848891526460647583e-01 -6.751141697168350220e-02 -9.283696301281452179e-03 -4.659447371959686279e-01 1.116076707839965820e-01 4.451611265540122986e-02 -1.631777584552764893e-01 -4.532217085361480713e-01 1.195482090115547180e-01 2.303484827280044556e-01 -7.972075790166854858e-02 6.904517859220504761e-02 2.225439064204692841e-02 -2.139174640178680420e-01 -2.430799454450607300e-01 -1.365701258182525635e-01 2.073756009340286255e-01 1.615594476461410522e-01 -9.252498298883438110e-02 9.765938669443130493e-02 1.032202690839767456e-01 -1.083753108978271484e-01 -2.690035700798034668e-01 -1.141498237848281860e-01 1.087140571326017380e-02 -1.814634948968887329e-01 -1.731814891099929810e-01
-4.126631021499633789e-01 -1.947458386421203613e-01 5.412941053509712219e-02 6.431506574153900146e-02 -8.855875581502914429e-02 -7.272547809407114983e-04 -1.990545094013214111e-01 -1.519328057765960693e-01 5.715592578053474426e-02 -1.354939583688974380e-02 -1.543466299772262573e-01 -2.251275479793548584e-01 -9.939245134592056274e-02 1.370765119791030884e-01 8.039253950119018555e-02 -1.935745030641555786e-01 1.202206984162330627e-01 -2.055818885564804077e-01 3.192684799432754517e-02 -2.007790952920913696e-01 1.466655433177947998e-01 2.526049613952636719e-01 1.868258565664291382e-01 -4.265347961336374283e-03 1.769715100526809692e-01 2.685451507568359375e-01 -2.878560423851013184e-01 1.316874176263809204e-01 1.570142358541488647e-01 5.016272421926259995e-03 1.752475798130035400e-01 -2.937511801719665527e-01
7.080079521983861923e-03 -2.556075453758239746e-01 -6.865057349205017090e-02 6.272277981042861938e-02 3.392610698938369751e-02 -6.802939344197511673e-03 1.678964495658874512e-01 -3.080968558788299561e-01 -8.259106427431106567e-02 -9.820352494716644287e-02 -2.047959417104721069e-01 -4.487230479717254639e-01 -4.413096606731414795e-01 9.278111904859542847e-02 -4.682279191911220551e-03 -8.419405668973922729e-02 -2.609860301017761230e-01 -1.083521768450737000e-01 -1.379478424787521362e-01 5.010396614670753479e-02 -3.700423836708068848e-01 9.855397045612335205e-02 5.886567756533622742e-02 -1.054557785391807556e-01 7.054872810840606689e-02 1.149443835020065308e-01 -4.181643202900886536e-02 -9.853609837591648102e-03 5.763920396566390991e-02 1.654132157564163208e-01 -1.247060671448707581e-01 5.030427873134613037e-02
3.748999536037445068e-02 -3.060445487499237061e-01 -2.550616264343261719e-01 5.981886386871337891e-02 4.653324186801910400e-02 -1.126351431012153625e-01 -9.821064025163650513e-02 2.440827190876007080e-01 1.521082967519760132e-01 -1.584603935480117798e-01 -2.455877959728240967e-01 -5.190480500459671021e-02 -1.990756243467330933e-01 6.959050148725509644e-02 4.564383998513221741e-02 2.337679825723171234e-02 -3.855251893401145935e-02 -2.366782277822494507e-01 -3.907200396060943604e-01 -2.273967862129211426e-01 1.172705143690109253e-01 5.355056375265121460e-02 8.381310105323791504e-02 2.979806363582611084e-01 1.861888468265533447e-01 1.679210811853408813e-01 -1.714999377727508545e-01 -1.535522192716598511e-02 8.296720683574676514e-02 -2.314391285181045532e-01 -9.622713923454284668e-02 2.394461035728454590e-01
-1.086961925029754639e-01 5.723178386688232422e-03 2.749847061932086945e-02 -2.701678574085235596e-01 -4.816191270947456360e-02 3.633799850940704346e-01 -1.216581612825393677e-01 -1.152784451842308044e-01 -1.069056466221809387e-01 -5.825933814048767090e-02 4.241893067955970764e-02 1.499844063073396683e-02 -4.122381508350372314e-01 -9.590642154216766357e-02 -2.190623432397842407e-02 -2.990725450217723846e-03 -1.760400086641311646e-01 -1.033653616905212402e-01 -2.602070569992065430e-02 -1.166909933090209961e-01 -2.369405776262283325e-01 -8.918747305870056152e-02 2.534100711345672607e-01 -2.225452661514282227e-02 1.283234804868698120e-01 1.651738137006759644e-01 -1.902172416448593140e-01 -1.604379266500473022e-01 2.609079182147979736e-01 1.325948536396026611e-01 -2.560802698135375977e-01 -3.373391330242156982e-01
-1.020019501447677612e-01 -3.238840997219085693e-01 -3.946698904037475586e-01 -7.097615301609039307e-02 1.284477710723876953e-01 2.750298753380775452e-02 -1.025175862014293671e-02 2.469159364700317383e-01 -2.457593530416488647e-01 -3.843142092227935791e-01 -3.432375490665435791e-01 4.420685023069381714e-02 -6.564449518918991089e-02 4.364020749926567078e-02 5.586310848593711853e-02 -1.576293492689728737e-03 -1.804236024618148804e-01 1.308517903089523315e-01 -4.567041993141174316e-02 -1.521327942609786987e-01 -1.224200353026390076e-01 1.825147271156311035e-01 -5.738255102187395096e-03 2.536531388759613037e-01 1.183517947793006897e-01 1.583619415760040283e-01 -1.983766704797744751e-01 -4.586052894592285156e-02 -9.328675270080566406e-02 1.973370462656021118e-02 -1.612751334905624390e-01 7.174123078584671021e-02
-1.048622801899909973e-01 -7.895688712596893311e-02 -3.297656476497650146e-01 -2.606337964534759521e-01 1.840858720242977142e-02 6.757298111915588379e-02 -9.135358780622482300e-02 -2.179155647754669189e-01 -3.925036787986755371e-01 7.221930474042892456e-02 -2.097090706229209900e-03 9.082566946744918823e-02 -2.134629935026168823e-01 -1.647221744060516357e-01 2.089081518352031708e-02 -3.628147020936012268e-02 -7.359655946493148804e-02 -2.914644479751586914e-01 1.597748249769210815e-01 1.700868010520935059e-01 -1.734999567270278931e-01 -2.835197933018207550e-02 1.896744817495346069e-01 -6.254978477954864502e-02 4.234908819198608398e-01 7.648315280675888062e-02 -2.426005452871322632e-01 -5.599498003721237183e-02 -6.002718582749366760e-02 1.147148832678794861e-01 1.327965408563613892e-01 -7.856819033622741699e-02
-1.123965233564376831e-01 -2.253407537937164307e-01 -5.204071849584579468e-02 1.285689026117324829e-01 3.867399692535400391e-02 2.127316221594810486e-02 -2.388074249029159546e-01 -2.709839725866913795e-03 -4.244435578584671021e-02 -8.161079138517379761e-02 -1.151113286614418030e-01 1.178634818643331528e-02 -3.336504399776458740e-01 -2.131280116736888885e-02 3.665107786655426025e-01 -2.270154207944869995e-01 -1.447210907936096191e-01 -1.405584812164306641e-01 -6.321342289447784424e-02 -1.080161333084106445e-01 2.156418561935424805e-02 4.640452563762664795e-02 1.568387746810913086e-01 2.066203355789184570e-01 1.484109759330749512e-01 1.499407645314931870e-02 -2.761244475841522217e-01 -1.940843015909194946e-01 1.957096159458160400e-02 4.560623690485954285e-02 -4.963473975658416748e-01 -1.661647409200668335e-01
-1.706001162528991699e-01 -3.663640618324279785e-01 -2.058293372392654419e-01 1.403069775551557541e-02 1.320555806159973145e-01 -1.269932743161916733e-02 7.161350548267364502e-02 -2.817388856783509254e-03 4.114132001996040344e-02 -2.092436105012893677e-01 -2.194565534591674805e-01 1.676644980907440186e-01 -5.509386211633682251e-02 -8.269690722227096558e-02 1.511860489845275879e-01 2.283274680376052856e-01 -2.187002152204513550e-01 3.537052543833851814e-03 -1.452208012342453003e-01 -1.300585120916366577e-01 1.563290059566497803e-01 1.551981866359710693e-01 1.459303051233291626e-01 -2.940612733364105225e-01 3.054909408092498779e-01 3.424189388751983643e-01 -1.806114017963409424e-01 -7.945549488067626953e-02 2.019409090280532837e-01 9.858661144971847534e-02 4.529210925102233887e-02 1.433944553136825562e-01
-1.175457909703254700e-01 5.710007995367050171e-02 1.219669282436370850e-01 -1.476472318172454834e-01 -7.585778832435607910e-02 1.483256965875625610e-01 -2.234035432338714600e-01 -1.045120209455490112e-01 -3.708131313323974609e-01 -9.181518852710723877e-02 5.015304312109947205e-02 -1.575604379177093506e-01 -3.628465831279754639e-01 -8.026137948036193848e-02 1.895840279757976532e-02 2.568466365337371826e-01 -3.799421787261962891e-01 -8.038553595542907715e-02 3.563584014773368835e-02 -1.277936995029449463e-02 -1.967130452394485474e-01 -1.350042968988418579e-01 3.093275427818298340e-01 6.494492292404174805e-02 1.781165152788162231e-01 -7.977557182312011719e-02 -2.273249924182891846e-01 1.782673597335815430e-01 -1.174107119441032410e-01 1.046931594610214233e-01 -1.559144407510757446e-01 1.680748350918292999e-02
-1.158936172723770142e-01 -3.073433637619018555e-01 -8.074463158845901489e-02 -6.073531135916709900e-02 1.085489839315414429e-01 -1.202286407351493835e-01 -1.392876952886581421e-01 -1.903369426727294922e-01 -3.624255657196044922e-01 1.969124823808670044e-01 -9.430828690528869629e-02 -2.118278890848159790e-01 -3.000229299068450928e-01 7.647096365690231323e-02 1.573629081249237061e-01 -1.310165673494338989e-01 5.833241716027259827e-02 -8.511590957641601562e-02 -2.491514235734939575e-01 -1.387686580419540405e-01 1.329150646924972534e-01 2.028856426477432251e-01 -6.485430896282196045e-02 -8.997797220945358276e-02 2.042879536747932434e-02 1.017751172184944153e-01 -2.742945253849029541e-01 -4.083289504051208496e-01 4.213868826627731323e-02 -2.628389047458767891e-03 -8.709974586963653564e-02 -1.145653277635574341e-01
4.555706679821014404e-02 -1.120624989271163940e-01 -2.694514691829681396e-01 1.570455543696880341e-02 -4.675090312957763672e-02 1.341031193733215332e-01 4.049750417470932007e-02 -1.995637118816375732e-01 -2.562900073826313019e-02 3.911632671952247620e-02 9.879255294799804688e-02 -7.049962412565946579e-03 -1.811657547950744629e-01 6.635164469480514526e-02 -8.399575948715209961e-02 1.375045627355575562e-01 -1.788470298051834106e-01 -1.676416844129562378e-01 -2.205947646871209145e-03 9.500266052782535553e-03 -2.064801454544067383e-01 9.236942231655120850e-02 6.611164212226867676e-01 1.095089763402938843e-01 3.574751615524291992e-01 1.639211922883987427e-01 -8.603983372449874878e-02 -1.607806421816349030e-03 -1.283843349665403366e-02 2.084611058235168457e-01 9.793613106012344360e-02 1.717545092105865479e-03
-8.462826162576675415e-02 3.967821598052978516e-02 -1.846310198307037354e-01 4.438518360257148743e-02 -2.560852169990539551e-01 1.284098774194717407e-01 1.713669672608375549e-02 -2.720694243907928467e-01 -3.904499411582946777e-01 9.679117798805236816e-02 9.663102775812149048e-02 -6.770976632833480835e-02 -1.960840076208114624e-01 9.605618566274642944e-02 1.355048269033432007e-02 8.608161658048629761e-02 -5.458128079771995544e-02 -2.777104675769805908e-01 1.753784343600273132e-02 -1.483426690101623535e-01 -1.046622544527053833e-01 3.022456914186477661e-02 3.151439428329467773e-01 1.256591677665710449e-01 3.978598713874816895e-01 -2.242198446765542030e-03 -2.599143385887145996e-01 -1.567985117435455322e-01 -1.425491273403167725e-01 1.165730506181716919e-01 -1.633139252662658691e-01 1.655329763889312744e-01
-2.566514611244201660e-01 -2.162056714296340942e-01 -2.359823137521743774e-01 -5.968173220753669739e-02 1.042662635445594788e-01 1.981925591826438904e-02 -2.906773686408996582e-01 -2.289092354476451874e-02 -8.615341037511825562e-02 2.269242703914642334e-01 -1.016618162393569946e-01 -1.041264533996582031e-01 -3.303351402282714844e-01 1.056177616119384766e-01 2.654424011707305908e-01 -8.285184204578399658e-02 -2.001601457595825195e-01 9.617878496646881104e-02 -1.617023535072803497e-02 -3.295569121837615967e-02 -3.196483850479125977e-02 1.784170418977737427e-01 -5.459850654006004333e-03 1.140688359737396240e-01 8.783418685197830200e-02 1.436069160699844360e-01 -2.935746610164642334e-01 -2.522749304771423340e-01 -1.434897780418395996e-01 3.494106605648994446e-02 -3.406922221183776855e-01 -2.038463652133941650e-01
-2.434349805116653442e-01 6.739420443773269653e-02 -2.964344918727874756e-01 3.999137505888938904e-02 -7.112812995910644531e-02 8.665053546428680420e-02 -9.900034219026565552e-02 -1.859107315540313721e-01 -7.106580585241317749e-02 -6.314631551504135132e-02 1.931399405002593994e-01 -1.889442950487136841e-01 -3.935486972332000732e-01 3.183997049927711487e-02 -3.011671826243400574e-02 1.456563919782638550e-01 -3.033948540687561035e-01 -1.997468173503875732e-01 -3.061604797840118408e-01 5.667943507432937622e-02 -2.002068161964416504e-01 1.297732442617416382e-02 2.827570438385009766e-01 6.007652729749679565e-02 2.145140618085861206e-02 1.674417257308959961e-01 -2.272767871618270874e-01 1.183537170290946960e-01 -2.052618563175201416e-01 1.485464423894882202e-01 -7.779712975025177002e-02 1.123355925083160400e-01
-1.944222748279571533e-01 -2.587157189846038818e-01 -2.214557230472564697e-01 4.162263358011841774e-04 7.267660647630691528e-02 -3.242987096309661865e-01 -5.817456170916557312e-02 6.623514741659164429e-02 -1.020393073558807373e-01 -8.795306831598281860e-02 1.316439919173717499e-02 -2.470747679471969604e-01 -4.651926457881927490e-02 4.059002175927162170e-02 3.199795484542846680e-01 -2.662269175052642822e-01 -2.393403351306915283e-01 -5.444214120507240295e-02 9.218002110719680786e-02 -1.929335445165634155e-01 -2.663511633872985840e-01 1.925149559974670410e-01 -1.120312288403511047e-01 1.023759320378303528e-01 2.637373507022857666e-01 1.318558007478713989e-01 4.146138206124305725e-03 -3.339162096381187439e-03 -1.970079354941844940e-02 -8.279550820589065552e-02 -3.487283885478973389e-01 -1.368447244167327881e-01
-2.164214700460433960e-01 -5.296840518712997437e-02 -1.684532165527343750e-01 -7.514289766550064087e-02 1.224633753299713135e-01 -9.083686769008636475e-02 -1.879055798053741455e-01 -3.470409512519836426e-01 -1.337057203054428101e-01 9.888661652803421021e-02 -8.419660478830337524e-02 -3.112738020718097687e-02 -5.118966102600097656e-01 -2.054659277200698853e-01 2.322543784976005554e-02 1.362638454884290695e-02 -9.033639729022979736e-02 8.390890806913375854e-02 -3.137219250202178955e-01 -1.637475341558456421e-01 -3.719386085867881775e-02 -1.231980621814727783e-01 -3.031082451343536377e-02 2.521154284477233887e-02 3.127184808254241943e-01 -1.331971585750579834e-02 -1.289910674095153809e-01 -1.429166793823242188e-01 2.860133945941925049e-01 7.698225229978561401e-02 -1.205419674515724182e-01 -2.827720902860164642e-02
8.527027815580368042e-02 6.581355631351470947e-02 -4.038140773773193359e-01 9.000977873802185059e-02 -9.584033489227294922e-02 -4.457972571253776550e-02 1.254892535507678986e-02 -1.918601095676422119e-01 -2.043698579072952271e-01 -1.372807472944259644e-01 -8.412262052297592163e-02 -5.064716935157775879e-02 -2.714396119117736816e-01 -2.121195895597338676e-03 5.467801094055175781e-01 -1.395099759101867676e-01 -2.865075506269931793e-02 -1.526583731174468994e-01 -9.348183125257492065e-02 -1.068923547863960266e-01 -1.802215576171875000e-01 6.747756153345108032e-02 3.251801431179046631e-01 -9.002780169248580933e-02 5.657233670353889465e-02 3.726409375667572021e-02 -1.177925840020179749e-01 3.760441439226269722e-03 -1.193802654743194580e-01 8.452592045068740845e-02 -5.617345869541168213e-02 2.617608010768890381e-01
-2.822288870811462402e-01 6.274431943893432617e-03 -3.316675722599029541e-01 6.308237463235855103e-02 -6.925383955240249634e-02 2.041770331561565399e-02 -5.583150684833526611e-02 8.391576819121837616e-03 -3.772631883621215820e-01 -2.265643626451492310e-01 3.268033862113952637e-01 2.837669290602207184e-02 -1.848000586032867432e-01 -1.532420814037322998e-01 1.575547605752944946e-01 -1.107314452528953552e-01 1.224439889192581177e-01 -2.052996456623077393e-01 -5.846634134650230408e-02 -1.961243338882923126e-02 -1.903135776519775391e-01 -1.071505025029182434e-01 2.421545982360839844e-01 2.197972387075424194e-01 2.734973132610321045e-01 1.307719349861145020e-01 -6.362118571996688843e-02 -2.268634140491485596e-01 -9.790855646133422852e-02 1.706524491310119629e-01 1.411881204694509506e-02 -4.740670789033174515e-03
-1.371437311172485352e-01 -2.569144964218139648e-01 -3.313630819320678711e-01 -1.302350908517837524e-01 -1.070818826556205750e-01 2.508024573326110840e-01 -2.237653918564319611e-02 -1.441843509674072266e-01 -1.119330152869224548e-01 -1.454476267099380493e-01 6.015046313405036926e-02 -1.981074176728725433e-02 -1.508070528507232666e-01 -1.266708523035049438e-01 1.297841817140579224e-01 -1.600017398595809937e-01 3.962138667702674866e-02 -2.945395410060882568e-01 -7.665652781724929810e-02 2.835091948509216309e-02 -2.471367567777633667e-01 -4.157358780503273010e-02 2.831078767776489258e-01 1.929809600114822388e-01 2.058845162391662598e-01 1.029928103089332581e-01 -1.691946983337402344e-01 2.063841558992862701e-02 -1.432542223483324051e-02 4.189135730266571045e-01 1.888296455144882202e-01 7.238278537988662720e-02
-1.749893277883529663e-01 -8.496722579002380371e-02 -3.299616575241088867e-01 -1.882782429456710815e-01 -1.565376371145248413e-01 1.861813366413116455e-01 -2.576237730681896210e-02 -1.534134447574615479e-01 -1.620480120182037354e-01 -1.027206853032112122e-01 1.018358245491981506e-01 1.688331179320812225e-02 -2.539936900138854980e-01 -1.805046200752258301e-01 1.886308640241622925e-01 1.005053594708442688e-01 -1.371290534734725952e-01 -3.770806193351745605e-01 -2.085759788751602173e-01 6.037574261426925659e-02 -2.061919718980789185e-01 6.263639777898788452e-02 2.220336049795150757e-01 -4.123768955469131470e-02 2.072482556104660034e-01 1.487929373979568481e-01 2.813676837831735611e-03 8.436451107263565063e-02 -7.316320389509201050e-02 1.790541559457778931e-01 3.591096699237823486e-01 -7.354990113526582718e-03
-2.623728513717651367e-01 -1.724567860364913940e-01 -8.605258166790008545e-02 -2.398493140935897827e-01 2.863406240940093994e-01 -1.956015825271606445e-02 1.871867477893829346e-02 -7.601546496152877808e-02 -9.722809493541717529e-02 4.803293943405151367e-02 -1.109537761658430099e-02 2.598205953836441040e-02 -2.056950628757476807e-01 -2.236434966325759888e-01 4.435692727565765381e-01 1.077717915177345276e-01 -1.945155262947082520e-01 1.367830187082290649e-01 9.691432118415832520e-03 -6.654985249042510986e-02 -2.060389071702957153e-01 -1.224580407142639160e-02 3.137549385428428650e-02 1.287876511923968792e-03 2.546238005161285400e-01 1.872476786375045776e-01 -2.855710387229919434e-01 -2.456571534276008606e-02 -1.069384440779685974e-01 4.001279175281524658e-02 -3.575272560119628906e-01 -8.462647348642349243e-02
1.096764951944351196e-01 7.434300333261489868e-02 -1.292497366666793823e-01 -1.479212045669555664e-01 -7.491686195135116577e-02 3.035286068916320801e-02 -1.764044612646102905e-01 -1.301406323909759521e-01 -2.490162551403045654e-01 1.638024747371673584e-01 -8.668574690818786621e-02 -2.569016218185424805e-01 -1.442092359066009521e-01 2.021749615669250488e-01 -5.916586145758628845e-02 6.105171144008636475e-02 -2.253571897745132446e-01 -1.449531167745590210e-01 -9.181568026542663574e-02 -7.173847407102584839e-02 -3.448784947395324707e-01 2.706528902053833008e-01 3.288412690162658691e-01 -1.262998431921005249e-01 2.425577789545059204e-01 1.971604302525520325e-02 -8.276190608739852905e-03 -1.276751607656478882e-01 1.628497689962387085e-01 3.155043721199035645e-01 1.005247384309768677e-01 2.111875265836715698e-01
-3.196004033088684082e-01 -2.325817197561264038e-01 -3.585453629493713379e-01 4.746893793344497681e-02 2.264880016446113586e-02 -6.713435985147953033e-03 -1.533164978027343750e-01 5.414815619587898254e-02 -1.005830094218254089e-01 -4.877163767814636230e-01 -3.250900506973266602e-01 2.510085105895996094e-01 -1.443713307380676270e-01 -8.757303655147552490e-02 -4.259237274527549744e-02 1.555787175893783569e-01 -6.674222648143768311e-02 -1.606675051152706146e-02 -7.236636430025100708e-02 -1.630541309714317322e-02 -3.353739529848098755e-02 4.317277669906616211e-02 2.449851632118225098e-01 5.041469633579254150e-02 1.947540193796157837e-01 1.221727356314659119e-01 -1.634050160646438599e-01 5.413847416639328003e-02 5.506229400634765625e-02 1.470164358615875244e-01 -6.774488836526870728e-02 1.651282906532287598e-01
4.777052998542785645e-02 -1.480123102664947510e-01 -2.928444147109985352e-01 -5.802278965711593628e-02 -7.665432989597320557e-02 2.095170021057128906e-01 -3.847536444664001465e-02 -2.089784294366836548e-02 -1.810248792171478271e-01 -3.000345230102539062e-01 1.705312877893447876e-01 -3.539628386497497559e-01 -1.013853996992111206e-01 -7.496445626020431519e-02 7.815790362656116486e-03 1.317063421010971069e-01 -1.669903397560119629e-01 -9.236614406108856201e-02 -1.217691376805305481e-01 8.558714389801025391e-02 -1.275360137224197388e-01 2.141046226024627686e-01 1.348249167203903198e-01 2.553286403417587280e-02 3.314558565616607666e-01 2.963252961635589600e-01 3.105573356151580811e-02 -3.813526406884193420e-02 1.778684854507446289e-01 3.804601132869720459e-01 4.849763214588165283e-02 -7.869108021259307861e-02
-1.578875184059143066e-01 -1.233970001339912415e-01 -8.949027955532073975e-02 1.096586361527442932e-01 1.352828443050384521e-01 1.255521774291992188e-01 -1.022645011544227600e-01 -2.250843942165374756e-01 -1.672752350568771362e-01 3.310468792915344238e-02 -2.988488376140594482e-01 3.048993460834026337e-02 -6.474670022726058960e-02 -4.426719620823860168e-03 3.033479154109954834e-01 -7.619183510541915894e-02 -2.310564517974853516e-01 -7.290706038475036621e-02 -2.993760704994201660e-01 9.911594912409782410e-03 1.403094530105590820e-01 1.354230493307113647e-01 2.340788096189498901e-01 2.623783946037292480e-01 -2.454051355016417801e-05 3.048817068338394165e-02 -4.334726333618164062e-01 -1.128227710723876953e-01 -1.331041157245635986e-01 1.460763067007064819e-01 -2.107197046279907227e-01 -1.678344458341598511e-01
-2.175998538732528687e-01 -2.444380149245262146e-02 4.925960674881935120e-02 -1.003432199358940125e-01 8.864198625087738037e-02 -1.450528651475906372e-01 -1.001487970352172852e-01 -1.421613991260528564e-01 -4.001361876726150513e-02 4.927489161491394043e-02 5.257485806941986084e-02 -2.852855324745178223e-01 -3.073168694972991943e-01 2.523924224078655243e-02 1.601006388664245605e-01 3.337902203202247620e-02 -1.138144806027412415e-01 5.885155126452445984e-02 -1.794967502355575562e-01 -4.906859099864959717e-01 -5.886081978678703308e-02 3.607420995831489563e-02 1.182596161961555481e-01 8.670850843191146851e-02 2.348988205194473267e-01 2.609424591064453125e-01 -1.204047277569770813e-01 -1.173125803470611572e-01 4.667209088802337646e-02 -3.452603816986083984e-01 -2.677032649517059326e-01 -1.007841005921363831e-01
-1.375626921653747559e-01 -7.686135172843933105e-02 -1.185464784502983093e-01 -2.159187644720077515e-01 -1.486600190401077271e-01 2.880592048168182373e-01 1.080896928906440735e-01 1.027537882328033447e-01 -1.065144315361976624e-01 2.147607356309890747e-01 -8.779939264059066772e-02 -1.899078935384750366e-01 -1.452700793743133545e-01 1.891056597232818604e-01 2.754553258419036865e-01 1.681232899427413940e-01 -1.895764470100402832e-01 2.556534856557846069e-02 -2.265452742576599121e-01 -1.983617059886455536e-02 4.131438955664634705e-02 9.345374256372451782e-02 3.203996121883392334e-01 4.268694818019866943e-01 2.924576699733734131e-01 4.156350716948509216e-02 -5.656570568680763245e-02 -1.699281781911849976e-01 4.325404763221740723e-02 9.526253491640090942e-02 -8.686166256666183472e-02 -5.899497494101524353e-02
-3.321554362773895264e-01 -1.055410802364349365e-01 -2.101899236440658569e-01 6.140703707933425903e-02 -7.561328262090682983e-02 -3.204847127199172974e-02 -2.288400530815124512e-01 -9.065748192369937897e-03 7.105462998151779175e-02 -3.152620196342468262e-01 9.444064646959304810e-02 -8.050788193941116333e-02 1.034917077049612999e-03 1.176143214106559753e-01 1.051205843687057495e-01 1.539117693901062012e-01 -1.650559455156326294e-01 1.535068750381469727e-01 -1.871317028999328613e-01 -1.777002215385437012e-01 -1.042072102427482605e-01 1.448868662118911743e-01 2.689236998558044434e-01 -4.599314182996749878e-02 2.848559021949768066e-01 -2.172556333243846893e-02 -3.743949830532073975e-01 -4.704087972640991211e-02 -3.910565003752708435e-02 1.528817266225814819e-01 1.069361045956611633e-01 -3.448901772499084473e-01
-1.450812816619873047e-01 1.744446307420730591e-01 -2.667150199413299561e-01 -1.432867795228958130e-01 -1.228180378675460815e-01 -2.181330174207687378e-01 2.046905308961868286e-01 1.301238834857940674e-01 -4.535728693008422852e-01 -1.208248585462570190e-01 -1.556268781423568726e-01 -1.295433938503265381e-01 -2.786013185977935791e-01 4.131476208567619324e-02 -1.620336174964904785e-01 1.249993965029716492e-01 -2.245888411998748779e-01 -2.551563680171966553e-01 -1.727708280086517334e-01 -1.856266260147094727e-01 2.001339197158813477e-02 4.416769742965698242e-02 -2.397609502077102661e-02 -9.751762449741363525e-02 1.152916327118873596e-01 2.831057906150817871e-01 -2.055404484272003174e-01 -1.293291598558425903e-01 1.957315392792224884e-02 4.786196723580360413e-02 4.359912127256393433e-02 -5.954531580209732056e-02
-5.244201049208641052e-02 -3.054959699511528015e-02 -1.252285242080688477e-01 8.368925750255584717e-02 1.724852323532104492e-01 -8.022283017635345459e-02 -2.004024535417556763e-01 -1.475741118192672729e-01 2.318360470235347748e-02 1.161008700728416443e-02 -2.488002181053161621e-02 6.487794965505599976e-02 -4.392159581184387207e-01 -1.231279075145721436e-01 4.416525363922119141e-02 4.515628516674041748e-01 -1.049714460968971252e-01 6.686881929636001587e-02 -2.642296254634857178e-01 -4.129007160663604736e-01 -9.928526729345321655e-02 1.195909306406974792e-01 -6.958679109811782837e-02 8.050572872161865234e-02 2.647740840911865234e-01 3.204232454299926758e-02 -1.299565434455871582e-01 -6.407612562179565430e-02 -4.437695816159248352e-02 2.064123153686523438e-01 -1.672606468200683594e-01 1.083745807409286499e-02
3.357267007231712341e-02 -8.423728495836257935e-02 -8.424856700003147125e-03 -2.233824282884597778e-01 -1.171547174453735352e-01 -1.456001549959182739e-01 -3.021994046866893768e-02 -2.100385166704654694e-02 -2.747532725334167480e-01 -1.301753371953964233e-01 -2.844632863998413086e-01 -4.432467222213745117e-01 -3.102282807230949402e-02 7.095986604690551758e-02 1.648976653814315796e-01 1.942309588193893433e-01 -7.554704323410987854e-03 -4.303787648677825928e-02 -2.215141654014587402e-01 1.704151034355163574e-01 -2.576010525226593018e-01 2.268851101398468018e-01 1.936929225921630859e-01 1.641369760036468506e-01 2.825561165809631348e-01 -4.929068498313426971e-03 -2.063932269811630249e-01 -2.727776020765304565e-02 -1.854464411735534668e-01 9.529446065425872803e-02 -1.892104744911193848e-01 -1.391524798236787319e-03
5.443144962191581726e-02 8.147565275430679321e-02 -3.719510138034820557e-01 -6.230875849723815918e-02 2.710678577423095703e-01 2.305288985371589661e-02 1.439671870321035385e-02 -1.131910309195518494e-01 -2.264809757471084595e-01 2.580397948622703552e-02 -2.066187709569931030e-01 1.458467822521924973e-02 2.935050241649150848e-02 6.202313117682933807e-03 2.150601148605346680e-01 4.193941876292228699e-02 -1.989982575178146362e-01 -3.477416932582855225e-02 2.900581359863281250e-01 -2.522085905075073242e-01 2.472961544990539551e-01 1.354833543300628662e-01 2.355057895183563232e-01 1.491904705762863159e-01 2.920294106006622314e-01 -1.003396958112716675e-01 -3.276079893112182617e-01 -5.562096461653709412e-02 1.605727225542068481e-01 1.202951967716217041e-01 1.398986726999282837e-01 -7.737282663583755493e-02
-1.361465156078338623e-01 -2.541958689689636230e-01 -2.292628884315490723e-01 -2.197886556386947632e-01 2.141333073377609253e-01 4.511842876672744751e-02 6.119538098573684692e-02 1.291457116603851318e-01 3.268348798155784607e-02 -3.688624203205108643e-01 -9.880780428647994995e-02 3.620004653930664062e-02 -1.225905865430831909e-01 1.235677823424339294e-01 5.172165855765342712e-02 1.067633181810379028e-01 -1.390103697776794434e-01 3.000981360673904419e-02 -4.264533147215843201e-02 -7.013439387083053589e-02 2.108063250780105591e-01 2.617737054824829102e-01 6.875882297754287720e-02 -1.432380080223083496e-01 3.697027266025543213e-01 2.461013197898864746e-01 -3.387796282768249512e-01 -1.323202550411224365e-01 1.220209747552871704e-01 -1.029832363128662109e-01 9.855421632528305054e-02 1.587145328521728516e-01
-2.325577437877655029e-01 -1.234010681509971619e-01 1.885276883840560913e-01 -1.750466972589492798e-02 2.288503050804138184e-01 -2.850123047828674316e-01 3.528888896107673645e-02 -5.356387048959732056e-02 -1.439918428659439087e-01 -1.678063124418258667e-01 3.480601683259010315e-02 3.492267429828643799e-02 -1.276092082262039185e-01 2.417829930782318115e-01 2.931448630988597870e-02 -1.761984080076217651e-01 -2.469033002853393555e-01 -1.558512449264526367e-02 2.845760881900787354e-01 -2.185846567153930664e-01 -3.045010864734649658e-01 1.287421137094497681e-01 1.445451229810714722e-01 2.100845426321029663e-01 2.681497037410736084e-01 1.987634748220443726e-01 -2.301648557186126709e-01 -2.211353033781051636e-01 -1.639616675674915314e-02 -1.422791648656129837e-02 -1.223826259374618530e-01 7.823908329010009766e-02
-8.122559520415961742e-04 7.077259942889213562e-03 -2.210581749677658081e-01 1.123566627502441406e-01 2.157045453786849976e-01 3.453670442104339600e-02 -2.403946816921234131e-01 -7.602006942033767700e-02 -3.196415305137634277e-01 -1.969855278730392456e-01 1.296722739934921265e-01 -3.240698575973510742e-02 -2.314340025186538696e-01 -4.668784886598587036e-02 4.169549793004989624e-02 -7.189133018255233765e-02 -3.365979790687561035e-01 -2.340886145830154419e-01 9.316427260637283325e-02 -2.813115715980529785e-01 -1.089227721095085144e-01 2.923353910446166992e-01 1.742440015077590942e-01 -2.257207632064819336e-01 4.508299753069877625e-02 -2.341453172266483307e-02 -1.444275677204132080e-01 7.219748198986053467e-02 1.262540668249130249e-01 2.792101912200450897e-02 2.360223084688186646e-01 -2.646806836128234863e-01
-1.080843433737754822e-01 5.006168782711029053e-02 -2.083375304937362671e-01 -1.652194559574127197e-02 -1.859784871339797974e-02 2.855497300624847412e-01 -1.602191030979156494e-01 -1.915410459041595459e-01 -3.277153968811035156e-01 -1.669981330633163452e-01 -1.799131631851196289e-01 1.915191262960433960e-01 -2.016680985689163208e-01 -1.615158170461654663e-01 5.495519563555717468e-02 -1.725889295339584351e-01 3.403817303478717804e-03 -2.495247572660446167e-01 -5.953859537839889526e-02 -5.541325360536575317e-02 -3.203589916229248047e-01 1.011980921030044556e-01 3.680907487869262695e-01 3.734770417213439941e-02 2.413590252399444580e-01 1.552699208259582520e-01 -1.280218213796615601e-01 -2.659871429204940796e-02 -1.369814388453960419e-02 1.925516724586486816e-01 1.965211182832717896e-01 -1.581721473485231400e-03
-2.830634638667106628e-02 1.102598235011100769e-01 -1.099619865417480469e-01 2.743650414049625397e-02 -1.026826649904251099e-01 -5.906278267502784729e-02 -1.842693835496902466e-01 -3.538729846477508545e-01 -1.122630313038825989e-01 -2.521978132426738739e-02 1.373304519802331924e-02 9.593390673398971558e-02 -4.466311633586883545e-01 5.434808507561683655e-02 8.895462006330490112e-02 2.458277046680450439e-01 -6.072852015495300293e-02 -4.661347568035125732e-01 -9.785699658095836639e-04 -2.180345654487609863e-01 -1.350973099470138550e-01 2.566631734371185303e-01 1.260979026556015015e-01 1.619849801063537598e-01 2.884424664080142975e-02 1.571782678365707397e-01 -7.123699784278869629e-02 -1.979317312361672521e-05 3.544776514172554016e-02 2.673512697219848633e-01 1.615579240024089813e-02 9.587863087654113770e-02
-2.478822916746139526e-01 6.012612208724021912e-02 -8.274232596158981323e-02 -3.118219971656799316e-02 -5.351669341325759888e-02 -2.199316769838333130e-02 4.739764705300331116e-02 -4.050991497933864594e-03 -1.100516766309738159e-01 -2.755695395171642303e-02 -4.576212540268898010e-02 -1.212683022022247314e-01 -2.675667107105255127e-01 -2.774413526058197021e-01 -4.253740981221199036e-02 -6.395816057920455933e-02 -4.168575108051300049e-01 -2.504552900791168213e-01 -2.197434008121490479e-01 -2.458757907152175903e-02 -4.355130493640899658e-01 -8.084949851036071777e-02 1.303574442863464355e-01 2.071009427309036255e-01 1.833023875951766968e-01 1.760301440954208374e-01 -1.418021619319915771e-01 1.085001137107610703e-02 3.755499795079231262e-02 1.059538498520851135e-01 -2.694421112537384033e-01 1.607592403888702393e-01
-1.936319619417190552e-01 8.694507926702499390e-02 -2.822555899620056152e-01 1.105539426207542419e-01 -8.359552174806594849e-02 -8.279646933078765869e-02 -1.389887779951095581e-01 -2.792562842369079590e-01 -7.205561548471450806e-02 -2.802462317049503326e-02 1.246227473020553589e-01 -1.955469548702239990e-01 -1.156704127788543701e-01 -2.486859411001205444e-01 5.277958139777183533e-02 -3.231916204094886780e-02 -1.668373942375183105e-01 -8.265480399131774902e-02 -2.170588672161102295e-01 -6.007639225572347641e-03 -1.870831698179244995e-01 -5.038160458207130432e-02 2.493445128202438354e-01 2.103576660156250000e-01 4.197896122932434082e-01 3.596134483814239502e-02 -2.936403453350067139e-01 9.931483119726181030e-02 2.325718551874160767e-01 9.459844976663589478e-02 -1.362361460924148560e-01 1.792422533035278320e-01
-4.017413556575775146e-01 -1.757051944732666016e-01 -2.720806300640106201e-01 -2.394869178533554077e-01 1.386702060699462891e-01 2.825292758643627167e-02 4.901917278766632080e-02 -1.003451421856880188e-01 3.714069351553916931e-02 -2.033485174179077148e-01 -2.793385684490203857e-01 -6.187592074275016785e-02 -2.923397347331047058e-02 3.469603508710861206e-02 -1.048959344625473022e-01 1.707087606191635132e-01 -3.926624357700347900e-01 -5.998728051781654358e-02 -1.221546977758407593e-01 -7.944454252719879150e-02 -7.495459169149398804e-02 1.136644035577774048e-01 2.543466165661811829e-02 -2.818656861782073975e-01 3.058548644185066223e-02 3.140020668506622314e-01 -2.925091981887817383e-01 -1.913618296384811401e-02 -8.855727314949035645e-02 -3.295473381876945496e-02 3.538559004664421082e-02 6.139096245169639587e-02
-3.156447410583496094e-01 7.696937024593353271e-02 -2.534569501876831055e-01 -1.328551024198532104e-01 5.981359630823135376e-02 -1.531414985656738281e-01 -8.640040457248687744e-02 1.231758520007133484e-01 -3.713316023349761963e-01 -1.133145391941070557e-01 -7.932849973440170288e-02 -1.046047061681747437e-01 -2.689318060874938965e-01 7.366238534450531006e-02 -3.360955417156219482e-02 4.254617169499397278e-02 -3.199728429317474365e-01 1.674101352691650391e-01 -2.901580333709716797e-01 -1.576403677463531494e-01 6.333600729703903198e-02 4.607873409986495972e-02 -1.063886880874633789e-01 3.605390340089797974e-02 1.060822531580924988e-01 2.627178728580474854e-01 2.951806038618087769e-02 -2.267733067274093628e-01 -4.453253000974655151e-02 1.058135479688644409e-01 2.124953866004943848e-01 2.551933526992797852e-01
-7.607314735651016235e-02 -1.568569391965866089e-01 -2.965369224548339844e-01 -2.217822819948196411e-01 5.832240357995033264e-02 3.796348348259925842e-02 1.008396744728088379e-01 -2.106683701276779175e-01 2.518001385033130646e-02 -1.625354588031768799e-01 2.320387959480285645e-02 -3.367347121238708496e-01 -4.271244704723358154e-01 2.223271429538726807e-01 -1.366362255066633224e-02 1.218127608299255371e-01 -1.987805664539337158e-01 -1.309318095445632935e-01 -1.027724891901016235e-01 1.152807921171188354e-01 -3.369404971599578857e-01 6.580925732851028442e-02 5.296487733721733093e-02 -3.106854669749736786e-02 2.468546926975250244e-01 4.050631076097488403e-02 -9.666792303323745728e-02 1.890255361795425415e-01 1.224579811096191406e-01 2.311850190162658691e-01 7.607536017894744873e-02 3.467737883329391479e-02
-1.665852963924407959e-01 -9.220945835113525391e-02 -2.678959071636199951e-01 -1.064259633421897888e-01 -1.663483381271362305e-01 2.609075903892517090e-01 -1.111976653337478638e-01 -2.128204330801963806e-02 -2.982162833213806152e-01 -1.536795496940612793e-01 8.121207356452941895e-02 3.512350469827651978e-02 -2.695341706275939941e-01 8.045165799558162689e-03 -6.920292228460311890e-02 4.432229697704315186e-02 -1.157355308532714844e-01 -3.547784984111785889e-01 -6.737522035837173462e-02 -1.076645124703645706e-02 -2.789337933063507080e-01 9.391933679580688477e-02 3.393007218837738037e-01 4.419956356287002563e-02 2.793740332126617432e-01 1.612120307981967926e-02 2.662288211286067963e-02 -1.428635418415069580e-01 -1.113608852028846741e-01 3.185852468013763428e-01 5.363197252154350281e-02 9.175683557987213135e-02
-2.762454450130462646e-01 -2.181966304779052734e-01 -1.442020237445831299e-01 -6.366703659296035767e-02 1.377806365489959717e-01 1.309116035699844360e-01 -6.169405207037925720e-02 -2.134295180439949036e-02 5.786499008536338806e-02 1.415764074772596359e-02 -2.606525421142578125e-01 2.765817195177078247e-02 -3.638209700584411621e-01 -9.023320861160755157e-03 3.313515186309814453e-01 -8.004849404096603394e-02 -1.660840809345245361e-01 6.632783263921737671e-02 -1.054308414459228516e-01 -1.727986708283424377e-02 1.152885779738426208e-01 1.969945579767227173e-01 9.150598943233489990e-02 1.759995967149734497e-01 1.954466402530670166e-01 2.571115503087639809e-03 -4.070077836513519287e-01 -2.205586433410644531e-01 -8.674062788486480713e-02 -5.343575403094291687e-02 -2.910617589950561523e-01 -8.658421784639358521e-02
5.375380441546440125e-02 -1.183068379759788513e-01 -1.805235445499420166e-01 -2.288808487355709076e-02 2.221864014863967896e-01 2.650702893733978271e-01 -3.649492934346199036e-02 -3.707050159573554993e-02 -1.800214499235153198e-01 -7.427944988012313843e-02 4.053526371717453003e-02 -3.373518288135528564e-01 -2.226287275552749634e-01 3.804872930049896240e-02 4.775477200746536255e-02 3.772744908928871155e-03 -2.776778638362884521e-01 -3.363366723060607910e-01 -2.872014045715332031e-01 6.745702773332595825e-02 -4.497978463768959045e-02 -2.175800949335098267e-01 2.485179156064987183e-02 -1.409205049276351929e-01 3.481606841087341309e-01 9.195590764284133911e-02 -2.594653666019439697e-01 -1.465640068054199219e-01 1.831275373697280884e-01 4.240732267498970032e-02 1.324619799852371216e-01 5.027323588728904724e-02
-6.768313050270080566e-02 -1.158613041043281555e-01 -2.595886588096618652e-01 -1.470499932765960693e-01 1.473383903503417969e-01 -3.462177515029907227e-02 2.376814186573028564e-01 -3.855552971363067627e-01 7.559961080551147461e-02 -4.610287770628929138e-02 -1.659925282001495361e-01 -2.330010533332824707e-01 -2.569576203823089600e-01 1.336046401411294937e-02 4.639099910855293274e-02 1.460942625999450684e-01 -2.743706703186035156e-01 -2.040432840585708618e-01 -9.712757915258407593e-02 -2.305045723915100098e-01 1.274270564317703247e-01 1.121794059872627258e-01 7.031518965959548950e-02 5.245492234826087952e-02 7.873735576868057251e-02 3.538383245468139648e-01 -1.159037426114082336e-01 1.504150032997131348e-01 1.274790018796920776e-01 -2.629078924655914307e-01 9.557523578405380249e-02 -8.709374815225601196e-02
-1.744379252195358276e-01 -2.707730531692504883e-01 -1.417367458343505859e-01 -1.068179961293935776e-02 2.006355673074722290e-03 2.111987210810184479e-02 -1.107657402753829956e-01 1.951006501913070679e-01 -8.163928240537643433e-02 -3.309480249881744385e-01 -3.205090165138244629e-01 1.756476014852523804e-01 -1.621225774288177490e-01 -6.824869662523269653e-02 -7.224000245332717896e-02 7.331011444330215454e-02 -2.938602566719055176e-01 -5.551896989345550537e-02 -1.456371098756790161e-01 -1.599636524915695190e-01 6.564530730247497559e-02 1.942726075649261475e-01 -2.067264914512634277e-02 7.663693279027938843e-02 1.415193229913711548e-01 1.669411510229110718e-01 -3.943748772144317627e-01 -1.371968835592269897e-01 1.545438468456268311e-01 3.125382363796234131e-01 -7.200497388839721680e-02 -1.937637291848659515e-02
-1.359475106000900269e-01 -2.639477550983428955e-01 -5.518137663602828979e-02 -1.372698228806257248e-02 -1.627540886402130127e-01 2.165482342243194580e-01 -1.863069981336593628e-01 -1.756021678447723389e-01 -4.362368285655975342e-01 1.135718896985054016e-01 1.355343870818614960e-02 -2.807793319225311279e-01 -3.423723876476287842e-01 1.203837394714355469e-01 3.224273324012756348e-01 -6.490615010261535645e-02 -7.582502067089080811e-02 -1.263648569583892822e-01 -6.718963384628295898e-02 -1.497765481472015381e-01 -1.567444950342178345e-02 1.978188566863536835e-02 9.823465719819068909e-03 2.032070457935333252e-01 -6.228317320346832275e-02 1.340708434581756592e-01 -3.660612925887107849e-02 -2.672505378723144531e-01 -2.669450640678405762e-02 -3.548951819539070129e-02 -2.015462964773178101e-01 -1.402897536754608154e-01
-3.120826184749603271e-01 2.255650162696838379e-01 -6.288685649633407593e-02 1.085238605737686157e-01 3.668772429227828979e-02 -2.232540398836135864e-02 -1.427701264619827271e-01 -1.152007654309272766e-01 -1.825547218322753906e-01 -8.683551102876663208e-03 -1.456830948591232300e-01 -2.259840369224548340e-01 -5.437502264976501465e-01 -9.928686916828155518e-02 7.958342134952545166e-02 -1.153298243880271912e-01 -1.327254027128219604e-01 3.975543007254600525e-02 -2.199315875768661499e-01 1.838162168860435486e-02 -2.631112337112426758e-01 1.643763296306133270e-02 7.387314457446336746e-03 7.787857949733734131e-02 2.910520434379577637e-01 1.496867835521697998e-02 -6.452659517526626587e-02 -1.477301865816116333e-02 3.036646544933319092e-01 1.953642964363098145e-01 1.364036276936531067e-02 7.898615300655364990e-02
-2.909963726997375488e-01 -2.303147763013839722e-01 -2.273227572441101074e-01 -1.038634628057479858e-01 -4.430195316672325134e-02 6.514254957437515259e-02 -9.117932617664337158e-02 -1.825421154499053955e-01 4.483153298497200012e-02 -3.312789201736450195e-01 -3.620622754096984863e-01 -2.411285974085330963e-02 -1.684707701206207275e-01 5.834674462676048279e-02 1.760371495038270950e-03 1.386191695928573608e-01 -2.127826809883117676e-01 -2.498793601989746094e-02 -1.434710770845413208e-01 -1.109569296240806580e-01 1.700247526168823242e-01 -1.049739401787519455e-02 9.630267322063446045e-02 -6.486651301383972168e-02 1.506007462739944458e-01 3.256137371063232422e-01 -3.295274078845977783e-01 -1.344081461429595947e-01 6.878983229398727417e-03 -7.707291841506958008e-02 1.288248002529144287e-01 2.414569258689880371e-01
-2.187122255563735962e-01 4.643709957599639893e-02 -1.083775535225868225e-01 -2.445545233786106110e-02 -1.399235278367996216e-01 -2.053096443414688110e-01 1.102299913763999939e-01 -1.347047984600067139e-01 -1.109840720891952515e-01 -2.088927477598190308e-01 -1.235902234911918640e-01 -1.046264842152595520e-01 -5.755539536476135254e-01 8.525968343019485474e-02 2.549919486045837402e-01 6.459967698901891708e-03 -2.632640004158020020e-01 -3.667286038398742676e-02 -2.303424626588821411e-01 -1.884691044688224792e-02 -2.258031666278839111e-01 -8.074680715799331665e-02 9.151711128652095795e-03 -3.865896165370941162e-02 8.248829841613769531e-02 -1.230045482516288757e-01 -9.222301095724105835e-02 -9.154886007308959961e-02 2.871579527854919434e-01 8.293756842613220215e-02 -1.677015870809555054e-01 1.429513394832611084e-01
-4.508014619350433350e-01 -3.162238597869873047e-01 -1.082770228385925293e-01 -1.299252361059188843e-01 1.268231272697448730e-01 -1.164747178554534912e-01 -1.849481165409088135e-01 -2.995264716446399689e-02 2.477594465017318726e-01 4.887265712022781372e-02 -2.092740684747695923e-02 5.109169520437717438e-03 -3.353398144245147705e-01 -7.226060330867767334e-02 2.705881595611572266e-01 -6.286180764436721802e-02 -2.299675792455673218e-01 1.130256727337837219e-01 -1.938898712396621704e-01 -1.883340775966644287e-01 2.836362086236476898e-02 2.441166937351226807e-01 1.239915117621421814e-01 2.705423906445503235e-02 3.889197250828146935e-03 6.715885549783706665e-02 -4.806643351912498474e-03 -2.134474515914916992e-01 1.047329306602478027e-01 -3.437762707471847534e-02 -2.179124355316162109e-01 -1.391771584749221802e-01
-2.536328136920928955e-01 -3.421363532543182373e-01 -3.226044774055480957e-01 -1.786526851356029510e-02 -5.904133617877960205e-02 1.889751255512237549e-01 4.738654196262359619e-02 -9.785149991512298584e-02 1.021383702754974365e-01 -3.459232747554779053e-01 -1.646201312541961670e-01 1.209037825465202332e-01 -2.441901266574859619e-01 1.632234081625938416e-02 4.704021289944648743e-02 2.073009908199310303e-01 -2.268667668104171753e-01 -2.432506717741489410e-02 -2.703754901885986328e-01 -7.027059048414230347e-02 1.348674446344375610e-01 2.309090644121170044e-01 6.396478414535522461e-02 -1.337125748395919800e-01 9.847304970026016235e-02 2.583517432212829590e-01 -1.427252292633056641e-01 -9.983262419700622559e-02 9.110529720783233643e-02 -1.343471407890319824e-01 -1.422726269811391830e-02 1.714553982019424438e-01
-1.103780791163444519e-01 -4.037172198295593262e-01 -3.906099870800971985e-02 -1.209067702293395996e-01 -1.382894217967987061e-01 3.057667613029479980e-02 -2.686827816069126129e-02 -1.991304904222488403e-01 -4.432135820388793945e-01 -3.212583437561988831e-02 -5.284435674548149109e-02 -1.785485893487930298e-01 -2.728695571422576904e-01 1.014136597514152527e-01 1.756411939859390259e-01 -2.163403294980525970e-02 1.229040175676345825e-01 8.904483914375305176e-02 -1.876731067895889282e-01 -2.110017985105514526e-01 -1.569275856018066406e-01 -1.778364181518554688e-01 6.496766954660415649e-02 5.334642902016639709e-02 -2.944799698889255524e-02 9.771081060171127319e-02 -2.951009273529052734e-01 -2.863209843635559082e-01 5.859135184437036514e-03 8.350706845521926880e-02 -2.728378400206565857e-02 -2.161511331796646118e-01
-8.344954252243041992e-02 9.066855162382125854e-02 -2.620711624622344971e-01 2.364490181207656860e-02 2.094004862010478973e-02 1.464559733867645264e-01 -3.376790881156921387e-02 -1.753065586090087891e-01 -1.651952415704727173e-01 8.367652446031570435e-02 8.250539004802703857e-02 -9.438347071409225464e-03 -1.559705883264541626e-01 1.188625469803810120e-01 4.629229009151458740e-01 -1.443482041358947754e-01 -1.476844251155853271e-01 -2.221451103687286377e-01 6.847708672285079956e-02 -5.256678536534309387e-02 -1.496536433696746826e-01 5.603115539997816086e-03 3.736287057399749756e-01 1.743346005678176880e-01 1.578481495380401611e-01 2.832661569118499756e-01 1.107133403420448303e-01 -1.269763149321079254e-02 1.300740092992782593e-01 1.022732481360435486e-01 -2.371736615896224976e-01 2.735015749931335449e-01
-1.976560503244400024e-01 -4.376021921634674072e-01 -3.248023688793182373e-01 -1.046940609812736511e-01 -3.301519900560379028e-02 -8.979078382253646851e-02 -8.945432305335998535e-02 2.214790582656860352e-01 1.617349982261657715e-01 -2.060121893882751465e-01 -2.060905396938323975e-01 -3.832847625017166138e-02 -1.855518519878387451e-01 -5.040308833122253418e-02 -1.352247148752212524e-01 -1.286994069814682007e-01 -2.256484180688858032e-01 3.738158196210861206e-02 -6.837879866361618042e-02 -1.287808418273925781e-01 -7.612898945808410645e-02 2.312899529933929443e-01 2.395627945661544800e-01 9.251382201910018921e-02 8.627901226282119751e-02 5.503415316343307495e-02 -1.602811366319656372e-01 -9.006001055240631104e-02 -6.378871947526931763e-02 2.164282202720642090e-01 -2.576759159564971924e-01 2.049771100282669067e-01
-2.204312831163406372e-01 -1.738389134407043457e-01 -9.200372546911239624e-02 -1.935601085424423218e-01 6.546463072299957275e-02 8.574302494525909424e-02 -1.436064541339874268e-01 -4.239310324192047119e-02 -8.472710847854614258e-02 -8.407582528889179230e-03 -1.012417674064636230e-01 -3.845951557159423828e-01 -7.946979999542236328e-02 3.944800794124603271e-02 3.901334851980209351e-02 -2.827829681336879730e-02 -1.786878407001495361e-01 -2.363285608589649200e-02 -7.421844452619552612e-02 -5.802356004714965820e-01 -1.446247398853302002e-01 1.065371260046958923e-01 7.441538572311401367e-02 -6.296703964471817017e-02 2.467359453439712524e-01 2.075498998165130615e-01 -4.483084380626678467e-02 5.884270742535591125e-02 3.854324296116828918e-02 -1.827524751424789429e-01 -3.234123587608337402e-01 -1.582021079957485199e-02
-3.032942712306976318e-01 1.281363815069198608e-01 -2.839634418487548828e-01 3.897857293486595154e-02 -2.468370795249938965e-01 -1.414314955472946167e-01 -5.274881422519683838e-02 -1.606345735490322113e-02 -7.853779941797256470e-02 -4.162219539284706116e-02 -1.077575683593750000e-01 -1.495756208896636963e-01 -1.555971056222915649e-01 1.943172216415405273e-01 -1.382733974605798721e-02 -1.110384538769721985e-01 -1.028165444731712341e-01 -3.693496584892272949e-01 1.387132853269577026e-01 -1.977948993444442749e-01 7.875823974609375000e-02 5.074482783675193787e-02 3.626761138439178467e-01 8.511298149824142456e-02 3.392092287540435791e-01 -1.024418026208877563e-01 -8.581585437059402466e-02 -1.878792196512222290e-01 1.360230147838592529e-01 -4.967363551259040833e-02 -2.278594374656677246e-01 1.227651387453079224e-01
1.048964932560920715e-01 -6.030714884400367737e-02 -3.015702962875366211e-01 -2.609359798952937126e-03 -2.836241722106933594e-01 2.004971653223037720e-01 -4.094228148460388184e-02 -9.322077035903930664e-02 -2.242202609777450562e-01 -2.775090336799621582e-01 7.493596524000167847e-02 -2.650774717330932617e-01 -2.617356479167938232e-01 5.323452129960060120e-02 -7.139889895915985107e-02 9.902236610651016235e-02 -3.479522764682769775e-01 -1.965626627206802368e-01 -2.775178253650665283e-01 5.211324617266654968e-02 -1.431257650256156921e-02 2.523012459278106689e-01 9.240002930164337158e-02 1.005273237824440002e-01 1.982018351554870605e-01 2.462331354618072510e-01 -2.194623276591300964e-02 -4.702740907669067383e-02 -6.226430088281631470e-02 1.652490198612213135e-01 -7.080557197332382202e-02 1.150680482387542725e-01
-2.280254513025283813e-01 -2.769082188606262207e-01 -3.695473074913024902e-01 5.669274181127548218e-02 -1.441148202866315842e-02 -1.543883699923753738e-02 -2.556938230991363525e-01 -5.360049754381179810e-02 -4.607162997126579285e-02 -2.287008315324783325e-01 5.722739547491073608e-02 5.031169578433036804e-02 1.852300763130187988e-02 6.785747408866882324e-02 2.433521300554275513e-01 1.531260311603546143e-01 -1.683101207017898560e-01 -3.218252677470445633e-03 -6.937599182128906250e-02 -2.437712699174880981e-01 -1.675309054553508759e-02 1.027408391237258911e-01 2.618178129196166992e-01 1.121916025876998901e-01 2.212417572736740112e-01 1.229250133037567139e-01 -5.458005517721176147e-02 2.966904640197753906e-01 8.792574703693389893e-02 1.942406147718429565e-01 7.398157380521297455e-03 -3.603805005550384521e-01
-4.687168598175048828e-01 -2.998529374599456787e-01 -2.895811200141906738e-01 8.118636906147003174e-02 7.719458639621734619e-02 -9.699175506830215454e-02 -1.691612601280212402e-01 1.906576380133628845e-02 -2.376466616988182068e-02 -3.884627223014831543e-01 -2.373401075601577759e-01 4.927825555205345154e-02 -1.598471105098724365e-01 -1.742145791649818420e-02 -8.379139006137847900e-02 3.304391503334045410e-01 -1.322858035564422607e-01 -1.281707286834716797e-01 -1.678364537656307220e-02 -5.346975103020668030e-02 1.778702065348625183e-02 4.928511753678321838e-02 2.167138643562793732e-02 -3.747321665287017822e-02 1.476919949054718018e-01 2.958399951457977295e-01 -1.668176651000976562e-01 -1.854301057755947113e-02 -1.073512509465217590e-01 1.003399640321731567e-01 -2.795086614787578583e-02 4.170447587966918945e-02
-3.281463682651519775e-01 -2.951648235321044922e-01 -1.543079167604446411e-01 -7.512890547513961792e-02 1.741137802600860596e-01 1.165282130241394043e-01 -1.673696041107177734e-01 -9.057573229074478149e-02 -2.544480860233306885e-01 2.372678220272064209e-01 1.389415264129638672e-01 -6.929747015237808228e-02 -2.281921058893203735e-01 7.670776546001434326e-02 2.895906269550323486e-01 1.141941454261541367e-02 -2.186879217624664307e-01 -1.530966311693191528e-01 -2.554591931402683258e-02 -1.644921302795410156e-01 1.755740046501159668e-01 1.582625657320022583e-01 -1.186946183443069458e-01 2.113748937845230103e-01 1.100428700447082520e-01 1.687428206205368042e-01 -1.266084313392639160e-01 -1.471716165542602539e-01 -6.786993145942687988e-02 1.591578871011734009e-01 -2.621929943561553955e-01 -1.340381950139999390e-01
-9.811358898878097534e-02 -7.847826927900314331e-02 -2.969207167625427246e-01 9.519696235656738281e-02 2.565154805779457092e-02 -5.710997804999351501e-02 -2.013864368200302124e-01 -3.451023995876312256e-01 -9.105239063501358032e-02 -1.266626417636871338e-01 1.517235785722732544e-01 -1.460565328598022461e-01 -3.200244605541229248e-01 1.772183775901794434e-01 1.351414248347282410e-02 1.309788227081298828e-01 -1.826997250318527222e-01 -2.043110430240631104e-01 -2.574608623981475830e-01 1.348367519676685333e-02 -1.833907663822174072e-01 -2.632294222712516785e-02 3.581585735082626343e-02 9.192254394292831421e-02 2.981694340705871582e-01 2.621065080165863037e-01 -1.358639150857925415e-01 2.764416933059692383e-01 -8.945629000663757324e-03 2.372162044048309326e-01 7.811685651540756226e-02 5.465181171894073486e-02
-2.101801335811614990e-01 -7.777356356382369995e-02 -1.708212345838546753e-01 -2.061328738927841187e-01 3.098618239164352417e-02 1.184382289648056030e-01 -6.614591181278228760e-02 1.869502812623977661e-01 -1.298633664846420288e-01 3.753862082958221436e-01 -2.601077258586883545e-01 -3.335099667310714722e-02 -1.123569682240486145e-01 1.301483511924743652e-01 1.507865935564041138e-01 1.912382394075393677e-01 -1.284781396389007568e-01 -1.769148260354995728e-01 -1.372782886028289795e-01 -9.149144589900970459e-02 1.504605263471603394e-01 -2.874299511313438416e-02 1.665667295455932617e-01 3.883093595504760742e-01 2.045973539352416992e-01 2.883189320564270020e-01 -2.670242786407470703e-01 -6.009614840149879456e-02 1.187128126621246338e-01 5.890403315424919128e-02 -1.165196374058723450e-01 -1.781040430068969727e-02
-2.692567408084869385e-01 2.508665919303894043e-01 -1.987870186567306519e-01 -8.140441775321960449e-02 -4.805078357458114624e-02 -1.956867277622222900e-01 -5.506030283868312836e-03 -4.193135723471641541e-02 -1.307325661182403564e-01 2.117739766836166382e-01 -1.124129965901374817e-01 1.304242312908172607e-01 -3.491990268230438232e-01 3.690382000058889389e-03 1.326311826705932617e-01 1.879386007785797119e-01 -4.246914386749267578e-01 -7.274061441421508789e-02 -8.901781588792800903e-02 2.797682769596576691e-02 -2.295907139778137207e-01 -8.325344324111938477e-02 2.314058840274810791e-01 7.714249193668365479e-02 3.793070837855339050e-02 2.164489030838012695e-01 -1.565710157155990601e-01 -1.667495369911193848e-01 2.485970854759216309e-01 1.691738814115524292e-01 5.202359333634376526e-02 4.839596897363662720e-02
-1.266080047935247421e-02 -1.847634762525558472e-01 -8.480080962181091309e-02 -2.513452246785163879e-02 1.308628916740417480e-01 2.272020280361175537e-02 -2.390024662017822266e-01 -2.453418523073196411e-01 1.155296266078948975e-01 -1.113482266664505005e-01 -1.937253028154373169e-01 -3.979600220918655396e-02 -2.694483399391174316e-01 -3.520861640572547913e-02 2.114920020103454590e-01 -2.682041823863983154e-01 -2.911657691001892090e-01 1.277232319116592407e-01 -2.541726529598236084e-01 9.473791345953941345e-03 -6.645496189594268799e-02 1.465555727481842041e-01 7.503476738929748535e-02 1.835232973098754883e-01 7.676487416028976440e-02 3.475231528282165527e-01 -3.402735292911529541e-01 -5.291531980037689209e-02 3.409350290894508362e-02 2.398836910724639893e-01 -1.002556085586547852e-01 -1.502037793397903442e-01
-2.504158616065979004e-01 1.377979665994644165e-01 -1.188956201076507568e-01 -8.319034427404403687e-02 2.577077746391296387e-01 6.413197517395019531e-02 -1.465451270341873169e-01 -4.518238306045532227e-01 -2.313683331012725830e-01 -1.414248440414667130e-02 -1.135831698775291443e-02 -2.373854964971542358e-01 -3.211778700351715088e-01 -9.479258209466934204e-02 -1.997119747102260590e-02 -1.374133229255676270e-01 7.208177447319030762e-02 -2.111824154853820801e-01 -4.523010179400444031e-02 -3.321565687656402588e-01 1.911298632621765137e-01 1.051469743251800537e-01 1.202108487486839294e-01 9.855336695909500122e-02 2.486155927181243896e-01 1.618704199790954590e-02 2.779247611761093140e-02 5.363967269659042358e-02 2.071294039487838745e-01 1.012442037463188171e-01 -7.653211057186126709e-02 -2.858617529273033142e-02
-9.218473732471466064e-02 2.922008186578750610e-02 1.106827035546302795e-01 -1.793011724948883057e-01 -1.782741099596023560e-01 3.439027070999145508e-02 -8.702971786260604858e-02 -1.679494231939315796e-01 -3.143871128559112549e-01 -8.014870434999465942e-02 7.014018949121236801e-03 -2.917020022869110107e-02 -3.480911254882812500e-01 -5.735322833061218262e-02 8.999472111463546753e-02 3.500213325023651123e-01 -3.871005773544311523e-01 -1.299126446247100830e-01 -2.125271707773208618e-01 -5.337177962064743042e-02 -1.298068165779113770e-01 -2.261859029531478882e-01 3.608875870704650879e-01 3.932232037186622620e-02 2.410436123609542847e-01 1.876616179943084717e-01 -7.459573447704315186e-02 -2.653009956702589989e-03 2.939513884484767914e-02 3.297042101621627808e-02 -2.735576219856739044e-02 1.194552797824144363e-02
-5.506286770105361938e-02 3.844754397869110107e-02 -5.139032006263732910e-01 -2.568689584732055664e-01 9.374192357063293457e-02 1.098988577723503113e-01 -2.763043642044067383e-01 -5.260133370757102966e-02 -2.715609967708587646e-01 -2.202849239110946655e-01 1.300586163997650146e-01 1.114471256732940674e-01 -2.402269542217254639e-01 9.043300524353981018e-03 1.293221414089202881e-01 -7.492717821151018143e-03 -2.007607370615005493e-02 -3.221781551837921143e-01 -7.553614675998687744e-02 7.251112908124923706e-02 -1.222905367612838745e-01 -8.105617761611938477e-02 9.958273172378540039e-02 5.241600424051284790e-02 3.203012943267822266e-01 1.088587194681167603e-02 -1.919085532426834106e-01 -8.755570277571678162e-03 -4.964502900838851929e-02 8.156681060791015625e-02 6.177708879113197327e-02 1.932662278413772583e-01
-2.578571438789367676e-01 1.446176469326019287e-01 -3.495765626430511475e-01 7.085818797349929810e-02 -2.637523785233497620e-02 1.268026083707809448e-01 -2.357234507799148560e-01 -3.315340280532836914e-01 -5.488126724958419800e-02 1.303748488426208496e-01 1.385665833950042725e-01 -1.488513499498367310e-01 -1.755123585462570190e-01 -1.214689016342163086e-01 1.497235447168350220e-01 -5.945052951574325562e-02 -1.822579503059387207e-01 -2.614586986601352692e-02 -2.670148015022277832e-01 -1.170205324888229370e-01 -1.735056787729263306e-01 -6.184197217226028442e-02 2.611828744411468506e-01 1.191793158650398254e-01 2.377002239227294922e-01 1.371096968650817871e-01 -8.563318848609924316e-02 1.425060443580150604e-02 3.079620003700256348e-01 1.574681401252746582e-01 -1.329959630966186523e-01 1.218018755316734314e-01
-1.182219982147216797e-01 -2.038292884826660156e-01 -6.968212872743606567e-02 -5.453952774405479431e-02 2.193042449653148651e-02 -4.412785172462463379e-02 -2.373059689998626709e-01 -9.756551682949066162e-02 -2.942696809768676758e-01 8.621602505445480347e-02 -2.140083014965057373e-01 -2.549354732036590576e-01 -3.341667652130126953e-01 1.892044544219970703e-01 2.026888281106948853e-01 -1.071217060089111328e-01 -9.758581221103668213e-02 -1.776826232671737671e-01 -3.834142684936523438e-01 -3.065915405750274658e-02 9.955401718616485596e-02 2.398498123511672020e-03 -3.742504864931106567e-02 1.513175368309020996e-01 -1.467543933540582657e-02 1.025221571326255798e-01 -2.648590207099914551e-01 -2.069572806358337402e-01 -9.196981787681579590e-02 1.505999825894832611e-02 -2.307187020778656006e-01 -2.338022738695144653e-01
-6.371780484914779663e-02 4.398082569241523743e-02 -2.327627390623092651e-01 1.020899340510368347e-01 1.595870256423950195e-01 2.947906963527202606e-02 -6.331873685121536255e-02 -7.180298119783401489e-02 -2.355152070522308350e-01 -1.893301457166671753e-01 8.067177981138229370e-02 -1.974179297685623169e-01 -1.639755815267562866e-01 -2.035509422421455383e-02 -1.026404425501823425e-01 1.826530694961547852e-01 -1.072457358241081238e-01 -5.504120886325836182e-02 3.873126953840255737e-02 -3.585449755191802979e-01 -2.541074156761169434e-01 4.989180341362953186e-02 3.778665065765380859e-01 2.464123964309692383e-01 3.829146027565002441e-01 3.251981735229492188e-02 -1.384492516517639160e-01 1.360386461019515991e-01 -7.278111577033996582e-02 -1.041200757026672363e-02 -1.500944793224334717e-01 2.397303283214569092e-01
1.937222667038440704e-03 -1.987533643841743469e-02 1.487198472023010254e-01 -1.677513569593429565e-01 -1.834934353828430176e-01 1.654568011872470379e-03 5.396707728505134583e-02 -2.282899059355258942e-02 -1.286778151988983154e-01 -2.437971532344818115e-01 2.700330317020416260e-01 -8.773312717676162720e-02 -4.353655278682708740e-01 -2.335057556629180908e-01 1.284640431404113770e-01 1.515239924192428589e-01 -3.908916711807250977e-01 1.322970783803611994e-04 -1.189250424504280090e-01 -1.751264333724975586e-01 -1.515865772962570190e-01 1.087345480918884277e-01 3.462216854095458984e-01 2.822491899132728577e-02 1.520368605852127075e-01 8.528377860784530640e-02 -1.752111613750457764e-01 -1.046286970376968384e-01 1.912349089980125427e-02 4.810465127229690552e-02 -1.532885581254959106e-01 1.442496925592422485e-01
-1.992444396018981934e-01 -3.172951936721801758e-01 -1.388841867446899414e-01 1.445133388042449951e-01 2.599258422851562500e-01 4.866700991988182068e-02 -3.198187053203582764e-02 -2.862583994865417480e-01 -1.698510348796844482e-01 -5.809303000569343567e-02 -2.703257203102111816e-01 2.954404335469007492e-03 -4.000883996486663818e-01 -1.956980079412460327e-01 2.578376531600952148e-01 8.672805130481719971e-02 -7.846058905124664307e-02 2.062483727931976318e-01 4.282778501510620117e-02 -1.178893968462944031e-01 2.802758105099201202e-02 4.422341659665107727e-02 -8.090543746948242188e-02 1.213148832321166992e-01 2.163852006196975708e-01 1.226354017853736877e-01 -1.936350166797637939e-01 -1.427241861820220947e-01 5.038350448012351990e-02 1.459961533546447754e-01 -1.129722371697425842e-01 -2.100069969892501831e-01
-1.157047376036643982e-01 -3.413059934973716736e-02 -2.425263226032257080e-01 -2.723008394241333008e-01 -6.009514257311820984e-02 1.568172574043273926e-01 -2.450874149799346924e-01 -1.889711469411849976e-01 -1.472175866365432739e-01 -1.819074451923370361e-01 1.337952073663473129e-02 -1.371754556894302368e-01 -3.238890469074249268e-01 -4.435343444347381592e-01 -6.061594188213348389e-02 -2.624174058437347412e-01 -4.076936468482017517e-02 -1.997142881155014038e-01 -2.116286940872669220e-02 1.289846282452344894e-02 -1.594356298446655273e-01 5.552591010928153992e-02 2.424769103527069092e-01 -1.966034322977066040e-01 9.653469920158386230e-02 6.661374121904373169e-02 3.204238787293434143e-02 4.206520318984985352e-02 1.693743914365768433e-01 1.936024874448776245e-01 -1.126646921038627625e-01 1.305674910545349121e-01
6.918476521968841553e-02 -5.787848681211471558e-02 -9.469015896320343018e-02 -1.159387379884719849e-01 -8.573151193559169769e-03 2.859392762184143066e-01 -2.724094688892364502e-02 -1.095293462276458740e-01 2.677918784320354462e-02 9.580045193433761597e-02 -1.810779795050621033e-03 -7.696139812469482422e-02 -5.306327939033508301e-01 4.202441498637199402e-02 1.507821679115295410e-01 1.701814830303192139e-01 -7.764623314142227173e-02 -1.066069230437278748e-01 5.391073971986770630e-02 -2.176893353462219238e-01 -4.226296395063400269e-02 -3.066849708557128906e-02 -9.277726709842681885e-02 1.020492538809776306e-01 4.340115189552307129e-01 3.332841098308563232e-01 -2.908064126968383789e-01 -9.059927612543106079e-02 -1.379901170730590820e-01 1.179080083966255188e-01 -4.925614222884178162e-02 8.365836739540100098e-02
-3.938603103160858154e-01 -2.619661688804626465e-01 -8.684238791465759277e-02 -2.530713193118572235e-02 -1.324376016855239868e-01 5.560597404837608337e-02 1.642559096217155457e-02 1.292180418968200684e-01 -9.961974620819091797e-02 -3.379271328449249268e-01 -2.952138781547546387e-01 -8.399730920791625977e-02 -2.121311128139495850e-01 -1.200096681714057922e-01 1.903640106320381165e-02 2.081389538943767548e-02 -2.882020473480224609e-01 1.964627765119075775e-02 -8.028160035610198975e-02 -4.848414286971092224e-02 -5.565759167075157166e-02 6.849925848655402660e-04 6.423835456371307373e-02 -1.492671519517898560e-01 2.347340285778045654e-01 3.335701823234558105e-01 -3.311432898044586182e-01 -5.926347523927688599e-02 1.347405835986137390e-02 -1.422503963112831116e-02 1.861956417560577393e-01 1.249238029122352600e-01
-2.099368423223495483e-01 -5.304425209760665894e-02 -3.796570003032684326e-02 -1.651277989149093628e-01 -4.998207837343215942e-02 1.891362667083740234e-01 -2.173039615154266357e-01 -2.416395246982574463e-01 -3.590906783938407898e-02 1.306239962577819824e-01 -3.389073610305786133e-01 1.700495481491088867e-01 -2.905028462409973145e-01 -1.855835318565368652e-02 -2.521503902971744537e-02 3.180292844772338867e-01 -2.402896434068679810e-01 3.875420615077018738e-02 -3.157016336917877197e-01 -9.356018155813217163e-02 7.245251908898353577e-03 5.515177175402641296e-02 1.947483420372009277e-01 -4.148251935839653015e-02 1.993263065814971924e-01 6.811511516571044922e-02 -1.264221072196960449e-01 6.831427663564682007e-02 2.445098012685775757e-02 2.705933749675750732e-01 -2.152618616819381714e-01 -1.905275583267211914e-01
-2.262105643749237061e-01 -1.412763893604278564e-01 -5.347611010074615479e-02 2.684151381254196167e-02 3.209277614951133728e-02 1.221452001482248306e-02 -1.677795313298702240e-02 1.340771764516830444e-01 -1.866541802883148193e-01 -3.030495345592498779e-01 -1.970113366842269897e-01 1.035707741975784302e-01 -1.760475784540176392e-01 1.162361577153205872e-01 -2.189002186059951782e-02 2.388606667518615723e-01 -2.872360944747924805e-01 8.666010200977325439e-02 -1.419774442911148071e-01 -1.687481552362442017e-01 2.286082692444324493e-02 1.049525067210197449e-01 6.998904049396514893e-02 -1.740689426660537720e-01 2.791814506053924561e-01 3.974868357181549072e-01 -3.264396190643310547e-01 -1.539999246597290039e-01 -7.994541898369789124e-03 -1.736642867326736450e-01 -3.460882604122161865e-02 2.111256718635559082e-01
1.015143916010856628e-01 5.048828199505805969e-02 -2.039544582366943359e-01 -2.443661540746688843e-01 -3.489926224574446678e-03 3.290784955024719238e-01 -5.264491215348243713e-02 -2.250288426876068115e-01 -2.887741029262542725e-01 -8.823767304420471191e-02 3.019817359745502472e-02 -1.285009682178497314e-01 -4.570842981338500977e-01 -5.692886933684349060e-02 2.345281988382339478e-01 2.226978242397308350e-01 6.458281725645065308e-02 -2.524453215301036835e-02 9.912342578172683716e-02 3.305163607001304626e-02 -9.001970291137695312e-02 7.028271257877349854e-02 1.103715375065803528e-01 1.089211255311965942e-01 2.156090438365936279e-01 2.305459976196289062e-01 -2.371539622545242310e-01 1.926395669579505920e-02 -9.003375470638275146e-02 1.075947135686874390e-01 -2.644594907760620117e-01 8.085900917649269104e-03
-1.331773847341537476e-01 -1.964699923992156982e-01 -3.226714581251144409e-02 1.133821788243949413e-03 3.856298625469207764e-01 -5.613834038376808167e-02 -1.877185106277465820e-01 -3.546598926186561584e-02 -1.171380728483200073e-01 3.253289163112640381e-01 -6.200421974062919617e-02 -4.056520015001296997e-02 -2.907722890377044678e-01 6.282211840152740479e-02 3.173244595527648926e-01 4.156129062175750732e-02 -1.583134680986404419e-01 -1.210793629288673401e-01 2.900458872318267822e-02 -3.634179532527923584e-01 -5.258964002132415771e-02 -1.182022318243980408e-01 1.805250048637390137e-01 1.258499920368194580e-01 1.664683818817138672e-01 1.494442373514175415e-01 2.686000615358352661e-02 -1.246867328882217407e-01 2.641290798783302307e-02 2.055333554744720459e-01 -3.006709516048431396e-01 -2.889332920312881470e-02
-2.188732177019119263e-01 -1.206667497754096985e-01 -1.127275004982948303e-01 9.109760075807571411e-02 -6.522817537188529968e-03 -7.705365121364593506e-02 -3.369998559355735779e-02 -1.940162181854248047e-01 -4.136579930782318115e-01 2.330186814069747925e-01 -1.431735157966613770e-01 -1.917706429958343506e-01 -1.112370043992996216e-01 1.525947600603103638e-01 -5.337800085544586182e-02 -9.408345818519592285e-02 -1.727800518274307251e-01 -2.075038701295852661e-01 1.763214766979217529e-01 1.793079823255538940e-01 -2.097687683999538422e-02 -9.726437181234359741e-02 8.234948664903640747e-02 -4.681964963674545288e-02 6.762833148241043091e-02 -4.578827414661645889e-03 -5.183527469635009766e-01 5.515232682228088379e-03 2.929358780384063721e-01 1.345766782760620117e-01 -8.717303723096847534e-02 4.317166283726692200e-02
-1.234968379139900208e-01 -1.616689562797546387e-01 -1.815296560525894165e-01 1.886130124330520630e-02 2.144542485475540161e-01 -2.866119742393493652e-01 -1.103129237890243530e-01 -2.448562234640121460e-01 -7.901759445667266846e-02 -1.600921154022216797e-02 -2.217896282672882080e-02 2.868822542950510979e-03 -1.584104746580123901e-01 1.752916537225246429e-02 9.960639476776123047e-02 4.043086245656013489e-02 -1.151853613555431366e-02 1.560591626912355423e-03 1.599893271923065186e-01 -4.485733807086944580e-01 1.561816185712814331e-01 1.515202671289443970e-01 1.046305745840072632e-01 1.852048337459564209e-01 4.150709509849548340e-01 -6.232765316963195801e-02 -2.210479378700256348e-01 -1.812520176172256470e-01 -4.125063493847846985e-02 -2.986012995243072510e-01 1.082966849207878113e-01 -3.255954384803771973e-02
-3.979213237762451172e-01 -1.490887999534606934e-01 -3.100283145904541016e-01 8.058099448680877686e-02 3.031042615475598723e-05 -4.135780781507492065e-02 -1.590578556060791016e-01 1.021408811211585999e-01 5.280735343694686890e-02 -5.133435130119323730e-01 -2.714927792549133301e-01 4.733547568321228027e-03 -4.828314110636711121e-02 -1.251412648707628250e-02 1.461190637201070786e-02 8.843368291854858398e-02 -1.545922756195068359e-01 -1.206376999616622925e-01 -1.917096972465515137e-01 -1.491599082946777344e-01 -1.018532067537307739e-01 1.484514027833938599e-01 1.224669590592384338e-01 -6.316192448139190674e-02 2.126843780279159546e-01 1.775123775005340576e-01 -2.079226821660995483e-01 -1.448760628700256348e-01 -1.393931210041046143e-01 1.263989657163619995e-01 -1.834599487483501434e-02 5.702540650963783264e-02
-8.644432574510574341e-02 -9.999912977218627930e-02 -3.495367616415023804e-02 -1.816590577363967896e-01 2.479479089379310608e-02 3.131354600191116333e-02 -8.862735331058502197e-02 -1.851875931024551392e-01 -4.355504214763641357e-01 1.882506459951400757e-01 -1.069251522421836853e-01 -1.848881542682647705e-01 -3.461285829544067383e-01 2.777783870697021484e-01 2.146025449037551880e-01 3.595105558633804321e-02 2.016893215477466583e-02 -4.917121492326259613e-03 -1.834102272987365723e-01 -2.617920637130737305e-01 -3.166505321860313416e-02 3.210975602269172668e-02 1.597663760185241699e-02 1.753842383623123169e-01 -1.285208314657211304e-01 7.575853168964385986e-02 -3.557522296905517578e-01 -2.070294022560119629e-01 -2.107492089271545410e-01 1.027410924434661865e-01 1.903146132826805115e-02 8.261135220527648926e-02
-1.801688224077224731e-01 6.814824044704437256e-02 -1.871902197599411011e-01 -4.823966324329376221e-02 3.106609880924224854e-01 9.601101279258728027e-03 -2.680864036083221436e-01 1.132370233535766602e-01 -2.002827078104019165e-01 -2.373602092266082764e-01 6.826905906200408936e-02 6.851176917552947998e-02 -2.968502640724182129e-01 6.605895608663558960e-02 1.154671758413314819e-01 -6.945128738880157471e-02 1.239792630076408386e-01 -3.094778060913085938e-01 -3.720552101731300354e-02 -4.456326737999916077e-02 -3.631638363003730774e-02 4.078398048877716064e-01 3.260853290557861328e-01 -9.652148187160491943e-02 -2.264928817749023438e-01 5.341991782188415527e-02 6.863705068826675415e-02 -1.633965969085693359e-01 1.421356946229934692e-01 -5.128898192197084427e-03 1.014267131686210632e-01 -1.178502663969993591e-01
-2.905248701572418213e-01 -2.352079153060913086e-01 3.236808627843856812e-02 -2.838680446147918701e-01 2.249949723482131958e-01 2.539925649762153625e-02 -1.188722997903823853e-01 -2.788040041923522949e-01 -1.785647273063659668e-01 6.235305592417716980e-02 -3.917509317398071289e-02 1.017008796334266663e-01 -1.510023772716522217e-01 -2.711944282054901123e-01 1.976150572299957275e-01 1.629450470209121704e-01 -5.059140920639038086e-02 5.765261501073837280e-02 -7.310082018375396729e-02 -3.120725750923156738e-01 4.540840018307790160e-05 3.626513853669166565e-02 1.822900623083114624e-01 2.043533623218536377e-01 -4.507058858871459961e-02 3.573651611804962158e-01 -1.223590150475502014e-01 2.155403839424252510e-03 -1.031462848186492920e-01 1.164104938507080078e-01 -1.746767014265060425e-01 -2.038876861333847046e-01
-3.277864307165145874e-02 -4.067415595054626465e-01 -7.401712983846664429e-02 -2.848596572875976562e-01 -4.285066388547420502e-03 -9.562072902917861938e-02 -4.995294287800788879e-02 -4.688499122858047485e-02 -3.182797729969024658e-01 5.917685478925704956e-02 -1.798668056726455688e-01 6.550183892250061035e-02 -1.962888240814208984e-01 4.530837759375572205e-02 2.057540863752365112e-01 -1.046116277575492859e-01 6.267991662025451660e-02 -2.540897950530052185e-02 -1.535120755434036255e-01 1.376786082983016968e-01 2.020926475524902344e-01 2.057956457138061523e-01 8.665867149829864502e-02 -6.963972002267837524e-02 4.521690607070922852e-01 4.365675151348114014e-02 -1.174858361482620239e-01 1.905867010354995728e-01 2.745760679244995117e-01 -2.860214188694953918e-02 -1.239829659461975098e-01 -8.355823904275894165e-02
-3.812500834465026855e-01 -1.281917095184326172e-01 -4.271586239337921143e-01 1.076906472444534302e-01 3.548529744148254395e-02 -3.376509621739387512e-02 -1.145164743065834045e-01 1.148093342781066895e-01 4.361910745501518250e-03 -3.704265058040618896e-01 -3.524467945098876953e-01 1.014629229903221130e-01 -1.453720927238464355e-01 -6.651020050048828125e-02 -5.376272648572921753e-02 1.633790731430053711e-01 -1.935038864612579346e-01 -1.502151489257812500e-01 -1.549665331840515137e-01 -4.610648006200790405e-02 6.470789760351181030e-02 1.185651421546936035e-01 1.989546418190002441e-01 9.770981967449188232e-02 2.560921907424926758e-01 7.188227027654647827e-02 -1.586890965700149536e-01 -1.010201051831245422e-01 -1.299134641885757446e-01 1.085158586502075195e-01 -4.550502169877290726e-03 1.535601820796728134e-02
-7.712890952825546265e-02 -6.556589901447296143e-02 3.268446922302246094e-01 -2.861297223716974258e-03 8.444648236036300659e-02 4.722884477814659476e-05 -3.310563862323760986e-01 -1.930712163448333740e-01 -1.745916903018951416e-01 9.341171383857727051e-02 1.217907294631004333e-01 -1.016107797622680664e-01 -1.792753487825393677e-01 -2.486701011657714844e-01 2.127013355493545532e-02 -7.120557129383087158e-02 -2.138418257236480713e-01 -3.011066615581512451e-01 2.707006409764289856e-02 -1.971646547317504883e-01 1.882308349013328552e-02 1.114898547530174255e-01 4.241217672824859619e-01 9.479803591966629028e-02 -1.348043531179428101e-01 1.750966608524322510e-01 -2.346289902925491333e-01 -2.697035968303680420e-01 -3.124497272074222565e-02 8.756801486015319824e-02 -2.925176918506622314e-02 3.568439558148384094e-02
-3.950525522232055664e-01 -2.136065661907196045e-01 1.981936693191528320e-01 -1.849917620420455933e-01 -8.581176400184631348e-02 -2.133294045925140381e-01 -2.276887148618698120e-01 -9.613507241010665894e-02 -8.580075204372406006e-02 -8.546557277441024780e-02 2.136379629373550415e-01 -6.915447115898132324e-02 -8.156441897153854370e-02 -5.755268037319183350e-02 4.367268383502960205e-01 6.364690512418746948e-02 -6.224121525883674622e-02 -2.044293582439422607e-01 -1.328894793987274170e-01 3.248421009629964828e-03 1.168903261423110962e-01 1.340627223253250122e-01 1.166453026235103607e-02 2.268598377704620361e-01 1.259134113788604736e-01 2.767000496387481689e-01 -7.143121212720870972e-02 -1.053279191255569458e-01 1.426317077130079269e-02 2.078328877687454224e-01 7.591371983289718628e-02 1.914744973182678223e-01
-2.429609596729278564e-01 -3.754326328635215759e-02 -1.438329964876174927e-01 -7.533688098192214966e-02 1.069781258702278137e-01 1.231756359338760376e-01 -1.721560657024383545e-01 -1.966212093830108643e-01 -1.791433990001678467e-01 2.677028179168701172e-01 8.554388582706451416e-02 -5.548200011253356934e-02 -2.968558669090270996e-01 -2.411312796175479889e-02 2.357580065727233887e-01 3.483136370778083801e-02 -2.749747335910797119e-01 -6.545113865286111832e-03 -2.162838280200958252e-01 -1.513212025165557861e-01 1.768983900547027588e-01 9.298969805240631104e-02 -8.682142943143844604e-03 3.187809288501739502e-01 7.219796627759933472e-02 2.849051058292388916e-01 -1.783846318721771240e-01 -1.521600633859634399e-01 4.259806498885154724e-02 1.209305077791213989e-01 -3.361213207244873047e-01 2.980742976069450378e-02
-1.516718864440917969e-01 -5.778039339929819107e-03 -2.486392259597778320e-01 -1.268447488546371460e-01 -7.307938486337661743e-02 1.409762948751449585e-01 -1.588325947523117065e-01 -3.968976736068725586e-01 -2.167039066553115845e-01 -3.167321383953094482e-01 -1.171294525265693665e-01 -2.728730142116546631e-01 -3.621374666690826416e-01 -9.637805819511413574e-02 3.721024142578244209e-03 -1.060463860630989075e-01 -7.141480594873428345e-02 -3.639462590217590332e-02 -3.850448504090309143e-02 -4.468518197536468506e-01 -1.367916315793991089e-01 -2.282916195690631866e-02 -2.953027375042438507e-02 -3.674751892685890198e-02 7.705654203891754150e-02 -7.334468513727188110e-02 -9.004333615303039551e-02 -1.126110702753067017e-01 1.425854861736297607e-01 1.083740517497062683e-01 -2.785984054207801819e-02 9.966351836919784546e-02
-4.116254448890686035e-01 -1.004373058676719666e-01 -3.218039274215698242e-01 1.256223469972610474e-01 8.523515611886978149e-02 -6.476675719022750854e-02 -1.240686178207397461e-01 5.272263661026954651e-02 1.927439123392105103e-02 -4.742066264152526855e-01 -2.813421487808227539e-01 9.087414294481277466e-02 -1.360735744237899780e-01 -1.764166653156280518e-01 -3.904641419649124146e-02 1.334839761257171631e-01 -2.915091253817081451e-02 -1.651520878076553345e-01 -1.947836279869079590e-01 -1.046791486442089081e-02 6.039398536086082458e-02 2.408664822578430176e-01 1.663826107978820801e-01 1.084955483675003052e-01 2.084922492504119873e-01 1.190625876188278198e-01 -1.788835674524307251e-01 -1.208476200699806213e-01 4.404364153742790222e-03 1.337815076112747192e-01 -2.421080367639660835e-03 -2.010509371757507324e-02
-1.283799856901168823e-01 -3.295695483684539795e-01 -1.966503709554672241e-01 -2.344981133937835693e-01 -1.274175047874450684e-01 1.054128911346197128e-02 1.148883439600467682e-02 6.200401857495307922e-02 1.190023645758628845e-01 -1.593677848577499390e-01 -6.351636350154876709e-02 6.161069497466087341e-02 -2.521646916866302490e-01 1.432493180036544800e-01 9.443685412406921387e-02 9.304093569517135620e-02 -6.137654650956392288e-03 2.741627693176269531e-01 1.751872594468295574e-03 -2.431142926216125488e-01 -3.057789430022239685e-02 2.335545271635055542e-01 2.346213907003402710e-01 -1.878998875617980957e-01 1.409544050693511963e-01 1.397565454244613647e-01 -3.155346810817718506e-01 4.450967162847518921e-02 1.459563970565795898e-01 1.245835199952125549e-01 -3.637467324733734131e-01 1.470396220684051514e-01
-1.950686052441596985e-02 2.841635979712009430e-02 -3.645964562892913818e-01 1.740637868642807007e-01 -1.218412369489669800e-01 1.074529159814119339e-02 -2.105749249458312988e-01 -2.650644183158874512e-01 -5.234341025352478027e-01 -1.936005987226963043e-02 -4.874515533447265625e-02 -1.185300648212432861e-01 -1.739110052585601807e-01 1.763345897197723389e-01 3.022449016571044922e-01 -1.102805510163307190e-01 -6.220446527004241943e-02 -3.648406863212585449e-01 4.374354612082242966e-03 7.153309881687164307e-02 -4.944672808051109314e-02 3.112275386229157448e-03 2.539374232292175293e-01 -7.467142492532730103e-02 1.116741001605987549e-01 -4.155561327934265137e-03 5.485070869326591492e-04 -8.893577009439468384e-02 1.113892570137977600e-01 -3.434736048802733421e-03 4.185532219707965851e-03 5.404843017458915710e-02
-2.680886983871459961e-01 -2.775948941707611084e-01 -1.621083170175552368e-01 -2.089868038892745972e-01 -8.789433538913726807e-02 -1.356285996735095978e-02 6.372321397066116333e-02 -1.302574872970581055e-01 -2.608931660652160645e-01 -3.454336225986480713e-01 1.863362342119216919e-01 6.340937223285436630e-03 -3.151628971099853516e-01 1.879816316068172455e-02 -6.286774575710296631e-02 1.202832907438278198e-01 -2.490307986736297607e-01 -1.496991515159606934e-01 7.220602035522460938e-02 2.295779064297676086e-02 -3.202010989189147949e-01 -1.676835119724273682e-01 1.846534907817840576e-01 1.689059734344482422e-01 2.529857456684112549e-01 4.538255557417869568e-02 4.701681435108184814e-03 1.780549734830856323e-01 -8.934447914361953735e-02 1.348224878311157227e-01 -3.234646748751401901e-03 6.729660928249359131e-02
-2.641217708587646484e-01 8.772080764174461365e-03 -7.737011462450027466e-02 -2.819305956363677979e-01 1.504779011011123657e-01 -7.164417207241058350e-02 1.803646534681320190e-01 -1.194799244403839111e-01 -1.545136123895645142e-01 -1.193117443472146988e-02 -3.129579722881317139e-01 -2.448993623256683350e-01 -2.163890004158020020e-01 1.168155148625373840e-01 1.531532034277915955e-03 1.199302151799201965e-01 -2.255531549453735352e-01 1.200241968035697937e-01 -1.271133422851562500e-01 -6.490964442491531372e-02 -2.032596468925476074e-01 3.530304133892059326e-01 1.676248908042907715e-01 -2.440494298934936523e-02 4.909505322575569153e-02 2.778978049755096436e-01 -2.825773060321807861e-01 1.717911064624786377e-01 3.817968815565109253e-02 -1.608876883983612061e-01 1.224302724003791809e-01 -4.118654131889343262e-02
-1.328859329223632812e-01 -4.127924144268035889e-02 -1.681977957487106323e-01 -1.020279675722122192e-01 -2.745233103632926941e-02 2.019453793764114380e-01 -8.159045875072479248e-02 -1.435802727937698364e-01 -2.940159440040588379e-01 1.357644610106945038e-02 2.785868011415004730e-02 -1.728385090827941895e-01 -2.758669853210449219e-01 -1.160719022154808044e-01 4.675893858075141907e-02 1.289170086383819580e-01 -2.130275964736938477e-02 -4.978501200675964355e-01 -8.568312227725982666e-02 1.320941150188446045e-01 -4.959932528436183929e-03 3.048457019031047821e-02 3.612375855445861816e-01 1.468645781278610229e-01 2.000784128904342651e-01 -1.318937838077545166e-01 1.210621073842048645e-01 1.209146343171596527e-02 2.639642059803009033e-01 1.393821537494659424e-01 1.906353384256362915e-01 1.538781970739364624e-01
-4.416632279753684998e-02 -1.109930351376533508e-01 -2.276417464017868042e-01 1.462219506502151489e-01 2.385649085044860840e-02 -6.169282644987106323e-02 -4.952084645628929138e-02 1.239302475005388260e-02 -2.720603942871093750e-01 -6.700275838375091553e-02 7.946444302797317505e-02 -1.660564541816711426e-01 -1.757252663373947144e-01 -1.024533342570066452e-02 1.202602162957191467e-01 -4.337637498974800110e-02 -4.298560917377471924e-01 -4.703259766101837158e-01 9.600761532783508301e-02 -1.793306022882461548e-01 -1.531063318252563477e-01 2.692481577396392822e-01 1.465219557285308838e-01 -1.372236311435699463e-01 -2.450316026806831360e-02 5.034012347459793091e-02 -6.789387017488479614e-02 5.095394793897867203e-03 2.282235920429229736e-01 9.508451819419860840e-02 2.129322141408920288e-01 -2.190688103437423706e-01
-3.250293731689453125e-01 -1.584825813770294189e-01 -1.988519281148910522e-01 6.585840880870819092e-02 1.753659732639789581e-02 -7.597609609365463257e-02 -2.885567396879196167e-02 -2.181504853069782257e-02 -8.955118805170059204e-02 -4.174632430076599121e-01 -2.928497791290283203e-01 -4.171445220708847046e-02 -1.721373647451400757e-01 -1.661645993590354919e-02 2.038508653640747070e-02 3.058746270835399628e-02 -2.775945067405700684e-01 -3.872191905975341797e-02 -6.015011295676231384e-02 -1.605191081762313843e-01 1.458495110273361206e-01 2.171313166618347168e-01 1.157819330692291260e-01 -2.254493832588195801e-01 8.566650003194808960e-02 2.410163283348083496e-01 -3.896459639072418213e-01 3.383914381265640259e-02 5.030211806297302246e-02 -8.335033059120178223e-02 -1.813690550625324249e-02 2.193627804517745972e-01
-1.838991045951843262e-01 1.530162394046783447e-01 -2.071528583765029907e-01 3.475457057356834412e-02 9.279445558786392212e-02 6.540028750896453857e-02 5.378874763846397400e-02 -8.197800070047378540e-02 -1.338744163513183594e-01 -1.467620581388473511e-01 3.626214340329170227e-03 -2.957264780998229980e-01 -4.142133593559265137e-01 -8.766366541385650635e-02 8.113724738359451294e-02 8.922895044088363647e-02 1.311311125755310059e-02 -3.303495049476623535e-01 6.763282418251037598e-02 -3.381322026252746582e-01 -1.855084002017974854e-01 8.505629003047943115e-02 4.065328240394592285e-01 -1.823683381080627441e-01 2.136843055486679077e-01 -9.451533854007720947e-02 -8.987767621874809265e-03 6.543664634227752686e-02 -7.287973072379827499e-03 7.974922657012939453e-02 -1.466882824897766113e-01 1.188367512077093124e-02
1.536824181675910950e-02 -1.088220998644828796e-01 -4.705106616020202637e-01 -4.461747407913208008e-02 2.807424403727054596e-02 5.139334872364997864e-02 -1.080795750021934509e-02 -9.565364569425582886e-02 -1.166145224124193192e-02 -1.407219767570495605e-01 2.848051786422729492e-01 -8.807115256786346436e-02 -1.719713509082794189e-01 1.515325158834457397e-01 3.110215663909912109e-01 -1.103352159261703491e-01 -4.886453598737716675e-02 -3.809833824634552002e-01 8.597990125417709351e-02 -2.112131714820861816e-01 1.705965250730514526e-01 3.628585860133171082e-02 2.154331356287002563e-01 -4.771574214100837708e-02 3.561381101608276367e-01 -1.022242456674575806e-01 -1.227244064211845398e-01 -1.199345216155052185e-01 1.278294324874877930e-01 -6.194089725613594055e-02 -1.094228774309158325e-02 1.262014806270599365e-01
-3.679554760456085205e-01 -1.487169116735458374e-01 1.686965376138687134e-01 7.578612118959426880e-02 3.689975440502166748e-01 -2.343591600656509399e-01 -2.237767912447452545e-02 -6.282687187194824219e-02 -8.601993322372436523e-02 -3.764787316322326660e-02 -1.955159455537796021e-01 -4.637389257550239563e-02 -8.885417878627777100e-02 7.344572246074676514e-02 4.582092911005020142e-02 1.095662489533424377e-01 2.563330717384815216e-02 -3.265079259872436523e-01 1.229407414793968201e-01 -2.106024622917175293e-01 -3.287913799285888672e-01 4.799591004848480225e-02 2.465400099754333496e-01 1.180083528161048889e-01 2.889364659786224365e-01 4.694404825568199158e-02 2.289141900837421417e-02 -2.820819318294525146e-01 -1.589321903884410858e-02 4.189633205533027649e-02 -1.672739908099174500e-02 -1.274892538785934448e-01
-9.865693002939224243e-02 -1.504431813955307007e-01 -2.853863239288330078e-01 -6.047116219997406006e-02 1.790887564420700073e-01 2.484375685453414917e-01 -1.745810061693191528e-01 -3.017876744270324707e-01 -5.528444424271583557e-02 -8.880723267793655396e-02 -1.943361014127731323e-01 1.140451729297637939e-01 -1.090110987424850464e-01 -1.378775853663682938e-02 2.567000091075897217e-01 -9.323772042989730835e-02 -1.439721584320068359e-01 1.876280456781387329e-01 2.394470793660730124e-04 -4.286203160881996155e-02 -7.802866399288177490e-02 4.296199977397918701e-02 3.580573201179504395e-01 1.112381368875503540e-01 6.960652023553848267e-02 2.370003461837768555e-01 -2.079253941774368286e-01 -1.604855507612228394e-01 6.272483617067337036e-02 2.098783850669860840e-01 -3.398231863975524902e-01 -1.380466818809509277e-01
-2.610925436019897461e-01 -8.395199477672576904e-02 1.444349437952041626e-02 -8.049424737691879272e-02 1.674470454454421997e-01 7.855451107025146484e-02 -1.547663807868957520e-01 -6.072994321584701538e-02 -1.994178593158721924e-01 8.176562190055847168e-02 -2.535423934459686279e-01 -3.722040355205535889e-02 -3.391624987125396729e-01 6.818580441176891327e-03 1.708494573831558228e-01 1.127197756431996822e-03 -2.501605451107025146e-01 1.168691217899322510e-01 4.378842189908027649e-02 -9.749991446733474731e-02 3.207918629050254822e-02 7.452734559774398804e-02 1.706572920083999634e-01 1.926939636468887329e-01 5.022231116890907288e-02 -8.052385598421096802e-02 -4.698293209075927734e-01 -3.116967678070068359e-01 -4.262403771281242371e-02 1.196969226002693176e-01 -1.967878490686416626e-01 -2.399642914533615112e-01
-3.749026060104370117e-01 -1.257344633340835571e-01 1.842556446790695190e-01 -1.573965139687061310e-02 -1.000537872314453125e-01 -3.532389551401138306e-02 -1.175263896584510803e-01 -1.086071133613586426e-01 -1.402363181114196777e-01 7.378419488668441772e-02 4.875577054917812347e-03 -7.817599177360534668e-02 -1.003256663680076599e-01 2.586963772773742676e-02 1.520384401082992554e-01 -2.043371796607971191e-01 3.289653360843658447e-02 -3.167507946491241455e-01 5.546416621655225754e-03 -1.997711695730686188e-02 -1.301504820585250854e-01 2.618910074234008789e-01 3.304987847805023193e-01 1.483435332775115967e-01 -1.886278837919235229e-01 2.990295290946960449e-01 -2.529884576797485352e-01 1.510030627250671387e-01 2.089778482913970947e-01 1.266249120235443115e-01 -1.320936083793640137e-01 2.411683052778244019e-01
-1.423109769821166992e-01 -1.697228848934173584e-01 1.154008042067289352e-02 -2.554540336132049561e-01 2.975848615169525146e-01 -1.883956789970397949e-01 -8.930008113384246826e-02 4.958421364426612854e-02 -8.572894334793090820e-02 -1.596280746161937714e-02 1.207482740283012390e-01 -3.408530652523040771e-01 -1.181401088833808899e-01 -8.214744180440902710e-02 2.492910325527191162e-01 -6.524399667978286743e-02 -1.680154055356979370e-01 -1.356662362813949585e-01 -6.133249774575233459e-02 1.884872764348983765e-01 -6.339462846517562866e-02 2.310370653867721558e-01 1.121135875582695007e-01 2.228183150291442871e-01 -1.998020336031913757e-02 7.784602046012878418e-02 -1.104312837123870850e-01 -4.495217651128768921e-02 3.361134603619575500e-02 4.798402786254882812e-01 -1.425834093242883682e-02 2.603898346424102783e-01
-2.410296052694320679e-01 -1.045885384082794189e-01 -6.984736770391464233e-02 -2.221463918685913086e-01 1.621642857789993286e-01 -4.909550398588180542e-02 -2.229745313525199890e-02 -1.601259112358093262e-01 4.851315170526504517e-03 -1.499933749437332153e-01 5.707991495728492737e-02 -4.072398245334625244e-01 -2.285504713654518127e-03 1.265828311443328857e-01 -2.084840536117553711e-01 -7.680471241474151611e-02 -4.277670085430145264e-01 -8.212668821215629578e-03 -2.289753258228302002e-01 -3.118243813514709473e-01 -2.082963436841964722e-01 1.038060933351516724e-01 1.866654157638549805e-01 1.597856879234313965e-01 -2.516159601509571075e-02 9.069437533617019653e-02 -1.785555034875869751e-01 -1.734807342290878296e-02 1.106805726885795593e-01 1.241199672222137451e-01 -1.102596670389175415e-01 -1.917467713356018066e-01
1.462884247303009033e-01 1.769878715276718140e-01 -1.877541542053222656e-01 -2.820802628993988037e-01 2.119854241609573364e-01 -6.456263363361358643e-02 2.903447253629565239e-03 -2.364426702260971069e-01 -3.151566684246063232e-01 -1.205706670880317688e-01 -2.734778523445129395e-01 -2.887368798255920410e-01 -5.468676239252090454e-02 1.743713170289993286e-01 2.724979221820831299e-01 1.212680637836456299e-01 -1.055855900049209595e-01 -1.625769287347793579e-01 -3.073198497295379639e-01 -1.274999137967824936e-02 -8.949376642704010010e-02 8.185905963182449341e-02 2.583751380443572998e-01 1.581873893737792969e-01 8.876293897628784180e-03 1.369718909263610840e-01 3.203365206718444824e-02 -1.297621876001358032e-01 3.086188621819019318e-02 1.941022425889968872e-01 -1.379739046096801758e-01 -3.037932096049189568e-03
-1.268832087516784668e-01 -2.382738888263702393e-01 -4.199687391519546509e-02 -1.099050417542457581e-02 1.811177283525466919e-02 -1.927592903375625610e-01 -1.116863712668418884e-01 -2.343868091702461243e-02 -2.437857389450073242e-01 -1.212391182780265808e-01 4.023509845137596130e-02 6.032100692391395569e-02 -3.705187886953353882e-02 1.847839802503585815e-01 9.521341323852539062e-02 -1.950630843639373779e-01 -1.477732360363006592e-01 -3.279006779193878174e-01 6.542053818702697754e-02 -3.236669898033142090e-01 6.354030966758728027e-02 2.809301204979419708e-02 3.060028851032257080e-01 1.801140606403350830e-01 1.630840264260768890e-02 1.883849650621414185e-01 -3.472767174243927002e-01 2.559637725353240967e-01 2.267155051231384277e-01 -2.194118127226829529e-02 1.976259350776672363e-01 -1.749317049980163574e-01
-2.493131607770919800e-01 1.952859386801719666e-02 -2.984199225902557373e-01 -1.146002411842346191e-01 -6.166123598814010620e-02 -1.425001025199890137e-02 8.201179653406143188e-02 -1.937209516763687134e-01 -2.686299979686737061e-01 -9.596797078847885132e-02 -1.180994790047407150e-02 -3.741054609417915344e-02 -3.443982303142547607e-01 1.147795766592025757e-01 4.313436150550842285e-01 -1.850911080837249756e-01 -1.716226339340209961e-02 6.311998702585697174e-03 -9.891264885663986206e-02 -1.073417961597442627e-01 -4.177309572696685791e-02 8.515342324972152710e-02 4.693491756916046143e-01 -1.750222779810428619e-02 -4.130692780017852783e-02 7.076088339090347290e-02 8.160924911499023438e-02 -1.782192289829254150e-01 -1.658793389797210693e-01 5.957966297864913940e-02 -1.178275719285011292e-01 1.033799648284912109e-01
-2.179865688085556030e-01 1.798954308032989502e-01 -1.273097097873687744e-01 -5.381382256746292114e-02 2.205653116106987000e-02 -1.798769459128379822e-02 -5.830865819007158279e-03 -1.281799077987670898e-01 -2.098534628748893738e-02 -2.272443622350692749e-01 -3.464329615235328674e-02 -1.495834141969680786e-01 -6.018514037132263184e-01 -1.888561099767684937e-01 1.631861329078674316e-01 8.606158941984176636e-02 -1.197123900055885315e-01 -2.156843841075897217e-01 -1.786693632602691650e-01 -1.679127067327499390e-01 -3.403933346271514893e-01 2.056842902675271034e-03 2.303938753902912140e-02 1.334653347730636597e-01 -5.785455927252769470e-02 1.192304491996765137e-01 9.450647979974746704e-02 -2.705244719982147217e-01 1.395052075386047363e-01 -1.765614375472068787e-02 -1.951085962355136871e-02 3.379382193088531494e-02
-2.927607595920562744e-01 -1.016351506114006042e-01 -2.402899041771888733e-02 -2.296446859836578369e-01 2.106337994337081909e-01 -6.520583480596542358e-02 -1.924578994512557983e-01 -1.740436702966690063e-01 -2.657070159912109375e-01 7.994543761014938354e-02 -2.181606367230415344e-02 -2.294856123626232147e-03 -3.281536698341369629e-02 -5.757552385330200195e-02 3.875119984149932861e-01 1.922712288796901703e-02 -1.157860532402992249e-01 -4.981345683336257935e-02 -1.491733938455581665e-01 -1.354150623083114624e-01 2.117928117513656616e-01 2.146820425987243652e-01 -2.036555297672748566e-02 5.993796885013580322e-02 1.458808183670043945e-01 7.794652879238128662e-02 -5.473051220178604126e-02 3.543804958462715149e-02 3.029963932931423187e-02 5.206149816513061523e-01 -1.558309793472290039e-01 1.517195701599121094e-01
-4.019778668880462646e-01 -1.918009072542190552e-01 -3.116032779216766357e-01 -1.371584832668304443e-01 -1.674761176109313965e-01 2.741701528429985046e-02 -6.177403777837753296e-02 -1.769787967205047607e-01 -3.696043044328689575e-02 1.132777780294418335e-01 -1.493600159883499146e-01 -5.641474574804306030e-02 -4.859108850359916687e-02 2.254483699798583984e-01 3.196693658828735352e-01 -8.658462762832641602e-02 -1.143299639225006104e-01 -3.990324735641479492e-01 7.484590262174606323e-02 -2.098037302494049072e-01 -1.827638745307922363e-01 -7.527492940425872803e-03 -2.956247190013527870e-04 2.847196161746978760e-01 9.893232025206089020e-03 9.002554416656494141e-02 1.173187866806983948e-01 -5.079530179500579834e-02 1.734287440776824951e-01 -1.487744748592376709e-01 -7.463359087705612183e-02 -2.113759703934192657e-02
-2.556617259979248047e-01 -3.838345110416412354e-01 -2.160408347845077515e-01 3.843946009874343872e-02 -2.258536070585250854e-01 -3.826609998941421509e-02 -5.772354453802108765e-02 1.359233260154724121e-01 1.232386082410812378e-01 -2.165053188800811768e-01 -2.183463722467422485e-01 1.157693788409233093e-01 -3.563725352287292480e-01 1.700466312468051910e-02 -1.112624257802963257e-01 -9.223785251379013062e-02 -7.662867754697799683e-02 -2.000091131776571274e-03 -7.089524529874324799e-03 -1.818180531263351440e-01 -2.121195346117019653e-01 1.845792531967163086e-01 3.019060790538787842e-01 7.855621725320816040e-02 8.471085876226425171e-02 6.169367954134941101e-02 -2.138705998659133911e-01 -6.511975545436143875e-03 5.670761689543724060e-02 8.213918656110763550e-02 -3.266432285308837891e-01 6.905014067888259888e-02
-2.811275422573089600e-01 -2.447903603315353394e-01 -3.087229132652282715e-01 -1.884774267673492432e-01 -2.215991169214248657e-02 -6.639809161424636841e-02 -8.633669465780258179e-02 2.310467660427093506e-01 -9.223909676074981689e-02 -2.826281189918518066e-01 -3.491492867469787598e-01 1.839570850133895874e-01 -2.995028197765350342e-01 9.894470870494842529e-02 3.293304517865180969e-02 1.300334632396697998e-01 -1.768943667411804199e-01 -7.950461655855178833e-02 -7.776398956775665283e-02 -1.665246188640594482e-01 1.670584231615066528e-01 6.717041879892349243e-02 -6.179092824459075928e-02 -5.265601724386215210e-02 2.084452360868453979e-01 2.973967790603637695e-01 -9.256128966808319092e-02 -2.468110993504524231e-02 5.462784692645072937e-02 8.977153152227401733e-02 8.065736293792724609e-02 1.839462816715240479e-01
-2.165437191724777222e-01 6.775134801864624023e-02 -9.781933575868606567e-02 -5.337548255920410156e-02 -1.087367907166481018e-01 -2.649731002748012543e-02 9.805866330862045288e-02 -2.988258600234985352e-01 2.180209159851074219e-01 9.678757190704345703e-02 -2.347971498966217041e-01 -4.467637464404106140e-02 -3.972484171390533447e-01 -4.770042002201080322e-02 1.181572154164314270e-01 1.292819082736968994e-01 -2.173056453466415405e-01 -2.073872089385986328e-01 -2.138788849115371704e-01 -8.549825102090835571e-02 -3.123198151588439941e-01 2.179148495197296143e-01 1.595399379730224609e-01 1.813154518604278564e-01 2.333983033895492554e-01 8.907916396856307983e-02 2.075931802392005920e-02 -1.676824390888214111e-01 1.738342046737670898e-01 2.246101200580596924e-01 1.952379941940307617e-02 3.504417464137077332e-02
-1.312547475099563599e-01 1.317662298679351807e-01 1.349456012248992920e-01 -3.155012428760528564e-01 -1.640818119049072266e-01 -5.951209738850593567e-02 1.522061415016651154e-02 -1.457394063472747803e-01 -2.145241051912307739e-01 -6.643039640039205551e-03 9.459798038005828857e-02 2.780104056000709534e-02 -1.895639896392822266e-01 -2.652608044445514679e-02 8.741798251867294312e-02 2.159469723701477051e-01 -4.983104467391967773e-01 -9.205401688814163208e-02 3.759110718965530396e-02 1.148930341005325317e-01 -1.792765557765960693e-01 4.764417186379432678e-02 2.361478656530380249e-01 1.114122867584228516e-01 2.658801078796386719e-01 -3.987246751785278320e-02 -3.002699315547943115e-01 -1.720089614391326904e-01 1.723487973213195801e-01 4.297431930899620056e-02 -8.904172480106353760e-02 2.086214870214462280e-01
-5.904291272163391113e-01 -2.773427963256835938e-01 -1.949874460697174072e-01 4.170742630958557129e-02 1.694659739732742310e-01 1.440252214670181274e-01 -1.165095567703247070e-01 -7.962542772293090820e-02 5.368528887629508972e-02 -2.587057054042816162e-01 -1.461299806833267212e-01 -1.307248175144195557e-01 -5.463171750307083130e-02 -9.793247282505035400e-02 1.877698898315429688e-01 3.228591978549957275e-01 9.035487473011016846e-02 5.983429029583930969e-02 -6.733990274369716644e-03 7.152890786528587341e-03 5.420161038637161255e-02 -1.954898051917552948e-02 1.428835690021514893e-01 1.528122127056121826e-01 1.573553681373596191e-01 1.762720346450805664e-01 -1.615155935287475586e-01 -1.039062812924385071e-01 -1.048662737011909485e-01 1.382803618907928467e-01 -1.262234449386596680e-01 -8.554845303297042847e-02
-9.290975332260131836e-02 -1.640815287828445435e-01 -2.972856462001800537e-01 4.103626310825347900e-02 7.157529890537261963e-02 4.874055460095405579e-02 -1.008412465453147888e-01 -1.275060605257749557e-02 2.392705529928207397e-02 -1.702575944364070892e-02 2.138575017452239990e-01 -2.366685569286346436e-01 -2.699017226696014404e-01 1.031628460623323917e-03 -4.195535182952880859e-02 -1.203796193003654480e-01 -3.219462931156158447e-01 -2.677410542964935303e-01 -6.240618601441383362e-02 1.779843866825103760e-01 -5.460270866751670837e-02 -1.381640434265136719e-01 1.940030306577682495e-01 -7.535314559936523438e-02 2.680351436138153076e-01 2.761547267436981201e-01 -2.354535013437271118e-01 -2.960175871849060059e-01 6.767646968364715576e-02 2.818405330181121826e-01 1.063447520136833191e-01 -4.535467177629470825e-02
-2.345033884048461914e-01 -3.253176212310791016e-01 -3.935777246952056885e-01 -1.614124774932861328e-01 -9.563525021076202393e-02 -5.554290488362312317e-03 -1.636595278978347778e-01 -1.937812892720103264e-03 1.847115606069564819e-01 -1.021038889884948730e-01 -7.860326021909713745e-02 -4.677454754710197449e-02 -1.363742053508758545e-01 -2.753782570362091064e-01 1.526448875665664673e-01 5.384979769587516785e-02 -1.409699320793151855e-01 7.847129553556442261e-02 -5.223266780376434326e-02 -2.213012799620628357e-02 -1.308915317058563232e-01 -3.196058049798011780e-02 1.153353452682495117e-01 1.035648286342620850e-01 3.524213135242462158e-01 1.357481479644775391e-01 -3.313302695751190186e-01 -2.043449580669403076e-01 1.385928839445114136e-01 3.412024676799774170e-02 5.710858851671218872e-02 -2.438937574625015259e-01
-3.693923056125640869e-01 -6.064911931753158569e-02 -9.110700339078903198e-02 -7.699880748987197876e-02 1.260846573859453201e-02 1.331552416086196899e-01 2.161224186420440674e-02 -1.567712128162384033e-01 -1.348062306642532349e-01 -3.090293407440185547e-01 -6.504759937524795532e-02 -2.183122932910919189e-01 -2.750727534294128418e-01 4.811964929103851318e-02 6.199726089835166931e-02 2.545203864574432373e-01 -1.939701586961746216e-01 -3.472318947315216064e-01 -1.053041964769363403e-01 6.649147719144821167e-02 -3.492571413516998291e-01 -1.189891174435615540e-01 5.346667021512985229e-02 6.256404519081115723e-02 2.600671052932739258e-01 1.756840944290161133e-02 -6.006028875708580017e-02 2.217171937227249146e-01 -2.594334632158279419e-02 2.236548364162445068e-01 -4.827017337083816528e-02 -1.377129461616277695e-02
6.983320415019989014e-02 -1.983140408992767334e-02 -2.723783552646636963e-01 -1.105370149016380310e-01 -1.797141432762145996e-01 1.750678867101669312e-01 -1.434881687164306641e-01 -1.429258435964584351e-01 -2.793537080287933350e-01 -9.778465330600738525e-02 1.278975456953048706e-01 -1.748815029859542847e-01 -1.803676038980484009e-01 4.986720904707908630e-02 -7.483967393636703491e-02 2.540151476860046387e-01 -1.799832880496978760e-01 -1.851895451545715332e-01 -8.968164771795272827e-02 6.470311433076858521e-02 -2.275739051401615143e-02 3.202590346336364746e-01 1.150654554367065430e-01 -1.417280174791812897e-03 3.524782359600067139e-01 2.298762500286102295e-01 -1.950186342000961304e-01 -3.363323211669921875e-02 4.635823890566825867e-02 3.802643418312072754e-01 7.925295829772949219e-02 1.228056475520133972e-02
-2.688976824283599854e-01 -2.279746532440185547e-01 -1.481757685542106628e-02 -1.783778816461563110e-01 9.414348751306533813e-02 -3.039407730102539062e-01 -3.713345155119895935e-02 -3.180907294154167175e-02 -1.469909995794296265e-01 -9.375489503145217896e-02 -4.247817024588584900e-02 -5.110254883766174316e-02 -1.759946793317794800e-01 -1.451793760061264038e-01 4.464163780212402344e-01 -2.694417536258697510e-02 -3.128843903541564941e-01 -1.044534444808959961e-01 -3.832134604454040527e-02 5.231532454490661621e-02 1.546810120344161987e-01 1.551593989133834839e-01 4.148422554135322571e-02 1.571957468986511230e-01 1.929676979780197144e-01 9.476901590824127197e-02 1.384116336703300476e-02 1.330603957176208496e-01 3.159671723842620850e-01 1.454549580812454224e-01 -2.124098092317581177e-01 -1.884230077266693115e-01
-2.602599263191223145e-01 3.898903727531433105e-02 -2.193064056336879730e-02 -2.733356654644012451e-01 6.826473772525787354e-02 -9.361132979393005371e-02 -9.147071838378906250e-02 -3.140769302845001221e-01 -1.044702082872390747e-01 -1.225911602377891541e-01 -1.853348463773727417e-01 -1.868354380130767822e-01 -3.769203722476959229e-01 -2.507056593894958496e-01 -1.562759131193161011e-01 -2.845460772514343262e-01 -1.183835938572883606e-01 -3.542552143335342407e-02 -1.039551198482513428e-01 -2.147082239389419556e-01 -9.416509419679641724e-02 1.994690299034118652e-02 1.297483295202255249e-01 1.493094861507415771e-01 2.562522292137145996e-01 -4.074683412909507751e-02 -1.310160104185342789e-02 -1.727002412080764771e-01 2.943156957626342773e-01 7.172218710184097290e-02 6.055712327361106873e-02 1.276026964187622070e-01
-2.187290787696838379e-01 -1.534773111343383789e-01 -2.091209590435028076e-02 -1.768102645874023438e-01 1.305237710475921631e-01 -1.051772758364677429e-01 -8.023833483457565308e-02 2.108043991029262543e-02 -4.599449038505554199e-01 -4.422805905342102051e-01 -5.314794555306434631e-02 2.225249772891402245e-03 -3.696393668651580811e-01 5.413872748613357544e-02 -6.515734642744064331e-02 -5.981183424592018127e-02 -6.573171913623809814e-02 7.075013220310211182e-02 -2.520670592784881592e-01 -1.474251002073287964e-01 1.408578008413314819e-01 2.647316083312034607e-03 -1.166481599211692810e-01 9.778879582881927490e-02 -4.083824530243873596e-02 2.226109355688095093e-01 -5.309252068400382996e-02 -1.553210467100143433e-01 1.817050278186798096e-01 1.574842780828475952e-01 -1.686542183160781860e-01 -4.998922720551490784e-02
-3.521142601966857910e-01 -2.556973397731781006e-01 -3.275884687900543213e-01 1.152626499533653259e-01 1.054689735174179077e-01 -6.670293398201465607e-03 -2.669491432607173920e-02 2.825940586626529694e-02 -9.407519362866878510e-03 -4.142937362194061279e-01 -3.240857124328613281e-01 9.633263200521469116e-02 -1.839503049850463867e-01 -6.089571863412857056e-02 -1.586664021015167236e-01 2.026177644729614258e-01 -1.342657953500747681e-01 -1.070216745138168335e-01 -1.035628914833068848e-01 -1.148838028311729431e-01 5.784454941749572754e-02 1.041706427931785583e-01 2.537034451961517334e-01 1.184822642244398594e-03 1.175832375884056091e-01 1.476409286260604858e-01 -2.209454029798507690e-01 -1.449255347251892090e-01 -1.349830031394958496e-01 1.053194701671600342e-01 9.371765702962875366e-02 1.096934303641319275e-01
-4.018214046955108643e-01 -3.357522487640380859e-01 2.009682357311248779e-02 -1.425697952508926392e-01 -4.413826763629913330e-02 3.945618495345115662e-02 -1.814593672752380371e-01 -1.433854103088378906e-01 -1.604014188051223755e-01 1.261969506740570068e-01 8.990047872066497803e-02 -2.955876588821411133e-01 -6.605025380849838257e-02 2.908136695623397827e-02 3.510499000549316406e-01 2.503064274787902832e-01 6.948844343423843384e-02 -1.115994378924369812e-01 -2.017266899347305298e-01 -1.285852044820785522e-01 -1.564986109733581543e-01 6.506038457155227661e-02 9.992168284952640533e-03 -1.153139099478721619e-01 -6.979078054428100586e-02 6.689787656068801880e-02 -6.793545931577682495e-02 -1.904257945716381073e-02 7.217830419540405273e-02 3.719215989112854004e-01 -1.508673876523971558e-01 1.504296064376831055e-01
-2.850589752197265625e-01 9.253996424376964569e-03 -3.160085976123809814e-01 -1.967051923274993896e-01 3.348065912723541260e-01 1.964151300489902496e-02 9.597016125917434692e-02 3.815460205078125000e-02 -1.290855258703231812e-01 -8.785962313413619995e-02 1.711119413375854492e-01 -2.613261044025421143e-01 -4.125273227691650391e-01 -2.925482392311096191e-02 -1.505067199468612671e-01 -9.724014252424240112e-02 -1.667036265134811401e-01 -2.823560535907745361e-01 5.315242707729339600e-02 1.053157001733779907e-01 -1.556430160999298096e-01 2.827612124383449554e-02 -7.024218142032623291e-02 -4.245710745453834534e-02 2.242068201303482056e-01 8.279344439506530762e-02 -3.148000240325927734e-01 -1.189139559864997864e-01 -1.519240997731685638e-02 -3.648617118597030640e-02 -5.628681555390357971e-02 5.977172031998634338e-02
-2.348175048828125000e-01 -1.274040550924837589e-03 -2.384611964225769043e-01 -6.334832869470119476e-03 7.183984853327274323e-03 -1.736399382352828979e-01 4.288527369499206543e-02 -1.035827100276947021e-01 -3.581911027431488037e-01 1.865144670009613037e-01 -9.765743464231491089e-02 -5.562275275588035583e-02 -5.358757078647613525e-02 -1.866114437580108643e-01 3.799644708633422852e-01 -2.249021530151367188e-01 8.985427208244800568e-03 -1.732748299837112427e-01 -7.781358063220977783e-02 -1.295382529497146606e-01 8.269240148365497589e-03 1.516669839620590210e-01 3.427649438381195068e-01 1.730045862495899200e-02 -1.485332250595092773e-01 1.576556712388992310e-01 -6.858299672603607178e-02 -1.922417879104614258e-01 3.040874144062399864e-03 3.244461715221405029e-01 9.242204576730728149e-02 2.015511095523834229e-01
-8.323998749256134033e-02 -8.868625760078430176e-02 7.631250470876693726e-02 -8.087684959173202515e-02 -1.421105233021080494e-03 -2.133579701185226440e-01 -2.967041432857513428e-01 -6.108446791768074036e-02 -1.376438289880752563e-01 -1.001373827457427979e-01 -2.820540918037295341e-03 -1.083375141024589539e-02 -1.988519728183746338e-01 -1.692038625478744507e-01 1.030339896678924561e-01 -1.388978958129882812e-01 -3.887112736701965332e-01 -3.030292987823486328e-01 3.093698294833302498e-03 1.060492396354675293e-01 -1.036605760455131531e-01 3.283657729625701904e-01 2.130258232355117798e-01 -3.521205782890319824e-01 1.974467933177947998e-01 -1.136227697134017944e-01 -2.437522858381271362e-01 -1.576283015310764313e-02 1.696392446756362915e-01 -5.841396003961563110e-02 1.356558054685592651e-01 6.406889110803604126e-02
-4.751100391149520874e-02 -2.699370868504047394e-02 -2.132132500410079956e-01 -3.422199189662933350e-02 8.084621280431747437e-02 5.943047255277633667e-02 1.594233140349388123e-02 -2.384562343358993530e-01 -4.062002524733543396e-02 -1.568325608968734741e-01 8.289228379726409912e-02 -1.016177907586097717e-01 -4.199257791042327881e-01 -9.268991649150848389e-02 2.136708199977874756e-01 -1.806496381759643555e-01 -6.674776785075664520e-03 -2.660682201385498047e-01 -3.278217017650604248e-01 -4.801123738288879395e-01 -1.051180213689804077e-01 5.685436353087425232e-02 -1.077419891953468323e-02 1.136949583888053894e-01 2.011015862226486206e-01 -5.278212949633598328e-03 9.094171226024627686e-02 -1.136039793491363525e-01 1.695968359708786011e-01 -1.508978307247161865e-01 -1.050759032368659973e-01 1.272021681070327759e-01
-2.658024430274963379e-02 -1.729912310838699341e-01 -1.443849802017211914e-01 -2.071955800056457520e-01 2.238713204860687256e-02 2.011669725179672241e-01 -1.078591421246528625e-01 -8.710649609565734863e-02 -2.998588383197784424e-01 -3.646188974380493164e-01 -4.844726249575614929e-02 1.292347311973571777e-01 -2.513931989669799805e-01 -2.960685491561889648e-01 -9.404600411653518677e-02 -6.689701974391937256e-02 -2.362661659717559814e-01 -3.360560536384582520e-01 -3.143015131354331970e-02 -7.687094062566757202e-02 -2.240308821201324463e-01 -8.935038931667804718e-03 2.414675503969192505e-01 1.007035374641418457e-01 2.080916166305541992e-01 -3.662939649075269699e-03 -2.682299725711345673e-02 -9.943857043981552124e-02 -1.135375276207923889e-01 2.238446921110153198e-01 5.824590101838111877e-02 1.569436341524124146e-01
-1.179789006710052490e-01 3.221865296363830566e-01 2.002377994358539581e-02 -1.689076572656631470e-01 -6.858723610639572144e-02 -1.124596875160932541e-02 -2.241793461143970490e-02 3.066306002438068390e-02 -3.358631134033203125e-01 9.567160159349441528e-02 1.161632686853408813e-01 -5.957081168889999390e-02 -2.415028512477874756e-01 -9.264651685953140259e-02 3.212903738021850586e-01 3.890433907508850098e-01 -2.323898822069168091e-01 -1.534441560506820679e-01 -1.186710968613624573e-01 -9.351608902215957642e-02 -9.245228022336959839e-02 4.174922127276659012e-03 3.083933293819427490e-01 4.491294920444488525e-02 1.773126572370529175e-01 1.987556070089340210e-01 -7.771150022745132446e-02 -1.763857752084732056e-01 1.350487619638442993e-01 7.991126924753189087e-02 -2.120759189128875732e-01 5.312411114573478699e-02
-1.863262988626956940e-02 -3.339159488677978516e-02 -1.225498914718627930e-01 -5.627445131540298462e-02 -1.728579550981521606e-01 8.381800353527069092e-02 2.095730416476726532e-02 -3.598670065402984619e-01 -1.834824532270431519e-01 -3.383128345012664795e-01 6.095530092716217041e-02 -1.418024897575378418e-01 -4.055092334747314453e-01 1.495943516492843628e-01 1.105382964015007019e-01 7.422763109207153320e-02 -1.797979623079299927e-01 -2.335622906684875488e-01 -1.331912577152252197e-01 1.363800019025802612e-01 -2.516149878501892090e-01 1.385433971881866455e-01 2.046314813196659088e-02 -4.059064388275146484e-02 2.679701149463653564e-01 2.356521040201187134e-01 -1.540873795747756958e-01 9.453458338975906372e-02 6.181286275386810303e-02 1.892194151878356934e-01 -8.843211829662322998e-02 -1.475155353546142578e-01
-3.383160829544067383e-01 -8.657485991716384888e-02 -7.306373864412307739e-02 -1.300154030323028564e-01 7.243572175502777100e-02 -7.057093083858489990e-02 -2.838826477527618408e-01 -2.671073675155639648e-01 -1.597631722688674927e-01 -2.242002487182617188e-01 2.846347726881504059e-02 -2.767035961151123047e-01 -2.421463876962661743e-01 2.414642423391342163e-01 -4.026856645941734314e-02 -6.800228357315063477e-02 5.476763844490051270e-02 8.363228291273117065e-02 2.942620404064655304e-02 -1.789048463106155396e-01 -4.180434346199035645e-01 -7.687155902385711670e-02 2.359704859554767609e-02 1.960631459951400757e-01 -6.581335794180631638e-03 2.633142769336700439e-01 5.399642512202262878e-02 -1.376512795686721802e-01 8.803498744964599609e-02 1.610725522041320801e-01 -1.650265455245971680e-01 5.086935311555862427e-02
-3.033898584544658661e-02 1.981629431247711182e-01 -3.000830411911010742e-01 -2.211976200342178345e-01 1.022662892937660217e-01 -1.737366169691085815e-01 5.123631283640861511e-02 -2.035481035709381104e-01 -2.267399281263351440e-01 -3.954725861549377441e-01 -3.297330066561698914e-02 -1.288255453109741211e-01 -3.055219650268554688e-01 2.015953324735164642e-02 4.450383409857749939e-02 2.796910330653190613e-02 -3.902700543403625488e-01 1.120985969901084900e-01 1.738891154527664185e-01 -6.369058787822723389e-02 -7.838060706853866577e-02 1.222531870007514954e-01 1.072704717516899109e-01 6.203840672969818115e-02 9.729038923978805542e-02 2.901611328125000000e-01 -1.932346224784851074e-01 7.481892406940460205e-02 -1.094317883253097534e-01 -1.390886157751083374e-01 -1.017288416624069214e-01 -1.566629111766815186e-02
-3.463086187839508057e-01 -1.723619401454925537e-01 1.493493560701608658e-02 -2.355460971593856812e-01 6.695558130741119385e-02 -2.164350636303424835e-02 -2.491349726915359497e-01 -6.157137919217348099e-03 3.087286278605461121e-02 -1.004881486296653748e-01 -2.159158233553171158e-03 1.412604898214340210e-01 -1.575100421905517578e-01 1.148489043116569519e-01 2.078034132719039917e-01 3.815854899585247040e-03 -6.019481271505355835e-02 -1.328627914190292358e-01 -3.326467573642730713e-01 9.764508903026580811e-02 9.211692214012145996e-02 3.012360036373138428e-01 1.330205351114273071e-01 -1.370644420385360718e-01 2.926254868507385254e-01 4.057485461235046387e-01 -8.168365061283111572e-02 6.487743556499481201e-02 -8.484680205583572388e-02 -2.040102481842041016e-01 -2.539452910423278809e-02 -1.661665588617324829e-01
-8.315411210060119629e-02 -4.771303832530975342e-01 -2.060577571392059326e-01 -1.053762286901473999e-01 2.618011832237243652e-02 -9.084171056747436523e-02 -1.090313196182250977e-01 -1.241827905178070068e-01 2.493620291352272034e-02 -1.266815364360809326e-01 -2.634046673774719238e-01 7.503651827573776245e-02 -1.959509551525115967e-01 -1.591018885374069214e-01 1.605387181043624878e-01 -7.256463170051574707e-02 -1.863785684108734131e-01 3.616816923022270203e-02 -1.112964302301406860e-01 -2.265051901340484619e-01 -1.578793525695800781e-01 9.381199628114700317e-02 1.559811979532241821e-01 3.209195733070373535e-01 -1.152508482336997986e-01 -5.434736236929893494e-02 -1.789543032646179199e-01 -2.933928668498992920e-01 -3.554795309901237488e-02 5.288743227720260620e-02 -2.995025515556335449e-01 -1.745053380727767944e-02
8.777033537626266479e-02 -1.910617798566818237e-01 -3.489925563335418701e-01 5.646891891956329346e-02 1.073905676603317261e-01 1.517249345779418945e-01 1.971715362742543221e-03 -2.448852956295013428e-01 -1.974560171365737915e-01 1.361178457736968994e-01 -8.134961128234863281e-02 5.910006538033485413e-02 -9.877705574035644531e-02 1.504928469657897949e-01 3.251287043094635010e-01 -4.471228271722793579e-02 -1.875284314155578613e-01 -2.320982664823532104e-01 1.372229009866714478e-01 -1.650499403476715088e-01 2.108856737613677979e-01 -1.741913408041000366e-01 2.308905571699142456e-01 2.205826938152313232e-01 4.013411998748779297e-01 -2.487797476351261139e-02 -1.084741875529289246e-01 -1.386325508356094360e-01 1.330658346414566040e-01 -5.619801580905914307e-03 5.763811245560646057e-02 5.395215377211570740e-02
-1.032044813036918640e-01 2.753035165369510651e-02 2.044004946947097778e-01 -3.374642729759216309e-01 -1.634178608655929565e-01 -1.077135354280471802e-01 -1.702198199927806854e-02 -1.270832866430282593e-01 -8.414058387279510498e-02 -8.092515915632247925e-02 9.234967827796936035e-02 -1.390347182750701904e-01 -3.504044413566589355e-01 1.924217678606510162e-02 8.707601577043533325e-02 2.905638217926025391e-01 -2.965419590473175049e-01 -3.226035833358764648e-02 -3.879792522639036179e-03 -1.529413759708404541e-01 -1.720571517944335938e-01 -1.768889464437961578e-02 2.814071476459503174e-01 -8.894787728786468506e-02 1.764960289001464844e-01 1.210857369005680084e-02 -4.091737866401672363e-01 -2.398615330457687378e-01 7.734484970569610596e-02 -1.130296941846609116e-02 -1.607969999313354492e-01 6.252089142799377441e-02
-1.595343500375747681e-01 7.576402276754379272e-02 -3.948127627372741699e-01 -4.056651145219802856e-02 -1.269521862268447876e-01 -2.568825893104076385e-02 -1.210612803697586060e-01 -1.594795584678649902e-01 -8.167630434036254883e-02 1.338090151548385620e-01 -2.721213176846504211e-02 -1.565918624401092529e-01 -3.144664168357849121e-01 -1.047080010175704956e-01 -1.194481085985898972e-02 -6.332707562251016498e-05 -1.921028643846511841e-01 -4.461219012737274170e-01 2.013618648052215576e-01 -2.428869605064392090e-01 4.551935940980911255e-02 1.159546226263046265e-01 3.619197905063629150e-01 6.045405939221382141e-02 2.007460594177246094e-01 5.372642073780298233e-03 2.095212694257497787e-03 1.078885346651077271e-01 -2.660706639289855957e-02 1.859425008296966553e-02 -2.365029752254486084e-01 -4.078375641256570816e-04
-2.782159745693206787e-01 -8.428187668323516846e-02 -1.510852277278900146e-01 -7.261276990175247192e-02 2.693642079830169678e-01 4.115000739693641663e-02 -1.355079710483551025e-01 -1.035167872905731201e-01 -2.997085638344287872e-02 2.568729221820831299e-01 -8.797001093626022339e-02 -2.202810253947973251e-03 -3.092426657676696777e-01 -6.732869148254394531e-02 1.823918521404266357e-01 6.437878310680389404e-02 -3.161415159702301025e-01 6.714737415313720703e-02 -2.337794899940490723e-01 -3.123264610767364502e-01 1.547638047486543655e-02 4.586625471711158752e-02 3.986662998795509338e-02 1.212646961212158203e-01 3.962862119078636169e-02 2.588244080543518066e-01 -2.886153757572174072e-01 -1.270180046558380127e-01 -2.379322983324527740e-02 1.406298279762268066e-01 -2.608191967010498047e-01 -2.005207240581512451e-01
-2.510800957679748535e-02 -3.418324515223503113e-03 -8.937967568635940552e-02 -9.180434793233871460e-02 -2.328030532225966454e-03 -1.454881876707077026e-01 -1.291047334671020508e-01 2.457113265991210938e-01 -4.040931537747383118e-02 -4.537808150053024292e-02 -2.979207551106810570e-03 -8.591229468584060669e-02 -4.245284497737884521e-01 1.332125961780548096e-01 2.564572393894195557e-01 4.118584096431732178e-02 -2.672303020954132080e-01 -3.110853135585784912e-01 5.778722465038299561e-02 -7.094387710094451904e-02 -1.091060489416122437e-01 -1.291199028491973877e-01 3.248898386955261230e-01 -8.750817179679870605e-02 -9.487430751323699951e-02 2.918638586997985840e-01 -2.746239677071571350e-02 -2.782659232616424561e-01 3.587041050195693970e-02 -4.084440320730209351e-02 -2.522203922271728516e-01 2.256567478179931641e-01
-2.911361157894134521e-01 -7.061382383108139038e-02 -3.587157130241394043e-01 -1.895880848169326782e-01 3.627437353134155273e-02 3.259442150592803955e-01 -1.980669796466827393e-01 -2.358397990465164185e-01 -3.657108545303344727e-01 -1.082498207688331604e-01 -1.244773492217063904e-01 1.434833109378814697e-01 -1.876657456159591675e-01 -1.438603401184082031e-01 -1.736505478620529175e-01 1.711949706077575684e-03 3.726008906960487366e-02 -1.591918617486953735e-01 -5.699278786778450012e-02 -7.652126252651214600e-02 -1.706636697053909302e-01 9.526403620839118958e-03 1.883116364479064941e-01 2.059665508568286896e-02 1.910297274589538574e-01 -2.765277167782187462e-03 -3.513491898775100708e-02 2.757451031357049942e-03 -5.637643113732337952e-02 3.118763566017150879e-01 3.964869305491447449e-02 1.868542730808258057e-01
-1.084788739681243896e-01 -2.800527587532997131e-02 -1.775039732456207275e-01 -4.381066560745239258e-02 1.142834499478340149e-01 -1.622031927108764648e-01 -1.971186883747577667e-02 -2.514220774173736572e-01 -1.334560811519622803e-01 -2.759596109390258789e-01 3.448920696973800659e-02 -3.201833367347717285e-01 -4.508034884929656982e-01 -9.873751550912857056e-02 -3.203495964407920837e-02 2.320005148649215698e-01 -1.698042899370193481e-01 -2.092017978429794312e-01 9.296285361051559448e-02 -2.700246497988700867e-02 -8.542937785387039185e-02 -5.032971873879432678e-02 2.733601629734039307e-01 -2.916139364242553711e-02 9.005381911993026733e-02 1.010746806859970093e-01 3.154137358069419861e-02 -2.423195242881774902e-01 2.216684371232986450e-01 -2.281314283609390259e-01 -7.236032281070947647e-03 -1.972419172525405884e-01
-1.915598362684249878e-01 -9.646806120872497559e-02 2.038525044918060303e-02 -5.221287533640861511e-02 1.750295907258987427e-01 -1.621728837490081787e-01 1.081425324082374573e-01 -3.495264351367950439e-01 -3.192520514130592346e-02 1.552396714687347412e-01 -1.385875046253204346e-01 -8.585463464260101318e-02 -1.588547229766845703e-02 7.955509237945079803e-03 1.169712096452713013e-01 -1.286999136209487915e-01 -2.779974639415740967e-01 -9.728765487670898438e-02 -3.390083014965057373e-01 -2.307097017765045166e-01 -3.465224206447601318e-01 1.923858746886253357e-02 2.427870482206344604e-01 1.264331191778182983e-01 2.884685695171356201e-01 -1.146085653454065323e-02 -2.341419905424118042e-01 2.482936531305313110e-02 2.070689499378204346e-01 1.528170555830001831e-01 -1.465064734220504761e-01 3.226952627301216125e-02
5.892489105463027954e-02 1.593705150298774242e-03 -1.043800190091133118e-01 3.858149051666259766e-02 -7.165895402431488037e-02 -3.133040964603424072e-01 -2.025725990533828735e-01 -2.410463094711303711e-01 -1.606711000204086304e-01 -7.962408661842346191e-02 -2.211217433214187622e-01 -1.223933175206184387e-01 -3.106973171234130859e-01 5.948431044816970825e-02 1.327414661645889282e-01 2.555324435234069824e-01 -1.398981958627700806e-01 -3.573798537254333496e-01 -1.968358606100082397e-01 -3.355985134840011597e-02 -1.714094132184982300e-01 1.712717562913894653e-01 3.360838443040847778e-02 2.736447155475616455e-01 2.560287117958068848e-01 7.172031700611114502e-02 4.427658021450042725e-02 -2.322914898395538330e-01 3.172287950292229652e-03 1.630135253071784973e-02 -1.047418192028999329e-01 -2.072199285030364990e-01
-2.185541540384292603e-01 6.370401009917259216e-03 -1.237490326166152954e-01 -2.481788545846939087e-01 6.520262360572814941e-02 2.384903430938720703e-01 3.726826235651969910e-02 -1.151808053255081177e-01 -2.357849925756454468e-01 -2.746440470218658447e-01 -4.583726823329925537e-02 2.805217541754245758e-02 -2.028081715106964111e-01 -2.182591855525970459e-01 -2.409888431429862976e-02 5.353013053536415100e-02 -2.110390216112136841e-01 -2.890801727771759033e-01 -7.543263584375381470e-02 2.414826489984989166e-02 -1.357032507658004761e-01 1.155081093311309814e-01 3.233899772167205811e-01 -7.138007879257202148e-02 2.963833510875701904e-01 -8.115243911743164062e-02 -7.989854551851749420e-03 -1.789138317108154297e-01 -2.219336926937103271e-01 2.643907964229583740e-01 -1.764694601297378540e-01 1.440934538841247559e-01
-2.892924249172210693e-01 -1.366558969020843506e-01 -1.323828995227813721e-01 -1.784266233444213867e-01 1.465410739183425903e-01 9.924003481864929199e-02 -1.322815269231796265e-01 -8.837044984102249146e-02 -4.879078641533851624e-02 -6.333547830581665039e-02 -1.639344245195388794e-01 -1.569475084543228149e-01 -7.999344170093536377e-02 3.007525503635406494e-01 1.830087304115295410e-01 -2.155030816793441772e-01 -1.001419052481651306e-01 4.132729489356279373e-03 -2.942375242710113525e-01 -3.079476356506347656e-01 -1.359118074178695679e-01 1.349698156118392944e-01 9.088954329490661621e-02 -1.435705553740262985e-02 1.596491038799285889e-01 2.769280672073364258e-01 -2.442468851804733276e-01 2.856157124042510986e-01 1.157093569636344910e-01 -1.486237496137619019e-01 -8.806070312857627869e-03 -2.034341096878051758e-01
-1.007118225097656250e-01 -3.992198407649993896e-02 -2.518999278545379639e-01 -1.620898097753524780e-01 1.417705714702606201e-01 -3.011475503444671631e-02 -2.290729135274887085e-01 -8.988568186759948730e-02 8.658644743263721466e-03 -2.300217151641845703e-01 -5.746864154934883118e-02 -3.346207439899444580e-01 -1.168304383754730225e-01 -2.094954997301101685e-01 6.009717937558889389e-03 -2.921309471130371094e-01 -1.385365873575210571e-01 -9.196269512176513672e-02 -4.796092212200164795e-02 -5.233865380287170410e-01 -1.173467375338077545e-02 1.295026838779449463e-01 3.995350748300552368e-02 1.641455292701721191e-01 1.897648870944976807e-01 2.605071961879730225e-01 -4.803967848420143127e-02 -1.541980504989624023e-01 -6.976931355893611908e-03 -9.173895418643951416e-02 -7.947085797786712646e-02 -1.083153560757637024e-01
-2.265364825725555420e-01 -2.372550964355468750e-01 1.170653849840164185e-01 -9.055071324110031128e-02 1.087033227086067200e-01 -2.131432890892028809e-01 9.451183676719665527e-02 9.358028322458267212e-02 -1.302400082349777222e-01 -1.081174239516258240e-01 -2.746086716651916504e-01 -9.960927069187164307e-02 8.565501868724822998e-02 -7.169800251722335815e-02 1.257072240114212036e-01 -1.697019208222627640e-03 -1.424949467182159424e-01 -2.342913448810577393e-01 1.542935222387313843e-01 -2.325603961944580078e-01 -3.512861132621765137e-01 -6.657984107732772827e-02 2.595064043998718262e-01 1.221276521682739258e-01 2.884033918380737305e-01 1.337342411279678345e-01 -1.446640491485595703e-01 -2.635349631309509277e-01 -6.077167019248008728e-02 2.472099810838699341e-01 -1.796488910913467407e-01 -3.979716077446937561e-02
9.176631271839141846e-02 -3.383852243423461914e-01 -3.147913888096809387e-02 2.226148396730422974e-01 7.827546447515487671e-02 -1.467148959636688232e-01 -2.712545990943908691e-01 8.104595541954040527e-02 -1.881174445152282715e-01 -8.408575505018234253e-02 1.465924382209777832e-01 2.037728019058704376e-02 -2.656832039356231689e-01 -7.699492573738098145e-02 3.816175088286399841e-02 -6.222483143210411072e-02 -3.031637370586395264e-01 -2.708476781845092773e-01 -1.367135047912597656e-01 -4.118447601795196533e-01 -2.930390834808349609e-01 1.711370050907135010e-01 1.434395760297775269e-01 -1.194901242852210999e-01 2.722165174782276154e-02 1.465577930212020874e-01 -6.624107062816619873e-02 1.533545702695846558e-01 7.054286450147628784e-02 -1.016090903431177139e-02 5.627128481864929199e-02 1.027691364288330078e-01
-2.530129849910736084e-01 -4.800006449222564697e-01 -2.237087637186050415e-01 -1.403026878833770752e-01 -7.808081060647964478e-02 -1.710127592086791992e-01 -1.503539383411407471e-01 2.970395088195800781e-01 -6.683319807052612305e-02 -3.235581517219543457e-01 -2.331863492727279663e-01 1.210265606641769409e-01 -1.326455920934677124e-01 -7.402978837490081787e-03 -9.055585600435733795e-03 9.919958561658859253e-02 -2.374039739370346069e-01 -2.123155258595943451e-02 -1.400472521781921387e-01 -1.216410025954246521e-01 -1.659921929240226746e-02 7.505352143198251724e-03 2.209559679031372070e-01 1.211081072688102722e-01 2.411993592977523804e-01 6.529788672924041748e-02 -4.948952421545982361e-02 -1.144039407372474670e-01 1.435643285512924194e-01 6.076643615961074829e-02 1.025580056011676788e-02 1.627627462148666382e-01
-2.224738150835037231e-01 -2.976847290992736816e-01 -3.969728052616119385e-01 -2.674535661935806274e-02 -1.638162881135940552e-01 -2.347408561035990715e-03 -4.059584140777587891e-01 -1.162449643015861511e-01 1.438718196004629135e-02 -2.467747628688812256e-01 -1.377382725477218628e-01 4.365785047411918640e-02 -5.613806471228599548e-02 -6.575960665941238403e-02 2.201762199401855469e-01 6.341598927974700928e-02 -1.957838684320449829e-01 1.213699355721473694e-01 -1.740288436412811279e-01 -5.843390151858329773e-02 -7.400727272033691406e-02 6.329735368490219116e-02 2.091572135686874390e-01 9.527182579040527344e-02 1.602726578712463379e-01 9.110949188470840454e-02 -1.902485489845275879e-01 1.181594207882881165e-01 3.977237269282341003e-02 2.087135910987854004e-01 9.462164342403411865e-02 -2.629865705966949463e-01
-3.860302865505218506e-01 -6.787238270044326782e-02 1.691036820411682129e-01 -1.006020531058311462e-01 -1.249989941716194153e-01 1.148624718189239502e-01 1.064925268292427063e-01 7.600374519824981689e-02 -2.660310268402099609e-01 -1.572386710904538631e-03 1.258997768163681030e-01 -1.223007515072822571e-01 -1.121500357985496521e-01 1.171400696039199829e-01 2.518385052680969238e-01 9.472026675939559937e-02 -1.663674563169479370e-01 -2.822743952274322510e-01 -2.309610508382320404e-02 -1.653099060058593750e-01 1.762997242622077465e-03 3.950803577899932861e-01 1.967575550079345703e-01 -3.497791662812232971e-02 8.037990331649780273e-02 3.186082243919372559e-01 -5.274925380945205688e-02 1.482919305562973022e-01 1.025502532720565796e-01 -6.837696582078933716e-02 -2.448034286499023438e-01 1.494402140378952026e-01
-2.468433827161788940e-01 -2.465687096118927002e-01 -6.102759391069412231e-02 -2.112544178962707520e-01 1.878100633621215820e-01 -2.286724895238876343e-01 -1.019208133220672607e-01 -9.456772357225418091e-02 -3.122706431895494461e-03 -8.482694625854492188e-03 -3.630883991718292236e-02 -2.494073957204818726e-01 -2.375869005918502808e-01 -5.061732977628707886e-02 4.549303650856018066e-01 -1.342439949512481689e-01 -1.362113803625106812e-01 -1.884300634264945984e-02 -4.599404707551002502e-02 -4.227102100849151611e-01 -4.909982904791831970e-02 1.585245728492736816e-01 -3.759127855300903320e-02 2.129881083965301514e-01 1.430134028196334839e-01 9.697880595922470093e-02 4.302359372377395630e-02 -3.664300590753555298e-02 1.110411956906318665e-01 -4.036507755517959595e-02 -2.228291779756546021e-01 -6.883551180362701416e-02
-7.134054601192474365e-02 -2.954638600349426270e-01 -1.392965316772460938e-01 -1.299335807561874390e-01 7.712264358997344971e-02 -1.723095960915088654e-02 -2.227261215448379517e-01 -7.572264224290847778e-02 -2.826496958732604980e-01 3.546732664108276367e-01 -1.433561462908983231e-02 -7.031363248825073242e-02 -3.467228710651397705e-01 8.853640407323837280e-02 1.831010878086090088e-01 -9.966571815311908722e-03 -2.526902556419372559e-01 -1.203700602054595947e-01 -1.059476658701896667e-01 -8.317832648754119873e-02 -2.867375686764717102e-02 1.552327908575534821e-02 -2.348840609192848206e-02 1.419631838798522949e-01 -3.851720318198204041e-02 2.910713255405426025e-01 -2.723992764949798584e-01 -2.923169732093811035e-01 -2.171159349381923676e-02 2.092665135860443115e-01 -1.119596883654594421e-01 -1.277364641427993774e-01
1.539746765047311783e-02 -2.282295376062393188e-01 -2.028601169586181641e-01 -4.664666019380092621e-03 -4.094652831554412842e-02 1.446891129016876221e-01 -3.614750802516937256e-01 -2.631432563066482544e-02 1.010026708245277405e-01 1.079662069678306580e-01 -1.766399741172790527e-01 6.322685163468122482e-03 -5.917469039559364319e-02 -1.253237128257751465e-01 1.164239123463630676e-01 -1.915173381567001343e-01 -2.190980166196823120e-01 3.940099850296974182e-02 -1.528194844722747803e-01 -2.807049080729484558e-02 -1.975082755088806152e-01 1.385371014475822449e-02 1.905361413955688477e-01 6.061452999711036682e-02 1.378232538700103760e-01 3.567019999027252197e-01 -5.319388508796691895e-01 -4.497431963682174683e-02 -1.463951170444488525e-01 1.260848939418792725e-01 6.040146946907043457e-02 -7.016243040561676025e-02
-1.973902136087417603e-01 -1.995736509561538696e-01 -1.189644485712051392e-01 -2.026273161172866821e-01 -3.438294678926467896e-02 -4.195899888873100281e-02 -6.167946383357048035e-02 -6.642308086156845093e-03 4.527191072702407837e-02 9.822020679712295532e-02 -1.126436516642570496e-01 -3.919496536254882812e-01 -2.118099927902221680e-01 -2.820012904703617096e-02 2.799686044454574585e-02 -1.550491154193878174e-02 1.821348667144775391e-01 1.037011817097663879e-01 -1.735236495733261108e-01 -3.726060390472412109e-01 -1.615232527256011963e-01 4.107671082019805908e-01 2.445658892393112183e-01 2.458392456173896790e-02 -9.589000791311264038e-02 3.122249841690063477e-01 -1.769966073334217072e-02 -1.896844478324055672e-03 -3.052741847932338715e-02 2.207147032022476196e-01 9.406141191720962524e-02 3.022553585469722748e-02
-2.011180818080902100e-01 -2.340074628591537476e-01 -7.455045729875564575e-02 -3.713822364807128906e-02 4.195332527160644531e-02 -4.721945524215698242e-02 -1.379921585321426392e-01 2.838888671249151230e-03 -1.712934859097003937e-02 -1.056176126003265381e-01 -9.178689867258071899e-02 -5.578534677624702454e-02 -1.251159906387329102e-01 9.695161879062652588e-02 1.948521882295608521e-01 -8.178357034921646118e-02 -3.498071134090423584e-01 1.395686864852905273e-01 -1.744180619716644287e-01 -1.832199692726135254e-01 3.009062707424163818e-01 3.315271735191345215e-01 1.572640687227249146e-01 1.682710498571395874e-01 2.312560528516769409e-01 2.814384400844573975e-01 -2.569089829921722412e-01 3.158128857612609863e-01 5.243473127484321594e-02 -6.516488641500473022e-02 -2.527751494199037552e-03 -1.317341327667236328e-01
-4.941650107502937317e-02 -1.981404572725296021e-01 1.734134554862976074e-01 -1.745973378419876099e-01 1.006013080477714539e-01 9.159579873085021973e-03 -2.127793580293655396e-01 -1.062876358628273010e-01 -5.947436764836311340e-02 -1.763585209846496582e-01 -1.042950153350830078e-01 3.445870056748390198e-02 -3.662529885768890381e-01 1.852549463510513306e-01 1.504657715559005737e-01 6.662016361951828003e-02 -4.050982594490051270e-01 -1.021883860230445862e-01 -7.923807948827743530e-02 -3.476384580135345459e-01 -1.707411110401153564e-01 -1.486554294824600220e-01 3.032384514808654785e-01 -6.651526689529418945e-02 -2.095784991979598999e-01 -3.589403256773948669e-02 -6.748676300048828125e-02 -2.803837060928344727e-01 -9.189440310001373291e-02 1.218133955262601376e-03 -3.965840488672256470e-02 3.186160698533058167e-02
1.526861079037189484e-02 -1.418266445398330688e-01 1.263615339994430542e-01 -3.099617362022399902e-01 8.702667057514190674e-02 -2.147741466760635376e-01 1.251342743635177612e-01 -1.471351087093353271e-01 -2.853242307901382446e-02 -4.769573733210563660e-02 -2.799895107746124268e-01 2.128865011036396027e-02 -3.871124982833862305e-01 1.134478077292442322e-01 2.192378342151641846e-01 -6.913368403911590576e-02 -1.184772327542304993e-01 -1.177226975560188293e-01 3.055063486099243164e-01 -2.541596591472625732e-01 -1.758704930543899536e-01 2.982486225664615631e-02 1.495546251535415649e-01 -5.395093932747840881e-02 2.201538830995559692e-01 1.820689626038074493e-02 -4.097261130809783936e-01 -1.008883211761713028e-02 -3.072391264140605927e-02 -2.319797500967979431e-02 -1.331689953804016113e-01 -1.324731763452291489e-02
1.224446669220924377e-01 -1.468914896249771118e-01 -1.783463805913925171e-01 -2.729688584804534912e-02 -5.384770408272743225e-02 -2.323812246322631836e-01 -1.500412374734878540e-01 -1.746639311313629150e-01 -5.787392333149909973e-02 -3.134226053953170776e-02 -1.839741319417953491e-01 -2.081500738859176636e-01 -1.770593971014022827e-01 -4.385602474212646484e-02 9.160234034061431885e-02 1.501704454421997070e-01 -1.381479352712631226e-01 -4.189586043357849121e-01 -3.717571496963500977e-02 -4.962166771292686462e-02 -2.934070527553558350e-01 3.005324602127075195e-01 -7.337852846831083298e-03 2.413423657417297363e-01 2.809260189533233643e-01 2.138602584600448608e-01 9.160202741622924805e-02 -1.373322606086730957e-01 -2.112238407135009766e-01 1.686858534812927246e-01 -6.302611529827117920e-02 -1.145632788538932800e-01
-3.254975751042366028e-02 -7.145040482282638550e-02 -2.004476934671401978e-01 9.678266942501068115e-02 -7.084833085536956787e-02 -2.870828211307525635e-01 -2.479075044393539429e-01 -3.124707341194152832e-01 9.910479933023452759e-02 -1.491468250751495361e-01 7.222053827717900276e-04 -8.976734429597854614e-02 -2.732436358928680420e-01 -1.111181527376174927e-01 1.021608859300613403e-01 2.649544477462768555e-01 -9.017495810985565186e-02 -2.572648823261260986e-01 -1.670365631580352783e-01 -3.659135103225708008e-02 -1.376486718654632568e-01 2.889130711555480957e-01 3.024919144809246063e-02 3.164215981960296631e-01 7.103332877159118652e-02 6.825660914182662964e-02 -1.844548881053924561e-01 -1.655037105083465576e-01 -6.056523695588111877e-02 3.210436105728149414e-01 6.924791634082794189e-02 1.788954250514507294e-02
-2.907981574535369873e-01 -2.029598057270050049e-01 -1.456483900547027588e-01 2.525156177580356598e-02 -4.085806012153625488e-02 1.058754324913024902e-01 -1.769396960735321045e-01 -2.259583957493305206e-02 -7.582236081361770630e-02 1.553054004907608032e-01 6.453254818916320801e-02 -1.230382621288299561e-01 -3.434797823429107666e-01 -1.230346132069826126e-02 1.612190604209899902e-01 -9.865602850914001465e-02 1.894330419600009918e-02 -2.436809241771697998e-02 -2.712281048297882080e-01 -2.080943435430526733e-01 -4.066742584109306335e-02 -1.577287316322326660e-01 3.501395583152770996e-01 4.662044346332550049e-02 2.374094910919666290e-02 -1.268095821142196655e-01 -1.365132331848144531e-01 -5.923755094408988953e-02 3.790930211544036865e-01 -5.875644460320472717e-02 9.966966509819030762e-02 3.737089633941650391e-01
-3.226220905780792236e-01 -2.443087995052337646e-01 -3.543490767478942871e-01 7.210712879896163940e-02 -3.560680896043777466e-02 -1.069253385066986084e-01 -1.036743670701980591e-01 1.621092408895492554e-01 4.940696526318788528e-04 -3.303471505641937256e-01 -3.902830779552459717e-01 1.546624600887298584e-01 -1.930177807807922363e-01 3.070071898400783539e-02 4.167261347174644470e-02 1.452553868293762207e-01 -2.437705732882022858e-02 -6.599729508161544800e-02 -2.532398402690887451e-01 -4.672593250870704651e-02 4.351671785116195679e-02 1.209847554564476013e-01 1.658112257719039917e-01 1.356954686343669891e-02 2.609086930751800537e-01 7.524027675390243530e-02 -2.328269779682159424e-01 -1.050932407379150391e-01 -6.100108474493026733e-02 1.681665629148483276e-01 3.809547796845436096e-02 1.463554203510284424e-01
-8.333932608366012573e-02 -1.408328860998153687e-02 -2.492365539073944092e-01 -3.391833230853080750e-02 7.575591653585433960e-02 4.932257905602455139e-02 8.502537757158279419e-02 -1.104391738772392273e-01 -3.331039845943450928e-01 -2.258305102586746216e-01 1.705259084701538086e-01 -1.678853183984756470e-01 -2.962571382522583008e-01 -2.853838168084621429e-02 -1.934767067432403564e-01 -4.783629998564720154e-02 -2.510659024119377136e-02 -2.636641561985015869e-01 7.014488801360130310e-03 -2.554087638854980469e-01 -1.278687566518783569e-01 1.954673975706100464e-01 3.401742577552795410e-01 1.918683648109436035e-01 3.302441537380218506e-01 -2.760517597198486328e-02 1.094044651836156845e-02 -2.520083077251911163e-02 -8.244099467992782593e-02 -7.127651479095220566e-03 -2.850346565246582031e-01 1.151981651782989502e-01
-1.285361498594284058e-01 -3.723838627338409424e-01 -4.960313066840171814e-02 -1.449917107820510864e-01 2.394183771684765816e-03 -2.534023718908429146e-03 -2.570662498474121094e-01 -8.085179328918457031e-02 -4.176092445850372314e-01 1.076527014374732971e-01 -5.227324739098548889e-02 5.152022931724786758e-03 -2.868725657463073730e-01 2.464262247085571289e-01 1.481626480817794800e-01 -2.239041924476623535e-01 -1.315063387155532837e-01 -1.205002516508102417e-01 -1.452448870986700058e-02 -2.155290693044662476e-01 5.410820990800857544e-02 1.961405389010906219e-03 7.954926230013370514e-03 -4.075523093342781067e-02 -1.025724560022354126e-01 1.141321957111358643e-01 -2.065444588661193848e-01 -2.006069868803024292e-01 -5.978534370660781860e-02 3.124020397663116455e-01 -2.317725718021392822e-01 -1.918303407728672028e-02
-5.953422188758850098e-02 -1.326952688395977020e-02 -2.916982769966125488e-01 -3.644302785396575928e-01 2.620217800140380859e-01 -1.654469966888427734e-01 -1.868677586317062378e-01 -1.157853081822395325e-01 -3.012947440147399902e-01 -1.318268943578004837e-02 8.722808957099914551e-02 -8.282437920570373535e-02 -3.707407414913177490e-01 -1.345325410366058350e-01 2.324969917535781860e-01 -1.495562046766281128e-01 2.830033935606479645e-02 -2.417815029621124268e-01 4.788752645254135132e-02 -2.762842923402786255e-02 -5.805015936493873596e-02 -1.041373088955879211e-01 -4.859540611505508423e-02 -1.833787560462951660e-01 1.629137098789215088e-01 -1.457616593688726425e-02 -2.485352009534835815e-01 -1.671352833509445190e-01 -6.698023527860641479e-02 1.951392889022827148e-01 5.465484037995338440e-02 1.486885547637939453e-01
-6.740024685859680176e-02 -5.370678380131721497e-02 -8.102695643901824951e-02 4.234715364873409271e-03 -1.136511447839438915e-03 -3.573497384786605835e-02 -6.927977502346038818e-02 -3.241500258445739746e-01 -1.124138534069061279e-01 -2.499005198478698730e-01 2.805369794368743896e-01 -1.308787427842617035e-02 -2.808948159217834473e-01 -2.719506248831748962e-02 -1.747270673513412476e-02 3.279604017734527588e-01 -9.074319899082183838e-02 -2.861435115337371826e-01 -1.747972518205642700e-01 -1.525099277496337891e-01 -2.055790871381759644e-01 2.141548842191696167e-01 1.208537966012954712e-01 2.815442383289337158e-01 8.381479233503341675e-02 2.089011520147323608e-01 -1.646190881729125977e-01 9.673673659563064575e-02 1.166455075144767761e-01 3.098947107791900635e-01 -7.765784859657287598e-02 6.823983788490295410e-02
-1.809590905904769897e-01 -4.517730325460433960e-02 -1.011956706643104553e-01 6.943083554506301880e-02 8.197481930255889893e-02 -1.078823059797286987e-01 -4.502865299582481384e-02 6.175139918923377991e-02 -3.006616830825805664e-01 -2.094196975231170654e-01 1.979407966136932373e-01 -1.495404988527297974e-01 4.279675707221031189e-02 -2.393448958173394203e-03 2.833706438541412354e-01 2.040045410394668579e-01 1.422336101531982422e-01 -3.826050758361816406e-01 -1.053033303469419479e-02 -1.276846379041671753e-01 -5.096832290291786194e-02 7.349304854869842529e-02 -7.765690330415964127e-03 -2.032110840082168579e-02 2.680805623531341553e-01 8.576826006174087524e-02 -2.739293873310089111e-01 -2.271550297737121582e-01 4.330024123191833496e-01 1.027187332510948181e-01 6.607794016599655151e-02 8.141941577196121216e-02
-1.804738640785217285e-01 -1.955711990594863892e-01 -2.224315702915191650e-02 -3.275911509990692139e-01 3.125343918800354004e-01 1.512484401464462280e-01 -2.111331075429916382e-01 -2.400331348180770874e-01 -1.257125884294509888e-01 1.453665345907211304e-01 -1.994066387414932251e-01 -2.298589944839477539e-01 -1.647687852382659912e-01 -2.783671915531158447e-01 1.568861156702041626e-01 7.303843647241592407e-02 -1.239222288131713867e-01 -1.909284666180610657e-02 -3.150719031691551208e-02 -2.501984834671020508e-01 -1.610356569290161133e-01 1.656638830900192261e-01 -2.055184543132781982e-02 1.263916343450546265e-01 -3.618250368162989616e-03 2.552267313003540039e-01 -1.453939676284790039e-01 4.558992385864257812e-02 -5.123116448521614075e-02 1.521494239568710327e-01 -1.183251440525054932e-01 -2.393139451742172241e-01
-9.560025483369827271e-02 -3.192640244960784912e-01 -7.332520931959152222e-02 -3.086493015289306641e-01 -2.846309915184974670e-02 1.167843863368034363e-01 -1.679783165454864502e-01 -3.076775558292865753e-02 -3.154510855674743652e-01 -1.240179464221000671e-01 -1.111706718802452087e-01 1.237516552209854126e-01 -2.778131961822509766e-01 -7.894847542047500610e-02 -1.441132128238677979e-01 -5.797895416617393494e-02 -2.959314882755279541e-01 -1.176334358751773834e-02 -3.812241926789283752e-02 1.832695677876472473e-03 2.277771532535552979e-01 2.061956226825714111e-01 -1.790313124656677246e-01 3.719089031219482422e-01 5.032091960310935974e-02 2.169293761253356934e-01 -1.532920747995376587e-01 -1.076728999614715576e-01 9.701172262430191040e-02 5.903792381286621094e-02 -1.978667825460433960e-01 6.247600167989730835e-02
-6.880206614732742310e-02 -1.652203351259231567e-01 -4.185914248228073120e-02 3.743269667029380798e-02 1.911360621452331543e-01 5.207384005188941956e-02 1.353213936090469360e-01 -3.359850943088531494e-01 -5.829550698399543762e-02 -2.503830194473266602e-01 1.367640588432550430e-02 -4.758189320564270020e-01 -2.287403047084808350e-01 3.343341872096061707e-02 1.180242840200662613e-02 1.589155942201614380e-01 -2.524299621582031250e-01 -1.210334748029708862e-01 -9.586507827043533325e-02 8.937305212020874023e-02 -1.933805644512176514e-01 9.979766607284545898e-02 2.969891428947448730e-01 -1.526066940277814865e-02 4.277085140347480774e-02 2.139917165040969849e-01 -2.403225563466548920e-02 -2.018937319517135620e-01 2.174686789512634277e-01 8.224689960479736328e-02 -1.212157532572746277e-01 -1.838723719120025635e-01
-3.693560957908630371e-01 -2.032769173383712769e-01 -3.014603555202484131e-01 -1.443160139024257660e-02 -4.108390584588050842e-02 -1.136653032153844833e-02 -1.387989073991775513e-01 1.712087839841842651e-01 2.219003811478614807e-02 -4.181500077247619629e-01 -3.395312428474426270e-01 6.136632338166236877e-02 -2.017432749271392822e-01 -2.227713763713836670e-01 2.099585533142089844e-02 1.616632640361785889e-01 -1.291974335908889771e-01 -1.000899523496627808e-01 -3.210946545004844666e-02 -9.922701865434646606e-02 -5.850458890199661255e-02 1.822684705257415771e-01 1.142449602484703064e-01 -1.487279683351516724e-02 2.962507605552673340e-01 1.635702252388000488e-01 -1.464940458536148071e-01 -6.915505230426788330e-02 -6.282215472310781479e-03 1.635489016771316528e-01 6.056801602244377136e-02 1.037175878882408142e-01
-2.249977737665176392e-01 4.260899499058723450e-02 -1.627002954483032227e-01 -1.475958526134490967e-02 1.485122591257095337e-01 -6.577643007040023804e-02 2.170391939580440521e-02 -1.692951321601867676e-01 -1.479374617338180542e-01 -1.205095052719116211e-01 2.878074068576097488e-03 -1.395828574895858765e-01 -3.984475433826446533e-01 1.864896863698959351e-01 1.272970158606767654e-02 1.516065150499343872e-01 -2.492654919624328613e-01 -3.721174895763397217e-01 -1.921184808015823364e-01 -2.646227926015853882e-02 -3.922837972640991211e-01 -7.391730789095163345e-03 -8.886125683784484863e-02 1.075363084673881531e-01 2.677421569824218750e-01 1.720586717128753662e-01 -7.722999900579452515e-02 2.397291511297225952e-01 -2.827105112373828888e-02 1.202634796500205994e-01 -8.230027742683887482e-03 3.317882120609283447e-02
-1.019471976906061172e-02 -6.315199285745620728e-02 -1.061691492795944214e-01 -5.588560923933982849e-02 1.875942647457122803e-01 8.712870627641677856e-02 -1.922837644815444946e-01 -1.300686746835708618e-01 -1.538553386926651001e-01 -2.425087392330169678e-01 -8.964032679796218872e-02 -1.322522610425949097e-01 -2.415838837623596191e-01 -5.048707500100135803e-02 3.888655602931976318e-01 -1.417652815580368042e-01 -4.442874342203140259e-02 2.669698894023895264e-01 -7.998828589916229248e-02 -1.104038134217262268e-01 3.539828956127166748e-02 1.714506596326828003e-01 2.905377447605133057e-01 5.253027006983757019e-02 6.796260923147201538e-02 5.844974517822265625e-02 -3.153512179851531982e-01 -1.934794187545776367e-01 -5.346792191267013550e-02 1.400047391653060913e-01 -4.021269381046295166e-01 -7.661046087741851807e-02
-7.612836360931396484e-02 -9.558479487895965576e-02 -2.004686743021011353e-01 -1.929658092558383942e-02 3.519166707992553711e-01 7.799449563026428223e-02 -2.244594842195510864e-01 -1.035573706030845642e-01 -1.904147863388061523e-01 3.373146429657936096e-02 1.115071251988410950e-01 1.995398662984371185e-02 -3.841966986656188965e-01 -7.785116136074066162e-02 1.023830622434616089e-01 -1.419800966978073120e-01 3.595027141273021698e-03 1.512319892644882202e-01 -1.127769201993942261e-01 -2.013778686523437500e-01 1.413199678063392639e-02 2.106045335531234741e-01 -2.934202179312705994e-02 4.637979865074157715e-01 2.478380650281906128e-01 1.646967381238937378e-01 -8.691895753145217896e-02 -1.971254944801330566e-01 -3.563424944877624512e-02 1.376019716262817383e-01 -1.180142238736152649e-01 1.147365346550941467e-01
-4.763744175434112549e-01 -1.679926663637161255e-01 -3.004282116889953613e-01 -2.005901373922824860e-02 1.259285062551498413e-01 1.482446640729904175e-01 -1.367686986923217773e-01 2.496553212404251099e-02 -1.585060656070709229e-01 -2.856517732143402100e-01 -2.270554602146148682e-01 8.509258925914764404e-02 2.666574530303478241e-02 -3.626543581485748291e-01 1.403392851352691650e-01 1.856354176998138428e-01 -1.958348155021667480e-01 -1.557805240154266357e-01 -1.794633418321609497e-01 -1.372326612472534180e-01 -2.624959871172904968e-02 1.161921769380569458e-01 1.525898277759552002e-01 4.151345044374465942e-02 1.286299824714660645e-01 -4.885604605078697205e-02 -5.466787144541740417e-02 -1.267065107822418213e-01 1.629474610090255737e-01 -2.815324254333972931e-02 -1.161060631275177002e-01 -1.160424500703811646e-01
-7.370386272668838501e-02 -2.048781514167785645e-01 -1.136217862367630005e-01 -2.733983099460601807e-01 1.083337888121604919e-01 1.456357985734939575e-01 -4.700695723295211792e-02 -1.703330129384994507e-01 -3.255859017372131348e-01 -2.141408920288085938e-01 2.201235666871070862e-02 3.484081476926803589e-02 -1.905354708433151245e-01 -1.942320466041564941e-01 -6.267597526311874390e-02 1.752957105636596680e-01 -7.800590991973876953e-02 -3.838472068309783936e-01 -1.900259107351303101e-01 -9.772521257400512695e-02 -1.238662004470825195e-01 -6.837763637304306030e-02 2.950014770030975342e-01 -4.366357997059822083e-02 3.751780688762664795e-01 1.886355876922607422e-02 -3.672557696700096130e-02 2.152512595057487488e-02 -2.352660596370697021e-01 1.185855194926261902e-01 1.187903955578804016e-01 6.351967900991439819e-02
2.907017059624195099e-02 -1.032049730420112610e-01 -9.529066830873489380e-02 -4.597097635269165039e-03 2.380745112895965576e-01 -1.059961169958114624e-01 1.257950365543365479e-01 -4.020723104476928711e-01 -1.518195122480392456e-01 -2.824584543704986572e-01 2.752292156219482422e-02 -3.114335238933563232e-01 -3.374779522418975830e-01 -5.316126719117164612e-02 -1.534979697316884995e-02 6.849205493927001953e-02 -2.719698250293731689e-01 -9.213333576917648315e-02 5.302649363875389099e-02 -5.100036039948463440e-02 -1.923981755971908569e-01 1.807806342840194702e-01 2.885564863681793213e-01 2.848317660391330719e-02 -8.368477970361709595e-02 2.658394873142242432e-01 -8.057353645563125610e-02 -1.406311839818954468e-01 1.502855271100997925e-01 -5.338875949382781982e-02 -1.096907258033752441e-01 -1.694746017456054688e-01
-1.919816732406616211e-01 -2.262036502361297607e-02 -1.998707950115203857e-01 -1.755079329013824463e-01 -5.279316008090972900e-02 -1.967001408338546753e-01 -8.849048614501953125e-02 -1.236528530716896057e-02 -5.226709321141242981e-02 -4.372166842222213745e-02 -2.014632150530815125e-02 -1.865371763706207275e-01 -3.377279043197631836e-01 2.097347378730773926e-01 2.368997782468795776e-01 -3.018162250518798828e-01 -2.129938155412673950e-01 -2.449851036071777344e-01 2.789630293846130371e-01 -2.064756453037261963e-01 -8.264482021331787109e-02 -1.615612059831619263e-01 2.693141698837280273e-01 8.793730288743972778e-02 1.238838508725166321e-01 5.560582876205444336e-02 -1.958261132240295410e-01 -3.567809239029884338e-02 -2.696391344070434570e-01 1.421218514442443848e-01 -7.998246699571609497e-02 3.027715720236301422e-02
1.140624731779098511e-01 -1.200083345174789429e-01 -8.261190354824066162e-02 -2.741451263427734375e-01 7.951290905475616455e-02 8.538715541362762451e-02 -4.208263009786605835e-02 1.754271090030670166e-01 -1.728881299495697021e-01 2.106783688068389893e-01 -5.475679412484169006e-02 8.989605307579040527e-02 -1.455694586038589478e-01 -8.628716692328453064e-03 8.568937331438064575e-02 3.467743992805480957e-01 -2.320159971714019775e-01 -2.299569100141525269e-01 -2.773766815662384033e-01 -2.608700990676879883e-01 1.295735388994216919e-01 1.613859385251998901e-01 2.123849242925643921e-01 2.871118783950805664e-01 1.743195950984954834e-01 1.469872593879699707e-01 -9.370844066143035889e-02 -2.163247317075729370e-01 2.333068996667861938e-01 1.398729830980300903e-01 -3.654281422495841980e-02 7.248006761074066162e-02
-2.919513285160064697e-01 -3.013395369052886963e-01 -2.583748102188110352e-01 1.996018290519714355e-01 2.298065694049000740e-03 3.367226943373680115e-02 -1.204299107193946838e-01 5.287738516926765442e-02 -1.902268081903457642e-01 1.071294099092483521e-01 -6.103118881583213806e-02 -2.228371985256671906e-02 -3.018739223480224609e-01 -2.356760390102863312e-02 4.533883333206176758e-01 -2.225370705127716064e-02 -4.431842640042304993e-02 8.213030546903610229e-02 -1.744689345359802246e-01 -5.430027842521667480e-02 3.320822119712829590e-02 2.754181027412414551e-01 -8.070118725299835205e-02 1.274794936180114746e-01 1.463574822992086411e-02 2.235039621591567993e-01 -2.295592278242111206e-01 -1.241048201918601990e-01 3.072681836783885956e-02 8.758349576964974403e-04 -2.148618996143341064e-01 -2.051849514245986938e-01
-1.938380002975463867e-01 -3.921269476413726807e-01 1.713087409734725952e-02 -2.036932855844497681e-01 1.040786877274513245e-01 -8.745531737804412842e-02 -2.202038764953613281e-01 -1.855702698230743408e-01 -1.729233413934707642e-01 4.603800922632217407e-02 9.102803654968738556e-03 -7.089175283908843994e-02 -3.772828355431556702e-02 1.543596386909484863e-03 3.683890998363494873e-01 -1.646031066775321960e-02 -5.372853204607963562e-02 -2.631333172321319580e-01 2.746684849262237549e-02 -1.443121433258056641e-01 2.517202794551849365e-01 1.322131305932998657e-01 8.009143057279288769e-04 3.288274258375167847e-02 1.360035091638565063e-01 1.926697343587875366e-01 -2.994330413639545441e-02 -2.480951836332678795e-03 1.197812519967556000e-02 4.522996246814727783e-01 -1.921141594648361206e-01 1.309774816036224365e-01
-2.448241561651229858e-01 -5.077317357063293457e-01 -1.888636797666549683e-01 5.490475799888372421e-03 -2.934957109391689301e-02 -4.817723855376243591e-02 -1.143499985337257385e-01 1.111613884568214417e-01 -8.819958567619323730e-02 -4.321367144584655762e-01 -3.451303243637084961e-01 8.824186027050018311e-02 -2.312799096107482910e-01 -1.171817556023597717e-01 -1.457715034484863281e-01 5.224553123116493225e-02 -1.616267263889312744e-01 -1.635626074858009815e-03 5.792913585901260376e-02 -5.202495679259300232e-02 3.459191322326660156e-02 1.353503018617630005e-01 2.003291994333267212e-01 1.544840335845947266e-01 2.640369832515716553e-01 -2.142912708222866058e-02 -7.509990781545639038e-02 -2.993316575884819031e-02 -2.910136803984642029e-02 1.006979122757911682e-01 -3.534546867012977600e-02 -2.612500824034214020e-02
-1.966093778610229492e-01 -2.893022000789642334e-01 -3.385685384273529053e-02 2.182017825543880463e-02 2.586987316608428955e-01 1.096635535359382629e-01 -1.802921295166015625e-01 -2.685073018074035645e-02 6.142272800207138062e-02 -2.245838008821010590e-02 -2.218246459960937500e-01 8.097020536661148071e-02 -4.086490869522094727e-01 -1.987779438495635986e-01 2.219683676958084106e-01 -1.903202980756759644e-01 -2.030438780784606934e-01 4.043183848261833191e-02 -2.329732775688171387e-01 4.469926282763481140e-02 -1.370910182595252991e-02 2.193052023649215698e-01 1.355990171432495117e-01 2.528821825981140137e-01 7.399147748947143555e-02 8.089617639780044556e-02 -2.225915044546127319e-01 -2.045553773641586304e-01 1.010286882519721985e-01 8.979322761297225952e-02 -2.323748618364334106e-01 -7.986979931592941284e-02
-1.591399610042572021e-01 -3.460729122161865234e-01 -9.770658612251281738e-02 -5.737273395061492920e-02 6.358870118856430054e-02 -1.495668850839138031e-02 -1.061536669731140137e-01 -1.951300352811813354e-02 -9.387746453285217285e-02 -4.917093738913536072e-02 -2.778625786304473877e-01 2.026456743478775024e-01 -3.483867347240447998e-01 -7.375010102987289429e-02 1.791905611753463745e-01 -1.205186322331428528e-01 -1.577624231576919556e-01 3.719119355082511902e-02 -2.540741264820098877e-01 -7.357551157474517822e-02 -1.481845136731863022e-02 2.628925442695617676e-01 4.873746261000633240e-02 1.488962769508361816e-01 1.001830101013183594e-01 1.486330777406692505e-01 -3.292859792709350586e-01 -1.104122847318649292e-01 -2.215445711044594646e-04 1.248210575431585312e-02 -3.651336729526519775e-01 -2.164704352617263794e-01
-4.337347447872161865e-01 -4.056326299905776978e-02 1.420999169349670410e-01 -1.732585281133651733e-01 4.832600429654121399e-02 -2.003506571054458618e-01 -1.699094027280807495e-01 -2.578026950359344482e-01 -2.242090255022048950e-01 -2.262370735406875610e-01 2.373740635812282562e-02 -2.776730060577392578e-01 3.921185433864593506e-02 2.581230401992797852e-01 1.038576588034629822e-01 7.736841682344675064e-03 1.560088247060775757e-02 -3.071193583309650421e-02 8.468045294284820557e-02 3.472750307992100716e-03 -2.458421736955642700e-01 6.626139581203460693e-02 4.115235209465026855e-01 6.558398902416229248e-02 9.137353301048278809e-02 1.694120764732360840e-01 -7.203301880508661270e-03 -1.970990300178527832e-01 -1.434355508536100388e-02 1.748742908239364624e-01 -8.749610930681228638e-02 -5.327070131897926331e-02
1.429829001426696777e-01 -2.044528573751449585e-01 -4.447140730917453766e-03 -1.276718825101852417e-01 -6.136492267251014709e-02 6.210713461041450500e-02 -1.363778486847877502e-02 1.079929247498512268e-01 -1.452878415584564209e-01 -1.035773847252130508e-02 -3.709912672638893127e-02 -5.879065394401550293e-01 -3.075719252228736877e-02 -1.736874580383300781e-01 1.348222941160202026e-01 5.055022984743118286e-02 -1.095572710037231445e-01 -2.172809839248657227e-01 -2.192640453577041626e-01 -3.457076475024223328e-02 -2.035381793975830078e-01 2.007237672805786133e-01 1.736504286527633667e-01 2.215065658092498779e-01 2.145215123891830444e-01 1.589388549327850342e-01 -3.318984527140855789e-03 1.244708057492971420e-02 1.543620973825454712e-01 1.948661059141159058e-01 -3.655610233545303345e-02 2.790785729885101318e-01
-1.345700472593307495e-01 -1.025033220648765564e-01 1.946118175983428955e-01 -3.084913194179534912e-01 3.002939745783805847e-02 1.441294401884078979e-01 3.406653180718421936e-02 -4.791324213147163391e-02 -6.573556363582611084e-02 -8.712591975927352905e-02 1.146698743104934692e-01 -2.813825607299804688e-01 -4.761357903480529785e-01 -2.167018651962280273e-01 4.437401890754699707e-03 1.853034496307373047e-01 -1.986447572708129883e-01 -1.107299104332923889e-01 -4.522201418876647949e-02 -3.358226418495178223e-01 -1.440446972846984863e-01 -1.443182080984115601e-01 1.181807741522789001e-01 7.321304176002740860e-03 1.602005958557128906e-01 8.724570274353027344e-02 -2.627007663249969482e-01 -1.214824765920639038e-01 1.622520238161087036e-01 3.371330723166465759e-02 -1.558204293251037598e-01 -1.001245751976966858e-01
-4.504874348640441895e-02 7.005367428064346313e-02 -2.741037607192993164e-01 -1.441498845815658569e-01 1.146957185119390488e-02 1.196536719799041748e-01 1.047747582197189331e-01 -2.560591101646423340e-01 -3.019221127033233643e-01 5.902929604053497314e-02 1.942667961120605469e-01 -6.644051522016525269e-03 -1.902558505535125732e-01 -2.166722714900970459e-02 5.204091072082519531e-01 1.845014095306396484e-01 -1.213470920920372009e-01 -2.802844643592834473e-01 -1.313686221837997437e-01 -1.675023734569549561e-01 -6.065858528017997742e-02 -4.606298729777336121e-02 2.146709710359573364e-01 1.190648898482322693e-01 1.159184426069259644e-01 1.897735148668289185e-01 8.587753027677536011e-02 -1.811674237251281738e-01 1.636810451745986938e-01 4.866556823253631592e-02 -7.841654121875762939e-02 5.082293972373008728e-02
-3.380444645881652832e-01 -2.220933288335800171e-01 -2.561194598674774170e-01 5.468879267573356628e-02 6.930860877037048340e-02 -3.230370208621025085e-02 -1.246580332517623901e-01 2.058761566877365112e-01 -5.551322177052497864e-02 -4.147900342941284180e-01 -4.323406517505645752e-01 1.260077506303787231e-01 -1.601553559303283691e-01 -5.870692431926727295e-02 -4.720515757799148560e-02 1.387510150671005249e-01 -4.688908159732818604e-02 -9.441155195236206055e-02 -1.631014049053192139e-01 -1.303979009389877319e-01 -1.796106807887554169e-02 1.355672329664230347e-01 2.357962876558303833e-01 1.425724029541015625e-01 1.675464659929275513e-01 1.541412323713302612e-01 -1.831804364919662476e-01 -6.720878183841705322e-02 -3.232813626527786255e-02 1.410947591066360474e-01 -4.851995408535003662e-02 1.139264851808547974e-01
-2.650698125362396240e-01 -5.123062729835510254e-01 -3.187604546546936035e-01 -8.269678801298141479e-02 -3.927921876311302185e-03 -1.532581001520156860e-01 5.297873169183731079e-02 -4.270423576235771179e-02 1.121212020516395569e-01 -2.439628243446350098e-01 6.169202551245689392e-02 -6.553767621517181396e-02 -3.558541536331176758e-01 9.132204949855804443e-02 -3.617943730205297470e-03 1.951990872621536255e-01 7.288555800914764404e-02 1.448844522237777710e-01 -1.731545478105545044e-02 -1.563642174005508423e-01 -3.180160373449325562e-02 2.463283985853195190e-01 1.431929916143417358e-01 -2.147278748452663422e-02 -8.787791430950164795e-02 1.372765749692916870e-02 -1.711085140705108643e-01 6.370109319686889648e-02 7.432942092418670654e-02 1.507068872451782227e-01 -2.653761506080627441e-01 -6.168563663959503174e-02
2.972417883574962616e-02 1.536565646529197693e-02 -3.184020146727561951e-02 -3.435829281806945801e-01 4.259536042809486389e-03 -1.965105980634689331e-01 -5.903255566954612732e-02 -1.148105710744857788e-01 -1.270049959421157837e-01 2.419710345566272736e-02 -2.950756549835205078e-01 -2.467292696237564087e-01 -2.504781782627105713e-01 2.008499763906002045e-02 8.591675758361816406e-02 -1.468987911939620972e-01 -1.649700403213500977e-01 -8.317256718873977661e-02 3.474110364913940430e-01 -2.265427857637405396e-01 -1.191801205277442932e-01 2.018482051789760590e-02 1.863057315349578857e-01 -7.592996954917907715e-02 6.267925351858139038e-02 2.080584466457366943e-01 -3.723219037055969238e-01 -1.594962030649185181e-01 -1.562740206718444824e-01 2.079008370637893677e-01 -1.462938934564590454e-01 -7.868031412363052368e-02
-1.879481524229049683e-01 -2.830787301063537598e-01 7.210092246532440186e-02 9.782823733985424042e-03 4.054697975516319275e-02 5.254709348082542419e-02 -2.944321036338806152e-01 -2.109938114881515503e-01 -2.351532131433486938e-01 -2.150232791900634766e-01 -3.090780787169933319e-02 -9.610550105571746826e-02 -3.282878696918487549e-01 9.051001071929931641e-02 4.231030642986297607e-01 5.449598655104637146e-03 -2.320664227008819580e-01 2.717962255701422691e-03 -2.033749967813491821e-02 -1.440135017037391663e-02 -1.411779075860977173e-01 8.607014268636703491e-02 1.880247294902801514e-01 -4.373300820589065552e-03 -2.679724991321563721e-01 2.281564474105834961e-01 2.799283713102340698e-02 -1.621465012431144714e-02 -9.599383920431137085e-02 -1.820322722196578979e-01 -1.668752580881118774e-01 -1.568289995193481445e-01
-1.899195462465286255e-01 1.888283342123031616e-02 -3.161038756370544434e-01 -1.287104189395904541e-01 -1.634024977684020996e-01 -6.260693818330764771e-02 -5.170449241995811462e-02 -1.595096439123153687e-01 6.999374926090240479e-02 -2.422707714140415192e-02 8.580886572599411011e-02 -1.532543152570724487e-01 -2.493269294500350952e-01 -7.798971980810165405e-02 -4.399992153048515320e-02 -9.548354148864746094e-02 -9.089534729719161987e-02 -4.207678735256195068e-01 1.851800084114074707e-01 -3.439866304397583008e-01 -2.448345348238945007e-02 1.043391376733779907e-01 4.651469588279724121e-01 1.136844381690025330e-01 2.506799697875976562e-01 -9.308134019374847412e-02 -1.141526475548744202e-01 -4.078754037618637085e-02 4.896794632077217102e-02 2.507882378995418549e-02 -6.438121199607849121e-03 6.890860944986343384e-02
1.992750167846679688e-01 1.947611756622791290e-02 -2.664442360401153564e-01 -9.085784107446670532e-02 -1.119698360562324524e-01 1.285349577665328979e-01 7.514055818319320679e-02 -4.479998350143432617e-02 -2.804001867771148682e-01 -5.219348520040512085e-02 8.169503509998321533e-02 -1.637407690286636353e-01 -4.598617553710937500e-01 -3.152800723910331726e-02 2.984071373939514160e-01 2.485300898551940918e-01 -3.001999296247959137e-02 -1.308600157499313354e-01 1.799537218175828457e-03 8.035051077604293823e-02 -1.969080865383148193e-01 1.175498515367507935e-01 2.340533882379531860e-01 1.009294465184211731e-01 2.830431461334228516e-01 1.850475072860717773e-01 -2.078585922718048096e-01 -9.222839027643203735e-02 -1.645923554897308350e-01 9.648066759109497070e-02 -1.134713515639305115e-01 9.192817658185958862e-02
-4.840922355651855469e-01 -1.983105670660734177e-03 -8.248496055603027344e-02 -1.678364574909210205e-01 -2.317088656127452850e-03 -1.102107092738151550e-01 1.725883632898330688e-01 -1.949545145034790039e-01 -4.723145067691802979e-01 -1.458032578229904175e-01 -1.026597544550895691e-01 3.552445769309997559e-02 -3.489381968975067139e-01 2.866796590387821198e-02 -1.162782534956932068e-01 3.717831522226333618e-02 -7.591809332370758057e-02 1.085296496748924255e-01 -2.813427150249481201e-01 6.099288538098335266e-02 1.651425380259752274e-03 -6.024453043937683105e-02 1.266307234764099121e-01 9.477010369300842285e-02 3.647625073790550232e-02 1.970774084329605103e-01 -6.034748628735542297e-02 1.627967692911624908e-02 9.184414893388748169e-02 2.059446424245834351e-01 2.685850299894809723e-02 1.799921542406082153e-01
-3.705364167690277100e-01 -5.947322025895118713e-02 -1.829752326011657715e-02 -5.199440941214561462e-02 2.282338291406631470e-01 -1.840132027864456177e-01 -9.443615563213825226e-03 -3.918208181858062744e-01 1.245607286691665649e-01 1.275492012500762939e-01 -1.565090119838714600e-01 1.412033662199974060e-02 -1.492904126644134521e-01 6.424629688262939453e-02 6.668815016746520996e-02 -6.053369492292404175e-02 -1.601624637842178345e-01 -1.762081235647201538e-01 -2.867429852485656738e-01 -1.948417574167251587e-01 -1.680405884981155396e-01 -2.443909198045730591e-01 2.707914113998413086e-01 6.590938568115234375e-02 2.800317406654357910e-01 7.960564643144607544e-02 -2.484530955553054810e-01 7.908857613801956177e-02 -1.159813553094863892e-01 6.628997623920440674e-02 -6.170738488435745239e-02 9.296424686908721924e-02
-3.289591073989868164e-01 -2.551047205924987793e-01 -2.352879941463470459e-01 -3.187735378742218018e-01 -5.748759955167770386e-03 -1.377828866243362427e-01 -2.215038239955902100e-01 -1.074035279452800751e-02 -1.381790786981582642e-01 6.373964995145797729e-02 -1.486143842339515686e-02 4.953096807003021240e-02 -1.384410411119461060e-01 6.639929115772247314e-02 2.554731965065002441e-01 -4.958641156554222107e-02 2.881282866001129150e-01 -1.758170127868652344e-01 -6.974286586046218872e-02 1.227684915065765381e-01 -4.938013479113578796e-02 3.301416039466857910e-01 1.087622568011283875e-01 4.723160713911056519e-02 -2.129194438457489014e-01 1.683226823806762695e-01 -1.720377653837203979e-01 -1.348152011632919312e-02 1.466210037469863892e-01 1.059629246592521667e-01 2.824186384677886963e-01 9.546558558940887451e-02
-5.736280977725982666e-02 -3.145259022712707520e-01 -2.524042502045631409e-03 -1.084429696202278137e-01 -1.896957755088806152e-01 -1.711544543504714966e-01 6.286180764436721802e-02 1.678434759378433228e-01 -8.882519602775573730e-02 1.484225243330001831e-01 -1.780525431968271732e-03 7.351293414831161499e-02 -1.478589326143264771e-01 6.658419966697692871e-02 1.441108137369155884e-01 -3.443089500069618225e-02 -2.309778928756713867e-01 -3.308151066303253174e-01 -9.033363312482833862e-02 -2.999070286750793457e-01 -1.627907902002334595e-01 1.817967742681503296e-01 3.118934035301208496e-01 -1.815261691808700562e-01 -1.031601354479789734e-01 3.346750736236572266e-01 -5.025692284107208252e-02 -7.684885710477828979e-02 -1.769850701093673706e-01 -1.489128321409225464e-01 -1.042450144886970520e-01 2.427325993776321411e-01
-1.568578183650970459e-01 -1.763077825307846069e-01 -2.052022367715835571e-01 1.898698061704635620e-01 3.937043249607086182e-02 1.474737972021102905e-01 -1.388753354549407959e-01 -7.930601015686988831e-03 -1.908137649297714233e-01 -4.513607546687126160e-02 -2.415594086050987244e-02 2.623816579580307007e-02 -3.864600658416748047e-01 1.986005604267120361e-01 7.955519109964370728e-02 -9.818410873413085938e-02 -2.185834646224975586e-01 7.733338326215744019e-02 4.500072449445724487e-02 -1.473817974328994751e-01 7.913861423730850220e-02 5.135244131088256836e-01 -2.965393662452697754e-02 1.457132846117019653e-01 5.508827790617942810e-02 -2.351263314485549927e-01 -2.730059325695037842e-01 -7.701510936021804810e-02 1.427194774150848389e-01 -4.089823737740516663e-02 -2.111061215400695801e-01 -6.360379606485366821e-02
7.547806203365325928e-02 -1.461217403411865234e-01 -6.312304735183715820e-02 -6.775630265474319458e-02 -2.129355221986770630e-01 -2.466138452291488647e-01 8.436462283134460449e-02 -3.151485025882720947e-01 -2.646414339542388916e-01 -6.201938912272453308e-02 -3.323718011379241943e-01 -5.948988348245620728e-02 -1.743622720241546631e-01 -4.888037964701652527e-02 2.270095497369766235e-01 -2.553077638149261475e-01 -2.470260858535766602e-01 -1.323471963405609131e-01 -2.106920480728149414e-01 -1.865837574005126953e-01 1.220773905515670776e-01 9.243054687976837158e-02 2.973294258117675781e-01 5.419202521443367004e-02 9.263472259044647217e-02 1.441935002803802490e-01 -2.185880392789840698e-02 -3.949666768312454224e-02 -6.657221913337707520e-02 1.644987761974334717e-01 -2.583097815513610840e-01 -1.105676069855690002e-01
-1.454166918992996216e-01 -4.979847744107246399e-02 -1.685959696769714355e-01 -3.088932931423187256e-01 1.091125458478927612e-01 -2.906029112637042999e-02 -2.070170193910598755e-01 -6.083190441131591797e-02 -2.737876474857330322e-01 -2.160057276487350464e-01 8.374586701393127441e-02 9.080413728952407837e-02 -1.872988790273666382e-01 -2.791838943958282471e-01 -1.012569069862365723e-01 8.640982210636138916e-03 -2.362352609634399414e-01 -3.359524011611938477e-01 3.177700191736221313e-02 3.970809280872344971e-02 -1.789649426937103271e-01 -8.069368079304695129e-03 2.309306561946868896e-01 1.906046643853187561e-02 3.346052169799804688e-01 -2.243674844503402710e-01 -2.241612225770950317e-01 1.961012929677963257e-02 -1.140156090259552002e-01 1.843799799680709839e-01 -9.098002314567565918e-02 8.802361041307449341e-02
6.626062095165252686e-02 2.935639023780822754e-02 1.781387776136398315e-01 -2.428081780672073364e-01 -1.148861050605773926e-01 -4.564939439296722412e-02 8.480450138449668884e-03 -1.678194105625152588e-02 -2.167068272829055786e-01 8.520168811082839966e-02 -1.301931403577327728e-02 -1.188005357980728149e-01 -2.892728149890899658e-01 -8.033103495836257935e-02 1.761582791805267334e-01 3.534988164901733398e-01 -1.203711256384849548e-01 -1.012206673622131348e-01 -8.981406688690185547e-02 -2.015606164932250977e-01 -1.774987578392028809e-01 -1.301145702600479126e-01 2.395431548357009888e-01 2.278603762388229370e-01 1.760294288396835327e-01 1.856105327606201172e-01 -3.537633121013641357e-01 -6.786144524812698364e-02 2.293767184019088745e-01 1.250019669532775879e-01 -2.669076025485992432e-01 8.920743316411972046e-02
-2.189996093511581421e-01 -5.591440945863723755e-02 -7.921999320387840271e-03 -1.901193708181381226e-01 -1.830076985061168671e-02 -1.263588815927505493e-01 -4.072624444961547852e-01 7.610296458005905151e-02 -2.003232389688491821e-01 -8.616375923156738281e-02 -2.253672294318675995e-02 7.768439501523971558e-02 -3.374366462230682373e-01 2.066259682178497314e-01 8.927445113658905029e-02 4.469850659370422363e-02 8.779474347829818726e-02 -1.214058399200439453e-01 -8.723832666873931885e-03 -1.061562672257423401e-01 2.903048880398273468e-02 3.663859963417053223e-01 6.605386734008789062e-02 -5.645623058080673218e-02 2.009280771017074585e-01 4.501110315322875977e-01 4.027654230594635010e-02 5.488026421517133713e-03 -8.912312984466552734e-02 -1.205580532550811768e-01 1.579720228910446167e-01 -1.888004839420318604e-01
1.756385415792465210e-01 -2.827428840100765228e-02 -1.256747096776962280e-01 4.059081152081489563e-02 -1.052089110016822815e-01 2.307724654674530029e-01 9.170526266098022461e-02 -8.332893252372741699e-02 -2.332325875759124756e-01 -1.221170872449874878e-01 -1.992572098970413208e-02 -1.071354746818542480e-01 -3.089806735515594482e-01 -1.874714195728302002e-01 1.621007770299911499e-01 3.140771389007568359e-01 2.057251892983913422e-02 -2.912630140781402588e-01 -1.306618452072143555e-01 3.469138965010643005e-02 -8.014560490846633911e-02 2.179508209228515625e-01 7.455934584140777588e-02 5.291466414928436279e-02 3.725394904613494873e-01 3.238952457904815674e-01 -2.613873481750488281e-01 -1.307347267866134644e-01 -1.431664377450942993e-01 5.884143710136413574e-02 -1.215359345078468323e-01 2.921796403825283051e-02
-1.004301458597183228e-01 -2.273552566766738892e-01 4.286076407879590988e-03 1.146709993481636047e-01 1.834170520305633545e-01 1.648899614810943604e-01 -1.491404026746749878e-01 -1.918906271457672119e-01 -3.536440730094909668e-01 -2.530728653073310852e-02 7.815536856651306152e-02 -2.415605038404464722e-01 2.373905107378959656e-02 9.569546580314636230e-02 4.177446961402893066e-01 1.848379373550415039e-01 -6.096527725458145142e-02 -2.788798809051513672e-01 -1.314290463924407959e-01 -9.675054997205734253e-02 -2.456546723842620850e-01 -1.324835233390331268e-02 4.924431070685386658e-02 -2.049594372510910034e-01 2.101873233914375305e-02 -1.205959916114807129e-01 -2.657852768898010254e-01 -1.415424942970275879e-01 1.155361756682395935e-01 1.744902729988098145e-01 -1.774664074182510376e-01 5.067573115229606628e-02
6.262437999248504639e-02 -2.533418238162994385e-01 -1.694178730249404907e-01 2.072667032480239868e-01 -4.754582419991493225e-02 -1.362905204296112061e-01 -1.155795976519584656e-01 -6.420900672674179077e-02 -1.828198283910751343e-01 -4.756591841578483582e-02 -5.117249861359596252e-02 -1.296357531100511551e-02 -2.100992649793624878e-01 1.978404074907302856e-02 3.016875982284545898e-01 -3.237749636173248291e-02 -2.405542433261871338e-01 -1.229762136936187744e-01 -4.608415067195892334e-02 -3.792352080345153809e-01 -2.395212501287460327e-01 3.799667954444885254e-01 1.785091161727905273e-01 -1.276824921369552612e-01 -1.843872293829917908e-02 8.044979535043239594e-03 -1.272138357162475586e-01 2.087738960981369019e-01 2.066361308097839355e-01 3.398092836141586304e-02 2.505065500736236572e-01 -1.059277355670928955e-01
-2.198878303170204163e-02 -2.828275561332702637e-01 -1.634337157011032104e-01 -2.407172471284866333e-01 -1.997604407370090485e-02 2.340592294931411743e-01 -1.469830721616744995e-01 1.280047148466110229e-01 -1.843568086624145508e-01 1.124647632241249084e-01 -2.105805575847625732e-01 1.433136221021413803e-02 -1.250363290309906006e-01 -1.971783041954040527e-01 7.635372132062911987e-02 2.387211024761199951e-01 -2.001483924686908722e-02 -1.650180220603942871e-01 -5.522203445434570312e-02 -1.761087924242019653e-01 -1.230573803186416626e-01 7.278768718242645264e-02 1.044761687517166138e-01 5.215487480163574219e-01 -6.002326495945453644e-03 3.141830861568450928e-01 -9.922254085540771484e-02 -7.588823139667510986e-02 1.620794087648391724e-01 -3.522057086229324341e-02 1.543852090835571289e-01 -4.919664189219474792e-02
-9.907062351703643799e-02 -3.041456043720245361e-01 -1.029596850275993347e-01 1.509020626544952393e-01 1.822962611913681030e-01 1.160081177949905396e-01 -9.341287612915039062e-02 -2.224866598844528198e-01 -3.746505975723266602e-01 1.791979521512985229e-01 9.010542184114456177e-02 -1.443003267049789429e-01 -8.349615149199962616e-03 -2.052968554198741913e-02 2.511105537414550781e-01 3.131513670086860657e-02 -1.582861393690109253e-01 -2.836033701896667480e-01 -1.391540914773941040e-01 -1.448018848896026611e-01 7.561109028756618500e-03 -7.973366230726242065e-02 -1.122229322791099548e-01 7.856767624616622925e-02 -3.479020670056343079e-02 2.010722458362579346e-01 -3.708722293376922607e-01 -1.241105124354362488e-01 1.845444738864898682e-01 2.889236249029636383e-02 -2.019567787647247314e-01 2.284318357706069946e-01
1.218414008617401123e-01 -2.111830115318298340e-01 -1.281045079231262207e-01 -1.515351384878158569e-01 -1.026925146579742432e-01 -3.099989593029022217e-01 -1.316768527030944824e-01 -2.094092071056365967e-01 -1.024137437343597412e-02 1.045556366443634033e-02 -1.182551905512809753e-01 -1.763246208429336548e-01 -2.263906747102737427e-01 -3.573914989829063416e-02 1.081981509923934937e-01 2.189674824476242065e-01 -2.051735371351242065e-01 -3.632337749004364014e-01 -1.252215728163719177e-02 -1.102665811777114868e-01 -2.251330465078353882e-01 1.858067065477371216e-01 -1.668774634599685669e-01 3.162036836147308350e-01 3.545143902301788330e-01 1.323982924222946167e-01 -7.821684330701828003e-02 -1.270492076873779297e-01 1.524024363607168198e-02 1.022234410047531128e-01 -9.454609826207160950e-03 1.553465425968170166e-02
-1.830502450466156006e-01 1.530050784349441528e-01 -1.282175779342651367e-01 -7.330389320850372314e-02 1.555527895689010620e-01 4.261430725455284119e-02 4.845965281128883362e-02 -1.177710890769958496e-01 -2.689184248447418213e-01 -2.274436801671981812e-01 6.791466474533081055e-02 -5.135839432477951050e-02 -3.374768197536468506e-01 -1.328748166561126709e-01 6.985393166542053223e-02 -8.448456972837448120e-02 -1.647824198007583618e-01 -1.189435124397277832e-01 5.309272184967994690e-02 -2.649765312671661377e-01 -1.979461759328842163e-01 5.883469060063362122e-02 3.799879848957061768e-01 -1.061856672167778015e-01 4.326064288616180420e-01 -8.829604834318161011e-02 -1.792510896921157837e-01 8.785348385572433472e-02 -9.597339481115341187e-02 -1.894903630018234253e-01 -1.071989759802818298e-01 1.144555956125259399e-02
-3.650542497634887695e-01 -2.648188769817352295e-01 -1.126422882080078125e-01 8.919811248779296875e-02 1.207778509706258774e-02 3.340083360671997070e-01 -2.784615382552146912e-02 3.861321136355400085e-02 -3.807613551616668701e-01 -6.041502207517623901e-02 -5.656500160694122314e-02 -2.866581976413726807e-01 -3.580996021628379822e-02 6.309524923563003540e-02 2.229294180870056152e-01 -6.475230306386947632e-02 -2.163596749305725098e-01 -3.082701861858367920e-01 -1.753711258061230183e-03 1.347950287163257599e-02 -2.316582500934600830e-01 4.315058141946792603e-02 -4.310206696391105652e-02 -5.910057947039604187e-02 -1.368638426065444946e-01 -1.033213883638381958e-01 -1.660979092121124268e-01 -2.690538763999938965e-01 5.240515246987342834e-02 7.093648612499237061e-02 -9.736260771751403809e-02 1.388676613569259644e-01
-1.290912777185440063e-01 -2.183586955070495605e-01 -2.315339893102645874e-01 8.631908893585205078e-02 9.977284073829650879e-02 -2.695338055491447449e-02 -2.709461152553558350e-01 -1.741910427808761597e-01 3.429309651255607605e-02 4.972510039806365967e-02 -1.955453455448150635e-01 1.816630065441131592e-01 -2.500906288623809814e-01 -1.434582471847534180e-01 1.844535917043685913e-01 -1.850139647722244263e-01 -2.770158946514129639e-01 1.164299249649047852e-01 -1.975273936986923218e-01 2.688764780759811401e-02 -6.915266811847686768e-02 1.764424890279769897e-01 1.169008314609527588e-01 4.320111125707626343e-02 1.468468457460403442e-01 2.531453967094421387e-01 -4.675948321819305420e-01 -3.440450876951217651e-03 -2.977987192571163177e-02 1.785975396633148193e-01 -2.875399030745029449e-02 -1.204139664769172668e-01
2.895442582666873932e-02 -2.575265765190124512e-01 -3.297408819198608398e-01 -2.193273305892944336e-01 1.706445664167404175e-01 4.960799962282180786e-02 1.249835714697837830e-01 -1.072839950211346149e-04 -2.938373982906341553e-01 -6.315146386623382568e-02 1.402420401573181152e-01 -2.520858645439147949e-01 -4.888077676296234131e-01 1.540532056242227554e-02 4.473904147744178772e-02 -7.148732244968414307e-02 -9.892642498016357422e-02 -3.371604382991790771e-01 1.006002053618431091e-01 1.489797234535217285e-01 -4.881143942475318909e-02 -2.029502205550670624e-02 1.073287148028612137e-02 -1.762210726737976074e-01 2.577667832374572754e-01 1.726091280579566956e-02 -1.551061868667602539e-01 4.904962331056594849e-02 1.099998801946640015e-01 8.736670017242431641e-02 1.991788297891616821e-02 -7.683152705430984497e-02
-1.009512692689895630e-01 -3.463806211948394775e-01 -1.857517287135124207e-02 -1.868282258510589600e-01 1.204278902150690556e-03 3.422748413868248463e-04 -2.892082035541534424e-01 -9.975657612085342407e-02 -4.727769792079925537e-01 1.124802902340888977e-01 -6.157911941409111023e-02 -1.553446054458618164e-01 -3.606406450271606445e-01 1.837676316499710083e-01 1.170593947172164917e-01 -9.166494756937026978e-02 -1.385561190545558929e-02 4.538533836603164673e-02 -1.421308219432830811e-01 -1.991447359323501587e-01 3.442175686359405518e-02 6.389865279197692871e-02 -2.706456370651721954e-02 -3.500126674771308899e-02 8.985467255115509033e-02 7.752794772386550903e-02 -1.668321937322616577e-01 -2.393574565649032593e-01 -9.446833282709121704e-02 1.352662593126296997e-01 -2.771316468715667725e-01 -1.355875730514526367e-01
-2.965136766433715820e-01 -6.831602007150650024e-02 -2.803128063678741455e-01 -2.064794898033142090e-01 2.359092980623245239e-02 -1.124737411737442017e-01 1.731453388929367065e-01 3.180199861526489258e-02 -4.820292890071868896e-01 -4.803238064050674438e-02 -7.602331787347793579e-02 -7.232356071472167969e-02 -1.941383779048919678e-01 2.315497398376464844e-02 -1.626537293195724487e-01 8.730322867631912231e-02 -1.082917079329490662e-01 1.788902729749679565e-01 -2.990769445896148682e-01 7.145013194531202316e-03 2.509941719472408295e-02 7.262764126062393188e-02 6.588328629732131958e-03 1.587388664484024048e-01 5.306004360318183899e-02 2.703033983707427979e-01 -9.647595137357711792e-02 -6.955967843532562256e-02 2.743774950504302979e-01 2.927962541580200195e-01 -2.649436518549919128e-02 8.899112045764923096e-02
2.056486904621124268e-01 9.109025821089744568e-03 -2.034730315208435059e-01 -1.457088738679885864e-01 -1.199425458908081055e-01 1.478588879108428955e-01 -2.707115113735198975e-01 -1.359238177537918091e-01 -2.896057069301605225e-01 -1.677624285221099854e-01 5.414598062634468079e-02 -3.650765717029571533e-01 -4.447055608034133911e-02 9.554557502269744873e-02 3.432846069335937500e-02 -8.046302199363708496e-02 -1.588714420795440674e-01 -8.606868982315063477e-02 -1.211327314376831055e-01 7.918842136859893799e-02 -1.201631724834442139e-01 3.380824029445648193e-01 1.052349656820297241e-01 1.799627840518951416e-01 2.610539197921752930e-01 1.357068121433258057e-01 -1.826580166816711426e-01 -1.920872926712036133e-01 1.065742969512939453e-01 3.142624199390411377e-01 8.518472313880920410e-02 -1.679897890426218510e-03
1.354182213544845581e-01 1.172785907983779907e-01 -1.980782896280288696e-01 -1.360464543104171753e-01 -1.242711097002029419e-01 -1.495502423495054245e-03 7.972263544797897339e-02 -9.171912819147109985e-02 -1.143838837742805481e-01 -1.294886469841003418e-01 1.027774661779403687e-01 -1.429823189973831177e-01 -5.741210579872131348e-01 2.096533402800559998e-02 1.993622779846191406e-01 7.939794659614562988e-02 1.754022762179374695e-02 -1.237127482891082764e-01 -6.904671341180801392e-02 1.150839845649898052e-03 -2.869360744953155518e-01 8.541590720415115356e-02 1.045089811086654663e-01 8.555151522159576416e-03 3.677805960178375244e-01 2.395825833082199097e-01 -2.499918788671493530e-01 -1.642673015594482422e-01 2.850934304296970367e-02 1.319820284843444824e-01 -1.035816445946693420e-01 1.043083071708679199e-01
-1.353818774223327637e-01 -2.264340072870254517e-01 -4.780759662389755249e-02 -1.217076033353805542e-01 4.054829850792884827e-02 1.671884506940841675e-01 -1.868185847997665405e-01 -8.650115132331848145e-02 1.900011673569679260e-02 -9.007326513528823853e-02 -9.093504399061203003e-02 -6.832695007324218750e-02 -3.004574477672576904e-01 -2.033452503383159637e-02 9.509834647178649902e-02 6.510700285434722900e-02 -3.373050391674041748e-01 1.629542410373687744e-01 -1.325068324804306030e-01 -1.519039571285247803e-01 1.077805235981941223e-01 2.405125945806503296e-01 2.288631912961136550e-05 4.265092313289642334e-02 1.212901398539543152e-01 9.121713042259216309e-02 -3.405028879642486572e-01 -4.299664795398712158e-01 2.997790463268756866e-02 9.933876246213912964e-02 -9.224072843790054321e-02 -3.472380936145782471e-01
-2.380139194428920746e-02 -5.154501646757125854e-02 -1.287534534931182861e-01 -2.694806754589080811e-01 1.595689058303833008e-01 1.840245127677917480e-01 -6.917627155780792236e-02 1.930055022239685059e-01 -2.433965802192687988e-01 2.276125848293304443e-01 -1.596423089504241943e-01 -4.180214554071426392e-02 -2.159334719181060791e-01 5.487810447812080383e-02 2.228969335556030273e-01 2.360441684722900391e-01 -4.444327950477600098e-02 -2.133466899394989014e-01 -7.300162315368652344e-02 -9.143707156181335449e-02 4.768047854304313660e-02 6.789952516555786133e-02 2.064899355173110962e-01 3.928108215332031250e-01 1.047358736395835876e-01 2.584699392318725586e-01 -8.858817815780639648e-02 -2.370122671127319336e-01 2.508874833583831787e-01 1.729314774274826050e-01 9.057079255580902100e-02 -7.098034769296646118e-02
-1.864031255245208740e-01 -8.085588365793228149e-02 5.749008851125836372e-04 1.732594966888427734e-01 2.357326745986938477e-01 -8.943309634923934937e-02 -3.968140780925750732e-01 -9.007551521062850952e-02 -1.720591187477111816e-01 -1.428529322147369385e-01 -5.846255645155906677e-02 -2.158912569284439087e-01 -2.748155593872070312e-01 2.183909155428409576e-02 1.895583271980285645e-01 1.473433524370193481e-01 -1.290811151266098022e-01 -1.162930130958557129e-01 4.460434243083000183e-02 3.177549540996551514e-01 -4.201657325029373169e-02 1.949257701635360718e-01 8.686355501413345337e-02 -1.292387992143630981e-01 6.299286335706710815e-02 1.770318001508712769e-01 -8.605265617370605469e-02 -2.975488007068634033e-01 2.302419990301132202e-01 -6.660188734531402588e-02 2.208125144243240356e-01 1.768205612897872925e-01
-4.845888819545507431e-03 -7.826059311628341675e-02 -2.446789145469665527e-01 -2.379030883312225342e-01 6.362549960613250732e-02 -2.101515680551528931e-01 1.526528447866439819e-01 -7.512141764163970947e-02 -2.140624374151229858e-01 6.338172405958175659e-02 -1.664787679910659790e-01 -1.304930895566940308e-01 -2.335354685783386230e-01 1.588090062141418457e-01 3.116350769996643066e-01 -2.660842835903167725e-01 -1.205368936061859131e-01 5.429910123348236084e-02 -1.843815445899963379e-01 7.443659938871860504e-03 -2.979928813874721527e-02 -2.466670237481594086e-02 4.676170945167541504e-01 3.977065533399581909e-02 1.069470196962356567e-01 1.806509196758270264e-01 3.792624920606613159e-02 -2.844184637069702148e-01 2.290065027773380280e-02 1.355282068252563477e-01 -1.177239716053009033e-01 1.598089635372161865e-01
-2.559446394443511963e-01 -1.411685049533843994e-01 7.622477412223815918e-02 -2.147513478994369507e-01 -3.788838908076286316e-02 4.783099517226219177e-02 -1.509436964988708496e-01 4.144439846277236938e-02 -1.610844284296035767e-01 -1.383771467953920364e-02 1.850082129240036011e-01 -1.237047314643859863e-01 -1.742168068885803223e-01 -2.936861217021942139e-01 2.120224535465240479e-01 -3.593558445572853088e-02 7.745370268821716309e-02 -3.839139342308044434e-01 -2.431524991989135742e-01 -5.029559880495071411e-02 9.558685868978500366e-02 3.541589975357055664e-01 7.506643980741500854e-02 -7.605084776878356934e-02 6.257306039333343506e-02 1.876246631145477295e-01 2.760999649763107300e-02 -3.889079019427299500e-02 1.202439740300178528e-01 4.124919772148132324e-01 1.265526749193668365e-02 9.329795092344284058e-02
-3.217481076717376709e-01 -4.540034383535385132e-02 1.058212965726852417e-01 -1.541457325220108032e-01 1.763952225446701050e-01 7.893316447734832764e-02 -8.701214939355850220e-02 -2.246437780559062958e-02 -3.564282059669494629e-01 -1.493882853537797928e-02 2.517774701118469238e-01 -2.184853255748748779e-01 -2.226030230522155762e-01 6.023959070444107056e-02 9.784294664859771729e-02 -1.421565264463424683e-01 -2.843783497810363770e-01 -4.587502479553222656e-01 -2.414048276841640472e-02 -1.571471542119979858e-01 1.892642676830291748e-01 -1.046877950429916382e-01 9.241432696580886841e-02 6.534237414598464966e-02 -7.418052107095718384e-02 2.004128545522689819e-01 -3.529629111289978027e-02 1.059134453535079956e-01 3.196306154131889343e-02 1.912711709737777710e-01 -1.043789237737655640e-01 -9.928447753190994263e-02
-1.848428100347518921e-01 -1.869474351406097412e-02 -1.765495389699935913e-01 -1.998071819543838501e-01 1.460271980613470078e-02 1.452164053916931152e-01 -4.037505760788917542e-02 -2.471533566713333130e-01 6.737570464611053467e-02 -1.693964749574661255e-02 -1.356254424899816513e-02 -2.237945795059204102e-01 -3.500298261642456055e-01 2.641437947750091553e-01 -1.001848056912422180e-01 4.379902780055999756e-02 -1.465872824192047119e-01 2.874396368861198425e-02 -2.850032448768615723e-01 -1.964337378740310669e-01 -2.923595607280731201e-01 1.859741657972335815e-01 6.717511266469955444e-02 1.310717165470123291e-01 2.559882104396820068e-01 3.067050278186798096e-01 -2.226503938436508179e-02 -4.202265292406082153e-02 6.663250923156738281e-02 2.555720508098602295e-01 -1.310076862573623657e-01 -1.355464905500411987e-01
-4.634709954261779785e-01 -3.645426034927368164e-01 4.891090095043182373e-03 -1.101875379681587219e-01 1.564330905675888062e-01 2.147489637136459351e-01 -1.169558987021446228e-01 1.960426867008209229e-01 7.769378274679183960e-02 -2.317595109343528748e-02 -1.244718804955482483e-01 -1.505750268697738647e-01 -1.422183513641357422e-01 -1.446005851030349731e-01 9.405894577503204346e-02 1.581784039735794067e-01 -2.176709240302443504e-03 9.106702171266078949e-03 9.519568830728530884e-02 -6.220845878124237061e-02 1.546838432550430298e-01 8.009064197540283203e-02 1.441835165023803711e-01 1.746192127466201782e-01 1.983987689018249512e-01 2.023304551839828491e-01 -3.354399800300598145e-01 -6.854235380887985229e-02 2.784606441855430603e-02 1.291364990174770355e-02 -3.215316236019134521e-01 -3.480198234319686890e-02
-1.787878423929214478e-01 -1.887487769126892090e-01 -1.565748266875743866e-02 -7.521418388932943344e-03 -1.243151947855949402e-01 -1.471282392740249634e-01 -1.588630378246307373e-01 -1.966646462678909302e-01 -1.566752642393112183e-01 1.910074055194854736e-01 1.221932768821716309e-01 -1.633229106664657593e-01 -1.742737889289855957e-01 2.681033909320831299e-01 7.985034584999084473e-02 -9.398139268159866333e-02 -3.743219748139381409e-02 -1.338483393192291260e-01 -6.187114492058753967e-02 -2.141594737768173218e-01 -9.329462796449661255e-02 3.869249224662780762e-01 8.976878225803375244e-02 1.460844576358795166e-01 1.278412491083145142e-01 3.801602423191070557e-01 -2.102014869451522827e-01 2.927221357822418213e-01 1.563130319118499756e-01 -1.079416275024414062e-01 1.233870685100555420e-01 1.101247370243072510e-01
-7.021929323673248291e-02 8.298613876104354858e-02 -1.928656250238418579e-01 -2.839970886707305908e-01 1.947955489158630371e-01 -8.022774755954742432e-02 1.368354111909866333e-01 -1.827640235424041748e-01 -1.939866840839385986e-01 -2.251638099551200867e-02 1.120532080531120300e-01 -6.435962021350860596e-02 -2.710048258304595947e-01 -8.398333191871643066e-02 3.937094211578369141e-01 -7.619079947471618652e-02 -5.290900915861129761e-02 -2.914516925811767578e-01 -4.837382957339286804e-02 -2.898561060428619385e-01 1.375170983374118805e-02 -7.506202906370162964e-03 1.657691597938537598e-01 1.606899350881576538e-01 7.917580753564834595e-02 1.404418945312500000e-01 -2.913908660411834717e-02 -2.192280739545822144e-01 -1.083068102598190308e-01 2.861669957637786865e-01 -2.838192284107208252e-01 3.088107891380786896e-02
-1.338724140077829361e-02 -6.391193717718124390e-02 -4.579438269138336182e-02 -1.694992333650588989e-01 -2.480756044387817383e-01 -3.923861309885978699e-02 -2.890223264694213867e-01 9.463700652122497559e-02 -1.234514545649290085e-02 -1.398080140352249146e-01 -1.726385578513145447e-02 -2.005255818367004395e-01 -3.821937441825866699e-01 -4.512151703238487244e-02 1.446543037891387939e-01 2.756305970251560211e-02 -2.303529530763626099e-01 -3.781079947948455811e-01 6.912975758314132690e-02 -1.488095372915267944e-01 -6.184623762965202332e-02 -3.972765430808067322e-02 3.081976771354675293e-01 -8.512184768915176392e-02 -1.343110650777816772e-01 1.417925655841827393e-01 -1.175621822476387024e-01 -3.159781694412231445e-01 6.183993816375732422e-02 -1.284187138080596924e-01 -6.447593867778778076e-02 2.692052423954010010e-01
-3.655510768294334412e-02 -1.670597940683364868e-01 -1.731533743441104889e-02 1.631681174039840698e-01 1.107916310429573059e-01 -9.065481275320053101e-02 -2.609800398349761963e-01 5.497553944587707520e-02 -6.778629124164581299e-02 -1.395432054996490479e-01 -8.719007670879364014e-02 -7.581569254398345947e-02 2.654180116951465607e-02 -1.177890226244926453e-01 1.641889661550521851e-01 -1.128670424222946167e-01 -3.362353742122650146e-01 -4.536757767200469971e-01 -1.556403338909149170e-01 2.409452386200428009e-02 -9.726765006780624390e-02 2.328661084175109863e-01 3.189476728439331055e-01 -1.311589330434799194e-01 7.456591725349426270e-02 2.524758689105510712e-02 -2.105435729026794434e-01 -2.885405421257019043e-01 -2.206467650830745697e-02 -2.747485935688018799e-01 -2.873251587152481079e-02 1.537297368049621582e-01
-4.725721105933189392e-02 -2.619786560535430908e-01 4.885579273104667664e-02 -8.802085183560848236e-03 -2.080672979354858398e-02 1.565806567668914795e-02 -2.055823802947998047e-01 -2.039131522178649902e-01 -2.744537591934204102e-01 3.120974004268646240e-01 -1.750677078962326050e-01 -5.985159054398536682e-02 -3.844727575778961182e-01 6.282344460487365723e-03 9.492676705121994019e-02 -2.504850737750530243e-03 -3.842494785785675049e-01 3.308650851249694824e-02 -1.194012463092803955e-01 -3.144001960754394531e-02 -6.551387161016464233e-02 1.843053996562957764e-01 -1.962951757013797760e-02 1.338492780923843384e-01 -4.381268750876188278e-03 1.062752380967140198e-01 -3.636270165443420410e-01 -2.424228191375732422e-01 1.395990606397390366e-02 1.703069806098937988e-01 1.330641377717256546e-02 -1.614857316017150879e-01
-2.556302249431610107e-01 4.283592477440834045e-02 -2.138087600469589233e-01 -1.952823698520660400e-01 6.683553755283355713e-02 6.506146490573883057e-02 2.107411026954650879e-01 -3.616468608379364014e-01 -4.841441288590431213e-02 -1.077729389071464539e-01 -1.408044397830963135e-01 -1.820179075002670288e-01 -4.740292131900787354e-01 -2.517271786928176880e-02 6.720041483640670776e-02 -6.160375475883483887e-02 -8.191400766372680664e-02 -2.246564626693725586e-01 -7.358461618423461914e-02 -2.103334814310073853e-01 -2.451611608266830444e-01 7.295084744691848755e-02 4.488363489508628845e-02 -1.573295444250106812e-01 1.154680326581001282e-01 7.239937037229537964e-02 -4.699423536658287048e-02 1.546487063169479370e-01 2.596764862537384033e-01 -5.285583436489105225e-02 -1.844795793294906616e-02 2.240792959928512573e-01
-8.929156512022018433e-02 -2.174397557973861694e-01 1.214301362633705139e-01 -3.460979461669921875e-01 1.540636867284774780e-01 3.342431038618087769e-02 1.039558351039886475e-01 -1.727411001920700073e-01 -6.929151713848114014e-02 -3.698942363262176514e-01 -1.998517662286758423e-01 -5.951679125428199768e-02 -1.677729636430740356e-01 9.781556576490402222e-02 2.036372721195220947e-01 5.172319710254669189e-02 -6.767936795949935913e-02 -1.926831901073455811e-01 2.436202317476272583e-01 -1.297070086002349854e-01 -2.001170516014099121e-01 2.101526409387588501e-01 1.088878065347671509e-01 2.949412353336811066e-02 1.971776336431503296e-01 5.152997747063636780e-02 1.049487367272377014e-01 -2.475800514221191406e-01 2.426329106092453003e-01 2.837518602609634399e-02 -3.154797013849020004e-03 -2.990046143531799316e-01
-3.367041051387786865e-01 1.307077258825302124e-01 -7.020255085080862045e-03 1.442901641130447388e-01 2.146090380847454071e-02 1.403086930513381958e-01 -6.961235404014587402e-02 -7.248220592737197876e-02 -2.396482676267623901e-01 1.463185995817184448e-01 -2.545790746808052063e-02 -1.571682989597320557e-01 -1.417755335569381714e-01 2.210938334465026855e-01 2.897850573062896729e-01 3.662758693099021912e-02 -1.922016143798828125e-01 -3.868500590324401855e-01 8.687339723110198975e-02 -2.089063227176666260e-01 -9.684566408395767212e-02 3.235377371311187744e-01 3.446803241968154907e-02 -1.790622770786285400e-01 -2.687542885541915894e-02 2.441205382347106934e-01 -1.622345149517059326e-01 -6.099987030029296875e-02 1.136308684945106506e-01 -2.032280117273330688e-01 9.045085869729518890e-03 1.737706512212753296e-01
-2.806490957736968994e-01 -4.848667234182357788e-02 -1.426886469125747681e-01 1.662556380033493042e-01 1.757611893117427826e-02 -9.116653352975845337e-02 1.809082776308059692e-01 -7.980670034885406494e-02 -3.117626719176769257e-02 4.941352084279060364e-02 -1.181608736515045166e-01 1.243576407432556152e-01 -5.618064999580383301e-01 1.810172572731971741e-02 9.021842852234840393e-03 -8.094512671232223511e-02 -1.164721697568893433e-01 -7.201950997114181519e-02 9.778417646884918213e-03 1.321109533309936523e-01 -1.667467355728149414e-01 -5.747333168983459473e-03 2.244439721107482910e-01 3.646264085546135902e-03 2.689828276634216309e-01 2.017283588647842407e-01 -1.130000874400138855e-01 -7.834276556968688965e-02 4.307838082313537598e-01 1.242983639240264893e-01 -1.341874301433563232e-01 4.719840362668037415e-02
-2.580719292163848877e-01 -2.642720043659210205e-01 9.220291674137115479e-02 1.138619035482406616e-01 1.316651254892349243e-01 1.440016925334930420e-01 -3.429029285907745361e-01 -2.181132733821868896e-01 -4.732242226600646973e-01 6.163157522678375244e-02 1.446288377046585083e-01 -9.865427017211914062e-02 5.491714924573898315e-02 1.609298288822174072e-01 1.740479320287704468e-01 5.385958123952150345e-03 -1.504753828048706055e-01 -1.957232803106307983e-01 -2.451229095458984375e-02 1.292761135846376419e-02 -2.069209367036819458e-01 3.942730277776718140e-02 9.296811372041702271e-02 -1.003871038556098938e-01 1.842093765735626221e-01 -1.554355770349502563e-02 -2.027814388275146484e-01 -1.917711198329925537e-01 1.620485186576843262e-01 -1.159462779760360718e-01 -7.997525483369827271e-02 1.955996751785278320e-01
-3.207075297832489014e-01 -2.887160480022430420e-01 -3.289743661880493164e-01 -1.343309730291366577e-01 5.749197676777839661e-02 7.699231803417205811e-02 -8.793460577726364136e-02 -2.117058187723159790e-01 -4.645773768424987793e-02 -6.200079340487718582e-03 -6.638119369745254517e-02 1.551172882318496704e-01 -1.544383317232131958e-01 1.578510403633117676e-01 4.639032110571861267e-02 6.095159798860549927e-02 -3.054718077182769775e-01 4.892623797059059143e-02 1.037862226366996765e-01 -1.821735054254531860e-01 1.045977976173162460e-02 3.793942630290985107e-01 -1.072312444448471069e-01 8.611891535110771656e-04 9.092648327350616455e-02 -4.548309370875358582e-02 -3.480523526668548584e-01 -5.188801512122154236e-02 2.280096523463726044e-02 -6.659211963415145874e-02 -2.871112227439880371e-01 1.538346856832504272e-01
-3.860061466693878174e-01 -1.398480981588363647e-01 -1.321507394313812256e-01 -5.228207260370254517e-02 7.736077159643173218e-02 1.245917528867721558e-01 -3.008612198755145073e-03 1.183084249496459961e-01 -1.748357899487018585e-02 -4.403251707553863525e-01 -2.518119812011718750e-01 3.423260292038321495e-03 -2.510886490345001221e-01 8.113799989223480225e-02 6.956853717565536499e-02 1.697500944137573242e-01 -1.647591441869735718e-01 -9.991210699081420898e-02 -1.373040974140167236e-01 -1.363983154296875000e-01 -3.314693272113800049e-02 4.056565091013908386e-02 9.063878655433654785e-02 -3.065327107906341553e-01 1.048572957515716553e-01 2.779934704303741455e-01 -3.706237971782684326e-01 4.276944696903228760e-02 7.213923335075378418e-02 1.979645155370235443e-02 4.586629569530487061e-02 1.268163230270147324e-02
6.008027587085962296e-03 7.161038368940353394e-02 -2.858726084232330322e-01 -2.439486682415008545e-01 5.106409266591072083e-02 -1.757418066263198853e-01 -1.056713014841079712e-01 -2.353055179119110107e-01 -1.092885658144950867e-01 -6.769871711730957031e-02 -1.498464792966842651e-01 -1.302278935909271240e-01 -2.331672161817550659e-01 5.915524065494537354e-02 3.226560354232788086e-01 -1.778411865234375000e-01 -3.676818013191223145e-01 -9.852433204650878906e-02 7.359215617179870605e-02 -3.919706344604492188e-01 5.866809189319610596e-02 2.505724690854549408e-02 1.043502241373062134e-01 1.492774933576583862e-01 1.436787247657775879e-01 -9.457745403051376343e-02 -1.776463240385055542e-01 -5.552787333726882935e-04 -1.874387115240097046e-01 1.363926529884338379e-01 -2.150327563285827637e-01 4.140251129865646362e-02
-2.928406298160552979e-01 3.137384727597236633e-02 -1.626137830317020416e-02 -9.121078997850418091e-02 -2.169192768633365631e-02 2.031923681497573853e-01 1.228507161140441895e-01 -1.203831192106008530e-02 -7.916115969419479370e-02 7.819063216447830200e-02 1.023949310183525085e-01 3.164320066571235657e-02 -1.320594400167465210e-01 8.550485968589782715e-02 -6.163413077592849731e-02 -5.667651444673538208e-02 -1.115428134799003601e-01 -4.888012409210205078e-01 5.247257277369499207e-02 -7.168883085250854492e-02 -2.567226290702819824e-01 4.201598763465881348e-01 2.868143916130065918e-01 -1.783460527658462524e-01 1.006606146693229675e-01 2.629846036434173584e-01 -1.340457201004028320e-01 4.176853224635124207e-02 1.346903294324874878e-01 5.472539737820625305e-02 -1.494973748922348022e-01 1.838191300630569458e-01
-2.912231087684631348e-01 3.463598340749740601e-02 -1.427003741264343262e-01 2.413311228156089783e-02 6.543500721454620361e-02 -5.286684259772300720e-02 2.761329524219036102e-03 -2.533244192600250244e-01 -8.698992431163787842e-02 -1.031279936432838440e-01 1.222004294395446777e-01 -1.748165637254714966e-01 -3.870200812816619873e-01 1.473213583230972290e-01 -2.116199396550655365e-02 1.230683177709579468e-01 -2.122637033462524414e-01 -3.179044425487518311e-01 -1.657225191593170166e-01 -4.492965340614318848e-02 -2.854353785514831543e-01 2.344683557748794556e-02 1.666195504367351532e-02 2.301840186119079590e-01 2.792520821094512939e-01 2.432685792446136475e-01 -1.228071898221969604e-01 1.664460599422454834e-01 9.482090175151824951e-02 2.491028159856796265e-01 7.300865650177001953e-02 6.164450570940971375e-02
-1.761225163936614990e-01 -3.935009613633155823e-02 -3.260605633258819580e-01 -3.055781126022338867e-01 -7.841601967811584473e-02 2.028436865657567978e-03 -6.149815022945404053e-02 -5.788509175181388855e-02 -1.408234238624572754e-01 -1.953014545142650604e-02 -1.186311393976211548e-01 2.225513607263565063e-01 -3.428012728691101074e-01 -6.051792949438095093e-02 3.075885176658630371e-01 -3.902120292186737061e-01 -2.770731151103973389e-01 -4.887883365154266357e-02 -3.834976255893707275e-02 -2.571111619472503662e-01 -1.837980747222900391e-02 4.091586545109748840e-02 1.849243640899658203e-01 -1.263140048831701279e-02 5.739262700080871582e-02 2.865982055664062500e-02 -3.936275467276573181e-02 -1.536493599414825439e-01 -1.265738904476165771e-01 5.842197686433792114e-02 -1.763306409120559692e-01 -1.992067247629165649e-01
-1.235996559262275696e-01 -2.799092829227447510e-01 -2.496142834424972534e-01 -1.796814650297164917e-01 1.021766364574432373e-01 2.026416733860969543e-02 -1.416111886501312256e-01 -1.936224550008773804e-01 -2.114721834659576416e-01 3.927368379663676023e-04 5.224944651126861572e-02 -1.688234061002731323e-01 -1.364603340625762939e-01 -5.637534335255622864e-02 -2.119707502424716949e-02 -2.207509987056255341e-02 -2.709831297397613525e-01 -2.511511147022247314e-01 1.940809041261672974e-01 -1.440783962607383728e-02 -4.626492038369178772e-02 1.193308606743812561e-01 2.173804640769958496e-01 -4.404807090759277344e-01 -2.198017574846744537e-02 9.806646406650543213e-02 -1.202828735113143921e-01 -2.030025720596313477e-01 3.146080672740936279e-01 -2.107917815446853638e-01 3.821992129087448120e-02 4.480105265974998474e-02
-2.953073196113109589e-02 -1.807059049606323242e-01 -7.727294415235519409e-02 -1.742421686649322510e-01 9.616377949714660645e-02 1.345695108175277710e-01 -5.419151484966278076e-02 -2.211805433034896851e-01 -1.715238243341445923e-01 -1.230737343430519104e-01 -9.738636016845703125e-02 -3.917503356933593750e-01 -1.748538315296173096e-01 1.520281285047531128e-01 -1.228530332446098328e-01 -1.555649489164352417e-01 -1.662323772907257080e-01 -3.058123290538787842e-01 -3.583958372473716736e-02 3.099151849746704102e-01 -2.222678624093532562e-02 9.088620543479919434e-02 1.488912701606750488e-01 -2.469201087951660156e-01 1.507881730794906616e-01 5.754284560680389404e-02 -3.053613603115081787e-01 -1.423340290784835815e-01 1.381130218505859375e-01 2.174744606018066406e-01 1.487758383154869080e-02 1.841330081224441528e-01
-1.337942928075790405e-01 1.780391633510589600e-01 -1.789600849151611328e-01 1.387410908937454224e-01 1.451582014560699463e-01 8.933883905410766602e-02 -1.565167754888534546e-01 7.861562818288803101e-02 -5.312233045697212219e-02 -1.031398624181747437e-01 1.245656609535217285e-01 -1.270997822284698486e-01 -2.530380785465240479e-01 1.780939996242523193e-01 8.603961765766143799e-02 1.308233756572008133e-02 -1.476852148771286011e-01 -2.674956619739532471e-01 -1.242967918515205383e-01 1.744755953550338745e-01 7.650893181562423706e-02 -3.540125116705894470e-02 1.671316102147102356e-02 -9.437055140733718872e-02 3.537235856056213379e-01 3.474989235401153564e-01 -3.091939389705657959e-01 -1.752443760633468628e-01 1.556636542081832886e-01 3.640348911285400391e-01 -7.494156062602996826e-02 -2.898358367383480072e-02
-2.225569188594818115e-01 -2.059387266635894775e-01 -3.020412325859069824e-01 4.332252964377403259e-02 1.171589121222496033e-01 8.948821574449539185e-03 -4.798626899719238281e-02 2.678114473819732666e-01 -5.424013733863830566e-01 -3.792193159461021423e-02 6.039585918188095093e-02 -1.551999151706695557e-01 -8.278243243694305420e-02 -4.074770957231521606e-02 -6.471892446279525757e-02 -1.039059739559888840e-02 -2.897273004055023193e-01 4.967758432030677795e-02 -8.431374281644821167e-02 -6.778382509946823120e-02 1.545472592115402222e-01 1.925794631242752075e-01 -4.549995064735412598e-03 2.534864246845245361e-01 2.685462683439254761e-02 2.950897067785263062e-02 -1.203475072979927063e-01 -1.786267530405893922e-04 5.010930076241493225e-02 3.754247725009918213e-01 -7.491125911474227905e-02 -4.934628680348396301e-02
-2.391356378793716431e-01 7.384858280420303345e-02 -2.678646007552742958e-03 -9.810701012611389160e-02 -2.295211553573608398e-01 3.652814775705337524e-02 -1.234016418457031250e-01 1.600193828344345093e-01 -3.366011977195739746e-01 -5.214581266045570374e-02 2.337777912616729736e-01 -1.257557123899459839e-01 -3.013370633125305176e-01 -1.299407035112380981e-01 -2.725338749587535858e-02 3.789378795772790909e-03 -1.642570793628692627e-01 -3.141771554946899414e-01 -1.776189208030700684e-01 8.776727132499217987e-03 -1.449500620365142822e-01 -1.282628476619720459e-01 3.107082843780517578e-01 1.329448521137237549e-01 3.095457255840301514e-01 2.433512508869171143e-01 -1.973094493150711060e-01 5.423183739185333252e-02 6.349309533834457397e-02 1.219583824276924133e-01 3.709435090422630310e-02 1.084780618548393250e-01
-2.475449889898300171e-01 4.456128552556037903e-02 -1.716805100440979004e-01 -3.311485648155212402e-01 9.989029914140701294e-02 1.021663695573806763e-01 1.889735274016857147e-02 -2.165980339050292969e-01 -4.285029172897338867e-01 -1.975116431713104248e-01 1.220024600625038147e-01 1.446740236133337021e-02 -1.005851924419403076e-01 -2.295667827129364014e-01 4.877455066889524460e-03 -1.952183842658996582e-01 -1.571092605590820312e-01 -3.436903357505798340e-01 -7.241521775722503662e-02 -9.981478750705718994e-02 -1.361113488674163818e-01 3.406492248177528381e-02 3.371201753616333008e-01 8.534399420022964478e-02 8.146039396524429321e-02 2.900786325335502625e-02 -1.620597094297409058e-01 5.577610060572624207e-02 -6.697173416614532471e-02 1.998555064201354980e-01 8.881618827581405640e-02 5.866581201553344727e-02
-4.069016873836517334e-01 -8.336149901151657104e-02 -2.077461928129196167e-01 -2.344399243593215942e-01 -4.957685992121696472e-02 -2.932339161634445190e-02 1.785743050277233124e-02 9.517638385295867920e-02 -2.427355647087097168e-01 4.402892291545867920e-02 -5.912535637617111206e-02 -8.412460982799530029e-02 -5.090426802635192871e-01 5.748975649476051331e-02 -1.484962850809097290e-01 -2.038786560297012329e-01 -2.801121175289154053e-01 -2.999820187687873840e-02 -1.835248619318008423e-01 1.085151284933090210e-01 -3.076268732547760010e-01 -5.186135694384574890e-02 9.567386656999588013e-02 -3.939013183116912842e-02 -3.519397974014282227e-02 6.315226852893829346e-02 -1.281115971505641937e-02 -8.208171278238296509e-02 9.115716814994812012e-02 1.581789404153823853e-01 -2.242517471313476562e-02 2.009406983852386475e-01
-5.049578845500946045e-02 -1.342884004116058350e-01 -7.171941548585891724e-02 7.361516822129487991e-03 1.387962102890014648e-01 8.769205957651138306e-02 -1.220143958926200867e-01 1.834326833486557007e-01 -1.945897787809371948e-01 2.776313424110412598e-01 -1.503319740295410156e-01 3.392349928617477417e-02 -8.146691322326660156e-02 3.943538665771484375e-02 1.663737297058105469e-01 1.827030777931213379e-01 -1.237543597817420959e-01 -1.318000406026840210e-01 -3.365437984466552734e-01 -1.092973053455352783e-01 7.073739171028137207e-02 -1.795021444559097290e-02 3.248602747917175293e-01 3.088139891624450684e-01 1.660113334655761719e-01 2.271344959735870361e-01 -1.376654356718063354e-01 -3.544958829879760742e-01 2.262708693742752075e-01 8.702695369720458984e-02 -7.190377265214920044e-02 -1.973586827516555786e-01
-2.235516011714935303e-01 -2.502847015857696533e-01 -9.465224295854568481e-02 1.179856285452842712e-01 1.414775401353836060e-01 -2.858075127005577087e-02 -6.168012320995330811e-02 -2.064061611890792847e-01 2.789354696869850159e-02 7.076963782310485840e-02 -2.355415076017379761e-01 -6.881911307573318481e-03 -2.111653089523315430e-01 -1.083896495401859283e-02 4.186756610870361328e-01 -3.730352222919464111e-02 -1.631550788879394531e-01 -3.541170060634613037e-02 -1.813308298587799072e-01 -1.197041943669319153e-01 -4.919004067778587341e-02 1.734726130962371826e-01 1.338596642017364502e-01 2.663298249244689941e-01 -4.102163389325141907e-02 9.086045622825622559e-02 -4.068597257137298584e-01 -2.343739569187164307e-01 -1.775525510311126709e-01 -1.102752387523651123e-01 -1.978618055582046509e-01 -6.981448829174041748e-02
-2.330137342214584351e-01 -1.299165189266204834e-01 1.546678245067596436e-01 -3.489149734377861023e-02 -1.951186656951904297e-01 3.592913225293159485e-02 4.307448863983154297e-03 -2.309164404869079590e-02 -1.624990701675415039e-01 1.145505905151367188e-02 2.092363983392715454e-01 -3.352864980697631836e-01 -9.978038072586059570e-02 9.371870011091232300e-02 2.554081082344055176e-01 -4.867066070437431335e-02 8.368206769227981567e-02 -2.336041778326034546e-01 -6.522970646619796753e-02 -1.790681332349777222e-01 4.674826748669147491e-03 4.760777652263641357e-01 2.917085886001586914e-01 1.789403855800628662e-01 6.942332535982131958e-02 1.423261463642120361e-01 -8.993791788816452026e-02 2.576750814914703369e-01 1.022025384008884430e-02 4.514385014772415161e-02 -1.934266239404678345e-01 1.178987771272659302e-01
-1.832506656646728516e-01 -3.298096954822540283e-01 -1.404444426298141479e-01 -2.992984950542449951e-01 -1.590107753872871399e-02 -3.678353130817413330e-02 -2.495536059141159058e-01 -1.589768230915069580e-01 -6.275287270545959473e-02 6.272485107183456421e-02 6.517826020717620850e-02 1.577952131628990173e-02 -1.145020797848701477e-01 -1.692741960287094116e-01 2.728850841522216797e-01 -7.726272568106651306e-03 -1.694827079772949219e-01 -3.293605446815490723e-01 -1.633532941341400146e-01 1.305049471557140350e-02 2.371688485145568848e-01 2.463469505310058594e-01 7.522627245634794235e-03 7.511185109615325928e-02 -8.517793565988540649e-02 1.420547515153884888e-01 9.720697999000549316e-02 -2.465625479817390442e-02 -5.719606578350067139e-02 1.768454611301422119e-01 -3.577891290187835693e-01 2.092408984899520874e-01
7.639852911233901978e-02 -4.803812503814697266e-02 -1.240114569664001465e-01 5.939913168549537659e-02 -1.562194377183914185e-01 1.915663778781890869e-01 1.535497605800628662e-01 -8.836743235588073730e-02 -2.563915550708770752e-01 -2.153450399637222290e-01 -2.201901189982891083e-02 5.966725945472717285e-02 -3.087009489536285400e-01 -3.661863971501588821e-03 1.113707944750785828e-01 3.291589319705963135e-01 -1.241890937089920044e-01 -1.852446794509887695e-01 2.372644469141960144e-02 -1.321970075368881226e-01 -2.541799545288085938e-01 8.798152208328247070e-02 2.950266301631927490e-01 1.971613429486751556e-02 3.965736627578735352e-01 1.680038720369338989e-01 -2.256589978933334351e-01 -4.956592991948127747e-02 4.327658098191022873e-03 1.882752031087875366e-01 -1.816262374632060528e-03 2.152826040983200073e-01
-3.177385330200195312e-01 -1.755285412073135376e-01 -2.507044672966003418e-01 -8.873332291841506958e-02 -4.005505144596099854e-02 -1.012215837836265564e-01 3.167448192834854126e-02 -1.529139727354049683e-01 -1.114332452416419983e-01 -2.372759133577346802e-01 -3.573920130729675293e-01 7.402394711971282959e-02 -1.235243454575538635e-01 -4.643684253096580505e-02 -1.893419213593006134e-02 1.247084736824035645e-01 -2.299100905656814575e-01 -1.306776981800794601e-02 -2.085720598697662354e-01 -2.422850877046585083e-01 6.751310080289840698e-02 2.335341833531856537e-02 -7.867376552894711494e-05 -1.549847275018692017e-01 2.706077396869659424e-01 1.173373162746429443e-01 -4.604768455028533936e-01 -3.886908991262316704e-03 -1.187953427433967590e-01 -8.209296315908432007e-02 1.423717290163040161e-01 3.858608379960060120e-02
-4.268509149551391602e-01 -1.931422799825668335e-01 -3.717751502990722656e-01 1.880385726690292358e-01 1.625550389289855957e-01 6.272878497838973999e-02 -2.819099128246307373e-01 1.151918694376945496e-01 -3.324598819017410278e-02 -2.846840620040893555e-01 -1.831588298082351685e-01 -5.945935100317001343e-02 -1.018998771905899048e-01 -3.404664099216461182e-01 1.345298439264297485e-01 1.896118968725204468e-01 -1.429074406623840332e-01 -9.182386845350265503e-02 -5.835351720452308655e-02 -1.523979306221008301e-01 -6.249466538429260254e-02 -2.947650477290153503e-02 1.685909032821655273e-01 9.173746407032012939e-02 2.131246030330657959e-01 1.196244210004806519e-01 -9.077329188585281372e-02 -5.151183530688285828e-02 1.019628345966339111e-01 -5.006624758243560791e-02 -5.776012316346168518e-02 -1.645836792886257172e-02
-3.053716421127319336e-01 -8.802812546491622925e-02 -1.558533608913421631e-01 2.786212861537933350e-01 4.173777624964714050e-02 6.716774404048919678e-02 -1.435257047414779663e-01 -1.341753304004669189e-01 -3.170127570629119873e-01 1.500784754753112793e-01 -6.245832145214080811e-02 -2.789875864982604980e-01 -3.342637717723846436e-01 -5.533029139041900635e-02 1.024931296706199646e-01 -3.343448787927627563e-02 1.729645580053329468e-02 -2.315061986446380615e-01 -1.021640673279762268e-01 5.589517764747142792e-03 -1.075293421745300293e-01 -1.889685094356536865e-01 1.462426632642745972e-01 -2.019362300634384155e-01 1.999450922012329102e-01 -7.271523773670196533e-02 -2.213208526372909546e-01 -2.376878634095191956e-02 1.956693083047866821e-01 -1.200771257281303406e-01 -6.346819549798965454e-02 3.093610703945159912e-01
-2.704338729381561279e-01 -3.927218317985534668e-01 -2.192171961069107056e-01 -1.166874989867210388e-01 3.868390992283821106e-02 8.717159926891326904e-02 -1.377112269401550293e-01 -2.018965333700180054e-01 -7.896719872951507568e-02 3.627608716487884521e-02 -2.532139793038368225e-02 1.125199943780899048e-01 -2.179283052682876587e-01 -1.148018389940261841e-01 3.247567266225814819e-02 7.674350403249263763e-03 -1.041633710265159607e-01 1.277497112751007080e-01 8.994488418102264404e-02 -2.378639578819274902e-01 3.377364948391914368e-02 3.771943747997283936e-01 -6.400451064109802246e-02 1.050807908177375793e-01 -3.006447851657867432e-02 -2.842052094638347626e-02 -4.610343575477600098e-01 -8.553141728043556213e-03 1.025260146707296371e-02 -2.980408817529678345e-02 -2.639486491680145264e-01 1.552661806344985962e-01
1.269902586936950684e-01 -1.203376725316047668e-01 -1.284703705459833145e-02 -2.460175938904285431e-02 1.159810870885848999e-01 -2.062258273363113403e-01 -2.616170346736907959e-01 -2.266638129949569702e-01 -2.374000996351242065e-01 3.178313374519348145e-03 -9.604266285896301270e-02 -4.979379475116729736e-01 -1.945314556360244751e-02 2.056558579206466675e-01 2.945873439311981201e-01 7.489802688360214233e-02 -8.963549882173538208e-02 3.723450377583503723e-02 -2.377111315727233887e-01 -1.466571260243654251e-02 -1.312796324491500854e-01 -5.998416244983673096e-02 3.077707588672637939e-01 1.441640593111515045e-02 2.048507183790206909e-01 1.613972485065460205e-01 -1.006282046437263489e-01 -9.511334449052810669e-02 -1.331538856029510498e-01 1.509258002042770386e-01 1.562035381793975830e-01 1.011069938540458679e-01
7.133296225219964981e-03 -4.515468329191207886e-02 -4.111737906932830811e-01 -1.231689304113388062e-01 -8.158596605062484741e-02 5.414316896349191666e-03 -1.985259726643562317e-02 -1.042965650558471680e-01 -2.233646661043167114e-01 1.198307275772094727e-01 -1.272798608988523483e-02 -7.597937434911727905e-02 -3.708151578903198242e-01 -5.339705199003219604e-02 4.291006624698638916e-01 -1.569737121462821960e-02 4.619734734296798706e-02 6.368184927850961685e-03 2.268837532028555870e-03 -5.610959231853485107e-02 -1.581689268350601196e-01 -4.824331030249595642e-02 4.629434049129486084e-01 7.711890339851379395e-02 8.910240978002548218e-02 1.189095824956893921e-01 5.655468907207250595e-03 -1.175043731927871704e-01 -1.752080023288726807e-01 1.002314537763595581e-01 -1.463119983673095703e-01 2.231524139642715454e-01
-3.800199329853057861e-01 -2.758741751313209534e-02 -3.321947157382965088e-01 -1.175442859530448914e-01 2.603703178465366364e-02 -1.568565517663955688e-01 -3.157178685069084167e-02 1.453997194766998291e-01 -2.918728888034820557e-01 -5.228630453348159790e-02 -9.631042182445526123e-02 1.521623134613037109e-01 -2.083299607038497925e-01 1.452089399099349976e-01 -2.598350644111633301e-01 -1.047921925783157349e-01 -1.665497124195098877e-01 2.586460113525390625e-02 -9.779957681894302368e-02 -1.080202609300613403e-01 1.214562803506851196e-01 2.442570626735687256e-01 1.182208880782127380e-01 6.529082357883453369e-02 -5.410623177886009216e-02 4.689676165580749512e-01 -1.193449273705482483e-01 -1.637925654649734497e-01 -6.945151835680007935e-02 4.804306104779243469e-02 5.611351877450942993e-02 -5.827356502413749695e-02
-1.981655880808830261e-02 -8.108536154031753540e-02 -2.510924041271209717e-01 -2.872344851493835449e-02 7.698550075292587280e-02 -2.467335201799869537e-02 1.109133660793304443e-01 -1.385302245616912842e-01 -9.173828363418579102e-02 3.257654607295989990e-02 -2.625184059143066406e-01 -9.556227363646030426e-03 -3.191609084606170654e-01 -1.261114478111267090e-01 3.993660211563110352e-01 -3.082411289215087891e-01 -3.854639828205108643e-01 -1.970142871141433716e-01 -1.221443042159080505e-01 -9.767641127109527588e-02 1.018785461783409119e-01 1.230243667960166931e-01 2.361620515584945679e-01 5.616487935185432434e-02 -7.947202026844024658e-02 9.282585815526545048e-04 -1.896615698933601379e-02 -2.210121899843215942e-01 -3.048447519540786743e-02 1.437748223543167114e-01 -2.403277456760406494e-01 9.589100629091262817e-02
-3.158757984638214111e-01 -1.853481382131576538e-01 -5.894438549876213074e-02 -1.440487653017044067e-01 -3.845443204045295715e-02 7.943364977836608887e-02 8.089828491210937500e-02 1.166942790150642395e-01 1.254469305276870728e-01 -1.315855421125888824e-02 -3.817178308963775635e-01 3.198222070932388306e-02 -2.054779529571533203e-01 1.876178979873657227e-01 9.570120275020599365e-02 2.373496070504188538e-02 6.419293582439422607e-02 -2.329997271299362183e-01 -1.453370898962020874e-01 -2.210649102926254272e-01 2.943774759769439697e-01 1.075220108032226562e-02 2.944967150688171387e-01 3.047063350677490234e-01 3.025608360767364502e-01 1.744486093521118164e-01 -1.689879298210144043e-01 -3.370882943272590637e-02 8.780059218406677246e-02 -7.529792189598083496e-02 -5.414777249097824097e-02 3.433695062994956970e-02
-3.260432779788970947e-01 -1.871787160634994507e-01 9.594761580228805542e-02 -2.131749391555786133e-01 2.543734759092330933e-02 1.724322699010372162e-02 -9.806898236274719238e-02 -3.947478532791137695e-01 -6.225709244608879089e-02 -1.615771204233169556e-01 2.325983196496963501e-01 -1.188283413648605347e-01 -7.396844029426574707e-02 -1.886140108108520508e-01 2.359992414712905884e-01 -7.353638857603073120e-02 4.401660338044166565e-02 -2.424792945384979248e-01 -2.698978483676910400e-01 -1.103495880961418152e-01 2.489779144525527954e-01 3.284724652767181396e-01 9.945779293775558472e-02 -9.252719581127166748e-02 8.147916197776794434e-02 1.738494932651519775e-01 1.431075483560562134e-02 -1.165221165865659714e-02 5.866268649697303772e-02 6.228428333997726440e-02 -1.356510519981384277e-01 2.006237506866455078e-01
3.694251552224159241e-02 2.115494385361671448e-02 2.598156034946441650e-01 -1.339855492115020752e-01 -1.466100662946701050e-01 1.082885414361953735e-01 -1.036958396434783936e-01 -2.574525587260723114e-02 -1.645223349332809448e-01 -8.812119811773300171e-02 9.041664749383926392e-02 -2.471016645431518555e-01 -3.388628363609313965e-01 9.934991598129272461e-03 3.293705880641937256e-01 2.322543263435363770e-01 -2.619923353195190430e-01 -1.045170873403549194e-01 1.635246444493532181e-03 -3.226131200790405273e-02 -1.429774016141891479e-01 -6.036994978785514832e-02 4.139855802059173584e-01 1.657305657863616943e-01 1.880188882350921631e-01 1.279929429292678833e-01 -2.456930726766586304e-01 -1.025287955999374390e-01 7.217453420162200928e-02 1.910886764526367188e-01 -1.281813383102416992e-01 -4.861788824200630188e-02
-2.232449799776077271e-01 -1.639864295721054077e-01 -4.200803115963935852e-02 6.256786733865737915e-02 2.369409650564193726e-01 6.036089733242988586e-02 -6.380692124366760254e-02 -4.369733482599258423e-02 -2.692935755476355553e-03 -1.393146160989999771e-02 -1.226131618022918701e-01 -3.592924773693084717e-02 -3.558790087699890137e-01 -1.436086446046829224e-01 2.260830998420715332e-01 -1.005405858159065247e-01 -1.596374213695526123e-01 -2.924615144729614258e-02 -2.496953904628753662e-01 8.485665172338485718e-02 -9.989666193723678589e-02 1.285349279642105103e-01 1.545343101024627686e-01 3.507913053035736084e-01 1.080422848463058472e-01 -2.168683335185050964e-02 -3.533942997455596924e-01 -3.711188435554504395e-01 -4.856428876519203186e-02 5.114889889955520630e-02 -9.095747023820877075e-02 -2.635752856731414795e-01
-1.408589780330657959e-01 -1.074277237057685852e-01 3.344209492206573486e-02 1.759011298418045044e-01 1.943737119436264038e-01 8.070033788681030273e-02 -1.936988681554794312e-01 4.853110387921333313e-02 -6.831328570842742920e-02 6.173167494125664234e-04 -1.007778719067573547e-01 1.104056164622306824e-01 -3.329817056655883789e-01 -1.176894977688789368e-01 2.794771492481231689e-01 -1.396791338920593262e-01 -2.204818576574325562e-01 1.910036429762840271e-02 -8.785145729780197144e-02 -2.953891269862651825e-02 -1.539256423711776733e-01 2.383079230785369873e-01 2.191939651966094971e-01 3.140521347522735596e-01 4.828473925590515137e-02 1.757838279008865356e-01 -3.725512623786926270e-01 -2.837642431259155273e-01 -1.292553991079330444e-01 1.028817221522331238e-01 -1.354230642318725586e-01 -1.418702453374862671e-01
-5.395320430397987366e-02 -1.196263954043388367e-01 -2.880799211561679840e-02 -1.706206649541854858e-01 -5.234327912330627441e-02 -8.856806904077529907e-02 -1.742722392082214355e-01 -2.823107503354549408e-02 -3.312865197658538818e-01 -1.716273128986358643e-01 -1.315847318619489670e-02 -3.402144610881805420e-01 -1.190391406416893005e-01 1.497262567281723022e-01 -1.385858505964279175e-01 -3.041190840303897858e-02 -2.114616185426712036e-01 -2.189565636217594147e-02 -2.914279699325561523e-01 1.448398530483245850e-01 -2.785473763942718506e-01 2.619987130165100098e-01 3.838449418544769287e-01 1.401600521057844162e-02 8.157736808061599731e-02 2.580543607473373413e-02 1.452002972364425659e-01 -2.011653482913970947e-01 1.053088605403900146e-01 2.142165154218673706e-01 -1.622205376625061035e-01 -4.696096479892730713e-02
-5.075638741254806519e-02 -3.216781020164489746e-01 2.379865944385528564e-01 -2.204907685518264771e-01 8.026558160781860352e-02 3.039741516113281250e-01 -1.877868175506591797e-01 -9.225544333457946777e-02 4.118624702095985413e-02 -4.533605277538299561e-02 -5.727048963308334351e-03 -1.593504399061203003e-01 -1.554261147975921631e-01 7.600961625576019287e-02 1.254597008228302002e-01 -6.463845074176788330e-02 8.236363530158996582e-03 -1.853827387094497681e-01 -3.554909825325012207e-01 -2.291462011635303497e-02 2.935736477375030518e-01 1.304789185523986816e-01 2.847368121147155762e-01 1.157058998942375183e-01 2.570338845252990723e-01 1.172294374555349350e-02 -1.441933512687683105e-01 -1.821536123752593994e-01 -2.466339804232120514e-02 -1.834669522941112518e-02 -2.410668879747390747e-01 1.697211563587188721e-01
-1.999672502279281616e-01 7.495016790926456451e-03 -7.411652058362960815e-02 -2.739000022411346436e-01 -9.107239544391632080e-03 1.466299593448638916e-01 -1.868213899433612823e-02 -1.128570288419723511e-01 -2.988891899585723877e-01 -1.862850040197372437e-01 -5.927755031734704971e-03 -4.233663529157638550e-02 -2.259428352117538452e-01 -2.731921970844268799e-01 -1.317689716815948486e-01 8.381303399801254272e-02 -1.014780998229980469e-01 -3.192676603794097900e-01 -1.501166494563221931e-03 -1.610696017742156982e-01 -1.659077405929565430e-01 -1.723772846162319183e-02 4.407667517662048340e-01 -5.239633098244667053e-02 2.654988467693328857e-01 -1.576908975839614868e-01 -2.255420237779617310e-01 -7.036516815423965454e-02 -1.606480479240417480e-01 1.603177934885025024e-01 -1.358646992594003677e-02 5.429569259285926819e-02
-1.840472966432571411e-01 9.951231628656387329e-02 -3.400362432003021240e-01 -1.085160183720290661e-04 8.121439814567565918e-02 -1.077605634927749634e-01 -6.198505684733390808e-02 -1.611711829900741577e-01 1.170516200363636017e-02 -1.173531822860240936e-02 1.236815154552459717e-01 -2.836984097957611084e-01 -1.115621700882911682e-01 1.121720373630523682e-01 4.360793903470039368e-02 3.705689683556556702e-02 -4.618869163095951080e-03 -4.324209690093994141e-01 6.599233299493789673e-02 -2.897388041019439697e-01 2.182496711611747742e-02 1.173208355903625488e-01 4.114953577518463135e-01 -8.785082399845123291e-02 1.260490715503692627e-01 -1.253315061330795288e-01 -2.038052380084991455e-01 -3.317279219627380371e-01 8.802335709333419800e-02 8.404815196990966797e-02 -5.258799716830253601e-02 2.931058406829833984e-02
-1.644442528486251831e-01 -2.661753594875335693e-01 6.183502450585365295e-02 -4.255970194935798645e-02 1.406791508197784424e-01 -1.420072168111801147e-01 -2.134432643651962280e-02 -1.163554638624191284e-01 -9.921169839799404144e-03 9.819812327623367310e-02 4.406833276152610779e-02 -1.696752756834030151e-01 -1.245272085070610046e-01 9.117314964532852173e-02 4.862866699695587158e-01 1.103139147162437439e-01 -7.655254751443862915e-02 -2.677971720695495605e-01 -1.800780296325683594e-01 1.382843852043151855e-01 1.064815223217010498e-01 2.286126464605331421e-01 2.255460768938064575e-01 1.019018795341253281e-02 1.052186936140060425e-01 1.535745561122894287e-01 -1.187968775629997253e-01 -6.121831014752388000e-02 -1.899642646312713623e-01 2.967490851879119873e-01 3.268330097198486328e-01 -4.899720847606658936e-02
-4.656011760234832764e-01 1.148864552378654480e-01 -1.420503109693527222e-01 -2.730565071105957031e-01 1.558501571416854858e-01 8.344519138336181641e-02 -2.090128809213638306e-01 1.384249073453247547e-03 -1.504566967487335205e-01 -9.049025923013687134e-02 -1.223620325326919556e-01 3.610682860016822815e-02 -1.193588003516197205e-01 7.796046882867813110e-02 1.484695672988891602e-01 5.681296810507774353e-02 1.078500077128410339e-01 -4.520861804485321045e-01 -8.720456808805465698e-02 -2.001955509185791016e-01 -2.606718800961971283e-02 3.153092563152313232e-01 1.183220967650413513e-01 -2.027089595794677734e-01 8.830551803112030029e-02 4.657347872853279114e-02 1.233013570308685303e-01 7.958294451236724854e-02 -3.024165332317352295e-02 -6.284743547439575195e-02 1.581410765647888184e-01 1.654603928327560425e-01
-1.456391364336013794e-01 1.122908517718315125e-01 -8.598745614290237427e-02 -8.240055292844772339e-02 1.344590634107589722e-01 8.611337840557098389e-02 -3.287005424499511719e-01 -1.394954919815063477e-01 -2.823993265628814697e-01 -5.490751937031745911e-02 -5.660097673535346985e-02 -3.261329531669616699e-01 1.168571412563323975e-02 -2.395101636648178101e-02 7.376746833324432373e-02 2.539726532995700836e-02 -1.468103677034378052e-01 -2.439616173505783081e-01 -7.801312953233718872e-02 2.892240881919860840e-01 1.110030189156532288e-01 2.109387516975402832e-01 1.699992865324020386e-01 1.207533776760101318e-01 2.446883618831634521e-01 2.066474705934524536e-01 -6.098403409123420715e-02 -3.375710248947143555e-01 2.331008911132812500e-01 -1.902205944061279297e-01 2.768174186348915100e-02 1.312668919563293457e-01
-2.194903939962387085e-01 -3.442267775535583496e-01 -2.317827045917510986e-01 -1.388655155897140503e-01 1.402302682399749756e-01 1.986243575811386108e-01 -8.965937793254852295e-02 -4.205920919775962830e-02 -2.975327670574188232e-01 1.591486930847167969e-01 1.055520921945571899e-01 -7.725226879119873047e-02 -1.488390117883682251e-01 7.279030978679656982e-02 7.300687581300735474e-02 -1.108427345752716064e-01 -3.280805647373199463e-01 -5.295067280530929565e-02 7.236702740192413330e-02 -1.284405589103698730e-01 7.837605476379394531e-02 3.951186537742614746e-01 -2.180698513984680176e-01 2.271687537431716919e-01 1.229848116636276245e-01 5.719668790698051453e-02 -2.710843980312347412e-01 7.034038659185171127e-03 -5.407018586993217468e-02 -8.380223065614700317e-02 -1.377111375331878662e-01 3.050019778311252594e-02
1.941609941422939301e-02 -3.904001042246818542e-02 -1.514606326818466187e-01 -7.467199582606554031e-03 -2.140926010906696320e-02 3.889681398868560791e-02 -1.263790428638458252e-01 -7.495117187500000000e-02 -3.357717990875244141e-01 -1.615563631057739258e-01 1.520402282476425171e-01 -3.111204802989959717e-01 -2.791843414306640625e-01 4.614106938242912292e-02 -3.720103949308395386e-02 7.385620474815368652e-02 7.896078377962112427e-02 3.622555360198020935e-02 7.222607731819152832e-02 -3.971940577030181885e-01 -1.345169693231582642e-01 1.175218075513839722e-02 3.659648299217224121e-01 5.350708588957786560e-02 4.154480397701263428e-01 -1.533169066533446312e-03 -1.954365521669387817e-01 1.389886736869812012e-01 2.694440074265003204e-02 7.018841058015823364e-02 -2.505488134920597076e-02 2.095936238765716553e-01
-3.561682105064392090e-01 -1.563120782375335693e-01 -4.441914558410644531e-01 9.780561085790395737e-04 3.765605762600898743e-02 1.289642453193664551e-01 -2.151422053575515747e-01 7.201776653528213501e-02 5.138079077005386353e-02 -3.009623885154724121e-01 -3.077197670936584473e-01 -1.454717963933944702e-01 -1.405702382326126099e-01 -2.360898256301879883e-01 1.327010989189147949e-01 2.029834240674972534e-01 -1.077038571238517761e-01 2.307697432115674019e-03 -4.949399083852767944e-02 -7.664517313241958618e-02 -1.167908310890197754e-02 3.718866407871246338e-02 1.453391164541244507e-01 2.822913229465484619e-03 2.947125136852264404e-01 -2.542808651924133301e-02 -2.188132852315902710e-01 2.759094350039958954e-02 1.703000664710998535e-01 -6.975536048412322998e-02 -1.229632794857025146e-01 -1.038671657443046570e-01
-2.769112884998321533e-01 -1.809208393096923828e-01 1.395275145769119263e-01 -1.220308169722557068e-01 2.724567353725433350e-01 -2.626468241214752197e-01 1.234152242541313171e-01 -1.487940456718206406e-02 -1.768289655447006226e-01 -8.615315705537796021e-02 -3.093825280666351318e-01 1.694914512336254120e-02 -5.117140244692564011e-03 4.186616092920303345e-02 2.774267457425594330e-02 -1.853374205529689789e-02 -5.475182086229324341e-02 -2.479957044124603271e-01 9.883859753608703613e-02 -2.894394099712371826e-01 -3.200157582759857178e-01 1.171992495656013489e-01 2.691659331321716309e-01 1.389380842447280884e-01 2.811065018177032471e-01 1.349918097257614136e-01 4.641855135560035706e-02 -1.168449893593788147e-01 2.366496920585632324e-01 2.191859483718872070e-02 -1.554603129625320435e-01 1.804258301854133606e-02
-3.791264072060585022e-02 -1.598304808139801025e-01 -2.488151192665100098e-01 -2.872855961322784424e-01 1.790637075901031494e-01 1.386672109365463257e-01 -1.106523498892784119e-01 2.071696817874908447e-01 -1.579830497503280640e-01 2.192873507738113403e-01 -1.464140564203262329e-01 -2.287689782679080963e-02 -2.651271224021911621e-01 1.497939974069595337e-01 1.472449004650115967e-01 3.833268880844116211e-01 -1.184646412730216980e-01 -1.374730616807937622e-01 -1.531461477279663086e-01 -6.375467777252197266e-02 1.469167470932006836e-01 -2.147157303988933563e-02 2.054321169853210449e-01 3.559363782405853271e-01 1.353915333747863770e-01 2.155243903398513794e-01 -1.426021009683609009e-01 -9.331506490707397461e-02 9.094822406768798828e-02 -3.894949331879615784e-02 -9.442044049501419067e-02 -4.293777048587799072e-02
-3.467651307582855225e-01 -2.360773831605911255e-01 -3.956630527973175049e-01 -1.384235173463821411e-01 -2.908335439860820770e-02 1.030256748199462891e-01 -2.470486909151077271e-01 1.662516742944717407e-01 -9.602732956409454346e-02 1.210086420178413391e-01 5.914404243230819702e-02 6.232069339603185654e-03 -2.709976769983768463e-02 1.306340843439102173e-01 3.353558778762817383e-01 -1.333786249160766602e-01 6.838851422071456909e-02 -2.071814388036727905e-01 -1.288221925497055054e-01 -5.682491511106491089e-02 -9.994931519031524658e-02 2.066919505596160889e-01 -1.178909018635749817e-01 -1.331734508275985718e-01 1.021886169910430908e-01 2.796652913093566895e-01 9.278550744056701660e-02 -5.227235704660415649e-02 -1.622846350073814392e-02 2.929535508155822754e-01 1.791031211614608765e-01 5.285781249403953552e-02
-3.677616119384765625e-01 -2.284183204174041748e-01 -1.914173364639282227e-01 2.235796302556991577e-02 4.850237071514129639e-02 -4.367528855800628662e-02 -1.410564780235290527e-01 6.145659089088439941e-02 3.542481362819671631e-02 -2.200217097997665405e-01 -3.152527809143066406e-01 1.100492253899574280e-01 -9.769978374242782593e-02 -1.816378831863403320e-01 1.072013825178146362e-01 -1.479174848645925522e-02 -2.671002447605133057e-01 -1.808283291757106781e-02 -1.864743083715438843e-01 -3.129609823226928711e-01 -1.487937197089195251e-02 -5.733581259846687317e-02 1.697532832622528076e-01 -1.424982249736785889e-01 1.567282527685165405e-01 1.416368186473846436e-01 -3.732597529888153076e-01 -1.076078191399574280e-01 5.703425407409667969e-02 1.494078338146209717e-01 -1.008771806955337524e-01 -2.092795968055725098e-01
-1.745339930057525635e-01 -1.296480000019073486e-01 -2.724822759628295898e-01 -1.353983730077743530e-01 2.625342905521392822e-01 1.947664842009544373e-02 1.035279259085655212e-01 -4.753711074590682983e-02 -2.659817934036254883e-01 1.179178208112716675e-01 -3.102376684546470642e-02 -1.943920850753784180e-01 -3.053975403308868408e-01 -1.184114627540111542e-02 -1.511089354753494263e-01 -6.160365790128707886e-02 -2.550564408302307129e-01 -1.360381394624710083e-01 1.916963160037994385e-01 2.025702595710754395e-02 -1.470607370138168335e-01 1.453320086002349854e-01 3.291554450988769531e-01 2.072871923446655273e-01 -2.850622124969959259e-02 2.094139754772186279e-01 -5.435361340641975403e-02 2.181693315505981445e-01 1.368686854839324951e-01 -8.718878775835037231e-02 2.896289229393005371e-01 -1.192221641540527344e-01
-1.608453094959259033e-01 -1.189780235290527344e-01 3.265161532908678055e-03 -1.061110422015190125e-01 5.298153497278690338e-03 6.836927682161331177e-02 -2.018053233623504639e-01 -3.430078551173210144e-02 -2.297155410051345825e-01 2.987685203552246094e-01 -1.603196114301681519e-01 -7.895851135253906250e-02 -3.607602417469024658e-01 1.227909699082374573e-01 1.364820152521133423e-01 -6.401127669960260391e-03 -4.504137933254241943e-01 -1.894937828183174133e-02 -2.475479096174240112e-01 -1.435784697532653809e-01 -4.865460470318794250e-02 1.424410343170166016e-01 -4.777221381664276123e-02 1.384066492319107056e-01 2.972817048430442810e-02 -5.866092070937156677e-02 -3.084797263145446777e-01 -2.332077920436859131e-01 -1.819643825292587280e-01 1.333998441696166992e-01 2.820518100634217262e-03 -1.738655120134353638e-01
-2.313710004091262817e-01 -3.478558063507080078e-01 -2.460263967514038086e-01 -6.194464862346649170e-02 5.151747539639472961e-02 -2.023229189217090607e-02 -3.871351480484008789e-01 -1.346299350261688232e-01 3.493419662117958069e-02 -1.813887357711791992e-01 -3.664362728595733643e-01 -7.519171386957168579e-02 -1.464331895112991333e-02 -2.683129906654357910e-01 9.917186200618743896e-02 -5.175464972853660583e-02 -1.637409627437591553e-01 7.296802848577499390e-02 -1.746164560317993164e-01 -2.235958576202392578e-01 -2.264768071472644806e-02 -1.241238042712211609e-01 1.858413666486740112e-01 5.291423760354518890e-03 1.228692904114723206e-01 1.203775778412818909e-02 -3.052257299423217773e-01 4.701573774218559265e-02 -8.695092797279357910e-02 1.160612851381301880e-01 -1.550185829401016235e-01 -1.117203682661056519e-01
-2.767172753810882568e-01 -1.976528167724609375e-01 -4.335962235927581787e-01 -3.637419268488883972e-02 -6.942917406558990479e-02 -7.463911920785903931e-02 -1.903161704540252686e-01 6.034648418426513672e-02 -1.266806665807962418e-02 -1.320779472589492798e-01 3.150717914104461670e-02 -6.767065823078155518e-02 4.079312086105346680e-02 -7.414248585700988770e-02 2.910088598728179932e-01 1.585331559181213379e-01 -1.342611610889434814e-01 6.753379106521606445e-02 -2.249936461448669434e-01 -1.967293322086334229e-01 -8.855576813220977783e-02 1.268444359302520752e-01 2.619273364543914795e-01 1.580756455659866333e-01 2.038540542125701904e-01 -4.345767945051193237e-02 -1.530704945325851440e-01 2.014271765947341919e-01 5.173251032829284668e-02 1.596369743347167969e-01 6.936672329902648926e-02 -3.671025931835174561e-01
-4.877752959728240967e-01 -9.990033507347106934e-02 -3.001343011856079102e-01 -1.863668709993362427e-01 -4.225006699562072754e-02 1.149512529373168945e-01 -3.628185391426086426e-02 2.798865139484405518e-01 -9.214121848344802856e-02 -7.066259626299142838e-03 -1.437130272388458252e-01 -2.393367439508438110e-01 -1.835143119096755981e-01 1.830168664455413818e-01 -5.151167977601289749e-03 2.703528851270675659e-02 9.729871898889541626e-02 1.033265516161918640e-01 -1.875614076852798462e-01 -1.455969363451004028e-01 1.414550393819808960e-01 1.722786426544189453e-01 -3.232261911034584045e-02 8.710367232561111450e-02 1.101027131080627441e-01 3.389437794685363770e-01 -1.684892326593399048e-01 1.803673431277275085e-02 2.284676432609558105e-01 4.830613359808921814e-02 -1.819949895143508911e-01 -3.127274801954627037e-03
-3.034823536872863770e-01 1.369009017944335938e-01 8.697006851434707642e-02 2.136847078800201416e-01 -1.286368370056152344e-01 1.150332316756248474e-01 -4.656906425952911377e-02 1.097665354609489441e-02 -3.426756262779235840e-01 -2.111942321062088013e-01 1.398448348045349121e-01 -6.423418875783681870e-03 -1.849779784679412842e-01 -7.919623702764511108e-02 -8.109266869723796844e-03 4.101494792848825455e-03 -3.641032278537750244e-01 -1.071688085794448853e-01 -1.055272668600082397e-01 -1.939934790134429932e-01 -1.323972046375274658e-01 -6.271493434906005859e-02 2.979410290718078613e-01 1.646685153245925903e-01 2.225651741027832031e-01 5.160755291581153870e-02 -3.350765407085418701e-01 -1.196843013167381287e-01 -1.381624937057495117e-01 2.038604617118835449e-01 1.069134697318077087e-01 2.476085536181926727e-02
-3.095967173576354980e-01 -3.040290176868438721e-01 -1.838092133402824402e-02 -8.842761069536209106e-02 9.170251339673995972e-02 -4.695171117782592773e-02 -2.120819240808486938e-01 -9.631093591451644897e-02 -3.037413954734802246e-01 3.815851509571075439e-01 2.355710417032241821e-01 -1.206161379814147949e-01 -1.086329370737075806e-01 1.303420066833496094e-01 2.242749929428100586e-01 8.173007518053054810e-02 -1.152796000242233276e-01 -1.086862012743949890e-01 -1.342398524284362793e-01 -2.832047641277313232e-01 1.003156453371047974e-01 9.490419924259185791e-02 6.075978744775056839e-03 2.838151752948760986e-01 1.804247349500656128e-01 1.506622284650802612e-01 -8.308863639831542969e-02 -1.192402541637420654e-01 -2.020546048879623413e-02 1.825000196695327759e-01 -1.048363298177719116e-01 -3.080140613019466400e-02
-2.164793014526367188e-01 -1.618583053350448608e-01 -1.629151254892349243e-01 -1.237895041704177856e-01 9.802399575710296631e-02 2.637283690273761749e-02 -1.753098070621490479e-01 -6.937000900506973267e-02 2.922435523942112923e-03 2.318520471453666687e-02 -8.271509408950805664e-02 -6.689225882291793823e-02 -4.207306504249572754e-01 -1.770199686288833618e-01 1.062030270695686340e-01 -2.282292991876602173e-01 -2.916687130928039551e-01 1.135685592889785767e-01 -3.432650268077850342e-01 -3.515797853469848633e-01 -1.653742045164108276e-01 -1.273128241300582886e-01 -5.173377320170402527e-02 7.227832451462745667e-03 5.779796093702316284e-02 1.493118703365325928e-01 -1.947342753410339355e-01 -1.241858974099159241e-01 1.984997242689132690e-01 8.584073930978775024e-02 -1.926399618387222290e-01 -8.420406281948089600e-02
-3.805498778820037842e-01 -9.900438040494918823e-02 -9.574678540229797363e-02 -1.280105561017990112e-01 1.375729739665985107e-01 -1.885682940483093262e-01 3.488448858261108398e-01 2.995416754856705666e-03 -2.193056195974349976e-01 1.094144731760025024e-01 4.362353589385747910e-03 -3.832107782363891602e-01 -1.840621829032897949e-01 -1.072015054523944855e-02 4.607678204774856567e-02 -6.142248399555683136e-03 -4.466289877891540527e-01 -1.472075581550598145e-01 -8.884704113006591797e-02 4.254802130162715912e-03 7.240103557705879211e-03 9.342428296804428101e-02 5.237669125199317932e-02 -1.262257397174835205e-01 2.189106941223144531e-01 2.592379450798034668e-01 2.636551111936569214e-02 -3.227171301841735840e-02 3.897782042622566223e-02 7.820744812488555908e-02 1.208647340536117554e-01 -7.018708437681198120e-02
1.461322233080863953e-02 7.743288576602935791e-02 -1.534142196178436279e-01 -1.449113991111516953e-02 2.538063228130340576e-01 3.143815994262695312e-01 -7.855901867151260376e-02 -1.458071768283843994e-01 -2.212402820587158203e-01 4.613411426544189453e-02 8.774884045124053955e-02 3.496721759438514709e-02 -4.641026258468627930e-01 8.133970946073532104e-02 2.012339979410171509e-01 2.888731658458709717e-01 -8.570639044046401978e-02 -5.947251617908477783e-02 -1.180066540837287903e-01 -1.642672419548034668e-01 1.708298735320568085e-02 3.375551104545593262e-02 -8.816663920879364014e-02 3.311002850532531738e-01 2.347498983144760132e-01 1.518247574567794800e-01 -1.651825457811355591e-01 -1.990191340446472168e-01 1.331051588058471680e-01 1.881924867630004883e-01 1.939766481518745422e-02 6.500695645809173584e-02
-1.785254180431365967e-01 9.730920940637588501e-02 -2.175755649805068970e-01 -8.536394685506820679e-02 -7.990376651287078857e-02 1.315013766288757324e-01 -8.910007029771804810e-02 -1.367129087448120117e-01 -1.377707533538341522e-02 2.158489078283309937e-02 -2.582846879959106445e-01 -5.205960944294929504e-02 -1.965429633855819702e-01 1.239056214690208435e-01 1.655609905719757080e-01 -6.156845949590206146e-03 2.217968180775642395e-02 -4.610069096088409424e-01 5.648668482899665833e-02 -6.470257043838500977e-02 -2.909873425960540771e-01 3.797088563442230225e-01 1.615290641784667969e-01 1.412576287984848022e-01 5.159993842244148254e-02 1.800166517496109009e-01 1.270929723978042603e-01 -1.333971619606018066e-01 2.978382110595703125e-01 -2.145404368638992310e-01 4.002263769507408142e-02 3.965804725885391235e-02
-3.061849474906921387e-01 -2.949030995368957520e-01 -3.949971497058868408e-02 -1.186737045645713806e-01 -1.269335448741912842e-01 -2.690026350319385529e-02 -2.364607155323028564e-01 -3.059715330600738525e-01 -1.169401407241821289e-01 -6.319908052682876587e-02 5.835061892867088318e-02 -4.758944734930992126e-02 1.296594738960266113e-03 8.141870796680450439e-02 3.278156220912933350e-01 1.564322039484977722e-02 -3.432488813996315002e-02 1.043740734457969666e-01 -2.702766656875610352e-02 -3.442821502685546875e-01 5.233155190944671631e-02 1.168265417218208313e-01 1.465000510215759277e-01 1.834671944379806519e-01 2.144709229469299316e-01 1.848516166210174561e-01 -1.522648185491561890e-01 2.654629945755004883e-01 1.836324483156204224e-01 -2.800321904942393303e-03 1.851334720849990845e-01 -2.343617528676986694e-01
-1.553102880716323853e-01 -2.040587514638900757e-01 -7.971448451280593872e-02 -2.478633224964141846e-01 -3.252048417925834656e-02 -5.515876039862632751e-02 1.297363489866256714e-01 -1.414322108030319214e-02 -3.660437464714050293e-02 2.765403985977172852e-01 -2.538178861141204834e-01 -1.154900342226028442e-01 -1.198273077607154846e-01 3.026520013809204102e-01 2.658836543560028076e-01 -6.818237900733947754e-02 -1.362053602933883667e-01 -4.217156171798706055e-01 9.188090451061725616e-03 -1.733489185571670532e-01 -3.033663332462310791e-01 5.032284557819366455e-02 1.658291071653366089e-01 1.465916037559509277e-01 2.695605158805847168e-01 -2.099850587546825409e-02 8.719970285892486572e-02 -3.816187381744384766e-02 1.115608736872673035e-01 -1.382332444190979004e-01 -1.539024859666824341e-01 3.089397586882114410e-02
-3.747535645961761475e-01 5.671819299459457397e-02 -1.450376063585281372e-01 -2.335016615688800812e-02 2.697016112506389618e-02 -1.316425651311874390e-01 -1.390093378722667694e-02 1.422052979469299316e-01 -5.889115333557128906e-01 -1.532527953386306763e-01 -1.663334965705871582e-01 4.141725134104490280e-03 -2.344468832015991211e-01 1.410658508539199829e-01 -1.752546988427639008e-02 -5.997226387262344360e-02 -1.509263515472412109e-01 9.505266696214675903e-02 -2.067168503999710083e-01 5.919445306062698364e-02 -4.688481613993644714e-02 1.078735738992691040e-01 -3.550478443503379822e-02 8.585548400878906250e-02 1.047634780406951904e-01 3.989030420780181885e-01 -8.604928851127624512e-02 -1.035927906632423401e-01 1.165062654763460159e-03 1.505599617958068848e-01 1.771889440715312958e-02 -8.830687403678894043e-02
-1.533135771751403809e-01 -3.080825805664062500e-01 -1.760384440422058105e-02 -2.358735539019107819e-02 7.168276607990264893e-02 1.336780935525894165e-02 -1.214100569486618042e-01 -2.195809781551361084e-01 -3.893339633941650391e-01 1.492085307836532593e-02 -1.455200463533401489e-01 -9.277878701686859131e-02 -3.296977877616882324e-01 1.646075397729873657e-01 -6.555607169866561890e-02 -1.433403342962265015e-01 1.061336025595664978e-01 -1.445983648300170898e-01 -3.280811905860900879e-01 -1.245751008391380310e-01 -1.249502003192901611e-01 9.210114926099777222e-02 -2.484683319926261902e-02 1.042889878153800964e-01 5.839604884386062622e-02 1.846498697996139526e-01 -6.456571817398071289e-02 -2.862529754638671875e-01 4.242322221398353577e-02 1.427280157804489136e-01 -2.688637971878051758e-01 -2.474282234907150269e-01
7.856922224164009094e-03 -9.292910993099212646e-02 1.226094784215092659e-03 -1.118422299623489380e-01 8.254549652338027954e-02 1.066186353564262390e-01 -3.270300924777984619e-01 1.924539059400558472e-01 -3.491035103797912598e-01 2.273835688829421997e-01 -2.359982579946517944e-01 -5.046324431896209717e-02 -3.558569848537445068e-01 2.035582214593887329e-01 9.937260299921035767e-02 -7.701413333415985107e-02 -1.876484975218772888e-02 -1.204256787896156311e-01 -2.162571251392364502e-01 -1.837925463914871216e-01 1.692058145999908447e-02 9.253490716218948364e-02 1.553250849246978760e-01 3.288719058036804199e-02 -5.939817056059837341e-02 6.440558284521102905e-02 -2.858754992485046387e-01 -3.675989210605621338e-01 6.952645629644393921e-02 1.609815210103988647e-01 3.578117862343788147e-02 -1.221159994602203369e-01
-1.454889327287673950e-01 -3.639384731650352478e-02 6.948232650756835938e-02 -5.235146358609199524e-02 5.236134864389896393e-03 -1.156240105628967285e-01 -2.281449288129806519e-01 -2.161654829978942871e-01 -3.570359349250793457e-01 9.043972939252853394e-02 6.871400773525238037e-02 1.019701883196830750e-01 -1.241686847060918808e-02 -2.014868259429931641e-01 5.785856023430824280e-02 2.410328090190887451e-01 -2.132415324449539185e-01 -1.321229785680770874e-01 -9.256878495216369629e-02 -5.614525452256202698e-02 6.805662997066974640e-03 5.288593098521232605e-02 3.879597485065460205e-01 -1.376103460788726807e-01 -1.702981144189834595e-01 3.605698943138122559e-01 -2.556176781654357910e-01 -3.125162124633789062e-01 1.226358488202095032e-01 1.426107883453369141e-01 6.009324453771114349e-03 -2.054728381335735321e-02
-1.195617169141769409e-01 -2.964845597743988037e-01 -1.586106419563293457e-01 -9.255576133728027344e-02 1.656250357627868652e-01 -2.043831944465637207e-01 -1.495622694492340088e-01 -1.321520656347274780e-01 2.051163464784622192e-04 -8.469113707542419434e-02 -1.915590465068817139e-01 3.458881378173828125e-02 -1.545014977455139160e-01 2.367236763238906860e-01 9.324040263891220093e-02 -1.111496537923812866e-01 9.291928261518478394e-02 -1.096209362149238586e-01 -2.006348520517349243e-01 1.328401714563369751e-01 2.335327267646789551e-01 4.707882702350616455e-01 1.617975831031799316e-01 -3.424849733710289001e-02 3.470612466335296631e-01 2.144076824188232422e-01 -8.797912299633026123e-02 1.840350627899169922e-01 5.632172524929046631e-02 -1.255582738667726517e-02 -1.245582252740859985e-01 7.881904020905494690e-03
3.591137379407882690e-02 -3.336835801601409912e-01 8.006365969777107239e-03 -1.692566573619842529e-01 3.511092439293861389e-02 1.773115396499633789e-01 -2.177454829216003418e-01 -6.538361776620149612e-03 8.643893897533416748e-02 1.339130848646163940e-02 -6.180090457201004028e-02 -6.998121272772550583e-03 -3.133392632007598877e-01 1.968987137079238892e-01 1.595114469528198242e-01 4.552668705582618713e-02 -3.181963562965393066e-01 -3.169953823089599609e-01 -4.795033857226371765e-02 -2.712455689907073975e-01 -3.042909801006317139e-01 1.992521807551383972e-02 5.880462750792503357e-02 -2.208697646856307983e-01 9.972482174634933472e-02 2.601054310798645020e-01 5.544931441545486450e-02 -7.941152155399322510e-02 -1.100115478038787842e-01 -8.518487215042114258e-02 1.654511541128158569e-01 2.144423276185989380e-01
-1.964066922664642334e-01 -3.223550617694854736e-01 -3.035023808479309082e-01 -1.220257803797721863e-01 1.140179559588432312e-01 -1.736574247479438782e-02 -7.488045841455459595e-02 -1.527664512395858765e-01 6.880600750446319580e-02 -2.146875485777854919e-02 -7.330483198165893555e-02 -9.294575452804565430e-02 -1.378754675388336182e-01 2.275924682617187500e-01 1.674414724111557007e-01 -1.087216362357139587e-01 -1.654573678970336914e-01 -1.349450796842575073e-01 2.075132541358470917e-02 -2.814037799835205078e-01 7.803614437580108643e-02 1.038141548633575439e-01 -9.231916815042495728e-02 7.149314880371093750e-02 3.832060396671295166e-01 9.871056675910949707e-02 -1.952547281980514526e-01 1.731682382524013519e-02 1.813195943832397461e-01 -2.550944983959197998e-01 -1.027857735753059387e-01 -3.451848924160003662e-01
-1.854971945285797119e-01 -1.055862307548522949e-01 -2.785504758358001709e-01 -4.596951231360435486e-02 1.474156230688095093e-01 -6.743023544549942017e-02 -1.144383475184440613e-01 -3.026730120182037354e-01 1.291901022195816040e-01 3.904466703534126282e-02 -1.476147025823593140e-01 1.381800323724746704e-01 -2.658067047595977783e-01 5.399531871080398560e-02 4.141849577426910400e-01 -2.664770483970642090e-01 -1.999289542436599731e-01 7.496852427721023560e-03 5.529182963073253632e-03 -2.671433985233306885e-01 1.665467955172061920e-02 2.589016687124967575e-03 2.990429401397705078e-01 9.361226856708526611e-02 2.747064828872680664e-01 2.165573462843894958e-02 -9.297043830156326294e-02 -1.411211490631103516e-01 -8.245948702096939087e-02 -2.889204211533069611e-02 -1.845872849225997925e-01 -1.114957630634307861e-01
-2.119770348072052002e-01 -1.464092284440994263e-01 -3.744398802518844604e-02 -3.226142004132270813e-02 4.405416548252105713e-02 5.438886582851409912e-02 -1.746858209371566772e-01 -6.277092546224594116e-02 -1.873538345098495483e-01 6.241882219910621643e-02 -1.113116070628166199e-01 -3.465719521045684814e-02 -3.534101247787475586e-01 -4.204309731721878052e-02 3.349492251873016357e-01 -2.447501718997955322e-01 -1.754143834114074707e-01 6.744620203971862793e-02 -1.075507327914237976e-01 -8.094816654920578003e-02 -2.770620025694370270e-02 2.024932652711868286e-01 2.478575855493545532e-01 5.128573253750801086e-02 1.574061363935470581e-01 -8.255638927221298218e-02 -2.502709925174713135e-01 -2.938075661659240723e-01 -1.137375682592391968e-01 5.316026881337165833e-02 -3.403194546699523926e-01 -2.628309130668640137e-01
-6.124700233340263367e-02 -1.556285917758941650e-01 -1.310695856809616089e-01 -6.379525293596088886e-04 1.275016665458679199e-01 -1.598281264305114746e-01 -1.574094146490097046e-01 -1.416851859539747238e-02 -2.362425923347473145e-01 -1.130923107266426086e-01 1.263805031776428223e-01 -2.160662710666656494e-01 -8.848235011100769043e-02 -6.369933485984802246e-03 1.693353801965713501e-01 1.013872623443603516e-01 -3.830643594264984131e-01 -3.776383101940155029e-01 -1.367264688014984131e-01 -1.217705383896827698e-01 -2.698706090450286865e-02 1.267758011817932129e-01 2.081941068172454834e-01 -2.920304834842681885e-01 1.146880015730857849e-01 -2.263660877943038940e-01 -2.633946537971496582e-01 -1.789390742778778076e-01 1.167330071330070496e-01 -1.276447474956512451e-01 1.768823713064193726e-01 -1.212095543742179871e-01
-4.116963967680931091e-02 -2.383397519588470459e-01 -1.038636490702629089e-01 1.143121868371963501e-01 -3.342621400952339172e-02 -8.866765536367893219e-03 -5.580742359161376953e-01 -5.625716596841812134e-02 2.356418035924434662e-02 -7.596381008625030518e-02 -1.212430596351623535e-01 -3.546091914176940918e-02 -1.781949698925018311e-01 1.340582221746444702e-01 1.550461798906326294e-01 -9.506081789731979370e-02 -5.409363657236099243e-02 3.930263686925172806e-03 -3.915207386016845703e-01 -8.430156111717224121e-02 -1.075691878795623779e-01 -2.716848999261856079e-02 1.064002588391304016e-01 1.464036405086517334e-01 1.023591160774230957e-01 1.485734134912490845e-01 -4.680148959159851074e-01 2.761590108275413513e-02 -1.309118568897247314e-01 -9.901490807533264160e-02 -8.099656552076339722e-02 -4.996997863054275513e-02
-6.263058632612228394e-02 -1.490560173988342285e-01 -1.541739106178283691e-01 -9.330591559410095215e-02 -1.342371553182601929e-01 -1.357884407043457031e-01 -1.120522171258926392e-01 -4.500245749950408936e-01 -1.634425222873687744e-01 -2.595693767070770264e-01 -1.343032531440258026e-02 2.598529681563377380e-02 -3.624703586101531982e-01 5.759287253022193909e-02 8.599599823355674744e-03 3.556361198425292969e-01 -1.666868925094604492e-01 -1.497774422168731689e-01 6.968709081411361694e-02 -1.624645739793777466e-01 -8.357150852680206299e-02 1.104540675878524780e-01 -3.783908486366271973e-02 3.657181859016418457e-01 1.793947885744273663e-03 -6.248375400900840759e-02 -1.944935321807861328e-01 -1.085097044706344604e-01 -6.551643460988998413e-02 1.684390604496002197e-01 3.317124396562576294e-02 1.026714220643043518e-01
-3.121408224105834961e-01 -2.254098886623978615e-03 -3.946440517902374268e-01 -2.236663401126861572e-01 -8.621254563331604004e-02 -1.408326774835586548e-01 -5.666603147983551025e-02 -1.390573941171169281e-02 7.389240711927413940e-02 3.324003517627716064e-01 1.352803409099578857e-01 -6.932049989700317383e-02 -2.717064023017883301e-01 -1.728598177433013916e-01 7.794546335935592651e-02 2.139625325798988342e-02 -1.824192553758621216e-01 -2.378465235233306885e-01 -5.643476918339729309e-02 -3.175581991672515869e-01 -9.957954287528991699e-02 1.855093985795974731e-02 2.991169691085815430e-01 -1.324009746313095093e-01 4.031728208065032959e-02 -1.373812258243560791e-01 -1.894367635250091553e-01 4.244807362556457520e-02 1.610685884952545166e-01 3.077517077326774597e-02 -6.689493358135223389e-02 1.270349621772766113e-01
1.354171521961688995e-02 -1.630290001630783081e-01 -1.401404291391372681e-01 3.834511339664459229e-02 6.725950539112091064e-02 6.689593195915222168e-02 -3.086405396461486816e-01 4.699039459228515625e-02 -2.274016737937927246e-01 -4.230957105755805969e-02 -1.950834505259990692e-02 -1.641035079956054688e-01 -2.663886845111846924e-01 1.163899824023246765e-01 1.316038668155670166e-01 3.690843656659126282e-02 -4.107191264629364014e-01 -4.170677661895751953e-01 1.783014237880706787e-01 -3.394007310271263123e-02 6.435694545507431030e-02 1.091003865003585815e-01 1.955244839191436768e-01 -2.624613940715789795e-01 1.759914755821228027e-01 -1.227836310863494873e-02 -1.275473684072494507e-01 1.653852872550487518e-02 2.001370489597320557e-01 6.350307259708642960e-03 2.741446793079376221e-01 -1.839410979300737381e-03
-3.328754603862762451e-01 8.130468428134918213e-02 -8.231900632381439209e-02 -4.390020370483398438e-01 1.220008954405784607e-01 -1.087524462491273880e-03 -4.431359097361564636e-02 1.455540359020233154e-01 3.302431106567382812e-02 2.999366726726293564e-03 -7.515120506286621094e-02 1.103260517120361328e-01 -1.047812625765800476e-01 4.410910010337829590e-01 2.798372507095336914e-01 7.644954323768615723e-02 -1.723359227180480957e-01 -1.433383375406265259e-01 -1.774046868085861206e-01 -1.033184304833412170e-01 -1.249696016311645508e-01 -1.758314296603202820e-02 2.894428670406341553e-01 1.982587277889251709e-01 1.791749745607376099e-01 -3.498084843158721924e-02 -3.897754475474357605e-02 1.577997766435146332e-02 1.166443750262260437e-01 -6.296510249376296997e-02 1.128903701901435852e-01 1.990549266338348389e-01
-1.877465397119522095e-01 -2.173706591129302979e-01 -8.052317798137664795e-02 -6.347498297691345215e-02 -1.652725338935852051e-01 -9.846972674131393433e-02 -3.099109232425689697e-01 2.347734197974205017e-02 -2.162595540285110474e-01 2.922521904110908508e-02 -6.210328638553619385e-02 5.348402261734008789e-02 -3.256599307060241699e-01 2.956913709640502930e-01 3.118167258799076080e-02 -1.134095191955566406e-01 -4.254394024610519409e-02 1.472740434110164642e-02 -1.413230746984481812e-01 2.482282742857933044e-02 -1.389569640159606934e-01 5.204550027847290039e-01 7.396718114614486694e-02 -4.927184805274009705e-02 1.995191723108291626e-01 3.418293595314025879e-01 -9.563481435179710388e-03 1.050779819488525391e-01 -1.159152910113334656e-01 -5.067484453320503235e-03 9.258422255516052246e-02 -3.465555980801582336e-02
-1.867995113134384155e-01 -1.337583810091018677e-01 -2.538824975490570068e-01 -1.512531191110610962e-01 1.846773028373718262e-01 8.449995517730712891e-02 -2.207733243703842163e-01 -1.012717634439468384e-01 1.095154806971549988e-01 -1.768002510070800781e-01 -9.152751415967941284e-03 5.407269671559333801e-02 -5.543198585510253906e-01 -1.221140548586845398e-01 2.843154370784759521e-01 1.690250933170318604e-01 -8.278036862611770630e-02 4.851166531443595886e-02 3.716704249382019043e-02 -1.103987768292427063e-01 -2.553580701351165771e-01 1.519078761339187622e-01 -6.846475601196289062e-02 2.334870398044586182e-01 -6.607507914304733276e-02 -8.597762137651443481e-02 -1.641881167888641357e-01 1.381651014089584351e-01 -7.407920062541961670e-02 4.505989141762256622e-03 -2.177747935056686401e-01 -2.809631451964378357e-02
-2.911632061004638672e-01 -3.633655905723571777e-01 -9.051030874252319336e-02 7.584612071514129639e-02 2.217825874686241150e-02 1.561536043882369995e-01 -2.290370315313339233e-02 -1.127088442444801331e-01 2.848959341645240784e-02 8.912850171327590942e-02 -1.114367842674255371e-01 1.475794762372970581e-01 -2.883121371269226074e-01 1.027341261506080627e-01 1.681372374296188354e-01 1.475178599357604980e-01 -3.728961050510406494e-01 1.209819838404655457e-01 1.379029452800750732e-01 -2.752346992492675781e-01 -3.593727648258209229e-01 1.174364425241947174e-02 2.458500266075134277e-01 -1.545845568180084229e-01 1.465346813201904297e-01 7.782327383756637573e-02 -1.051108688116073608e-01 -1.196397840976715088e-01 -8.057046681642532349e-02 2.602496743202209473e-02 9.508426487445831299e-02 -1.152919605374336243e-01
1.001592352986335754e-01 -1.546721607446670532e-01 -4.653646796941757202e-02 -2.381311953067779541e-01 -3.430432826280593872e-02 -1.527228206396102905e-01 -2.890791296958923340e-01 -1.560916602611541748e-01 -2.463007569313049316e-01 5.711398646235466003e-02 3.075543045997619629e-02 -5.069367885589599609e-01 -3.955470770597457886e-02 2.373623400926589966e-01 2.608350217342376709e-01 7.566893007606267929e-03 -2.561591565608978271e-01 -1.295325160026550293e-01 -3.015712201595306396e-01 -5.364174023270606995e-03 -1.329859942197799683e-01 -1.564848050475120544e-02 1.926333159208297729e-01 4.340338706970214844e-02 1.268009543418884277e-01 6.207705289125442505e-02 1.871976815164089203e-02 -7.571449130773544312e-02 -7.285124808549880981e-02 1.816092282533645630e-01 -1.034393534064292908e-02 1.793951243162155151e-01
-1.745221763849258423e-01 -2.952783405780792236e-01 -2.730455994606018066e-02 -7.297873497009277344e-02 1.600473821163177490e-01 7.319027930498123169e-02 -1.330284029245376587e-02 -3.657256364822387695e-01 -6.153452768921852112e-02 2.053370885550975800e-02 -9.135609120130538940e-02 1.111960187554359436e-01 -3.312506675720214844e-01 -3.434012830257415771e-01 3.953007161617279053e-01 1.155931279063224792e-01 -1.256188005208969116e-01 2.048119455575942993e-01 1.948606595396995544e-02 -1.334999948740005493e-01 -7.130312174558639526e-02 1.371842622756958008e-01 1.447215396910905838e-02 -5.670385062694549561e-02 4.575762897729873657e-02 2.606336176395416260e-01 -2.760463654994964600e-01 -1.154463142156600952e-01 8.299660682678222656e-02 6.246195733547210693e-02 -1.248197704553604126e-01 -1.121629262343049049e-03
-3.072554171085357666e-01 -1.441091001033782959e-01 -5.714241042733192444e-02 -3.304903954267501831e-02 1.370232254266738892e-01 -7.333669811487197876e-02 -2.314276695251464844e-01 -2.074263244867324829e-01 -3.047123253345489502e-01 -2.101170718669891357e-01 -9.214008599519729614e-02 4.085418581962585449e-02 -4.138594865798950195e-02 2.721209228038787842e-01 8.088667690753936768e-02 1.239176318049430847e-01 1.018164604902267456e-01 -1.567555069923400879e-01 -1.552411075681447983e-02 4.138789698481559753e-02 1.104828566312789917e-01 2.380180209875106812e-01 2.537111639976501465e-01 -2.084997482597827911e-02 3.408485949039459229e-01 -1.819528937339782715e-01 -9.876772016286849976e-02 3.251049220561981201e-01 2.702887356281280518e-01 7.372968643903732300e-02 -3.041093982756137848e-02 -1.438765227794647217e-02
-2.529152631759643555e-01 -3.686411082744598389e-01 -2.927245795726776123e-01 4.263333976268768311e-02 3.575427085161209106e-02 8.667591214179992676e-02 -1.134035363793373108e-01 -8.447068184614181519e-02 -4.116184636950492859e-02 3.647340089082717896e-02 -2.501552924513816833e-02 6.787499040365219116e-02 -9.544052928686141968e-02 -1.167700663208961487e-01 8.863057009875774384e-03 8.992086164653301239e-03 -1.682058423757553101e-01 7.939170300960540771e-02 1.512959301471710205e-01 -2.321547567844390869e-01 3.141588345170021057e-02 4.416467547416687012e-01 2.264388836920261383e-02 4.945771768689155579e-02 8.815554529428482056e-02 1.009185090661048889e-01 -3.922242224216461182e-01 -1.321741938591003418e-01 1.360535025596618652e-01 3.516019508242607117e-02 -3.602211475372314453e-01 5.943458154797554016e-02
-1.103115379810333252e-01 -2.282155156135559082e-01 -1.230464577674865723e-01 1.186199784278869629e-01 7.489929348230361938e-02 8.917091041803359985e-02 -1.045592501759529114e-02 -8.047818392515182495e-02 -1.603732556104660034e-01 -1.841321736574172974e-01 5.579659715294837952e-02 -1.549057066440582275e-01 -2.807685136795043945e-01 7.196588069200515747e-02 3.342442680150270462e-03 -1.249129101634025574e-01 -2.666203975677490234e-01 -5.051121711730957031e-01 -1.118421703577041626e-01 2.937546968460083008e-01 -4.310334101319313049e-02 1.148387696593999863e-02 1.248916909098625183e-01 -1.080677211284637451e-01 1.182477399706840515e-01 1.448399387300014496e-02 -2.801338434219360352e-01 -8.624423295259475708e-02 3.193483948707580566e-01 -6.815564632415771484e-02 1.004891935735940933e-02 -1.972463130950927734e-01
-6.448950618505477905e-02 -2.032870650291442871e-01 -2.113770991563796997e-01 -2.860818803310394287e-01 8.872150629758834839e-02 8.665858209133148193e-02 -2.600601129233837128e-02 5.125449225306510925e-02 -8.619824796915054321e-02 2.449951767921447754e-01 -2.048769593238830566e-01 9.652181714773178101e-02 -1.490439772605895996e-01 1.183302029967308044e-01 2.264212667942047119e-01 2.186457067728042603e-01 -2.985491752624511719e-01 -1.162750869989395142e-01 -3.162257671356201172e-01 -1.580456197261810303e-01 2.496326565742492676e-01 1.360682770609855652e-02 1.227503120899200439e-01 3.054046630859375000e-01 1.746971756219863892e-01 2.907251194119453430e-02 -2.815660238265991211e-01 -1.431401968002319336e-01 8.968745358288288116e-03 9.654074162244796753e-02 -1.248974800109863281e-01 2.593292668461799622e-02
-3.051200211048126221e-01 -2.446984797716140747e-01 -7.190078496932983398e-02 -1.214506030082702637e-01 -1.206438466906547546e-01 3.808171749114990234e-01 1.020817533135414124e-01 4.446584358811378479e-02 -5.127943754196166992e-01 1.875060498714447021e-01 -1.448222845792770386e-01 -1.682654768228530884e-01 -1.193446516990661621e-01 -5.819273367524147034e-02 3.334333300590515137e-01 -6.645479053258895874e-02 -2.642103433609008789e-01 -1.780606955289840698e-01 4.887853562831878662e-02 -1.750211790204048157e-02 -1.020322293043136597e-01 7.561004161834716797e-02 -4.640917107462882996e-02 3.419784456491470337e-02 -4.706952895503491163e-04 6.729878485202789307e-02 -9.916535764932632446e-02 -8.798756450414657593e-02 6.825423240661621094e-02 7.079989463090896606e-02 1.131794750690460205e-01 7.910996675491333008e-02
-1.903233826160430908e-01 3.743669390678405762e-02 -2.406653389334678650e-02 -2.470674924552440643e-02 5.974568054080009460e-02 6.663735210895538330e-02 -1.515459120273590088e-01 -2.741473913192749023e-01 6.705249100923538208e-02 -1.486572623252868652e-01 -3.100196123123168945e-01 7.760187983512878418e-02 -2.324558794498443604e-01 -5.773313716053962708e-02 2.005201429128646851e-01 1.824157088994979858e-01 1.168382540345191956e-01 -2.097452282905578613e-01 -2.361752837896347046e-01 -3.279412090778350830e-01 -3.470008373260498047e-01 6.296055763959884644e-02 1.370641440153121948e-01 4.445971176028251648e-02 1.539159566164016724e-01 6.714008003473281860e-02 -6.207509711384773254e-02 -1.501246094703674316e-01 7.274252176284790039e-02 -6.476889550685882568e-02 -1.028631627559661865e-01 -3.933313190937042236e-01
-1.518088579177856445e-01 -2.238853871822357178e-01 -1.787974089384078979e-01 2.737719118595123291e-01 1.310049295425415039e-01 6.662914901971817017e-02 -9.739711135625839233e-02 -1.040671952068805695e-02 -1.096015423536300659e-01 3.769888356328010559e-02 -2.586682736873626709e-01 -7.021215744316577911e-03 -2.677760124206542969e-01 -8.817005902528762817e-02 3.772085309028625488e-01 -6.637873500585556030e-02 -1.720325499773025513e-01 1.148823201656341553e-01 -2.280303090810775757e-02 -1.485068202018737793e-01 -1.170854121446609497e-01 2.567968666553497314e-01 1.905229836702346802e-01 2.077377140522003174e-01 1.544561702758073807e-02 4.318486899137496948e-02 -3.313229084014892578e-01 -2.237490266561508179e-01 -6.430834531784057617e-02 4.441183805465698242e-02 -2.462325692176818848e-01 -1.702810376882553101e-01
-1.475931853055953979e-01 -2.356781363487243652e-01 -5.038452744483947754e-01 -8.805657178163528442e-02 3.584310784935951233e-02 -8.829288184642791748e-02 -2.256370782852172852e-01 6.598562002182006836e-02 1.253675967454910278e-01 -1.617819666862487793e-01 -1.333396732807159424e-01 -6.867363303899765015e-02 -1.608893722295761108e-01 8.601590245962142944e-02 2.121834754943847656e-01 2.189618200063705444e-01 -1.430938094854354858e-01 1.481071114540100098e-01 -2.159922420978546143e-01 -6.869561970233917236e-02 -6.507296115159988403e-02 1.052927672863006592e-01 1.852481812238693237e-01 -3.385344147682189941e-02 1.975668370723724365e-01 -1.289027929306030273e-01 -3.832990229129791260e-01 -7.055937498807907104e-02 1.139167621731758118e-01 5.538238584995269775e-02 6.821790337562561035e-02 -1.823852807283401489e-01
-5.164031684398651123e-02 -1.164627149701118469e-01 -1.991819143295288086e-01 -1.402227580547332764e-01 6.643112748861312866e-02 3.919587470591068268e-03 1.658152341842651367e-01 1.874281838536262512e-02 -2.076868861913681030e-01 -1.215966697782278061e-02 5.868364125490188599e-02 -3.196981847286224365e-01 -3.548451066017150879e-01 -1.307050138711929321e-01 1.170402839779853821e-01 1.548656672239303589e-01 4.048798698931932449e-03 -4.224169552326202393e-01 -3.446194110438227654e-03 -8.451928198337554932e-02 -2.926972806453704834e-01 -1.559377759695053101e-01 -5.589547567069530487e-03 2.679773792624473572e-02 1.757172942161560059e-01 1.413526982069015503e-01 -2.218126952648162842e-01 5.156964529305696487e-03 2.398176640272140503e-01 1.072113588452339172e-01 1.024306267499923706e-01 2.943089902400970459e-01
-1.512568295001983643e-01 -2.924519032239913940e-02 -4.642216861248016357e-01 1.981480605900287628e-02 -3.723984584212303162e-02 -9.270490705966949463e-02 3.395718336105346680e-02 -1.290875226259231567e-01 -3.758957237005233765e-02 -1.611699908971786499e-02 1.209549978375434875e-01 -1.755863577127456665e-01 -5.680461600422859192e-02 6.645900011062622070e-02 3.224039450287818909e-03 1.167102232575416565e-01 -2.856165170669555664e-01 -5.393649339675903320e-01 4.391558468341827393e-02 -1.822149753570556641e-01 1.594818085432052612e-01 2.560192942619323730e-01 2.443437427282333374e-01 -1.375369168817996979e-02 1.270634382963180542e-01 -8.515074849128723145e-02 3.043967112898826599e-02 -2.070186287164688110e-02 -6.271824240684509277e-02 2.094329297542572021e-01 -1.445300728082656860e-01 1.106082350015640259e-01
-7.242738734930753708e-03 -1.854069530963897705e-01 -2.268903553485870361e-01 -3.990805894136428833e-02 7.269019726663827896e-03 1.466112285852432251e-01 -1.076141744852066040e-01 -2.226461470127105713e-01 -2.136326283216476440e-01 6.681491155177354813e-03 2.061178684234619141e-01 -2.337086051702499390e-01 -1.314826160669326782e-01 1.834287643432617188e-01 -1.471561342477798462e-01 3.437618166208267212e-02 -2.641461789608001709e-01 -3.262723386287689209e-01 -1.967006027698516846e-01 -7.651092857122421265e-02 -1.505454778671264648e-01 2.500424981117248535e-01 3.621451854705810547e-01 -2.030826359987258911e-02 7.348125427961349487e-02 -2.409866824746131897e-02 1.550583243370056152e-01 4.919185861945152283e-02 2.474303692579269409e-01 1.875618547201156616e-01 2.100041657686233521e-01 5.269761011004447937e-02
2.301731333136558533e-02 -9.360285103321075439e-02 -6.708520650863647461e-02 -4.581573419272899628e-03 -9.066682308912277222e-02 -1.624693870544433594e-01 -3.282978758215904236e-02 -1.646141856908798218e-01 -7.462224457412958145e-03 -8.964847773313522339e-02 -1.896333992481231689e-01 -5.519534274935722351e-02 -1.877655684947967529e-01 2.806211821734905243e-02 5.765835195779800415e-02 2.383696287870407104e-01 -5.745822936296463013e-02 -4.946225881576538086e-01 -1.550413966178894043e-01 -8.465576171875000000e-02 -8.629983663558959961e-02 1.707860678434371948e-01 1.271683126688003540e-01 4.145549237728118896e-01 4.129541814327239990e-01 8.134841173887252808e-02 -5.015750229358673096e-02 -1.533159017562866211e-01 3.712822869420051575e-02 1.283292174339294434e-01 -1.363637149333953857e-01 -1.915576756000518799e-01
-1.719612926244735718e-01 -1.078625172376632690e-01 -1.698412299156188965e-01 4.434328153729438782e-02 7.881236076354980469e-02 6.666529923677444458e-02 -2.128070741891860962e-01 6.628990918397903442e-02 -1.183816194534301758e-01 9.525059908628463745e-02 -2.268847674131393433e-01 3.694764571264386177e-03 -3.561298251152038574e-01 -7.939656823873519897e-02 2.163690477609634399e-01 -1.679087877273559570e-01 -2.566960155963897705e-01 3.391250967979431152e-02 -3.689810261130332947e-02 -9.598635137081146240e-02 1.996120065450668335e-02 2.668879628181457520e-01 1.753929704427719116e-01 1.931425929069519043e-01 7.024990022182464600e-02 -6.346489489078521729e-02 -2.566151916980743408e-01 -4.646491706371307373e-01 -7.319349795579910278e-02 1.563135087490081787e-01 -1.441207230091094971e-01 -1.622967869043350220e-01
4.673886299133300781e-02 -1.126586720347404480e-01 -2.379592061042785645e-01 1.552205346524715424e-02 -2.094705700874328613e-01 -8.419679105281829834e-02 5.514074489474296570e-02 -1.154536232352256775e-01 -6.693823635578155518e-02 -1.275287568569183350e-01 -4.047260805964469910e-02 -2.172422856092453003e-01 -1.246116906404495239e-01 -1.488348543643951416e-01 8.241815119981765747e-02 3.352704346179962158e-01 7.717005442827939987e-03 -3.605119585990905762e-01 -1.133583635091781616e-01 -3.109293244779109955e-02 3.926863893866539001e-02 3.260818421840667725e-01 7.215876877307891846e-02 2.951474189758300781e-01 2.551553249359130859e-01 2.037366479635238647e-01 -2.814261317253112793e-01 -1.819881796836853027e-02 -1.340920627117156982e-01 2.913084924221038818e-01 3.514250740408897400e-02 1.445337291806936264e-02
6.903141736984252930e-02 -2.635049819946289062e-01 -1.117607504129409790e-01 -9.092018008232116699e-02 9.651063382625579834e-02 1.929230839014053345e-01 1.688548177480697632e-01 -2.481927573680877686e-01 -2.269832938909530640e-01 8.762084878981113434e-03 4.532472416758537292e-02 -2.714110016822814941e-01 -2.601532340049743652e-01 -5.544402822852134705e-02 -1.703151464462280273e-01 6.734304130077362061e-02 5.797751247882843018e-03 -1.407243162393569946e-01 2.407491207122802734e-02 -3.743095099925994873e-01 -2.798061072826385498e-02 -5.682401359081268311e-03 4.235582351684570312e-01 1.966425031423568726e-01 2.011419832706451416e-01 5.359334498643875122e-02 -2.349189221858978271e-01 8.618153631687164307e-02 3.804201260209083557e-02 1.590744554996490479e-01 3.552458016201853752e-03 1.570573896169662476e-01
-2.820151746273040771e-01 1.620486825704574585e-01 -2.946928441524505615e-01 4.483742266893386841e-02 -8.199626579880714417e-03 -1.036740839481353760e-01 -6.086681783199310303e-02 -1.670359820127487183e-01 -2.951685786247253418e-01 -2.379410862922668457e-01 1.405436098575592041e-01 -1.717194318771362305e-01 -1.812787204980850220e-01 7.348214089870452881e-02 4.334881603717803955e-01 5.850332602858543396e-02 2.724848873913288116e-02 -2.308878153562545776e-01 -6.128062307834625244e-02 -1.293746680021286011e-01 -6.648704409599304199e-02 7.113652769476175308e-03 3.906567692756652832e-01 8.808206021785736084e-02 -5.737589672207832336e-02 -1.687603741884231567e-01 -6.380586326122283936e-02 -4.022160544991493225e-02 2.104579061269760132e-01 1.274705380201339722e-01 -2.943564439192414284e-03 5.438213795423507690e-02
-2.386810481548309326e-01 -2.566474974155426025e-01 1.892796717584133148e-03 -5.262497439980506897e-02 3.280265629291534424e-01 1.498119812458753586e-02 -8.643490821123123169e-02 -1.303322911262512207e-01 -2.908962368965148926e-01 1.927648186683654785e-01 -6.319052726030349731e-02 -9.678348153829574585e-02 -4.087309837341308594e-01 -1.930424571037292480e-02 3.265513107180595398e-02 -7.843971252441406250e-02 -3.907145187258720398e-02 -1.351440399885177612e-01 -1.537483036518096924e-01 1.679306179285049438e-01 -1.001446843147277832e-01 1.845673918724060059e-01 3.038322329521179199e-01 -7.985848933458328247e-02 -3.343643546104431152e-01 2.755353748798370361e-01 -3.077444247901439667e-02 1.237124875187873840e-01 -9.472744911909103394e-02 5.843264237046241760e-02 3.800264000892639160e-02 9.849108755588531494e-03
1.369340717792510986e-01 -3.398524224758148193e-02 3.240587562322616577e-02 -7.323230803012847900e-02 1.533183157444000244e-01 -3.421678394079208374e-02 -5.698084086179733276e-02 1.553492546081542969e-01 1.168209388852119446e-01 -1.016776040196418762e-01 -1.091415509581565857e-01 -1.527112424373626709e-01 -3.843728899955749512e-01 6.681554019451141357e-02 1.244614794850349426e-01 -2.649144642055034637e-02 -1.935767680406570435e-01 -3.094168603420257568e-01 9.217700362205505371e-02 -2.167633175849914551e-01 5.277064070105552673e-02 -7.816839031875133514e-03 3.554538786411285400e-01 2.989886701107025146e-02 2.952658757567405701e-02 2.868621051311492920e-01 -2.714592814445495605e-01 -3.791540563106536865e-01 -4.886163771152496338e-02 -1.183123979717493057e-02 -1.263733208179473877e-01 2.368920296430587769e-01
-8.174765110015869141e-02 -3.869586586952209473e-01 5.095450580120086670e-02 -3.064278364181518555e-01 1.310716271400451660e-01 -2.327655255794525146e-01 -1.844608336687088013e-01 -1.701994240283966064e-01 -2.062029838562011719e-01 -6.122763454914093018e-02 -8.090652525424957275e-02 -1.172203198075294495e-01 -9.202215820550918579e-02 1.606959402561187744e-01 5.313599482178688049e-02 -3.358235955238342285e-01 -1.252114772796630859e-01 -1.328463554382324219e-01 2.461069673299789429e-01 -2.349300682544708252e-01 -7.422067970037460327e-02 3.037464991211891174e-02 1.515547633171081543e-01 1.350797861814498901e-01 2.094096541404724121e-01 2.080115824937820435e-01 -9.921463578939437866e-02 -2.394674718379974365e-01 4.261288046836853027e-02 2.892198972404003143e-02 6.341702491044998169e-02 -1.963885277509689331e-01
-1.431445628404617310e-01 -2.152533531188964844e-01 -3.276513814926147461e-01 -1.514049619436264038e-02 2.152037769556045532e-01 5.365294218063354492e-02 -1.000302061438560486e-01 -1.603247225284576416e-01 1.132630929350852966e-01 -2.035053223371505737e-01 -1.209966689348220825e-01 2.185031305998563766e-03 -3.144882619380950928e-01 -1.883845925331115723e-01 1.599449962377548218e-01 -1.101530119776725769e-01 -2.837959825992584229e-01 1.578047573566436768e-01 -3.267239034175872803e-01 -3.585165739059448242e-02 -1.009053289890289307e-01 6.016935780644416809e-02 -9.950810670852661133e-02 2.418351769447326660e-01 1.761537939310073853e-01 1.793901175260543823e-01 -3.182792663574218750e-01 -5.884759128093719482e-02 1.706058233976364136e-01 -1.249185390770435333e-02 -5.740069970488548279e-02 -5.912910774350166321e-02
-3.018387034535408020e-02 -2.735334336757659912e-01 -1.514365971088409424e-01 -7.963833957910537720e-02 2.139871120452880859e-01 4.903179127722978592e-03 -4.512177035212516785e-02 -1.995187401771545410e-01 5.234794318675994873e-02 -1.683556437492370605e-01 -2.158036679029464722e-01 6.842669099569320679e-02 -4.088951051235198975e-01 -1.996956467628479004e-01 2.651614844799041748e-01 -1.844113469123840332e-01 -2.810300886631011963e-01 1.848300546407699585e-01 -1.560449451208114624e-01 -1.409661918878555298e-01 -2.209568470716476440e-01 4.787803627550601959e-03 -5.571597814559936523e-02 1.095920801162719727e-01 1.594684720039367676e-01 1.422490328550338745e-01 -2.540241479873657227e-01 -1.001308262348175049e-01 1.824570745229721069e-01 1.941774040460586548e-01 -3.123836219310760498e-02 -9.694770909845829010e-03
-3.283039331436157227e-01 2.082540988922119141e-01 -4.072819650173187256e-02 -2.948439419269561768e-01 6.934254616498947144e-02 1.455262452363967896e-01 5.098155513405799866e-02 -7.502993196249008179e-02 -4.004011154174804688e-01 -5.084758158773183823e-03 1.190177872776985168e-01 -8.614715188741683960e-03 -2.723680436611175537e-01 -1.121075153350830078e-01 1.315031051635742188e-01 -1.396341323852539062e-01 -2.384932339191436768e-01 -2.947514057159423828e-01 -1.744936108589172363e-01 -5.464069545269012451e-02 2.195097804069519043e-01 -8.726862818002700806e-02 1.301761865615844727e-01 8.610711246728897095e-02 1.042450517416000366e-01 2.595961093902587891e-01 -2.498964220285415649e-01 -7.660466432571411133e-02 1.072677597403526306e-01 9.559305757284164429e-02 1.329012122005224228e-02 5.625275894999504089e-02
-1.847756356000900269e-01 -3.975170850753784180e-01 -3.852699324488639832e-02 2.711136825382709503e-02 -4.667638987302780151e-02 1.152222305536270142e-01 -1.815023832023143768e-02 1.575816422700881958e-02 -3.449861407279968262e-01 1.083772853016853333e-01 -4.822448641061782837e-02 -2.030910849571228027e-01 -3.606184720993041992e-01 9.409911930561065674e-03 2.963482737541198730e-01 -1.795982867479324341e-01 1.865086890757083893e-02 -1.240807920694351196e-01 -1.278722137212753296e-01 -1.859747320413589478e-01 -1.457051634788513184e-01 -5.065076798200607300e-02 -1.733959913253784180e-01 -4.535437375307083130e-02 7.092963904142379761e-03 2.328461706638336182e-01 -1.924816519021987915e-01 -2.476383447647094727e-01 -1.057367771863937378e-01 1.273253262042999268e-01 -2.392293214797973633e-01 -7.194989174604415894e-02
-1.471631079912185669e-01 1.164469048380851746e-01 -3.150143325328826904e-01 -6.383963674306869507e-02 1.572632193565368652e-01 -9.929114580154418945e-02 1.172323524951934814e-01 -2.780960202217102051e-01 -6.563331931829452515e-02 -1.143786907196044922e-01 1.156449988484382629e-01 -3.020202219486236572e-01 -1.789450496435165405e-01 -1.106885522603988647e-01 -6.026091426610946655e-02 -2.647632546722888947e-02 -1.784985810518264771e-01 -3.140871524810791016e-01 1.605891622602939606e-02 -1.540767401456832886e-01 -7.173764053732156754e-03 1.029990464448928833e-01 5.216979980468750000e-01 1.084045916795730591e-01 2.327454835176467896e-01 3.263535723090171814e-02 -1.704350560903549194e-01 -8.129891753196716309e-02 -1.206861883401870728e-01 -7.818347960710525513e-02 -2.309636212885379791e-02 6.341432034969329834e-02
-3.185591995716094971e-01 -6.813716143369674683e-02 -4.262121617794036865e-01 3.994554281234741211e-03 7.484957575798034668e-02 2.327539399266242981e-02 7.424259930849075317e-02 -2.115284949541091919e-01 4.023341089487075806e-02 -2.275309115648269653e-01 1.316483914852142334e-01 -2.535598278045654297e-01 -1.464942395687103271e-01 1.028834879398345947e-01 6.015845388174057007e-02 -6.822521984577178955e-02 -1.292574554681777954e-01 -4.144364297389984131e-01 6.054517999291419983e-02 -1.194276660680770874e-01 8.191590011119842529e-02 3.957516700029373169e-02 4.441728591918945312e-01 3.253391757607460022e-02 -8.193448884412646294e-04 -1.433617025613784790e-01 -6.225888058543205261e-02 -5.601372197270393372e-02 2.050994522869586945e-02 1.297947615385055542e-01 -1.307924985885620117e-01 7.424829900264739990e-02
3.749430179595947266e-02 9.164190292358398438e-02 -2.039320915937423706e-01 6.028819456696510315e-02 -2.471834719181060791e-01 9.931524097919464111e-02 -2.979594655334949493e-02 -1.553651839494705200e-01 -2.403251081705093384e-01 1.109629496932029724e-01 -2.312609702348709106e-01 -3.364459276199340820e-01 -3.377608656883239746e-01 -9.444805234670639038e-02 1.786517500877380371e-01 2.561569213867187500e-01 1.213702708482742310e-01 -2.648757100105285645e-01 -1.287692785263061523e-01 -8.725306391716003418e-02 8.042076230049133301e-02 1.118129715323448181e-01 2.089203596115112305e-01 -5.799398571252822876e-02 2.300366908311843872e-01 1.772179454565048218e-01 -1.999613642692565918e-01 -3.348119556903839111e-02 -7.368966192007064819e-02 2.845081686973571777e-01 -6.283307075500488281e-02 2.974430657923221588e-02
-8.592662215232849121e-02 -6.938464194536209106e-02 -7.462983578443527222e-02 -1.718049943447113037e-01 1.213020086288452148e-01 6.482874602079391479e-02 1.332856118679046631e-01 -6.158623099327087402e-02 -1.180775687098503113e-01 -1.117276102304458618e-01 -6.909855455160140991e-02 8.145991712808609009e-02 -2.606875598430633545e-01 -1.234383806586265564e-01 -8.523008972406387329e-02 2.381226606667041779e-02 -3.763929009437561035e-01 -3.572957813739776611e-01 -2.187748253345489502e-02 -1.901113986968994141e-01 -9.041535854339599609e-02 -7.512816041707992554e-02 3.069193363189697266e-01 6.510791927576065063e-02 4.579037427902221680e-01 -1.560761034488677979e-01 3.737262636423110962e-02 -9.100142866373062134e-02 -5.922784656286239624e-02 1.312088221311569214e-01 -1.857141107320785522e-01 2.573738694190979004e-01
-2.565659880638122559e-01 5.301360972225666046e-03 -5.597911775112152100e-02 -2.561924755573272705e-01 2.621339559555053711e-01 -2.716603130102157593e-02 1.146249356679618359e-03 -7.532881200313568115e-02 2.585083711892366409e-03 -6.350482255220413208e-02 -6.602758914232254028e-02 -2.925405502319335938e-01 -1.790824234485626221e-01 1.098723560571670532e-01 -5.860611796379089355e-02 -1.509408932179212570e-02 -1.003952771425247192e-01 2.466791775077581406e-04 -2.175879180431365967e-01 -5.033891797065734863e-01 -2.020362019538879395e-01 1.466668397188186646e-01 3.047003746032714844e-01 1.113853305578231812e-01 1.920930743217468262e-01 1.623430997133255005e-01 -1.000108793377876282e-01 -1.374991387128829956e-01 1.057425960898399353e-01 -4.308340698480606079e-02 -2.141233086585998535e-01 -1.378862708806991577e-01
-1.245311200618743896e-01 1.233318075537681580e-01 -7.604114711284637451e-02 -1.281384378671646118e-02 1.510027498006820679e-01 5.060629919171333313e-02 -2.565534710884094238e-01 1.061265394091606140e-01 2.028127461671829224e-01 1.000111550092697144e-01 -2.602983415126800537e-01 -3.492072597146034241e-02 -3.811968564987182617e-01 2.682868763804435730e-02 1.359141767024993896e-01 2.409759312868118286e-01 -2.522099912166595459e-01 -8.233873546123504639e-02 -2.555301487445831299e-01 -1.058695018291473389e-01 -1.896360516548156738e-01 1.055262461304664612e-01 2.249823510646820068e-01 2.890991419553756714e-02 1.060453206300735474e-01 2.055960744619369507e-01 -4.042070358991622925e-02 2.532588541507720947e-01 3.357183421030640602e-03 3.741089403629302979e-01 -3.857733681797981262e-02 -1.096197143197059631e-01
-3.433503806591033936e-01 -1.097951009869575500e-01 -3.499231934547424316e-01 4.475211724638938904e-03 8.210860937833786011e-02 -5.085627734661102295e-02 -2.376044541597366333e-01 -6.745930016040802002e-02 6.506969779729843140e-02 5.558820557780563831e-04 -1.889669299125671387e-01 -4.865466803312301636e-02 -3.442165851593017578e-01 -1.826703697443008423e-01 9.896770864725112915e-02 8.104877546429634094e-03 4.044568911194801331e-02 2.368932664394378662e-01 -1.749598234891891479e-01 -3.097592853009700775e-02 -2.767593562602996826e-01 -1.094596162438392639e-01 2.103636860847473145e-01 1.700544357299804688e-01 3.176318407058715820e-01 -1.201087459921836853e-01 -2.343235462903976440e-01 -1.921184509992599487e-01 8.643306791782379150e-02 -3.022383898496627808e-02 -1.115930359810590744e-02 -8.071720600128173828e-02
-6.128861382603645325e-02 -1.314072608947753906e-01 -7.487239688634872437e-02 -7.689612102694809437e-04 1.454996019601821899e-01 -2.334694266319274902e-01 -2.204841524362564087e-01 -2.061378508806228638e-01 8.589965850114822388e-02 -2.530208043754100800e-02 -3.686013817787170410e-01 1.870023161172866821e-01 -2.980248630046844482e-01 -1.246003992855548859e-02 1.671522259712219238e-01 1.252988725900650024e-01 -2.172766923904418945e-01 -1.926033794879913330e-01 -3.680879622697830200e-02 -1.565947569906711578e-02 -3.565395474433898926e-01 1.465290784835815430e-01 -4.156955517828464508e-03 2.085891962051391602e-01 1.372396647930145264e-01 1.405727863311767578e-01 -2.699941098690032959e-01 -1.700259372591972351e-02 -2.010523527860641479e-02 -1.384315341711044312e-01 -1.288821250200271606e-01 -2.629310786724090576e-01
8.993846364319324493e-03 -8.813662827014923096e-02 -3.472542762756347656e-01 7.738703489303588867e-02 -2.645598724484443665e-02 1.325808167457580566e-01 6.176346167922019958e-02 6.916052848100662231e-02 -2.537703514099121094e-01 -9.521791338920593262e-02 8.989730477333068848e-02 -2.509095668792724609e-01 -3.582115769386291504e-01 8.353822678327560425e-02 -1.097865849733352661e-01 1.875483691692352295e-01 -4.740720987319946289e-02 -3.072055988013744354e-02 -5.012676864862442017e-02 -4.207936227321624756e-01 -1.562378406524658203e-01 -2.046679519116878510e-02 4.001044929027557373e-01 1.581610590219497681e-01 1.781449764966964722e-01 5.800325050950050354e-02 -8.995024859905242920e-02 -4.249455872923135757e-03 1.021776534616947174e-02 7.332950085401535034e-02 -1.211468353867530823e-01 2.358191758394241333e-01
-2.373771816492080688e-01 -1.315891891717910767e-01 -1.068914607167243958e-01 -1.729172766208648682e-01 1.355047672986984253e-01 -1.441354900598526001e-01 -8.608841150999069214e-02 -2.928159832954406738e-01 -2.228256464004516602e-01 2.479625307023525238e-02 -1.729276180267333984e-01 -1.390524208545684814e-01 -8.314213156700134277e-02 4.211316704750061035e-01 3.464056551456451416e-01 -3.614130988717079163e-02 -3.659345582127571106e-02 7.980094850063323975e-02 4.426548629999160767e-02 -2.123907208442687988e-01 -2.859410345554351807e-01 8.980059623718261719e-02 2.544895708560943604e-01 -4.104349762201309204e-02 -1.186442747712135315e-02 2.089810818433761597e-01 7.852642238140106201e-02 1.313071399927139282e-01 1.351346373558044434e-01 1.197012141346931458e-01 -1.899681836366653442e-01 2.638475410640239716e-02
-3.338268697261810303e-01 7.519659399986267090e-02 -1.320755630731582642e-01 -3.655812144279479980e-02 -1.429216861724853516e-01 -5.300388857722282410e-02 -1.553589999675750732e-01 -1.843028217554092407e-01 -7.768037915229797363e-02 1.905272305011749268e-01 -3.942732140421867371e-02 1.068734470754861832e-02 -4.248287677764892578e-01 -2.045119553804397583e-01 -4.542917013168334961e-02 6.263629067689180374e-03 -1.602701693773269653e-01 -1.061555817723274231e-01 -3.373131453990936279e-01 1.405544020235538483e-02 -2.248093187808990479e-01 -1.179149672389030457e-01 2.158098071813583374e-01 3.260712623596191406e-01 1.192318201065063477e-01 3.492245078086853027e-02 -2.527439892292022705e-01 -6.922537833452224731e-02 2.151283621788024902e-01 9.285423904657363892e-02 -4.512306768447160721e-03 8.408764004707336426e-02
-2.969529330730438232e-01 -7.368437945842742920e-02 1.308024376630783081e-01 -2.122875601053237915e-01 -1.346622556447982788e-01 -1.767507754266262054e-02 -3.430859744548797607e-01 -2.919585406780242920e-01 -1.052979379892349243e-01 1.094665899872779846e-01 1.738784611225128174e-01 -2.824501991271972656e-01 -2.184621393680572510e-01 -1.397892683744430542e-01 2.088929116725921631e-01 6.161116808652877808e-02 -6.244072318077087402e-02 -2.073291689157485962e-01 -5.139450728893280029e-02 -8.677811175584793091e-02 -4.385304823517799377e-02 1.734037101268768311e-01 2.593677863478660583e-02 -8.003671467304229736e-02 -6.410919874906539917e-02 5.636455491185188293e-02 -2.516399323940277100e-01 -1.228644922375679016e-01 2.693797647953033447e-01 2.464366108179092407e-01 -2.701718173921108246e-02 2.432704865932464600e-01
-1.414411216974258423e-01 -3.636299967765808105e-01 -3.858858486637473106e-03 -1.180432513356208801e-01 7.222134619951248169e-02 -5.106671527028083801e-02 -1.570617705583572388e-01 -1.460624486207962036e-02 -1.573431044816970825e-01 -3.239063620567321777e-01 5.850471556186676025e-02 -1.210176870226860046e-01 -1.464567929506301880e-01 1.157236918807029724e-01 2.094405591487884521e-01 -1.272547543048858643e-01 -3.174420818686485291e-02 3.053376078605651855e-02 2.808758616447448730e-01 -4.233404099941253662e-01 -5.056149140000343323e-02 -1.279020309448242188e-01 2.250425964593887329e-01 6.702997535467147827e-02 3.320188522338867188e-01 1.131058335304260254e-01 -4.088244959712028503e-02 -2.180943936109542847e-01 1.352354288101196289e-01 -1.004809513688087463e-01 -9.229318052530288696e-02 -1.232979670166969299e-01
-2.995749711990356445e-01 1.861444264650344849e-01 -1.953552961349487305e-01 -2.091099470853805542e-01 1.533135771751403809e-02 -2.302479743957519531e-01 4.695139452815055847e-02 -6.949746608734130859e-02 -3.051242828369140625e-01 -1.988104134798049927e-01 -3.540100157260894775e-02 -1.665807664394378662e-01 -1.638834476470947266e-01 1.245829835534095764e-01 -9.860361367464065552e-02 -5.935272201895713806e-02 -3.428357541561126709e-01 -8.980762213468551636e-02 -3.429741561412811279e-01 1.045118421316146851e-01 -1.407807469367980957e-01 9.045393764972686768e-02 -5.599932745099067688e-02 2.551015317440032959e-01 1.098958626389503479e-01 1.256549954414367676e-01 -2.713234424591064453e-01 1.434067487716674805e-01 -2.542696148157119751e-02 1.752659380435943604e-01 -8.767183125019073486e-02 6.862396001815795898e-02
-8.001650124788284302e-02 -2.580607831478118896e-01 -1.890540271997451782e-01 1.882987320423126221e-01 2.688639461994171143e-01 -4.686553776264190674e-02 -2.420162558555603027e-01 3.601637855172157288e-02 -1.638253182172775269e-01 8.217716217041015625e-02 -8.133755624294281006e-02 -4.080297797918319702e-02 -2.648557424545288086e-01 3.572658449411392212e-02 1.621048599481582642e-01 -2.231366001069545746e-03 -1.154704168438911438e-01 -3.216797113418579102e-01 8.028995245695114136e-02 -2.957078218460083008e-01 -1.311576068401336670e-01 2.023874819278717041e-01 2.240601330995559692e-01 -1.528009597677737474e-04 1.218703761696815491e-02 1.546942591667175293e-01 -1.225606054067611694e-01 1.556348055601119995e-01 1.788554340600967407e-01 -2.272686213254928589e-01 3.203099370002746582e-01 -1.150771379470825195e-01
1.461179256439208984e-01 -1.559387743473052979e-01 -1.657852083444595337e-01 -2.513331174850463867e-02 -1.944917738437652588e-01 2.217241525650024414e-01 -1.456719706766307354e-03 -7.989641278982162476e-02 -2.276227921247482300e-01 -6.809835880994796753e-02 7.641039788722991943e-02 -8.126144856214523315e-02 -2.338185608386993408e-01 -1.335747241973876953e-01 -7.362095266580581665e-02 8.128255605697631836e-02 -2.484947741031646729e-01 -2.334101051092147827e-01 -2.121983319520950317e-01 7.933451235294342041e-02 -1.233783140778541565e-01 2.210982441902160645e-01 1.442773044109344482e-01 5.167964100837707520e-02 2.809065282344818115e-01 3.828783333301544189e-01 -2.024745941162109375e-01 -1.324550807476043701e-01 3.030785731971263885e-02 2.853069603443145752e-01 -2.253670245409011841e-03 2.406171560287475586e-01
-3.336330875754356384e-02 -3.410588204860687256e-01 7.578794658184051514e-02 -2.242759764194488525e-01 -7.160065323114395142e-02 1.098598167300224304e-01 -7.144918292760848999e-02 -2.452624589204788208e-02 -2.913772165775299072e-01 -2.051575779914855957e-01 -1.224671229720115662e-01 -1.099985316395759583e-01 -6.419860571622848511e-02 -2.059240796370431781e-04 1.196096837520599365e-01 -1.316794604063034058e-01 1.203738078474998474e-01 -2.467263787984848022e-01 5.061810836195945740e-02 -1.950706839561462402e-01 -2.214427739381790161e-01 6.624817103147506714e-02 1.524434685707092285e-01 -6.541651487350463867e-02 6.447650957852602005e-04 2.135938555002212524e-01 -5.334304273128509521e-02 -3.797296583652496338e-01 3.517715930938720703e-01 -2.582332491874694824e-02 -1.734562367200851440e-01 -2.639724910259246826e-01
-2.247949987649917603e-01 -2.050492763519287109e-01 -1.033722423017024994e-02 1.162647008895874023e-01 1.525574624538421631e-01 -1.637539416551589966e-01 -2.486997544765472412e-01 -1.626925617456436157e-01 -8.907487988471984863e-02 -1.437776954844594002e-03 -1.209994703531265259e-01 1.787173599004745483e-01 -1.880020201206207275e-01 -1.108243390917778015e-01 2.236351370811462402e-01 -1.923549473285675049e-01 8.907048031687736511e-03 -1.287175565958023071e-01 -2.468769252300262451e-01 -1.062043681740760803e-01 -1.248776353895664215e-02 2.477264702320098877e-01 2.430209815502166748e-01 1.165355965495109558e-01 5.554972216486930847e-02 -6.540147215127944946e-02 -3.539721369743347168e-01 -3.066155016422271729e-01 -1.060812473297119141e-01 1.545224189758300781e-01 -2.786599397659301758e-01 -6.113725528120994568e-02
-1.344481296837329865e-02 2.206420712172985077e-02 -3.170127868652343750e-01 -4.598787426948547363e-01 2.102771550416946411e-01 -2.371622622013092041e-01 -7.246400415897369385e-02 -1.474560797214508057e-01 -3.280366361141204834e-01 -1.616352945566177368e-01 1.084272637963294983e-01 -3.678178414702415466e-02 -2.305591553449630737e-01 -1.400286611169576645e-02 2.223920524120330811e-01 -1.631961762905120850e-01 -1.206789612770080566e-01 -1.526267826557159424e-01 3.054948523640632629e-02 -1.488714814186096191e-01 -2.398478388786315918e-01 7.404720783233642578e-02 1.628574728965759277e-01 -1.443500444293022156e-02 2.553110420703887939e-01 -9.159053117036819458e-02 -1.490194536745548248e-02 -1.341806538403034210e-02 -5.680918693542480469e-02 -5.354236438870429993e-02 -2.102388888597488403e-01 9.293849766254425049e-02
-9.833866357803344727e-02 -1.491349488496780396e-01 -1.744868233799934387e-02 -5.486877635121345520e-02 -1.227235272526741028e-01 -5.322101060301065445e-03 -1.876179501414299011e-02 5.312081426382064819e-02 -4.097538888454437256e-01 1.742003113031387329e-01 3.229877352714538574e-02 4.890184849500656128e-02 -3.028777539730072021e-01 2.661267817020416260e-01 1.610659211874008179e-01 -4.882590472698211670e-02 -4.012211039662361145e-02 -1.318961977958679199e-01 -2.210135906934738159e-01 -6.460289657115936279e-02 5.893177911639213562e-02 1.391034573316574097e-01 1.488250643014907837e-01 1.874047666788101196e-01 5.728025361895561218e-02 1.256162226200103760e-01 -3.214423358440399170e-01 -4.030241966247558594e-01 1.608731597661972046e-01 -3.410955891013145447e-02 -8.233281970024108887e-02 -2.884290218353271484e-01
-9.526570141315460205e-02 -2.721930481493473053e-02 -2.247885167598724365e-01 2.608569338917732239e-02 1.455722600221633911e-01 1.312048435211181641e-01 1.389068812131881714e-01 -1.642252951860427856e-01 -7.408713549375534058e-02 -2.212397903203964233e-01 -2.041138336062431335e-02 -1.434443444013595581e-01 -2.716468274593353271e-01 -2.427831888198852539e-01 -4.853858053684234619e-02 5.966971442103385925e-02 -2.202822268009185791e-01 -3.745288550853729248e-01 1.139111667871475220e-01 -1.839992851018905640e-01 -2.038432806730270386e-01 2.747659571468830109e-02 4.075053930282592773e-01 1.123492717742919922e-01 3.509646356105804443e-01 -5.216357484459877014e-02 -3.935185819864273071e-02 7.300371769815683365e-03 -6.319782137870788574e-02 1.054448448121547699e-02 -1.921844482421875000e-01 1.227375343441963196e-01
-3.949135541915893555e-01 -3.166445791721343994e-01 -5.931129679083824158e-02 -1.403366327285766602e-01 -2.118860632181167603e-01 1.464008688926696777e-01 -5.266165733337402344e-02 1.603500545024871826e-01 3.351905941963195801e-02 6.926871836185455322e-02 4.476612433791160583e-02 -5.838617682456970215e-03 -6.200571730732917786e-02 1.533862762153148651e-02 5.445975065231323242e-02 2.067725919187068939e-02 -5.761783197522163391e-02 -2.248196452856063843e-01 -9.689906984567642212e-02 -2.068330496549606323e-01 1.589545458555221558e-01 1.687324643135070801e-01 1.369732022285461426e-01 2.871370017528533936e-01 8.369494229555130005e-02 3.117910027503967285e-01 -3.080244362354278564e-01 2.050419747829437256e-01 2.300301790237426758e-01 -5.418846383690834045e-02 -2.208056300878524780e-01 -5.995831638574600220e-02
-4.633590877056121826e-01 -2.023911476135253906e-01 -3.482992947101593018e-01 4.836047813296318054e-02 2.165924571454524994e-02 -2.797038666903972626e-02 -8.474922180175781250e-02 3.364533558487892151e-02 -3.452403098344802856e-02 -4.319542050361633301e-01 -2.185822129249572754e-01 1.547849029302597046e-01 -1.599039733409881592e-01 -4.088703542947769165e-02 1.786055229604244232e-02 1.070335060358047485e-01 -1.463384777307510376e-01 -1.213958859443664551e-01 -2.841865420341491699e-01 -3.847993537783622742e-02 1.407172083854675293e-01 2.255967259407043457e-01 9.799236059188842773e-02 -5.103359743952751160e-02 2.033961415290832520e-01 3.597194701433181763e-02 -2.191153168678283691e-01 -3.161808848381042480e-02 -6.309291720390319824e-02 -1.128986291587352753e-02 -4.373315349221229553e-02 1.166073381900787354e-01
-9.889099746942520142e-02 -8.552657812833786011e-02 -8.747439086437225342e-02 1.102988049387931824e-01 1.526893973350524902e-01 -5.794592201709747314e-02 2.767700515687465668e-02 -1.588699668645858765e-01 -1.626595854759216309e-01 -2.287846803665161133e-01 7.440685480833053589e-02 -2.718971371650695801e-01 -4.500496387481689453e-01 2.857028692960739136e-02 -7.704337686300277710e-02 8.364233374595642090e-02 -2.909113764762878418e-01 -2.642361223697662354e-01 1.615972071886062622e-01 3.154883161187171936e-02 -1.689186245203018188e-01 -1.510618627071380615e-01 3.580191433429718018e-01 -8.370165526866912842e-02 -5.123390350490808487e-03 1.616990566253662109e-01 -1.937887072563171387e-01 -1.818330585956573486e-01 1.871318817138671875e-01 -1.799988448619842529e-01 -3.520479425787925720e-02 4.805781319737434387e-02
-5.989801138639450073e-02 2.031890675425529480e-02 -3.125950098037719727e-01 -2.715554833412170410e-01 -2.687718905508518219e-02 -1.640642285346984863e-01 4.994944855570793152e-02 -1.468667089939117432e-01 -1.051400378346443176e-01 -9.805999696254730225e-02 1.535228490829467773e-01 -2.293783873319625854e-01 -3.845872581005096436e-01 -2.463510818779468536e-02 1.446184962987899780e-01 5.316482484340667725e-02 -3.758378028869628906e-01 -6.826267391443252563e-02 6.875600665807723999e-02 -4.141202867031097412e-01 5.116832908242940903e-03 1.080282181501388550e-01 -7.045706361532211304e-02 4.341582953929901123e-02 2.329472266137599945e-02 8.763840794563293457e-02 1.084010824561119080e-01 -1.453248411417007446e-01 3.158932328224182129e-01 -1.328879296779632568e-01 -6.300009042024612427e-02 2.314756438136100769e-02
-1.742895841598510742e-01 -5.043960809707641602e-01 -8.942042291164398193e-02 -7.848834246397018433e-02 -1.585304886102676392e-01 -1.080720275640487671e-01 -1.843805760145187378e-01 2.381087690591812134e-01 2.967218682169914246e-02 -1.152898222208023071e-01 -2.958992421627044678e-01 1.576090604066848755e-02 -3.631236851215362549e-01 -9.488214552402496338e-02 -7.751563680358231068e-04 4.596673697233200073e-02 -2.283403277397155762e-01 6.841968744993209839e-02 2.079367451369762421e-02 -1.742925643920898438e-01 -1.350208371877670288e-01 3.664259240031242371e-02 1.735744923353195190e-01 5.059668421745300293e-02 1.180449649691581726e-01 6.935106962919235229e-02 -1.409955173730850220e-01 9.664739668369293213e-02 -9.497433900833129883e-02 2.017387002706527710e-01 -2.957994043827056885e-01 5.935544893145561218e-02
-2.123882323503494263e-01 -2.773253014311194420e-03 3.625040873885154724e-02 -1.372965574264526367e-01 1.222183480858802795e-01 -3.676318738143891096e-04 -1.793983727693557739e-01 -1.575869172811508179e-01 -1.398096233606338501e-01 -1.791549324989318848e-01 7.489769905805587769e-02 -2.350809127092361450e-01 -6.311381608247756958e-02 1.308535337448120117e-01 -2.591069601476192474e-02 -8.425900340080261230e-02 -6.572212278842926025e-02 8.231876790523529053e-02 -2.516570389270782471e-01 -4.939956963062286377e-01 -2.272659838199615479e-01 2.321144640445709229e-01 3.441357612609863281e-01 -1.474506258964538574e-01 2.359500229358673096e-01 2.733170799911022186e-02 -9.000999480485916138e-02 1.725535839796066284e-02 1.517576724290847778e-01 -7.221739739179611206e-02 -6.275361776351928711e-02 -2.453813552856445312e-01
-1.228271424770355225e-01 -2.593888342380523682e-01 -1.746180653572082520e-01 -6.698496639728546143e-02 2.479414045810699463e-01 3.953878581523895264e-02 -1.405513882637023926e-01 -9.500447660684585571e-02 1.498243063688278198e-01 -1.391668170690536499e-01 -9.586710482835769653e-02 1.302086263895034790e-01 -3.514676094055175781e-01 -2.483737766742706299e-01 8.775225281715393066e-02 -2.352960556745529175e-01 -3.285186588764190674e-01 8.126841485500335693e-02 -2.933450043201446533e-01 1.205145660787820816e-02 -8.816131204366683960e-02 1.263570934534072876e-01 1.102377008646726608e-02 1.951885521411895752e-01 7.289183139801025391e-02 3.166958987712860107e-01 -2.408039718866348267e-01 -4.892300814390182495e-02 1.978001296520233154e-01 1.663001812994480133e-02 -7.975424081087112427e-02 -1.242821756750345230e-02
-2.709060013294219971e-01 -8.550918102264404297e-02 -2.227368950843811035e-01 -7.606361061334609985e-02 2.220566570758819580e-01 5.186359956860542297e-02 3.340283036231994629e-02 -1.308057457208633423e-01 -1.325690299272537231e-01 -1.811031997203826904e-02 -4.609590768814086914e-02 4.742973297834396362e-02 3.663091687485575676e-03 8.930359967052936554e-03 7.066994905471801758e-02 2.264487743377685547e-01 1.043419390916824341e-01 -4.205907285213470459e-01 1.121367588639259338e-01 -1.671767383813858032e-01 -3.256219327449798584e-01 2.946092188358306885e-01 2.694676518440246582e-01 -5.340608954429626465e-02 1.924430131912231445e-01 1.273595094680786133e-01 5.869262665510177612e-02 1.837778240442276001e-01 1.428263783454895020e-01 -1.772567629814147949e-01 1.436779648065567017e-01 2.355844080448150635e-01
1.045535206794738770e-01 -3.406223952770233154e-01 5.308539420366287231e-02 1.678949296474456787e-01 2.696132957935333252e-01 -3.479228019714355469e-01 -2.190623432397842407e-01 -1.186231151223182678e-02 -3.335126340389251709e-01 -2.480564862489700317e-01 -8.025758713483810425e-02 -6.948714703321456909e-02 -1.462453007698059082e-01 -1.088540479540824890e-01 1.132791563868522644e-01 6.823305040597915649e-02 -2.718171477317810059e-01 -2.528990805149078369e-01 -1.066922559402883053e-03 -2.351542264223098755e-01 -2.239015549421310425e-01 2.529986388981342316e-02 6.895487010478973389e-02 9.847296029329299927e-02 8.774089813232421875e-02 1.554086804389953613e-01 -3.406872227787971497e-02 -1.199882403016090393e-01 1.599632054567337036e-01 -1.299727410078048706e-01 1.268190443515777588e-01 -3.275872766971588135e-02
-4.412642866373062134e-02 -1.379386931657791138e-01 -3.178592026233673096e-01 1.123939640820026398e-02 8.302445709705352783e-02 -1.151621192693710327e-01 7.792965322732925415e-02 -2.077410370111465454e-01 -1.638498604297637939e-01 -1.835839748382568359e-01 -3.666184544563293457e-01 -2.735931277275085449e-01 -2.928239703178405762e-01 -8.273404091596603394e-02 2.895785570144653320e-01 -1.840340346097946167e-01 -2.523663826286792755e-02 -1.217022538185119629e-01 -2.541117370128631592e-01 1.138674840331077576e-01 -1.304899062961339951e-02 1.329234689474105835e-01 1.754953712224960327e-01 1.022403016686439514e-01 -1.149085536599159241e-01 5.988440290093421936e-02 1.084592044353485107e-01 -2.307760864496231079e-01 -6.153487414121627808e-02 1.535296887159347534e-01 8.645010739564895630e-02 2.441982924938201904e-01
-1.647506505250930786e-01 7.118927687406539917e-02 8.474064990878105164e-03 -8.018472790718078613e-02 -3.252600505948066711e-02 -6.399375200271606445e-02 -1.962911933660507202e-01 -3.187555074691772461e-01 -1.830561459064483643e-01 -1.425991058349609375e-01 1.378341019153594971e-01 -3.178415298461914062e-01 -1.493543386459350586e-01 3.833119990304112434e-03 2.150555104017257690e-01 2.267242670059204102e-01 1.036164835095405579e-01 -3.295918703079223633e-01 4.007646441459655762e-02 -2.791347168385982513e-02 -2.932127192616462708e-02 2.410072088241577148e-01 1.501890718936920166e-01 -2.677601277828216553e-01 -8.073200285434722900e-02 2.532276697456836700e-02 -3.028410077095031738e-01 -2.049815505743026733e-01 2.596252560615539551e-01 9.128192067146301270e-02 -1.218835636973381042e-01 1.254138499498367310e-01
-1.276056002825498581e-02 -1.056562960147857666e-01 -1.498813778162002563e-01 -3.419632464647293091e-02 -1.161572150886058807e-02 1.490836143493652344e-01 9.368738532066345215e-02 -6.816323846578598022e-02 -1.642478108406066895e-01 -1.115844100713729858e-01 8.471997827291488647e-02 -1.703873723745346069e-01 -4.248289763927459717e-01 -7.431796193122863770e-02 -1.004163026809692383e-01 9.042568504810333252e-02 2.876564301550388336e-02 -2.138357758522033691e-01 -2.810263447463512421e-02 -3.049691617488861084e-01 -2.347414791584014893e-01 -1.697951741516590118e-02 4.512333869934082031e-01 1.685028970241546631e-01 2.963722646236419678e-01 1.595389693975448608e-01 -9.313000738620758057e-02 1.992059648036956787e-01 -5.570821091532707214e-02 4.090814292430877686e-02 -1.022194921970367432e-01 2.115131765604019165e-01
-2.969772219657897949e-01 -4.800216108560562134e-02 -9.897074662148952484e-03 4.880974069237709045e-02 -2.523263394832611084e-01 2.146157175302505493e-01 -8.638272434473037720e-02 -7.438797503709793091e-02 9.603643417358398438e-02 2.286196202039718628e-01 -1.991267651319503784e-01 -5.573075264692306519e-02 -1.762972176074981689e-01 2.450448274612426758e-01 1.192825287580490112e-01 -6.949143856763839722e-02 -2.813669741153717041e-01 -1.049793064594268799e-01 2.098632305860519409e-01 -3.988677635788917542e-02 -8.013200014829635620e-02 3.089489042758941650e-01 3.550195991992950439e-01 -2.840863354504108429e-02 1.844292581081390381e-01 2.918117344379425049e-01 -9.524182975292205811e-02 -1.193536221981048584e-01 1.171923950314521790e-01 -2.601744607090950012e-03 1.892980188131332397e-01 1.151795610785484314e-01
-2.647010385990142822e-01 -2.101850211620330811e-01 -1.825155466794967651e-01 -1.033807769417762756e-01 -2.087540924549102783e-02 3.808579593896865845e-02 -1.644320935010910034e-01 2.220977842807769775e-01 -1.400737315416336060e-01 -4.262582361698150635e-01 -4.040063023567199707e-01 1.467971503734588623e-01 -2.192724645137786865e-01 -9.985564649105072021e-02 -1.064757183194160461e-01 1.124605983495712280e-01 -1.921510696411132812e-01 -7.708303630352020264e-02 -1.218066960573196411e-01 -1.878451108932495117e-01 -4.255619645118713379e-02 2.153594493865966797e-01 5.846924148499965668e-03 3.202342242002487183e-02 1.768375188112258911e-01 1.650208681821823120e-01 -2.044360488653182983e-01 -1.703029274940490723e-01 1.360151451081037521e-02 2.275546640157699585e-02 -8.888857811689376831e-02 1.234499365091323853e-01
-3.655228912830352783e-01 6.238862127065658569e-02 -1.423354893922805786e-01 5.064006522297859192e-02 1.993561387062072754e-01 1.393681317567825317e-01 -2.488745748996734619e-01 9.969905763864517212e-02 5.121307820081710815e-02 1.228915899991989136e-01 -1.814028769731521606e-01 9.260362386703491211e-02 -2.132062315940856934e-01 6.222965940833091736e-02 1.200350075960159302e-01 3.509019911289215088e-01 -2.502783834934234619e-01 1.065581813454627991e-01 -1.305568814277648926e-01 -9.208416566252708435e-03 -3.496105372905731201e-01 1.455512344837188721e-01 2.314390689134597778e-01 2.435232326388359070e-02 2.513669431209564209e-01 2.640508115291595459e-02 -6.383617967367172241e-02 4.266437143087387085e-02 -5.600483715534210205e-02 2.482693493366241455e-01 -1.777534186840057373e-01 -8.782155811786651611e-02
-2.274490296840667725e-01 -1.365614831447601318e-01 2.150147035717964172e-02 5.336589366197586060e-02 1.717878580093383789e-01 1.902607530355453491e-01 -1.690962761640548706e-01 3.662621974945068359e-02 -3.094868063926696777e-01 -5.606918409466743469e-02 -2.038837224245071411e-02 -2.777498662471771240e-01 1.162548214197158813e-01 5.609244480729103088e-02 2.712237536907196045e-01 5.561737343668937683e-02 -1.441465616226196289e-01 -1.846687644720077515e-01 -2.332111261785030365e-02 2.781906127929687500e-01 -1.319263726472854614e-01 3.088741898536682129e-01 1.148855984210968018e-01 2.098092883825302124e-01 -2.812690474092960358e-02 2.412327677011489868e-01 -3.411329090595245361e-01 3.539637476205825806e-02 2.507355511188507080e-01 2.015313366428017616e-03 -7.821823470294475555e-03 1.359224617481231689e-01
-2.455070316791534424e-01 -2.520919442176818848e-01 9.318563342094421387e-02 7.432862371206283569e-02 1.127037629485130310e-01 -1.094752699136734009e-01 5.722710862755775452e-02 4.071946814656257629e-02 1.076645590364933014e-02 -1.846655309200286865e-01 -1.082077026367187500e-01 -2.184414714574813843e-01 -3.853914141654968262e-02 3.309431672096252441e-01 1.927537322044372559e-01 1.928355395793914795e-01 -1.669006943702697754e-01 -8.870364725589752197e-02 1.462678015232086182e-01 -2.402076274156570435e-01 -1.934523284435272217e-01 2.989763393998146057e-02 2.653405070304870605e-01 2.473338097333908081e-01 1.365433335304260254e-01 8.236009627580642700e-02 3.233481198549270630e-02 -2.720307409763336182e-01 2.031854987144470215e-01 3.427264690399169922e-01 -8.921347558498382568e-02 -3.824807703495025635e-02
-1.410233527421951294e-01 5.386011302471160889e-02 -5.867639929056167603e-02 -1.468506604433059692e-01 -4.949858784675598145e-02 -3.173633515834808350e-01 -1.243134811520576477e-01 -2.924640849232673645e-02 -7.333779335021972656e-02 -1.992237269878387451e-01 -9.314791858196258545e-02 -2.180550843477249146e-01 -3.854739964008331299e-01 -1.800297945737838745e-01 1.523039191961288452e-01 4.291384667158126831e-02 6.961501389741897583e-02 -3.112877905368804932e-01 3.096318840980529785e-01 -3.326873481273651123e-02 -1.361442264169454575e-02 -3.730077669024467468e-02 1.866100877523422241e-01 2.897373437881469727e-01 -1.361688040196895599e-02 2.882548868656158447e-01 -8.535108715295791626e-02 -1.229279786348342896e-01 2.220063358545303345e-01 -1.408582925796508789e-01 -4.890213534235954285e-02 -1.706700176000595093e-01
-3.233677521347999573e-02 -8.429286628961563110e-02 -1.295403987169265747e-01 7.817320525646209717e-02 -6.856333464384078979e-02 -2.911263704299926758e-01 -7.685497403144836426e-02 -3.315378129482269287e-01 1.214194595813751221e-01 -1.188312843441963196e-01 -2.553778700530529022e-02 -2.365944087505340576e-01 -2.978591024875640869e-01 3.161159530282020569e-02 -8.156492374837398529e-03 2.729996442794799805e-01 2.003852045163512230e-03 -3.892966508865356445e-01 -1.127683445811271667e-01 -6.253762543201446533e-02 -1.429503560066223145e-01 2.337673455476760864e-01 8.754351735115051270e-02 2.359257638454437256e-01 3.095871508121490479e-01 1.717458516359329224e-01 -8.614291250705718994e-02 -2.155930846929550171e-01 7.865582592785358429e-03 8.849848061800003052e-02 -4.636228457093238831e-02 -1.341445147991180420e-01
-1.771816164255142212e-01 -1.029247269034385681e-01 -4.473608434200286865e-01 9.614386409521102905e-02 4.522823542356491089e-02 6.130983307957649231e-02 -2.044053077697753906e-01 -2.074705213308334351e-01 1.369262114167213440e-02 -1.506217103451490402e-02 -2.922762930393218994e-01 7.653474062681198120e-02 -2.986106872558593750e-01 -1.298888772726058960e-01 1.873198449611663818e-01 4.237936518620699644e-04 -1.481454521417617798e-01 2.471962124109268188e-01 3.178418055176734924e-02 -2.305069714784622192e-01 -1.204765774309635162e-02 2.781847715377807617e-01 3.034149482846260071e-02 9.111458063125610352e-02 1.679474115371704102e-01 1.807805299758911133e-01 -1.434015780687332153e-01 -2.309781908988952637e-01 -5.919615179300308228e-02 -3.699145466089248657e-02 -2.288433611392974854e-01 -9.584458172321319580e-02
-2.039112895727157593e-01 1.498273611068725586e-01 -3.337184786796569824e-01 -1.116076484322547913e-01 2.312110066413879395e-01 4.817653819918632507e-02 5.258041992783546448e-02 1.428230404853820801e-01 -4.409483969211578369e-01 -1.074827015399932861e-01 -2.288857996463775635e-01 8.806992322206497192e-02 -1.709801107645034790e-01 2.149348556995391846e-01 -9.753973782062530518e-02 3.274518996477127075e-02 -1.157657429575920105e-01 -6.097957491874694824e-02 -2.114086449146270752e-01 -8.476116508245468140e-02 2.131306976079940796e-01 2.648518681526184082e-01 1.141688600182533264e-01 6.091671437025070190e-02 -3.115737065672874451e-02 2.111170589923858643e-01 -1.901822686195373535e-01 -1.188635453581809998e-01 1.564215272665023804e-01 1.804539114236831665e-01 1.452191323041915894e-01 -7.603138685226440430e-02
-2.899303436279296875e-01 -1.726853698492050171e-01 5.007924139499664307e-02 -2.747435867786407471e-01 3.128199875354766846e-01 9.955475479364395142e-02 -2.183253914117813110e-01 -2.233156561851501465e-01 -1.593139171600341797e-01 1.834729611873626709e-01 -1.023765560239553452e-02 5.699147656559944153e-02 -2.653741240501403809e-01 -1.527500003576278687e-01 2.017503976821899414e-01 1.644095033407211304e-01 -1.499978452920913696e-01 -9.773465245962142944e-02 -6.698273122310638428e-02 -3.493732511997222900e-01 -3.761119768023490906e-02 5.066356621682643890e-03 -5.790623277425765991e-02 8.920618146657943726e-02 8.485097438097000122e-02 3.139747977256774902e-01 -8.847119659185409546e-02 3.759868070483207703e-02 -7.777817081660032272e-03 1.447944045066833496e-01 -2.010592073202133179e-01 -1.763998121023178101e-01
-1.005172729492187500e-01 -3.036226034164428711e-01 -4.274358600378036499e-02 -3.180049955844879150e-01 1.443497836589813232e-01 -1.013581734150648117e-02 -6.648388504981994629e-02 1.023028884083032608e-02 1.905182749032974243e-01 7.100921124219894409e-02 -4.998844861984252930e-02 2.969565242528915405e-02 -4.172022938728332520e-01 -2.776568830013275146e-01 2.931827902793884277e-01 1.754999607801437378e-01 -2.069947272539138794e-01 6.285973638296127319e-02 1.707633258774876595e-03 -1.209227070212364197e-01 -1.255138665437698364e-01 -9.651049971580505371e-03 1.540127396583557129e-01 1.890187151730060577e-02 2.717701196670532227e-01 1.214823052287101746e-01 -2.178818434476852417e-01 3.531160205602645874e-02 -5.298323556780815125e-02 -2.262784726917743683e-02 -3.039540946483612061e-01 -1.492388099431991577e-01
-2.450341731309890747e-01 -3.572853803634643555e-01 -6.195631623268127441e-02 1.836155541241168976e-02 -5.495528131723403931e-02 -3.374225273728370667e-02 -2.418369799852371216e-01 -1.142299324274063110e-01 -1.005917862057685852e-01 1.271316409111022949e-01 1.007328033447265625e-01 1.614529490470886230e-01 -2.311963438987731934e-01 2.911289334297180176e-01 -8.501490578055381775e-03 -2.492071539163589478e-01 -1.052738875150680542e-01 -1.217963248491287231e-01 8.833741396665573120e-02 -1.992079019546508789e-01 2.449915371835231781e-02 3.862425684928894043e-01 3.660867735743522644e-02 1.651812493801116943e-01 2.634142637252807617e-01 3.194631636142730713e-01 -9.658420458436012268e-03 5.361578986048698425e-02 5.775094032287597656e-02 1.021566390991210938e-01 -2.976721152663230896e-03 -1.719104945659637451e-01
-1.967925131320953369e-01 -3.346410691738128662e-01 1.302368473261594772e-02 -7.394906133413314819e-02 2.218280583620071411e-01 -1.454543024301528931e-01 -1.590486913919448853e-01 -8.105747401714324951e-02 3.319857269525527954e-02 -2.196154743432998657e-02 -6.528534740209579468e-02 -1.778469234704971313e-01 -1.768362373113632202e-01 2.534727752208709717e-01 3.276976943016052246e-01 -1.259235888719558716e-01 2.633681707084178925e-02 4.896274954080581665e-02 1.129250973463058472e-01 -3.046875894069671631e-01 -1.843194365501403809e-01 -2.670517936348915100e-02 4.129762053489685059e-01 -4.049483314156532288e-02 1.548363566398620605e-01 1.560883969068527222e-01 1.582962870597839355e-01 -1.322037819772958755e-02 -5.270619317889213562e-02 2.176019251346588135e-01 -1.877988278865814209e-01 1.032446473836898804e-01
-1.571645885705947876e-01 -1.130565255880355835e-01 -4.616497829556465149e-02 -5.215110257267951965e-02 -2.568608336150646210e-02 -6.344547867774963379e-02 -3.590180575847625732e-01 -1.978855431079864502e-01 -1.988184750080108643e-01 2.064412981271743774e-01 6.265519652515649796e-03 -3.445980846881866455e-01 -6.404188927263021469e-03 9.093999117612838745e-02 2.545461952686309814e-01 2.452683076262474060e-02 -1.988385021686553955e-01 -1.542610377073287964e-01 -8.057674020528793335e-02 -1.469559222459793091e-01 -1.932787597179412842e-01 -3.531163558363914490e-02 7.732800394296646118e-02 -1.832792311906814575e-01 -1.083895340561866760e-01 -1.173246651887893677e-01 -3.519194126129150391e-01 -4.539016261696815491e-02 2.774774134159088135e-01 1.986445635557174683e-01 -2.524496316909790039e-01 9.532616287469863892e-02
-1.263188719749450684e-01 -9.940800070762634277e-02 -3.659400939941406250e-01 -7.474923133850097656e-02 4.761305078864097595e-02 7.304859161376953125e-02 3.334496915340423584e-02 -9.333943575620651245e-02 -3.088671863079071045e-01 -1.722981780767440796e-01 1.341174840927124023e-01 -9.111803770065307617e-02 -2.345417737960815430e-01 -6.326606869697570801e-02 -1.343776937574148178e-02 5.181910097599029541e-02 6.648334860801696777e-02 -4.334399402141571045e-01 -2.844193577766418457e-01 8.967226743698120117e-02 -2.695209681987762451e-01 6.854353845119476318e-02 1.188240870833396912e-01 -9.251503646373748779e-02 -7.089742273092269897e-02 1.685407161712646484e-01 -2.047840058803558350e-01 -5.375143513083457947e-02 1.531451940536499023e-01 5.923718959093093872e-02 1.826374381780624390e-01 2.901038825511932373e-01
-6.880613416433334351e-02 -2.797429859638214111e-01 1.308090239763259888e-01 -1.515735057182610035e-03 9.961878508329391479e-02 3.935895860195159912e-02 -1.945767700672149658e-01 2.703054249286651611e-02 1.327138096094131470e-01 -5.882929265499114990e-02 -1.211823374032974243e-01 -1.344075053930282593e-01 -4.399323463439941406e-01 1.233757585287094116e-01 -4.477008711546659470e-03 -9.124194830656051636e-02 -2.624163031578063965e-01 -3.795931339263916016e-01 -9.632369503378868103e-03 -1.757228374481201172e-01 -2.531423792243003845e-02 3.021481260657310486e-02 2.057266235351562500e-01 -2.883290871977806091e-02 7.633829861879348755e-02 3.980372250080108643e-01 1.282127052545547485e-01 -1.004421338438987732e-01 -2.030858844518661499e-01 -7.924661785364151001e-02 1.584324240684509277e-01 1.638742238283157349e-01
-8.004012517631053925e-03 -1.432344466447830200e-01 -8.503171056509017944e-02 2.031401693820953369e-01 -5.025645345449447632e-02 3.078971616923809052e-02 1.151074655354022980e-02 9.195530414581298828e-02 -1.675511896610260010e-01 2.801500074565410614e-02 -1.551794558763504028e-01 -1.890267431735992432e-01 -4.093998670578002930e-01 -2.064516842365264893e-01 6.148279458284378052e-02 3.199075758457183838e-01 -1.550803333520889282e-01 -3.380187451839447021e-01 -2.035747617483139038e-01 -9.874868392944335938e-02 2.473992407321929932e-01 -3.697897307574748993e-03 1.618712842464447021e-01 1.397190243005752563e-02 2.309163957834243774e-01 2.039325684309005737e-01 4.128641262650489807e-02 3.233325481414794922e-02 4.573587700724601746e-02 3.686816692352294922e-01 -1.119699701666831970e-02 3.029071167111396790e-02
-2.486324459314346313e-01 -1.354794017970561981e-02 -2.780434787273406982e-01 3.421264141798019409e-02 -2.628807909786701202e-02 -1.540259569883346558e-01 1.039655804634094238e-01 -8.915044367313385010e-02 -1.436611115932464600e-01 -7.457106560468673706e-02 4.493953287601470947e-02 -1.423836052417755127e-01 -4.113899078220129013e-03 -2.856006845831871033e-03 5.798066854476928711e-01 6.496021151542663574e-02 1.269572973251342773e-01 -3.506260812282562256e-01 -1.252505034208297729e-01 -1.877359449863433838e-01 -1.272167265415191650e-01 -4.869502410292625427e-02 2.802664935588836670e-01 9.369216859340667725e-02 2.652606740593910217e-02 6.992596387863159180e-02 -1.512174028903245926e-02 -2.356124818325042725e-01 -1.380488276481628418e-02 1.888550519943237305e-01 4.540611058473587036e-02 1.797486543655395508e-01
-4.284400343894958496e-01 -9.707222878932952881e-02 -2.799040377140045166e-01 5.627935007214546204e-02 9.639091789722442627e-02 1.916902363300323486e-01 -3.169142007827758789e-01 1.948200166225433350e-02 4.860293585807085037e-03 -2.371113896369934082e-01 -3.495145738124847412e-01 -9.314770996570587158e-02 -5.629972368478775024e-02 -2.519957721233367920e-01 3.923103678971529007e-03 2.837478220462799072e-01 -1.449211239814758301e-01 -1.355954110622406006e-01 -5.288412421941757202e-02 -1.122505217790603638e-01 1.651960983872413635e-02 -3.636104241013526917e-02 2.357992082834243774e-01 -2.002218179404735565e-02 2.130801975727081299e-01 7.077574729919433594e-02 -1.297712177038192749e-01 -1.586252599954605103e-01 -1.237042155116796494e-02 8.411125093698501587e-02 -1.760507524013519287e-01 3.675679117441177368e-02
-6.795759499073028564e-02 -1.097833141684532166e-01 -3.393406867980957031e-01 -1.294949501752853394e-01 1.666539907455444336e-01 -1.011804938316345215e-01 2.895810604095458984e-01 -3.165196478366851807e-01 -1.341215372085571289e-01 -7.505427300930023193e-02 1.412955075502395630e-01 -2.774777710437774658e-01 -1.746522635221481323e-01 -1.018854007124900818e-01 1.845389157533645630e-01 -9.613364189863204956e-02 -1.217223796993494034e-02 1.396794896572828293e-02 -1.723154187202453613e-01 -2.414083182811737061e-01 -1.587685495615005493e-01 4.522942379117012024e-02 4.037233889102935791e-01 8.727624267339706421e-02 1.567007899284362793e-01 1.427244581282138824e-02 -1.196241602301597595e-01 -1.922850608825683594e-01 -1.659741848707199097e-01 -9.329229593276977539e-02 3.336477279663085938e-02 1.581515222787857056e-01
-1.775473207235336304e-01 -1.086301282048225403e-01 -1.853449940681457520e-01 -1.323220878839492798e-01 1.538271307945251465e-01 -4.078070074319839478e-02 1.546351611614227295e-01 2.514422871172428131e-02 -5.465834215283393860e-02 -1.865190267562866211e-01 -2.078152149915695190e-01 -4.612159729003906250e-02 -2.298633009195327759e-01 2.161517739295959473e-01 1.998949795961380005e-01 6.665921956300735474e-02 -1.738266497850418091e-01 -1.429938226938247681e-01 -4.114189147949218750e-01 -6.536884605884552002e-02 4.422605410218238831e-02 1.778126507997512817e-01 -9.786724299192428589e-02 -2.824923396110534668e-01 1.467269212007522583e-01 4.139297306537628174e-01 -2.355887293815612793e-01 3.811980411410331726e-02 1.385796964168548584e-01 -6.758501380681991577e-02 4.703469946980476379e-02 -7.022915035486221313e-02
-2.477384870871901512e-03 -6.780788302421569824e-02 -3.183893114328384399e-02 -8.885762095451354980e-02 1.843033358454704285e-02 4.835494980216026306e-02 -6.400470435619354248e-02 -6.105681508779525757e-02 -1.234956458210945129e-01 6.182839721441268921e-02 1.117430925369262695e-01 -5.608442053198814392e-02 -1.154560893774032593e-01 3.757829964160919189e-01 -1.331351846456527710e-01 -1.706581935286521912e-02 -2.609015703201293945e-01 -3.070202469825744629e-01 1.825906783342361450e-01 4.834395274519920349e-02 -2.573180794715881348e-01 3.456686735153198242e-01 3.658359944820404053e-01 -1.286933273077011108e-01 2.645089626312255859e-01 5.807582661509513855e-02 -1.698129475116729736e-01 -1.655609696172177792e-03 2.721902728080749512e-01 2.227342128753662109e-01 8.026040345430374146e-02 -4.793060198426246643e-02
-1.628784686326980591e-01 -3.130869194865226746e-02 -1.610061824321746826e-01 -3.124803304672241211e-01 1.044343411922454834e-01 1.013637110590934753e-01 -2.436262220144271851e-01 2.963409125804901123e-01 -1.728589385747909546e-01 1.079370900988578796e-01 -9.120243601500988007e-03 -1.414882540702819824e-01 -2.239156663417816162e-01 2.372278459370136261e-02 4.861412569880485535e-02 2.497646063566207886e-01 5.530617013573646545e-02 -1.885480880737304688e-01 -1.567172557115554810e-01 -2.498090565204620361e-01 -1.136108860373497009e-01 5.082957074046134949e-02 1.029270291328430176e-01 2.590724527835845947e-01 -2.984858304262161255e-02 1.968117356300354004e-01 -2.003229856491088867e-01 -2.587303221225738525e-01 5.640592798590660095e-02 -2.237557023763656616e-01 1.858684867620468140e-01 -2.241021394729614258e-01
-2.006121277809143066e-01 -1.647628396749496460e-01 2.295051701366901398e-03 -3.102846145629882812e-01 2.988321483135223389e-01 1.004849374294281006e-01 -1.519667059183120728e-01 -2.510372102260589600e-01 -2.388460040092468262e-01 1.870019882917404175e-01 -1.800048202276229858e-01 3.334415331482887268e-02 -1.398114860057830811e-01 -1.560928523540496826e-01 1.590134501457214355e-01 1.833112239837646484e-01 -1.158930212259292603e-01 -3.531394526362419128e-02 -1.610564440488815308e-01 -3.876948952674865723e-01 -1.506512314081192017e-01 8.564766496419906616e-02 -6.519909016788005829e-03 1.496112067252397537e-02 8.165346458554267883e-03 2.554224729537963867e-01 -1.007708162069320679e-01 1.214803010225296021e-01 1.775981485843658447e-02 1.763192266225814819e-01 -2.126859277486801147e-01 -1.854788661003112793e-01
-3.435667157173156738e-01 -8.623315393924713135e-02 -2.605400383472442627e-01 -5.804286152124404907e-02 1.497508883476257324e-01 -1.071795374155044556e-01 -1.310468465089797974e-01 4.811246693134307861e-02 6.925087422132492065e-02 1.365379393100738525e-01 -1.877381801605224609e-01 9.618670493364334106e-02 -2.563578188419342041e-01 1.024529859423637390e-01 3.734404221177101135e-02 1.833084970712661743e-02 -2.102606594562530518e-01 2.015032917261123657e-01 -1.951400041580200195e-01 -2.499794214963912964e-01 6.828376650810241699e-02 2.606381475925445557e-01 2.536075413227081299e-01 -7.162131369113922119e-02 2.588739991188049316e-01 3.906636834144592285e-01 -1.304849237203598022e-02 1.542010903358459473e-01 4.840265214443206787e-02 6.822758167982101440e-02 1.507199853658676147e-01 -5.720356106758117676e-02
-2.648331522941589355e-01 2.616516500711441040e-02 -4.033005237579345703e-01 -2.501239180564880371e-01 -1.077378988265991211e-01 -5.513583123683929443e-02 -6.600729376077651978e-02 -5.521801114082336426e-02 -1.863879337906837463e-02 1.627152040600776672e-02 1.430315524339675903e-01 -2.402276098728179932e-01 -2.345978319644927979e-01 -2.247842028737068176e-02 -1.331894006580114365e-02 -6.861096620559692383e-02 -2.339999675750732422e-01 -2.756596207618713379e-01 1.536404639482498169e-01 -1.986541748046875000e-01 9.064055979251861572e-02 1.840548962354660034e-01 3.301281929016113281e-01 7.438126951456069946e-02 9.629878401756286621e-02 -2.945424318313598633e-01 -1.674253493547439575e-01 -3.136062622070312500e-02 1.785433734767138958e-03 3.803550824522972107e-02 -2.064585387706756592e-01 1.522026956081390381e-01
-3.221754357218742371e-02 -1.995858252048492432e-01 -1.794202625751495361e-01 -1.543517317622900009e-02 -4.157038871198892593e-03 4.693542793393135071e-02 -2.463816553354263306e-01 9.711287915706634521e-02 -1.354632079601287842e-01 -6.648641824722290039e-02 1.029971688985824585e-01 -2.121822685003280640e-01 -1.647014468908309937e-01 5.246262997388839722e-02 8.954755961894989014e-02 -8.160622417926788330e-02 -4.112072587013244629e-01 -4.494371414184570312e-01 6.797536462545394897e-02 -4.302472248673439026e-02 9.303636848926544189e-02 1.580868512392044067e-01 2.810815870761871338e-01 -2.556014060974121094e-01 1.602759659290313721e-01 -4.428354650735855103e-02 -2.917143702507019043e-01 -1.762442663311958313e-02 8.834081888198852539e-02 -2.006916999816894531e-01 1.211942061781883240e-01 -3.903741016983985901e-03
-2.080276012420654297e-01 -9.227382391691207886e-02 7.767497003078460693e-02 1.479548066854476929e-01 1.694363169372081757e-02 1.624867171049118042e-01 8.581575751304626465e-02 8.222221583127975464e-02 -8.101067692041397095e-02 1.311601847410202026e-01 -2.314101606607437134e-01 -1.430319398641586304e-01 -2.560926675796508789e-01 2.610418498516082764e-01 4.826515913009643555e-01 9.307912737131118774e-02 3.163230046629905701e-02 -2.090205550193786621e-01 -1.138664335012435913e-01 -1.866893023252487183e-01 3.761810809373855591e-02 2.088675349950790405e-01 -2.915297076106071472e-02 -9.844997897744178772e-03 8.324865996837615967e-02 2.745285928249359131e-01 -2.047773748636245728e-01 -6.785830110311508179e-02 2.725742161273956299e-01 1.640183180570602417e-01 1.287509649991989136e-01 1.457689702510833740e-01
-1.548927128314971924e-01 1.465900242328643799e-01 -6.221360713243484497e-02 1.606270968914031982e-01 -1.915127411484718323e-02 1.472347676753997803e-01 -1.105488985776901245e-01 -3.989219963550567627e-01 -3.052254915237426758e-01 -1.505470555275678635e-02 5.591892451047897339e-02 -5.441425740718841553e-02 -2.675559222698211670e-01 -7.867703214287757874e-03 3.436529934406280518e-01 9.100165963172912598e-02 2.748849429190158844e-02 -2.363620400428771973e-01 -5.699703097343444824e-02 -8.557208627462387085e-02 -4.109075665473937988e-02 2.855170704424381256e-02 4.467022120952606201e-01 6.631364673376083374e-02 -5.248655751347541809e-02 -5.334753915667533875e-02 -1.628105342388153076e-01 -4.994156956672668457e-02 1.998891979455947876e-01 2.079505920410156250e-01 -1.946622272953391075e-03 -2.061470597982406616e-01
5.395803134888410568e-03 -1.039234474301338196e-01 -1.803125888109207153e-01 -1.131430789828300476e-01 2.056205868721008301e-01 -2.291937358677387238e-02 -2.434491664171218872e-01 -7.741009443998336792e-02 -2.579627335071563721e-01 2.833504229784011841e-02 -1.646849066019058228e-01 -4.828235507011413574e-01 -1.532013267278671265e-01 4.907497018575668335e-02 -5.416065827012062073e-02 7.015591859817504883e-02 -2.091571874916553497e-02 1.886289417743682861e-01 -1.060785278677940369e-01 -2.200760394334793091e-01 -2.491422742605209351e-01 1.069437935948371887e-01 2.344315946102142334e-01 -2.086788788437843323e-02 1.184677481651306152e-01 2.349236309528350830e-01 1.491367351263761520e-02 -2.376260757446289062e-01 -1.489085257053375244e-01 2.268381118774414062e-01 4.746414255350828171e-03 2.242750376462936401e-01
9.166682511568069458e-02 -4.735085666179656982e-01 -4.283611476421356201e-02 -2.248910516500473022e-01 -1.459523141384124756e-01 -1.045621335506439209e-01 -2.484708577394485474e-01 -1.634724438190460205e-01 -4.291464686393737793e-01 8.772469311952590942e-02 -2.175475955009460449e-01 -1.340231895446777344e-01 -9.299641847610473633e-02 -2.498833276331424713e-02 -5.952330678701400757e-02 3.897305950522422791e-02 -1.858404427766799927e-01 5.428877845406532288e-02 2.042671740055084229e-01 5.555219948291778564e-02 -9.602302685379981995e-03 6.975058466196060181e-02 2.557004988193511963e-01 1.269810646772384644e-01 1.101986765861511230e-01 1.752145886421203613e-01 1.163752824068069458e-01 -1.559298932552337646e-01 2.163072526454925537e-01 1.038188934326171875e-01 -1.232326775789260864e-01 -2.407117746770381927e-02
-1.505115479230880737e-01 -5.390149727463722229e-02 -2.122402638196945190e-01 3.005031645298004150e-01 2.046471834182739258e-01 1.375369131565093994e-01 2.065832018852233887e-01 4.147291556000709534e-02 -3.541085422039031982e-01 -2.101755440235137939e-01 8.213307708501815796e-02 -4.080048799514770508e-01 -2.045105546712875366e-01 1.337891221046447754e-01 9.206312149763107300e-02 -1.150380522012710571e-01 -3.171495497226715088e-01 -2.175083383917808533e-02 1.280712336301803589e-02 -1.823162734508514404e-01 -9.237414598464965820e-02 -4.408642277121543884e-02 1.792101263999938965e-01 -8.999342471361160278e-02 1.097307130694389343e-01 8.157878369092941284e-02 -7.262503355741500854e-02 -1.428257077932357788e-01 2.353540956974029541e-01 2.408253587782382965e-02 -1.539124548435211182e-01 2.243860252201557159e-02
-1.806356608867645264e-01 -4.841407239437103271e-01 -2.522189319133758545e-01 -3.840342164039611816e-02 -1.264585852622985840e-01 -2.480740286409854889e-02 1.208285838365554810e-01 7.028533518314361572e-02 1.189496293663978577e-01 -1.083477437496185303e-01 3.165324777364730835e-02 -1.449234038591384888e-01 -2.523567378520965576e-01 7.035236805677413940e-02 1.256450545042753220e-02 4.592444375157356262e-02 4.893200006335973740e-03 1.147072687745094299e-01 -1.572672724723815918e-01 -2.703354954719543457e-01 7.872067391872406006e-02 2.781668603420257568e-01 2.950057685375213623e-01 7.051027566194534302e-02 -1.738847978413105011e-02 1.881942152976989746e-01 -1.967146545648574829e-01 -3.030805289745330811e-02 1.103963851928710938e-01 1.952704414725303650e-02 -3.716556727886199951e-01 1.866317354142665863e-02
1.020546630024909973e-01 -5.164347589015960693e-02 -1.626899987459182739e-01 7.180574536323547363e-02 -3.023198246955871582e-01 1.097517162561416626e-01 -4.964106529951095581e-02 -2.042171210050582886e-01 -2.301322072744369507e-01 -2.006185650825500488e-01 2.053037285804748535e-02 -1.043070107698440552e-01 -1.956457495689392090e-01 -7.194648683071136475e-02 -7.042255252599716187e-02 1.075022891163825989e-01 -1.472321450710296631e-01 -2.323448359966278076e-01 -1.478898078203201294e-01 -1.008173972368240356e-01 3.191042225807905197e-03 2.695839107036590576e-01 2.882977388799190521e-02 2.297440320253372192e-01 4.544214904308319092e-01 1.955840885639190674e-01 -3.058786988258361816e-01 -1.207784861326217651e-01 4.300962015986442566e-02 2.107009738683700562e-01 9.931333363056182861e-02 1.404113136231899261e-02
-2.811823487281799316e-01 1.603188663721084595e-01 -4.082981050014495850e-01 -4.352747797966003418e-01 1.519233733415603638e-01 -4.412452504038810730e-02 -5.718635395169258118e-03 -2.620461583137512207e-01 9.302210807800292969e-02 -3.733184188604354858e-02 -2.200254006311297417e-03 -4.912018030881881714e-02 -1.466538459062576294e-01 1.000221539288759232e-02 3.114819228649139404e-01 -8.623340725898742676e-02 -1.769169867038726807e-01 -2.169252932071685791e-01 -3.927254304289817810e-02 -2.572398781776428223e-01 -2.557613514363765717e-02 8.833109587430953979e-02 2.511999011039733887e-01 1.609056740999221802e-01 -1.068760603666305542e-01 -1.095902873203158379e-03 -1.126672178506851196e-01 -8.833551406860351562e-02 9.547325782477855682e-03 -9.737793356180191040e-02 -7.337297778576612473e-03 -1.474374979734420776e-01
-1.060906350612640381e-01 -2.327773422002792358e-01 -4.031661152839660645e-02 -2.132143378257751465e-01 -9.192501008510589600e-02 -3.489369451999664307e-01 -1.152342706918716431e-01 8.105501183308660984e-05 -2.061764448881149292e-01 -2.673929929733276367e-02 -6.713089346885681152e-02 -1.652392894029617310e-01 -2.537659704685211182e-01 2.230131439864635468e-02 5.740368366241455078e-01 -2.196518704295158386e-02 -7.090831547975540161e-02 -8.306153118610382080e-02 1.004382967948913574e-01 -1.913497596979141235e-01 1.567456871271133423e-01 2.743976712226867676e-01 -2.993752807378768921e-02 1.015536487102508545e-01 1.956449002027511597e-01 1.496027340181171894e-03 4.195599257946014404e-02 -7.530316710472106934e-02 8.374284952878952026e-02 1.656968593597412109e-01 -8.609788119792938232e-02 -1.294771134853363037e-01
-4.202168285846710205e-01 -3.735519200563430786e-02 -2.195260226726531982e-01 -1.122360453009605408e-01 1.027100235223770142e-01 -1.000899672508239746e-01 1.918935775756835938e-01 8.994097262620925903e-02 -2.229453027248382568e-01 -1.165480762720108032e-01 1.688137799501419067e-01 -2.184368669986724854e-01 -4.216977655887603760e-01 8.443153649568557739e-02 -2.363825440406799316e-01 -1.207691952586174011e-01 -1.298262625932693481e-01 -1.057542711496353149e-01 6.236691493541002274e-03 -1.105616241693496704e-01 -1.266510225832462311e-02 -3.613473102450370789e-02 -2.059389464557170868e-02 -7.492261938750743866e-03 1.274290829896926880e-01 3.864985108375549316e-01 -1.910882294178009033e-01 -4.224972426891326904e-02 4.550226032733917236e-03 1.715558320283889771e-01 1.530993878841400146e-01 -4.213074222207069397e-02
-3.393844068050384521e-01 9.467014670372009277e-02 -1.214553266763687134e-01 -1.350204944610595703e-01 6.478754431009292603e-02 -6.112856790423393250e-02 8.173346519470214844e-03 -2.580095231533050537e-01 -6.312493979930877686e-02 1.156214550137519836e-01 -8.235242962837219238e-02 8.412250131368637085e-02 -4.455318301916122437e-02 2.735066041350364685e-02 -5.566254258155822754e-02 -1.872287392616271973e-01 -3.763565719127655029e-01 -2.296559661626815796e-01 -4.114822745323181152e-01 -1.876610964536666870e-01 -2.942644357681274414e-01 7.585719227790832520e-02 1.277467906475067139e-01 2.699441462755203247e-02 1.962852030992507935e-01 1.058595851063728333e-01 -2.470661848783493042e-01 -5.795515701174736023e-02 -1.304764747619628906e-01 4.534768313169479370e-02 -1.268718689680099487e-01 1.964195072650909424e-01
-3.187663555145263672e-01 -3.697403669357299805e-01 -2.085380814969539642e-02 -2.508649230003356934e-01 -7.320803590118885040e-03 -1.585589051246643066e-01 -3.053790926933288574e-01 -1.728069335222244263e-01 1.964445412158966064e-02 -1.117013841867446899e-01 5.255705863237380981e-02 -2.029060125350952148e-01 -3.121336176991462708e-02 1.090617477893829346e-01 1.277801841497421265e-01 -2.323685735464096069e-01 -3.212424218654632568e-01 -1.295033097267150879e-01 3.961452841758728027e-02 8.258699090220034122e-04 -1.525338441133499146e-01 2.373613044619560242e-02 1.937926560640335083e-01 -1.784379631280899048e-01 -2.395524457097053528e-02 8.100689202547073364e-02 -1.246909797191619873e-01 -2.906212806701660156e-01 5.963168293237686157e-02 -2.705499827861785889e-01 6.908760219812393188e-02 8.109676837921142578e-02
8.165038190782070160e-03 -3.933500349521636963e-01 -2.834458649158477783e-01 -2.322850674390792847e-01 -4.698394332081079483e-03 -2.057407647371292114e-01 -2.061725035309791565e-02 -2.617936730384826660e-01 -1.079423055052757263e-01 6.843157857656478882e-02 -1.265113800764083862e-01 -1.506130844354629517e-01 -2.428716272115707397e-01 1.930234283208847046e-01 -4.839262738823890686e-02 1.505136936902999878e-01 -1.698993332684040070e-02 6.049261242151260376e-02 -1.310146152973175049e-01 -4.535019397735595703e-02 -2.101480811834335327e-01 7.986012101173400879e-02 -5.553678795695304871e-02 3.258499205112457275e-01 2.139995992183685303e-01 5.802815034985542297e-02 -9.960757195949554443e-02 -2.698558270931243896e-01 4.427628964185714722e-02 7.798869907855987549e-02 1.032489538192749023e-01 2.995868027210235596e-01
-1.455396413803100586e-01 -2.846057116985321045e-01 -1.354673057794570923e-01 -2.877579070627689362e-02 -5.488138645887374878e-02 -2.543778344988822937e-02 -1.492323577404022217e-01 1.451801061630249023e-01 -3.765633702278137207e-01 2.163069397211074829e-01 -6.355056166648864746e-02 -1.235326379537582397e-01 -9.645798802375793457e-02 1.082336530089378357e-01 8.519212901592254639e-02 4.671776890754699707e-01 2.034437656402587891e-01 -9.813892841339111328e-02 -2.465492635965347290e-01 1.235535815358161926e-01 8.584922552108764648e-02 3.339378237724304199e-01 7.198347151279449463e-02 6.022856757044792175e-02 1.910268962383270264e-01 2.717411331832408905e-02 -1.109894663095474243e-01 3.155752643942832947e-02 2.309007048606872559e-01 1.278911828994750977e-01 -2.754110470414161682e-02 3.836996853351593018e-02
-2.725583612918853760e-01 5.380667746067047119e-02 -2.471966147422790527e-01 2.119758576154708862e-01 7.952935993671417236e-02 1.733033210039138794e-01 -2.456354349851608276e-01 -1.514965742826461792e-01 -1.683807969093322754e-01 6.195596233010292053e-02 1.579703092575073242e-01 -1.989092230796813965e-01 -2.870305776596069336e-01 -2.818601429462432861e-01 1.909962296485900879e-01 -4.104118421673774719e-02 1.143775954842567444e-01 -2.047555893659591675e-01 -3.388080000877380371e-01 -2.035827636718750000e-01 1.037872657179832458e-01 -6.642236560583114624e-02 8.718364685773849487e-02 2.179801464080810547e-01 1.767007261514663696e-01 7.948106527328491211e-02 -1.420557498931884766e-01 -4.466643929481506348e-02 2.111488729715347290e-01 3.163942694664001465e-02 4.711828660219907761e-03 1.164373382925987244e-01
-1.577174812555313110e-01 -2.365281134843826294e-01 1.739206910133361816e-02 -1.868124455213546753e-01 4.107702672481536865e-01 5.522314086556434631e-02 -5.453332513570785522e-02 -1.080454811453819275e-01 -5.424986407160758972e-02 -9.696648269891738892e-02 1.055054515600204468e-01 2.252453863620758057e-01 -3.399232029914855957e-01 -3.151232600212097168e-01 2.553481161594390869e-01 -2.907471545040607452e-02 -2.661440670490264893e-01 1.312815248966217041e-01 -1.676923185586929321e-01 -2.029792070388793945e-01 -1.503033190965652466e-01 1.024628132581710815e-01 7.924343645572662354e-02 6.348068267107009888e-02 9.779381752014160156e-02 1.591931581497192383e-01 -2.545968592166900635e-01 -2.109315805137157440e-02 4.707870259881019592e-02 4.823745414614677429e-02 -1.913822293281555176e-01 -1.757961697876453400e-02
-3.486877679824829102e-01 -1.260839700698852539e-01 -3.485376834869384766e-01 2.508791349828243256e-02 2.219090163707733154e-01 1.907218843698501587e-01 -1.563760042190551758e-01 5.318809673190116882e-02 -1.302779316902160645e-01 -3.048857152462005615e-01 -3.162189126014709473e-01 -6.146932393312454224e-02 -1.085765734314918518e-01 -2.951179444789886475e-01 1.652561873197555542e-01 2.687003314495086670e-01 -1.246295496821403503e-01 -6.112753599882125854e-02 -8.948242664337158203e-02 -1.276141405105590820e-01 1.034444496035575867e-01 8.398820459842681885e-02 1.596830040216445923e-01 1.196033507585525513e-01 2.429824173450469971e-01 -2.888817526400089264e-02 1.100110894185490906e-04 1.228208653628826141e-02 -2.146270684897899628e-02 2.255531398986931890e-05 -2.275717109441757202e-01 -4.496836662292480469e-02
-2.545082569122314453e-01 -2.345162481069564819e-01 -3.661708831787109375e-01 -1.745592989027500153e-02 9.098651260137557983e-02 -4.847995936870574951e-02 -2.682939767837524414e-01 4.330582171678543091e-02 9.968294948339462280e-02 -3.731167018413543701e-01 -1.686305850744247437e-01 7.644121348857879639e-02 -4.001956805586814880e-02 -2.064884305000305176e-01 1.016449108719825745e-01 2.055899947881698608e-01 -1.193374674767255783e-02 3.024304285645484924e-02 -6.052598729729652405e-02 -1.699659079313278198e-01 -6.557508558034896851e-02 -2.305267378687858582e-02 2.572653889656066895e-01 4.460528492927551270e-02 2.653153240680694580e-01 1.492432970553636551e-02 -3.718644082546234131e-01 -1.388084888458251953e-01 1.740629374980926514e-01 7.297456264495849609e-02 -3.106473712250590324e-03 -1.033025383949279785e-01
-2.496896684169769287e-01 -3.012514114379882812e-01 -4.339073002338409424e-01 -2.709779143333435059e-01 3.990737348794937134e-02 4.003119468688964844e-02 -1.772874742746353149e-01 -2.633767761290073395e-02 1.958255767822265625e-01 -2.231535613536834717e-01 1.081976294517517090e-02 -6.904232501983642578e-02 -7.304460555315017700e-02 -9.235517680644989014e-02 1.773365586996078491e-01 7.164791971445083618e-02 -8.023839443922042847e-02 -6.050656735897064209e-02 -2.093317359685897827e-01 -6.980217248201370239e-02 -8.109474182128906250e-02 2.390834987163543701e-01 1.126296296715736389e-01 -5.021772533655166626e-02 5.890277400612831116e-02 -3.540275851264595985e-03 -3.322962522506713867e-01 3.250213339924812317e-02 -1.123602762818336487e-01 1.688092499971389771e-01 2.131051123142242432e-01 -2.591767013072967529e-01
1.457584463059902191e-02 -1.472156401723623276e-02 -9.857504814863204956e-02 -1.908991336822509766e-01 -4.398790374398231506e-02 3.381838649511337280e-02 -1.648793369531631470e-01 -2.177187949419021606e-01 -1.001947522163391113e-01 -1.097159534692764282e-01 7.046172022819519043e-02 -3.746423721313476562e-01 -3.196935057640075684e-01 1.253043413162231445e-01 -4.486433044075965881e-02 -8.346863090991973877e-02 -2.636840641498565674e-01 -6.389375776052474976e-02 -4.265617951750755310e-02 1.064172461628913879e-01 -3.745712041854858398e-01 2.401645183563232422e-01 2.945041358470916748e-01 3.249499946832656860e-02 1.479674577713012695e-01 -8.579535782337188721e-02 2.447138167917728424e-02 -1.415896862745285034e-01 3.771808743476867676e-01 3.357158973813056946e-02 -1.233273148536682129e-01 -2.078182809054851532e-02
-1.413912773132324219e-01 -1.690841168165206909e-01 -5.872544366866350174e-03 -1.190610155463218689e-01 2.888140678405761719e-01 -1.355333477258682251e-01 -1.491208225488662720e-01 -7.224114984273910522e-02 -1.678585708141326904e-01 5.255015566945075989e-02 -1.293720155954360962e-01 -1.948563754558563232e-02 -1.061232164502143860e-01 2.015544287860393524e-02 1.427918523550033569e-01 1.796019971370697021e-01 -3.374698162078857422e-01 -1.003063749521970749e-02 -1.531612277030944824e-01 3.424073457717895508e-01 -4.133016243577003479e-02 4.603578448295593262e-01 2.295668870210647583e-01 1.389493979513645172e-02 1.438358705490827560e-02 -4.910206422209739685e-02 -9.520407766103744507e-02 -1.945099383592605591e-01 9.451383352279663086e-02 -6.094448268413543701e-03 2.465550601482391357e-01 2.347474694252014160e-01
-1.452852636575698853e-01 -4.439516365528106689e-01 -1.316339522600173950e-02 5.092368274927139282e-02 8.872582763433456421e-02 -2.059551775455474854e-01 -2.099967896938323975e-01 -2.979685366153717041e-01 -2.993778884410858154e-01 -2.570546418428421021e-02 1.229787096381187439e-01 3.299419209361076355e-02 3.265753760933876038e-02 -2.296597324311733246e-02 2.129273265600204468e-01 -1.614651232957839966e-01 -2.360632568597793579e-01 -1.809872984886169434e-01 1.672575133852660656e-03 -1.239087060093879700e-01 -1.586971879005432129e-01 2.519581839442253113e-02 2.254807800054550171e-01 2.140107601881027222e-01 -7.662792503833770752e-02 1.541350781917572021e-01 -1.644785702228546143e-01 2.864305377006530762e-01 1.162052601575851440e-01 -9.827808290719985962e-02 1.593437194824218750e-01 5.270488187670707703e-02
1.462879329919815063e-01 -4.634003713726997375e-02 -5.123856291174888611e-02 -2.502319514751434326e-01 2.724131383001804352e-02 -1.291901618242263794e-01 -7.766003906726837158e-02 9.145838767290115356e-02 7.258347421884536743e-02 -2.774978280067443848e-01 -2.428697980940341949e-02 -9.446052461862564087e-02 -3.594832420349121094e-01 1.547281444072723389e-01 2.244102805852890015e-01 -7.287388294935226440e-02 -8.871302753686904907e-02 -1.318802982568740845e-01 5.633362382650375366e-02 -1.578058153390884399e-01 -4.972877725958824158e-02 -6.430730223655700684e-02 3.643416762351989746e-01 1.954737119376659393e-02 8.579933643341064453e-02 3.063010275363922119e-01 -1.494589000940322876e-01 -4.703379869461059570e-01 7.240187376737594604e-02 9.103997051715850830e-02 -1.561899632215499878e-01 5.495728179812431335e-02
-2.893416285514831543e-01 -2.416650056838989258e-01 1.040469855070114136e-01 -2.173816561698913574e-01 3.074646890163421631e-01 -5.668916925787925720e-02 -1.890137493610382080e-01 -1.276917159557342529e-01 2.872240729629993439e-02 3.522409498691558838e-02 2.629283666610717773e-01 -1.479444950819015503e-01 -4.582899436354637146e-02 6.251467275433242321e-04 2.030465751886367798e-01 4.832430742681026459e-03 -2.481990456581115723e-01 -4.301404058933258057e-01 -1.046069487929344177e-01 1.029983907938003540e-01 1.162623614072799683e-01 2.791749686002731323e-02 3.145537376403808594e-01 5.461476743221282959e-02 -9.075246006250381470e-02 7.592234015464782715e-02 2.259957604110240936e-02 -1.818917505443096161e-02 1.262487322092056274e-01 2.111160010099411011e-01 -2.297848016023635864e-01 3.214251622557640076e-02
1.272802948951721191e-01 -1.780324727296829224e-01 1.885695159435272217e-01 2.222874909639358521e-01 1.359345912933349609e-01 -1.812213361263275146e-01 -2.541795969009399414e-01 8.364320546388626099e-02 -3.148514330387115479e-01 -2.618793845176696777e-01 -8.181622624397277832e-02 -1.636844873428344727e-01 -2.627135813236236572e-01 2.818856202065944672e-02 2.494762986898422241e-01 -4.396675154566764832e-02 -1.408253461122512817e-01 -7.115407288074493408e-02 -1.452360767871141434e-02 -4.337438941001892090e-01 -1.786518841981887817e-01 1.580725908279418945e-01 2.411320060491561890e-01 5.568004027009010315e-02 1.001295149326324463e-01 7.552307844161987305e-02 -9.905291348695755005e-02 8.227267116308212280e-02 1.770944744348526001e-01 8.742307126522064209e-02 7.707203179597854614e-02 -1.961958594620227814e-02
-4.260698556900024414e-01 9.652373939752578735e-02 -2.318185120820999146e-01 -1.401921659708023071e-01 -2.626947686076164246e-02 -1.131308525800704956e-01 -4.277084767818450928e-02 1.514324098825454712e-01 -4.598163068294525146e-01 -2.723306417465209961e-01 -1.401460170745849609e-01 -1.515782177448272705e-01 -3.665539622306823730e-01 2.198260836303234100e-02 -7.599521428346633911e-02 -3.679077327251434326e-02 -1.704218797385692596e-02 2.186045423150062561e-02 -1.764433532953262329e-01 -2.128877192735671997e-01 5.714518949389457703e-02 1.143407374620437622e-01 1.755069568753242493e-02 7.724548131227493286e-02 -3.134021162986755371e-02 1.088612060993909836e-02 1.723668426275253296e-01 -1.298674475401639938e-02 2.228099554777145386e-01 2.109841108322143555e-01 -4.797410219907760620e-02 -6.532515864819288254e-03
-1.622649282217025757e-01 8.722414076328277588e-02 -4.413507133722305298e-02 7.107516750693321228e-03 1.916253119707107544e-01 8.265060931444168091e-02 4.963885247707366943e-02 -3.233960270881652832e-01 -1.873607784509658813e-01 -3.678339123725891113e-01 1.382541954517364502e-01 -1.339781731367111206e-01 -3.196649849414825439e-01 -1.249380186200141907e-01 -9.893946349620819092e-02 5.507718771696090698e-02 -2.844322621822357178e-01 -2.678278684616088867e-01 1.003063619136810303e-01 -7.678499817848205566e-02 -1.350295096635818481e-01 -1.106583420187234879e-02 4.136536717414855957e-01 1.859131753444671631e-01 2.206034958362579346e-01 7.931053638458251953e-02 -1.001453027129173279e-01 7.224290817975997925e-02 -2.910391194745898247e-04 -4.584227502346038818e-02 -7.563409954309463501e-02 6.877189874649047852e-02
-7.949655503034591675e-02 -2.139089107513427734e-01 -4.412593692541122437e-02 2.532954886555671692e-02 3.225503861904144287e-02 4.669145122170448303e-02 -3.737204372882843018e-01 -6.237852200865745544e-02 -2.226965427398681641e-01 -9.404620528221130371e-02 -4.913794994354248047e-02 -2.591929137706756592e-01 -1.543236225843429565e-01 -6.923931837081909180e-02 8.015991002321243286e-02 8.287886530160903931e-02 -2.365321069955825806e-01 8.819667249917984009e-02 4.779601935297250748e-03 1.320187896490097046e-01 -2.615834958851337433e-02 4.098586440086364746e-01 3.132286071777343750e-01 -5.997495353221893311e-02 -1.492981165647506714e-01 7.612008601427078247e-02 6.928371638059616089e-02 -2.547577023506164551e-01 3.122652769088745117e-01 3.955908119678497314e-02 2.611515820026397705e-01 1.095521077513694763e-01
-9.340339899063110352e-02 -3.412004113197326660e-01 -1.049206629395484924e-01 5.016688257455825806e-03 3.861380741000175476e-02 -2.839304506778717041e-01 -2.040592730045318604e-01 -1.201183199882507324e-01 -4.236760437488555908e-01 2.255564033985137939e-01 -3.016150593757629395e-01 -7.539976388216018677e-03 -1.558844000101089478e-01 8.008535206317901611e-02 8.039617538452148438e-02 7.418532669544219971e-02 1.173482686281204224e-01 -6.094121560454368591e-02 -1.742394119501113892e-01 7.134065032005310059e-02 -4.729394614696502686e-02 2.429808676242828369e-01 -3.233538568019866943e-02 -6.898484379053115845e-02 2.271145284175872803e-01 4.790523648262023926e-02 -2.879061996936798096e-01 -3.971270471811294556e-02 1.062657311558723450e-01 1.837435215711593628e-01 -1.149180084466934204e-01 -2.120017111301422119e-01
-3.072056770324707031e-01 -4.080488383769989014e-01 -4.301146417856216431e-02 1.975090950727462769e-01 6.776877492666244507e-02 1.051607951521873474e-01 1.279956847429275513e-02 -8.116635680198669434e-02 5.959788709878921509e-02 8.598899841308593750e-02 -2.771359495818614960e-02 7.638286799192428589e-02 -3.474165201187133789e-01 -6.909195333719253540e-02 1.180264875292778015e-01 1.273018121719360352e-01 -2.379278242588043213e-01 9.255374968051910400e-02 1.105824038386344910e-01 -2.913250923156738281e-01 -2.918742299079895020e-01 7.021618634462356567e-02 2.962805330753326416e-01 -2.615607902407646179e-02 4.110625386238098145e-02 1.770994625985622406e-02 -2.027830183506011963e-01 -1.770203709602355957e-01 -7.834739983081817627e-02 -3.499711304903030396e-02 2.310766875743865967e-01 -1.631552278995513916e-01
-5.756689351983368397e-04 -4.886922612786293030e-02 4.235578700900077820e-03 1.562252342700958252e-01 -1.137800514698028564e-01 1.844643652439117432e-01 2.537776343524456024e-02 2.569300122559070587e-02 -2.060764133930206299e-01 6.615545600652694702e-02 -5.527832731604576111e-02 -1.244108900427818298e-01 -2.825076580047607422e-01 7.431405037641525269e-02 1.276852637529373169e-01 3.244162499904632568e-01 2.498451620340347290e-02 -4.911980032920837402e-01 -1.878042966127395630e-01 -7.056872546672821045e-02 -1.139470655471086502e-02 2.822073996067047119e-01 1.127089634537696838e-01 1.181059032678604126e-01 4.522367715835571289e-01 1.569443643093109131e-01 -8.182547241449356079e-02 -5.651356652379035950e-02 -2.297661080956459045e-02 1.587321050465106964e-02 1.074411645531654358e-01 1.127567812800407410e-01
-1.085712015628814697e-01 -3.241203427314758301e-01 2.336987107992172241e-02 -6.329650431871414185e-02 3.175231218338012695e-01 -3.699196875095367432e-02 1.086312383413314819e-01 -1.656276881694793701e-01 -1.081480085849761963e-01 -2.815170288085937500e-01 -9.771463274955749512e-02 -1.804543100297451019e-02 -9.443968534469604492e-02 1.233202219009399414e-01 9.344206750392913818e-02 -9.128129482269287109e-02 -8.171450346708297729e-02 -1.747648268938064575e-01 1.765991151332855225e-01 -3.729939162731170654e-01 -1.582349091768264771e-02 9.138710796833038330e-02 1.489667743444442749e-01 -2.738558501005172729e-02 2.350530475378036499e-01 2.438135892152786255e-01 1.283347308635711670e-01 -4.455085098743438721e-01 -5.110792070627212524e-02 3.502655401825904846e-02 -1.501459032297134399e-01 -8.424151688814163208e-03
-1.990126073360443115e-01 -3.059109747409820557e-01 -1.727914214134216309e-01 -5.822566896677017212e-02 -1.015693619847297668e-01 2.948462264612317085e-03 -2.628015875816345215e-01 -1.371963471174240112e-01 2.777152508497238159e-02 -1.899850070476531982e-01 -2.057287544012069702e-01 -6.510954350233078003e-02 -1.709457784891128540e-01 -1.551826596260070801e-01 1.290934681892395020e-01 -1.936546117067337036e-01 -3.193400800228118896e-01 2.115849703550338745e-01 -1.866373606026172638e-02 -3.782700896263122559e-01 -2.045818567276000977e-01 8.199072629213333130e-02 7.628840208053588867e-02 1.879677772521972656e-01 -7.403635978698730469e-02 5.801374465227127075e-02 -2.856498360633850098e-01 -6.888464838266372681e-02 -8.035185933113098145e-02 1.361840367317199707e-01 -2.073664367198944092e-01 -3.674383461475372314e-02
-2.954197674989700317e-02 -1.745540499687194824e-01 -1.725019812583923340e-01 -8.973179757595062256e-02 1.434139013290405273e-01 -1.913113445043563843e-01 -4.046296179294586182e-01 -3.465456515550613403e-02 -1.522525250911712646e-01 6.558991968631744385e-02 -5.789165943861007690e-02 -1.137609109282493591e-01 -1.439563035964965820e-01 2.814209461212158203e-01 -7.878120988607406616e-02 3.203110992908477783e-01 1.273199822753667831e-02 1.072774380445480347e-01 -1.728627979755401611e-01 -1.159308627247810364e-01 -3.351748287677764893e-01 2.675108909606933594e-01 2.989271283149719238e-01 -1.186457052826881409e-01 8.078154176473617554e-02 1.935580670833587646e-01 1.176479309797286987e-01 -1.222632601857185364e-01 -4.231959953904151917e-02 2.580364607274532318e-02 -7.035668939352035522e-02 1.836741864681243896e-01
-1.999239921569824219e-01 5.943154171109199524e-02 -6.612000614404678345e-02 -1.185877174139022827e-01 9.244638681411743164e-02 1.067337989807128906e-01 -2.656458504498004913e-02 -6.694095581769943237e-02 -4.396296441555023193e-01 8.817227184772491455e-02 1.933035552501678467e-01 -5.348886176943778992e-02 -8.863147348165512085e-02 -8.055359870195388794e-02 3.230360746383666992e-01 -7.829035073518753052e-02 -2.874193191528320312e-01 -4.600733220577239990e-01 -1.014883071184158325e-01 4.802267253398895264e-02 -1.425516605377197266e-01 -2.028605341911315918e-01 1.297896355390548706e-01 1.208532527089118958e-01 1.798742562532424927e-01 1.390043050050735474e-01 -2.503065168857574463e-01 -6.462758034467697144e-02 1.468102782964706421e-01 -5.031129345297813416e-02 -5.993176251649856567e-03 6.634189188480377197e-02
-3.144903182983398438e-01 -1.330243498086929321e-01 1.301999241113662720e-01 -4.586946591734886169e-02 1.009163558483123779e-01 -2.462864965200424194e-01 -2.472561746835708618e-01 -1.049241349101066589e-01 -1.759180426597595215e-01 -1.280187666416168213e-01 -1.784605532884597778e-01 -3.339251875877380371e-01 -1.283090561628341675e-01 2.455898374319076538e-01 9.448008239269256592e-02 5.570510774850845337e-02 2.449077367782592773e-02 -6.359336897730827332e-03 -1.053867340087890625e-01 4.251069389283657074e-03 -9.531176835298538208e-02 1.164018660783767700e-01 2.958715260028839111e-01 -4.070765804499387741e-03 1.887131482362747192e-01 1.488620508462190628e-02 2.537410259246826172e-01 -2.289551794528961182e-01 3.144991397857666016e-02 2.008381187915802002e-01 -2.719399034976959229e-01 2.280144095420837402e-01
-7.524245418608188629e-03 -4.214189648628234863e-01 -1.980272382497787476e-01 -1.012711822986602783e-01 4.617850482463836670e-02 -3.240793347358703613e-01 -6.269095465540885925e-03 -1.484130918979644775e-01 -5.867929756641387939e-02 1.712715029716491699e-01 -2.430969290435314178e-02 -1.304222047328948975e-01 -2.725272178649902344e-01 2.168280929327011108e-01 6.467699073255062103e-03 6.481140851974487305e-02 -4.402226582169532776e-02 8.600331842899322510e-03 -2.205366790294647217e-01 -1.197850704193115234e-01 -2.963048815727233887e-01 5.413329601287841797e-02 -3.553729876875877380e-02 3.991733193397521973e-01 1.563817709684371948e-01 -5.004070699214935303e-03 -8.169959485530853271e-02 -1.526920348405838013e-01 3.737188875675201416e-02 2.654009684920310974e-02 1.674893349409103394e-01 2.584523856639862061e-01
-4.602939486503601074e-01 -4.035906749777495861e-04 -1.875369250774383545e-01 -2.703528702259063721e-01 -1.882688701152801514e-01 -1.241116672754287720e-01 -1.867496222257614136e-02 -1.134618185460567474e-02 -3.691707551479339600e-01 -2.612709105014801025e-01 -6.521196663379669189e-02 -3.778333216905593872e-02 -1.010349988937377930e-01 -1.007803007960319519e-01 -2.801660895347595215e-01 -5.130967497825622559e-02 -2.031414061784744263e-01 -2.790319174528121948e-02 -2.338428050279617310e-01 -2.946477830410003662e-01 2.681379765272140503e-02 1.799938827753067017e-01 -9.243414551019668579e-02 9.408478438854217529e-02 1.451020836830139160e-01 3.960673930123448372e-04 -2.955527231097221375e-02 -5.326322466135025024e-02 2.068345993757247925e-01 3.898982703685760498e-02 -1.143693402409553528e-01 2.485747635364532471e-02
-2.224522680044174194e-01 2.523611485958099365e-01 -1.987217366695404053e-01 -2.214731872081756592e-01 2.804059386253356934e-01 4.893311858177185059e-02 2.373564988374710083e-03 3.541323170065879822e-02 -2.856785655021667480e-01 -4.545618593692779541e-02 2.808252908289432526e-02 -5.944724008440971375e-02 -3.267793357372283936e-01 -2.066924870014190674e-01 -1.640411093831062317e-02 8.292641141451895237e-04 -6.128279492259025574e-02 -2.896221876144409180e-01 1.215179264545440674e-01 -2.141330391168594360e-01 -4.309783130884170532e-02 4.174324497580528259e-02 3.666299581527709961e-01 3.966704756021499634e-02 3.658050298690795898e-01 2.029410749673843384e-02 -1.619187295436859131e-01 2.000240050256252289e-02 1.641971245408058167e-02 -1.267453283071517944e-01 -8.056836575269699097e-02 -8.193765580654144287e-02
-1.055763736367225647e-01 8.908226154744625092e-03 -1.960417032241821289e-01 6.500471383333206177e-02 -9.993545711040496826e-02 -3.910336643457412720e-02 -1.531655937433242798e-01 -2.719605565071105957e-01 -6.196670699864625931e-03 -8.764170110225677490e-02 2.391312718391418457e-01 -1.950247399508953094e-02 -4.380298554897308350e-01 7.659941166639328003e-02 -2.505250833928585052e-02 4.043832421302795410e-01 -7.984191924333572388e-02 -2.132113724946975708e-01 -4.252591356635093689e-02 -2.223527282476425171e-01 -1.126373931765556335e-01 2.375202178955078125e-01 5.180065706372261047e-02 3.486388325691223145e-01 1.351506114006042480e-01 7.512079924345016479e-02 -1.904446482658386230e-01 -2.675343677401542664e-02 1.373253464698791504e-01 1.747654825448989868e-01 -4.139530658721923828e-02 -3.970550373196601868e-02
-3.122102469205856323e-02 -1.768088638782501221e-01 -2.628611214458942413e-02 -1.754452735185623169e-01 2.146660387516021729e-01 2.991753220558166504e-01 -2.178162932395935059e-01 -7.262999564409255981e-02 5.756117776036262512e-02 -1.359799876809120178e-02 6.079512089490890503e-02 1.039767041802406311e-01 -2.783853709697723389e-01 -1.429787278175354004e-01 1.120923683047294617e-01 1.549189835786819458e-01 -2.643463611602783203e-01 -8.478749543428421021e-02 -8.782164007425308228e-02 -2.178849428892135620e-01 2.848302014172077179e-03 3.521581888198852539e-01 -5.384177714586257935e-02 2.232207357883453369e-01 1.498586088418960571e-01 1.881992667913436890e-01 -3.406893014907836914e-01 1.099393218755722046e-01 -5.140534043312072754e-02 1.968555152416229248e-01 -2.278328686952590942e-01 -8.446897566318511963e-02
-1.584261953830718994e-01 -2.288431525230407715e-01 -2.456949204206466675e-01 2.006082609295845032e-02 8.341875672340393066e-02 1.098342686891555786e-01 -2.189192362129688263e-02 3.308216333389282227e-01 -2.045550197362899780e-02 -2.163785248994827271e-01 -2.541635632514953613e-01 1.797794401645660400e-01 -1.971846967935562134e-01 2.874140143394470215e-01 8.571730926632881165e-03 1.387565284967422485e-01 -3.030362166464328766e-02 -1.350377351045608521e-01 -3.636449873447418213e-01 -1.054292693734169006e-01 3.294565901160240173e-02 8.131930977106094360e-02 3.669956028461456299e-01 1.253277361392974854e-01 2.417644262313842773e-01 1.648636013269424438e-01 -1.840315572917461395e-02 1.318816542625427246e-01 7.967828214168548584e-02 9.082778543233871460e-02 -4.680283740162849426e-02 8.424747735261917114e-02
-1.786886453628540039e-01 -3.165809214115142822e-01 -3.825041055679321289e-01 8.602613955736160278e-02 -3.440282121300697327e-02 -5.372357740998268127e-02 -2.019570916891098022e-01 -3.243804385419934988e-04 -6.620018184185028076e-02 -1.817347407341003418e-01 1.669683307409286499e-01 3.144063055515289307e-02 -9.860970824956893921e-02 2.735609374940395355e-02 2.304750680923461914e-01 6.170308962464332581e-02 -9.511187672615051270e-02 -8.223134279251098633e-02 -1.364510059356689453e-01 -2.079682648181915283e-01 -2.312161523150280118e-04 -2.852219156920909882e-02 1.273460537195205688e-01 2.405093461275100708e-01 2.757842838764190674e-01 1.884321570396423340e-01 -1.940789967775344849e-01 3.031032383441925049e-01 3.617004305124282837e-02 3.392462432384490967e-02 1.566137373447418213e-01 -3.390620648860931396e-01
-4.242489933967590332e-01 -4.808450490236282349e-02 5.989119876176118851e-03 -1.376678198575973511e-01 1.476640701293945312e-01 -8.720778673887252808e-02 -3.164588809013366699e-01 -1.953383237123489380e-01 1.127292029559612274e-02 1.070852428674697876e-01 -4.215320199728012085e-02 -3.081377744674682617e-01 -2.033227384090423584e-01 -6.177959218621253967e-02 2.751169502735137939e-01 -1.317353397607803345e-01 -1.502791047096252441e-01 1.219134703278541565e-01 -1.404843926429748535e-01 -3.399382233619689941e-01 -7.360292226076126099e-02 -1.528103351593017578e-01 4.988262429833412170e-02 7.631932199001312256e-02 3.838586807250976562e-02 1.443073302507400513e-01 -2.782683074474334717e-01 9.998351335525512695e-02 1.155299171805381775e-01 1.233757361769676208e-01 -1.905352771282196045e-01 -7.507273927330970764e-03
-2.373448759317398071e-01 -2.910688817501068115e-01 -1.947444081306457520e-01 -5.213400721549987793e-02 -2.470669569447636604e-03 -4.824047535657882690e-02 -8.268572390079498291e-02 8.757786452770233154e-02 -1.850517541170120239e-01 -4.857178926467895508e-01 -2.817536294460296631e-01 -5.981821194291114807e-02 -1.822003126144409180e-01 3.554937615990638733e-02 3.387938439846038818e-02 3.226452320814132690e-02 -3.019238114356994629e-01 -9.097177535295486450e-02 -1.559969484806060791e-01 -2.639413774013519287e-01 9.509978443384170532e-02 1.173695772886276245e-01 -2.843950688838958740e-02 -1.623470187187194824e-01 2.467687278985977173e-01 2.630645036697387695e-01 -1.557367593050003052e-01 2.620961749926209450e-03 -1.169367283582687378e-01 8.095124736428260803e-03 1.291294582188129425e-02 6.867571937618777156e-05
-1.272951811552047729e-01 -3.405869007110595703e-02 -4.403426051139831543e-01 -6.758639216423034668e-02 1.137196794152259827e-01 8.638841658830642700e-02 -1.207118332386016846e-01 -5.796753615140914917e-02 -1.028795987367630005e-01 -1.931635737419128418e-01 1.067096889019012451e-01 -1.675269454717636108e-01 -2.753041684627532959e-01 7.303789258003234863e-02 1.959588974714279175e-01 -3.811715915799140930e-02 -3.405132293701171875e-01 -2.950274050235748291e-01 -1.397244818508625031e-02 3.089995384216308594e-01 -1.000198945403099060e-01 -5.267513170838356018e-02 -1.030211336910724640e-02 -1.572844684123992920e-01 2.588495016098022461e-01 1.184357777237892151e-01 -1.741312742233276367e-01 -1.689117848873138428e-01 -6.504072993993759155e-02 2.275917679071426392e-01 2.804615162312984467e-02 6.725978851318359375e-02
-3.471972644329071045e-01 8.278564549982547760e-03 -4.110840335488319397e-02 -2.538156509399414062e-01 2.432871609926223755e-02 3.305708244442939758e-02 -1.940065296366810799e-03 -1.605145186185836792e-01 -3.415819108486175537e-01 -3.176554441452026367e-01 3.308905661106109619e-01 -8.032108843326568604e-02 -1.609389483928680420e-01 1.345995254814624786e-02 -7.912353426218032837e-02 -5.551733449101448059e-02 -1.974269300699234009e-01 -2.721255421638488770e-01 -1.652982532978057861e-01 4.727335646748542786e-02 -1.521691679954528809e-01 -2.665382064878940582e-02 2.821898460388183594e-01 -5.052769929170608521e-02 2.164301574230194092e-01 4.441139474511146545e-02 -2.276632487773895264e-01 1.480140388011932373e-01 -1.550937145948410034e-01 -1.322472095489501953e-02 -1.446296423673629761e-01 -2.310243621468544006e-02
[truncated: 3,282,677 more chars]
