# Supplementary material for: The Language of Innovation
Source: PLoS One. 2020 Apr 30;15(4):e0230107. doi: 10.1371/journal.pone.0230107 (PMC7194493; doi:10.1371/journal.pone.0230107)
Supplement: S14 File — (GZ) [file pone.0230107.s014.tar.gz › 1992-1996/V2Run_14_VS_4500_embeddings1992-1996ED32.txt]

-3.825377300381660461e-02 -2.229830324649810791e-01 -6.182480603456497192e-02 1.912087649106979370e-01 1.998521983623504639e-01 -8.077435195446014404e-02 -1.624562740325927734e-01 -9.008508920669555664e-02 -1.933652162551879883e-02 1.732076853513717651e-01 2.523076534271240234e-01 -5.974102392792701721e-02 -7.920448482036590576e-02 -1.634822413325309753e-02 -3.473027646541595459e-01 -4.757809266448020935e-02 -1.781913340091705322e-01 -7.644019275903701782e-02 -1.447462439537048340e-01 5.483386293053627014e-02 1.257422566413879395e-01 3.937420248985290527e-01 8.094354718923568726e-02 5.944325774908065796e-02 9.486460685729980469e-02 2.953639030456542969e-01 -3.510517627000808716e-02 3.486081063747406006e-01 5.870409309864044189e-02 -2.320500612258911133e-01 -1.833271682262420654e-01 -2.192007154226303101e-01
-1.491579264402389526e-01 -1.085195466876029968e-01 9.448656439781188965e-02 -5.136526748538017273e-02 2.855789661407470703e-01 -1.763745248317718506e-01 -3.465718328952789307e-01 -2.341635525226593018e-01 3.062157519161701202e-02 1.261056028306484222e-02 4.231120944023132324e-01 9.293366223573684692e-02 9.169287979602813721e-03 -1.958516240119934082e-01 -2.596062123775482178e-01 -1.266918182373046875e-01 1.324617415666580200e-01 -2.693476676940917969e-01 -7.809180021286010742e-02 2.222012430429458618e-01 -1.522701606154441833e-02 -5.841010436415672302e-02 -2.235316336154937744e-01 1.446626484394073486e-01 1.649164706468582153e-01 5.713745579123497009e-02 -1.777903437614440918e-01 4.636112600564956665e-02 5.138060078024864197e-02 -6.229039654135704041e-02 -9.224094450473785400e-02 -2.383345216512680054e-01
-3.415615111589431763e-02 8.414432406425476074e-02 -1.687124371528625488e-01 1.812586095184087753e-03 2.185628935694694519e-02 9.964997880160808563e-03 -2.119599729776382446e-01 3.987133875489234924e-02 4.560085535049438477e-01 7.720163464546203613e-02 3.383549749851226807e-01 1.853560209274291992e-01 -1.714259088039398193e-01 3.509551659226417542e-02 -2.705634199082851410e-02 -2.314949780702590942e-01 2.682012133300304413e-02 -5.650167167186737061e-02 -8.926223218441009521e-02 -1.843284070491790771e-01 1.007425412535667419e-02 -1.288543455302715302e-02 -5.692246928811073303e-02 2.453507035970687866e-01 9.600411355495452881e-02 2.851375043392181396e-01 4.101246967911720276e-02 3.217252790927886963e-01 5.819988623261451721e-02 -1.681101471185684204e-01 -2.551416158676147461e-01 -2.578583657741546631e-01
6.795090436935424805e-02 -8.591777831315994263e-02 -1.358855329453945160e-02 -1.595238894224166870e-01 8.604876697063446045e-02 -1.542450580745935440e-02 -8.898395299911499023e-02 1.031517758965492249e-01 3.512203991413116455e-01 9.162505157291889191e-03 2.447740733623504639e-01 1.155738439410924911e-02 -4.235590994358062744e-01 -7.074271142482757568e-02 -1.241762470453977585e-02 2.280065417289733887e-02 -2.006823867559432983e-01 -1.405515074729919434e-01 2.531947195529937744e-01 1.604065150022506714e-01 2.096561789512634277e-01 3.183402121067047119e-02 6.885035336017608643e-02 1.541450172662734985e-01 2.213241457939147949e-01 3.146689236164093018e-01 -1.734769195318222046e-01 2.305977642536163330e-01 5.846579000353813171e-02 -2.558928132057189941e-01 -7.550778239965438843e-02 -1.959376335144042969e-01
4.976928234100341797e-02 -1.405514590442180634e-02 -2.796229207888245583e-03 -9.920267760753631592e-02 9.531474206596612930e-04 -5.531813204288482666e-02 3.687848150730133057e-02 -1.882703453302383423e-01 1.703791767358779907e-01 1.362636983394622803e-01 3.397744596004486084e-01 -7.870558649301528931e-03 -4.984326362609863281e-01 -9.573096781969070435e-02 5.024581775069236755e-02 -3.066065534949302673e-02 -2.926310524344444275e-02 -4.050207138061523438e-01 -5.544050037860870361e-02 2.506452202796936035e-01 -1.683125197887420654e-01 8.142735809087753296e-02 -1.488730777055025101e-02 2.264480106532573700e-03 2.317379266023635864e-01 -6.396768987178802490e-02 1.788170775398612022e-03 -1.651109941303730011e-02 5.489168688654899597e-04 -3.155094981193542480e-01 -1.317319273948669434e-01 -2.872090339660644531e-01
1.087790429592132568e-01 8.089678734540939331e-02 -7.848335802555084229e-02 2.178446054458618164e-01 1.071139704436063766e-02 -2.275435030460357666e-01 -2.700019776821136475e-01 -1.933977454900741577e-01 2.020841687917709351e-01 -1.428751349449157715e-01 -1.467583775520324707e-01 8.687283843755722046e-02 -1.473218798637390137e-01 -2.299481034278869629e-01 -3.473636209964752197e-01 6.034833565354347229e-02 -1.259627342224121094e-01 1.138262003660202026e-01 -2.084297984838485718e-01 -6.898228079080581665e-02 -1.408478319644927979e-01 6.496704369783401489e-02 -2.353098839521408081e-01 1.676299124956130981e-01 4.769209772348403931e-02 1.875888258218765259e-01 -1.175867542624473572e-01 5.648576840758323669e-02 -9.702655673027038574e-02 -2.898733913898468018e-01 -2.417760938405990601e-01 -2.926792204380035400e-01
2.092505246400833130e-01 7.633022498339414597e-03 1.963294856250286102e-02 -2.883589826524257660e-02 -1.187468916177749634e-01 -2.121265083551406860e-01 -3.403027653694152832e-01 7.084029912948608398e-02 1.824983805418014526e-01 -4.803470894694328308e-02 3.641360700130462646e-01 -3.678920492529869080e-02 -2.121307551860809326e-01 -7.860875688493251801e-03 -2.761667668819427490e-01 -1.312504112720489502e-01 -1.521137952804565430e-01 5.016108043491840363e-04 -1.058767661452293396e-01 3.287911415100097656e-02 2.142627984285354614e-01 -3.530118167400360107e-01 -3.896697610616683960e-02 6.181828677654266357e-02 1.457911878824234009e-01 3.090951740741729736e-01 7.604287564754486084e-02 -1.514984369277954102e-01 2.431603670120239258e-01 -8.637185394763946533e-02 -7.374092191457748413e-02 -1.950618922710418701e-01
2.149406820535659790e-02 -1.976065896451473236e-02 6.877613812685012817e-02 -1.859693527221679688e-01 1.907052844762802124e-01 -7.901513576507568359e-02 -5.623650550842285156e-02 -6.276077777147293091e-02 3.863528966903686523e-01 -1.432713773101568222e-02 3.291507363319396973e-01 1.161215710453689098e-03 -4.270742237567901611e-01 -1.125651001930236816e-01 1.671715080738067627e-02 3.905165940523147583e-02 -3.031928837299346924e-02 2.098975628614425659e-01 -8.482214063405990601e-02 5.973733961582183838e-02 -1.683387160301208496e-01 4.190664365887641907e-02 -9.209882467985153198e-02 3.401807844638824463e-01 -5.781686631962656975e-04 2.719586789608001709e-01 -4.691495373845100403e-02 2.362113445997238159e-01 3.164901211857795715e-02 -2.263923883438110352e-01 2.298592776060104370e-02 -2.462825775146484375e-01
2.707149982452392578e-01 -1.729337126016616821e-01 -5.807363241910934448e-02 3.276821970939636230e-02 2.820141911506652832e-01 -1.479703933000564575e-01 -9.880436956882476807e-02 8.552850782871246338e-02 8.883525431156158447e-02 1.316535621881484985e-01 3.706940412521362305e-01 4.102105647325515747e-02 -3.211304917931556702e-02 -2.666284739971160889e-01 -2.880756556987762451e-01 -9.969228506088256836e-02 5.778746306896209717e-02 1.427957266569137573e-01 -5.967300757765769958e-02 1.078357249498367310e-01 -7.924020290374755859e-02 -3.732509613037109375e-01 -1.853915117681026459e-02 2.513873875141143799e-01 2.571959197521209717e-01 2.204076498746871948e-01 5.218102037906646729e-02 1.169361397624015808e-01 -3.932031616568565369e-02 -2.189511805772781372e-02 -2.725793980062007904e-02 -2.500767409801483154e-01
8.293821662664413452e-02 -4.568414296954870224e-03 1.719591468572616577e-01 -4.437012248672544956e-04 2.572046220302581787e-01 1.073182746767997742e-02 -3.358278572559356689e-01 -2.235551625490188599e-01 -4.520601592957973480e-03 -6.551431864500045776e-02 3.814940452575683594e-01 -1.425496637821197510e-01 -1.703990548849105835e-01 -4.550879076123237610e-02 -5.554269999265670776e-02 8.630889654159545898e-02 -1.410574615001678467e-01 -5.845617037266492844e-03 -1.830308139324188232e-01 1.855173557996749878e-01 -1.753522753715515137e-01 7.311297953128814697e-02 -1.793883889913558960e-01 2.303464859724044800e-01 2.245283126831054688e-01 3.502550125122070312e-01 -1.633295230567455292e-02 2.194488942623138428e-01 -2.255234867334365845e-01 2.338798530399799347e-02 1.865285485982894897e-01 -7.611232250928878784e-02
2.406208217144012451e-01 -2.178839407861232758e-02 4.348336905241012573e-02 7.439451664686203003e-02 2.407807260751724243e-01 8.334134519100189209e-02 -4.407685697078704834e-01 5.782812833786010742e-02 2.139798700809478760e-01 7.412640005350112915e-02 4.809422492980957031e-01 2.733231522142887115e-02 2.483975142240524292e-02 1.475670486688613892e-01 -1.492783427238464355e-01 9.694264829158782959e-02 -7.862304896116256714e-02 -1.365451216697692871e-01 -2.595973014831542969e-01 2.649014890193939209e-01 -1.638168282806873322e-02 -7.812361419200897217e-02 -1.927380561828613281e-01 -1.015987806022167206e-02 1.595607399940490723e-01 1.821060180664062500e-01 3.057028632611036301e-03 -4.910638928413391113e-02 -1.819730699062347412e-01 -3.767213597893714905e-02 -5.905756726861000061e-02 -1.708009988069534302e-01
-1.575715541839599609e-01 -2.465507835149765015e-01 -3.740750998258590698e-02 -1.773878931999206543e-01 2.856315970420837402e-01 -3.213753104209899902e-01 3.633258491754531860e-02 1.832899451255798340e-02 3.497948050498962402e-01 9.511604905128479004e-02 3.783544003963470459e-01 2.310946397483348846e-02 -1.483147740364074707e-01 9.865982830524444580e-02 -1.008374392986297607e-01 7.055396586656570435e-02 3.964631631970405579e-02 1.806025654077529907e-01 -1.659348309040069580e-01 3.050401434302330017e-02 2.353506535291671753e-02 -9.559164196252822876e-02 3.976848721504211426e-02 7.382028736174106598e-03 1.837101131677627563e-01 2.085280716419219971e-01 -1.295466721057891846e-01 3.803196549415588379e-01 1.848606467247009277e-01 -1.360497027635574341e-01 3.259637951850891113e-02 -8.149874210357666016e-02
9.827515482902526855e-02 -1.249258592724800110e-01 -1.093972772359848022e-01 3.062984207645058632e-03 1.714545488357543945e-01 -7.109216600656509399e-02 -1.171261668205261230e-01 1.614645868539810181e-01 2.446886599063873291e-01 2.023340435698628426e-03 3.303968906402587891e-01 6.848187744617462158e-02 -2.668429613113403320e-01 -2.789210081100463867e-01 -5.552550777792930603e-02 -1.875808462500572205e-02 -1.613709628582000732e-01 8.943837136030197144e-02 7.228608243167400360e-03 -3.385481536388397217e-01 -1.395203266292810440e-02 -3.037555813789367676e-01 -9.464805573225021362e-02 1.942679286003112793e-01 3.436277508735656738e-01 1.417270451784133911e-01 -2.928072819486260414e-03 1.503756642341613770e-01 1.178273931145668030e-01 -3.060973882675170898e-01 -7.436015456914901733e-02 -2.426930144429206848e-02
2.012264728546142578e-01 -2.792779505252838135e-01 -6.324315071105957031e-02 -1.406943202018737793e-01 1.692790389060974121e-01 -2.488503009080886841e-01 -2.990216575562953949e-02 -1.349097639322280884e-01 1.373490095138549805e-01 4.023822396993637085e-02 9.534633904695510864e-02 9.896767884492874146e-02 -1.114042326807975769e-01 8.874787017703056335e-03 -7.181366533041000366e-02 -1.025155261158943176e-01 2.440784312784671783e-02 1.749148666858673096e-01 -1.953575164079666138e-01 3.287679851055145264e-01 -1.714466363191604614e-01 -2.066422849893569946e-01 -1.368512511253356934e-01 1.603608876466751099e-01 1.225100159645080566e-01 4.794695377349853516e-01 9.510876983404159546e-02 8.781119436025619507e-02 1.043133158236742020e-02 2.885743975639343262e-02 -1.663175374269485474e-01 -3.102784156799316406e-01
1.770004183053970337e-01 -1.754400581121444702e-01 1.068786829710006714e-01 2.959367260336875916e-02 2.247459292411804199e-01 -3.078128099441528320e-01 1.037802547216415405e-01 -2.088579833507537842e-01 1.653736084699630737e-01 1.501575112342834473e-01 3.163057565689086914e-01 1.349260061979293823e-01 -4.071285724639892578e-01 1.264787167310714722e-01 6.694116443395614624e-02 -2.167728915810585022e-02 2.376346476376056671e-02 6.881875451654195786e-03 1.761062592267990112e-01 8.581074327230453491e-02 1.036654189229011536e-01 -1.030737534165382385e-01 -1.388982981443405151e-01 6.662947684526443481e-02 1.602388024330139160e-01 1.219727396965026855e-01 -1.269474625587463379e-01 5.945855379104614258e-02 2.057536393404006958e-01 -2.146775275468826294e-01 -1.021787226200103760e-01 -3.576750457286834717e-01
-2.029251009225845337e-01 -1.760299876332283020e-02 -1.347101032733917236e-01 -7.135515660047531128e-02 7.222895510494709015e-03 -6.928010284900665283e-02 -2.688632011413574219e-01 -1.763474494218826294e-01 6.350839138031005859e-02 -2.845790423452854156e-02 7.619649916887283325e-02 -3.585557267069816589e-02 -4.260216951370239258e-01 -1.862110644578933716e-01 -2.206523567438125610e-01 1.863261014223098755e-01 -3.092827089130878448e-02 1.310590505599975586e-01 -1.718213409185409546e-01 1.852252334356307983e-02 -2.324355840682983398e-01 2.607941627502441406e-01 -5.834456160664558411e-02 -1.363916695117950439e-01 3.073639571666717529e-01 3.209575116634368896e-01 -1.802082359790802002e-01 1.909358650445938110e-01 5.492103286087512970e-03 1.880495995283126831e-02 -2.360492795705795288e-01 -3.099485300481319427e-02
-3.679196164011955261e-02 -6.793542206287384033e-02 2.091975957155227661e-01 -1.163354516029357910e-01 2.629724144935607910e-01 -1.469163000583648682e-01 2.030635997653007507e-02 1.975234299898147583e-01 2.600881755352020264e-01 8.040592074394226074e-03 3.317901492118835449e-01 1.342162936925888062e-01 -1.713330298662185669e-01 -9.630393981933593750e-02 3.075362555682659149e-02 -5.248678475618362427e-02 9.456347674131393433e-03 2.055717445909976959e-02 -1.090263277292251587e-01 1.094817072153091431e-01 -1.669053137302398682e-01 -4.793467000126838684e-02 -1.020033806562423706e-01 1.454768031835556030e-01 1.894741058349609375e-01 5.367090553045272827e-02 -1.555776298046112061e-01 4.121495187282562256e-01 1.225470900535583496e-01 -4.433569014072418213e-01 -1.815775185823440552e-01 -7.009350508451461792e-02
3.147064149379730225e-02 -5.722695589065551758e-02 2.170720696449279785e-02 4.067163765430450439e-01 -2.323179738596081734e-03 -1.000797152519226074e-01 8.587373048067092896e-02 -7.677445560693740845e-02 -1.492346636950969696e-02 4.611005634069442749e-02 3.211040794849395752e-01 2.759196236729621887e-02 -2.676871120929718018e-01 7.892378419637680054e-02 -2.857142984867095947e-01 -9.906681254506111145e-03 -1.251478046178817749e-01 -1.106892898678779602e-01 -1.544658392667770386e-01 -6.934495270252227783e-02 1.004006341099739075e-01 1.214148253202438354e-01 -3.415191173553466797e-01 -5.624952539801597595e-02 2.392290718853473663e-02 1.430454701185226440e-01 1.801610887050628662e-01 4.590684771537780762e-01 2.168585807085037231e-01 2.644755505025386810e-02 -1.127390861511230469e-01 -1.218362450599670410e-01
-8.366599678993225098e-03 -9.180268645286560059e-02 -1.583833843469619751e-01 -9.252573549747467041e-02 2.850726991891860962e-02 -2.040111124515533447e-01 -1.150346845388412476e-01 -5.041710287332534790e-02 2.831507921218872070e-01 1.363153159618377686e-01 3.222998082637786865e-01 1.998350024223327637e-01 -2.238886207342147827e-01 -7.472838461399078369e-02 -1.440390497446060181e-01 6.697098910808563232e-02 -9.842699021100997925e-02 1.360307186841964722e-01 1.391985565423965454e-01 -1.364327520132064819e-01 -2.471361756324768066e-01 -1.303279399871826172e-01 -1.796913146972656250e-01 1.471210569143295288e-01 2.615621089935302734e-01 2.965659201145172119e-01 -2.174811661243438721e-01 2.429627925157546997e-01 1.903974860906600952e-01 -2.255199253559112549e-01 1.220662817358970642e-01 -1.151278018951416016e-01
2.317658811807632446e-01 -2.317523350939154625e-03 1.766501516103744507e-01 1.605802476406097412e-01 2.880672812461853027e-01 -1.580686308443546295e-02 -1.629728525876998901e-01 -7.522345334291458130e-02 7.996305823326110840e-02 -8.662943542003631592e-02 4.989424645900726318e-01 -6.656187772750854492e-02 -3.056823313236236572e-01 1.917812377214431763e-01 2.557909861207008362e-02 -3.389208391308784485e-02 9.800100326538085938e-02 -1.004059091210365295e-01 -2.385234385728836060e-01 1.794344931840896606e-01 -1.325460970401763916e-01 -1.933803558349609375e-01 -6.922736018896102905e-02 3.137147054076194763e-02 2.264563590288162231e-01 1.663420647382736206e-01 1.927505433559417725e-01 7.400164753198623657e-02 -3.354775905609130859e-02 -8.599074929952621460e-02 -2.709189653396606445e-01 -3.903984650969505310e-02
6.444290280342102051e-02 -1.412074118852615356e-01 1.121131554245948792e-01 8.096078783273696899e-02 1.597490459680557251e-01 -4.369391128420829773e-02 -5.671143159270286560e-02 1.968806833028793335e-01 3.706889450550079346e-01 6.534191314131021500e-03 5.326156616210937500e-01 2.017023265361785889e-01 -2.504683434963226318e-01 -1.681684553623199463e-01 -2.568553760647773743e-02 1.721251159906387329e-01 -1.011018082499504089e-01 5.033436417579650879e-02 -9.494622051715850830e-02 -9.029655903577804565e-02 -2.650825679302215576e-01 -1.771649532020092010e-02 1.376033872365951538e-01 -3.713613003492355347e-02 3.542145714163780212e-02 4.563447088003158569e-02 2.573721297085285187e-02 1.810339838266372681e-01 1.554530709981918335e-01 -2.527984976768493652e-01 -2.420498132705688477e-01 2.202375791966915131e-03
5.726977437734603882e-02 -2.189615182578563690e-02 -2.557815611362457275e-01 1.486891955137252808e-01 -1.464209109544754028e-01 -1.988700963556766510e-02 -1.866576075553894043e-01 -1.561905294656753540e-01 2.579925656318664551e-01 2.052372694015502930e-02 7.725834101438522339e-02 -1.035370025783777237e-02 -2.193052470684051514e-01 -2.303119935095310211e-02 -2.686432898044586182e-01 1.316906511783599854e-01 -2.708306610584259033e-01 2.050576061010360718e-01 -1.891788393259048462e-01 -1.866197139024734497e-01 -1.276416778564453125e-01 1.533376723527908325e-01 1.417420506477355957e-01 -1.271200776100158691e-01 1.863750070333480835e-01 2.616848945617675781e-01 -1.660030037164688110e-01 2.146521657705307007e-01 1.119232997298240662e-01 -2.733524143695831299e-01 -3.004598319530487061e-01 1.558860414661467075e-03
-1.764738000929355621e-02 -2.269247323274612427e-01 8.555499836802482605e-03 2.522865869104862213e-02 -4.113828763365745544e-02 -8.344423025846481323e-02 -1.012419015169143677e-01 -2.939015924930572510e-01 2.850534915924072266e-01 3.193727880716323853e-02 -3.298782929778099060e-02 -1.223969459533691406e-02 -9.425079077482223511e-02 9.187693893909454346e-02 -2.735812664031982422e-01 1.769685000181198120e-02 -1.651970446109771729e-01 6.988108158111572266e-02 4.728085920214653015e-02 2.729638218879699707e-01 1.952811181545257568e-01 -1.599231362342834473e-01 4.767318069934844971e-02 -3.609513044357299805e-01 3.443440198898315430e-01 9.476692974567413330e-02 2.538076043128967285e-01 -1.172623261809349060e-01 -6.281220912933349609e-02 -1.527990847826004028e-01 -2.175304591655731201e-01 -2.840441763401031494e-01
3.412693738937377930e-02 -2.064520269632339478e-01 5.636605992913246155e-02 3.567647933959960938e-01 1.514067798852920532e-01 -3.360548019409179688e-01 -1.029598861932754517e-01 -2.686783671379089355e-01 1.469286829233169556e-01 8.382450789213180542e-02 2.790538780391216278e-02 -1.748903095722198486e-01 -2.388261705636978149e-01 6.038570776581764221e-03 4.035854712128639221e-02 -4.243930056691169739e-02 -4.091753438115119934e-02 1.770832687616348267e-01 -1.197240427136421204e-01 -1.782749406993389130e-02 -2.777449786663055420e-01 -2.403339929878711700e-02 -2.475811839103698730e-01 -7.192523777484893799e-02 1.611859947443008423e-01 -5.893139541149139404e-02 -1.641003787517547607e-01 5.330914631485939026e-02 1.312619149684906006e-01 -3.257860839366912842e-01 -2.952458858489990234e-01 -1.580817848443984985e-01
6.401304900646209717e-02 5.899105966091156006e-02 1.972607970237731934e-01 -8.732946962118148804e-02 8.431239426136016846e-02 -3.186132526025176048e-03 1.781758517026901245e-01 -1.260372847318649292e-01 1.899466663599014282e-01 1.562651842832565308e-01 3.561019003391265869e-01 -3.494116291403770447e-02 -3.540789783000946045e-01 -2.504918873310089111e-01 -2.706830799579620361e-01 -7.819151878356933594e-02 1.715788617730140686e-02 -2.234092801809310913e-01 8.617779612541198730e-02 1.445837318897247314e-01 -1.060647517442703247e-02 2.122803963720798492e-02 9.150676429271697998e-02 1.957447528839111328e-01 1.955904513597488403e-01 -1.508140191435813904e-02 -1.603772044181823730e-01 1.440137475728988647e-01 2.619107365608215332e-01 -3.164192140102386475e-01 -1.071757525205612183e-01 -2.101555764675140381e-01
-2.554731667041778564e-01 -1.871130913496017456e-01 -5.251689627766609192e-02 5.210806801915168762e-02 2.295934855937957764e-01 -2.293469756841659546e-01 -8.948398381471633911e-02 -4.175062850117683411e-02 -2.687652967870235443e-02 -1.477041002362966537e-02 1.059247776865959167e-01 2.944420576095581055e-01 -3.823820129036903381e-02 2.078277468681335449e-01 -1.368405073881149292e-01 1.675898581743240356e-01 -7.662096619606018066e-02 6.802549958229064941e-02 -3.829791396856307983e-02 2.710137367248535156e-01 -1.842361502349376678e-02 1.219328269362449646e-01 -3.732112050056457520e-01 1.263792216777801514e-01 7.430201768875122070e-02 3.276064619421958923e-02 2.606444358825683594e-01 4.092096090316772461e-01 8.497989177703857422e-02 -9.706589579582214355e-02 -2.677769660949707031e-01 -5.151440203189849854e-02
2.151444256305694580e-01 -1.835682429373264313e-02 1.814600229263305664e-01 2.551427781581878662e-01 8.059657365083694458e-02 -1.847779154777526855e-01 -1.322233974933624268e-01 -2.583367526531219482e-01 -9.479933977127075195e-02 1.349023282527923584e-01 6.717839092016220093e-02 -1.579907909035682678e-02 -3.033022880554199219e-01 2.444038353860378265e-02 -1.943118274211883545e-01 -7.942654192447662354e-02 5.440973117947578430e-02 -7.165151089429855347e-02 -1.857302784919738770e-01 2.824504971504211426e-01 2.360981851816177368e-01 -2.077836170792579651e-02 -3.166347742080688477e-01 -6.047260481864213943e-03 1.138468533754348755e-01 4.389781877398490906e-02 -9.164351969957351685e-02 6.094046682119369507e-02 2.099562883377075195e-01 -3.129507899284362793e-01 -3.240797519683837891e-01 -9.488318860530853271e-02
3.079681992530822754e-01 -2.132489979267120361e-01 4.137656837701797485e-02 1.071478053927421570e-01 2.195152826607227325e-02 -1.657200008630752563e-01 -1.648806184530258179e-01 -5.958895012736320496e-02 1.575067341327667236e-01 1.202924773097038269e-01 3.909362852573394775e-01 -2.528869509696960449e-01 -1.027112677693367004e-01 -9.404455125331878662e-02 -2.120793312788009644e-01 -2.055822126567363739e-02 -2.494246698915958405e-02 -1.802397817373275757e-01 -7.981299608945846558e-02 8.498245477676391602e-02 8.286509662866592407e-02 -2.306012064218521118e-01 -2.591402232646942139e-01 -1.876701116561889648e-01 1.388421803712844849e-01 2.342741638422012329e-01 -2.059802561998367310e-01 6.463105976581573486e-02 -4.851687327027320862e-02 -1.797113120555877686e-01 1.498746722936630249e-01 -2.827605605125427246e-01
-1.813342561945319176e-03 1.289173401892185211e-02 -2.491647452116012573e-01 2.227076143026351929e-01 5.176813527941703796e-02 -1.308248639106750488e-01 -1.203257404267787933e-02 -1.452259868383407593e-01 1.434783637523651123e-01 1.783014535903930664e-01 -1.103256121277809143e-01 -1.261178255081176758e-01 -1.167380735278129578e-01 -1.009200438857078552e-01 -5.265217423439025879e-01 -2.311926893889904022e-02 -1.197783350944519043e-01 1.390227824449539185e-01 -3.697642683982849121e-01 -1.063168942928314209e-01 -1.456355452537536621e-01 1.467973738908767700e-01 -7.790321856737136841e-02 2.424670197069644928e-02 2.187082767486572266e-01 1.174940913915634155e-01 -9.709203988313674927e-02 8.890265226364135742e-02 4.383731167763471603e-03 -2.998627126216888428e-01 -2.245269566774368286e-01 -1.210541948676109314e-01
-1.287769824266433716e-01 5.751612037420272827e-02 -2.393609732389450073e-01 2.085645198822021484e-01 1.496087759733200073e-02 -1.670944690704345703e-01 -2.132805734872817993e-01 -2.147702276706695557e-01 1.848550736904144287e-01 -2.772910287603735924e-03 -7.208042591810226440e-02 -1.218262463808059692e-01 -5.448971688747406006e-02 -3.158055618405342102e-02 -3.802547454833984375e-01 8.052279055118560791e-02 -2.278833985328674316e-01 1.894324272871017456e-01 -9.189117699861526489e-02 -8.718965947628021240e-02 -7.720006257295608521e-02 9.305284917354583740e-02 -1.755837351083755493e-03 1.306130439043045044e-01 3.247320950031280518e-01 3.072619140148162842e-01 -1.251986473798751831e-01 3.148644268512725830e-01 -4.632237926125526428e-02 -2.847712039947509766e-01 -1.259755939245223999e-01 3.110585361719131470e-02
8.652960509061813354e-02 -9.449224919080734253e-02 4.136129841208457947e-02 -2.055758833885192871e-01 7.332366704940795898e-02 -2.748022377490997314e-01 -2.899223566055297852e-01 -2.577516622841358185e-02 9.084840863943099976e-02 -7.695931196212768555e-02 2.555593848228454590e-01 8.328614383935928345e-02 -4.137164652347564697e-01 -5.311017856001853943e-02 -1.271391212940216064e-01 -8.808134123682975769e-03 1.256629079580307007e-01 -2.263994067907333374e-01 -1.234515309333801270e-01 7.089640945196151733e-02 1.616852581501007080e-01 -1.812569797039031982e-03 -1.446652114391326904e-01 -1.733793765306472778e-01 2.778086960315704346e-01 1.464050263166427612e-01 1.741170287132263184e-01 -1.723262667655944824e-02 -4.161088168621063232e-01 -1.001132056117057800e-01 -1.269432604312896729e-01 6.629104167222976685e-02
3.806580975651741028e-02 -1.146453320980072021e-01 1.138411983847618103e-01 8.282872289419174194e-02 -1.413420289754867554e-01 -9.862020611763000488e-02 -1.274515092372894287e-01 -1.135955844074487686e-02 9.418193995952606201e-02 -2.260736218886449933e-04 1.898658722639083862e-01 5.081260576844215393e-02 -2.597344517707824707e-01 5.748414248228073120e-02 1.687264889478683472e-01 -1.960607618093490601e-01 5.939550325274467468e-02 7.285513728857040405e-02 1.388851851224899292e-01 3.314070999622344971e-01 -2.123266011476516724e-01 -2.426151186227798462e-01 -2.067877948284149170e-01 1.064985617995262146e-01 2.976136803627014160e-01 4.751663506031036377e-01 1.032548770308494568e-02 1.724368659779429436e-03 1.771310716867446899e-01 -2.619459629058837891e-01 -1.544592231512069702e-01 3.997244406491518021e-03
-2.728456258773803711e-02 -2.968223392963409424e-01 8.737026154994964600e-02 -2.400136142969131470e-01 3.493856489658355713e-01 -6.803712248802185059e-02 -7.315382361412048340e-02 6.552363187074661255e-02 3.311956226825714111e-01 -1.183913275599479675e-01 1.216875165700912476e-01 2.008724510669708252e-01 -2.889214158058166504e-01 5.214064940810203552e-02 -1.470925956964492798e-01 -2.769825235009193420e-02 -7.835928350687026978e-02 1.618984490633010864e-01 -9.669449925422668457e-02 2.269689552485942841e-02 -1.217664703726768494e-01 -5.969372577965259552e-03 5.310966446995735168e-02 1.309427022933959961e-01 2.523603141307830811e-01 1.729500144720077515e-01 -1.023670881986618042e-01 1.155538707971572876e-01 3.053391277790069580e-01 -2.575759589672088623e-01 -5.084371939301490784e-02 -2.558680176734924316e-01
1.046173349022865295e-01 -7.674872130155563354e-02 9.150621481239795685e-03 -1.944856643676757812e-01 3.999195992946624756e-02 3.834523260593414307e-01 -2.955638766288757324e-01 -8.457814902067184448e-02 1.430576592683792114e-01 1.277881711721420288e-01 2.712551355361938477e-01 9.779156744480133057e-02 -1.105303019285202026e-01 6.125092040747404099e-03 -2.149213999509811401e-01 -2.966673485934734344e-02 -1.440546382218599319e-02 -7.980786263942718506e-03 -2.182139903306961060e-01 2.499872893095016479e-01 -1.014852672815322876e-01 -1.166876628994941711e-01 1.632212996482849121e-01 2.283731848001480103e-01 1.142304018139839172e-01 2.215951532125473022e-01 -2.129116952419281006e-01 3.531404137611389160e-01 1.060387268662452698e-01 -1.248120367527008057e-01 -1.116636767983436584e-01 -1.956266313791275024e-01
-6.834029406309127808e-02 -1.146063208580017090e-01 -2.473833411931991577e-01 -4.307156801223754883e-02 -2.176783233880996704e-02 -2.972346555907279253e-04 -6.221351027488708496e-02 -2.562544494867324829e-02 1.203357204794883728e-01 2.288188934326171875e-01 3.387543559074401855e-01 -7.381109893321990967e-02 -1.633427888154983521e-01 -4.324708878993988037e-02 -2.584190666675567627e-01 4.609634354710578918e-02 1.080555766820907593e-01 -2.821324393153190613e-02 1.729219853878021240e-01 1.293796747922897339e-01 -1.551540791988372803e-01 -2.219406664371490479e-01 -6.084515526890754700e-02 -1.804816871881484985e-01 3.125931322574615479e-01 3.002468645572662354e-01 -3.412324488162994385e-01 2.285897582769393921e-01 2.309200465679168701e-01 -5.729486420750617981e-02 -2.135874927043914795e-01 4.627170413732528687e-02
-3.144137933850288391e-02 -2.692344188690185547e-01 6.609564274549484253e-02 -2.259448170661926270e-01 3.970394730567932129e-01 -1.317488253116607666e-01 7.074908912181854248e-02 1.923397928476333618e-01 1.711566150188446045e-01 -1.127154845744371414e-02 2.569764852523803711e-01 1.462936103343963623e-01 -3.271102011203765869e-01 -1.907707154750823975e-01 -2.058810293674468994e-01 -2.564834430813789368e-02 6.722329556941986084e-02 1.800494939088821411e-01 -1.315084286034107208e-02 9.930723160505294800e-02 -2.649146318435668945e-01 5.740706995129585266e-02 1.014054846018552780e-02 8.214840292930603027e-02 7.047121226787567139e-02 1.286521255970001221e-01 3.238999284803867340e-03 3.051958084106445312e-01 2.666152417659759521e-01 -1.933563649654388428e-01 -1.457650586962699890e-02 1.238147821277379990e-02
4.120537266135215759e-02 -9.889434278011322021e-02 1.191355520859360695e-03 -1.366644632071256638e-02 8.649504184722900391e-02 1.700644940137863159e-01 -1.122460141777992249e-01 1.890184432268142700e-01 9.900874644517898560e-02 -2.504023015499114990e-01 2.252034544944763184e-01 4.431655406951904297e-01 -3.057909607887268066e-01 7.259869948029518127e-03 -1.435309052467346191e-01 6.307596713304519653e-02 -1.069338470697402954e-01 2.197708189487457275e-02 -3.710550442337989807e-02 -1.524347215890884399e-01 -1.422096192836761475e-01 -1.151869595050811768e-01 -1.701649464666843414e-02 2.532456219196319580e-01 8.236666023731231689e-02 3.104219436645507812e-01 8.418271690607070923e-02 1.575445085763931274e-01 -6.293847411870956421e-02 -2.794108390808105469e-01 -2.098058611154556274e-01 -2.651371657848358154e-01
1.079890951514244080e-01 -1.453201621770858765e-01 1.182627901434898376e-01 -3.285057246685028076e-01 4.167401790618896484e-01 -1.155251115560531616e-01 -2.310563176870346069e-01 1.799756735563278198e-01 2.494531720876693726e-01 5.662832036614418030e-02 2.637008428573608398e-01 4.545570164918899536e-02 -2.760415375232696533e-01 -5.306863039731979370e-02 -1.188697665929794312e-01 -2.186398021876811981e-02 -1.051238924264907837e-02 5.654493346810340881e-02 9.730472229421138763e-03 7.768111675977706909e-02 -1.940149366855621338e-01 -1.251284629106521606e-01 -8.224771171808242798e-02 -2.753366902470588684e-02 1.324785202741622925e-01 -2.340044360607862473e-03 -1.998224295675754547e-02 2.660652697086334229e-01 4.015459679067134857e-03 -2.517020404338836670e-01 -1.561498790979385376e-01 -3.083875775337219238e-01
1.126902699470520020e-01 1.386907398700714111e-01 2.163940221071243286e-01 2.076991051435470581e-01 2.044931501150131226e-01 6.436885148286819458e-02 -5.823826044797897339e-02 1.727129518985748291e-01 2.773687615990638733e-02 3.747648000717163086e-01 2.270668596029281616e-01 7.478154450654983521e-02 -2.307610362768173218e-01 -2.080925256013870239e-01 -2.236108481884002686e-01 7.305770367383956909e-02 2.211957722902297974e-01 -6.155167520046234131e-02 -2.459416091442108154e-01 1.753821820020675659e-01 -3.258814662694931030e-02 -1.278281062841415405e-01 -1.871772557497024536e-01 -1.020564660429954529e-01 9.909553080797195435e-02 1.745406538248062134e-01 1.964313536882400513e-02 3.081330657005310059e-01 -6.151056289672851562e-02 -1.578646302223205566e-01 1.778462678194046021e-01 -2.142211198806762695e-01
-1.607123017311096191e-01 -3.795925676822662354e-01 -1.208960637450218201e-02 9.271364659070968628e-02 2.327637970447540283e-01 -9.283487498760223389e-02 -3.052226826548576355e-02 -1.552651524543762207e-01 1.382694095373153687e-01 -1.374436616897583008e-01 2.943550050258636475e-01 -1.225648894906044006e-01 -1.648893058300018311e-01 -9.185911156237125397e-03 -1.188816428184509277e-01 1.176476106047630310e-01 -6.165859848260879517e-02 2.117648273706436157e-01 6.408257037401199341e-02 4.105112850666046143e-01 9.398014843463897705e-02 8.645728975534439087e-02 8.838688582181930542e-02 -3.421267271041870117e-01 7.529553771018981934e-02 7.746486365795135498e-02 6.339325010776519775e-02 9.900381416082382202e-02 1.998543739318847656e-01 -4.780556634068489075e-02 -3.291550874710083008e-01 -8.754846639931201935e-03
-1.456314325332641602e-01 -1.521397083997726440e-01 -2.361241728067398071e-01 -5.377254448831081390e-03 1.818165369331836700e-02 3.970693796873092651e-02 -1.075171753764152527e-01 -9.813963621854782104e-02 1.035484522581100464e-01 2.224894911050796509e-01 4.228424727916717529e-01 1.870731860399246216e-01 -3.730448484420776367e-01 -1.575762405991554260e-02 -1.166148856282234192e-01 -1.017856225371360779e-02 3.834862634539604187e-02 9.484154731035232544e-02 -1.253445893526077271e-01 1.125088054686784744e-02 1.662212610244750977e-01 -8.337054401636123657e-02 -9.881524741649627686e-02 4.864277690649032593e-02 2.126028686761856079e-01 4.407891631126403809e-01 -2.084284871816635132e-01 5.784885585308074951e-02 2.319093644618988037e-01 -1.022754609584808350e-01 1.469851434230804443e-01 6.699684262275695801e-02
-1.232852637767791748e-01 -1.160179227590560913e-01 -2.788521721959114075e-02 4.777236580848693848e-01 9.346386045217514038e-02 9.263514727354049683e-02 -1.668046861886978149e-01 3.856616094708442688e-02 3.702023923397064209e-01 1.602883934974670410e-01 5.684581026434898376e-02 -1.814920455217361450e-01 -1.669253408908843994e-01 -4.392142966389656067e-02 -3.096119314432144165e-02 7.810556888580322266e-02 -3.084260523319244385e-01 -1.625007092952728271e-01 -7.143045961856842041e-02 8.663275092840194702e-02 -8.331990987062454224e-02 2.182152271270751953e-01 -5.754059553146362305e-02 -1.567995846271514893e-01 -9.966109879314899445e-03 5.128699541091918945e-02 -2.418809533119201660e-01 9.143740683794021606e-02 -1.187875866889953613e-01 -1.580491960048675537e-01 -1.814549714326858521e-01 -3.189661204814910889e-01
1.487725377082824707e-01 -5.409559607505798340e-02 -4.037805646657943726e-02 -1.580122262239456177e-01 8.405952155590057373e-02 -5.353790521621704102e-02 -3.699721097946166992e-01 1.221752390265464783e-01 8.756317198276519775e-02 -5.007757619023323059e-02 4.163461625576019287e-01 1.012661382555961609e-01 -3.473644256591796875e-01 -5.514056235551834106e-02 -1.800862699747085571e-01 -3.043918907642364502e-01 2.028955966234207153e-01 -6.816141307353973389e-02 3.162477165460586548e-02 -4.342352505773305893e-03 2.749809250235557556e-02 -5.326937418431043625e-03 -2.955848276615142822e-01 -2.353256344795227051e-01 9.596771746873855591e-02 5.686651915311813354e-02 6.793217360973358154e-02 1.238828375935554504e-01 -1.481788903474807739e-01 -2.314875423908233643e-01 -1.410799622535705566e-01 -1.607004106044769287e-01
-9.734865278005599976e-03 -1.722482382319867611e-03 4.607555456459522247e-03 4.530229270458221436e-01 1.147003546357154846e-01 -1.325472444295883179e-01 2.340189181268215179e-02 -1.370419263839721680e-01 1.241836026310920715e-01 1.310961395502090454e-01 -1.384908109903335571e-01 -3.849687054753303528e-02 -3.515160679817199707e-01 -1.067058369517326355e-01 -1.691680103540420532e-01 1.194132789969444275e-01 -6.320733577013015747e-02 3.072670102119445801e-01 -1.264676451683044434e-01 -5.597086250782012939e-02 -4.967667162418365479e-02 -2.301312536001205444e-01 -1.409325003623962402e-01 -4.031242802739143372e-02 2.049425542354583740e-01 8.881272375583648682e-02 -1.561128050088882446e-01 2.724080085754394531e-01 -2.226420342922210693e-01 -1.584571450948715210e-01 -2.349148392677307129e-01 -2.017969489097595215e-01
3.378255292773246765e-02 -2.512162625789642334e-01 -3.335837647318840027e-02 7.135647535324096680e-02 6.907672435045242310e-02 -2.458192594349384308e-02 6.351727992296218872e-02 1.592098325490951538e-01 1.639624536037445068e-01 -9.819262474775314331e-02 2.524437010288238525e-01 4.036504328250885010e-01 -2.668639719486236572e-01 2.266299724578857422e-01 9.602694772183895111e-03 1.951541751623153687e-01 -3.384280502796173096e-01 -1.390651334077119827e-02 -1.861864030361175537e-01 1.329975761473178864e-02 -8.740933984518051147e-02 -1.297746449708938599e-01 8.944299817085266113e-02 1.943040788173675537e-01 2.475738972425460815e-01 1.188753023743629456e-01 8.069854229688644409e-02 1.300574392080307007e-01 -1.706321537494659424e-02 -3.212567865848541260e-01 -1.858161240816116333e-01 -1.190106570720672607e-01
3.587932288646697998e-01 -1.713464558124542236e-01 1.406999528408050537e-01 3.255633115768432617e-01 -1.151494309306144714e-01 -2.158747017383575439e-01 -2.425440251827239990e-01 -5.146666988730430603e-02 -3.084775991737842560e-02 2.497786581516265869e-01 1.247038170695304871e-01 -1.049453765153884888e-01 -2.987871170043945312e-01 -2.149569615721702576e-02 -1.525529325008392334e-01 5.554449558258056641e-02 -5.808605253696441650e-02 -1.056422144174575806e-01 -1.906505823135375977e-01 1.297043710947036743e-01 1.797916144132614136e-01 5.431202426552772522e-02 -1.181324571371078491e-01 -3.696042299270629883e-02 1.465340256690979004e-01 1.074158847332000732e-01 1.478210687637329102e-01 2.193073332309722900e-01 2.755464613437652588e-01 -2.391210347414016724e-01 -1.387621313333511353e-01 -1.231461837887763977e-01
-1.381557732820510864e-01 1.214954033493995667e-01 -1.763077825307846069e-01 5.645640566945075989e-02 -1.095239073038101196e-01 -4.353705793619155884e-02 -2.820273637771606445e-01 -2.981857396662235260e-02 3.353796005249023438e-01 -6.864086259156465530e-03 -4.231034964323043823e-02 -1.192778274416923523e-01 -1.631230264902114868e-01 2.821997366845607758e-02 -3.522411584854125977e-01 2.539498545229434967e-02 -2.206977158784866333e-01 1.606856137514114380e-01 -1.763177216053009033e-01 1.881044656038284302e-01 -9.831679053604602814e-03 5.868150666356086731e-02 -9.051810950040817261e-02 -1.113469302654266357e-01 1.626706570386886597e-01 1.040996909141540527e-01 -2.625039815902709961e-01 1.967776268720626831e-01 -1.233339589089155197e-02 -4.091993272304534912e-01 -2.778235375881195068e-01 4.529194533824920654e-02
8.077363483607769012e-03 1.052718050777912140e-02 2.345092594623565674e-01 -1.119716912508010864e-01 3.884640708565711975e-02 -2.197441458702087402e-01 -7.033558189868927002e-02 1.844481974840164185e-01 3.289224505424499512e-01 -5.829306691884994507e-02 2.055912762880325317e-01 3.797438442707061768e-01 -3.024412989616394043e-01 -1.706289649009704590e-01 -1.778192222118377686e-01 6.767499446868896484e-02 1.628475487232208252e-01 1.523421378806233406e-03 -5.034455284476280212e-02 1.819556392729282379e-02 2.372783720493316650e-01 5.576727911829948425e-02 -4.547324404120445251e-02 2.307021990418434143e-02 2.912632524967193604e-01 1.524633765220642090e-01 7.139022648334503174e-02 1.676557660102844238e-01 -8.394691348075866699e-02 -3.436340987682342529e-01 -6.877980381250381470e-02 -1.616672277450561523e-01
-5.152736324816942215e-03 4.813286662101745605e-02 3.445161283016204834e-01 2.353669852018356323e-01 1.000318005681037903e-01 -1.641086488962173462e-02 -1.331162452697753906e-01 -6.188381463289260864e-02 1.148322299122810364e-01 5.390266329050064087e-02 1.054100692272186279e-01 1.125995591282844543e-01 -2.708479166030883789e-01 -1.769219338893890381e-02 -8.339240401983261108e-02 -2.175966948270797729e-01 -1.163809001445770264e-01 1.829224452376365662e-02 -1.517359018325805664e-01 2.364686876535415649e-01 4.901098459959030151e-02 -7.381382584571838379e-02 -3.767919242382049561e-01 -2.159714102745056152e-01 -6.516894791275262833e-03 3.024263083934783936e-01 1.581934243440628052e-01 2.020898014307022095e-01 2.144572138786315918e-01 -3.036215007305145264e-01 1.940238773822784424e-01 -3.750839084386825562e-02
1.207538470625877380e-01 -2.368539571762084961e-01 1.608892232179641724e-01 -3.137537837028503418e-01 1.472248733043670654e-01 -1.273148953914642334e-01 -1.909639984369277954e-01 7.733591645956039429e-02 2.391475141048431396e-01 -5.005674436688423157e-02 4.215008914470672607e-01 9.576498717069625854e-02 -8.627038449048995972e-02 -3.441258147358894348e-02 -1.686164736747741699e-01 8.024234324693679810e-03 -1.739969849586486816e-01 1.780444979667663574e-01 -2.598136663436889648e-01 6.906487047672271729e-02 -1.519785225391387939e-01 1.181472018361091614e-01 -4.676709324121475220e-02 5.439709499478340149e-02 2.239305526018142700e-01 6.256362050771713257e-02 -8.514905720949172974e-02 1.799584627151489258e-01 1.718208938837051392e-01 -3.751599788665771484e-01 2.184292115271091461e-02 -1.078329049050807953e-02
1.376806050539016724e-01 -5.622008815407752991e-02 1.952556222677230835e-01 -2.120160907506942749e-01 2.767267823219299316e-01 -7.984932512044906616e-02 -8.265061676502227783e-02 7.668390125036239624e-02 3.270091116428375244e-01 1.395217031240463257e-01 3.416450619697570801e-01 2.452081739902496338e-01 -1.210774928331375122e-01 1.127928495407104492e-01 -1.847928166389465332e-01 4.123966395854949951e-02 5.021417513489723206e-03 -4.057102650403976440e-02 5.087633430957794189e-02 6.700025498867034912e-02 -1.669845283031463623e-01 5.165853351354598999e-02 8.825854212045669556e-02 3.636373579502105713e-01 1.765065491199493408e-01 1.072264909744262695e-01 1.530037373304367065e-01 2.821961641311645508e-01 2.420703321695327759e-02 -2.111742794513702393e-01 -1.929186582565307617e-01 -1.588836759328842163e-01
8.106683939695358276e-02 -4.183329641819000244e-02 1.041487008333206177e-01 3.013508319854736328e-01 -3.513988107442855835e-02 7.752724457532167435e-03 -2.460558712482452393e-01 9.046977385878562927e-03 -5.797474086284637451e-02 1.380546856671571732e-02 2.433164119720458984e-01 7.914666086435317993e-02 -3.240223526954650879e-01 5.409687757492065430e-02 -2.160126864910125732e-01 8.056071400642395020e-02 7.499309722334146500e-03 -1.214537099003791809e-01 -3.076168298721313477e-01 1.877385377883911133e-01 2.704564630985260010e-01 2.622294053435325623e-02 -2.131566405296325684e-01 -2.052336782217025757e-01 5.708245560526847839e-02 2.512878179550170898e-01 -7.060603797435760498e-02 3.599917292594909668e-01 2.076200097799301147e-01 -1.418808400630950928e-01 -1.574899405241012573e-01 -5.400628596544265747e-02
-7.619182020425796509e-02 -1.745802313089370728e-01 3.380253538489341736e-02 -2.006046026945114136e-01 1.039659082889556885e-01 -3.593903779983520508e-01 -4.146708920598030090e-02 1.563186347484588623e-01 3.240720927715301514e-01 7.102195173501968384e-02 3.260029256343841553e-01 1.935576796531677246e-01 -4.197095334529876709e-01 -2.625567913055419922e-01 -6.301591545343399048e-02 -1.792667061090469360e-01 -2.099515199661254883e-01 -6.032110378146171570e-02 -6.197645515203475952e-02 2.352664619684219360e-02 -1.049589142203330994e-01 -8.502696454524993896e-02 -1.330569982528686523e-01 1.548431217670440674e-01 4.445964470505714417e-03 2.484039664268493652e-01 -9.426228934898972511e-04 1.102068200707435608e-01 8.383861184120178223e-02 -7.834272831678390503e-02 -8.544775843620300293e-02 -1.217351779341697693e-01
2.870833575725555420e-01 -2.503532469272613525e-01 -1.457162201404571533e-03 3.597628176212310791e-01 3.162029385566711426e-01 -1.208496093750000000e-01 -1.767685413360595703e-01 -8.181049674749374390e-02 -1.063079480081796646e-02 -7.985415868461132050e-03 1.089470833539962769e-01 3.239465355873107910e-01 -1.217533275485038757e-01 -2.331983745098114014e-01 -1.181095838546752930e-01 2.332662642002105713e-01 8.271408081054687500e-02 -6.018031761050224304e-02 -5.768128484487533569e-02 3.595732152462005615e-02 1.783812940120697021e-01 -2.492548376321792603e-01 6.369224190711975098e-02 -7.823686301708221436e-02 2.972157597541809082e-01 1.824996620416641235e-01 5.256803240627050400e-03 1.887585520744323730e-01 1.684331595897674561e-01 -6.796659529209136963e-02 -1.128492038697004318e-02 -9.361536055803298950e-02
-9.357013553380966187e-02 1.423596441745758057e-01 6.935342401266098022e-02 5.142393335700035095e-02 -2.261954247951507568e-01 -2.778256535530090332e-01 -1.801256239414215088e-01 -2.931010164320468903e-02 -3.684225678443908691e-02 1.028815805912017822e-01 4.932351410388946533e-01 4.972377419471740723e-02 -2.420998960733413696e-01 8.365383744239807129e-02 -1.178261041641235352e-01 -1.150595247745513916e-01 -2.937215380370616913e-02 2.085987851023674011e-02 7.032349705696105957e-02 1.366108953952789307e-01 -2.904563769698143005e-02 -5.468763411045074463e-02 -1.947871297597885132e-01 1.086830161511898041e-02 1.544167995452880859e-01 4.170112013816833496e-01 -1.714323181658983231e-03 1.333476752042770386e-01 -3.488266468048095703e-02 -1.046151220798492432e-01 -2.309341728687286377e-01 -3.219027817249298096e-01
-6.815657764673233032e-02 1.662142723798751831e-01 1.520195007324218750e-01 1.681964285671710968e-02 7.326456904411315918e-02 -1.884971000254154205e-02 -1.602810025215148926e-01 -8.175954222679138184e-02 1.946543529629707336e-02 -4.311073571443557739e-02 4.511441886425018311e-01 6.555840373039245605e-02 -1.592812687158584595e-01 6.595896929502487183e-02 -1.891498118638992310e-01 1.774097084999084473e-01 3.498851135373115540e-02 -2.401137202978134155e-01 -9.718641638755798340e-02 2.309280186891555786e-01 -2.754754722118377686e-01 -2.781692743301391602e-01 8.050589263439178467e-02 3.086269497871398926e-01 1.277430653572082520e-01 1.477202773094177246e-01 4.121627286076545715e-02 2.021915316581726074e-01 -8.382462710142135620e-02 -3.291077315807342529e-01 -1.515606939792633057e-01 5.933303385972976685e-02
8.250018954277038574e-02 -2.590370774269104004e-01 -7.534746546298265457e-03 1.261717528104782104e-01 1.154727637767791748e-01 -6.766440719366073608e-02 9.406436234712600708e-02 9.711345285177230835e-02 2.345740050077438354e-01 -8.347311615943908691e-02 3.394175469875335693e-01 1.931727379560470581e-01 -2.916570901870727539e-01 8.825226873159408569e-02 -1.339886784553527832e-01 6.901191920042037964e-02 1.268342435359954834e-01 -1.858096718788146973e-01 -9.220051020383834839e-02 -1.774834692478179932e-01 -1.576658934354782104e-01 -7.699550688266754150e-02 1.427777707576751709e-01 2.944343984127044678e-01 -9.466122090816497803e-02 1.044199168682098389e-01 5.476981028914451599e-02 2.499983310699462891e-01 1.595508754253387451e-01 -3.005894720554351807e-01 -3.241151869297027588e-01 -9.562064707279205322e-02
-9.388410486280918121e-03 -2.556096315383911133e-01 7.812926918268203735e-02 -7.727491855621337891e-02 1.312433332204818726e-01 -1.260847896337509155e-01 9.404961019754409790e-02 1.738903373479843140e-01 3.267813026905059814e-01 -2.397538125514984131e-01 3.465592861175537109e-01 2.748966217041015625e-01 -1.336692720651626587e-01 -7.978794723749160767e-02 -7.964239269495010376e-02 1.317925304174423218e-01 -1.145696118474006653e-01 -1.779049336910247803e-01 4.792622476816177368e-02 6.012131646275520325e-02 -2.508209347724914551e-01 -1.146579310297966003e-01 -4.380987212061882019e-02 3.897230699658393860e-02 -2.171875350177288055e-02 1.449099034070968628e-01 -1.140356361865997314e-01 2.623010277748107910e-01 6.674292031675577164e-03 -3.576552867889404297e-01 -2.816751599311828613e-01 -4.057824984192848206e-02
3.651564475148916245e-03 -9.173209220170974731e-02 -7.984920591115951538e-02 -9.106744825839996338e-02 -5.670835450291633606e-02 -1.145590003579854965e-02 1.892466396093368530e-01 1.119748428463935852e-01 3.619489073753356934e-01 -5.895690619945526123e-02 4.280141890048980713e-01 1.505904942750930786e-01 -1.746579408645629883e-01 -1.939540356397628784e-02 -2.222234457731246948e-01 8.862601220607757568e-02 -2.224686890840530396e-01 1.739825606346130371e-01 4.408049955964088440e-02 -1.284114867448806763e-01 -3.165917694568634033e-01 -4.837141185998916626e-02 2.703366056084632874e-02 1.490803956985473633e-01 8.549464493989944458e-02 8.129478991031646729e-02 -1.797081157565116882e-02 2.073365002870559692e-01 6.653165817260742188e-02 -3.957684338092803955e-01 -2.337767183780670166e-01 -8.125261403620243073e-03
3.164218068122863770e-01 -1.207220926880836487e-02 -5.636903271079063416e-02 1.317158490419387817e-01 -7.047805935144424438e-02 -2.624242305755615234e-01 -5.069259926676750183e-02 -1.394731402397155762e-01 -1.274179816246032715e-01 -9.873377531766891479e-02 2.701033353805541992e-01 1.120651513338088989e-01 -2.191890627145767212e-01 6.135084480047225952e-02 -1.865758448839187622e-01 1.360121071338653564e-01 1.090231889975257218e-04 2.575234975665807724e-03 -7.399918884038925171e-02 1.414237022399902344e-01 -7.456904649734497070e-02 -6.879322975873947144e-02 -3.918326497077941895e-01 -1.006699725985527039e-01 2.764557600021362305e-01 9.672510623931884766e-02 -1.509762108325958252e-01 3.568595051765441895e-01 -6.560125201940536499e-02 -2.399323284626007080e-01 -2.257851511240005493e-01 1.360654383897781372e-01
-3.723395615816116333e-02 -1.447886079549789429e-01 -3.157430142164230347e-02 -1.265877783298492432e-01 4.696159064769744873e-01 1.333961784839630127e-01 -2.120289206504821777e-01 -6.416656821966171265e-02 4.688577651977539062e-01 2.428476810455322266e-01 3.217706382274627686e-01 -1.901258528232574463e-02 3.170665726065635681e-02 -2.495237998664379120e-02 6.784745305776596069e-02 -6.780897825956344604e-02 1.548497565090656281e-02 1.739039272069931030e-01 -1.904448308050632477e-02 7.260932028293609619e-02 4.328903451096266508e-04 1.533339917659759521e-01 -1.227555274963378906e-01 2.965303137898445129e-02 1.421775221824645996e-01 2.199857383966445923e-01 -1.412652730941772461e-01 1.010396480560302734e-01 1.251445710659027100e-01 -2.275445312261581421e-01 -1.876895576715469360e-01 5.173552781343460083e-02
-3.102058172225952148e-02 7.280733902007341385e-03 -1.923594921827316284e-01 2.567910254001617432e-01 2.509958446025848389e-01 -1.804888099431991577e-01 -1.974593549966812134e-01 -2.688355445861816406e-01 1.573039442300796509e-01 2.919069305062294006e-02 -1.250535398721694946e-01 -8.934759348630905151e-02 -2.292971760034561157e-01 -9.636458009481430054e-02 -2.890471220016479492e-01 7.813698798418045044e-02 -2.095451205968856812e-01 7.901759818196296692e-03 -2.632703483104705811e-01 -5.577546358108520508e-02 4.460596945136785507e-03 -1.706727966666221619e-02 -6.579747796058654785e-02 1.023740917444229126e-01 4.138301126658916473e-03 1.614661812782287598e-01 -2.389420717954635620e-01 1.296418607234954834e-01 -2.180052455514669418e-03 -2.840670645236968994e-01 -3.031625151634216309e-01 -2.904445827007293701e-01
-1.604812033474445343e-02 -2.846719622611999512e-01 2.799935042858123779e-01 -9.504248201847076416e-02 3.035542368888854980e-01 -1.151880770921707153e-01 5.975686013698577881e-02 1.584275253117084503e-02 2.668634951114654541e-01 1.347491294145584106e-01 1.527784764766693115e-01 1.319262832403182983e-01 -2.975864112377166748e-01 9.605553001165390015e-02 -1.895634829998016357e-01 -1.691373996436595917e-02 -5.425572395324707031e-02 3.172318637371063232e-01 -1.513657271862030029e-01 -1.440750360488891602e-01 -3.164337873458862305e-01 5.543852970004081726e-02 -1.169719099998474121e-01 -4.488498717546463013e-02 1.587497070431709290e-02 2.065792083740234375e-01 -2.843167185783386230e-01 2.229638546705245972e-01 -7.425063103437423706e-02 -7.562009990215301514e-02 -8.376049250364303589e-02 -6.530430167913436890e-03
2.703695893287658691e-01 -1.040412411093711853e-01 2.315407246351242065e-01 4.042826294898986816e-01 1.033116038888692856e-02 1.226278990507125854e-01 -1.029133982956409454e-02 -2.094513736665248871e-02 -1.319520622491836548e-01 2.307659685611724854e-01 3.434564685449004173e-03 2.959877066314220428e-02 -2.214139103889465332e-01 1.510512679815292358e-01 -2.229215204715728760e-01 -5.385579913854598999e-02 -1.425855904817581177e-01 -1.487556993961334229e-01 -1.736536324024200439e-01 1.771533042192459106e-01 1.329494565725326538e-01 -5.107579054310917854e-04 -2.141360193490982056e-01 -5.321399495005607605e-02 1.924790441989898682e-01 1.000282540917396545e-01 1.900653392076492310e-01 1.286898404359817505e-01 4.232298955321311951e-02 -3.468758165836334229e-01 -1.760060936212539673e-01 -2.532832622528076172e-01
4.044863283634185791e-01 -1.366253197193145752e-01 -1.313761919736862183e-01 2.251524478197097778e-01 9.477283805608749390e-02 -2.266451902687549591e-02 -2.327951341867446899e-01 -1.277123540639877319e-01 4.800901189446449280e-02 8.412316441535949707e-02 1.476227641105651855e-01 3.334110379219055176e-01 -1.913604438304901123e-01 -9.124430269002914429e-02 -3.371414840221405029e-01 -4.806666448712348938e-02 1.236022785305976868e-01 -8.774328976869583130e-02 -4.530901461839675903e-02 1.135371774435043335e-01 -1.183077460154891014e-03 2.875991398468613625e-03 -5.914964899420738220e-02 1.921908743679523468e-02 1.576781719923019409e-01 4.023583531379699707e-01 3.457555919885635376e-02 1.416627615690231323e-01 -6.360466033220291138e-02 1.553229391574859619e-01 -5.576264485716819763e-02 -2.922649681568145752e-01
1.997663229703903198e-01 -1.054357886314392090e-01 -8.134269714355468750e-02 9.589255601167678833e-02 5.671075731515884399e-02 8.875177800655364990e-02 -1.057499349117279053e-01 5.753853358328342438e-03 4.132136702537536621e-01 2.203132510185241699e-01 -1.691221632063388824e-02 -3.867954760789871216e-02 -3.953979611396789551e-01 5.478972941637039185e-02 -2.988089323043823242e-01 1.797263473272323608e-01 2.900124341249465942e-02 -1.719280481338500977e-01 -4.430310800671577454e-02 6.255806423723697662e-03 2.627728320658206940e-02 -2.505073845386505127e-01 -3.095242381095886230e-01 -4.974539950489997864e-02 2.582468651235103607e-02 1.592237651348114014e-01 7.416688650846481323e-02 2.666294574737548828e-01 1.774756014347076416e-01 1.363652050495147705e-01 -1.172992214560508728e-01 -2.197048962116241455e-01
1.252807825803756714e-01 -1.204668879508972168e-01 -1.740968525409698486e-01 1.853581368923187256e-01 8.838941156864166260e-02 -6.712131202220916748e-02 -2.839871942996978760e-01 -1.578526347875595093e-01 1.321036666631698608e-01 -2.905163168907165527e-01 1.025343462824821472e-01 -3.405157104134559631e-02 -1.726167052984237671e-01 -1.730331927537918091e-01 -2.255941629409790039e-01 -1.790112257003784180e-01 -1.570793092250823975e-01 1.680348068475723267e-01 -1.303672045469284058e-01 3.429353833198547363e-01 -7.866044342517852783e-02 -6.725441664457321167e-02 -2.189679294824600220e-01 9.763925522565841675e-02 -3.044915013015270233e-02 2.285638749599456787e-01 -4.514820128679275513e-02 -7.983974367380142212e-02 -5.641152709722518921e-02 -2.157323062419891357e-01 -3.720829784870147705e-01 1.599735617637634277e-01
-1.612276434898376465e-01 -2.566995918750762939e-01 6.741203367710113525e-02 -2.923927456140518188e-02 -1.142331492155790329e-02 -9.905417263507843018e-02 -4.141303300857543945e-01 -2.856372855603694916e-02 2.909230589866638184e-01 1.603114306926727295e-01 -2.250451780855655670e-02 -1.209357231855392456e-01 -3.666201829910278320e-01 -2.617997229099273682e-01 -2.267088592052459717e-01 1.841932982206344604e-01 8.596394211053848267e-02 3.292680904269218445e-02 -3.465157235041260719e-03 -1.395628452301025391e-01 -1.182992458343505859e-01 -2.215426713228225708e-01 1.219521611928939819e-01 2.788826227188110352e-01 1.737341731786727905e-01 1.952687650918960571e-01 -7.209580391645431519e-02 3.278249874711036682e-02 7.494027260690927505e-03 -1.483706980943679810e-01 -9.130433201789855957e-02 -1.342698335647583008e-01
1.592203229665756226e-01 2.573588192462921143e-01 -4.109712317585945129e-02 1.395065486431121826e-01 1.563825085759162903e-02 -1.832068562507629395e-01 1.096128020435571671e-02 3.630845574662089348e-03 -9.755492210388183594e-03 -1.663103997707366943e-01 3.956966698169708252e-01 2.055011875927448273e-02 -5.195332169532775879e-01 -1.525772958993911743e-01 -2.197536826133728027e-01 1.862189471721649170e-01 -4.066454991698265076e-02 1.323605477809906006e-01 2.745277993381023407e-02 2.102038562297821045e-01 1.148786991834640503e-01 -5.079140886664390564e-02 -2.320858687162399292e-01 1.427233070135116577e-01 7.809797767549753189e-03 1.753767281770706177e-01 -1.723544597625732422e-01 6.482158601284027100e-02 -8.803011476993560791e-02 -1.000658720731735229e-01 5.511998012661933899e-02 -2.296866625547409058e-01
-6.837146729230880737e-02 -2.101982980966567993e-01 4.647705703973770142e-02 -8.822879195213317871e-02 3.189666867256164551e-01 5.531377159059047699e-03 6.567154079675674438e-02 -2.935898303985595703e-01 3.449926078319549561e-01 1.796908527612686157e-01 -1.194540038704872131e-02 1.035394743084907532e-01 -1.697077751159667969e-01 3.008832037448883057e-01 -3.762550652027130127e-01 -3.697283938527107239e-02 -1.335555315017700195e-01 -6.584158539772033691e-02 -7.798253744840621948e-02 -5.460776854306459427e-03 -1.355725526809692383e-01 5.422067269682884216e-02 -1.129112318158149719e-01 -1.445365399122238159e-01 1.266325563192367554e-01 4.183275699615478516e-01 -1.392372399568557739e-01 5.977881327271461487e-02 -5.900978296995162964e-02 -7.197275757789611816e-02 9.971671551465988159e-02 9.294381737709045410e-02
2.342766709625720978e-02 -2.512361705303192139e-01 3.461305499076843262e-01 3.137765228748321533e-01 2.106159739196300507e-02 -3.498564660549163818e-02 -6.557936221361160278e-02 1.120984647423028946e-02 2.212025970220565796e-01 -4.332787171006202698e-02 2.899540066719055176e-01 3.077102825045585632e-02 -1.527180820703506470e-01 1.338307261466979980e-01 -2.467229217290878296e-01 4.279916882514953613e-01 -4.749254509806632996e-02 8.474319241940975189e-03 2.125034853816032410e-02 2.795022130012512207e-01 -7.847590604797005653e-04 -1.348423510789871216e-01 8.313212543725967407e-02 1.175368726253509521e-01 5.181278660893440247e-02 2.133981883525848389e-01 -1.711401492357254028e-01 -1.657670736312866211e-01 -9.927209466695785522e-02 -1.383572667837142944e-01 -1.869022697210311890e-01 4.619905725121498108e-02
4.866027459502220154e-02 -5.925197899341583252e-02 -4.279342293739318848e-02 5.876643583178520203e-02 -2.161062508821487427e-02 -1.481254100799560547e-01 -7.338328659534454346e-02 -7.573071122169494629e-02 3.251082897186279297e-01 4.325825255364179611e-03 -7.078347355127334595e-02 2.669916115701198578e-02 -7.457145303487777710e-02 5.237965658307075500e-02 -3.364289402961730957e-01 -9.490676224231719971e-02 -3.604448735713958740e-01 6.750104576349258423e-02 -1.531780958175659180e-01 1.034874990582466125e-01 -3.781829029321670532e-02 1.466459780931472778e-01 8.051166310906410217e-03 -2.282300144433975220e-01 3.084650039672851562e-01 2.068970948457717896e-01 -2.472526878118515015e-01 2.925752997398376465e-01 -4.213654622435569763e-02 -2.322791516780853271e-01 -3.592444956302642822e-01 -1.259198691695928574e-02
8.390215784311294556e-02 -3.617717325687408447e-01 -5.284659564495086670e-02 3.095418810844421387e-01 8.107733726501464844e-02 -1.720737665891647339e-01 1.681072637438774109e-02 -3.419244885444641113e-01 7.486104965209960938e-02 -7.002104073762893677e-02 1.724332720041275024e-01 2.861001193523406982e-01 -1.729021035134792328e-02 2.109957672655582428e-02 -9.547793120145797729e-02 1.771937869489192963e-02 7.408078759908676147e-02 -6.551045924425125122e-02 -7.585510611534118652e-02 -2.181999832391738892e-01 -1.245637759566307068e-01 6.712880730628967285e-02 1.114909723401069641e-01 -1.569495499134063721e-01 2.885581925511360168e-02 3.520613014698028564e-01 2.443342953920364380e-01 2.941918671131134033e-01 -1.291252821683883667e-01 -2.607577741146087646e-01 -3.951633721590042114e-02 1.841240003705024719e-02
-7.696687430143356323e-02 -1.943462193012237549e-01 1.582525074481964111e-01 -5.615027621388435364e-02 3.163702189922332764e-01 4.129589721560478210e-02 -2.124050259590148926e-01 2.130574546754360199e-02 -1.157954335212707520e-01 1.139620915055274963e-01 2.682662941515445709e-02 2.507866546511650085e-02 1.113546937704086304e-01 -1.726926863193511963e-01 -1.756245940923690796e-01 2.064137756824493408e-01 1.753610074520111084e-01 7.047089934349060059e-02 2.041298709809780121e-02 2.039762735366821289e-01 -2.010754197835922241e-01 -8.051918447017669678e-02 8.721617050468921661e-03 -5.895708873867988586e-02 -2.583685331046581268e-02 2.507845461368560791e-01 -2.295644134283065796e-01 5.140710994601249695e-02 7.795269787311553955e-02 -4.772489666938781738e-01 -3.276911377906799316e-01 -2.213388532400131226e-01
1.511428505182266235e-01 -2.431156635284423828e-01 8.752851188182830811e-02 -8.912594057619571686e-03 -2.308630570769309998e-02 -1.895045787096023560e-01 3.957813233137130737e-02 -3.183924779295921326e-02 2.332776784896850586e-01 -2.925971150398254395e-01 3.151819109916687012e-01 6.351758539676666260e-02 -2.138669937849044800e-01 2.159640006721019745e-02 -6.853470113128423691e-03 5.119858309626579285e-02 -1.654066741466522217e-01 1.025870814919471741e-01 -1.135620325803756714e-01 9.405311942100524902e-02 -1.728107035160064697e-01 -1.637172549962997437e-01 2.219415307044982910e-01 5.757558345794677734e-02 1.644270867109298706e-02 1.123650297522544861e-01 -9.660797566175460815e-02 3.705875575542449951e-01 5.842433497309684753e-02 -4.632330536842346191e-01 -1.553671211004257202e-01 -9.185959398746490479e-02
1.762354969978332520e-01 -1.346994638442993164e-01 1.187297105789184570e-01 -2.681199312210083008e-01 1.035791113972663879e-01 -1.734194159507751465e-01 2.502064965665340424e-02 1.413455009460449219e-01 2.161351442337036133e-01 1.115253642201423645e-01 4.008642435073852539e-01 -1.066953912377357483e-01 -4.233030676841735840e-01 -3.659214079380035400e-02 -1.367295831441879272e-01 1.226865798234939575e-01 -8.110114932060241699e-02 -8.849639445543289185e-02 9.631586074829101562e-02 1.621868461370468140e-01 -9.673345834016799927e-02 2.203399240970611572e-01 -1.114052608609199524e-01 5.805807560682296753e-02 -2.431573346257209778e-02 1.330761015415191650e-01 -2.587870880961418152e-02 -2.704426646232604980e-02 2.385101616382598877e-01 -2.293187230825424194e-01 -1.273062229156494141e-01 -2.980652451515197754e-01
2.922874316573143005e-02 -7.251913100481033325e-02 9.262981265783309937e-02 -5.315425992012023926e-02 9.026753716170787811e-03 -6.817165017127990723e-02 -4.465667903423309326e-02 -8.981163054704666138e-02 3.172216415405273438e-01 -4.693513363599777222e-02 3.217691481113433838e-01 1.564406454563140869e-01 -3.472575545310974121e-01 -1.921217739582061768e-01 6.712826434522867203e-03 -3.489302098751068115e-01 -1.135975345969200134e-01 -3.636770648881793022e-03 -1.235963478684425354e-01 -1.532583534717559814e-01 2.908432483673095703e-02 -2.099093049764633179e-01 -1.698495000600814819e-01 -7.542563602328300476e-03 1.975883096456527710e-01 3.609271645545959473e-01 4.177045822143554688e-02 2.834264636039733887e-01 -1.488759927451610565e-02 -1.001310199499130249e-01 -1.351143419742584229e-01 -2.284078150987625122e-01
-3.479329869151115417e-02 -6.477846205234527588e-02 1.542385518550872803e-01 -2.442618310451507568e-01 1.476435661315917969e-01 -2.575420737266540527e-01 -1.356204412877559662e-02 -5.927747115492820740e-02 3.590572997927665710e-02 -1.379036996513605118e-02 3.327195048332214355e-01 3.043897449970245361e-02 -8.576567471027374268e-02 -7.721971720457077026e-02 -2.168590128421783447e-01 -2.740304172039031982e-01 -2.158089280128479004e-01 1.076285243034362793e-01 9.513662755489349365e-02 2.661597542464733124e-02 -1.013958156108856201e-01 -2.328522801399230957e-01 -3.963535279035568237e-02 1.878235787153244019e-01 7.516599446535110474e-02 2.759492695331573486e-01 2.012971043586730957e-02 3.274041712284088135e-01 1.880545727908611298e-02 -6.523806601762771606e-02 -3.667044639587402344e-01 -2.702275216579437256e-01
-2.480809204280376434e-02 -4.808626696467399597e-02 -7.408304512500762939e-02 1.038292888551950455e-02 -7.273008674383163452e-02 -4.560637101531028748e-02 -3.284049928188323975e-01 -7.521696388721466064e-02 1.351765543222427368e-01 2.293595224618911743e-01 -4.709772020578384399e-02 -1.494301706552505493e-01 -2.756904959678649902e-01 -2.232992053031921387e-01 -3.133953511714935303e-01 1.286732256412506104e-01 -2.488747239112854004e-01 -8.661287836730480194e-03 -6.280814111232757568e-02 -9.562276303768157959e-03 -1.321219950914382935e-01 1.217136345803737640e-02 -7.981234788894653320e-02 -1.158554106950759888e-01 3.709213435649871826e-01 2.578525841236114502e-01 -3.217211663722991943e-01 3.447215631604194641e-02 -6.781486421823501587e-02 -1.884817779064178467e-01 -2.832743823528289795e-01 4.419316723942756653e-02
-1.762291193008422852e-01 8.560713380575180054e-02 6.510282307863235474e-02 2.141756117343902588e-01 -1.400448530912399292e-01 -2.586892843246459961e-01 1.278245002031326294e-01 -2.166351079940795898e-01 2.533718347549438477e-01 8.895999938249588013e-02 4.730413481593132019e-02 -1.102740019559860229e-01 -2.877287268638610840e-01 -1.383638978004455566e-01 -3.370813131332397461e-01 1.194003298878669739e-01 2.830297052860260010e-01 1.115528717637062073e-01 3.427644819021224976e-02 3.095553256571292877e-02 -4.418521746993064880e-02 -2.841792702674865723e-01 8.938145637512207031e-02 6.434401124715805054e-02 -5.035356059670448303e-02 3.596327900886535645e-01 9.517902135848999023e-02 1.018417477607727051e-01 -9.230115264654159546e-02 -2.384604960680007935e-01 -1.684312373399734497e-01 1.039441302418708801e-01
-9.781915694475173950e-02 -1.190442517399787903e-01 -2.416133284568786621e-01 -7.603380829095840454e-02 1.732994616031646729e-01 -5.585968494415283203e-02 -1.462581157684326172e-01 7.328145951032638550e-02 2.926355004310607910e-01 2.414676249027252197e-01 2.922274768352508545e-01 8.672619611024856567e-02 -3.746340870857238770e-01 8.769707055762410164e-04 -3.771334886550903320e-02 -6.505075097084045410e-02 -7.169923186302185059e-02 6.393271684646606445e-02 1.402213610708713531e-02 -4.726065695285797119e-02 -2.847971022129058838e-01 -2.229434251785278320e-01 -6.958205252885818481e-02 2.212898433208465576e-02 3.286789357662200928e-01 3.697157800197601318e-01 -5.198708176612854004e-02 9.565448760986328125e-02 2.083529904484748840e-02 -1.994279921054840088e-01 1.551284044981002808e-01 -2.599867992103099823e-02
1.360490769147872925e-01 -1.345087140798568726e-01 2.431780993938446045e-01 -9.382898360490798950e-02 2.533820569515228271e-01 8.179350756108760834e-03 5.014163255691528320e-02 2.084474116563796997e-01 3.338683545589447021e-01 -7.133688777685165405e-02 3.942461609840393066e-01 2.004315853118896484e-01 -2.157490253448486328e-01 -9.237051010131835938e-02 -6.773301213979721069e-02 -8.481155335903167725e-02 -2.396911382675170898e-01 2.282504364848136902e-02 -1.896927654743194580e-01 -2.126659639179706573e-02 -2.452811151742935181e-01 -7.914303243160247803e-02 1.130678579211235046e-01 -4.362671170383691788e-03 3.287407383322715759e-02 1.413554549217224121e-01 1.376240048557519913e-02 1.966818571090698242e-01 2.725528739392757416e-02 -3.959883451461791992e-01 -8.759584277868270874e-02 -8.607049286365509033e-02
1.479028314352035522e-01 -8.249104768037796021e-02 1.103488728404045105e-01 3.920946419239044189e-01 -6.230762228369712830e-02 -8.115734159946441650e-02 -2.085708677768707275e-01 -5.868915095925331116e-02 -3.305118530988693237e-02 1.150850728154182434e-01 1.591354459524154663e-01 -3.738188743591308594e-02 -3.478151857852935791e-01 2.300449833273887634e-02 -2.010823339223861694e-01 6.212087348103523254e-02 -1.611773222684860229e-01 -4.445591941475868225e-02 -2.039561718702316284e-01 1.805256903171539307e-01 2.332134097814559937e-01 2.945740520954132080e-02 -1.797468215227127075e-01 -8.278171718120574951e-02 3.557472229003906250e-01 6.785164773464202881e-02 -7.410956174135208130e-02 3.220169842243194580e-01 1.322263628244400024e-01 -1.728903949260711670e-01 -1.764809191226959229e-01 -1.603310704231262207e-01
-3.389765918254852295e-01 -9.919371455907821655e-02 -4.612730816006660461e-02 1.008691713213920593e-01 2.715758979320526123e-01 -4.763181507587432861e-02 7.734639197587966919e-02 1.451579183340072632e-01 6.279910355806350708e-02 2.513588666915893555e-01 4.162510931491851807e-01 2.456392943859100342e-01 -9.582687169313430786e-02 2.412935253232717514e-03 -6.239928305149078369e-02 9.155291318893432617e-02 -1.159284561872482300e-01 2.074852138757705688e-01 9.526301175355911255e-02 -3.122874163091182709e-02 1.035607885569334030e-02 -1.588357537984848022e-01 -8.999839425086975098e-03 1.510309576988220215e-01 -6.435771286487579346e-02 1.963146477937698364e-01 -2.090248763561248779e-01 2.085712999105453491e-01 -1.032600402832031250e-01 -3.098713755607604980e-01 -2.433538138866424561e-01 -1.647391170263290405e-01
-4.389604181051254272e-02 -2.613682150840759277e-01 -1.604817360639572144e-01 -1.024986356496810913e-01 -1.240661889314651489e-01 1.654089614748954773e-02 -4.514982178807258606e-02 -2.922517359256744385e-01 -5.927003547549247742e-02 1.906977593898773193e-02 1.991519480943679810e-01 1.083436906337738037e-01 -1.273093074560165405e-01 -5.046420544385910034e-02 -3.563138246536254883e-01 2.200232297182083130e-01 5.887137260288000107e-03 9.825367480516433716e-02 2.204633876681327820e-02 2.325410395860671997e-01 -1.330495029687881470e-01 -4.166153073310852051e-02 1.224425062537193298e-01 1.426840722560882568e-01 4.147525131702423096e-01 2.638964653015136719e-01 -1.709544658660888672e-01 1.303564161062240601e-01 3.015024662017822266e-01 -4.667874053120613098e-02 -1.892752647399902344e-01 -7.181664556264877319e-02
-9.084822237491607666e-02 -1.360788494348526001e-01 1.616198755800724030e-02 3.656001091003417969e-01 -9.945788234472274780e-02 -2.716932594776153564e-01 -7.490776479244232178e-02 -2.778925895690917969e-01 7.251509279012680054e-02 7.536229491233825684e-02 -1.374159902334213257e-01 -1.707864552736282349e-01 -3.294079899787902832e-01 -6.043839454650878906e-02 -2.139437794685363770e-01 9.877113252878189087e-02 -1.929237842559814453e-01 -1.663792319595813751e-02 -2.542057335376739502e-01 5.447983741760253906e-02 -1.802813261747360229e-01 -2.650713082402944565e-03 -4.337460920214653015e-02 1.639729887247085571e-01 2.658492326736450195e-01 1.772058755159378052e-01 -1.316404640674591064e-01 3.851694986224174500e-02 -5.805066227912902832e-02 -2.063986808061599731e-01 -2.955103218555450439e-01 -1.597864776849746704e-01
1.302945166826248169e-01 2.068226039409637451e-02 1.834992766380310059e-01 1.162354722619056702e-01 8.193074911832809448e-02 1.258333921432495117e-01 5.785518791526556015e-03 1.522152870893478394e-01 1.319347228854894638e-02 2.513517141342163086e-01 1.751790493726730347e-01 1.449195854365825653e-02 -2.060008794069290161e-01 5.598072707653045654e-02 -2.560926973819732666e-01 -1.719076335430145264e-01 1.257360428571701050e-01 -2.455811249092221260e-03 -3.124676644802093506e-01 2.293706089258193970e-01 -1.390842944383621216e-01 6.643535196781158447e-02 -1.490195691585540771e-01 -9.881611168384552002e-02 3.269901499152183533e-02 3.536766171455383301e-01 3.584919869899749756e-01 2.368520647287368774e-01 2.543904185295104980e-01 -2.130531966686248779e-01 4.846431687474250793e-02 -9.843347966670989990e-02
3.810368943959474564e-03 -3.119643079116940498e-04 6.005192920565605164e-02 1.562436297535896301e-02 -5.869911238551139832e-02 -3.532520234584808350e-01 -1.179693341255187988e-01 6.029621511697769165e-02 1.967378407716751099e-01 4.864849615842103958e-03 4.352054893970489502e-01 9.518834203481674194e-02 -7.763553410768508911e-02 1.059495434165000916e-01 -1.890817731618881226e-01 -1.994736194610595703e-01 -1.475114524364471436e-01 1.184956505894660950e-01 1.575766950845718384e-01 -5.861491709947586060e-02 -8.064442873001098633e-02 -1.184868514537811279e-01 -2.315524816513061523e-01 5.489675328135490417e-02 1.513034701347351074e-01 5.576016902923583984e-01 -3.046956099569797516e-02 -3.443141654133796692e-02 -3.833055123686790466e-02 -1.632620692253112793e-01 -6.209559738636016846e-02 -1.059055179357528687e-01
-1.162102818489074707e-01 -1.198123674839735031e-02 -2.764629423618316650e-01 6.919766217470169067e-02 9.383639320731163025e-03 -3.027880489826202393e-01 -1.913230866193771362e-01 -1.638743132352828979e-01 3.172454833984375000e-01 1.163667440414428711e-01 -3.380529209971427917e-02 -4.899187758564949036e-02 -1.044568791985511780e-01 -5.437518283724784851e-02 -2.862213253974914551e-01 1.402525454759597778e-01 -2.715834081172943115e-01 1.004919484257698059e-01 -1.782062053680419922e-01 -1.032056808471679688e-01 -4.668951034545898438e-03 1.444830149412155151e-01 1.772725395858287811e-02 -6.461723148822784424e-02 3.552964031696319580e-01 1.920964866876602173e-01 -5.174194648861885071e-02 5.411642044782638550e-02 -7.769117364659905434e-04 -3.342199027538299561e-01 -2.706345915794372559e-01 -1.066422909498214722e-01
-6.277448683977127075e-02 -8.988320827484130859e-03 8.317183703184127808e-02 7.693096995353698730e-02 -3.960104659199714661e-02 -1.278552711009979248e-01 -1.436529587954282761e-02 3.632124862633645535e-04 1.190159544348716736e-01 2.124196141958236694e-01 5.181851387023925781e-01 -1.008524093776941299e-02 -1.473597884178161621e-01 2.590451762080192566e-02 -2.156114578247070312e-01 -1.159576624631881714e-01 -6.487622857093811035e-02 2.208942919969558716e-02 3.808391094207763672e-02 -1.527385264635086060e-01 -1.551412418484687805e-02 5.309205874800682068e-02 -1.762242019176483154e-01 1.460846364498138428e-01 3.180841207504272461e-01 4.800379872322082520e-01 8.938349783420562744e-02 -1.819263994693756104e-01 -2.259602546691894531e-01 -1.694565862417221069e-01 -2.240490913391113281e-02 -1.299559473991394043e-01
1.291890442371368408e-01 -3.794739395380020142e-02 -2.615400850772857666e-01 3.389160931110382080e-01 2.824274450540542603e-02 -3.275468945503234863e-01 -1.767711788415908813e-01 -1.100075319409370422e-01 -1.035027280449867249e-01 3.650397807359695435e-02 2.210107445716857910e-01 -6.027159094810485840e-02 -8.869501948356628418e-02 -4.533386230468750000e-02 -2.585674226284027100e-01 -4.914168640971183777e-02 6.640402227640151978e-02 -3.182431915774941444e-03 -1.537749767303466797e-01 1.073265001177787781e-01 1.331524848937988281e-01 2.028555870056152344e-01 -1.328089982271194458e-01 -1.700036972761154175e-01 3.055302202701568604e-01 9.267280995845794678e-02 2.353397756814956665e-01 1.740235239267349243e-01 1.445808559656143188e-01 -1.282853782176971436e-01 -2.129005193710327148e-01 -2.969050407409667969e-01
-1.122212558984756470e-01 9.425907582044601440e-02 -2.412516474723815918e-01 6.759385019540786743e-02 -7.410188764333724976e-02 -2.085187137126922607e-01 -2.567308843135833740e-01 -1.851358264684677124e-01 3.310332596302032471e-01 -5.369032174348831177e-02 -3.472083434462547302e-02 -1.803562939167022705e-01 -1.191152930259704590e-01 6.727412343025207520e-02 -1.841989308595657349e-01 -2.429276704788208008e-02 -3.450813591480255127e-01 -5.391580611467361450e-02 -1.180418804287910461e-01 8.577693998813629150e-02 -1.807020604610443115e-01 -1.819823984988033772e-03 -4.020130261778831482e-02 -1.323198676109313965e-01 3.586508333683013916e-01 1.604136526584625244e-01 -9.051064960658550262e-03 1.308018863201141357e-01 4.412239044904708862e-02 -3.329322934150695801e-01 -2.703216373920440674e-01 -1.211632788181304932e-01
1.067107170820236206e-01 2.147824615240097046e-01 1.051195859909057617e-01 1.362798511981964111e-01 2.844258770346641541e-02 -2.215764224529266357e-01 -2.839874029159545898e-01 9.102134406566619873e-02 1.618711203336715698e-01 1.707904636859893799e-01 1.356925517320632935e-01 3.085296973586082458e-02 -1.091625019907951355e-01 -1.838726848363876343e-01 -1.544381827116012573e-01 -1.938442289829254150e-01 8.888255804777145386e-02 -1.425392776727676392e-01 -3.564941287040710449e-01 1.235666498541831970e-01 -2.602060437202453613e-01 1.645811796188354492e-01 -3.324879109859466553e-01 -1.393682360649108887e-01 8.352342247962951660e-02 2.986720800399780273e-01 2.277208864688873291e-01 7.243297249078750610e-02 2.700013667345046997e-02 -1.445940583944320679e-01 2.114751189947128296e-02 -1.463677138090133667e-01
3.135302569717168808e-03 -1.105401143431663513e-01 1.975276917219161987e-01 -6.352803111076354980e-02 8.522845804691314697e-02 2.134412229061126709e-01 -1.355722099542617798e-01 -1.540788263082504272e-01 4.011147096753120422e-02 -9.524711966514587402e-02 5.240595936775207520e-01 -5.755998939275741577e-02 -3.060038201510906219e-02 8.306007832288742065e-02 -3.825975060462951660e-01 3.496160730719566345e-02 6.940660625696182251e-02 -9.317688643932342529e-02 -7.992243766784667969e-02 -4.136499017477035522e-03 -1.831823587417602539e-01 -4.082319885492324829e-02 -1.730624735355377197e-01 3.172854781150817871e-01 4.731149598956108093e-02 9.834842383861541748e-02 2.210034579038619995e-01 2.978080809116363525e-01 1.542031019926071167e-01 -1.668220311403274536e-01 -3.338499739766120911e-02 -1.333911269903182983e-01
6.263279356062412262e-03 -6.341802328824996948e-02 -1.049220860004425049e-01 3.429386317729949951e-01 1.490337699651718140e-01 -2.671931684017181396e-01 -1.784030050039291382e-01 -1.394079178571701050e-01 9.878729283809661865e-02 -7.456044107675552368e-02 -3.932411223649978638e-02 -2.610540390014648438e-01 -2.622594237327575684e-01 -2.772364616394042969e-01 -1.176525428891181946e-01 1.208254471421241760e-01 -1.524659395217895508e-01 -3.696618229150772095e-02 -1.156723946332931519e-01 9.099372476339340210e-02 -2.445642799139022827e-01 -8.734064549207687378e-02 -1.312689334154129028e-01 6.358644366264343262e-02 1.401630789041519165e-01 -1.152464970946311951e-01 -1.316952407360076904e-01 2.633894085884094238e-01 1.200778260827064514e-01 -3.825801610946655273e-01 -1.133039742708206177e-01 -1.873683482408523560e-01
3.311643302440643311e-01 -8.482832461595535278e-02 -2.229136228561401367e-01 1.769724190235137939e-01 1.447109282016754150e-01 -1.081424206495285034e-01 -7.937859743833541870e-03 -1.618835479021072388e-01 1.161123961210250854e-01 -1.929887942969799042e-02 3.365043997764587402e-01 2.312896996736526489e-01 -7.921550422906875610e-02 -1.732274144887924194e-01 -4.462450146675109863e-01 -6.570250261574983597e-03 1.589323431253433228e-01 -1.797412522137165070e-02 -2.004703879356384277e-02 2.620236873626708984e-01 1.323840115219354630e-02 -2.286779694259166718e-02 8.082672953605651855e-02 3.045109286904335022e-02 1.703015714883804321e-01 3.171370923519134521e-01 1.234185397624969482e-01 7.108617573976516724e-02 8.756107836961746216e-02 1.429801881313323975e-01 -1.091166660189628601e-01 -1.857257932424545288e-01
1.457724999636411667e-02 -7.227655500173568726e-02 2.423492819070816040e-01 1.018366739153862000e-01 2.307261377573013306e-01 8.005157858133316040e-02 -5.561124905943870544e-02 -2.003971952944993973e-03 2.814211249351501465e-01 7.028023898601531982e-02 2.731940448284149170e-01 -9.987825527787208557e-03 1.594706177711486816e-01 -1.332099884748458862e-01 -2.621488869190216064e-01 -1.465992443263530731e-02 -6.991172581911087036e-02 7.734195142984390259e-02 -1.191315352916717529e-01 1.862550824880599976e-01 9.319752454757690430e-02 -2.298200130462646484e-02 2.189525961875915527e-01 4.210226237773895264e-01 2.843713462352752686e-01 2.176157385110855103e-01 1.103978082537651062e-01 -1.812626258470118046e-03 -2.720678150653839111e-01 -2.226312458515167236e-01 -7.875205576419830322e-02 -1.654288768768310547e-01
-3.543290495872497559e-02 -1.273708343505859375e-01 1.509481817483901978e-01 -1.277259588241577148e-01 3.427448868751525879e-01 -1.276115179061889648e-01 6.647010147571563721e-02 9.860007464885711670e-02 3.271277844905853271e-01 2.453986555337905884e-01 2.392129004001617432e-01 4.176468029618263245e-02 -2.151730209589004517e-01 -1.617925018072128296e-01 -2.860729098320007324e-01 2.794056013226509094e-02 -1.443066000938415527e-01 1.220672726631164551e-01 -1.603061258792877197e-01 -9.469606727361679077e-02 -2.354533821344375610e-01 5.283307656645774841e-02 -1.093118358403444290e-02 1.371791511774063110e-01 2.785636484622955322e-01 9.481795877218246460e-02 -3.411339223384857178e-01 1.795381307601928711e-01 -3.643952310085296631e-02 -1.645275801420211792e-01 -5.225113034248352051e-02 -1.868227683007717133e-02
3.327699899673461914e-01 -1.565232723951339722e-01 7.165230065584182739e-02 3.149571716785430908e-01 2.416998594999313354e-01 8.397857099771499634e-02 -2.860879004001617432e-01 -1.106723211705684662e-02 2.446627989411354065e-02 -1.789717376232147217e-01 1.020470485091209412e-01 -7.602763175964355469e-02 -5.661923065781593323e-02 -3.443141579627990723e-01 -2.383559644222259521e-01 1.223105788230895996e-01 -2.368150353431701660e-01 1.989045441150665283e-01 -2.308141626417636871e-02 1.392862349748611450e-01 -9.862198680639266968e-02 -1.233685389161109924e-01 -1.193814054131507874e-01 -9.696198254823684692e-02 -9.094886481761932373e-02 2.361629158258438110e-01 -6.101356819272041321e-02 4.551476612687110901e-02 1.023720204830169678e-01 -1.186080127954483032e-01 -3.346404433250427246e-01 -9.465173818171024323e-03
7.549285143613815308e-02 3.274935483932495117e-02 -1.042801290750503540e-01 8.416134864091873169e-02 1.560491472482681274e-01 -1.619068682193756104e-01 2.540589496493339539e-02 -3.338927328586578369e-01 2.268071919679641724e-01 -6.766047328710556030e-02 -1.611133962869644165e-01 -1.445740461349487305e-01 -1.343169510364532471e-01 -1.127109676599502563e-01 -2.802150547504425049e-01 2.259390205144882202e-01 -1.778907477855682373e-01 4.733770713210105896e-02 -2.752471864223480225e-01 8.546532131731510162e-03 4.550366476178169250e-02 3.457318991422653198e-02 -1.061577722430229187e-01 5.426743626594543457e-02 2.178922742605209351e-01 2.225820571184158325e-01 -2.097470909357070923e-01 1.453216671943664551e-01 8.874754607677459717e-02 -3.397327959537506104e-01 -3.615788519382476807e-01 -7.757152616977691650e-02
-8.981619775295257568e-02 2.119638584554195404e-02 7.351949810981750488e-02 3.366969823837280273e-01 -1.061554625630378723e-02 -1.253446787595748901e-01 2.515818737447261810e-02 5.939920619130134583e-02 3.990641608834266663e-02 -1.203998457640409470e-02 2.169929146766662598e-01 1.423539817333221436e-01 -4.078335165977478027e-01 1.942975223064422607e-01 -2.852827012538909912e-01 9.628096967935562134e-02 -1.684258729219436646e-01 2.994717471301555634e-02 -3.280471861362457275e-01 1.999264359474182129e-01 1.284023970365524292e-01 -1.004671454429626465e-01 -7.314921170473098755e-02 -1.171696186065673828e-01 1.837777718901634216e-02 2.114019542932510376e-01 3.747030496597290039e-01 1.912979781627655029e-01 1.625675559043884277e-01 -3.113683126866817474e-02 5.495934560894966125e-02 -1.181129142642021179e-01
-1.595327258110046387e-02 -6.036493554711341858e-02 1.927130273543298244e-03 -1.935406029224395752e-01 3.163731098175048828e-01 -2.610408067703247070e-01 -1.127239391207695007e-01 1.929863691329956055e-01 2.168650776147842407e-01 3.572440445423126221e-01 2.295838892459869385e-01 -4.453604668378829956e-02 -2.482699006795883179e-01 -1.529043614864349365e-01 -1.080830022692680359e-01 5.262295715510845184e-03 -1.685314625501632690e-01 1.399799585342407227e-01 1.231537237763404846e-01 -4.441874474287033081e-02 -6.113956868648529053e-02 -9.687708318233489990e-02 -1.592632383108139038e-02 8.507365733385086060e-02 5.036300793290138245e-02 2.608314752578735352e-01 -1.660971343517303467e-01 1.817506700754165649e-01 7.471270114183425903e-02 -2.932605147361755371e-01 5.364959314465522766e-02 -3.209007084369659424e-01
-1.827536970376968384e-01 -2.208528369665145874e-01 -1.657198220491409302e-01 2.614902257919311523e-01 1.971862651407718658e-02 1.155994236469268799e-01 6.822653114795684814e-02 2.404944272711873055e-03 1.220912337303161621e-01 1.254878491163253784e-01 -1.660334691405296326e-02 -7.611470669507980347e-02 -3.834078609943389893e-01 1.140361949801445007e-01 -3.177734017372131348e-01 -2.713915705680847168e-02 3.532432019710540771e-02 -2.227538973093032837e-01 -6.480827182531356812e-02 2.844180166721343994e-01 -1.155484467744827271e-02 -1.453415863215923309e-02 -1.070533767342567444e-01 -6.906115263700485229e-02 1.433833986520767212e-01 1.455139666795730591e-01 1.452012211084365845e-01 3.251850306987762451e-01 -3.481744974851608276e-02 5.634406208992004395e-02 -1.823273599147796631e-01 -3.826223015785217285e-01
8.015594445168972015e-03 -1.781602799892425537e-01 -9.776679426431655884e-02 1.193765476346015930e-01 -1.027940139174461365e-01 7.466420531272888184e-02 -2.534560114145278931e-02 1.001358497887849808e-03 2.439765185117721558e-01 7.756570726633071899e-02 4.126924872398376465e-01 -4.753620922565460205e-02 -2.474797517061233521e-01 -1.504283845424652100e-01 -1.404398530721664429e-01 7.273758202791213989e-02 -1.696798863122239709e-04 -1.563415080308914185e-01 1.220486983656883240e-01 -2.465517520904541016e-01 1.022486612200737000e-01 9.565861523151397705e-02 -3.318599760532379150e-01 2.644023001194000244e-01 -2.178118750452995300e-02 3.653325438499450684e-01 4.380485787987709045e-02 3.842905536293983459e-02 -1.371805369853973389e-01 -1.223330795764923096e-01 -2.577257752418518066e-01 -2.080390006303787231e-01
2.375475913286209106e-01 -5.743882060050964355e-02 -5.541373509913682938e-03 4.537923634052276611e-01 -2.956718578934669495e-02 -1.794005045667290688e-03 -7.194846123456954956e-02 -2.372266352176666260e-01 -1.962104290723800659e-01 7.038570940494537354e-02 3.279030919075012207e-01 -3.855318576097488403e-02 -1.531280577182769775e-01 8.516282588243484497e-02 -4.183305501937866211e-01 -1.426389068365097046e-01 -1.364392936229705811e-01 2.034999281167984009e-01 -4.831584170460700989e-02 1.440217196941375732e-01 1.547135226428508759e-02 -8.821965008974075317e-02 -7.769676297903060913e-02 -2.004815638065338135e-01 7.920494675636291504e-02 1.446788460016250610e-01 -1.926230192184448242e-01 9.815277904272079468e-02 -3.299453482031822205e-02 -2.753565311431884766e-01 2.820588275790214539e-02 -6.687161326408386230e-02
1.859216764569282532e-02 -3.375180065631866455e-01 2.128561213612556458e-02 2.507792413234710693e-01 -7.693395018577575684e-02 -1.700432747602462769e-01 1.133989915251731873e-02 3.671442344784736633e-02 1.325124353170394897e-01 1.875024586915969849e-01 4.719315171241760254e-01 2.241268157958984375e-01 -1.103662922978401184e-01 9.751546382904052734e-02 -1.812195330858230591e-01 -9.174717962741851807e-02 2.620741724967956543e-02 -5.523199215531349182e-04 -7.463882863521575928e-02 2.260301858186721802e-01 7.280459254980087280e-02 -9.316567331552505493e-02 -3.837710991501808167e-02 3.059830069541931152e-01 2.462991774082183838e-01 2.807123661041259766e-01 6.602184474468231201e-02 -1.653963513672351837e-02 3.479155898094177246e-02 5.868245661258697510e-02 -9.649539366364479065e-03 -2.866995036602020264e-01
2.699173055589199066e-02 7.697252184152603149e-02 2.746287174522876740e-02 -2.224806249141693115e-01 -3.176035359501838684e-02 -8.563728630542755127e-02 -1.714562624692916870e-02 1.104749068617820740e-01 2.504882514476776123e-01 2.743870951235294342e-02 1.785785406827926636e-01 3.241925239562988281e-01 -5.052381157875061035e-01 -1.522883176803588867e-01 -2.215846031904220581e-01 -1.381516922265291214e-02 3.079225681722164154e-02 1.823804676532745361e-01 -4.196742549538612366e-02 -1.111652031540870667e-01 3.667358681559562683e-02 1.691896170377731323e-01 -2.292942404747009277e-01 1.837502121925354004e-01 1.641132533550262451e-01 2.392153143882751465e-01 1.820666939020156860e-01 2.046275287866592407e-01 -6.037133187055587769e-02 -2.367730885744094849e-01 -9.607159346342086792e-02 -3.555107861757278442e-02
5.040550604462623596e-02 -2.259429991245269775e-01 -1.608083769679069519e-02 7.325198501348495483e-02 8.591713011264801025e-02 5.457279458642005920e-02 -1.337902992963790894e-01 3.152565956115722656e-01 1.668735146522521973e-01 -6.927713006734848022e-02 4.245779812335968018e-01 1.281786113977432251e-01 -9.748420119285583496e-02 1.113077625632286072e-01 -2.752387225627899170e-01 8.633473515510559082e-02 -2.673296034336090088e-01 -3.187425062060356140e-02 3.118482604622840881e-02 -1.991106122732162476e-01 -1.302881389856338501e-01 2.664944343268871307e-02 1.425734162330627441e-01 1.578574329614639282e-01 3.310790285468101501e-02 5.505308508872985840e-02 -5.824207887053489685e-02 2.630121409893035889e-01 1.883547008037567139e-02 -3.644515872001647949e-01 -1.643876433372497559e-01 -2.564480900764465332e-01
-1.675371639430522919e-02 -8.253799378871917725e-02 2.147067487239837646e-01 -6.800763309001922607e-02 2.255791332572698593e-03 -3.247433304786682129e-01 -9.714628756046295166e-02 -7.186152506619691849e-03 1.549391448497772217e-01 5.146035924553871155e-02 4.600658118724822998e-01 -1.342976000159978867e-02 -1.558439582586288452e-01 1.252124160528182983e-01 -2.316396236419677734e-01 -1.890324652194976807e-01 -1.771619617938995361e-01 9.824829548597335815e-02 -4.373062029480934143e-02 -3.248606622219085693e-02 1.002988219261169434e-02 -2.667717039585113525e-01 -1.099223643541336060e-01 1.750382930040359497e-01 -5.037957057356834412e-02 3.204263150691986084e-01 1.721093244850635529e-02 3.046764135360717773e-01 3.281193971633911133e-02 2.790024969726800919e-03 -2.760704457759857178e-01 -1.604654639959335327e-01
4.886323586106300354e-02 7.864230126142501831e-02 2.721075117588043213e-01 4.040979743003845215e-01 -1.490180008113384247e-02 3.370245173573493958e-02 4.518873523920774460e-03 6.526354700326919556e-02 -1.540862396359443665e-02 1.949780881404876709e-01 5.995941814035177231e-03 1.320450603961944580e-01 -2.760746777057647705e-01 -1.656593531370162964e-01 -2.133835703134536743e-01 -7.070849835872650146e-02 1.564356498420238495e-02 -1.735152751207351685e-01 -1.377133303321897984e-03 3.987714946269989014e-01 1.080998685210943222e-02 9.580238722264766693e-03 -2.922041416168212891e-01 -1.740956865251064301e-02 1.126914247870445251e-01 3.931837975978851318e-01 1.741349399089813232e-01 1.163598224520683289e-01 -2.991979196667671204e-02 -2.230025082826614380e-01 -3.218263387680053711e-02 -2.121221832931041718e-02
1.268097162246704102e-01 -5.948712304234504700e-02 -3.989735618233680725e-03 -1.707826554775238037e-01 2.767054140567779541e-01 -2.386070191860198975e-01 3.668372705578804016e-02 1.493194550275802612e-01 2.028924673795700073e-01 -9.049019962549209595e-02 2.467111945152282715e-01 2.072580009698867798e-01 -5.758645385503768921e-02 -3.210457414388656616e-02 -3.047472834587097168e-01 7.039688527584075928e-02 -5.483070015907287598e-02 1.450630575418472290e-01 -2.986519634723663330e-01 2.593473196029663086e-01 6.110141053795814514e-02 -1.181258559226989746e-01 5.921115353703498840e-02 1.069482341408729553e-01 2.642800211906433105e-01 2.106558829545974731e-01 -1.061584055423736572e-01 1.645238995552062988e-01 1.858875751495361328e-01 -2.320505119860172272e-02 -1.656443774700164795e-01 -3.323916494846343994e-01
8.127837628126144409e-02 5.695740506052970886e-02 1.760510206222534180e-01 -2.218647003173828125e-01 6.465662270784378052e-02 -9.872852265834808350e-02 -2.264434993267059326e-01 -1.179606551886536181e-04 2.174401879310607910e-01 -7.221965352073311806e-04 3.553956449031829834e-01 1.781611293554306030e-01 -2.403574138879776001e-01 -8.688602596521377563e-02 -5.057300329208374023e-01 -1.223146636039018631e-02 1.039559319615364075e-01 7.107105106115341187e-02 -6.550747901201248169e-02 -2.686139643192291260e-01 1.207901984453201294e-01 2.434148490428924561e-01 1.920623145997524261e-02 2.102584950625896454e-02 2.214563935995101929e-01 1.039216294884681702e-01 1.234134286642074585e-01 1.491629630327224731e-01 -8.699411526322364807e-03 -2.225873023271560669e-01 -6.433607637882232666e-02 -1.132480893284082413e-02
1.401207596063613892e-01 1.463124454021453857e-01 -1.285249143838882446e-01 3.508882224559783936e-01 4.804236069321632385e-02 -1.449094712734222412e-01 4.147270321846008301e-02 -5.680900812149047852e-02 -4.777346551418304443e-02 1.253215502947568893e-02 1.340809613466262817e-01 -1.704812943935394287e-01 -1.013022884726524353e-01 1.033166944980621338e-01 -2.795572578907012939e-01 -2.576849162578582764e-01 -1.125529501587152481e-02 1.644227206707000732e-01 -1.913911700248718262e-01 2.285785973072052002e-01 1.388179212808609009e-01 -6.121608894318342209e-03 -2.238545119762420654e-01 4.783927649259567261e-02 3.822177946567535400e-01 1.889782249927520752e-01 2.007776200771331787e-01 1.332197934389114380e-01 5.478668585419654846e-02 -3.505768775939941406e-01 -1.464057415723800659e-01 3.379330411553382874e-02
-4.191981256008148193e-02 -2.107962667942047119e-01 -1.474229153245687485e-02 5.027313902974128723e-02 3.884146455675363541e-03 -3.138016536831855774e-02 -1.842224150896072388e-01 2.262798696756362915e-01 1.429591178894042969e-01 -1.382556259632110596e-01 3.797982037067413330e-01 1.085129380226135254e-01 -1.697386652231216431e-01 1.183483004570007324e-01 -8.804322779178619385e-02 -3.388459384441375732e-01 2.096498617902398109e-03 1.611145585775375366e-01 2.161175161600112915e-01 1.412324607372283936e-01 -7.083875685930252075e-02 -4.362036474049091339e-03 1.744474023580551147e-01 1.361981034278869629e-01 1.740936040878295898e-01 3.850733041763305664e-01 1.326604783535003662e-01 2.319834083318710327e-01 7.534152269363403320e-02 -1.888658553361892700e-01 -2.522365748882293701e-01 4.851409792900085449e-02
1.349382847547531128e-01 -5.824002251029014587e-02 -3.351084142923355103e-02 8.850378543138504028e-02 4.514399915933609009e-02 -1.334285438060760498e-01 -1.338930875062942505e-01 1.364067792892456055e-01 1.957607716321945190e-01 -1.052993349730968475e-02 2.165710180997848511e-01 -4.380739701446145773e-04 -4.783396720886230469e-01 3.760423958301544189e-01 -2.719953060150146484e-01 2.432248368859291077e-02 4.636894538998603821e-02 8.306571841239929199e-02 6.531020160764455795e-03 5.313897877931594849e-02 -1.191900372505187988e-01 7.608084380626678467e-02 -1.607323586940765381e-01 1.567827463150024414e-01 1.896425783634185791e-01 5.824854224920272827e-02 -9.615709632635116577e-02 3.762999773025512695e-01 -1.673397719860076904e-01 -1.385654360055923462e-01 1.395931243896484375e-01 -2.090968191623687744e-01
1.031198073178529739e-02 1.053465530276298523e-01 -1.957025080919265747e-01 1.344732642173767090e-01 -6.552995741367340088e-02 -1.647007018327713013e-01 -9.006807208061218262e-02 -3.256032615900039673e-02 2.573701441287994385e-01 1.216410025954246521e-01 -6.551654636859893799e-02 -1.355295032262802124e-01 -2.327096462249755859e-01 -9.466978162527084351e-02 -4.288551211357116699e-01 1.897191405296325684e-01 -1.897704005241394043e-01 6.735768914222717285e-02 -1.252982765436172485e-01 -1.105303615331649780e-01 5.843762308359146118e-03 8.314582705497741699e-02 -5.431100726127624512e-02 1.064114198088645935e-01 3.725350797176361084e-01 2.297142446041107178e-01 -1.640785634517669678e-01 8.626127988100051880e-02 4.861054196953773499e-02 -3.149084150791168213e-01 -2.145134508609771729e-01 -2.048184126615524292e-01
1.263943165540695190e-01 5.774509906768798828e-02 1.007200684398412704e-02 8.728028833866119385e-02 -4.375997185707092285e-02 -1.525895893573760986e-01 -1.226739734411239624e-01 -2.063405364751815796e-01 1.410617679357528687e-01 -7.121036760509014130e-03 1.948790699243545532e-01 -8.290062844753265381e-02 -4.786714613437652588e-01 -1.016109809279441833e-02 -1.784870922565460205e-01 2.848741598427295685e-02 -1.302860379219055176e-01 -1.091146692633628845e-01 4.589075967669487000e-02 1.016952190548181534e-02 1.337323337793350220e-01 1.109054591506719589e-02 -3.681980967521667480e-01 -1.769439131021499634e-01 1.687649041414260864e-01 3.098982870578765869e-01 2.405989542603492737e-02 -1.515547633171081543e-01 -2.516528367996215820e-01 -6.912403553724288940e-02 -3.425046429038047791e-02 -3.607290983200073242e-01
4.268738627433776855e-02 1.984203420579433441e-02 -1.624679118394851685e-01 1.853048503398895264e-01 -7.438959181308746338e-02 -8.747506141662597656e-02 -1.555050015449523926e-01 -1.637799590826034546e-01 3.446061313152313232e-01 1.478357762098312378e-01 -1.664032191038131714e-01 -1.127614006400108337e-01 -1.779901981353759766e-01 5.503442510962486267e-02 -4.695250093936920166e-01 7.788002490997314453e-02 -2.139691561460494995e-01 2.656748145818710327e-02 -1.957423239946365356e-02 -1.594286859035491943e-01 -1.348801404237747192e-01 7.187219336628913879e-03 -6.190931797027587891e-02 -4.623161628842353821e-03 3.151390850543975830e-01 3.010267615318298340e-01 -6.428288668394088745e-02 9.898851811885833740e-02 4.983429983258247375e-02 -1.946351379156112671e-01 -2.900616228580474854e-01 8.869160711765289307e-02
2.013723254203796387e-01 -1.413494646549224854e-01 1.332125365734100342e-01 5.121671780943870544e-02 2.604179084300994873e-01 -1.260088086128234863e-01 -1.160864681005477905e-01 2.635429799556732178e-01 5.240115523338317871e-02 -9.889856725931167603e-02 3.130469024181365967e-01 7.093980908393859863e-02 -3.866745233535766602e-01 2.145040631294250488e-01 -3.860225975513458252e-01 8.755428716540336609e-03 1.913555860519409180e-01 4.137325659394264221e-02 -1.120700091123580933e-01 -1.073204576969146729e-01 -3.522454574704170227e-02 -6.775299459695816040e-02 -1.657396107912063599e-01 2.214569598436355591e-01 5.033761635422706604e-02 1.872876882553100586e-01 -1.923765987157821655e-01 2.137534618377685547e-01 2.933960035443305969e-02 -1.535645574331283569e-01 -4.237105697393417358e-02 3.160979226231575012e-02
1.325329244136810303e-01 -1.142494231462478638e-01 -6.641973555088043213e-02 2.381315529346466064e-01 7.654801756143569946e-02 1.555759087204933167e-02 -1.729790866374969482e-01 -1.864898651838302612e-01 -1.070780605077743530e-01 -1.116966009140014648e-01 3.150007128715515137e-01 2.554132938385009766e-01 -1.722666472196578979e-01 1.728406846523284912e-01 -3.499674201011657715e-01 3.923485800623893738e-02 -9.475434571504592896e-02 -3.076639473438262939e-01 -8.954352140426635742e-02 1.278379708528518677e-01 1.349809616804122925e-01 -6.154587864875793457e-02 -1.874460726976394653e-01 -1.210122853517532349e-01 3.318045986816287041e-03 1.532687246799468994e-01 2.631784379482269287e-01 3.749948143959045410e-01 2.308620139956474304e-03 -1.483477354049682617e-01 6.587214767932891846e-02 -7.727143168449401855e-02
-2.230578958988189697e-01 1.467976868152618408e-01 9.311249852180480957e-02 1.397528797388076782e-01 8.977312594652175903e-02 -3.335116803646087646e-02 -1.765445806086063385e-02 2.165526896715164185e-01 -1.298980563879013062e-01 1.658233553171157837e-01 3.638341426849365234e-01 2.503755688667297363e-01 -3.046969473361968994e-01 1.470167469233274460e-02 -1.651367843151092529e-01 1.274151653051376343e-01 -1.147180870175361633e-01 5.934156104922294617e-02 -3.177067935466766357e-01 -1.331876683980226517e-02 -7.979170978069305420e-02 -7.728910446166992188e-02 -5.198943242430686951e-02 3.449821472167968750e-02 -1.854153126478195190e-01 4.678281545639038086e-01 -6.072879582643508911e-02 -1.425040364265441895e-01 1.453437507152557373e-01 -1.287885457277297974e-01 -1.303463429212570190e-01 -4.639516025781631470e-02
-1.118956226855516434e-02 -3.834550082683563232e-01 1.238784492015838623e-01 3.672546148300170898e-01 7.246317714452743530e-02 -5.890178307890892029e-02 -2.714279890060424805e-01 -3.998229205608367920e-01 1.946739107370376587e-01 -8.153231814503669739e-03 2.484107017517089844e-01 9.922800213098526001e-02 -1.976005584001541138e-01 -1.659285277128219604e-02 -6.751196086406707764e-02 2.445696592330932617e-01 -7.489121705293655396e-02 -8.854226022958755493e-02 1.066722720861434937e-02 9.005621820688247681e-02 2.131509780883789062e-01 2.056137174367904663e-01 -1.093153804540634155e-01 2.302264422178268433e-01 -1.240518223494291306e-02 1.049720589071512222e-02 -2.486415579915046692e-02 -1.142600737512111664e-02 1.991214975714683533e-02 -3.868871182203292847e-02 -2.518795430660247803e-01 -8.040612190961837769e-02
-1.288278028368949890e-02 8.171004056930541992e-02 -1.997222155332565308e-01 1.230538487434387207e-01 5.741564184427261353e-02 -1.320542246103286743e-01 2.150645479559898376e-02 -2.419324815273284912e-01 2.327526211738586426e-01 -8.533181995153427124e-02 -3.656908124685287476e-02 -1.532953083515167236e-01 -1.728890538215637207e-01 -2.422114461660385132e-01 -2.287294268608093262e-01 3.624240309000015259e-02 -2.490364611148834229e-01 3.933315724134445190e-02 -2.832960486412048340e-01 -2.034016884863376617e-02 -8.204396069049835205e-02 -1.323893219232559204e-01 -1.491722613573074341e-01 8.027252554893493652e-02 2.329293489456176758e-01 2.018269300460815430e-01 -2.500697076320648193e-01 4.173339530825614929e-02 6.654927134513854980e-02 -4.099813997745513916e-01 -2.743365466594696045e-01 -1.602694988250732422e-01
-1.310207545757293701e-01 2.374936938285827637e-01 1.820725500583648682e-01 2.945372462272644043e-01 1.408263891935348511e-01 1.305398344993591309e-01 6.377785466611385345e-04 -5.977076361887156963e-04 8.963799476623535156e-02 1.496792733669281006e-01 1.732328534126281738e-01 -5.209056660532951355e-02 -2.787498831748962402e-01 -4.235265031456947327e-02 -2.369511425495147705e-01 -1.777972653508186340e-02 1.018129959702491760e-01 -1.408516764640808105e-01 -3.206307440996170044e-02 2.803866565227508545e-01 -5.816382169723510742e-02 1.907500624656677246e-02 -1.730153858661651611e-01 1.272789090871810913e-01 1.433066576719284058e-01 4.524650871753692627e-01 2.649680972099304199e-01 2.250825315713882446e-01 1.164707690477371216e-01 -1.027841493487358093e-01 1.412145942449569702e-01 -1.435299217700958252e-01
5.559628456830978394e-02 -3.248502612113952637e-01 -6.899585574865341187e-02 -1.026102155447006226e-01 3.156725466251373291e-01 1.753885298967361450e-01 -9.535139054059982300e-02 -9.446378052234649658e-02 4.191702976822853088e-02 1.533139050006866455e-01 3.377394983544945717e-03 -7.851374894380569458e-02 -1.917505450546741486e-02 -1.893813014030456543e-01 -1.768609732389450073e-01 2.371274083852767944e-01 -1.877412199974060059e-02 -6.961809843778610229e-02 -2.583955228328704834e-01 1.967459917068481445e-02 -1.434571146965026855e-01 3.346088156104087830e-02 1.165158748626708984e-01 -5.838062241673469543e-02 1.878610402345657349e-01 9.893187135457992554e-02 2.640517652034759521e-01 6.239266134798526764e-03 1.488882750272750854e-01 -3.974052667617797852e-01 9.097730368375778198e-02 -3.977825939655303955e-01
1.969286948442459106e-01 -3.641986474394798279e-02 -5.633119866251945496e-02 1.409528255462646484e-01 -6.961338222026824951e-02 -2.236093133687973022e-01 5.134747177362442017e-02 -3.126526176929473877e-01 -6.743424385786056519e-02 -8.838771842420101166e-03 3.315009176731109619e-01 5.248869210481643677e-02 -3.070757985115051270e-01 2.159483358263969421e-02 -1.657979786396026611e-01 3.481470793485641479e-02 -8.501777052879333496e-02 2.000740356743335724e-02 -1.102408170700073242e-01 2.125667929649353027e-01 -2.049710303544998169e-01 -1.014685407280921936e-01 -3.295294940471649170e-01 -2.194291055202484131e-01 1.108772531151771545e-01 1.480263322591781616e-01 3.306167721748352051e-01 2.776240110397338867e-01 -1.763213276863098145e-01 -7.592105120420455933e-02 -9.561515599489212036e-02 -1.681202650070190430e-02
-8.960251510143280029e-02 -1.907478719949722290e-01 2.355160191655158997e-03 2.043257802724838257e-01 1.938777863979339600e-01 -2.688989639282226562e-01 1.353954672813415527e-01 3.380345702171325684e-01 1.093947514891624451e-01 -1.093762665987014771e-01 1.607976257801055908e-01 -2.435016678646206856e-03 6.768395006656646729e-02 -1.647527962923049927e-01 -2.366223782300949097e-01 1.055657491087913513e-02 -3.812584877014160156e-01 -3.538261353969573975e-02 -9.365291148424148560e-02 3.711508214473724365e-01 -3.273126482963562012e-02 1.414010971784591675e-01 3.184377029538154602e-02 -2.290887534618377686e-01 2.307321280241012573e-01 2.299559414386749268e-01 1.201132871210575104e-02 1.574817597866058350e-01 -1.198232844471931458e-01 -9.163103997707366943e-02 -9.273603558540344238e-02 -6.007075682282447815e-02
8.338192477822303772e-03 8.683772385120391846e-02 -2.405408471822738647e-01 2.706900238990783691e-01 1.968565881252288818e-01 5.550230853259563446e-03 -3.364433941897004843e-04 -2.281480878591537476e-01 1.226142719388008118e-01 -4.791138321161270142e-02 -1.677735000848770142e-01 -5.171762034296989441e-02 -2.400944828987121582e-01 -1.837477535009384155e-01 -2.553970813751220703e-01 8.162940293550491333e-02 -2.413849830627441406e-01 5.374660031520761549e-05 -2.816565334796905518e-01 1.238563563674688339e-02 -1.487406194210052490e-01 -2.435760013759136200e-02 -1.275425106287002563e-01 1.076322123408317566e-01 5.918783694505691528e-02 2.703032493591308594e-01 -2.043480426073074341e-01 3.882358549162745476e-03 -9.438824839890003204e-03 -3.756414651870727539e-01 -2.603286206722259521e-01 -2.081912457942962646e-01
1.695160865783691406e-01 8.953268080949783325e-02 -1.565678119659423828e-01 -7.532712072134017944e-02 1.498139556497335434e-02 8.966218680143356323e-03 -1.783200055360794067e-01 6.050814688205718994e-02 -7.350350171327590942e-02 2.827938497066497803e-01 4.219440519809722900e-01 2.441803961992263794e-01 -1.254266202449798584e-01 -4.090992361307144165e-02 -3.249337673187255859e-01 1.900628954172134399e-01 1.233371123671531677e-01 7.028236985206604004e-02 -3.877667337656021118e-02 1.522461473941802979e-01 1.676096320152282715e-01 1.828747056424617767e-02 -8.276064693927764893e-02 -4.632822424173355103e-02 -6.275036931037902832e-02 -1.350278556346893311e-01 2.597714364528656006e-01 2.939558029174804688e-01 1.003977283835411072e-02 -3.829239308834075928e-01 -9.903531521558761597e-02 1.706516742706298828e-02
-1.274307519197463989e-01 -1.874138116836547852e-01 -2.021034248173236847e-02 1.229325830936431885e-01 3.461493551731109619e-01 -1.059397161006927490e-01 -5.510786175727844238e-02 1.714924126863479614e-01 4.091706499457359314e-02 5.637120082974433899e-02 -1.558189839124679565e-02 8.697373420000076294e-02 -1.582854986190795898e-01 -4.350766073912382126e-03 -3.889641463756561279e-01 5.466973781585693359e-02 -7.798940688371658325e-02 8.972901105880737305e-02 1.134804636240005493e-01 1.645646244287490845e-01 -4.354062303900718689e-02 6.613126397132873535e-02 -2.399197816848754883e-01 3.123582899570465088e-01 2.060230076313018799e-01 5.107989534735679626e-02 4.485452473163604736e-01 2.507007122039794922e-01 -1.157051026821136475e-01 -1.310746371746063232e-01 -4.374868050217628479e-02 1.433231979608535767e-01
1.938698627054691315e-02 -9.458228945732116699e-02 6.031435355544090271e-02 3.139763772487640381e-01 5.264390632510185242e-02 -9.759167581796646118e-02 6.472510751336812973e-03 1.362140662968158722e-02 -7.230170071125030518e-02 2.655136957764625549e-02 3.028672337532043457e-01 7.186497002840042114e-02 -3.732883632183074951e-01 1.943688541650772095e-01 -2.701223194599151611e-01 1.948763616383075714e-02 -3.100894158706068993e-03 -5.190917849540710449e-02 -6.826982647180557251e-02 1.728972792625427246e-01 2.110534906387329102e-01 -1.544964015483856201e-01 -2.770210206508636475e-01 -9.033437073230743408e-02 -4.508043825626373291e-02 2.522431910037994385e-01 1.371350735425949097e-01 4.401957392692565918e-01 7.789019146002829075e-04 6.206945702433586121e-02 -1.854999214410781860e-01 -1.247750222682952881e-01
1.266686171293258667e-01 -1.473239213228225708e-01 4.202428087592124939e-02 2.631805837154388428e-01 3.843095898628234863e-02 -1.752098947763442993e-01 -1.252552419900894165e-01 1.907828152179718018e-01 1.626587659120559692e-01 2.426548488438129425e-02 4.459520876407623291e-01 1.416418850421905518e-01 -2.264938801527023315e-01 -1.043377667665481567e-01 -1.970168948173522949e-01 -1.717248260974884033e-01 1.985403448343276978e-01 9.922691434621810913e-02 2.031428273767232895e-03 2.730119228363037109e-01 2.092391252517700195e-02 -1.343607455492019653e-01 1.252537816762924194e-01 1.441956311464309692e-01 -8.127502165734767914e-03 4.304524958133697510e-01 -1.307255625724792480e-01 -3.264804556965827942e-02 -1.201703958213329315e-02 -8.336420357227325439e-02 1.159567292779684067e-02 -2.024122923612594604e-01
2.218772284686565399e-02 9.611187130212783813e-02 -1.950050443410873413e-01 1.872240453958511353e-01 1.427816897630691528e-01 4.745272919535636902e-02 -4.755021631717681885e-02 -3.583787083625793457e-01 2.233364284038543701e-01 -1.014435216784477234e-01 -8.910071849822998047e-02 -1.410729587078094482e-01 -2.975828945636749268e-01 -2.231222987174987793e-01 -2.160087376832962036e-01 2.186361700296401978e-03 -1.667495518922805786e-01 6.990510225296020508e-02 -3.570438325405120850e-01 -2.588766068220138550e-02 -3.187288343906402588e-02 -6.463493406772613525e-02 -8.854753524065017700e-02 6.185485050082206726e-02 7.920699566602706909e-02 1.645767539739608765e-01 -9.730112552642822266e-02 1.016023680567741394e-01 -3.347761183977127075e-02 -4.097103178501129150e-01 -1.712488681077957153e-01 -2.483536899089813232e-01
2.244034856557846069e-01 -7.619864493608474731e-02 1.168555915355682373e-01 2.414214611053466797e-01 3.493392467498779297e-01 -1.925415843725204468e-01 -1.932720690965652466e-01 -1.748488470911979675e-02 1.411830037832260132e-01 -2.465340681374073029e-02 4.454108700156211853e-02 -2.300931960344314575e-01 -1.803220510482788086e-01 -1.069929227232933044e-01 -2.874730229377746582e-01 -2.143617570400238037e-01 -8.115291595458984375e-02 1.601128280162811279e-02 -8.402137458324432373e-02 -1.053705960512161255e-01 -1.915800273418426514e-01 3.179100342094898224e-03 -1.009969413280487061e-01 -2.526388466358184814e-01 3.965327441692352295e-01 -1.001629829406738281e-01 -5.480737239122390747e-02 1.952523887157440186e-01 1.175881363451480865e-02 -1.520934551954269409e-01 -2.416501045227050781e-01 3.601179644465446472e-02
-2.033030800521373749e-02 -6.112677976489067078e-02 1.436059176921844482e-01 -3.036687336862087250e-02 4.316312447190284729e-02 7.509307563304901123e-02 7.511746138334274292e-03 -5.953371152281761169e-02 4.273243248462677002e-02 1.341356635093688965e-01 2.425477206707000732e-01 1.692736893892288208e-01 -9.296005219221115112e-02 2.260881066322326660e-01 -8.517267182469367981e-03 9.900221228599548340e-02 -4.286104068160057068e-02 6.334996223449707031e-02 -1.239425465464591980e-01 1.351666897535324097e-01 -1.383441537618637085e-01 -2.629181444644927979e-01 6.359826028347015381e-02 3.400377631187438965e-01 -3.148065181449055672e-03 3.124548494815826416e-01 1.995938122272491455e-01 1.721254289150238037e-01 3.834308087825775146e-01 -4.616210162639617920e-01 -1.055383905768394470e-01 -2.231678739190101624e-02
-6.653639487922191620e-03 4.734819754958152771e-02 -6.589190661907196045e-02 -1.543369591236114502e-01 4.667075723409652710e-02 -9.551161527633666992e-02 -1.944347284734249115e-02 1.979473233222961426e-01 3.456933498382568359e-01 2.075573801994323730e-02 2.682721018791198730e-01 1.718311011791229248e-01 -1.882116198539733887e-01 -2.175708562135696411e-01 -1.300054881721735001e-02 9.178664535284042358e-02 -6.391917169094085693e-02 -2.088415920734405518e-01 -2.421207278966903687e-01 -7.175333797931671143e-02 -2.061186581850051880e-01 -1.113776415586471558e-01 -1.584645733237266541e-02 -3.413302451372146606e-02 1.528842598199844360e-01 2.845700681209564209e-01 -1.799279265105724335e-02 2.087093889713287354e-01 -1.424270682036876678e-02 -4.485768377780914307e-01 1.050378978252410889e-01 -2.782690227031707764e-01
-6.043176352977752686e-02 -1.014781668782234192e-01 -2.494803667068481445e-01 3.288996592164039612e-02 4.140196368098258972e-02 7.043228298425674438e-02 -2.116212993860244751e-01 -1.564769595861434937e-01 4.012179374694824219e-02 2.814184427261352539e-01 1.692299693822860718e-01 -5.745172873139381409e-02 -1.868421137332916260e-01 -2.080409377813339233e-01 -4.594294130802154541e-01 2.393102347850799561e-01 -4.848970845341682434e-02 1.334350258111953735e-01 6.297240406274795532e-02 1.280925124883651733e-01 -2.433601617813110352e-01 -8.259885013103485107e-03 9.674012660980224609e-02 -1.812096536159515381e-01 3.134448826313018799e-01 3.312482237815856934e-01 -1.575413197278976440e-01 4.559747874736785889e-02 -5.875182151794433594e-02 3.697328269481658936e-02 -2.200705558061599731e-02 -7.287829369306564331e-02
2.687831409275531769e-02 -2.927207350730895996e-01 2.764934599399566650e-01 -6.480459868907928467e-02 5.237278342247009277e-02 1.590874642133712769e-01 1.771914809942245483e-01 2.671058177947998047e-01 3.420243263244628906e-01 7.170285284519195557e-02 3.143888413906097412e-01 6.437250226736068726e-02 -2.398270368576049805e-01 -1.288922429084777832e-01 8.091067522764205933e-02 2.736160904169082642e-02 -6.490458548069000244e-02 1.286732107400894165e-01 -4.729995131492614746e-02 -7.835373282432556152e-03 -4.269804432988166809e-02 -1.471456736326217651e-01 -1.639464795589447021e-01 8.328598737716674805e-02 1.373774111270904541e-01 2.220721095800399780e-01 1.517447978258132935e-01 4.132553562521934509e-02 3.052936401218175888e-03 -4.037868678569793701e-01 -2.434583008289337158e-01 3.517640288919210434e-03
-1.558920443058013916e-01 -1.601911336183547974e-01 9.330350160598754883e-02 -1.279258579015731812e-01 4.467450976371765137e-01 1.862362213432788849e-02 -1.050996556878089905e-01 -4.303788393735885620e-02 -1.638744622468948364e-01 5.451237037777900696e-02 1.421737819910049438e-01 1.448095403611660004e-02 -4.985187202692031860e-02 -1.545654237270355225e-01 -1.425712741911411285e-02 1.690710186958312988e-01 8.780875243246555328e-03 -4.843646194785833359e-03 -1.219370663166046143e-01 1.962959021329879761e-01 -1.116441711783409119e-01 -1.733414530754089355e-01 6.105991825461387634e-02 4.632407054305076599e-02 1.724530309438705444e-01 7.198286801576614380e-02 -1.738011389970779419e-01 -8.666815701872110367e-04 2.284144312143325806e-01 -5.176903605461120605e-01 -3.457227647304534912e-01 -3.016731003299355507e-03
-6.347329169511795044e-02 1.653945595026016235e-01 -2.862817049026489258e-01 1.594588160514831543e-01 -4.602253064513206482e-02 -1.738547235727310181e-01 -1.041879206895828247e-01 -2.120358794927597046e-01 1.719364970922470093e-01 1.563775092363357544e-01 2.786640077829360962e-02 -7.372549176216125488e-02 -7.163020968437194824e-02 -1.641874611377716064e-01 -3.992594778537750244e-01 1.218357756733894348e-01 -2.612022459506988525e-01 4.030617326498031616e-02 -1.931404471397399902e-01 -7.929593324661254883e-02 -1.219218298792839050e-01 -2.475396543741226196e-02 4.173719510436058044e-02 -1.361055076122283936e-01 2.105993926525115967e-01 3.262087702751159668e-01 -2.264167517423629761e-01 2.045326232910156250e-01 -2.744739502668380737e-02 -2.748044431209564209e-01 -1.768449246883392334e-01 -7.688248902559280396e-02
1.380522847175598145e-01 -1.347429603338241577e-01 -1.040281355381011963e-01 -1.602613776922225952e-01 6.762197613716125488e-02 7.626672089099884033e-02 -1.609629392623901367e-02 2.616619765758514404e-01 2.532978653907775879e-01 9.736190736293792725e-02 4.478271603584289551e-01 1.523238047957420349e-02 -5.744469538331031799e-02 -1.013763844966888428e-01 -1.501499116420745850e-01 -1.552705466747283936e-02 6.743557006120681763e-02 -5.722590535879135132e-02 -2.239645123481750488e-01 3.007643520832061768e-01 9.366983175277709961e-02 -9.844645112752914429e-02 -2.438430208712816238e-03 2.753780186176300049e-01 9.007833898067474365e-02 2.650241851806640625e-01 5.320279300212860107e-02 2.897856570780277252e-02 -1.503701973706483841e-02 -1.777613461017608643e-01 -3.276413381099700928e-01 -2.691447138786315918e-01
-1.795495748519897461e-01 -2.917922735214233398e-01 1.648554354906082153e-01 6.000741943717002869e-02 1.259489655494689941e-01 9.226879477500915527e-02 -2.116189599037170410e-01 -2.615751698613166809e-02 1.784664988517761230e-01 -4.134330525994300842e-02 2.942656278610229492e-01 -7.954502105712890625e-02 2.197476476430892944e-02 6.811918318271636963e-02 -2.945962250232696533e-01 1.987020820379257202e-01 3.040988557040691376e-02 5.050066486001014709e-02 4.346105083823204041e-02 6.504170596599578857e-02 2.218744754791259766e-01 -1.982206106185913086e-01 1.729451715946197510e-01 4.072301685810089111e-01 1.233826652169227600e-01 4.260807484388351440e-02 7.431644946336746216e-02 1.612988673150539398e-02 1.691828519105911255e-01 -3.336346149444580078e-01 -1.921004354953765869e-01 -1.749453097581863403e-01
1.371123343706130981e-01 -6.262136250734329224e-02 -5.088746920228004456e-02 7.530174404382705688e-02 9.389121085405349731e-02 -1.687899380922317505e-01 -1.035498231649398804e-01 -2.931608557701110840e-01 2.313953787088394165e-01 3.546098247170448303e-02 2.277714312076568604e-01 3.163301348686218262e-01 -2.919041179120540619e-02 -2.511146850883960724e-02 -8.642578497529029846e-03 6.366428732872009277e-02 -1.632340699434280396e-01 -2.205774337053298950e-01 -4.242043942213058472e-03 6.675938516855239868e-02 -2.876567840576171875e-01 1.413434445858001709e-01 8.244363218545913696e-02 -2.125493139028549194e-01 1.350988298654556274e-01 1.564334183931350708e-01 1.320684445090591908e-03 3.930357098579406738e-01 -1.405554413795471191e-01 -3.656918108463287354e-01 7.927324622869491577e-02 1.767639666795730591e-01
2.850194871425628662e-01 2.181750722229480743e-02 1.844280064105987549e-01 8.194407820701599121e-02 7.431980222463607788e-02 -1.411234140396118164e-01 -1.851495653390884399e-01 -2.509369254112243652e-01 -1.635254025459289551e-01 -9.918438643217086792e-02 2.722386121749877930e-01 -1.241658926010131836e-01 -7.960324734449386597e-02 -1.295692287385463715e-02 -2.390823811292648315e-01 -1.166525706648826599e-01 -2.418475225567817688e-02 1.052174195647239685e-01 -3.425070643424987793e-01 2.122319042682647705e-01 9.500468522310256958e-02 -9.073936194181442261e-02 -1.806934922933578491e-01 1.065697744488716125e-01 2.162486761808395386e-01 1.030487567186355591e-01 1.539608687162399292e-01 1.810737103223800659e-01 1.629982590675354004e-01 -3.774370551109313965e-01 -8.349195122718811035e-03 -1.823228895664215088e-01
1.128897964954376221e-01 1.239682361483573914e-01 7.506338506937026978e-02 3.210538327693939209e-01 -1.892622858285903931e-01 -5.240574828349053860e-04 -1.270195990800857544e-01 -2.823315933346748352e-02 -1.084612831473350525e-01 3.492147102952003479e-02 1.649426221847534180e-01 7.940033450722694397e-03 -2.617157399654388428e-01 -1.355636417865753174e-01 -2.158028483390808105e-01 -3.167723119258880615e-02 -2.040547691285610199e-02 -1.881204694509506226e-01 -1.839062571525573730e-01 1.150816977024078369e-01 2.723267674446105957e-01 2.252748049795627594e-02 -2.248297929763793945e-01 5.649280548095703125e-02 2.185624092817306519e-01 8.243791013956069946e-02 6.157682463526725769e-02 3.753128945827484131e-01 6.020734459161758423e-02 -3.802413046360015869e-01 -2.401044368743896484e-01 -1.391786336898803711e-01
-1.103530004620552063e-01 -3.084382042288780212e-02 6.010876968502998352e-03 5.973948538303375244e-02 1.670765131711959839e-01 1.528270840644836426e-01 9.655902534723281860e-02 8.865330368280410767e-02 2.577154636383056641e-01 4.895493760704994202e-02 3.513264358043670654e-01 1.991221308708190918e-01 -2.327838689088821411e-01 -8.334795944392681122e-03 -3.232926726341247559e-01 3.088697493076324463e-01 7.255568355321884155e-02 2.937439680099487305e-01 -1.583662778139114380e-01 1.334472745656967163e-01 -2.872855663299560547e-01 5.435665696859359741e-02 -1.973688751459121704e-01 -1.041961163282394409e-01 6.829886883497238159e-02 5.654353275895118713e-02 3.599242866039276123e-01 3.238787874579429626e-02 3.960291296243667603e-02 -5.158475786447525024e-02 -1.110347956418991089e-01 6.317099928855895996e-02
-1.891589462757110596e-01 -2.897990345954895020e-01 -5.217357724905014038e-02 1.264340579509735107e-01 2.698376178741455078e-01 -2.847905457019805908e-01 -2.534383833408355713e-01 1.604409962892532349e-01 1.155831217765808105e-01 2.207527309656143188e-01 1.033783406019210815e-01 3.255512565374374390e-02 3.302747383713722229e-02 5.024952813982963562e-02 -2.650513052940368652e-01 2.527836859226226807e-01 -1.325650066137313843e-01 -1.428459584712982178e-02 -1.645324379205703735e-01 1.130908504128456116e-01 -3.519465401768684387e-02 -4.072510823607444763e-02 -3.118722438812255859e-01 8.594688028097152710e-02 1.552010327577590942e-01 1.091433018445968628e-01 1.234702169895172119e-01 1.494643986225128174e-01 -9.791307151317596436e-02 -2.807289958000183105e-01 2.277283519506454468e-01 1.643324643373489380e-01
5.535930767655372620e-02 -1.990141570568084717e-01 -7.993085682392120361e-02 -2.063068896532058716e-01 -4.303028061985969543e-02 -9.413716197013854980e-02 -4.385820776224136353e-02 -2.348986417055130005e-01 2.625927142798900604e-02 1.978801935911178589e-01 3.607217669486999512e-01 1.413963139057159424e-01 -3.904818743467330933e-02 -1.379757970571517944e-01 -4.143176078796386719e-01 1.815887093544006348e-01 1.109706833958625793e-01 -6.918935477733612061e-02 1.196905001997947693e-01 2.252334505319595337e-01 8.433184772729873657e-02 -1.837077923119068146e-02 1.135423034429550171e-01 -1.037735119462013245e-01 -6.224538385868072510e-02 3.758916258811950684e-01 -1.395300179719924927e-01 2.145325094461441040e-01 -2.258330732583999634e-01 -2.113271690905094147e-02 -1.050777584314346313e-01 -1.974595636129379272e-01
-8.758322894573211670e-02 -2.728544771671295166e-01 5.201689898967742920e-02 -1.785753816366195679e-01 2.979667186737060547e-01 -5.384850781410932541e-03 -4.038470983505249023e-01 -3.026159405708312988e-01 7.248599082231521606e-02 1.092364788055419922e-01 1.810882538557052612e-01 -1.225036457180976868e-01 -2.585466802120208740e-01 2.185008376836776733e-01 -1.904749274253845215e-01 4.332484677433967590e-02 -1.497100945562124252e-02 -1.452121287584304810e-01 -8.137852698564529419e-02 1.529696285724639893e-01 -1.220920830965042114e-01 -2.799067199230194092e-01 -1.713125407695770264e-01 1.316048651933670044e-01 -8.486666530370712280e-02 2.251087725162506104e-01 -6.782391667366027832e-02 1.379251927137374878e-01 -2.969523146748542786e-02 -1.227657049894332886e-01 1.685616374015808105e-01 -7.034266740083694458e-02
4.229544475674629211e-02 -3.068052604794502258e-02 6.097676977515220642e-02 -1.263081282377243042e-01 3.745410144329071045e-01 2.445686757564544678e-01 -2.493439167737960815e-01 -2.223242260515689850e-02 -1.092558279633522034e-01 -6.329012662172317505e-02 1.207064762711524963e-01 1.666941330768167973e-03 -2.492398470640182495e-01 1.366830430924892426e-03 -1.691123694181442261e-01 3.587387204170227051e-01 -5.900218710303306580e-02 1.772819161415100098e-01 9.278482943773269653e-02 4.089995026588439941e-01 7.448431849479675293e-02 1.065310984849929810e-01 2.097410615533590317e-03 -1.840682923793792725e-01 6.892074644565582275e-02 2.748600542545318604e-01 9.333763271570205688e-02 7.181322574615478516e-02 1.082697287201881409e-01 -1.321599334478378296e-01 -2.570711970329284668e-01 -1.178254038095474243e-01
1.554243862628936768e-01 5.705584958195686340e-02 1.679838597774505615e-01 6.158196926116943359e-02 7.561672478914260864e-02 1.422455310821533203e-01 -3.304150402545928955e-01 -9.603223949670791626e-02 8.498653769493103027e-02 -2.241932228207588196e-02 3.025606274604797363e-01 -8.969127386808395386e-02 -3.749184310436248779e-02 4.159036651253700256e-02 -1.322718113660812378e-01 1.188246160745620728e-01 3.390997182577848434e-03 -1.845195293426513672e-01 5.614266172051429749e-02 1.533429771661758423e-01 -3.048981428146362305e-01 -1.852678805589675903e-01 -7.331453263759613037e-02 2.224419414997100830e-01 1.640144437551498413e-01 2.363140583038330078e-01 1.180154532194137573e-01 2.781993746757507324e-01 1.537730544805526733e-01 -2.687630951404571533e-01 -3.371421396732330322e-01 1.663910299539566040e-01
2.222039848566055298e-01 1.743836551904678345e-01 -1.389943901449441910e-02 7.553176581859588623e-02 3.218945488333702087e-02 4.341682791709899902e-02 -1.327063292264938354e-01 1.065821871161460876e-01 5.947430804371833801e-02 1.624768227338790894e-01 5.635314583778381348e-01 7.089461386203765869e-02 -2.741440832614898682e-01 -2.029594182968139648e-01 -2.414695471525192261e-01 -1.583162248134613037e-01 4.285993427038192749e-02 1.914731599390506744e-02 2.898996770381927490e-01 -9.125813096761703491e-02 -7.378232479095458984e-02 -5.495753139257431030e-03 -2.189105190336704254e-02 5.323874950408935547e-02 6.738317012786865234e-02 3.973173201084136963e-01 4.453445598483085632e-02 -1.090445369482040405e-01 2.447348274290561676e-02 -1.907602548599243164e-01 -4.752567037940025330e-02 -1.062684729695320129e-01
-1.611850112676620483e-01 -4.772294312715530396e-02 7.926448434591293335e-02 1.553161144256591797e-01 2.138587683439254761e-01 -4.545843303203582764e-01 -4.578079283237457275e-02 -8.353535085916519165e-02 1.114872172474861145e-01 -4.963490739464759827e-02 2.495854645967483521e-01 1.525865793228149414e-01 -1.829803735017776489e-01 1.344680488109588623e-01 -1.443940252065658569e-01 2.028149664402008057e-01 -1.819193810224533081e-01 -3.141994029283523560e-02 -6.625200808048248291e-02 2.248978167772293091e-01 1.378400027751922607e-01 -1.978341490030288696e-01 -3.284152150154113770e-01 2.692811563611030579e-02 1.166769266128540039e-01 1.602259278297424316e-02 3.745471239089965820e-01 1.236056461930274963e-01 -1.227206364274024963e-01 -1.218823641538619995e-01 -7.122004032135009766e-02 7.530991733074188232e-02
2.755408287048339844e-01 -1.810078620910644531e-01 1.562822610139846802e-01 2.812950611114501953e-01 1.987828128039836884e-02 1.715555638074874878e-01 -3.114459104835987091e-02 5.529751628637313843e-02 1.796130388975143433e-01 2.454139292240142822e-01 1.939394474029541016e-01 1.665115654468536377e-01 -1.483405381441116333e-01 -4.947774484753608704e-02 -2.029015421867370605e-01 -5.974962189793586731e-02 -9.831744432449340820e-02 -5.329565331339836121e-02 8.006163686513900757e-02 2.099687010049819946e-01 -3.215183615684509277e-01 9.912478178739547729e-02 1.914875209331512451e-01 6.705275923013687134e-02 1.721993088722229004e-01 1.037836819887161255e-02 1.887795180082321167e-01 1.923700571060180664e-01 4.183298647403717041e-01 -2.056711912155151367e-02 -7.782432436943054199e-02 -1.601187288761138916e-01
9.736724197864532471e-02 1.026875451207160950e-01 -7.577805966138839722e-02 3.231626451015472412e-01 1.429959684610366821e-01 -2.394379526376724243e-01 -1.292082518339157104e-01 -8.028794825077056885e-02 1.770944893360137939e-02 2.240462601184844971e-02 1.758798807859420776e-01 -2.833636105060577393e-01 -2.190016359090805054e-01 -1.346193104982376099e-01 -2.010656893253326416e-01 4.483771696686744690e-02 -1.753240972757339478e-01 9.857612848281860352e-02 -1.250084489583969116e-01 1.260419934988021851e-01 -3.558895289897918701e-01 5.126227159053087234e-03 -6.752708554267883301e-02 4.277092963457107544e-02 1.125766932964324951e-01 -2.341849505901336670e-01 -2.490294165909290314e-02 1.205644384026527405e-01 5.277264118194580078e-02 -2.936493754386901855e-01 -2.486054599285125732e-01 -3.313290774822235107e-01
-2.682748138904571533e-01 -1.801453717052936554e-02 -2.619189023971557617e-02 2.755062878131866455e-01 -1.882434263825416565e-02 -2.026512771844863892e-01 -8.238752186298370361e-02 -1.372326612472534180e-01 1.245300322771072388e-01 1.378298848867416382e-01 -2.647784054279327393e-01 3.303881734609603882e-02 -8.345282077789306641e-02 -5.133115127682685852e-02 -2.787537574768066406e-01 2.452982962131500244e-02 -2.260772734880447388e-01 2.253477573394775391e-01 -1.909770071506500244e-01 -1.660881005227565765e-02 -1.134602278470993042e-01 5.245386436581611633e-02 3.622956201434135437e-02 4.573452100157737732e-02 2.172382026910781860e-01 2.581836581230163574e-01 -3.430248424410820007e-02 2.175892591476440430e-01 8.359326422214508057e-02 -2.533860206604003906e-01 -3.445656597614288330e-01 -2.837308645248413086e-01
9.148359298706054688e-02 8.322937041521072388e-02 -9.237568080425262451e-02 -9.113212674856185913e-02 1.593404263257980347e-02 2.749340236186981201e-02 1.240170821547508240e-01 -9.726819396018981934e-02 2.733582258224487305e-01 2.071550041437149048e-01 4.534917771816253662e-01 7.754215039312839508e-03 -1.799494773149490356e-01 9.177923202514648438e-02 -2.202523648738861084e-01 -1.108361557126045227e-01 -2.529958188533782959e-01 -1.067458987236022949e-01 1.732060462236404419e-01 9.835840016603469849e-02 8.249118179082870483e-02 -9.569711238145828247e-02 -1.480825096368789673e-01 5.900858342647552490e-02 1.913432329893112183e-01 3.335114121437072754e-01 -1.018236503005027771e-01 2.929831109941005707e-02 -4.080388695001602173e-02 -2.409150451421737671e-01 6.190812215209007263e-02 -3.714899122714996338e-01
1.479347050189971924e-01 -8.871868252754211426e-02 1.380062103271484375e-01 -1.686490029096603394e-01 -1.071406006813049316e-01 -6.782024167478084564e-03 -8.734869211912155151e-02 -1.266392469406127930e-01 3.180112540721893311e-01 -1.475010346621274948e-02 2.660482227802276611e-01 2.542766928672790527e-01 -1.549406498670578003e-01 -1.326480507850646973e-01 -3.015061318874359131e-01 -5.459440872073173523e-02 2.941235713660717010e-02 -1.386439651250839233e-01 -4.528097063302993774e-02 -2.911037206649780273e-01 1.108009442687034607e-01 -2.986076846718788147e-02 -2.542663514614105225e-01 1.890175640583038330e-01 2.373958230018615723e-01 7.345943897962570190e-02 9.021220356225967407e-02 1.899280399084091187e-01 -5.087443068623542786e-02 -4.155125916004180908e-01 -7.124735414981842041e-02 9.264227747917175293e-02
2.657862007617950439e-01 -8.821332454681396484e-02 -1.056621223688125610e-01 1.179856434464454651e-01 8.840737491846084595e-02 -7.831936329603195190e-02 -1.949578970670700073e-01 -1.405225396156311035e-01 1.211409494280815125e-01 -3.584882318973541260e-01 -1.382017880678176880e-01 -9.832353331148624420e-03 -3.459332287311553955e-01 7.609709352254867554e-02 -1.989813446998596191e-01 1.764093786478042603e-01 -2.093989700078964233e-01 3.662643581628799438e-02 -2.032370865345001221e-01 -6.813990324735641479e-02 -2.409700118005275726e-02 -1.218568831682205200e-01 -2.771810889244079590e-01 -1.602828055620193481e-01 2.008515000343322754e-01 1.724336445331573486e-01 2.525017596781253815e-02 3.820829838514328003e-02 6.056430190801620483e-02 -4.031904935836791992e-01 -2.785901539027690887e-02 -1.340148597955703735e-01
-2.575891017913818359e-01 -3.083023726940155029e-01 4.608145356178283691e-02 1.470175981521606445e-01 1.483803540468215942e-01 -1.909027546644210815e-01 -2.388898581266403198e-01 1.144730523228645325e-01 1.249997988343238831e-01 2.877201437950134277e-01 1.432660520076751709e-01 2.239179015159606934e-01 -1.871970891952514648e-01 1.703414507210254669e-02 1.830986887216567993e-01 1.248674392700195312e-01 -2.344532757997512817e-01 1.384875029325485229e-01 -1.136902272701263428e-01 -7.721264660358428955e-02 1.290284190326929092e-02 -1.381337344646453857e-01 -5.332620441913604736e-02 2.237248569726943970e-01 -2.658274583518505096e-02 2.648197710514068604e-01 -1.436296552419662476e-01 2.513051629066467285e-01 -8.335170894861221313e-02 -2.917689979076385498e-01 -7.948754727840423584e-02 -1.204635575413703918e-01
1.197449713945388794e-01 -1.078836172819137573e-01 -1.885654218494892120e-02 2.128111124038696289e-01 8.735883235931396484e-02 -1.913254857063293457e-01 -2.862416803836822510e-01 -4.925848171114921570e-02 -1.507661789655685425e-01 -6.252024322748184204e-02 -3.008838370442390442e-02 -2.856677770614624023e-01 -3.103618025779724121e-01 -1.483580470085144043e-01 -2.136509418487548828e-01 -2.640081346035003662e-01 -1.432869583368301392e-01 2.646013498306274414e-01 4.734342917799949646e-02 1.980422735214233398e-01 1.832418609410524368e-03 -7.053670287132263184e-02 -1.984951496124267578e-01 -1.242622267454862595e-03 1.316621899604797363e-01 3.602901399135589600e-01 -6.214925274252891541e-02 4.137834534049034119e-03 2.405195962637662888e-03 -2.192751467227935791e-01 -2.592253684997558594e-01 -1.193809136748313904e-01
-7.431508600711822510e-02 5.989175662398338318e-02 -1.458713114261627197e-01 -1.875756233930587769e-01 1.389662623405456543e-01 -2.304179072380065918e-01 3.473437950015068054e-02 1.060660928487777710e-01 2.179351300001144409e-01 -3.001145273447036743e-02 2.760415971279144287e-01 2.387177944183349609e-01 -2.312209904193878174e-01 -2.900829911231994629e-01 -1.447926610708236694e-01 -1.088878810405731201e-01 -3.920542821288108826e-02 -6.983269006013870239e-02 9.647689014673233032e-02 -6.957256048917770386e-02 -1.026186421513557434e-01 -1.801899671554565430e-01 1.607828028500080109e-02 -1.036160886287689209e-01 5.621257051825523376e-02 3.407733738422393799e-01 -1.561222821474075317e-01 2.424727529287338257e-01 5.728205433115363121e-04 -4.510757923126220703e-01 -3.458342980593442917e-03 -1.306197941303253174e-01
4.216688871383666992e-02 -2.952972352504730225e-01 1.232163235545158386e-01 -2.228860408067703247e-01 2.499196678400039673e-01 -2.044779658317565918e-01 -5.122369155287742615e-02 1.057986170053482056e-01 3.675309121608734131e-01 1.382533609867095947e-01 1.935786157846450806e-01 1.154278516769409180e-01 -2.877987623214721680e-01 6.393145769834518433e-02 -2.804234921932220459e-01 -2.292648516595363617e-02 -1.829452365636825562e-01 1.688155382871627808e-01 -5.320028960704803467e-02 1.961815170943737030e-02 -2.446472644805908203e-01 5.222552642226219177e-02 -3.314462304115295410e-02 5.590706691145896912e-02 4.794391244649887085e-02 8.494569361209869385e-02 -2.776494324207305908e-01 2.706617712974548340e-01 -7.619014382362365723e-02 -2.151622921228408813e-01 -6.354921311140060425e-02 9.496683627367019653e-02
-9.246741980314254761e-02 3.590748831629753113e-02 -1.207222938537597656e-01 3.798434436321258545e-01 2.105445712804794312e-01 -4.133205115795135498e-01 -2.564070820808410645e-01 1.602665632963180542e-01 9.864624589681625366e-02 -7.545532286167144775e-02 2.752532958984375000e-01 7.057046890258789062e-02 -7.819760590791702271e-03 -9.445335716009140015e-03 -1.210110783576965332e-01 3.043259084224700928e-01 -1.589413285255432129e-01 1.261862516403198242e-01 -7.181186974048614502e-02 2.290302813053131104e-01 7.245647162199020386e-02 -5.244529806077480316e-03 -8.310988545417785645e-02 5.990350246429443359e-02 3.623199164867401123e-01 7.835415750741958618e-02 1.262455433607101440e-01 1.342878639698028564e-01 -2.772483043372631073e-02 -1.853824853897094727e-01 -3.191248979419469833e-03 -5.763781722635030746e-03
5.177108570933341980e-03 -1.338314265012741089e-01 6.411674618721008301e-02 2.398610115051269531e-01 -2.032524719834327698e-02 -1.012471765279769897e-01 -1.547125726938247681e-01 9.202844649553298950e-02 4.963729158043861389e-02 3.463743999600410461e-02 4.415825605392456055e-01 2.952617034316062927e-02 -8.547027595341205597e-03 -3.083867952227592468e-02 3.705668076872825623e-02 -1.791087687015533447e-01 -2.203279361128807068e-02 1.514564454555511475e-01 1.511335819959640503e-01 1.567645519971847534e-01 -1.958530992269515991e-01 4.252193868160247803e-02 1.234027650207281113e-02 4.575759917497634888e-02 2.876362502574920654e-01 6.037226319313049316e-01 -7.483685854822397232e-03 1.065578125417232513e-02 -3.205884620547294617e-02 -1.573668122291564941e-01 8.071853779256343842e-03 -2.384220957756042480e-01
-1.621212959289550781e-01 -5.904331803321838379e-02 2.541685104370117188e-01 3.153756260871887207e-01 -6.207123771309852600e-02 -1.935852020978927612e-01 -1.197220012545585632e-01 -1.828703731298446655e-01 2.125943005084991455e-01 1.050773859024047852e-01 -9.115875512361526489e-02 -8.241941779851913452e-02 -9.267999231815338135e-02 1.091940328478813171e-01 -2.211049795150756836e-01 5.038205161690711975e-02 2.655877768993377686e-01 1.446379572153091431e-01 -1.855812072753906250e-01 -6.337374448776245117e-02 4.408671706914901733e-02 -9.465295821428298950e-02 -1.516528576612472534e-01 -1.250931024551391602e-01 1.186638176441192627e-01 4.826560020446777344e-01 2.715242095291614532e-03 1.846767514944076538e-01 7.957607507705688477e-02 -2.151174843311309814e-01 -1.183041706681251526e-01 -2.157946079969406128e-01
-4.675707221031188965e-02 9.058570861816406250e-02 -2.719134092330932617e-01 1.449649780988693237e-01 1.360110044479370117e-01 -2.185751199722290039e-01 -5.726683139801025391e-02 -3.179101645946502686e-01 2.389319837093353271e-01 1.307015493512153625e-02 -1.238220632076263428e-01 -1.406328231096267700e-01 -2.893147766590118408e-01 -1.229379475116729736e-01 -2.927935421466827393e-01 4.368680715560913086e-02 -2.611589133739471436e-01 5.772351846098899841e-02 -2.826438844203948975e-01 -5.061053112149238586e-02 -9.605976194143295288e-02 -6.825017184019088745e-02 -1.519941389560699463e-01 -1.577439345419406891e-02 4.051752761006355286e-02 2.178829610347747803e-01 -1.657323539257049561e-01 7.995139807462692261e-02 -2.131183259189128876e-02 -3.471537530422210693e-01 -1.958999186754226685e-01 -1.080335229635238647e-01
-1.582993566989898682e-01 4.373240843415260315e-02 -1.884628385305404663e-01 9.958588331937789917e-02 1.311164647340774536e-01 -2.195858061313629150e-01 7.510524988174438477e-02 9.364616870880126953e-02 1.064762398600578308e-01 -3.378161345608532429e-04 2.572946250438690186e-01 2.020311802625656128e-01 -1.411545742303133011e-02 1.388310492038726807e-01 -3.945253491401672363e-01 -1.490223407745361328e-01 -6.887572258710861206e-02 2.189881540834903717e-02 -2.292123585939407349e-01 1.760307550430297852e-01 -7.014098763465881348e-02 6.067555770277976990e-02 -4.255463182926177979e-01 1.046919301152229309e-01 6.453455984592437744e-02 2.107955813407897949e-01 3.085260391235351562e-01 1.270559150725603104e-02 -1.144666299223899841e-01 -2.292492240667343140e-02 -2.697813212871551514e-01 1.110340058803558350e-01
-2.512761950492858887e-01 -1.259959340095520020e-01 -1.910273432731628418e-01 9.970770031213760376e-02 1.275404840707778931e-01 -1.296226531267166138e-01 -1.330203860998153687e-01 1.337579190731048584e-01 -1.186425909399986267e-01 2.061873972415924072e-01 2.529160380363464355e-01 3.771883249282836914e-01 -2.277061790227890015e-01 1.546277999877929688e-01 -5.104011297225952148e-02 -3.036979772150516510e-02 1.639775037765502930e-01 2.249358892440795898e-01 -7.559005171060562134e-02 -3.921305015683174133e-02 -1.107587441802024841e-01 -1.168253049254417419e-01 8.300263434648513794e-03 -4.656003788113594055e-03 3.277432024478912354e-01 2.039629667997360229e-01 2.501198649406433105e-02 6.045091524720191956e-02 -2.755400538444519043e-02 -2.250095307826995850e-01 -2.979639768600463867e-01 -2.440775781869888306e-01
-5.012720450758934021e-02 8.659961074590682983e-02 6.552595645189285278e-02 3.310080617666244507e-02 8.650120347738265991e-02 9.150342643260955811e-02 -2.002203166484832764e-01 1.167379915714263916e-01 1.425154507160186768e-01 1.696354895830154419e-01 2.401644587516784668e-01 -1.085769534111022949e-01 -1.173207834362983704e-01 -1.269771456718444824e-01 -7.901279628276824951e-02 3.251396417617797852e-01 -1.336503773927688599e-01 -2.481577992439270020e-01 -9.334011375904083252e-02 1.743117719888687134e-01 -4.316658526659011841e-02 -1.675836741924285889e-01 -1.969178318977355957e-01 2.080963104963302612e-01 1.901302188634872437e-01 1.332342326641082764e-01 3.223708570003509521e-01 3.623263239860534668e-01 1.315598338842391968e-01 -1.516912430524826050e-01 -1.999645084142684937e-01 2.337692677974700928e-01
-9.873304516077041626e-02 5.649010837078094482e-02 -7.096605002880096436e-02 3.641924262046813965e-02 3.197025060653686523e-01 1.630463600158691406e-01 -1.656367778778076172e-01 -1.299000382423400879e-01 2.018161863088607788e-02 3.075746297836303711e-01 2.527266740798950195e-01 1.315386295318603516e-01 -1.688436418771743774e-01 2.810333482921123505e-02 7.805480808019638062e-02 2.295424491167068481e-01 -2.579997181892395020e-01 1.273154318332672119e-01 -1.314180344343185425e-01 6.752094626426696777e-02 -3.063817881047725677e-02 -1.191979795694351196e-01 1.137946844100952148e-01 -2.217987775802612305e-01 -1.858719587326049805e-01 1.832493096590042114e-01 -6.176562234759330750e-02 3.071384690701961517e-02 -6.008229777216911316e-02 -4.835138320922851562e-01 -1.927924901247024536e-01 -1.182654798030853271e-01
2.996496558189392090e-01 2.198152989149093628e-02 3.304483136162161827e-03 1.124230548739433289e-01 -6.554399430751800537e-02 -2.128113955259323120e-01 -2.556145191192626953e-01 -1.939355861395597458e-03 2.256985157728195190e-01 1.977404057979583740e-01 4.831122457981109619e-01 -2.020069956779479980e-02 -5.331784114241600037e-02 1.143521964550018311e-01 -2.268352061510086060e-01 -1.239852011203765869e-01 -8.611837401986122131e-03 9.665095061063766479e-02 1.617694944143295288e-01 2.418750077486038208e-01 -1.503326743841171265e-01 -2.493771351873874664e-02 -1.509386021643877029e-02 3.144466876983642578e-01 1.624718159437179565e-01 1.728295683860778809e-01 1.928790956735610962e-01 -2.481824532151222229e-02 5.644623562693595886e-02 -9.858903288841247559e-02 -5.926062539219856262e-02 -2.205434739589691162e-01
-1.237695440649986267e-01 -5.685326084494590759e-02 1.198814734816551208e-01 7.898909971117973328e-03 1.682776212692260742e-01 -4.033533111214637756e-02 4.130958765745162964e-02 1.128837466239929199e-01 2.053491026163101196e-01 -2.547183930873870850e-01 4.016597568988800049e-01 2.191491276025772095e-01 -2.126326858997344971e-01 -1.115435659885406494e-01 2.451033145189285278e-02 -1.005581766366958618e-01 -1.181116774678230286e-01 -4.790884256362915039e-02 -9.898602217435836792e-02 -5.967474356293678284e-02 -1.853080987930297852e-01 -3.430398553609848022e-02 2.501161396503448486e-01 -6.044928450137376785e-03 1.491563171148300171e-01 2.520025968551635742e-01 2.045114338397979736e-02 2.258515954017639160e-01 2.420582622289657593e-02 -3.751447498798370361e-01 -3.356488943099975586e-01 -1.377393156290054321e-01
7.169184088706970215e-02 -6.708855926990509033e-02 1.428361535072326660e-01 -1.878728419542312622e-01 4.414797946810722351e-02 1.517022401094436646e-01 -1.101218983530998230e-01 1.355310678482055664e-01 2.581305205821990967e-01 8.303627371788024902e-02 1.338718682527542114e-01 8.303602226078510284e-03 -2.631361484527587891e-01 -1.983446069061756134e-03 -3.198661506175994873e-01 -3.582565113902091980e-02 2.742466032505035400e-01 -7.060763984918594360e-02 -3.623349964618682861e-02 -8.233309723436832428e-03 2.196007072925567627e-01 5.286601558327674866e-02 -3.056361973285675049e-01 2.547543644905090332e-01 3.465619683265686035e-02 1.632979065179824829e-01 1.945694983005523682e-01 3.115746676921844482e-01 -6.681282818317413330e-02 -2.654177844524383545e-01 -1.914802491664886475e-01 -2.226097583770751953e-01
-6.209153309464454651e-02 -1.604446619749069214e-01 -1.005693003535270691e-01 -9.448375552892684937e-02 1.652926951646804810e-01 -1.632629781961441040e-01 -2.338684536516666412e-02 2.499482780694961548e-01 5.706517398357391357e-02 1.541948914527893066e-01 2.309370487928390503e-01 2.440943121910095215e-01 -3.971215784549713135e-01 -7.502734661102294922e-02 -2.643118500709533691e-01 -3.230048343539237976e-02 2.964577451348304749e-02 -8.241808973252773285e-03 1.198187842965126038e-01 -9.166870266199111938e-02 -2.385574579238891602e-01 -5.606596544384956360e-02 -1.811238229274749756e-01 1.375132799148559570e-01 2.300768941640853882e-01 1.283398419618606567e-01 -3.385006785392761230e-01 8.577757328748703003e-02 1.252269148826599121e-01 -3.125414252281188965e-01 -5.645659752190113068e-03 -1.412801444530487061e-01
-6.007425952702760696e-03 -1.901241093873977661e-01 -2.033874392509460449e-02 1.840968132019042969e-01 1.026761755347251892e-01 -7.583799213171005249e-02 -2.287568300962448120e-01 -1.867490857839584351e-01 2.217100858688354492e-01 4.680392146110534668e-02 4.233256578445434570e-01 -1.593061909079551697e-02 -1.863696724176406860e-01 -2.788644656538963318e-02 -5.151267722249031067e-02 -1.785561591386795044e-01 3.106400668621063232e-01 3.617306798696517944e-02 1.606742292642593384e-01 2.250571548938751221e-01 8.466877788305282593e-02 -7.351613789796829224e-02 2.295180223882198334e-02 -1.310748457908630371e-01 -1.112211570143699646e-01 3.674489557743072510e-01 9.375929087400436401e-02 3.312232792377471924e-01 -2.829378470778465271e-02 -1.971393823623657227e-01 1.224332228302955627e-01 -8.066753856837749481e-03
5.794143676757812500e-02 -2.930305898189544678e-01 -1.823596656322479248e-02 1.478092093020677567e-02 -5.986257269978523254e-02 -6.799369305372238159e-02 3.864059597253799438e-02 5.694776028394699097e-02 5.950347706675529480e-02 8.012096583843231201e-02 1.285528987646102905e-01 2.019113153219223022e-01 -1.306309998035430908e-01 -1.693643629550933838e-01 -3.559220433235168457e-01 -7.982794940471649170e-02 2.412889003753662109e-01 -1.354374140501022339e-01 -1.851042956113815308e-01 -8.562248945236206055e-02 -3.684133887290954590e-01 4.803633783012628555e-03 1.539273094385862350e-02 5.717625096440315247e-02 2.424874454736709595e-01 3.604913949966430664e-01 -2.837992012500762939e-01 4.751136526465415955e-02 -1.155017614364624023e-01 -6.141623482108116150e-02 -3.230645358562469482e-01 2.781216986477375031e-02
-1.590699106454849243e-01 -7.664678245782852173e-02 -5.574536044150590897e-03 1.221910268068313599e-01 -4.101976379752159119e-02 -5.688991025090217590e-02 -6.300098448991775513e-02 -4.233070462942123413e-02 1.217567324638366699e-01 -1.841779053211212158e-02 8.000455051660537720e-02 2.406350523233413696e-02 -2.766814082860946655e-02 -4.089982211589813232e-01 -3.064270019531250000e-01 2.124929055571556091e-02 -3.284905552864074707e-01 4.384126886725425720e-02 1.490085422992706299e-01 2.498390711843967438e-02 1.143737435340881348e-01 -2.026739157736301422e-02 -2.636355757713317871e-01 -1.851416826248168945e-01 4.222055077552795410e-01 6.980349868535995483e-02 2.034316062927246094e-01 1.824849545955657959e-01 9.400040656328201294e-02 -1.900723576545715332e-01 -3.044584691524505615e-01 -1.150633096694946289e-01
1.657470315694808960e-01 -4.216497763991355896e-02 3.658253327012062073e-02 3.148034512996673584e-01 1.522958874702453613e-01 -2.809955775737762451e-01 -2.790474593639373779e-01 -1.049900501966476440e-01 -1.437820941209793091e-01 1.710574477910995483e-01 -4.314044862985610962e-02 -7.334376871585845947e-02 -1.961984336376190186e-01 -5.476367473602294922e-02 -2.084160298109054565e-01 -1.602111160755157471e-01 -4.644298925995826721e-03 -9.824328869581222534e-02 -8.527801185846328735e-02 2.566921114921569824e-01 -2.722220495343208313e-02 6.692627817392349243e-02 -9.928354620933532715e-02 9.801898151636123657e-02 3.009124696254730225e-01 -1.945849135518074036e-02 -1.558235436677932739e-01 3.403841853141784668e-01 8.978070318698883057e-02 -2.590236067771911621e-01 -7.840684056282043457e-02 -3.026603162288665771e-01
-1.483607292175292969e-01 1.109285838901996613e-02 2.437656968832015991e-01 3.340266346931457520e-01 3.968999162316322327e-02 1.618737876415252686e-01 -2.690629065036773682e-01 -6.074354052543640137e-03 2.649906277656555176e-01 -5.067010596394538879e-02 3.574289083480834961e-01 8.654314279556274414e-02 -1.637840569019317627e-01 1.182153075933456421e-01 -2.274015247821807861e-01 3.377589583396911621e-01 -1.040562987327575684e-01 -2.923273146152496338e-01 -7.840300351381301880e-02 7.528237998485565186e-02 2.015315741300582886e-01 -7.764104008674621582e-02 1.046763267368078232e-02 2.640917003154754639e-01 5.691570043563842773e-02 1.049746200442314148e-01 -2.494015544652938843e-02 2.534749731421470642e-02 1.040870919823646545e-01 -1.506315469741821289e-01 -5.824754014611244202e-02 -1.224752068519592285e-01
1.679816097021102905e-01 -1.926455833017826080e-02 2.769632637500762939e-02 -2.268523722887039185e-01 1.852525025606155396e-02 -1.935817301273345947e-01 -1.907237768173217773e-01 -8.727414160966873169e-02 1.988901346921920776e-01 2.555829472839832306e-02 2.168479859828948975e-01 1.461148709058761597e-01 -7.536309212446212769e-02 3.855718672275543213e-02 -3.738009333610534668e-01 -4.645365849137306213e-02 3.018168509006500244e-01 7.634511590003967285e-02 3.932489082217216492e-02 -6.473487615585327148e-02 1.096312329173088074e-01 1.981178820133209229e-01 -1.618058532476425171e-01 1.237168014049530029e-01 2.088531702756881714e-01 2.635371685028076172e-01 8.638387918472290039e-02 1.666854918003082275e-01 -1.312327980995178223e-01 -4.504449963569641113e-01 2.293642424046993256e-02 -1.239191591739654541e-01
2.382280528545379639e-01 -2.015304863452911377e-01 2.767744362354278564e-01 -4.800605028867721558e-02 1.522539258003234863e-01 4.785035178065299988e-02 7.133365422487258911e-02 7.971329987049102783e-02 2.829794585704803467e-01 6.218962743878364563e-02 1.321201324462890625e-01 1.111413761973381042e-01 5.969432368874549866e-02 -9.923474490642547607e-02 -1.831126213073730469e-01 -3.963927552103996277e-02 -1.030582189559936523e-02 -7.719756662845611572e-02 -1.202739030122756958e-01 2.359202951192855835e-01 1.195221990346908569e-01 -2.826288640499114990e-01 1.992946676909923553e-02 2.721478343009948730e-01 1.589625179767608643e-01 2.776608169078826904e-01 3.650340437889099121e-02 1.036850735545158386e-02 -6.647302210330963135e-02 -2.964112162590026855e-01 -1.259194761514663696e-01 -4.096221923828125000e-01
4.245553165674209595e-02 -1.005366891622543335e-01 6.515976507216691971e-03 2.693568766117095947e-01 -5.681155622005462646e-02 -7.482765614986419678e-02 -4.453203454613685608e-02 -1.110836789011955261e-01 -9.162840992212295532e-02 -3.886635974049568176e-02 2.501777708530426025e-01 8.892977237701416016e-02 -3.878484666347503662e-01 9.006223827600479126e-02 -3.290114402770996094e-01 -1.253636330366134644e-01 1.112122926861047745e-02 -2.116605788469314575e-01 -7.812304049730300903e-02 2.375737577676773071e-01 1.558091789484024048e-01 -4.850217700004577637e-02 -2.653202414512634277e-01 -2.044014781713485718e-01 2.905863821506500244e-01 2.317423522472381592e-01 7.986405491828918457e-02 2.956687808036804199e-01 -4.541232809424400330e-02 -5.203900113701820374e-02 -1.479939073324203491e-01 -1.566871702671051025e-01
7.848151773214340210e-02 2.124334871768951416e-01 1.213316246867179871e-01 9.373772889375686646e-02 1.952461302280426025e-01 2.127681970596313477e-01 -1.359736174345016479e-01 -2.713554501533508301e-01 8.823740482330322266e-02 1.373493224382400513e-01 1.409991085529327393e-01 2.071332633495330811e-01 -2.660042643547058105e-01 9.777928888797760010e-02 -2.652295827865600586e-01 -1.313499063253402710e-01 3.025597035884857178e-01 7.848948985338211060e-02 6.266100704669952393e-02 -5.428675562143325806e-02 -6.980124861001968384e-02 -6.237898021936416626e-02 7.499085366725921631e-02 1.503616869449615479e-01 1.466283947229385376e-01 1.679509282112121582e-01 3.184986114501953125e-01 -2.038299106061458588e-02 -2.540629729628562927e-02 -3.971850574016571045e-01 -1.409780532121658325e-01 -1.446507573127746582e-01
1.669059395790100098e-01 -1.448897570371627808e-01 1.423964649438858032e-01 7.198110967874526978e-02 7.320810854434967041e-02 -6.413796544075012207e-02 1.243440583348274231e-01 1.467339098453521729e-01 3.585287928581237793e-01 -1.611535996198654175e-01 4.105251133441925049e-01 1.069521829485893250e-01 2.346534654498100281e-02 -1.625457406044006348e-01 -5.092268437147140503e-02 1.119806244969367981e-02 -1.634999513626098633e-01 5.210492387413978577e-02 1.934324577450752258e-02 6.148476526141166687e-02 -7.889330387115478516e-02 -5.755402147769927979e-02 1.814894229173660278e-01 4.859321750700473785e-03 9.304177761077880859e-02 2.568767666816711426e-01 1.451111864298582077e-02 4.342860877513885498e-01 -4.414778202772140503e-02 -3.262597918510437012e-01 -2.532909214496612549e-01 -5.425881966948509216e-02
-2.909348346292972565e-02 -1.412661522626876831e-01 -1.384713798761367798e-01 -2.715581357479095459e-01 -4.386517778038978577e-02 -1.371110379695892334e-01 -1.096548810601234436e-01 -1.726153790950775146e-01 -3.278858587145805359e-02 2.850437760353088379e-01 2.985083162784576416e-01 3.110849112272262573e-02 -9.975010156631469727e-02 -1.045878604054450989e-01 -7.895594835281372070e-02 -7.263997197151184082e-02 1.858269125223159790e-01 -1.094615086913108826e-01 -1.756037324666976929e-01 2.329226583242416382e-02 -1.519034653902053833e-01 -1.579290032386779785e-01 7.635989040136337280e-02 9.514044970273971558e-02 2.464018911123275757e-01 2.797164320945739746e-01 9.159146249294281006e-02 -1.836967770941555500e-03 -1.325834095478057861e-01 -5.258913040161132812e-01 -1.687257140874862671e-01 -9.049154818058013916e-02
1.030663624405860901e-01 -1.202584244310855865e-03 -2.975354902446269989e-03 -1.616021990776062012e-02 4.186894744634628296e-02 -3.129557967185974121e-01 -1.042165309190750122e-01 -3.728648126125335693e-01 1.125269830226898193e-01 9.975580126047134399e-02 2.143368124961853027e-01 2.008440941572189331e-01 -1.964191198348999023e-01 -9.375961869955062866e-02 -1.233044639229774475e-01 -2.639644443988800049e-01 -3.047083616256713867e-01 -1.649685949087142944e-01 4.017781838774681091e-02 1.606432199478149414e-01 -4.204563796520233154e-02 -3.677927553653717041e-01 5.964354053139686584e-02 -4.451205208897590637e-02 1.544811427593231201e-01 3.166233003139495850e-01 9.996276348829269409e-02 1.408949345350265503e-01 -2.042795270681381226e-01 3.401288017630577087e-02 -8.970970660448074341e-02 -5.851174890995025635e-02
2.666121125221252441e-01 1.281374692916870117e-01 -1.120777428150177002e-02 4.125235602259635925e-02 9.919530153274536133e-02 -8.355005085468292236e-02 8.865711838006973267e-02 -1.073284968733787537e-01 3.567661046981811523e-01 3.444220125675201416e-01 2.813347876071929932e-01 1.135425791144371033e-01 -2.773708701133728027e-01 5.243781581521034241e-02 -2.904508709907531738e-01 2.340211533010005951e-02 -1.271269768476486206e-01 -2.767823338508605957e-01 -2.892576344311237335e-02 1.520432531833648682e-01 -6.454797089099884033e-02 1.007326915860176086e-01 -1.594014316797256470e-01 1.118657290935516357e-01 1.372741311788558960e-01 1.239156946539878845e-01 -1.974494606256484985e-01 -9.261859953403472900e-02 1.734331399202346802e-01 -2.530222833156585693e-01 3.635022044181823730e-02 -1.605738401412963867e-01
3.854741156101226807e-02 -2.381688207387924194e-01 8.334046602249145508e-02 -2.947882562875747681e-02 8.181665092706680298e-02 1.903841458261013031e-02 -1.262602279894053936e-03 2.919095456600189209e-01 2.848896682262420654e-01 -1.868475377559661865e-01 3.537102043628692627e-01 1.108262762427330017e-01 -1.515899896621704102e-01 -1.467983275651931763e-01 5.219772085547447205e-02 1.556581538170576096e-02 -7.108471542596817017e-02 7.034869492053985596e-02 -1.309133917093276978e-01 5.401026457548141479e-02 -1.946848630905151367e-01 1.847486197948455811e-01 3.343030810356140137e-02 -4.541746340692043304e-03 1.932523846626281738e-01 4.082618057727813721e-01 1.725243479013442993e-01 3.072468936443328857e-01 -5.041994526982307434e-02 -2.373863607645034790e-01 -8.312617987394332886e-02 -2.086104154586791992e-01
1.524967104196548462e-01 -2.731916904449462891e-01 -1.422810405492782593e-01 1.790924519300460815e-01 -1.750071719288825989e-02 7.985811680555343628e-02 -3.673673421144485474e-02 -7.176461070775985718e-02 1.052796617150306702e-01 -2.803884213790297508e-03 2.700827121734619141e-01 -1.052432060241699219e-01 7.939168810844421387e-02 -2.476059943437576294e-01 -3.501542806625366211e-01 -2.212830632925033569e-02 -3.086393699049949646e-02 -7.000744342803955078e-02 8.641073852777481079e-02 4.341508448123931885e-01 -1.583543419837951660e-01 9.913971275091171265e-02 -9.865090996026992798e-02 -1.675007641315460205e-01 2.955964505672454834e-01 2.834894657135009766e-01 -4.677448049187660217e-02 1.651277393102645874e-01 -2.394884591922163963e-03 2.162322774529457092e-02 -2.093365192413330078e-01 -1.865304708480834961e-01
4.112229645252227783e-01 -2.182543277740478516e-01 -2.160980075132101774e-04 1.935277283191680908e-01 1.212957948446273804e-01 -2.337314039468765259e-01 -1.997405737638473511e-01 8.991146087646484375e-02 1.416089385747909546e-01 2.152567356824874878e-01 1.096411123871803284e-01 1.472907066345214844e-01 -3.278395626693964005e-03 -1.777693331241607666e-01 -2.025558203458786011e-01 9.227459132671356201e-02 1.978129297494888306e-01 -5.952699482440948486e-02 1.396894454956054688e-01 3.537574708461761475e-01 -6.625732406973838806e-03 -1.691690683364868164e-01 -9.106610715389251709e-02 2.808516658842563629e-02 3.179898485541343689e-02 3.050182759761810303e-01 -1.383404731750488281e-01 1.169993802905082703e-01 -8.604416996240615845e-02 -3.436520695686340332e-02 -1.620386093854904175e-01 -2.458325028419494629e-01
3.633744418621063232e-01 -1.446166187524795532e-01 -7.408843375742435455e-03 1.829531788825988770e-01 -2.544708549976348877e-02 -2.288477122783660889e-01 -1.035510301589965820e-01 -1.549598872661590576e-01 2.980704307556152344e-01 1.348181366920471191e-01 1.478140950202941895e-01 3.292747735977172852e-01 -3.162561357021331787e-02 -4.799184948205947876e-02 -1.598411588929593563e-03 -5.600222200155258179e-02 -1.542901545763015747e-01 6.375717371702194214e-02 -2.499975636601448059e-02 -1.968636922538280487e-02 -2.869850695133209229e-01 9.919687360525131226e-02 2.952220477163791656e-02 -2.249848842620849609e-01 -9.503565728664398193e-02 3.128775358200073242e-01 1.827374994754791260e-01 2.698369622230529785e-01 -9.023919701576232910e-02 -2.174014598131179810e-01 -1.453242599964141846e-01 1.407160460948944092e-01
-2.665247395634651184e-02 -1.593180000782012939e-01 1.203070729970932007e-01 -9.574055671691894531e-02 3.621103465557098389e-01 9.356927126646041870e-03 5.929988343268632889e-03 -1.381386220455169678e-01 -3.349525630474090576e-01 -3.307630866765975952e-02 2.256159782409667969e-01 1.310491710901260376e-01 -7.433012872934341431e-02 -1.249518245458602905e-01 -4.095017611980438232e-01 1.667796522378921509e-01 3.570999205112457275e-02 5.665473639965057373e-02 -1.930771917104721069e-01 6.491636484861373901e-02 -1.527422014623880386e-02 1.653607934713363647e-01 2.814191393554210663e-02 3.459064988419413567e-03 -9.839909523725509644e-02 1.512644812464714050e-02 -4.805968143045902252e-03 1.604004502296447754e-01 -1.245807260274887085e-01 -4.943709373474121094e-01 -1.740650683641433716e-01 4.106098040938377380e-02
-6.512206792831420898e-02 -1.754644215106964111e-01 -1.883464753627777100e-01 3.254169523715972900e-01 2.809077705023810267e-05 -1.792941242456436157e-01 -2.147400677204132080e-01 -9.424266219139099121e-02 2.305254191160202026e-01 1.059652045369148254e-01 -2.398278862237930298e-01 5.211035255342721939e-03 -2.500689029693603516e-01 -9.061629325151443481e-02 -1.290884315967559814e-01 -5.387924984097480774e-02 -1.419636756181716919e-01 2.034833282232284546e-01 -8.273310959339141846e-02 7.869797758758068085e-03 -1.589888483285903931e-01 1.113532185554504395e-01 -3.175185620784759521e-02 1.272916141897439957e-02 9.916339069604873657e-03 7.525704801082611084e-02 -3.414020687341690063e-02 2.487075477838516235e-01 -2.921404782682657242e-03 -3.381719291210174561e-01 -3.013083636760711670e-01 -3.781270980834960938e-01
3.532829880714416504e-01 -1.410640329122543335e-01 -7.296779751777648926e-02 3.623578548431396484e-01 2.096200436353683472e-01 -1.991861872375011444e-02 -1.246465593576431274e-01 -5.647273268550634384e-03 4.802122246474027634e-03 -1.024208664894104004e-01 1.303546130657196045e-01 -1.718387603759765625e-01 -3.067674487829208374e-02 -2.584353089332580566e-01 -3.020260930061340332e-01 -1.742617934942245483e-01 -2.797400951385498047e-01 1.973586231470108032e-01 -1.456318646669387817e-01 9.836200624704360962e-02 3.272013738751411438e-02 -8.331768214702606201e-02 -1.289298534393310547e-01 -1.454423554241657257e-02 5.557852610945701599e-02 2.922186851501464844e-01 -8.396416902542114258e-02 -4.562589526176452637e-02 2.003974653780460358e-02 -2.553141117095947266e-01 -2.761755883693695068e-01 3.807865141425281763e-05
-1.893618255853652954e-01 -2.016622424125671387e-01 -4.613472148776054382e-02 1.773479282855987549e-01 1.724641770124435425e-01 2.163452208042144775e-01 2.902030013501644135e-03 5.160808213986456394e-04 1.887874156236648560e-01 5.670053651556372643e-04 3.778483271598815918e-01 -1.003776043653488159e-01 -2.133688032627105713e-01 -7.334156334400177002e-02 -1.486989557743072510e-01 1.764607727527618408e-01 2.979134768247604370e-02 5.685275420546531677e-02 -5.063776299357414246e-02 3.665119037032127380e-02 -4.651211574673652649e-02 2.629668712615966797e-01 -2.853126823902130127e-01 4.837550967931747437e-02 1.994179934263229370e-01 -2.283992990851402283e-02 4.263901710510253906e-01 -6.230099871754646301e-02 3.121798671782016754e-02 -7.445513457059860229e-02 -3.333675861358642578e-01 -1.182289570569992065e-01
1.704614907503128052e-01 -1.482632160186767578e-01 -1.267083883285522461e-01 2.164109498262405396e-01 2.752867937088012695e-01 -2.939688265323638916e-01 -1.944841295480728149e-01 -1.497687995433807373e-01 -1.225065588951110840e-01 -1.852511242032051086e-02 2.638511359691619873e-01 1.820264607667922974e-01 -2.317773997783660889e-01 4.318989440798759460e-02 -2.785595655441284180e-01 2.349617481231689453e-01 -1.874898932874202728e-02 2.561968192458152771e-02 6.347492337226867676e-03 2.906346023082733154e-01 3.934374079108238220e-02 6.224188208580017090e-02 -6.129234656691551208e-02 -5.073564127087593079e-02 3.616590797901153564e-01 1.772527694702148438e-01 1.148266121745109558e-01 2.504287362098693848e-01 7.216940820217132568e-02 1.136327758431434631e-01 3.353889659047126770e-02 -4.995662719011306763e-02
-3.281849250197410583e-02 -6.402675062417984009e-02 1.816939264535903931e-01 2.373514920473098755e-01 -6.253148615360260010e-02 3.354156389832496643e-02 2.365940017625689507e-03 3.171593323349952698e-02 -4.772033914923667908e-02 -3.962963446974754333e-02 2.974064052104949951e-01 3.300118073821067810e-02 -3.461641371250152588e-01 -2.070604823529720306e-02 -2.167886048555374146e-01 -1.904794387519359589e-02 2.608335018157958984e-02 -1.957344859838485718e-01 -2.575088739395141602e-01 2.199572920799255371e-01 -3.955461084842681885e-02 5.592435970902442932e-02 -4.629527032375335693e-01 -9.608681499958038330e-02 -1.132785305380821228e-01 2.891280055046081543e-01 1.648879200220108032e-01 2.768703103065490723e-01 6.740412861108779907e-02 -2.039875537157058716e-01 5.860595032572746277e-02 -8.140625804662704468e-02
2.366718947887420654e-01 -1.955647319555282593e-01 1.820301115512847900e-01 4.076581299304962158e-01 7.230380177497863770e-02 9.918089956045150757e-02 -7.990582287311553955e-02 -7.565557956695556641e-02 -1.711420416831970215e-01 7.496418803930282593e-02 2.354179322719573975e-01 -2.310958802700042725e-01 -2.291029244661331177e-01 7.804040610790252686e-02 -2.331723272800445557e-01 -2.502342760562896729e-01 -1.364538967609405518e-01 -6.950300186872482300e-02 -1.285081915557384491e-02 1.367283016443252563e-01 -1.718364804983139038e-01 7.265715859830379486e-03 -2.718397602438926697e-02 -2.435882836580276489e-01 2.317498065531253815e-02 2.610124945640563965e-01 -6.357377022504806519e-02 -9.231529384851455688e-02 -1.045777946710586548e-01 -2.817262113094329834e-01 -2.337776869535446167e-01 -4.236475378274917603e-02
2.171667292714118958e-02 -1.036779880523681641e-01 7.414682954549789429e-02 7.039043307304382324e-02 2.254831045866012573e-01 -1.469213962554931641e-01 -4.309267178177833557e-02 -2.537924945354461670e-01 3.050444722175598145e-01 2.830145061016082764e-01 3.036169111728668213e-01 -2.614178359508514404e-01 9.921462088823318481e-02 -8.619742095470428467e-02 -3.803817927837371826e-01 -1.172964125871658325e-01 -1.085543259978294373e-01 1.697773486375808716e-01 -1.047792583703994751e-01 1.557756364345550537e-01 -1.555080264806747437e-01 -1.115569621324539185e-01 -1.969371177256107330e-02 -3.049127757549285889e-01 2.572955489158630371e-01 8.984398096799850464e-02 1.257637292146682739e-01 1.429041475057601929e-01 1.586072519421577454e-02 -3.159644082188606262e-02 1.123297065496444702e-01 4.129550885409116745e-03
2.399181015789508820e-02 -2.109778374433517456e-01 -3.789653256535530090e-02 3.960900902748107910e-01 5.756803974509239197e-02 -1.056156028062105179e-02 -1.245947107672691345e-01 1.775529235601425171e-02 4.322890937328338623e-02 -1.786994002759456635e-02 1.624553501605987549e-01 -1.079724207520484924e-01 -1.265504360198974609e-01 -1.703068017959594727e-01 -4.615175127983093262e-01 3.036102354526519775e-01 -1.131540834903717041e-01 2.225007116794586182e-01 -1.976144611835479736e-01 1.919989436864852905e-01 1.134213209152221680e-01 4.039970040321350098e-02 -2.160875499248504639e-02 -1.743497848510742188e-01 2.536651790142059326e-01 5.926686897873878479e-02 -4.555722698569297791e-02 4.145991802215576172e-02 1.059492081403732300e-01 7.863491028547286987e-02 -3.162154555320739746e-01 -1.193699613213539124e-01
5.968095362186431885e-02 3.165898025035858154e-01 1.487022545188665390e-02 2.255012281239032745e-02 1.840214282274246216e-01 -2.677943706512451172e-01 -1.746955066919326782e-01 -2.756008803844451904e-01 -6.798081099987030029e-02 1.156208962202072144e-01 2.341554462909698486e-01 3.829129934310913086e-01 -1.766128689050674438e-01 -1.713266074657440186e-01 -1.888779699802398682e-01 1.895675435662269592e-02 9.388131648302078247e-02 -2.332203835248947144e-01 -4.367869347333908081e-02 3.204826638102531433e-02 2.179748006165027618e-02 1.629990935325622559e-01 -2.495109848678112030e-02 3.625793382525444031e-02 1.215850487351417542e-01 7.870540767908096313e-02 2.388813197612762451e-01 -1.194085925817489624e-01 -1.629099249839782715e-01 -3.347609043121337891e-01 -1.334535330533981323e-01 -1.535303592681884766e-01
2.603416144847869873e-01 -9.510731324553489685e-03 1.866412460803985596e-01 1.866331100463867188e-01 -4.383173957467079163e-02 -1.932632327079772949e-01 -2.381167113780975342e-01 -1.405267864465713501e-01 1.359214484691619873e-01 -1.777059435844421387e-01 2.192215472459793091e-01 2.406831979751586914e-01 -1.654809713363647461e-01 -9.679630398750305176e-02 -1.917614638805389404e-01 -9.776874445378780365e-03 4.236643202602863312e-03 -2.635827064514160156e-01 -1.700687557458877563e-01 -7.817932218313217163e-02 -1.008969470858573914e-01 2.940745949745178223e-01 6.804365664720535278e-02 -2.004592912271618843e-03 1.695541888475418091e-01 1.385165303945541382e-01 7.090094685554504395e-02 6.172480061650276184e-02 -3.102388381958007812e-01 -1.421258598566055298e-01 -3.698759078979492188e-01 -3.510035574436187744e-02
2.052295804023742676e-01 7.142946869134902954e-02 2.046149456873536110e-03 -1.356467790901660919e-02 3.395259678363800049e-01 -2.840970829129219055e-02 1.814854592084884644e-01 -1.435398608446121216e-01 2.133014351129531860e-01 1.635948270559310913e-01 1.180670186877250671e-01 1.833890676498413086e-01 -2.731018066406250000e-01 4.117284715175628662e-02 -2.445920109748840332e-01 -6.346278637647628784e-02 -1.501944363117218018e-01 -2.738026380538940430e-01 -8.286292431876063347e-04 1.726594418287277222e-01 -1.840083897113800049e-01 -1.197403371334075928e-01 -1.124379634857177734e-01 7.207182049751281738e-02 4.256179183721542358e-02 1.910029202699661255e-01 -2.784118950366973877e-01 -4.633425921201705933e-02 2.379862964153289795e-01 -2.791140675544738770e-01 7.305082678794860840e-02 -2.679481208324432373e-01
9.454224258661270142e-02 -7.877959869801998138e-03 -9.695699810981750488e-02 -2.280470728874206543e-01 8.710224181413650513e-02 -3.215827941894531250e-01 1.505516320466995239e-01 -1.863119900226593018e-01 2.737760841846466064e-01 1.216293573379516602e-01 2.501877248287200928e-01 -7.799088954925537109e-02 -3.438747525215148926e-01 1.038433536887168884e-01 -1.862786859273910522e-01 1.477708853781223297e-02 -3.319230973720550537e-01 -1.792782396078109741e-01 8.509703725576400757e-02 1.667606085538864136e-01 -3.415369614958763123e-02 1.684603095054626465e-01 2.890043333172798157e-02 8.042034506797790527e-02 -6.359591498039662838e-04 9.202290326356887817e-02 -7.995914667844772339e-02 1.207025051116943359e-01 2.003269493579864502e-01 -3.523930907249450684e-01 -9.406306594610214233e-02 -1.484429985284805298e-01
1.414137035608291626e-01 -3.256229311227798462e-02 2.781570255756378174e-01 2.036060094833374023e-01 -2.619487643241882324e-01 -6.806082278490066528e-02 -2.766296863555908203e-01 1.603162139654159546e-01 1.982048600912094116e-01 2.871423959732055664e-01 2.552842795848846436e-01 1.827282458543777466e-01 -2.457986474037170410e-01 -1.129986271262168884e-01 -2.137213945388793945e-01 1.118053216487169266e-02 -2.027791738510131836e-01 7.573533337563276291e-03 1.099345162510871887e-01 1.999281346797943115e-01 -5.086559057235717773e-02 -1.991358399391174316e-01 -2.025112658739089966e-01 1.732615977525711060e-01 -1.129922568798065186e-01 1.558243632316589355e-01 8.334883488714694977e-03 8.098506368696689606e-03 -2.018070220947265625e-01 -2.098759263753890991e-01 -1.189874857664108276e-01 -5.230024456977844238e-02
-5.688343569636344910e-02 1.303940713405609131e-01 -1.775114834308624268e-01 2.482926100492477417e-01 2.298199683427810669e-01 -6.259934604167938232e-02 -2.281834557652473450e-02 -1.846763640642166138e-01 3.030973076820373535e-01 -6.964061409235000610e-02 -1.751869618892669678e-01 -9.799974411725997925e-02 -2.392597943544387817e-01 -1.029393151402473450e-01 -1.866884380578994751e-01 -3.156658634543418884e-02 -1.150259301066398621e-01 8.541207015514373779e-02 -2.558282017707824707e-01 8.762390911579132080e-02 -6.584243383258581161e-03 7.967405021190643311e-02 -9.130279719829559326e-02 6.789381057024002075e-02 8.783773332834243774e-02 2.443839460611343384e-01 -1.413045227527618408e-01 2.040418982505798340e-02 3.479790687561035156e-02 -3.403151035308837891e-01 -3.647023737430572510e-01 -3.220131099224090576e-01
4.421738535165786743e-02 -1.937815397977828979e-01 8.927457779645919800e-02 -1.953829377889633179e-01 2.279907017946243286e-01 -2.070520222187042236e-01 -9.922250360250473022e-02 2.662000954151153564e-01 1.967536211013793945e-01 4.319158941507339478e-02 1.946309208869934082e-01 2.365532666444778442e-01 -8.108165860176086426e-02 -1.544796768575906754e-02 -2.218415886163711548e-01 -1.055961027741432190e-01 -1.054449900984764099e-01 -6.086212024092674255e-02 -2.996777296066284180e-01 2.952798604965209961e-01 -1.916582286357879639e-01 -1.313577443361282349e-01 1.424310058355331421e-01 9.438542276620864868e-02 2.701750099658966064e-01 2.618792355060577393e-01 1.363367140293121338e-01 1.596992313861846924e-01 3.803470358252525330e-02 -1.205711811780929565e-01 1.030040532350540161e-02 -2.458419650793075562e-01
-6.306615471839904785e-02 1.586344391107559204e-01 7.170433551073074341e-02 2.778187990188598633e-01 1.655194908380508423e-01 1.935933902859687805e-02 -2.203871756792068481e-01 1.306954771280288696e-01 -7.351198047399520874e-02 5.700637772679328918e-02 2.066892534494400024e-01 1.543326079845428467e-01 -2.687650918960571289e-01 -9.394486248493194580e-02 -1.707637310028076172e-01 -1.268509775400161743e-01 -4.989198967814445496e-02 -1.863913536071777344e-01 -3.408408164978027344e-01 2.320859879255294800e-01 -5.264418944716453552e-02 -8.943410590291023254e-03 -1.776103824377059937e-01 -1.131017878651618958e-01 6.314936280250549316e-02 3.452377915382385254e-01 2.880768179893493652e-01 2.346300929784774780e-01 2.290553003549575806e-01 -1.515069007873535156e-01 4.452091455459594727e-02 2.301375940442085266e-02
-3.654380142688751221e-02 -2.773222923278808594e-01 -6.662967801094055176e-02 1.033889129757881165e-01 3.203893080353736877e-02 -1.077911537140607834e-02 -4.203279316425323486e-02 1.671856045722961426e-01 -1.161085907369852066e-03 -4.711597785353660583e-02 2.256228774785995483e-01 2.028017491102218628e-01 -5.270837619900703430e-02 4.573622047901153564e-01 -9.630154818296432495e-02 2.152402848005294800e-01 -3.968137502670288086e-02 -7.689657807350158691e-02 8.609089255332946777e-02 -1.631848886609077454e-02 -1.373857706785202026e-01 -1.014400497078895569e-01 -6.115065887570381165e-02 9.991624206304550171e-02 2.883464992046356201e-01 2.603402137756347656e-01 1.272317469120025635e-01 1.203761100769042969e-01 -1.378832906484603882e-01 -3.590524494647979736e-01 -2.130848467350006104e-01 -2.845409512519836426e-01
-6.002350244671106339e-03 7.507643848657608032e-02 6.092005595564842224e-02 -1.816700696945190430e-01 3.629200160503387451e-01 -3.106262385845184326e-01 5.551404878497123718e-02 6.728173792362213135e-02 1.611257493495941162e-01 2.355840355157852173e-01 4.087634682655334473e-01 7.384397555142641068e-03 -3.641659319400787354e-01 -9.096197783946990967e-02 -2.053978107869625092e-02 2.442843466997146606e-02 -2.925954461097717285e-01 -3.072262182831764221e-02 1.184563562273979187e-01 7.823043316602706909e-02 -3.721625357866287231e-02 9.113159030675888062e-02 -1.633734256029129028e-01 1.091549843549728394e-01 1.278859078884124756e-01 7.292938977479934692e-02 -3.719389811158180237e-02 1.936179697513580322e-01 1.386084556579589844e-01 -2.944386303424835205e-01 -6.003731116652488708e-02 -7.894123345613479614e-02
-7.316087186336517334e-02 -3.739511966705322266e-02 -5.461305379867553711e-02 1.932385936379432678e-02 2.229298949241638184e-01 -1.249886974692344666e-01 1.305401772260665894e-01 2.466735988855361938e-01 2.189720720052719116e-01 1.495714038610458374e-01 9.335031360387802124e-02 -1.203071102499961853e-01 8.666412532329559326e-02 3.601729869842529297e-01 -1.935323178768157959e-01 2.173394896090030670e-02 -7.500023394823074341e-02 1.419284045696258545e-01 -1.749565750360488892e-01 2.530139312148094177e-02 -1.681642830371856689e-01 -1.316456347703933716e-01 -2.071686089038848877e-01 1.611290723085403442e-01 -1.388675067573785782e-02 2.775061428546905518e-01 1.730721890926361084e-01 4.835892096161842346e-02 -1.106311157345771790e-01 -4.820902347564697266e-01 -2.274547219276428223e-01 -2.495772019028663635e-02
1.901244670152664185e-01 -1.281847506761550903e-01 -4.340282082557678223e-02 1.159336194396018982e-01 1.693423092365264893e-01 -1.004228442907333374e-01 2.341900169849395752e-01 -3.735463917255401611e-01 -1.173179298639297485e-01 -2.301324531435966492e-02 3.015764951705932617e-01 9.122690558433532715e-02 -2.772490084171295166e-01 -9.345441311597824097e-02 -3.082686066627502441e-01 -1.149268820881843567e-01 -4.895409569144248962e-02 3.435814287513494492e-03 -1.369213908910751343e-01 1.356015801429748535e-01 -1.139236707240343094e-02 -2.129094451665878296e-01 -3.151072263717651367e-01 -1.281829327344894409e-01 3.433406651020050049e-01 1.263737231492996216e-01 1.250889152288436890e-01 1.592219322919845581e-01 -7.630371302366256714e-02 -6.019138544797897339e-02 6.670359522104263306e-02 -4.557774960994720459e-02
-3.550873398780822754e-01 -9.731537848711013794e-02 2.256481349468231201e-01 3.322900831699371338e-01 -9.733802825212478638e-02 -2.143407315015792847e-01 1.846770495176315308e-01 -2.053217738866806030e-01 2.186260372400283813e-02 -1.898821741342544556e-01 1.722492277622222900e-01 -2.423859089612960815e-01 -3.701373934745788574e-01 -7.866200059652328491e-02 -2.761920392513275146e-01 4.097068309783935547e-02 -9.591044485569000244e-02 9.060414507985115051e-03 -1.861278861761093140e-01 5.139243975281715393e-02 3.513981774449348450e-02 -4.505828022956848145e-02 4.845267161726951599e-02 6.231106445193290710e-02 -1.101171597838401794e-01 2.055232375860214233e-01 1.364335715770721436e-01 2.448759377002716064e-01 1.118306722491979599e-02 -1.678936034440994263e-01 -1.704899780452251434e-02 -8.784371614456176758e-02
2.537544444203376770e-02 -3.530869185924530029e-01 -3.276148140430450439e-01 -1.963760703802108765e-01 -7.771915942430496216e-02 -1.696520298719406128e-01 -1.709423959255218506e-01 -1.805898100137710571e-01 -1.629952527582645416e-02 2.956373691558837891e-01 2.866854965686798096e-01 1.090404540300369263e-01 -2.067485451698303223e-01 -2.729504555463790894e-02 -1.201543286442756653e-01 2.340741083025932312e-02 9.525284171104431152e-02 -1.304372251033782959e-01 -1.283921599388122559e-01 -3.976759687066078186e-02 -1.061326712369918823e-01 7.758855074644088745e-02 -4.107261449098587036e-02 -5.417600646615028381e-02 3.496821224689483643e-02 3.862434029579162598e-01 -1.621309369802474976e-01 1.746476292610168457e-01 9.505065530538558960e-02 -3.299526274204254150e-01 2.178003266453742981e-02 -1.680545881390571594e-02
-3.755370527505874634e-02 4.358408227562904358e-02 -2.656064629554748535e-01 3.022400140762329102e-01 2.058286070823669434e-01 -1.471061855554580688e-01 -7.249989360570907593e-02 -1.814350038766860962e-01 1.016466394066810608e-01 -4.544003307819366455e-02 -8.481910079717636108e-02 -4.830951243638992310e-02 -2.266942858695983887e-01 -1.173982992768287659e-01 -2.896020710468292236e-01 1.324042975902557373e-01 -1.247338205575942993e-01 -1.350525021553039551e-02 -2.053012549877166748e-01 -5.558285117149353027e-02 -7.981117069721221924e-02 1.185034364461898804e-01 -1.530868113040924072e-01 1.832342892885208130e-01 9.951670467853546143e-02 1.462955623865127563e-01 -1.893063634634017944e-01 2.326210215687751770e-02 -2.444812469184398651e-02 -3.757980763912200928e-01 -3.957161009311676025e-01 -1.990388631820678711e-01
-6.033362820744514465e-02 6.045867502689361572e-02 -2.165490835905075073e-01 -1.727868765592575073e-01 8.798699080944061279e-02 -1.922480314970016479e-01 -3.155867569148540497e-03 5.591929331421852112e-02 2.392357289791107178e-01 1.046481952071189880e-01 3.162260651588439941e-01 1.717936620116233826e-02 -3.348686099052429199e-01 -2.392743974924087524e-01 -1.023811697959899902e-01 4.073914140462875366e-02 -1.053663790225982666e-01 6.024665758013725281e-02 1.001719757914543152e-01 -1.866889558732509613e-02 -1.554757207632064819e-01 -1.825600415468215942e-01 -7.414937764406204224e-02 1.017623916268348694e-01 1.757206022739410400e-01 3.803399503231048584e-01 -1.393330842256546021e-01 1.299672275781631470e-01 1.658848822116851807e-01 -3.034802675247192383e-01 5.061807483434677124e-02 -2.926042377948760986e-01
2.928004562854766846e-01 -6.955032795667648315e-02 9.067919105291366577e-02 2.477732151746749878e-01 2.196838557720184326e-01 -1.103376150131225586e-01 -2.201011627912521362e-01 -1.559095382690429688e-01 -2.164197713136672974e-01 2.210282534360885620e-01 3.212289512157440186e-01 6.689724326133728027e-02 -1.959764808416366577e-01 -9.281733073294162750e-03 -1.252209991216659546e-01 -1.560414880514144897e-01 -2.715286426246166229e-02 6.998471915721893311e-02 -3.345521986484527588e-01 1.009478792548179626e-01 1.227586716413497925e-01 -5.226464197039604187e-02 -2.444227337837219238e-01 9.132046997547149658e-02 9.850618988275527954e-02 1.120316982269287109e-02 5.297616496682167053e-02 2.973759174346923828e-01 9.419699013233184814e-02 -2.677778303623199463e-01 -1.599432826042175293e-01 -6.237329915165901184e-02
7.638852298259735107e-02 -4.841789975762367249e-02 1.643977016210556030e-01 2.409021705389022827e-01 1.798254102468490601e-01 -2.189086228609085083e-01 3.230305016040802002e-02 -9.144017100334167480e-02 -2.174925506114959717e-01 1.466756612062454224e-01 2.618606090545654297e-01 -3.268841803073883057e-01 -3.264196515083312988e-01 2.071859389543533325e-01 -3.033513724803924561e-01 2.521867454051971436e-01 -3.296993672847747803e-02 7.256270200014114380e-02 -1.277398765087127686e-01 1.142263412475585938e-01 5.820348393172025681e-03 -9.864819049835205078e-02 -1.141634881496429443e-01 5.452593415975570679e-02 -2.095517120324075222e-04 2.877886295318603516e-01 9.962012618780136108e-02 2.641670107841491699e-01 -1.627127081155776978e-02 -5.300698056817054749e-02 1.184807252138853073e-02 -2.013092190027236938e-01
2.572671175003051758e-01 -6.094971299171447754e-02 -1.973347961902618408e-01 4.193435888737440109e-03 1.148004010319709778e-01 -1.955361291766166687e-02 -8.478912711143493652e-02 -2.286779135465621948e-01 -8.706822409294545650e-04 -7.540481630712747574e-03 -5.991718173027038574e-02 -1.391708701848983765e-01 -2.642278671264648438e-01 8.018371649086475372e-03 -2.167527675628662109e-01 7.086941599845886230e-02 -2.361139357089996338e-01 1.875662207603454590e-01 -2.222596406936645508e-01 1.313699632883071899e-01 -1.147371251136064529e-02 -1.987455040216445923e-02 1.826482638716697693e-02 1.112044453620910645e-01 5.610568448901176453e-02 1.906896382570266724e-01 -1.214072480797767639e-01 4.389494657516479492e-02 -2.305689901113510132e-01 -4.636998474597930908e-01 -6.309046596288681030e-02 -4.171845316886901855e-01
-8.489944040775299072e-02 -1.357490420341491699e-01 1.196342241019010544e-02 8.325352333486080170e-03 2.161880135536193848e-01 1.004003733396530151e-01 4.847030714154243469e-02 1.153154373168945312e-01 2.087667137384414673e-01 -1.228341534733772278e-01 4.225428700447082520e-01 2.623503804206848145e-01 -1.717047691345214844e-01 -1.158598735928535461e-01 6.931572407484054565e-02 9.667694568634033203e-02 1.457944791764020920e-02 -1.714661531150341034e-02 -8.214309066534042358e-02 -1.871002838015556335e-02 -1.586003452539443970e-01 3.742484748363494873e-02 1.748236864805221558e-01 5.858331918716430664e-02 2.961684167385101318e-01 2.294227331876754761e-01 1.368567794561386108e-01 3.071323931217193604e-01 7.800100743770599365e-02 -4.459949731826782227e-01 -4.925826936960220337e-02 -9.798666089773178101e-02
-2.088823169469833374e-02 -2.889223694801330566e-01 -2.001545429229736328e-01 -2.081600874662399292e-01 -4.175723716616630554e-02 -2.266138605773448944e-02 -1.243446543812751770e-01 -8.369687199592590332e-02 -7.523670792579650879e-02 2.705803513526916504e-01 3.185291886329650879e-01 1.263464242219924927e-01 -1.768869310617446899e-01 -2.201670557260513306e-01 -1.067354083061218262e-01 1.006832718849182129e-01 1.691871583461761475e-01 -1.808753460645675659e-01 -2.536594867706298828e-01 1.945052668452262878e-02 -5.862416699528694153e-02 1.244494393467903137e-01 3.276872634887695312e-02 2.955977804958820343e-02 1.536127924919128418e-01 4.578746855258941650e-01 -1.193469613790512085e-01 9.091340750455856323e-02 8.013144135475158691e-02 -2.745557427406311035e-01 -1.522775590419769287e-01 -5.197499319911003113e-02
1.689041852951049805e-01 -1.054879501461982727e-01 1.590396314859390259e-01 2.953045256435871124e-02 6.920266151428222656e-02 7.578009366989135742e-02 -1.165603324770927429e-01 -1.589317023754119873e-01 2.579613626003265381e-01 -1.206228658556938171e-01 8.687780797481536865e-02 1.138766258955001831e-01 -1.891808025538921356e-02 -2.177248708903789520e-02 -4.440804570913314819e-02 9.138093143701553345e-02 -1.653819717466831207e-02 -2.614131271839141846e-01 -3.469201028347015381e-01 1.510681807994842529e-01 4.386427253484725952e-02 -2.785784304141998291e-01 1.104336930438876152e-03 1.799941062927246094e-02 1.663848310708999634e-01 3.864157497882843018e-01 2.015917897224426270e-01 2.328120619058609009e-01 -1.965828388929367065e-01 -1.599169671535491943e-01 -3.768067955970764160e-01 -4.850505292415618896e-02
-2.304244041442871094e-02 -2.942212484776973724e-02 -7.333339005708694458e-02 6.807190179824829102e-02 1.293390095233917236e-01 -5.936579033732414246e-02 -5.206043273210525513e-02 6.296627223491668701e-02 1.406654119491577148e-01 4.274863749742507935e-02 8.312344551086425781e-02 -1.093194633722305298e-01 -4.080686271190643311e-01 1.747703738510608673e-02 -5.257827639579772949e-01 1.665257364511489868e-01 -6.037920713424682617e-02 -3.627897799015045166e-01 -1.034871861338615417e-01 1.646066457033157349e-01 -1.567706912755966187e-01 1.116992067545652390e-02 -1.644177734851837158e-01 -1.052841171622276306e-01 -1.806810945272445679e-01 9.739891439676284790e-02 9.129290282726287842e-02 2.210576683282852173e-01 -1.317692697048187256e-01 5.154871568083763123e-02 -1.159172430634498596e-01 -2.854970097541809082e-01
-2.762916497886180878e-02 -1.701066493988037109e-01 1.491521745920181274e-01 4.392127394676208496e-01 -1.336722522974014282e-01 -1.755212545394897461e-01 6.498339027166366577e-02 2.312125079333782196e-02 3.784672915935516357e-02 -1.220541540533304214e-02 2.457870095968246460e-01 -1.706896722316741943e-01 -1.877519339323043823e-01 -1.077748835086822510e-01 -1.175024956464767456e-01 1.228306889533996582e-01 1.260033575817942619e-03 9.668922051787376404e-03 -3.821404874324798584e-01 3.487206101417541504e-01 1.164351925253868103e-01 -7.173414528369903564e-02 -2.406156957149505615e-01 -2.014786601066589355e-01 5.176873877644538879e-02 1.234933957457542419e-01 7.815775275230407715e-02 1.639175564050674438e-01 1.098857745528221130e-01 -2.230660021305084229e-01 -1.865262538194656372e-01 -4.864279180765151978e-02
-8.861377090215682983e-02 -6.196049228310585022e-02 -1.357307732105255127e-01 2.522619962692260742e-01 2.504508495330810547e-01 -1.928326934576034546e-01 -1.680171936750411987e-01 4.268173500895500183e-02 1.548179090023040771e-01 -6.997111439704895020e-02 1.076951548457145691e-01 1.536175906658172607e-01 -1.862285733222961426e-01 2.681277096271514893e-01 -1.444479972124099731e-01 8.808936178684234619e-02 -1.718537807464599609e-01 3.417599946260452271e-02 -4.139502719044685364e-02 2.955901622772216797e-01 1.209966465830802917e-02 -1.337423622608184814e-01 -3.638102710247039795e-01 1.869058934971690178e-03 1.950169801712036133e-01 1.213204488158226013e-01 4.425267577171325684e-01 9.684492647647857666e-02 1.811195164918899536e-01 -1.097195446491241455e-01 -6.238548830151557922e-02 -1.228276919573545456e-02
2.412819303572177887e-02 2.495866082608699799e-02 -6.321981549263000488e-03 2.717427015304565430e-01 1.025691702961921692e-01 -2.299899756908416748e-01 -8.300136029720306396e-02 -2.805588841438293457e-01 1.487119048833847046e-01 -3.004243364557623863e-03 -1.151048839092254639e-01 -1.113651543855667114e-01 -3.366207182407379150e-01 -1.565831303596496582e-01 -2.766739130020141602e-01 -1.892320811748504639e-02 -1.894211769104003906e-01 5.144151300191879272e-02 -6.029811501502990723e-02 -4.487542062997817993e-02 -1.891466081142425537e-01 -5.461203306913375854e-02 -8.603168278932571411e-02 -1.429743878543376923e-02 4.705085419118404388e-03 -4.650984704494476318e-02 -1.695460230112075806e-01 1.173356547951698303e-01 4.149520397186279297e-02 -4.163177013397216797e-01 -3.812918663024902344e-01 -2.402350455522537231e-01
9.753091260790824890e-03 -1.301625818014144897e-01 2.245999574661254883e-01 3.730294108390808105e-01 -1.897566616535186768e-01 -2.742019593715667725e-01 -1.955304294824600220e-01 -1.685529053211212158e-01 -1.637224555015563965e-01 1.935419142246246338e-01 2.435789555311203003e-01 4.569864645600318909e-02 -2.461359947919845581e-01 6.924719363451004028e-02 -2.675915360450744629e-01 -9.905402362346649170e-02 -1.485915184020996094e-01 1.547503378242254257e-02 -1.762977242469787598e-01 9.840534627437591553e-02 1.060284823179244995e-01 9.350354969501495361e-02 -2.060708105564117432e-01 -4.737638682126998901e-02 1.754347234964370728e-01 1.064434647560119629e-02 -3.192857280373573303e-02 1.509592533111572266e-01 -2.600834518671035767e-02 -3.201655447483062744e-01 -9.621539711952209473e-02 -2.193979769945144653e-01
1.267581731081008911e-01 -4.622296616435050964e-02 1.624840945005416870e-01 4.792177379131317139e-01 -8.985871076583862305e-02 -1.955267935991287231e-01 -4.063247761223465204e-04 -1.412884593009948730e-01 -7.264129072427749634e-02 1.080792248249053955e-01 1.164516955614089966e-01 -9.612850099802017212e-02 -2.655737102031707764e-01 -1.031665056943893433e-01 -1.383212655782699585e-01 -1.060424596071243286e-01 -1.095051541924476624e-01 -5.159018933773040771e-02 -1.927423477172851562e-01 2.597008943557739258e-01 8.548410236835479736e-02 6.942698359489440918e-02 -1.627553105354309082e-01 -2.089354693889617920e-01 2.792704403400421143e-01 1.492406278848648071e-01 3.069463185966014862e-02 2.351745963096618652e-01 4.961024969816207886e-02 -3.241386711597442627e-01 -1.680077463388442993e-01 -1.199229210615158081e-01
-1.076998859643936157e-01 -3.001049160957336426e-01 3.502813726663589478e-02 7.008370012044906616e-02 1.787014901638031006e-01 -7.813819497823715210e-02 -3.738779723644256592e-01 -1.264452785253524780e-01 2.874764502048492432e-01 -4.778937995433807373e-02 1.139976009726524353e-01 2.309836000204086304e-01 3.032873384654521942e-02 -1.777244806289672852e-01 -1.219386085867881775e-01 -1.230788696557283401e-02 1.598873436450958252e-01 -1.307006180286407471e-01 2.859908342361450195e-02 1.484764814376831055e-01 4.195966944098472595e-02 -2.415850311517715454e-01 -1.106734871864318848e-01 -1.703286916017532349e-02 -2.547988295555114746e-02 3.549126982688903809e-01 2.614052295684814453e-01 4.113711044192314148e-02 -1.740253269672393799e-01 -3.069866299629211426e-01 1.850177943706512451e-01 7.757250964641571045e-02
-3.611038997769355774e-02 -1.975343674421310425e-01 7.182808965444564819e-02 -1.754985302686691284e-01 2.482671886682510376e-01 6.912251561880111694e-02 -9.607773274183273315e-02 9.747125208377838135e-02 4.307215511798858643e-01 3.348999917507171631e-01 1.083768606185913086e-01 1.518968492746353149e-01 -1.561894714832305908e-01 3.413098156452178955e-01 -3.626075088977813721e-01 1.339254677295684814e-01 -1.867652535438537598e-01 -9.195028990507125854e-02 -6.950926780700683594e-02 1.274946928024291992e-01 -1.294638067483901978e-01 -1.738358289003372192e-02 -8.688695728778839111e-02 -1.563179939985275269e-01 -5.021305987611413002e-04 2.308265268802642822e-01 -5.763456970453262329e-02 -1.033612340688705444e-02 -1.832347512245178223e-01 -9.444900602102279663e-02 5.280059203505516052e-02 1.739015057682991028e-02
1.616668254137039185e-01 -1.251206845045089722e-01 4.898633062839508057e-02 -1.175205856561660767e-01 4.629072174429893494e-02 -2.875449657440185547e-01 -3.492562770843505859e-01 2.263512648642063141e-02 7.639804482460021973e-02 -1.548210084438323975e-01 2.671488523483276367e-01 1.077374964952468872e-01 -3.130435049533843994e-01 -1.505128741264343262e-01 -3.052252829074859619e-01 -1.428137719631195068e-01 2.902569770812988281e-01 4.227070137858390808e-02 -4.563043359667062759e-03 -1.261335611343383789e-01 1.183541044592857361e-01 1.556214839220046997e-01 -2.267355769872665405e-01 -3.175056725740432739e-02 1.085556298494338989e-01 3.035798966884613037e-01 1.085574701428413391e-01 1.508745998144149780e-01 -7.189705967903137207e-02 -2.069987356662750244e-01 1.146876718848943710e-02 -9.186161309480667114e-02
6.422506272792816162e-02 -4.028138890862464905e-02 6.744036078453063965e-02 -1.133725121617317200e-01 1.189846247434616089e-01 3.116634301841259003e-02 4.617876559495925903e-02 -3.934546560049057007e-02 1.611754149198532104e-01 3.917435184121131897e-02 3.987958431243896484e-01 -8.126056939363479614e-02 -1.396223753690719604e-01 2.218793481588363647e-01 -2.736643850803375244e-01 2.585053741931915283e-01 1.502924561500549316e-01 -9.224757552146911621e-02 -5.903940275311470032e-02 2.544601447880268097e-02 -1.965364813804626465e-01 -1.841565072536468506e-01 -1.837205290794372559e-01 3.182214498519897461e-01 -5.711438134312629700e-03 1.786230653524398804e-01 2.619621157646179199e-01 3.314639627933502197e-01 2.534851431846618652e-02 -1.592752337455749512e-01 -1.993221044540405273e-01 -1.883758902549743652e-01
-1.334482524544000626e-02 7.086256146430969238e-02 -1.584141850471496582e-01 2.863251566886901855e-01 1.970644444227218628e-01 -8.628766983747482300e-02 -9.495723247528076172e-02 -1.484209001064300537e-01 1.911535561084747314e-01 -2.101819030940532684e-02 -2.393904924392700195e-01 -7.875478267669677734e-02 -3.691156506538391113e-01 -2.380788922309875488e-01 -1.542811691761016846e-01 1.051817014813423157e-01 -1.466768831014633179e-01 -1.166426483541727066e-02 -2.405511736869812012e-01 9.410966187715530396e-03 -1.102415993809700012e-01 -2.068055979907512665e-02 -1.267409771680831909e-01 -5.337354168295860291e-02 6.385513395071029663e-02 2.473888099193572998e-01 -2.240290790796279907e-01 7.392044365406036377e-02 2.346158213913440704e-02 -3.469568192958831787e-01 -1.707172691822052002e-01 -3.162437677383422852e-01
6.468929350376129150e-02 -2.475360408425331116e-02 1.000837013125419617e-01 2.361451387405395508e-01 2.143027633428573608e-01 -2.193931341171264648e-01 -3.447749316692352295e-01 -2.851150333881378174e-01 1.399257332086563110e-01 -1.227722540497779846e-01 9.529849141836166382e-02 -3.371216058731079102e-01 -2.529793381690979004e-01 -1.760732531547546387e-01 -2.118563055992126465e-01 -1.890019625425338745e-01 4.198209568858146667e-02 1.627039611339569092e-01 6.718654930591583252e-02 2.180551737546920776e-02 -1.733881533145904541e-01 2.577281929552555084e-02 8.919338881969451904e-02 -1.793847829103469849e-01 1.310275644063949585e-01 -1.085080555640161037e-03 -1.377018261700868607e-02 2.323103100061416626e-01 8.207344263792037964e-02 -3.334333300590515137e-01 -9.411408752202987671e-02 5.181070882827043533e-03
2.084025442600250244e-01 -1.303376853466033936e-01 2.677420377731323242e-01 3.473859652876853943e-02 5.833934247493743896e-02 -1.244049593806266785e-01 -1.220060810446739197e-01 -1.286212801933288574e-01 1.934213042259216309e-01 -8.574938774108886719e-02 1.975107938051223755e-01 3.518483787775039673e-02 -4.444434121251106262e-02 -7.664563506841659546e-02 -2.091529071331024170e-01 1.118065342307090759e-01 2.511570453643798828e-01 -2.401885986328125000e-01 -1.574939191341400146e-01 -5.263027921319007874e-02 -6.653303746134042740e-03 1.155945211648941040e-01 4.399049654603004456e-02 -1.157495826482772827e-01 8.143301308155059814e-02 4.994412958621978760e-01 8.809702098369598389e-02 2.726854979991912842e-01 -1.441618651151657104e-01 -1.306642591953277588e-01 -3.273974657058715820e-01 8.336401730775833130e-02
-6.794466078281402588e-02 1.287877857685089111e-01 -2.124886512756347656e-01 1.056388542056083679e-01 1.988032013177871704e-01 -1.654393039643764496e-02 -2.179125100374221802e-01 -1.716522425413131714e-01 -1.627397537231445312e-01 2.361751645803451538e-01 2.544903457164764404e-01 2.131749242544174194e-01 -8.261955529451370239e-02 -2.349554449319839478e-01 -2.444230765104293823e-01 8.165104687213897705e-02 2.265129983425140381e-01 -1.172122508287429810e-01 -1.252048760652542114e-01 1.311617046594619751e-01 3.986231610178947449e-02 -1.051226258277893066e-01 -1.937801092863082886e-01 -1.450864970684051514e-01 1.964062452316284180e-01 2.555620297789573669e-02 2.911031246185302734e-01 1.273250728845596313e-01 1.956044137477874756e-01 -3.647222220897674561e-01 -4.443547502160072327e-02 -4.713701084256172180e-02
1.113316044211387634e-01 -2.131567299365997314e-01 1.739193648099899292e-01 -1.073152944445610046e-01 1.503449231386184692e-01 1.219237744808197021e-01 4.838500544428825378e-02 3.195462375879287720e-02 2.649640738964080811e-01 -1.163353919982910156e-01 1.934640854597091675e-01 1.506586074829101562e-01 -2.431929297745227814e-02 -1.542444229125976562e-01 -3.189756274223327637e-01 -8.323808759450912476e-02 -7.855871226638555527e-04 1.444727927446365356e-02 -1.434040814638137817e-01 3.070771694183349609e-01 3.040716610848903656e-02 -1.744038313627243042e-01 1.249821484088897705e-01 4.290895462036132812e-01 2.780568785965442657e-02 3.284200727939605713e-01 4.103044420480728149e-02 4.366592690348625183e-02 -7.077565789222717285e-02 -2.269273251295089722e-01 -2.885425649583339691e-02 -2.587271630764007568e-01
5.520074442028999329e-02 2.156288176774978638e-02 2.272986620664596558e-02 1.535289455205202103e-02 2.041043639183044434e-01 -1.126449555158615112e-01 -1.987093687057495117e-01 2.691322565078735352e-01 2.014330476522445679e-01 -8.515012450516223907e-03 3.982168436050415039e-01 1.388625055551528931e-02 -3.030604422092437744e-01 1.721421927213668823e-01 -3.065828382968902588e-01 2.250922322273254395e-01 1.388166695833206177e-01 4.422322288155555725e-02 -1.142141968011856079e-01 -9.427493810653686523e-02 -1.042440608143806458e-01 1.420080065727233887e-01 -1.526629179716110229e-01 2.478810995817184448e-01 2.495474219322204590e-01 6.030318886041641235e-02 -2.186712473630905151e-01 7.363384962081909180e-02 1.514541218057274818e-03 -1.899879723787307739e-01 -2.229453921318054199e-01 4.549145232886075974e-03
-1.368795186281204224e-01 -3.386569395661354065e-02 2.476098835468292236e-01 9.527304768562316895e-02 3.396489843726158142e-02 -1.206940039992332458e-01 -1.364173740148544312e-01 5.641526356339454651e-02 3.606036305427551270e-01 2.856629490852355957e-01 6.071250885725021362e-02 -8.920226991176605225e-02 -1.594484150409698486e-01 6.762171164155006409e-03 -1.281322538852691650e-01 1.646314561367034912e-01 1.745242327451705933e-01 9.614727646112442017e-02 1.088808625936508179e-01 -1.259333342313766479e-01 -6.809734553098678589e-02 -2.709335684776306152e-01 -5.212100595235824585e-02 -1.214521154761314392e-01 2.668801248073577881e-01 4.675169289112091064e-01 8.125325292348861694e-02 2.126862257719039917e-01 -1.121819764375686646e-01 -1.190861985087394714e-01 -1.984869986772537231e-01 -9.601778537034988403e-02
2.134342044591903687e-01 5.288004875183105469e-02 3.587363287806510925e-02 9.079858660697937012e-02 9.024915844202041626e-02 -2.473696768283843994e-01 -2.544464468955993652e-01 -1.840909570455551147e-01 2.443503588438034058e-01 1.105929985642433167e-01 2.406969666481018066e-01 2.178019732236862183e-01 -6.634152680635452271e-02 -1.919750124216079712e-01 -2.338051497936248779e-01 -1.024600267410278320e-01 -2.759428620338439941e-01 -1.117528080940246582e-01 1.374174952507019043e-01 -1.023134663701057434e-01 2.625466138124465942e-02 -1.794759184122085571e-01 -5.092423036694526672e-02 1.792665421962738037e-01 1.676428169012069702e-01 2.704863548278808594e-01 1.887856572866439819e-01 3.101406395435333252e-01 -1.901820898056030273e-01 1.147477701306343079e-01 -1.485968083143234253e-01 -1.711192727088928223e-02
-1.139630302786827087e-01 -3.335198760032653809e-02 2.471070503816008568e-03 -1.104288101196289062e-01 5.380847305059432983e-02 -1.280158758163452148e-01 1.492470502853393555e-01 -9.400863200426101685e-02 2.593761086463928223e-01 -5.765512958168983459e-02 1.075941231101751328e-02 5.390493571758270264e-02 -4.079725593328475952e-02 -2.145487070083618164e-01 -2.339844405651092529e-01 1.444769650697708130e-01 -7.299010455608367920e-02 2.170680612325668335e-01 -2.414776198565959930e-02 2.231179177761077881e-01 -3.304784297943115234e-01 1.168516054749488831e-01 -2.924790084362030029e-01 -6.186589971184730530e-02 1.158640384674072266e-01 1.420507580041885376e-01 4.296167790889739990e-01 1.579866707324981689e-01 2.168594747781753540e-01 -2.604788243770599365e-01 1.485808789730072021e-01 -1.767057776451110840e-01
-8.537640422582626343e-02 2.198031246662139893e-01 1.739250272512435913e-01 1.078786104917526245e-01 2.662732601165771484e-01 2.511549592018127441e-01 2.183238975703716278e-02 -2.809097766876220703e-01 1.123952344059944153e-01 2.685200273990631104e-01 1.529082059860229492e-01 2.548067271709442139e-01 -1.458420306444168091e-01 2.059133537113666534e-02 -2.596143484115600586e-01 7.569158077239990234e-02 5.706252064555883408e-03 5.751002952456474304e-02 -4.541162773966789246e-02 1.224109977483749390e-01 -2.505682408809661865e-01 2.055624872446060181e-01 -3.180713579058647156e-02 -9.232152998447418213e-02 2.230642586946487427e-01 6.344254314899444580e-02 2.599969208240509033e-01 2.685883641242980957e-02 -1.221209689974784851e-01 -1.119978576898574829e-01 -3.536603748798370361e-01 -1.080723851919174194e-01
-6.784239411354064941e-02 -1.818767376244068146e-02 7.108943164348602295e-02 3.541716933250427246e-01 5.393118038773536682e-02 2.160353027284145355e-02 -9.592311084270477295e-02 -3.315353766083717346e-02 -1.478612869977951050e-01 1.219132170081138611e-02 8.746872097253799438e-02 1.507219523191452026e-01 -5.427854657173156738e-01 -5.892723798751831055e-02 -1.603310406208038330e-01 -1.291184723377227783e-01 -1.113541796803474426e-01 -5.531187355518341064e-02 -2.365541011095046997e-01 1.399792134761810303e-01 1.724039167165756226e-01 -1.052590757608413696e-01 1.693125218152999878e-01 -1.408620774745941162e-01 2.437405884265899658e-01 3.581298515200614929e-02 -1.638803072273731232e-02 2.556470930576324463e-01 2.040663659572601318e-01 -2.394666820764541626e-01 -2.249944061040878296e-01 4.249053448438644409e-02
1.739889085292816162e-01 -1.576896905899047852e-01 3.362453579902648926e-01 1.127915456891059875e-01 2.130021303892135620e-01 -1.299853622913360596e-01 -2.800784260034561157e-02 -5.382195115089416504e-02 -6.163648888468742371e-02 2.510417625308036804e-02 2.218179702758789062e-01 5.596402660012245178e-02 -2.865526638925075531e-02 -4.208791255950927734e-02 -1.121283173561096191e-01 -1.483616326004266739e-02 -1.691516488790512085e-02 -4.497705399990081787e-01 1.823739558458328247e-01 2.346650660037994385e-01 -1.324524283409118652e-01 -1.326666213572025299e-02 -1.410239040851593018e-01 5.499074980616569519e-02 2.650150358676910400e-01 4.143848717212677002e-01 2.693449705839157104e-02 1.488277018070220947e-01 6.043430045247077942e-02 -1.260348707437515259e-01 -1.833518147468566895e-01 1.773835867643356323e-01
-3.278507292270660400e-02 -5.465137958526611328e-02 -2.031125500798225403e-02 5.000090971589088440e-02 9.622502326965332031e-02 1.170918494462966919e-01 -9.616484493017196655e-02 3.174574375152587891e-01 1.836206316947937012e-01 -1.662117540836334229e-01 2.898816168308258057e-01 1.562469750642776489e-01 -3.578640222549438477e-01 -1.056641116738319397e-01 5.454615131020545959e-02 -9.911238215863704681e-03 -7.574740052223205566e-02 -2.389952912926673889e-02 -1.998935490846633911e-01 5.593291483819484711e-03 -9.926658868789672852e-02 -5.581858381628990173e-02 2.366477102041244507e-01 -4.933171719312667847e-02 3.489743769168853760e-01 1.642989367246627808e-01 1.560412049293518066e-01 1.048903763294219971e-01 -1.136557161808013916e-01 -3.788611292839050293e-01 -1.635871082544326782e-01 -2.507817447185516357e-01
-6.246012449264526367e-02 -3.871466219425201416e-02 9.058319032192230225e-02 -2.365582436323165894e-01 1.468633264303207397e-01 -6.070182844996452332e-02 -1.171940565109252930e-01 2.387156151235103607e-02 2.495345473289489746e-01 -9.784634411334991455e-02 7.132866978645324707e-02 1.030120849609375000e-01 -3.390282690525054932e-01 1.884434670209884644e-01 -3.848126828670501709e-01 -1.342391967773437500e-01 2.153871059417724609e-01 -1.593404114246368408e-01 -7.526799291372299194e-02 5.984397232532501221e-02 1.757791489362716675e-01 2.284606546163558960e-01 -1.708652079105377197e-01 6.624083966016769409e-03 8.455365896224975586e-02 2.144085913896560669e-01 1.240079700946807861e-01 2.284453213214874268e-01 -2.157789766788482666e-01 -1.792429238557815552e-01 7.104355841875076294e-02 -2.983352243900299072e-01
-4.037422314286231995e-02 7.871657609939575195e-02 -1.066063567996025085e-01 -7.430609315633773804e-02 -7.863464951515197754e-02 1.444027479737997055e-02 1.776287257671356201e-01 -1.501560062170028687e-01 2.489982694387435913e-01 8.273016661405563354e-03 1.329195350408554077e-01 1.404521763324737549e-01 -3.093390911817550659e-02 -3.861511051654815674e-01 -4.670823216438293457e-01 9.282405674457550049e-02 1.212882995605468750e-02 -2.726114355027675629e-02 -1.729666292667388916e-01 2.259618639945983887e-01 9.941038489341735840e-02 -6.968232989311218262e-02 1.099275797605514526e-02 -2.358489483594894409e-01 2.270825207233428955e-01 3.566938266158103943e-02 3.055769503116607666e-01 1.461879909038543701e-02 2.023827135562896729e-01 -1.735167056322097778e-01 -2.297861874103546143e-01 -1.258311867713928223e-01
9.393589943647384644e-02 -2.035891823470592499e-02 -9.114218875765800476e-03 -1.494497209787368774e-01 3.340983390808105469e-01 -1.577207744121551514e-01 9.170743823051452637e-02 2.256833612918853760e-01 2.939171493053436279e-01 8.155696839094161987e-02 2.018918693065643311e-01 -2.287297882139682770e-02 -4.249974191188812256e-01 1.883690357208251953e-01 -3.948472738265991211e-01 1.755292117595672607e-01 5.973155051469802856e-02 3.698807954788208008e-02 -1.706472486257553101e-01 -3.371926769614219666e-02 -2.210823744535446167e-01 1.089033409953117371e-01 9.685245901346206665e-02 1.515677012503147125e-02 9.185317903757095337e-02 6.504724174737930298e-02 -1.170639619231224060e-01 1.619365960359573364e-01 -1.762356162071228027e-01 -1.501553207635879517e-01 -1.519548892974853516e-01 -2.296195738017559052e-02
-2.665634453296661377e-02 1.550372242927551270e-01 4.929845407605171204e-02 2.153998166322708130e-01 3.134536147117614746e-01 -7.831698656082153320e-02 1.858343034982681274e-01 2.559829950332641602e-01 -2.210177294909954071e-02 1.119584664702415466e-01 1.975235491991043091e-01 2.115343213081359863e-01 7.046428322792053223e-02 -1.612735539674758911e-01 -1.105734929442405701e-01 -1.550655812025070190e-01 1.339515764266252518e-02 -4.016320034861564636e-02 -7.523985207080841064e-02 4.047949612140655518e-02 -1.460083872079849243e-01 -1.251707375049591064e-01 -2.707221806049346924e-01 2.126922607421875000e-01 -8.558402210474014282e-02 3.318156898021697998e-01 2.814022898674011230e-01 3.892019763588905334e-02 5.852425470948219299e-02 -3.598609268665313721e-01 -2.444755434989929199e-01 5.016956478357315063e-02
-7.821189612150192261e-02 -2.094154208898544312e-01 7.681178301572799683e-02 -3.549943119287490845e-02 3.471825420856475830e-01 1.128709316253662109e-02 -2.291341572999954224e-01 -1.289080530405044556e-01 -2.547044157981872559e-01 -1.529617160558700562e-01 9.306413680315017700e-02 -7.521063089370727539e-04 -1.281902343034744263e-01 -1.640492081642150879e-01 -2.920992970466613770e-01 1.952393949031829834e-01 8.933284878730773926e-02 4.359603300690650940e-02 1.117036119103431702e-01 2.295704185962677002e-01 -1.458144485950469971e-01 1.937103867530822754e-01 5.077902227640151978e-03 -1.463695466518402100e-01 8.923049271106719971e-02 2.519769966602325439e-01 -6.465223152190446854e-03 1.579892239533364773e-03 4.564968124032020569e-02 -3.976768255233764648e-01 -3.036412298679351807e-01 1.007096543908119202e-01
6.921175867319107056e-02 -1.473419517278671265e-01 4.976430442184209824e-03 1.358195990324020386e-01 2.340439409017562866e-01 1.611470058560371399e-02 1.637243479490280151e-01 -1.792408525943756104e-01 1.166839990764856339e-02 1.418252885341644287e-01 -2.841110527515411377e-02 -9.307949990034103394e-02 -3.267673850059509277e-01 -5.035493895411491394e-02 -4.884487688541412354e-01 -1.543902140110731125e-02 1.062787696719169617e-02 -1.740410923957824707e-02 2.749834656715393066e-01 8.523771911859512329e-02 -3.190716207027435303e-01 -2.437876164913177490e-02 -1.902270168066024780e-01 8.287280052900314331e-02 -1.770023629069328308e-02 9.651688486337661743e-02 1.173311322927474976e-01 2.326737940311431885e-01 5.286300182342529297e-02 -5.562282353639602661e-02 -3.934378549456596375e-02 -3.866308331489562988e-01
-8.747171610593795776e-02 1.547233015298843384e-01 1.976795494556427002e-01 1.837229579687118530e-01 5.718243867158889771e-02 -1.603353172540664673e-01 1.349867284297943115e-01 6.720960140228271484e-02 -1.469123214483261108e-01 1.309374868869781494e-01 2.725066542625427246e-01 2.321135848760604858e-01 -1.414424479007720947e-01 1.586090624332427979e-01 -2.316523045301437378e-01 -4.494182020425796509e-02 -6.835658848285675049e-02 1.426392197608947754e-01 -1.928007751703262329e-01 3.133105933666229248e-01 -5.161454901099205017e-02 -1.834750175476074219e-01 -2.906551957130432129e-01 5.806681141257286072e-02 -2.487805485725402832e-01 2.223435193300247192e-01 2.304358929395675659e-01 1.236298009753227234e-01 1.161346212029457092e-01 -2.730006873607635498e-01 -4.950983822345733643e-02 -1.464160531759262085e-01
2.773907482624053955e-01 8.828127384185791016e-02 9.368573129177093506e-02 -1.134570315480232239e-02 2.119772732257843018e-01 -5.272283405065536499e-02 -6.533002597279846668e-04 -9.333691000938415527e-02 2.985120713710784912e-01 6.361468881368637085e-02 1.312053501605987549e-01 -3.628320991992950439e-02 -3.231265246868133545e-01 -2.199433557689189911e-02 -3.628826737403869629e-01 -1.247628331184387207e-01 -2.205066531896591187e-01 -2.407285124063491821e-01 1.516200006008148193e-01 2.341908775269985199e-02 -2.605915069580078125e-01 1.662753969430923462e-01 -2.087554037570953369e-01 1.059846431016921997e-01 -2.754426188766956329e-02 2.487763315439224243e-01 -1.670167744159698486e-01 -7.893826067447662354e-02 2.012583017349243164e-01 -2.430207878351211548e-01 3.667896613478660583e-02 -8.908450603485107422e-02
1.958927512168884277e-01 -2.095378488302230835e-01 -1.511252373456954956e-01 9.004857391119003296e-02 1.013269945979118347e-01 -7.165885716676712036e-02 -4.903861135244369507e-02 1.989952474832534790e-01 1.324719339609146118e-01 -6.995879858732223511e-02 2.665950357913970947e-01 2.517462074756622314e-01 -1.160733252763748169e-01 -8.247062563896179199e-02 -2.091146111488342285e-01 -1.717959344387054443e-02 9.356427937746047974e-02 -6.570893526077270508e-02 -2.733891904354095459e-01 8.320993185043334961e-02 -1.385400071740150452e-02 -1.986632943153381348e-01 9.352370351552963257e-02 3.211244642734527588e-01 2.744003236293792725e-01 2.303723245859146118e-01 7.902783900499343872e-02 2.369864284992218018e-02 -1.391010880470275879e-01 -2.557235360145568848e-01 1.574755413457751274e-03 -3.768174946308135986e-01
-2.408632636070251465e-01 -2.337733283638954163e-02 2.536440826952457428e-02 1.707073301076889038e-01 2.434804737567901611e-01 -8.107682317495346069e-02 2.352824062108993530e-01 1.115802526473999023e-01 2.433802932500839233e-02 1.511605829000473022e-02 2.989870309829711914e-01 8.738815784454345703e-02 -7.371787726879119873e-02 -8.723293431103229523e-03 -2.458080202341079712e-01 -2.569727227091789246e-02 -9.871023707091808319e-03 -8.127436041831970215e-02 -2.856707572937011719e-01 1.608363166451454163e-02 1.558422483503818512e-02 -2.949250042438507080e-01 -1.549454927444458008e-01 4.960695281624794006e-03 -1.212973818182945251e-01 3.356752544641494751e-02 1.232289597392082214e-01 -1.642748862504959106e-01 1.279446929693222046e-01 -5.200207233428955078e-01 9.903287142515182495e-02 -2.431268244981765747e-01
2.282776832580566406e-01 -1.049307510256767273e-01 1.303867697715759277e-01 3.730181753635406494e-01 -1.436858028173446655e-01 -1.505477633327245712e-02 -1.203238293528556824e-01 -1.829264760017395020e-01 -2.292804270982742310e-01 2.121119387447834015e-02 3.001672029495239258e-01 -1.217192485928535461e-01 -1.806906759738922119e-01 -3.548417985439300537e-02 -4.121453464031219482e-01 -8.265082538127899170e-02 -1.463832557201385498e-01 1.379662156105041504e-01 -1.035937666893005371e-01 1.022282317280769348e-01 -2.577476575970649719e-02 8.389338850975036621e-02 -1.097211912274360657e-01 -1.824542135000228882e-01 1.309480518102645874e-01 1.552782207727432251e-01 -1.457247287034988403e-01 1.135490611195564270e-01 6.384419649839401245e-02 -3.535567820072174072e-01 -1.556173115968704224e-01 5.120880436152219772e-03
-2.254500985145568848e-01 -1.905331462621688843e-01 -2.120697945356369019e-01 9.459938853979110718e-02 1.971647441387176514e-01 -5.684371665120124817e-02 -2.182615846395492554e-01 3.674230575561523438e-01 -9.722870588302612305e-02 7.883843779563903809e-02 3.577435314655303955e-01 2.193788588047027588e-01 -2.454901486635208130e-01 8.880505710840225220e-02 -1.069522649049758911e-01 1.587635427713394165e-01 -8.259706199169158936e-02 1.314437240362167358e-01 -6.797894369810819626e-03 1.416127383708953857e-02 -1.455245018005371094e-01 -1.665980070829391479e-01 -1.003950741142034531e-02 8.607719093561172485e-02 1.608619093894958496e-01 1.721189618110656738e-01 -7.942382991313934326e-02 -9.579630196094512939e-02 -1.119383797049522400e-01 -3.622086644172668457e-01 -6.284170597791671753e-02 -1.954000145196914673e-01
1.290390044450759888e-01 1.878310739994049072e-01 2.242542505264282227e-01 3.261181116104125977e-01 2.022444903850555420e-01 -3.417318686842918396e-02 -5.563183128833770752e-02 1.667087674140930176e-01 1.525913178920745850e-01 1.082710176706314087e-01 1.622304171323776245e-01 1.703817844390869141e-01 -3.337102532386779785e-01 -4.076540842652320862e-02 -2.067588269710540771e-01 -1.080919057130813599e-01 -9.912507608532905579e-03 -7.596051692962646484e-02 -2.885997295379638672e-01 2.212677597999572754e-01 -2.071777824312448502e-03 2.577502280473709106e-02 -2.333088964223861694e-01 -1.914964914321899414e-01 8.154233545064926147e-02 3.805825710296630859e-01 1.642315238714218140e-01 1.358963400125503540e-01 4.689754545688629150e-02 -9.077546745538711548e-02 1.446951478719711304e-01 -4.956641793251037598e-02
-3.115413188934326172e-01 -6.940574944019317627e-02 1.157907992601394653e-01 1.809822916984558105e-01 5.564235895872116089e-02 1.187236234545707703e-02 -2.093891799449920654e-01 5.750120431184768677e-02 2.852234542369842529e-01 9.907222539186477661e-02 1.857822760939598083e-02 -2.516153156757354736e-01 -2.329572737216949463e-01 -7.596484571695327759e-02 -2.777820825576782227e-01 1.362798921763896942e-02 1.974876224994659424e-01 9.972660988569259644e-02 1.706999260932207108e-03 -7.477189600467681885e-02 -8.061335980892181396e-02 -4.079150855541229248e-01 -2.997398190200328827e-02 -1.154137179255485535e-01 1.258322745561599731e-01 3.634531795978546143e-01 4.229331016540527344e-02 2.418456971645355225e-01 -1.384499520063400269e-01 -1.892921477556228638e-01 4.841637238860130310e-02 -4.645002633333206177e-02
2.137821353971958160e-02 -2.973996400833129883e-01 1.532194018363952637e-01 -7.880688458681106567e-02 3.057765960693359375e-01 -6.089064106345176697e-02 -9.329663217067718506e-02 1.006381809711456299e-01 3.892642557621002197e-01 2.723570764064788818e-01 1.563750505447387695e-01 1.309008896350860596e-01 -2.722905278205871582e-01 1.450826078653335571e-01 -2.027422487735748291e-01 9.492022544145584106e-02 -7.841181010007858276e-02 7.925173640251159668e-02 -1.751557886600494385e-01 5.676475539803504944e-02 -8.792874217033386230e-02 -8.084148168563842773e-03 -4.106505215167999268e-02 -8.012030273675918579e-02 -1.203423514962196350e-01 9.792557358741760254e-02 -3.410433232784271240e-01 2.574129402637481689e-01 -4.881839454174041748e-02 -2.328174263238906860e-01 1.202614903450012207e-01 1.133331879973411560e-01
7.640660624019801617e-04 -1.301968935877084732e-02 -9.950819425284862518e-03 -4.982438683509826660e-02 1.264946609735488892e-01 -1.675118505954742432e-02 -1.075356826186180115e-01 1.746186465024948120e-01 1.917581111192703247e-01 1.146453842520713806e-01 4.191801846027374268e-01 9.201864153146743774e-02 -4.461598396301269531e-01 2.696646451950073242e-01 -2.921392321586608887e-01 -8.804430253803730011e-03 9.974509477615356445e-02 1.742161065340042114e-02 -3.295088186860084534e-02 -5.957042425870895386e-02 -1.579360961914062500e-01 3.942983597517013550e-02 -8.466458320617675781e-02 2.108883261680603027e-01 2.923609316349029541e-01 1.459462940692901611e-01 -2.599663138389587402e-01 6.064816936850547791e-02 -1.082181930541992188e-01 -2.516752779483795166e-01 -2.663445472717285156e-02 -2.814702317118644714e-02
8.486159145832061768e-02 5.766085907816886902e-02 -3.172213584184646606e-02 2.818400561809539795e-01 -1.128719598054885864e-01 -4.932432784698903561e-04 -1.538165509700775146e-01 -9.643533080816268921e-02 -2.950894832611083984e-02 -3.476941958069801331e-02 7.904869318008422852e-02 -4.826072603464126587e-02 -3.617540895938873291e-01 -2.705439627170562744e-01 -2.785821557044982910e-01 -2.814085781574249268e-01 -5.401704460382461548e-03 7.370068877935409546e-02 -2.346026301383972168e-01 2.344075739383697510e-01 3.468049764633178711e-01 -3.360527753829956055e-02 -8.190353959798812866e-02 2.856817841529846191e-02 1.723391413688659668e-01 1.180851832032203674e-01 -3.503295406699180603e-02 3.593437671661376953e-01 9.438365697860717773e-03 -2.335345298051834106e-01 -1.285074055194854736e-01 -4.798268154263496399e-02
-6.894712895154953003e-02 -1.559774484485387802e-02 -1.099886074662208557e-01 1.277470290660858154e-01 1.025248765945434570e-01 2.824151329696178436e-02 -7.204114645719528198e-02 -2.918174676597118378e-02 2.112753242254257202e-01 1.962940096855163574e-01 6.136808916926383972e-02 -1.225164681673049927e-01 -3.525982201099395752e-01 -2.827416732907295227e-02 -3.901525139808654785e-01 9.910380095243453979e-02 -4.267179965972900391e-02 -2.811434566974639893e-01 8.803080767393112183e-02 1.109316125512123108e-01 -2.725242674350738525e-01 -1.733240336179733276e-01 -2.701564431190490723e-01 8.548797108232975006e-03 3.924021497368812561e-03 4.343619570136070251e-02 1.440668851137161255e-01 3.875151276588439941e-01 -8.729474246501922607e-02 -7.724201679229736328e-02 3.567385673522949219e-02 -3.068463504314422607e-01
-1.202658563852310181e-01 -2.217244915664196014e-02 -1.428608596324920654e-01 -2.608253806829452515e-02 1.778448224067687988e-01 1.168181076645851135e-01 -1.411156207323074341e-01 2.249076217412948608e-01 2.585231363773345947e-01 2.650165259838104248e-01 -2.824234589934349060e-02 1.846289336681365967e-01 -5.162722244858741760e-02 -1.694786250591278076e-01 -2.845715172588825226e-02 1.788617074489593506e-01 -8.025928586721420288e-02 1.118598654866218567e-01 -6.827861070632934570e-02 1.136498078703880310e-01 1.404493898153305054e-01 8.698716014623641968e-02 -7.233793288469314575e-02 8.361620455980300903e-02 -5.415885522961616516e-02 4.758528470993041992e-01 1.678368598222732544e-01 -1.040380895137786865e-01 2.251092642545700073e-01 -4.370830655097961426e-01 -1.412962079048156738e-01 -7.711958140134811401e-02
1.811312586069107056e-01 -1.445596814155578613e-01 1.363696306943893433e-01 1.996238902211189270e-02 1.916321218013763428e-01 1.602188646793365479e-01 -4.491738080978393555e-01 -1.248803064227104187e-01 1.067916769534349442e-02 -4.601621069014072418e-03 3.132677972316741943e-01 -6.145058944821357727e-02 -3.473360240459442139e-01 -2.370522543787956238e-02 -8.213587105274200439e-02 5.420842021703720093e-02 3.291999921202659607e-02 -2.699638009071350098e-01 -4.596989229321479797e-02 1.790983080863952637e-01 -1.003454551100730896e-01 -2.299953997135162354e-01 -7.297686487436294556e-02 1.184855625033378601e-01 2.441508881747722626e-02 2.960089743137359619e-01 1.614782810211181641e-01 -6.757780443876981735e-03 3.996397554874420166e-02 -2.596117556095123291e-01 -1.238074339926242828e-02 2.016045302152633667e-01
-1.345832645893096924e-01 -1.774771809577941895e-01 5.757388845086097717e-02 -9.148599952459335327e-02 1.417500972747802734e-01 -2.467044293880462646e-01 -6.646534055471420288e-02 1.581751704216003418e-01 3.894247412681579590e-01 2.702929675579071045e-01 -2.702007070183753967e-02 1.293821334838867188e-01 -2.391954660415649414e-01 -1.981971226632595062e-02 -3.141595423221588135e-01 1.320884227752685547e-01 -1.592987179756164551e-01 1.323901116847991943e-01 -1.645471602678298950e-01 1.699006855487823486e-01 -1.303324103355407715e-02 -1.455159038305282593e-01 -2.595220804214477539e-01 7.584959268569946289e-02 1.337044388055801392e-01 -3.729553148150444031e-02 4.022980630397796631e-01 1.128991991281509399e-01 9.280033409595489502e-02 -6.835803389549255371e-02 -9.786355495452880859e-02 4.864603281021118164e-02
-2.402036637067794800e-01 -2.627678513526916504e-01 7.376939058303833008e-02 3.245193883776664734e-02 -9.923840872943401337e-03 -1.960820853710174561e-01 -6.166895851492881775e-02 1.709771603345870972e-01 5.447531118988990784e-03 4.768061265349388123e-02 3.142583966255187988e-01 1.516093909740447998e-01 -2.105053812265396118e-01 1.702394150197505951e-02 -1.492303758859634399e-01 2.174766212701797485e-01 3.138524591922760010e-01 1.839615106582641602e-01 -6.593497842550277710e-02 7.065108418464660645e-02 1.531917452812194824e-01 -1.435327529907226562e-01 -1.018493771553039551e-01 -2.089002579450607300e-01 6.695275753736495972e-02 5.201860144734382629e-02 3.659155368804931641e-01 2.243919372558593750e-01 3.034610673785209656e-02 -3.228780329227447510e-01 -1.111631542444229126e-01 -9.073740243911743164e-02
3.750069066882133484e-02 -3.016587905585765839e-02 -7.756330072879791260e-02 1.053764857351779938e-02 1.677689254283905029e-01 -2.753888964653015137e-01 -1.127130910754203796e-01 -1.900180876255035400e-01 1.208545267581939697e-01 3.313758075237274170e-01 3.658391833305358887e-01 9.548535197973251343e-02 -1.944418102502822876e-01 -3.974070027470588684e-02 -2.166167497634887695e-01 -8.389046788215637207e-02 -5.805523693561553955e-02 -5.744425207376480103e-02 -1.108398064970970154e-01 1.228583827614784241e-01 -7.034445554018020630e-02 -1.768058389425277710e-01 -9.368946403264999390e-02 -1.244497895240783691e-01 2.720418274402618408e-01 1.173910051584243774e-01 -2.506308555603027344e-01 2.729624807834625244e-01 -1.551869064569473267e-01 -2.192134968936443329e-02 1.753110438585281372e-01 -3.211041390895843506e-01
2.265069186687469482e-01 -3.233532011508941650e-01 8.241077512502670288e-02 2.649905383586883545e-01 6.062739714980125427e-02 -2.133823335170745850e-01 -1.004966944456100464e-01 2.228766214102506638e-03 4.580236598849296570e-02 -1.886799931526184082e-01 -1.742241829633712769e-01 -5.108746886253356934e-02 -2.234313338994979858e-01 1.613953858613967896e-01 -3.670569658279418945e-01 1.530117541551589966e-01 -1.045180410146713257e-01 1.569987386465072632e-01 -1.827681213617324829e-01 8.400902734138071537e-04 -2.387385629117488861e-02 2.740989439189434052e-02 -1.795706301927566528e-01 -2.484498172998428345e-01 9.124914556741714478e-02 4.961567744612693787e-02 9.878560900688171387e-02 2.915220260620117188e-01 -9.958573430776596069e-02 -2.443011701107025146e-01 -2.254382371902465820e-01 -1.131894439458847046e-01
-1.542580127716064453e-01 -1.467311680316925049e-01 1.573821008205413818e-01 3.034053929150104523e-02 2.559804916381835938e-01 1.042790859937667847e-01 -1.374176144599914551e-01 1.344157941639423370e-02 9.618656337261199951e-02 1.335300058126449585e-01 3.524524271488189697e-01 -7.325375825166702271e-02 -2.728209495544433594e-01 -2.733607590198516846e-01 -3.589780330657958984e-01 2.325636893510818481e-01 -1.232374310493469238e-01 1.310859024524688721e-01 -1.047232523560523987e-01 3.418638110160827637e-01 1.298628598451614380e-01 3.464102372527122498e-02 7.282207906246185303e-02 -2.396157234907150269e-01 2.040433138608932495e-02 -2.219498716294765472e-02 2.534038722515106201e-01 5.593267828226089478e-02 9.565918147563934326e-02 6.681459397077560425e-02 -1.084439158439636230e-01 1.006130948662757874e-01
1.000599339604377747e-01 -2.247287184000015259e-01 1.246979236602783203e-01 1.799633651971817017e-01 4.727278277277946472e-02 -8.295983821153640747e-02 -2.096320390701293945e-01 9.850266389548778534e-03 1.434552222490310669e-01 -2.360483258962631226e-02 3.625734448432922363e-01 2.194948121905326843e-02 -1.740301996469497681e-01 1.755290180444717407e-01 -2.017194330692291260e-01 2.132527530193328857e-01 1.328646838665008545e-01 -2.198951244354248047e-01 -1.686635464429855347e-01 -3.812394663691520691e-02 -8.542475849390029907e-02 -1.549427956342697144e-01 -1.393570750951766968e-01 2.565740048885345459e-01 3.223400413990020752e-01 1.890809834003448486e-01 3.865754008293151855e-01 1.509937793016433716e-01 2.935438416898250580e-02 -3.819568455219268799e-02 -1.020940765738487244e-01 3.074863553047180176e-02
1.531649678945541382e-01 1.459974050521850586e-01 -8.735369890928268433e-03 3.007397055625915527e-02 2.422015070915222168e-01 1.318221390247344971e-01 1.224234029650688171e-01 -1.348792314529418945e-01 1.485899239778518677e-01 3.102379441261291504e-01 2.326039522886276245e-01 1.744780987501144409e-01 -2.653078436851501465e-01 1.884530484676361084e-02 -2.990466654300689697e-01 1.847752928733825684e-02 1.982472389936447144e-01 5.113570019602775574e-02 -2.829112857580184937e-02 -1.537236869335174561e-01 1.848000586032867432e-01 -5.496640130877494812e-02 2.110264003276824951e-01 7.463575899600982666e-02 8.695240318775177002e-02 2.464950978755950928e-01 2.184596359729766846e-01 -1.809139177203178406e-02 -1.978720352053642273e-02 -3.341442346572875977e-01 -2.845013439655303955e-01 -1.365946084260940552e-01
2.834191173315048218e-02 1.038015559315681458e-01 -3.338114172220230103e-02 2.566774189472198486e-02 1.916366666555404663e-01 1.112067475914955139e-01 6.559324264526367188e-02 -2.635576426982879639e-01 7.733059674501419067e-02 1.372414976358413696e-01 2.373170703649520874e-01 8.805722743272781372e-02 -1.475448459386825562e-01 -1.501558870077133179e-01 -9.930022805929183960e-02 3.614977598190307617e-01 -8.356250077486038208e-02 8.825638890266418457e-02 1.960102766752243042e-01 -8.395622670650482178e-02 1.522224992513656616e-01 -1.114854365587234497e-01 1.086257025599479675e-01 -3.486230596899986267e-02 -2.012790888547897339e-01 2.228693068027496338e-01 1.656734198331832886e-01 1.944651752710342407e-01 1.129558235406875610e-01 -5.190057158470153809e-01 -1.815412640571594238e-01 -1.032387390732765198e-01
3.074017167091369629e-02 -1.251810640096664429e-01 2.865907549858093262e-01 1.791195422410964966e-01 -7.371399551630020142e-02 6.833282113075256348e-02 3.484667092561721802e-02 -9.453470259904861450e-02 1.573794037103652954e-01 6.634850520640611649e-03 2.610288858413696289e-01 -9.665357321500778198e-02 -3.261649906635284424e-01 -4.696151986718177795e-02 -1.023895367980003357e-01 -1.072334647178649902e-01 -9.123028069734573364e-02 -2.090972065925598145e-01 -2.745233774185180664e-01 1.127310842275619507e-01 1.429387927055358887e-01 2.078796923160552979e-01 -3.298231661319732666e-01 -1.782087981700897217e-01 1.009513214230537415e-01 3.137699961662292480e-01 1.491669267416000366e-01 2.692971527576446533e-01 5.933088064193725586e-02 -1.864699125289916992e-01 -1.366177350282669067e-01 -1.066650152206420898e-01
-2.930615097284317017e-02 -1.680339425802230835e-01 -1.888690590858459473e-01 9.382770955562591553e-02 -1.433058977127075195e-01 -8.327497169375419617e-03 -1.784416437149047852e-01 5.880548804998397827e-02 2.541926205158233643e-01 2.032328248023986816e-01 4.862382411956787109e-01 1.762620508670806885e-01 -3.133141398429870605e-01 -1.820018514990806580e-02 -2.061214447021484375e-01 -5.474878475069999695e-02 2.935453318059444427e-03 8.046812564134597778e-02 4.450297355651855469e-02 1.009446084499359131e-01 -1.441824436187744141e-01 -2.665916979312896729e-01 -1.424678117036819458e-01 2.048394978046417236e-01 2.749744653701782227e-01 2.107423990964889526e-01 2.442105114459991455e-02 -1.315882503986358643e-01 -6.977000087499618530e-02 -7.057762704789638519e-03 -1.570706218481063843e-01 -1.133013293147087097e-01
4.833489656448364258e-02 -2.380226105451583862e-01 -8.403906971216201782e-02 1.364709287881851196e-01 1.546905487775802612e-01 -3.970040380954742432e-01 -3.956892490386962891e-01 -3.033038079738616943e-01 1.703070104122161865e-01 1.363000124692916870e-01 4.561773315072059631e-02 3.048726916313171387e-01 -2.245654165744781494e-01 -1.637115180492401123e-01 -7.608869671821594238e-02 8.516176789999008179e-02 8.107590675354003906e-02 -1.851948350667953491e-01 3.492292016744613647e-02 1.161373555660247803e-01 -3.112030327320098877e-01 9.978186339139938354e-02 1.120327040553092957e-01 -8.197810500860214233e-02 -9.262138977646827698e-03 7.496947795152664185e-02 8.246475458145141602e-02 -3.587634116411209106e-02 -5.397851765155792236e-02 -2.298968285322189331e-01 3.223595395684242249e-02 -9.016863070428371429e-03
-1.773881167173385620e-01 -1.279799193143844604e-01 7.770942989736795425e-03 1.849645525217056274e-01 3.971108049154281616e-02 3.858202099800109863e-01 -3.693360462784767151e-02 -5.955793429166078568e-03 2.018070667982101440e-01 1.739977151155471802e-01 3.573265969753265381e-01 -2.814633585512638092e-02 -1.029995009303092957e-01 -9.680044651031494141e-02 -7.174508273601531982e-02 5.343522503972053528e-02 1.243303343653678894e-01 6.749984622001647949e-02 -1.851401925086975098e-01 2.100481688976287842e-01 1.741750165820121765e-02 -2.185895144939422607e-01 -1.541719734668731689e-01 -3.280752897262573242e-02 -1.740001142024993896e-01 2.436169423162937164e-02 2.582964599132537842e-01 -8.711816370487213135e-02 4.336617141962051392e-02 -3.659548163414001465e-01 -3.128363192081451416e-01 -1.685331463813781738e-01
-1.890118718147277832e-01 -2.815420366823673248e-02 3.493482619524002075e-02 2.381883561611175537e-01 2.138703688979148865e-02 -3.926743939518928528e-02 -1.066793873906135559e-01 -1.812158077955245972e-01 1.122429445385932922e-01 5.442972108721733093e-02 3.468391299247741699e-01 8.293107151985168457e-02 -1.224237084388732910e-01 -9.164357185363769531e-02 3.547295229509472847e-03 4.871727898716926575e-02 -4.667257517576217651e-02 -3.086479194462299347e-02 1.628749966621398926e-01 -2.340164035558700562e-01 5.098112672567367554e-02 -1.374650150537490845e-01 -3.720223605632781982e-01 1.836262941360473633e-01 2.061409354209899902e-01 4.137656092643737793e-01 -4.130601882934570312e-02 2.895552664995193481e-02 -2.079671025276184082e-01 -3.286678791046142578e-01 -1.303398460149765015e-01 -1.681092679500579834e-01
3.893549786880612373e-03 1.525598317384719849e-01 1.408602856099605560e-02 2.407557070255279541e-01 2.261583358049392700e-01 -7.393056154251098633e-02 8.527538180351257324e-02 1.393756419420242310e-01 6.558889895677566528e-02 1.818516850471496582e-01 1.968855410814285278e-01 2.045950740575790405e-01 1.419640798121690750e-02 -1.687348335981369019e-01 -1.912083178758621216e-01 1.998516470193862915e-01 3.709203004837036133e-02 2.672159671783447266e-02 -4.634428769350051880e-02 1.313955783843994141e-01 -2.019317150115966797e-01 -2.151285856962203979e-01 -2.191471606492996216e-01 6.486222892999649048e-02 -3.086077272891998291e-01 2.708330154418945312e-01 2.210833728313446045e-01 9.917122125625610352e-02 3.211818933486938477e-01 -2.450653761625289917e-01 -2.446978688240051270e-01 -2.971128188073635101e-02
-8.546707034111022949e-02 -1.210929006338119507e-01 1.209975481033325195e-01 3.513090908527374268e-01 1.862716525793075562e-01 -1.906868964433670044e-01 -1.176719069480895996e-01 -7.708460837602615356e-02 -1.217761859297752380e-01 -2.178834527730941772e-01 1.498354226350784302e-01 1.131934076547622681e-01 -4.680797159671783447e-01 2.186701633036136627e-02 -2.298086285591125488e-01 -2.041086107492446899e-01 -9.860742837190628052e-03 1.232099011540412903e-01 -2.945716083049774170e-01 1.001178398728370667e-01 3.623053431510925293e-03 1.047819480299949646e-01 4.318820312619209290e-02 3.928259015083312988e-02 2.789154648780822754e-01 -1.197369862347841263e-02 8.734717220067977905e-02 6.233174353837966919e-02 2.562025785446166992e-01 -2.127284705638885498e-01 -1.025828421115875244e-01 1.296367030590772629e-02
-6.148991361260414124e-02 6.511529535055160522e-02 -2.958333790302276611e-01 2.891054563224315643e-02 -7.946445792913436890e-02 -5.077742785215377808e-02 -1.058212667703628540e-01 -1.548485457897186279e-01 1.922098696231842041e-01 -3.779644146561622620e-02 -2.232162840664386749e-02 -6.171291694045066833e-02 -1.013697087764739990e-01 -1.056958287954330444e-01 -3.649844229221343994e-01 4.310365766286849976e-02 -1.114829480648040771e-01 -9.344501793384552002e-02 -6.177257746458053589e-02 -2.200167626142501831e-02 -8.191514760255813599e-02 9.381735324859619141e-02 -8.207161724567413330e-02 -1.025710105895996094e-01 3.069287240505218506e-01 3.389063477516174316e-01 -2.589108943939208984e-01 2.284606099128723145e-01 7.775416970252990723e-02 -3.454807400703430176e-01 -3.774457871913909912e-01 -7.726171612739562988e-02
2.408727705478668213e-01 -1.087211966514587402e-01 1.712523996829986572e-01 2.535669505596160889e-01 2.821705043315887451e-01 -1.851791441440582275e-01 -5.712532624602317810e-02 -7.605843991041183472e-02 8.376088738441467285e-02 -1.597603857517242432e-01 2.707338035106658936e-01 -3.562404215335845947e-02 -9.805809706449508667e-02 7.733125984668731689e-02 -7.251416891813278198e-02 1.746901124715805054e-01 -6.940201669931411743e-02 -2.562803626060485840e-01 -3.297836184501647949e-01 1.011319011449813843e-01 -1.353535652160644531e-01 -1.615285575389862061e-01 1.443577278405427933e-02 1.121295765042304993e-01 2.947746813297271729e-01 3.801580369472503662e-01 6.857253611087799072e-02 3.078062459826469421e-02 3.425443172454833984e-02 2.802455984055995941e-02 -2.129674553871154785e-01 -1.550826579332351685e-01
-1.916252821683883667e-01 -3.447020947933197021e-01 4.687159880995750427e-02 -3.112636506557464600e-02 1.295306235551834106e-01 2.311178445816040039e-01 -2.397295534610748291e-01 7.970085740089416504e-02 3.713980317115783691e-01 1.308483928442001343e-01 3.383282423019409180e-01 -1.513885520398616791e-02 -6.709363311529159546e-02 3.630795748904347420e-03 -1.389193087816238403e-01 5.410631373524665833e-02 1.163705531507730484e-02 2.822663784027099609e-01 -2.398560494184494019e-01 1.969226151704788208e-01 -4.947254434227943420e-02 1.703108288347721100e-02 8.679762482643127441e-03 -5.285674706101417542e-02 1.097259446978569031e-01 -8.996136486530303955e-02 2.547655701637268066e-01 -3.168635815382003784e-02 -1.629469245672225952e-01 -2.262273877859115601e-01 -2.089604735374450684e-01 -1.470416486263275146e-01
-1.099248975515365601e-01 4.545877128839492798e-02 -1.274598538875579834e-01 -2.044102251529693604e-01 2.029766291379928589e-01 -2.194280773401260376e-01 9.854035079479217529e-02 1.014815717935562134e-01 3.324111700057983398e-01 2.136317193508148193e-01 2.566741704940795898e-01 1.465288363397121429e-02 -2.482331693172454834e-01 -2.002324461936950684e-01 -2.966697327792644501e-02 -4.725377261638641357e-02 -1.468386650085449219e-01 6.820367276668548584e-02 8.144159615039825439e-02 7.878897339105606079e-02 -6.964039057493209839e-02 -1.453772485256195068e-01 -1.985132992267608643e-01 6.649456173181533813e-02 2.341409921646118164e-01 3.502398729324340820e-01 -1.524612754583358765e-01 1.472529321908950806e-01 1.647787354886531830e-02 -2.853604555130004883e-01 -5.698395892977714539e-02 -2.741741836071014404e-01
2.369303852319717407e-01 -2.733343839645385742e-01 6.815994530916213989e-02 9.918271005153656006e-02 1.778241395950317383e-01 -1.115536317229270935e-01 -3.190457522869110107e-01 -9.755800664424896240e-02 -1.733949929475784302e-01 1.605574339628219604e-01 9.412931650876998901e-02 -8.697337657213211060e-02 -2.706288099288940430e-01 8.410313725471496582e-02 2.111365832388401031e-02 -7.730985432863235474e-02 1.592674851417541504e-02 -2.402106821537017822e-01 -1.567049771547317505e-01 2.753980457782745361e-01 2.436365321045741439e-04 -2.850541099905967712e-02 2.064180932939052582e-02 2.665469422936439514e-03 3.585140109062194824e-01 2.026293128728866577e-01 2.727343738079071045e-01 1.690225750207901001e-01 -1.524496544152498245e-02 -1.187297701835632324e-01 -3.062236011028289795e-01 6.630497053265571594e-03
-9.624520689249038696e-02 6.071321293711662292e-02 -4.278570786118507385e-02 -1.997434198856353760e-01 2.343254834413528442e-01 -1.052947640419006348e-01 -1.554745882749557495e-01 -1.431593447923660278e-01 -7.514230161905288696e-02 6.006299704313278198e-02 2.806819379329681396e-01 7.820300012826919556e-02 -2.032321393489837646e-01 -1.644306927919387817e-01 -1.557709276676177979e-02 1.198401898145675659e-01 -6.682068109512329102e-02 2.992244064807891846e-01 -1.584549099206924438e-01 -4.854880273342132568e-02 3.517301380634307861e-02 -2.124143987894058228e-01 1.408373266458511353e-01 -2.196182683110237122e-02 -2.591145597398281097e-02 3.910722136497497559e-01 2.875411808490753174e-01 -4.229821264743804932e-02 2.400388866662979126e-01 -3.583666980266571045e-01 -7.788913697004318237e-02 -1.980744153261184692e-01
-3.246173262596130371e-01 -3.850045204162597656e-01 1.017864719033241272e-01 8.367916196584701538e-02 1.265375763177871704e-01 1.057235822081565857e-01 -1.546954810619354248e-01 -5.019587278366088867e-02 1.210548430681228638e-01 3.780393600463867188e-01 2.306376546621322632e-01 2.671179175376892090e-01 -2.470751255750656128e-01 -4.618782922625541687e-02 -9.673650562763214111e-02 1.205625832080841064e-01 -1.435740590095520020e-01 1.157757118344306946e-01 1.667246818542480469e-01 -1.312393248081207275e-01 1.191415190696716309e-01 -9.790285676717758179e-02 -9.192966390401124954e-04 8.991014212369918823e-02 1.476447563618421555e-02 1.738425791263580322e-01 -7.171999663114547729e-02 -1.454836409538984299e-02 5.566759780049324036e-02 -3.844168484210968018e-01 -9.236337244510650635e-02 -1.015224307775497437e-02
-1.496092081069946289e-01 -1.577504575252532959e-01 1.808067224919795990e-02 -5.397672578692436218e-02 2.983468174934387207e-01 -2.300127446651458740e-01 -7.190709561109542847e-02 6.687805801630020142e-02 2.103350125253200531e-02 3.268293142318725586e-01 1.591238677501678467e-01 1.975403577089309692e-01 -3.901485502719879150e-01 3.479204326868057251e-02 -1.563855633139610291e-02 8.092129230499267578e-02 -3.340607285499572754e-01 9.055046737194061279e-02 2.802835404872894287e-02 -1.435093432664871216e-01 -7.011948525905609131e-02 1.616350747644901276e-02 9.391112625598907471e-02 6.547906249761581421e-02 -8.104002475738525391e-02 3.014382719993591309e-01 -2.733557485044002533e-02 3.365294635295867920e-01 -1.706173419952392578e-01 -9.492994844913482666e-02 -1.765326410531997681e-01 -1.610310524702072144e-01
-2.576306164264678955e-01 -5.786564946174621582e-02 2.993109226226806641e-01 2.743833661079406738e-01 5.248157680034637451e-02 -1.336816698312759399e-02 -5.321169644594192505e-02 -9.601865708827972412e-02 1.471645832061767578e-01 -9.364417195320129395e-02 4.996821656823158264e-02 -2.160390168428421021e-01 -3.157361447811126709e-01 1.398770213127136230e-01 -3.843850493431091309e-01 -2.828489243984222412e-02 -1.377621144056320190e-01 2.796777188777923584e-01 -2.601949274539947510e-01 -3.493458777666091919e-02 -1.216615289449691772e-01 -2.218258231878280640e-01 -1.864655874669551849e-02 -4.787079617381095886e-02 -3.251554816961288452e-02 2.613985240459442139e-01 1.940969824790954590e-01 1.082551181316375732e-01 -1.215150356292724609e-01 -1.333005875349044800e-01 1.125259622931480408e-01 7.920811325311660767e-02
-1.303856968879699707e-01 -1.207846775650978088e-01 5.485731363296508789e-02 -1.334940642118453979e-01 6.581842154264450073e-02 -1.351916939020156860e-01 -2.945042029023170471e-02 9.905141592025756836e-02 3.192451000213623047e-01 3.866949304938316345e-02 2.471975684165954590e-01 1.378329992294311523e-01 -3.920987844467163086e-01 -2.010837048292160034e-01 -1.411570459604263306e-01 1.632223464548587799e-02 7.303460687398910522e-02 1.938281804323196411e-01 -1.168281808495521545e-01 -1.795074492692947388e-01 3.901537135243415833e-02 -8.680469542741775513e-02 -6.303406506776809692e-02 1.864753663539886475e-01 -8.684392273426055908e-02 4.365185275673866272e-02 2.233583778142929077e-01 4.455245435237884521e-01 -1.301125138998031616e-01 -2.675414383411407471e-01 -1.223844662308692932e-01 -1.360707730054855347e-01
-7.268949598073959351e-02 -1.482510715723037720e-01 8.102634549140930176e-02 -4.535823687911033630e-02 -1.553312838077545166e-01 5.939944460988044739e-02 -9.646475315093994141e-02 1.673401743173599243e-01 7.885091006755828857e-02 -9.666865319013595581e-02 3.580302298069000244e-01 2.175054997205734253e-01 -5.580921471118927002e-02 -1.834781765937805176e-01 -5.685070529580116272e-02 2.443321608006954193e-02 3.138562664389610291e-02 4.090611264109611511e-02 -1.818985342979431152e-01 5.979417823255062103e-03 -8.884011209011077881e-02 -2.314360439777374268e-01 8.155017159879207611e-03 7.337149232625961304e-02 2.090464681386947632e-01 2.892752736806869507e-02 2.837381884455680847e-02 4.255523383617401123e-01 -8.892023004591464996e-03 -5.306548476219177246e-01 -2.127835154533386230e-01 -1.068299859762191772e-01
-4.102436602115631104e-01 -2.330118604004383087e-02 3.274476528167724609e-02 2.171559631824493408e-01 -1.481422334909439087e-01 -1.348916888236999512e-01 -1.720284521579742432e-01 3.572651743888854980e-02 3.334808051586151123e-01 9.322565980255603790e-03 3.069778382778167725e-01 4.495988599956035614e-03 -1.576207131147384644e-01 -2.144808173179626465e-01 -2.217605523765087128e-02 -1.488844454288482666e-01 3.715803474187850952e-02 4.205435514450073242e-03 2.026199130341410637e-03 -1.981159858405590057e-02 1.111238375306129456e-01 -2.487315237522125244e-01 -1.752376109361648560e-01 1.995467394590377808e-02 2.186839580535888672e-01 4.141269922256469727e-01 7.552289962768554688e-02 3.796743229031562805e-02 9.760908037424087524e-02 -2.091308683156967163e-01 -1.611808091402053833e-01 5.527756176888942719e-03
-3.141461685299873352e-02 -8.489787578582763672e-02 -7.130496203899383545e-02 1.312286704778671265e-01 -4.822512716054916382e-02 7.480760663747787476e-02 -1.460074037313461304e-01 -6.422233581542968750e-02 5.020191892981529236e-03 1.584108620882034302e-01 -3.988174721598625183e-02 -4.704318474978208542e-03 -3.751734793186187744e-01 -1.376503705978393555e-01 -3.885902762413024902e-01 -5.056999623775482178e-02 -4.633096605539321899e-02 -3.636730909347534180e-01 -2.274340391159057617e-01 3.098431229591369629e-01 -1.173961982131004333e-01 -1.614023447036743164e-01 -2.477589845657348633e-01 2.241176553070545197e-03 -1.240275204181671143e-01 2.118794247508049011e-02 1.354793906211853027e-01 3.326356112957000732e-01 7.499101571738719940e-03 -4.523034021258354187e-02 -1.003796905279159546e-01 -2.361658513545989990e-01
2.051698565483093262e-01 -7.548180967569351196e-02 9.874297678470611572e-02 4.123130142688751221e-01 -1.671956628561019897e-01 5.235735327005386353e-02 -3.110158257186412811e-02 -5.769751220941543579e-02 -1.137861385941505432e-01 2.147226035594940186e-01 1.158077046275138855e-01 1.272591352462768555e-01 -2.349301725625991821e-01 1.702210754156112671e-01 -2.076237350702285767e-01 -6.449490785598754883e-02 -8.913709968328475952e-02 -1.010365337133407593e-01 -1.746705770492553711e-01 3.025169074535369873e-01 1.136570870876312256e-01 1.343802064657211304e-01 -1.215027496218681335e-01 2.458853647112846375e-02 3.189155161380767822e-01 9.989215433597564697e-02 5.654679983854293823e-02 1.546089202165603638e-01 9.061665832996368408e-02 -3.285825848579406738e-01 -1.698742210865020752e-01 -2.168502807617187500e-01
-5.398713424801826477e-02 -2.537940442562103271e-01 -1.203053444623947144e-02 2.782068215310573578e-02 2.312969565391540527e-01 2.274443805217742920e-01 -4.191510844975709915e-03 1.442224383354187012e-01 2.976714968681335449e-01 1.695997864007949829e-01 3.196036219596862793e-01 -4.611419513821601868e-02 -1.187672093510627747e-01 6.218205392360687256e-02 -4.057067632675170898e-01 2.137265205383300781e-01 1.977805420756340027e-02 1.223877817392349243e-01 -8.178941160440444946e-02 1.084442958235740662e-01 9.866060689091682434e-03 2.664916813373565674e-01 -8.844254165887832642e-02 4.464054480195045471e-02 3.465988337993621826e-01 3.293822519481182098e-03 3.295440077781677246e-01 3.397144377231597900e-02 3.870350867509841919e-02 6.067608669400215149e-02 -6.397151947021484375e-02 -4.355950653553009033e-02
-7.051765173673629761e-02 -1.696791052818298340e-01 1.619447320699691772e-01 1.100295931100845337e-01 1.890088170766830444e-01 -9.392980486154556274e-02 1.702362438663840294e-03 -1.176073402166366577e-01 3.568207100033760071e-02 -6.184279918670654297e-02 4.435573145747184753e-02 8.304691314697265625e-02 -2.028498053550720215e-01 1.531153619289398193e-01 -1.202364191412925720e-01 -9.535659849643707275e-02 -1.673065572977066040e-01 1.746713966131210327e-01 -3.824173659086227417e-02 2.949887514114379883e-01 1.925369799137115479e-01 2.848273143172264099e-03 -1.188611090183258057e-01 1.828704476356506348e-01 1.139338463544845581e-01 -3.932002466171979904e-03 5.412155985832214355e-01 3.841938376426696777e-01 1.378064602613449097e-01 -2.502232789993286133e-01 2.425695769488811493e-02 9.021054953336715698e-03
4.260924831032752991e-02 -8.808871731162071228e-03 1.120338365435600281e-01 -8.623979240655899048e-02 2.746440470218658447e-01 -1.565562188625335693e-01 -8.672381937503814697e-02 3.292343914508819580e-01 3.251965939998626709e-01 -5.453635007143020630e-02 2.617394030094146729e-01 6.966590881347656250e-03 -2.681865394115447998e-01 8.826950937509536743e-02 -1.862969398498535156e-01 2.904427237808704376e-02 9.868808835744857788e-02 2.194583415985107422e-01 -2.699717283248901367e-01 4.223588109016418457e-02 -2.532420158386230469e-01 2.009348943829536438e-02 -1.432873606681823730e-01 1.063993275165557861e-01 2.270415425300598145e-01 1.103120148181915283e-01 -1.166625097393989563e-01 2.401038110256195068e-01 1.040761694312095642e-01 -2.894391715526580811e-01 -1.003459468483924866e-01 -3.322347253561019897e-02
-1.058248355984687805e-01 1.680371761322021484e-01 -1.556943207979202271e-01 1.030647531151771545e-01 5.286468192934989929e-03 -1.960123032331466675e-01 -1.240903511643409729e-01 -9.276665747165679932e-02 1.586133241653442383e-01 2.508938498795032501e-02 9.572487324476242065e-02 -6.888584792613983154e-02 -1.616784036159515381e-01 -1.641891300678253174e-01 -4.569263160228729248e-01 6.114019826054573059e-02 -2.520393431186676025e-01 1.909353137016296387e-01 -3.023629486560821533e-01 1.478802412748336792e-01 -1.015534549951553345e-01 2.055159211158752441e-01 8.225114643573760986e-02 -1.161130610853433609e-02 1.852329224348068237e-01 2.611394226551055908e-01 -2.924627661705017090e-01 -4.200774058699607849e-02 -1.188401654362678528e-01 -1.290392726659774780e-01 -2.198619544506072998e-01 -1.276531666517257690e-01
1.758177131414413452e-01 -2.298369258642196655e-02 -2.028556466102600098e-01 1.206044703722000122e-01 1.516704112291336060e-01 -2.405850961804389954e-02 -1.529624611139297485e-01 -2.019381076097488403e-01 5.660652369260787964e-02 -9.691005200147628784e-02 -1.389343887567520142e-01 9.149384684860706329e-03 -2.379458844661712646e-01 -4.943419247865676880e-02 -2.397341132164001465e-01 -1.254075169563293457e-01 -1.893559992313385010e-01 1.051078960299491882e-01 -1.948954761028289795e-01 1.249786093831062317e-01 9.814827144145965576e-02 -2.126538306474685669e-01 -6.542838364839553833e-02 -1.740597374737262726e-02 1.253810524940490723e-01 1.930257380008697510e-01 -1.961562931537628174e-01 7.781272381544113159e-02 -1.775828450918197632e-01 -4.641830325126647949e-01 -2.014652490615844727e-01 -3.403145074844360352e-01
-2.334828376770019531e-01 1.973890811204910278e-01 1.982091069221496582e-01 2.393820695579051971e-02 -7.301133126020431519e-02 -6.983249634504318237e-02 -1.519671082496643066e-01 9.361249953508377075e-02 -1.030611842870712280e-01 2.361567467451095581e-01 3.853279948234558105e-01 2.896532714366912842e-01 -7.378815859556198120e-02 6.799528747797012329e-02 -1.347871422767639160e-01 -9.582716971635818481e-02 -2.426886111497879028e-01 -7.038593292236328125e-02 -2.266623824834823608e-02 1.127823889255523682e-01 -1.093925088644027710e-01 -2.339421957731246948e-01 -4.699083790183067322e-02 9.272506088018417358e-02 -8.248953521251678467e-02 2.445605844259262085e-01 5.041132867336273193e-02 -4.036625847220420837e-02 -8.775274455547332764e-02 -3.203910291194915771e-01 -3.265972733497619629e-01 -2.145294249057769775e-01
4.144856240600347519e-03 -4.610012471675872803e-02 3.405914828181266785e-02 4.564399123191833496e-01 1.575118303298950195e-01 -1.846812516450881958e-01 -3.070846199989318848e-02 -1.146367657929658890e-02 -1.802619695663452148e-01 -2.058057636022567749e-01 3.094664216041564941e-01 -2.644019387662410736e-02 -4.027545750141143799e-01 1.027888804674148560e-02 -1.916903853416442871e-01 -1.250816285610198975e-01 -1.883071362972259521e-01 6.379856169223785400e-02 -2.671408951282501221e-01 7.013210654258728027e-02 -1.452107131481170654e-01 4.573797434568405151e-02 4.006426408886909485e-02 -1.668809913098812103e-02 2.352222204208374023e-01 -5.523854866623878479e-02 1.056303009390830994e-01 2.109383344650268555e-01 1.408496052026748657e-01 -2.204244583845138550e-01 -1.208890676498413086e-01 -6.629218906164169312e-02
6.860624998807907104e-02 -8.304097503423690796e-02 -1.131050959229469299e-01 3.251733724027872086e-04 3.069105446338653564e-01 1.740696430206298828e-01 -1.020630523562431335e-01 -3.108396232128143311e-01 1.517291367053985596e-01 1.525275260210037231e-01 9.503884613513946533e-02 2.025161087512969971e-01 -2.214797437191009521e-01 3.245082497596740723e-02 -2.814175784587860107e-01 2.068197727203369141e-01 3.491886705160140991e-02 -9.778026491403579712e-03 -2.303475588560104370e-01 -4.497472941875457764e-02 -7.248033769428730011e-03 -1.130088642239570618e-01 -3.027111291885375977e-01 1.437052339315414429e-01 -1.791164427995681763e-01 4.300817847251892090e-01 -5.823229625821113586e-02 1.299284398555755615e-01 1.388891637325286865e-01 -1.006691679358482361e-01 8.931332081556320190e-02 1.393940150737762451e-01
1.606002748012542725e-01 4.016330093145370483e-02 3.976790979504585266e-02 -8.646761626005172729e-02 2.203301340341567993e-01 1.018203496932983398e-01 -3.015736937522888184e-01 -9.098463505506515503e-02 4.372166842222213745e-02 -4.128032550215721130e-02 4.305140972137451172e-01 -1.675685197114944458e-01 -2.149562388658523560e-01 2.126444131135940552e-01 -1.409201174974441528e-01 1.647959649562835693e-01 1.958484947681427002e-02 -3.789638355374336243e-02 -4.323190450668334961e-02 9.951525181531906128e-02 -1.123830516007728875e-04 -1.844614297151565552e-01 -1.061510890722274780e-01 2.898016571998596191e-01 1.140593364834785461e-01 3.145341873168945312e-01 5.035296827554702759e-02 2.142567783594131470e-01 -1.407453510910272598e-02 -3.200439214706420898e-01 -1.917981058359146118e-01 8.517562597990036011e-02
-2.651208639144897461e-01 -4.243060946464538574e-02 9.916801750659942627e-02 2.383459210395812988e-01 -9.363928437232971191e-02 -3.363722562789916992e-02 2.151859179139137268e-02 -9.796228259801864624e-02 1.611989885568618774e-01 1.779194623231887817e-01 1.236102432012557983e-01 -3.097710609436035156e-01 -1.421421319246292114e-01 -2.510170638561248779e-01 -2.873612046241760254e-01 1.200042739510536194e-01 2.460449375212192535e-02 2.773849368095397949e-01 -2.402242571115493774e-01 -9.595631621778011322e-03 -2.655399730429053307e-03 -6.537090986967086792e-02 5.818187817931175232e-02 -1.354539096355438232e-01 2.742498815059661865e-01 3.343027234077453613e-01 2.256365567445755005e-01 4.145437385886907578e-03 -2.022583186626434326e-01 -1.128586307168006897e-01 -1.052347272634506226e-01 -1.680997610092163086e-01
2.011922299861907959e-01 -1.169401407241821289e-01 4.413649439811706543e-01 1.752383857965469360e-01 -5.329335480928421021e-02 -1.000725701451301575e-01 -1.149439960718154907e-01 -1.633634231984615326e-02 -1.774523258209228516e-01 6.143124774098396301e-02 1.890608966350555420e-01 8.334439992904663086e-02 -1.525035649538040161e-01 -1.501202583312988281e-01 -1.353218704462051392e-01 1.712210625410079956e-01 4.281410574913024902e-02 -1.679260581731796265e-01 -5.290213227272033691e-02 2.617359757423400879e-01 -2.715389057993888855e-02 -3.219631910324096680e-01 -4.161629080772399902e-02 1.749168187379837036e-01 1.233674287796020508e-01 2.087690234184265137e-01 3.966162353754043579e-02 2.676827311515808105e-01 -3.166589513421058655e-02 -3.677717447280883789e-01 -5.746859684586524963e-02 1.138924956321716309e-01
-3.726976364850997925e-02 -2.498604655265808105e-01 -1.149985641241073608e-01 2.761119306087493896e-01 -8.262895792722702026e-02 -5.868426710367202759e-02 -2.169995754957199097e-01 -1.043159440159797668e-01 4.109365940093994141e-01 2.454563509672880173e-03 -9.112033993005752563e-02 -1.326608937233686447e-02 -2.278772741556167603e-01 7.027646899223327637e-02 -2.582934796810150146e-01 -5.429525673389434814e-02 -1.507344841957092285e-01 -3.219240158796310425e-02 -2.400831729173660278e-01 2.720893919467926025e-01 -1.173342391848564148e-01 1.733977198600769043e-01 -8.896786719560623169e-02 -3.118934631347656250e-01 -3.192772716283798218e-02 1.228914260864257812e-01 1.118095889687538147e-01 9.918522089719772339e-02 -5.176713690161705017e-02 1.702599041163921356e-02 -2.136972695589065552e-01 -2.881639599800109863e-01
-2.795042097568511963e-01 -6.117485836148262024e-02 -1.784667223691940308e-01 1.318386495113372803e-01 1.703420132398605347e-01 -2.481297031044960022e-02 3.813816234469413757e-02 7.575269043445587158e-02 1.311451494693756104e-01 1.309201866388320923e-01 2.563196718692779541e-01 3.135847449302673340e-01 -1.697104051709175110e-02 1.186613831669092178e-02 -3.714894354343414307e-01 -5.559607967734336853e-02 6.600826233625411987e-02 1.032360643148422241e-01 -2.339215576648712158e-02 3.912246227264404297e-01 1.973590105772018433e-01 -1.650175154209136963e-01 -2.502975165843963623e-01 1.748873293399810791e-01 2.871969044208526611e-01 -3.679984062910079956e-02 1.625692397356033325e-01 1.447323858737945557e-01 1.170375794172286987e-01 -1.307941079139709473e-01 -3.938839212059974670e-02 2.400605939328670502e-02
3.354325145483016968e-02 1.545113418251276016e-02 1.035822629928588867e-01 -1.823673695325851440e-01 9.450908005237579346e-02 -1.012448891997337341e-01 -2.738745212554931641e-01 -1.844584196805953979e-02 3.414376974105834961e-01 -2.716307342052459717e-02 8.673036098480224609e-02 1.808412820100784302e-01 -3.086957037448883057e-01 1.061404123902320862e-01 -3.078847229480743408e-01 1.768487738445401192e-03 3.200520873069763184e-01 -7.208427041769027710e-02 9.697917103767395020e-02 -9.333793073892593384e-02 6.592557579278945923e-02 1.578860431909561157e-01 -2.948567569255828857e-01 -1.398826297372579575e-02 1.955742239952087402e-01 1.485915184020996094e-01 1.315373778343200684e-01 2.193494327366352081e-02 4.989509284496307373e-02 -3.929288685321807861e-01 -9.048788994550704956e-02 -1.260218322277069092e-01
4.804361984133720398e-02 -9.878460317850112915e-02 2.430129796266555786e-01 3.961317241191864014e-01 -1.813686192035675049e-01 -4.737224057316780090e-02 -6.912342458963394165e-02 -1.200910285115242004e-01 4.316212609410285950e-02 3.414806723594665527e-01 3.041458725929260254e-01 -4.458064213395118713e-02 -1.773582845926284790e-01 -4.207571595907211304e-02 -3.039832413196563721e-01 -1.313173770904541016e-02 -1.338687241077423096e-01 -1.497621387243270874e-01 -2.470808774232864380e-01 1.796660572290420532e-01 1.801391839981079102e-01 -1.589924842119216919e-02 -1.556964665651321411e-01 -4.712954163551330566e-02 1.105125471949577332e-01 -5.440907925367355347e-02 1.152712758630514145e-02 1.274020820856094360e-01 -5.666643846780061722e-03 -3.182884752750396729e-01 -1.827548891305923462e-01 -1.404635012149810791e-01
1.603154242038726807e-01 -7.960297167301177979e-02 3.346325457096099854e-01 3.079290091991424561e-01 -1.901857256889343262e-01 -9.573777765035629272e-02 -1.314691603183746338e-01 -2.689993381500244141e-01 -1.383952349424362183e-01 3.337923586368560791e-01 1.541416049003601074e-01 -3.251685574650764465e-02 -2.683391869068145752e-01 3.630474582314491272e-02 -2.302432954311370850e-01 -7.168519496917724609e-02 -1.257607191801071167e-01 8.938542753458023071e-02 -1.369292736053466797e-01 1.674322411417961121e-02 4.361533001065254211e-02 -1.199441496282815933e-02 -1.417841464281082153e-01 -1.061097532510757446e-01 1.375218480825424194e-01 -4.723626654595136642e-03 6.436754018068313599e-02 2.043558210134506226e-01 6.121484190225601196e-02 -4.207568466663360596e-01 -1.138335242867469788e-01 -6.704894453287124634e-02
3.708439692854881287e-02 -3.308688104152679443e-01 1.505039036273956299e-01 3.123159287497401237e-03 2.610830664634704590e-01 8.215071260929107666e-02 -1.435718983411788940e-01 -1.785484999418258667e-01 3.598328530788421631e-01 4.684540331363677979e-01 8.111854642629623413e-02 1.094036623835563660e-01 -2.423970699310302734e-01 -1.436778623610734940e-02 -4.632773250341415405e-02 -1.442630030214786530e-02 1.823889464139938354e-01 1.029592603445053101e-01 1.212899014353752136e-02 1.055147647857666016e-01 5.154516547918319702e-02 -2.130150496959686279e-01 -1.789081245660781860e-01 -2.539817988872528076e-02 -7.482942659407854080e-03 2.269102185964584351e-01 -5.667288601398468018e-02 9.064919501543045044e-02 -8.807574212551116943e-02 -3.042401969432830811e-01 1.019862666726112366e-01 2.760602533817291260e-02
-3.935042768716812134e-02 -2.866812348365783691e-01 1.771344244480133057e-01 2.975141406059265137e-01 5.291457753628492355e-03 1.685283631086349487e-01 -1.399908214807510376e-03 -9.925045073032379150e-02 4.726814478635787964e-02 2.077849358320236206e-01 5.595298111438751221e-02 1.820464432239532471e-01 -1.754443198442459106e-01 1.864664107561111450e-01 -3.783033490180969238e-01 2.235335409641265869e-01 -3.390004634857177734e-01 -1.504114866256713867e-01 -4.597216844558715820e-02 5.460968986153602600e-02 -2.301367744803428650e-02 1.692322194576263428e-01 -3.595950603485107422e-01 -2.155312150716781616e-02 1.616155207157135010e-01 -3.114607557654380798e-02 2.053238451480865479e-02 2.124089598655700684e-01 4.816706106066703796e-02 -3.989392146468162537e-02 -1.965886056423187256e-01 3.177880123257637024e-02
5.646293610334396362e-02 -1.416280865669250488e-01 6.244815886020660400e-02 -1.715533733367919922e-01 4.425248131155967712e-02 -2.295940183103084564e-02 -5.405501276254653931e-02 1.738141924142837524e-01 1.275255084037780762e-01 -1.818561255931854248e-01 4.132610559463500977e-01 1.519038230180740356e-01 -1.660896241664886475e-01 -1.353770494461059570e-01 1.242358330637216568e-02 7.709010969847440720e-03 3.288888186216354370e-02 1.319868564605712891e-01 -1.984047442674636841e-01 2.571217715740203857e-02 1.736016944050788879e-02 1.061223149299621582e-01 1.702098250389099121e-01 2.557716332376003265e-02 2.592595219612121582e-01 3.104942142963409424e-01 1.056823804974555969e-01 2.502822279930114746e-01 4.497489333152770996e-02 -4.123060405254364014e-01 -2.189770638942718506e-01 -2.477203011512756348e-01
1.135859712958335876e-01 -1.768047213554382324e-01 6.086342409253120422e-02 4.227461293339729309e-02 1.439386010169982910e-01 1.252919286489486694e-01 -3.176460042595863342e-02 2.499046735465526581e-02 2.656186223030090332e-01 1.440058350563049316e-01 2.855806350708007812e-01 1.123730987310409546e-01 -3.934174776077270508e-02 -9.557447582483291626e-02 -2.575951218605041504e-01 -5.032701790332794189e-02 -1.246993802487850189e-02 -6.965969502925872803e-02 -2.997895777225494385e-01 2.338169366121292114e-01 7.344549149274826050e-02 -2.332899123430252075e-01 2.410209476947784424e-01 3.816600739955902100e-01 1.442540735006332397e-01 1.544007956981658936e-01 9.276142716407775879e-02 -1.633944213390350342e-01 4.404136538505554199e-02 -2.828156352043151855e-01 -2.645625174045562744e-01 4.750792682170867920e-02
-1.343016773462295532e-01 -7.361854426562786102e-03 -4.415194969624280930e-03 1.622542142868041992e-01 1.844292283058166504e-01 1.329642254859209061e-03 -2.926226146519184113e-02 7.912419736385345459e-02 1.536928713321685791e-01 3.737501800060272217e-01 1.202532872557640076e-01 4.149835556745529175e-02 3.121218644082546234e-02 7.946270518004894257e-03 -1.576714813709259033e-01 2.574570775032043457e-01 -3.864513039588928223e-01 1.631518453359603882e-01 -9.958608448505401611e-02 1.245884820818901062e-01 1.261982172727584839e-01 1.059810295701026917e-01 -3.201329410076141357e-01 3.764088451862335205e-02 2.731004059314727783e-01 1.938366442918777466e-01 2.749094963073730469e-01 2.410072833299636841e-01 -2.167564779520034790e-01 -1.267619729042053223e-01 2.571937441825866699e-02 -2.760879322886466980e-02
-8.835079520940780640e-02 -1.342200338840484619e-01 1.421857029199600220e-01 3.533367440104484558e-02 -6.720979698002338409e-03 6.666390597820281982e-02 -1.266611218452453613e-01 -1.632505953311920166e-01 5.275791287422180176e-01 -1.390768289566040039e-01 7.490172237157821655e-02 2.199244797229766846e-01 -1.442378461360931396e-01 -4.046148061752319336e-01 -2.712288405746221542e-03 3.776666149497032166e-02 -1.146755665540695190e-01 4.430244863033294678e-02 -3.908852487802505493e-02 2.581038177013397217e-01 -4.486948996782302856e-02 -2.165186554193496704e-01 -1.498171593993902206e-02 -2.827821858227252960e-02 5.105175822973251343e-02 -2.122449129819869995e-02 3.756852447986602783e-01 1.248459424823522568e-02 9.539484046399593353e-03 -2.676070630550384521e-01 -1.069399639964103699e-01 -8.515361696481704712e-02
-1.766517162322998047e-01 -1.647988855838775635e-01 1.377054899930953979e-01 -2.346695214509963989e-02 8.478459715843200684e-02 5.846028029918670654e-02 7.032885681837797165e-03 3.674813732504844666e-02 2.834413647651672363e-01 4.757257997989654541e-01 9.918270260095596313e-02 7.810574769973754883e-02 7.639935612678527832e-02 -7.481075823307037354e-02 -2.538875937461853027e-01 2.171925306320190430e-01 -5.526603013277053833e-02 -4.771598055958747864e-02 -5.795267224311828613e-02 -8.316394686698913574e-02 -1.220531165599822998e-01 1.079766973853111267e-01 -2.109774649143218994e-01 -5.389463156461715698e-02 -1.773160994052886963e-01 2.741798460483551025e-01 -3.029817156493663788e-02 1.699912995100021362e-01 2.016266584396362305e-01 -4.332908689975738525e-01 -1.001110076904296875e-01 -5.837065167725086212e-03
-7.624748349189758301e-02 -8.137419819831848145e-02 1.870029270648956299e-01 5.413566827774047852e-01 1.118924394249916077e-01 -5.175852682441473007e-03 3.050487674772739410e-02 4.779507219791412354e-02 -2.692363969981670380e-02 -2.952972240746021271e-02 2.638468742370605469e-01 1.087622866034507751e-01 -4.305953681468963623e-01 2.807277953252196312e-03 -3.637033402919769287e-01 4.163777083158493042e-02 -4.101914539933204651e-02 1.566631793975830078e-01 -2.079429179430007935e-01 4.417784139513969421e-02 7.426074147224426270e-02 -1.895765587687492371e-02 3.318463265895843506e-02 -8.513597398996353149e-02 8.208271861076354980e-02 1.625708304345607758e-02 1.459574252367019653e-01 2.122647762298583984e-01 2.250693738460540771e-01 -1.107405647635459900e-01 -2.441866323351860046e-02 1.370094120502471924e-01
1.403759717941284180e-01 7.871946692466735840e-02 -1.273780316114425659e-01 -2.272564917802810669e-01 3.583971261978149414e-01 -1.753753721714019775e-01 -1.170475110411643982e-01 9.433490782976150513e-02 2.962159514427185059e-01 2.303966507315635681e-02 3.194139003753662109e-01 2.959828674793243408e-01 1.184711828827857971e-01 7.760189473628997803e-02 -3.242460489273071289e-01 -4.947707802057266235e-02 -7.810735702514648438e-02 2.607852220535278320e-02 -3.135565817356109619e-01 1.849229484796524048e-01 -5.242400243878364563e-02 -1.294734776020050049e-01 -4.209965839982032776e-02 6.976226717233657837e-02 1.169380918145179749e-01 1.275652050971984863e-01 -4.086487740278244019e-02 1.288143694400787354e-01 1.032823547720909119e-01 -1.187451258301734924e-01 -2.252503335475921631e-01 -1.723793894052505493e-01
1.137687340378761292e-01 -1.367566287517547607e-01 -3.555455505847930908e-01 7.522936165332794189e-02 8.603012561798095703e-02 -5.766079947352409363e-02 -1.838509738445281982e-01 -1.777571439743041992e-01 -5.967816710472106934e-02 -2.581343948841094971e-01 3.699142485857009888e-02 -9.840453416109085083e-02 -3.365885913372039795e-01 -8.374153822660446167e-02 -3.460846245288848877e-01 -7.455889135599136353e-02 -1.137371808290481567e-01 9.199716895818710327e-02 -2.116017192602157593e-01 6.285339593887329102e-02 -5.659024044871330261e-02 -2.819636836647987366e-02 -1.982975751161575317e-02 7.642353326082229614e-02 -4.525848850607872009e-02 2.744175493717193604e-01 -1.982109099626541138e-01 3.895503655076026917e-02 -3.667420521378517151e-02 -2.854765355587005615e-01 -2.398275285959243774e-01 -3.072434067726135254e-01
2.632441222667694092e-01 -1.593009829521179199e-01 -3.452603146433830261e-02 9.656272083520889282e-02 1.936041712760925293e-01 -1.343119293451309204e-01 -1.170282345265150070e-02 -3.447040915489196777e-01 2.554982900619506836e-01 -8.306951820850372314e-02 3.128426671028137207e-01 3.254059851169586182e-01 6.186550483107566833e-03 -1.974263489246368408e-01 -1.235753297805786133e-01 -4.549549892544746399e-02 -1.368696242570877075e-01 -1.559285968542098999e-01 -5.957051366567611694e-02 4.586669430136680603e-02 -3.029821813106536865e-01 -2.291649021208286285e-02 1.282126903533935547e-01 -2.264086306095123291e-01 2.877041930332779884e-03 2.388214915990829468e-01 1.623940914869308472e-01 8.452215790748596191e-02 -1.019340455532073975e-01 -2.700072824954986572e-01 7.332649081945419312e-02 -8.976089768111705780e-03
-8.147851377725601196e-02 -1.542046219110488892e-01 -9.582439064979553223e-02 2.290022075176239014e-01 2.001601830124855042e-02 6.713940203189849854e-02 4.938342794775962830e-02 -6.435028044506907463e-04 1.467871367931365967e-01 4.979106411337852478e-02 -1.174846813082695007e-01 -5.490631237626075745e-02 -4.063116610050201416e-01 -2.187202870845794678e-02 -3.713452816009521484e-01 1.348906159400939941e-01 4.783999640494585037e-03 -2.948320508003234863e-01 1.075868457555770874e-01 2.529286742210388184e-01 -2.226439490914344788e-02 -8.601559698581695557e-02 -1.499717086553573608e-01 2.829154487699270248e-03 -4.625726863741874695e-02 2.062835395336151123e-01 1.163438409566879272e-01 3.637931942939758301e-01 4.780977219343185425e-02 -3.398961573839187622e-02 -5.661724135279655457e-02 -3.847025036811828613e-01
5.867915228009223938e-02 -8.074273169040679932e-02 3.188457787036895752e-01 1.192765235900878906e-01 5.456015840172767639e-02 3.921637253370136023e-04 1.200256198644638062e-01 1.099045202136039734e-01 3.306898772716522217e-01 5.674589797854423523e-02 -9.194555133581161499e-02 1.891091316938400269e-01 -8.619429916143417358e-02 -1.820324659347534180e-01 -3.221919238567352295e-01 -6.178560853004455566e-02 -5.469282157719135284e-03 6.431484222412109375e-02 8.146471530199050903e-02 7.745154947042465210e-02 -2.745097577571868896e-01 -6.863468140363693237e-02 -2.159702479839324951e-01 -9.671027958393096924e-02 3.047458827495574951e-01 1.472641974687576294e-01 3.975853919982910156e-01 5.459540709853172302e-02 2.941693067550659180e-01 -1.148376017808914185e-01 -9.811822324991226196e-02 -4.332910105586051941e-02
2.924148142337799072e-01 -7.487934082746505737e-02 -2.687108516693115234e-01 3.328973352909088135e-01 -5.715139210224151611e-02 -8.171723783016204834e-02 -1.003760322928428650e-01 -1.565407067537307739e-01 1.097032707184553146e-02 2.692054212093353271e-02 -8.014918118715286255e-02 -1.239943206310272217e-01 -1.745598763227462769e-01 -8.810667693614959717e-02 -2.579827010631561279e-01 -1.546598672866821289e-01 -1.181438788771629333e-01 1.767603121697902679e-02 -6.873080134391784668e-02 1.233096942305564880e-01 9.115621447563171387e-02 3.991062566637992859e-02 5.052832886576652527e-02 -5.979641154408454895e-02 2.818911969661712646e-01 2.237715423107147217e-01 -4.806432127952575684e-02 -5.504381284117698669e-02 -1.736061461269855499e-02 -4.060178697109222412e-01 -3.875264823436737061e-01 -1.718959808349609375e-01
-1.061153411865234375e-01 -1.823109388351440430e-01 9.171716868877410889e-02 -2.227398604154586792e-01 8.936891704797744751e-02 -6.522420793771743774e-02 1.067810282111167908e-01 -1.912039667367935181e-01 -9.957747161388397217e-02 8.444138616323471069e-02 6.360742449760437012e-02 1.825145184993743896e-01 -2.222852557897567749e-01 -1.112476736307144165e-01 -1.734391897916793823e-01 2.740936875343322754e-01 -1.978914886713027954e-01 2.087670117616653442e-01 -1.720203310251235962e-01 1.668823510408401489e-01 -3.796354532241821289e-01 -1.663216948509216309e-01 4.821562394499778748e-02 -8.080465346574783325e-02 2.733429074287414551e-01 3.677390515804290771e-01 4.684790223836898804e-02 -9.097924083471298218e-02 -3.844792023301124573e-02 -4.213305935263633728e-02 -1.726335883140563965e-01 -2.038989067077636719e-01
3.535111621022224426e-02 -5.021957214921712875e-03 2.525852918624877930e-01 2.979215383529663086e-01 -8.099752664566040039e-02 2.516336143016815186e-01 5.439071729779243469e-02 -8.333670347929000854e-02 -3.012780798599123955e-03 -2.836075238883495331e-02 1.460934430360794067e-01 3.133253753185272217e-02 -3.808927536010742188e-01 -9.009738452732563019e-03 -1.681720018386840820e-01 -1.600995808839797974e-01 -2.440136857330799103e-02 -1.399504691362380981e-01 -9.022390097379684448e-02 1.170823499560356140e-01 1.677273660898208618e-01 1.190491691231727600e-01 -1.907707899808883667e-01 -6.940064579248428345e-02 1.604205667972564697e-01 3.303472399711608887e-01 1.286671161651611328e-01 4.234049618244171143e-01 -8.000085502862930298e-02 -1.988862901926040649e-01 -1.447501629590988159e-01 -1.450087875127792358e-01
2.786400318145751953e-01 -1.479899883270263672e-01 -2.299794256687164307e-01 1.923160552978515625e-01 1.951976716518402100e-01 -7.472205907106399536e-02 -2.105367928743362427e-01 -1.569325923919677734e-01 -2.052281200885772705e-01 1.037945523858070374e-01 -2.892268262803554535e-02 -7.893941551446914673e-02 -2.121970653533935547e-01 -5.678004026412963867e-02 -3.326635360717773438e-01 -1.514907032251358032e-01 -1.829696595668792725e-01 1.138864010572433472e-01 -1.616737991571426392e-01 2.686061263084411621e-01 -3.567287698388099670e-02 -5.686137080192565918e-02 -1.816404610872268677e-01 4.425113275647163391e-02 1.898726075887680054e-01 1.919194608926773071e-01 -1.893384903669357300e-01 -5.383140221238136292e-02 7.353539764881134033e-02 -1.041841804981231689e-01 -2.214224934577941895e-01 -3.082268834114074707e-01
2.786670625209808350e-01 -2.776455879211425781e-01 -5.560559406876564026e-02 2.291104495525360107e-01 2.465261816978454590e-01 -4.186859354376792908e-02 -1.704776883125305176e-01 8.850827813148498535e-02 3.388245403766632080e-02 -1.862203776836395264e-01 1.017088592052459717e-01 -1.758168339729309082e-01 -9.516345709562301636e-02 -3.354181647300720215e-01 -2.666368782520294189e-01 3.912064433097839355e-02 -1.603390723466873169e-01 1.759921461343765259e-01 5.271386820822954178e-03 2.095546722412109375e-01 4.291112720966339111e-02 -2.071385830640792847e-02 -2.365933954715728760e-01 3.791156690567731857e-03 -1.122229732573032379e-02 2.764404118061065674e-01 -2.179798297584056854e-02 1.859831623733043671e-02 -5.366129055619239807e-02 -1.687262356281280518e-01 -3.868972063064575195e-01 -4.113908484578132629e-02
-1.844256818294525146e-01 -3.720018863677978516e-01 -5.406312644481658936e-03 2.048085331916809082e-01 6.862613558769226074e-02 -2.047291696071624756e-01 -4.250422492623329163e-02 3.041598573327064514e-02 3.561350405216217041e-01 3.000935167074203491e-02 -2.654618397355079651e-02 -1.564488112926483154e-01 -1.328155547380447388e-01 -5.207644402980804443e-02 -3.839120864868164062e-01 -9.823037683963775635e-02 1.558218896389007568e-01 4.876534268260002136e-02 -1.020286381244659424e-01 -3.457237035036087036e-02 -8.534460514783859253e-02 5.728918686509132385e-02 -6.976953148841857910e-02 -2.470327466726303101e-01 3.141975998878479004e-01 1.163684725761413574e-01 1.110959723591804504e-01 2.584945559501647949e-01 9.958738088607788086e-02 4.197253286838531494e-02 -1.850170344114303589e-01 -2.321871817111968994e-01
-1.301655322313308716e-01 -1.890967339277267456e-01 4.303433373570442200e-02 -9.045288711786270142e-02 5.375889688730239868e-02 -2.598232626914978027e-01 -1.650139838457107544e-01 9.801590442657470703e-02 1.867868453264236450e-01 -4.869757220149040222e-02 1.714714616537094116e-01 -1.027416363358497620e-01 -2.082297950983047485e-01 -2.003042548894882202e-01 -1.328835934400558472e-01 -3.810143098235130310e-02 1.996633410453796387e-01 1.966011971235275269e-01 1.257946193218231201e-01 -1.530859339982271194e-02 6.289091706275939941e-02 8.834572881460189819e-02 1.291795354336500168e-02 3.147622942924499512e-01 -6.629852205514907837e-02 1.101711243391036987e-01 2.363849282264709473e-01 3.963865935802459717e-01 -9.378569573163986206e-02 -4.244943261146545410e-01 -2.826579101383686066e-02 -1.591173410415649414e-01
3.576879948377609253e-02 -8.033809065818786621e-02 -1.274788379669189453e-02 2.807212471961975098e-01 1.329114437103271484e-01 -2.860506065189838409e-02 -8.357691019773483276e-02 1.344482600688934326e-01 1.276645064353942871e-01 -1.125903204083442688e-01 2.333703339099884033e-01 6.237762421369552612e-02 -2.778832614421844482e-01 1.721502840518951416e-01 -2.908054292201995850e-01 6.471233814954757690e-02 -8.982217311859130859e-02 3.076431155204772949e-02 -4.171644896268844604e-02 2.156212329864501953e-01 1.049226969480514526e-01 -4.415360093116760254e-02 -2.442721724510192871e-01 -1.310308128595352173e-01 -1.365878432989120483e-01 2.694984972476959229e-01 4.157110154628753662e-01 3.885924816131591797e-01 1.260310709476470947e-01 -3.561137989163398743e-02 1.096269953995943069e-02 -8.599702268838882446e-02
9.089983999729156494e-02 4.442418366670608521e-02 4.695348441600799561e-02 3.415035307407379150e-01 -1.591399013996124268e-01 -3.496612608432769775e-01 -2.295944541692733765e-01 -4.831604659557342529e-02 -2.839738503098487854e-02 3.800789639353752136e-02 3.448145389556884766e-01 1.083788424730300903e-01 -2.051624804735183716e-01 -9.898811578750610352e-02 -2.919640541076660156e-01 -2.190348058938980103e-01 -2.803635783493518829e-03 -7.650032639503479004e-02 -1.233428344130516052e-01 3.241924941539764404e-02 2.964703179895877838e-02 -2.805076837539672852e-01 -2.423459887504577637e-01 -1.172129809856414795e-01 1.851801127195358276e-01 3.029724955558776855e-01 -3.309683874249458313e-02 -2.461207099258899689e-02 -2.280585654079914093e-02 -4.081262275576591492e-02 -1.479430645704269409e-01 -1.558123677968978882e-01
-2.260325103998184204e-01 -1.620176583528518677e-01 -1.594623774290084839e-01 8.246652781963348389e-02 -4.771017655730247498e-02 -1.961834877729415894e-01 -2.041352540254592896e-01 -4.260850697755813599e-02 8.889502286911010742e-02 1.717281639575958252e-01 2.040259093046188354e-01 2.676148712635040283e-01 -2.624513208866119385e-01 -9.065342694520950317e-02 -4.950626939535140991e-02 2.157246768474578857e-01 2.616305053234100342e-01 3.077158927917480469e-01 -1.838307231664657593e-01 1.009226962924003601e-01 -2.011084705591201782e-01 -2.666929066181182861e-01 1.081399768590927124e-01 -1.928110271692276001e-01 1.324462145566940308e-01 2.850415706634521484e-01 -3.042871318757534027e-02 1.215116158127784729e-01 -1.952353492379188538e-02 -1.826444566249847412e-01 -4.400633333716541529e-04 -1.169390529394149780e-01
1.077770441770553589e-01 -5.400631204247474670e-02 5.174924805760383606e-02 9.662397205829620361e-02 1.419696807861328125e-01 -1.561663001775741577e-01 -2.791203185915946960e-02 6.090355291962623596e-02 -2.651298791170120239e-02 1.625632047653198242e-01 2.420662641525268555e-01 -4.805806279182434082e-02 -4.617623090744018555e-01 3.132920265197753906e-01 -2.219497859477996826e-01 1.750892102718353271e-01 -4.309473559260368347e-02 2.589922212064266205e-02 1.440225541591644287e-01 4.560128785669803619e-03 -2.049495130777359009e-01 -1.546270996332168579e-01 -3.055257201194763184e-01 4.544905200600624084e-02 -1.297220140695571899e-01 1.924757361412048340e-01 -1.953920349478721619e-02 4.028503894805908203e-01 -1.328518092632293701e-01 -9.850015491247177124e-02 -1.552178990095853806e-02 -1.278191357851028442e-01
7.654729485511779785e-02 -2.738751173019409180e-01 9.565745294094085693e-02 1.728358305990695953e-02 -3.917227685451507568e-02 2.555468976497650146e-01 1.150104254484176636e-01 -1.575705856084823608e-01 3.355888426303863525e-01 2.663916349411010742e-01 2.233164310455322266e-01 1.436663269996643066e-01 -2.449431866407394409e-01 -1.716275066137313843e-01 -5.816385522484779358e-02 -2.643613703548908234e-02 4.013324528932571411e-02 9.315921366214752197e-02 -1.257593035697937012e-01 2.785723507404327393e-01 -1.958272308111190796e-01 1.588510423898696899e-01 1.909127533435821533e-01 3.455093130469322205e-02 6.313367187976837158e-02 4.917926713824272156e-02 1.155326738953590393e-01 1.234689280390739441e-01 3.072668910026550293e-01 -1.091455519199371338e-01 -4.877236112952232361e-02 -3.294354677200317383e-01
1.649949848651885986e-01 -3.243702352046966553e-01 2.914487570524215698e-02 1.936451792716979980e-01 2.917415797710418701e-01 -1.148780062794685364e-02 -2.638322710990905762e-01 -3.539081290364265442e-02 -1.390632893890142441e-02 -2.246553152799606323e-01 1.615581065416336060e-01 -8.137023448944091797e-02 -4.740824922919273376e-02 -2.209726572036743164e-01 -2.352738082408905029e-01 1.043572947382926941e-01 -1.485008299350738525e-01 4.382451251149177551e-02 -5.187635123729705811e-02 2.739821374416351318e-01 -2.702734246850013733e-02 -1.383693963289260864e-01 -5.855327099561691284e-02 -2.277044653892517090e-01 -1.584257744252681732e-02 1.372931897640228271e-01 3.243726491928100586e-01 1.844818145036697388e-01 2.145152390003204346e-01 -3.062852658331394196e-02 -2.990907728672027588e-01 2.747637592256069183e-02
7.156401127576828003e-02 -2.321908324956893921e-01 1.571684777736663818e-01 2.642191946506500244e-01 1.436991244554519653e-01 8.687948435544967651e-02 -1.102494150400161743e-01 1.479360926896333694e-02 3.455929458141326904e-01 7.194963097572326660e-02 1.075234487652778625e-01 2.240135371685028076e-01 2.293301746249198914e-02 7.151141762733459473e-02 -2.199394553899765015e-01 -2.741057872772216797e-01 5.066516250371932983e-02 -2.235365360975265503e-01 -7.364113815128803253e-03 2.836897969245910645e-01 -2.558347880840301514e-01 1.088339164853096008e-01 2.422316819429397583e-01 -7.618330419063568115e-02 8.969027549028396606e-02 1.219065189361572266e-01 1.474367678165435791e-01 3.189449906349182129e-01 7.502095401287078857e-02 -1.028786078095436096e-01 -4.092229902744293213e-02 -2.264451831579208374e-01
-8.513305336236953735e-02 1.475479174405336380e-02 1.770456880331039429e-01 2.203973829746246338e-01 -1.048672422766685486e-01 6.840244680643081665e-02 5.739904474467039108e-03 -5.759077519178390503e-02 2.019872218370437622e-01 2.754643186926841736e-02 8.304954320192337036e-02 -2.689060270786285400e-01 -1.821348369121551514e-01 -2.029495984315872192e-01 -2.201234549283981323e-01 -1.986005902290344238e-02 2.330864667892456055e-01 1.044235229492187500e-01 -1.161767244338989258e-01 -1.223206520080566406e-01 -2.474761754274368286e-01 -2.616439163684844971e-01 -1.933186650276184082e-01 -1.744961887598037720e-01 6.344875693321228027e-02 4.512003958225250244e-01 2.014575302600860596e-01 7.876443117856979370e-02 -8.298956602811813354e-02 -2.244500219821929932e-01 -2.088248729705810547e-01 -5.592649802565574646e-02
-1.001621410250663757e-01 1.033653020858764648e-01 1.839307993650436401e-01 1.363297402858734131e-01 -2.176928706467151642e-02 -7.393337041139602661e-02 -1.120773777365684509e-01 8.265005797147750854e-02 7.774868607521057129e-02 1.297801882028579712e-01 2.176897525787353516e-01 3.637403622269630432e-02 -1.748056560754776001e-01 -8.889549970626831055e-02 -1.757760792970657349e-01 -2.008745819330215454e-01 6.200534850358963013e-02 -1.465382277965545654e-01 -2.669541537761688232e-01 4.579398632049560547e-01 -1.388385146856307983e-01 1.438893098384141922e-02 -1.523140072822570801e-01 -2.433901578187942505e-01 1.023264378309249878e-01 2.752457559108734131e-01 1.105546485632658005e-03 3.561397194862365723e-01 7.867138832807540894e-02 -2.240649610757827759e-01 1.739925146102905273e-01 -1.108115017414093018e-01
1.633517071604728699e-02 -1.642983220517635345e-02 1.801444888114929199e-01 1.867499947547912598e-01 7.192484289407730103e-02 6.381177157163619995e-02 -1.452762484550476074e-01 2.442202344536781311e-02 -1.050289347767829895e-01 2.579532265663146973e-01 -2.680108137428760529e-02 -5.085587874054908752e-02 -3.047831356525421143e-01 -3.439147472381591797e-01 -3.004590868949890137e-01 -1.628742218017578125e-01 -3.578045964241027832e-02 -2.189286649227142334e-01 -2.456045150756835938e-01 6.703720241785049438e-02 -8.544255048036575317e-02 -6.414081156253814697e-02 -3.283589780330657959e-01 -1.229633465409278870e-01 -7.225108891725540161e-02 1.895116716623306274e-01 2.330881804227828979e-01 3.123098313808441162e-01 -5.797802284359931946e-02 -2.103696167469024658e-01 -5.229563638567924500e-02 2.461199834942817688e-02
6.259692460298538208e-02 1.156782824546098709e-02 -3.228898346424102783e-01 -4.081362113356590271e-02 -2.826098911464214325e-02 -7.895135879516601562e-02 -1.541080921888351440e-01 1.381423771381378174e-01 2.335973083972930908e-02 3.247483074665069580e-01 2.071327567100524902e-01 3.079587966203689575e-02 -1.139655262231826782e-01 -7.096830522641539574e-04 -3.427351117134094238e-01 1.425636410713195801e-01 1.122479662299156189e-01 -8.672367781400680542e-02 -1.351331621408462524e-01 -7.910928130149841309e-02 3.278496861457824707e-02 2.031918019056320190e-01 -8.745939284563064575e-02 2.658319100737571716e-02 -1.925856322050094604e-01 1.549401730298995972e-01 3.725280463695526123e-01 2.225212752819061279e-01 -5.243785562925040722e-04 -3.498202562332153320e-01 -6.494655460119247437e-02 -2.611153423786163330e-01
-7.381454110145568848e-02 -5.817946419119834900e-02 1.090704277157783508e-02 2.308530658483505249e-01 7.469370216131210327e-02 -1.434346735477447510e-01 3.863357380032539368e-02 1.500122696161270142e-01 3.541503846645355225e-01 -4.048630222678184509e-02 8.420529216527938843e-02 1.692591607570648193e-01 -6.926672160625457764e-02 -2.636523544788360596e-01 -3.165051043033599854e-01 2.146492525935173035e-02 -3.045519292354583740e-01 1.650972217321395874e-01 7.727643102407455444e-02 3.133640289306640625e-01 -3.547564148902893066e-02 1.186674982309341431e-01 -1.500476002693176270e-01 -3.356087207794189453e-01 3.043909668922424316e-01 1.089337617158889771e-01 2.851777523756027222e-02 -1.513179689645767212e-01 -8.745983941480517387e-04 -1.939094215631484985e-01 -9.549999237060546875e-02 1.548012159764766693e-02
1.381468772888183594e-02 -3.448229283094406128e-02 5.905934609472751617e-03 2.019765228033065796e-01 4.378923475742340088e-01 -1.175343021750450134e-01 1.297115087509155273e-01 -9.961850941181182861e-02 5.384310707449913025e-02 1.402685511857271194e-02 2.559491097927093506e-01 1.190686374902725220e-01 1.085044294595718384e-01 -2.579613588750362396e-02 -5.991350486874580383e-02 -8.833725750446319580e-02 2.124132513999938965e-01 1.649957895278930664e-01 -2.429133355617523193e-01 3.897532448172569275e-02 -1.419372111558914185e-01 -6.467478815466165543e-03 6.523896753787994385e-02 -2.808923423290252686e-01 6.066814810037612915e-02 8.023471385240554810e-02 2.435614466667175293e-01 1.816280335187911987e-01 -2.564013004302978516e-01 -3.679964244365692139e-01 -2.598218917846679688e-01 -1.074696928262710571e-01
1.871222853660583496e-01 -1.569087803363800049e-01 3.874096646904945374e-02 2.864090502262115479e-01 6.461421400308609009e-02 -4.994133859872817993e-02 -3.165342807769775391e-01 -1.750393658876419067e-01 5.138098075985908508e-02 -8.825005590915679932e-02 2.086904197931289673e-01 2.152769416570663452e-01 -1.636424362659454346e-01 -1.413362771272659302e-01 -2.878326773643493652e-01 1.119875311851501465e-01 -9.557444602251052856e-02 1.204616576433181763e-01 -2.427160739898681641e-02 3.709700703620910645e-01 1.363233625888824463e-01 2.689122259616851807e-01 1.952691674232482910e-01 7.301513850688934326e-02 1.522334963083267212e-01 1.627148389816284180e-01 -3.567744046449661255e-02 4.177545756101608276e-02 2.136849910020828247e-01 5.435678735375404358e-02 -1.804541200399398804e-01 -2.163399010896682739e-01
2.664203345775604248e-01 -1.549876332283020020e-01 1.601826399564743042e-01 2.554585933685302734e-01 6.523605436086654663e-02 -1.237657964229583740e-01 -3.569614291191101074e-01 -3.402771651744842529e-01 -3.674426302313804626e-02 -2.395576484559569508e-05 2.099541872739791870e-01 -3.265383467078208923e-02 -1.765507608652114868e-01 1.523257941007614136e-01 -1.212905123829841614e-01 1.246689856052398682e-01 -1.340198218822479248e-01 -1.080128550529479980e-01 -2.751376479864120483e-02 2.095837593078613281e-01 1.539808809757232666e-01 -1.560192853212356567e-01 7.665395736694335938e-02 1.396381407976150513e-01 2.528955042362213135e-01 1.302519291639328003e-01 5.384686216711997986e-02 3.177829086780548096e-01 8.023487403988838196e-03 -8.914045989513397217e-02 -2.321452647447586060e-01 -1.603970378637313843e-01
2.335278987884521484e-01 4.287635535001754761e-02 2.268520444631576538e-01 3.242769241333007812e-01 4.723592847585678101e-02 -9.497315436601638794e-02 -3.133153617382049561e-01 -7.217286527156829834e-02 3.053632378578186035e-02 2.188409119844436646e-01 1.144134774804115295e-01 7.693570852279663086e-02 -2.840705215930938721e-01 -4.966012760996818542e-02 -8.146185427904129028e-02 -3.998716548085212708e-02 6.125379819422960281e-03 -6.784202158451080322e-02 -1.964924186468124390e-01 2.508453130722045898e-01 2.556156814098358154e-01 7.016887515783309937e-02 -1.294267773628234863e-01 -9.060629457235336304e-02 2.241230458021163940e-01 -1.471604313701391220e-02 4.295241087675094604e-02 3.076944351196289062e-01 1.483013778924942017e-01 -2.649369537830352783e-01 -2.541927993297576904e-01 -8.937660604715347290e-02
3.848053887486457825e-02 2.252582460641860962e-02 -5.827486515045166016e-02 -2.032220363616943359e-02 2.569655478000640869e-01 1.381628811359405518e-01 -2.036759071052074432e-02 -1.164908483624458313e-01 -4.267430305480957031e-02 2.833344638347625732e-01 2.037709951400756836e-01 6.173164770007133484e-02 -4.228757321834564209e-02 1.006101816892623901e-01 1.345236152410507202e-01 2.195829600095748901e-01 -1.469232439994812012e-01 2.134633064270019531e-01 -6.795163452625274658e-02 -5.067980661988258362e-02 -2.688902020454406738e-01 -1.753891445696353912e-02 -1.001911610364913940e-01 6.976820528507232666e-03 2.600321732461452484e-02 2.361427247524261475e-01 8.636072278022766113e-03 1.938661336898803711e-01 8.798834867775440216e-03 -5.878770947456359863e-01 -2.004553079605102539e-01 -2.290151417255401611e-01
2.608668208122253418e-01 -1.105937063694000244e-01 1.600298881530761719e-01 2.620191872119903564e-01 -6.587958335876464844e-02 1.638206839561462402e-01 2.070284076035022736e-02 -1.256636828184127808e-01 -1.146962866187095642e-01 -1.655776202678680420e-01 1.830430030822753906e-01 -1.143096834421157837e-01 -1.330314874649047852e-01 -1.261250078678131104e-01 -4.885662198066711426e-01 -2.629460394382476807e-01 -1.772810965776443481e-01 -1.102565005421638489e-01 -9.393097460269927979e-02 3.325336277484893799e-01 -1.440435349941253662e-01 1.370179816149175167e-03 1.767562702298164368e-02 -3.402160108089447021e-02 -1.133906170725822449e-01 1.335000693798065186e-01 7.832457870244979858e-02 -1.687772222794592381e-03 -6.843789666891098022e-02 -2.805376648902893066e-01 -1.838852018117904663e-01 -1.012339219450950623e-01
5.155215412378311157e-02 9.255242347717285156e-02 -1.486986130475997925e-01 -9.468860924243927002e-02 2.872651815414428711e-01 -2.323402315378189087e-01 1.423023939132690430e-01 5.105143878608942032e-03 1.905179172754287720e-01 5.276183038949966431e-02 2.711689174175262451e-01 1.156703103333711624e-03 -3.982280790805816650e-01 4.223271086812019348e-02 -1.405150890350341797e-01 -1.005136072635650635e-01 -7.047326117753982544e-02 -1.094919666647911072e-01 2.114514410495758057e-01 2.946067452430725098e-01 1.006606519222259521e-01 2.492506504058837891e-01 -7.312685251235961914e-02 2.189691364765167236e-01 -1.462699566036462784e-02 1.747393608093261719e-01 -8.223474025726318359e-02 -6.378277391195297241e-02 6.809744238853454590e-02 -4.029434025287628174e-01 -3.985646367073059082e-02 -1.179286241531372070e-01
5.964240804314613342e-02 -3.905415534973144531e-01 1.334987431764602661e-01 -5.694200284779071808e-03 -1.299019753932952881e-01 -1.016301065683364868e-01 -1.451340615749359131e-01 -9.757018834352493286e-02 2.003917098045349121e-01 1.438215821981430054e-01 2.334956079721450806e-01 -9.428353607654571533e-02 3.229489177465438843e-02 1.485408395528793335e-01 -1.937848925590515137e-01 -1.110023781657218933e-01 -1.903324872255325317e-01 -1.464766710996627808e-01 -1.020773276686668396e-01 7.295745611190795898e-02 1.111849397420883179e-01 -3.038153946399688721e-01 1.129279285669326782e-01 2.331228107213973999e-01 -1.037499457597732544e-01 2.193383425474166870e-01 9.149722009897232056e-02 7.573661953210830688e-02 -1.847698092460632324e-01 -2.463187724351882935e-01 -2.381070852279663086e-01 -3.183832168579101562e-01
-1.718078851699829102e-01 -3.797355666756629944e-02 1.055517867207527161e-01 -2.582603134214878082e-02 3.432730734348297119e-01 1.168081238865852356e-01 -4.022176191210746765e-02 2.284815721213817596e-02 -1.654688715934753418e-01 1.931379735469818115e-01 2.069102674722671509e-01 2.227040193974971771e-02 -7.893404364585876465e-02 -1.170192565768957138e-02 -1.128306016325950623e-01 1.924075484275817871e-01 -1.809051185846328735e-01 2.291379868984222412e-01 6.018764898180961609e-02 6.620859354734420776e-02 -7.570163905620574951e-02 -4.511510208249092102e-02 2.113698124885559082e-01 2.824051119387149811e-02 5.776443332433700562e-02 2.408808767795562744e-01 5.591493472456932068e-02 2.109710313379764557e-02 -4.415624961256980896e-02 -6.419786214828491211e-01 -1.486398130655288696e-01 -1.091446802020072937e-01
-5.220006406307220459e-02 2.939055114984512329e-02 -1.368270516395568848e-01 3.933077752590179443e-01 8.129380643367767334e-02 1.236219331622123718e-01 7.227609306573867798e-02 -8.647792041301727295e-02 3.617750704288482666e-01 7.182823866605758667e-02 4.630515724420547485e-02 1.863977164030075073e-01 -9.556274861097335815e-02 -2.326019257307052612e-01 -1.869725137948989868e-01 -1.052936390042304993e-01 1.519053801894187927e-02 -8.173012733459472656e-02 -1.236046627163887024e-01 4.172521829605102539e-01 -3.444751799106597900e-01 -1.509771347045898438e-01 1.106426417827606201e-01 1.173898801207542419e-01 8.251095563173294067e-02 3.564609587192535400e-02 1.768185347318649292e-01 1.747801154851913452e-01 -6.945142149925231934e-02 1.589739881455898285e-02 -1.627342253923416138e-01 -2.024293541908264160e-01
-2.051124572753906250e-01 6.731193512678146362e-02 1.362791657447814941e-01 5.820168554782867432e-02 8.163010329008102417e-02 -1.747676432132720947e-01 2.368485629558563232e-01 -6.988937407732009888e-02 2.404050827026367188e-01 7.128844410181045532e-02 1.067762896418571472e-01 9.300636500120162964e-02 -1.087588965892791748e-01 -2.436900883913040161e-01 -3.802988529205322266e-01 2.663629353046417236e-01 3.513298928737640381e-02 -8.808465301990509033e-02 -1.398426294326782227e-01 3.539757728576660156e-01 1.029702872037887573e-01 8.412022143602371216e-02 2.691954001784324646e-02 -2.925601899623870850e-01 2.817061543464660645e-01 1.662918478250503540e-01 8.354904502630233765e-02 -1.357515752315521240e-01 1.016133800148963928e-01 -1.341963708400726318e-01 -2.027291655540466309e-01 -6.192845851182937622e-02
3.572033941745758057e-01 5.939564108848571777e-02 -1.965867877006530762e-01 1.204474791884422302e-01 1.672465354204177856e-02 -2.679400146007537842e-01 -1.525097191333770752e-01 -3.913095593452453613e-02 -5.884516239166259766e-02 7.054337859153747559e-02 4.115740954875946045e-01 -2.374057918787002563e-01 -4.749434888362884521e-01 7.164091616868972778e-02 -9.146458655595779419e-02 -4.493649303913116455e-02 -1.241500079631805420e-01 8.903193473815917969e-02 7.826250791549682617e-02 1.347022056579589844e-01 -3.383785113692283630e-02 9.954338520765304565e-02 5.928953737020492554e-02 -9.300291538238525391e-02 1.087367758154869080e-01 9.624302387237548828e-02 -1.538989041000604630e-02 3.144159615039825439e-01 -6.223534420132637024e-02 -1.554829925298690796e-01 -1.560467928647994995e-01 -1.310291513800621033e-02
3.682976365089416504e-01 -1.419777870178222656e-01 -4.142495989799499512e-02 2.584148049354553223e-01 9.121220209635794163e-04 -1.100014075636863708e-01 -1.908837407827377319e-01 -1.651713252067565918e-02 -1.199590228497982025e-02 -2.055677957832813263e-02 2.394889295101165771e-02 8.886497467756271362e-03 -4.734129458665847778e-02 -1.587116569280624390e-01 -1.942925900220870972e-01 -1.010479182004928589e-01 2.745951712131500244e-01 1.362977772951126099e-01 4.496065899729728699e-02 1.353874057531356812e-01 -6.033863127231597900e-02 2.557225823402404785e-01 -6.094179302453994751e-02 7.717318087816238403e-02 2.558981180191040039e-01 2.052584737539291382e-01 1.548156142234802246e-01 4.282651841640472412e-02 -7.421091198921203613e-02 -5.564353466033935547e-01 -6.755169481039047241e-02 -6.435637921094894409e-02
2.989554964005947113e-02 -2.130283862352371216e-01 2.344962395727634430e-02 6.381184794008731842e-03 4.175865054130554199e-01 1.106114238500595093e-01 -2.775363437831401825e-02 -3.023580610752105713e-01 2.048860341310501099e-01 1.927491575479507446e-01 3.123929500579833984e-01 2.211689203977584839e-01 -2.293843626976013184e-01 1.416196674108505249e-01 -1.625053137540817261e-01 1.083938032388687134e-01 -3.281290456652641296e-02 -1.272215992212295532e-01 -1.016114503145217896e-01 -4.252588003873825073e-02 -5.344489216804504395e-02 -1.906025409698486328e-01 -3.624391555786132812e-01 3.076349571347236633e-02 -5.247898027300834656e-02 2.094434648752212524e-01 6.516433507204055786e-02 1.089421566575765610e-03 3.825204074382781982e-02 -1.454661786556243896e-01 -6.227454636245965958e-03 2.518812417984008789e-01
1.743068844079971313e-01 1.728094518184661865e-01 -1.377055644989013672e-01 2.300596237182617188e-01 -1.617575734853744507e-01 -2.769573926925659180e-01 1.137618646025657654e-01 -1.098142638802528381e-01 -8.632865548133850098e-02 -8.539265394210815430e-02 2.959187626838684082e-01 5.986607819795608521e-02 -2.024204283952713013e-01 -1.204936415888369083e-04 -2.791522145271301270e-01 1.207674155011773109e-03 7.075808197259902954e-02 1.597101427614688873e-02 -2.990577816963195801e-01 2.935894727706909180e-01 -9.171692654490470886e-03 -2.081820219755172729e-01 -1.262378394603729248e-01 4.841339960694313049e-02 2.018501013517379761e-01 6.133462488651275635e-02 -6.610098294913768768e-03 2.291831076145172119e-01 -2.004265189170837402e-01 -3.507219851016998291e-01 -8.131844550371170044e-02 7.572810351848602295e-02
-1.904799416661262512e-02 -2.149313539266586304e-01 -3.608718886971473694e-02 6.548784673213958740e-02 3.219855129718780518e-01 -1.013033762574195862e-01 3.644065931439399719e-02 4.781450703740119934e-02 2.018485665321350098e-01 -1.593636423349380493e-01 2.013707309961318970e-01 2.597757577896118164e-01 -1.847802894189953804e-03 -2.560418844223022461e-01 -2.964211702346801758e-01 -5.971756204962730408e-02 -3.643234670162200928e-01 -7.448542863130569458e-02 1.895308494567871094e-01 3.366605937480926514e-01 7.887515425682067871e-02 -8.920668810606002808e-02 9.169825166463851929e-02 -1.900840103626251221e-01 5.392843484878540039e-02 -5.779094994068145752e-02 -7.658372074365615845e-02 -1.596352458000183105e-02 2.555666118860244751e-02 -3.290683627128601074e-01 -4.674914851784706116e-02 -1.714045405387878418e-01
-7.477656751871109009e-02 -5.305238813161849976e-02 -4.264937888365238905e-04 3.582853376865386963e-01 2.509777843952178955e-01 -1.008384525775909424e-01 -3.078808784484863281e-01 3.888386068865656853e-03 -9.329411387443542480e-02 -2.486838698387145996e-01 2.042873650789260864e-01 1.155332080088555813e-03 -4.253422617912292480e-01 -2.757710404694080353e-02 -2.661272287368774414e-01 -2.798724547028541565e-02 -1.235451102256774902e-01 1.779251359403133392e-02 -3.026651740074157715e-01 1.125187724828720093e-01 -5.533874779939651489e-02 1.424743793904781342e-03 -7.706499844789505005e-02 8.689076639711856842e-03 2.977449297904968262e-01 -1.915588080883026123e-01 3.547719120979309082e-02 1.140321232378482819e-02 9.461142867803573608e-02 -2.429802864789962769e-01 -3.288747370243072510e-02 -7.044294476509094238e-02
-3.243490159511566162e-01 -6.191502884030342102e-02 -5.226896703243255615e-02 6.990432739257812500e-02 1.106544956564903259e-01 -2.562435902655124664e-02 -9.236381202936172485e-02 5.153773352503776550e-03 -1.603892147541046143e-01 3.289739787578582764e-01 2.126809656620025635e-01 1.566297560930252075e-01 -2.767241299152374268e-01 1.006823964416980743e-02 6.616027653217315674e-02 8.887118101119995117e-02 -1.409955322742462158e-01 1.429460942745208740e-01 -6.662257760763168335e-02 -9.914980828762054443e-02 7.365480810403823853e-02 -1.994162052869796753e-01 1.104316487908363342e-01 4.954013600945472717e-02 9.343758225440979004e-02 2.822849750518798828e-01 -6.005675345659255981e-02 8.985334634780883789e-02 2.086671739816665649e-01 -5.132843852043151855e-01 -1.444194912910461426e-01 -1.638290435075759888e-01
6.989043951034545898e-02 -8.199200034141540527e-02 -4.503676667809486389e-02 3.886329829692840576e-01 -1.397369056940078735e-01 5.142142996191978455e-02 -6.563049554824829102e-02 -2.938011288642883301e-02 8.673886954784393311e-02 -6.025609374046325684e-02 -6.292711198329925537e-02 1.732707582414150238e-02 -4.264967739582061768e-01 2.230880260467529297e-01 -3.815086185932159424e-01 -5.681156739592552185e-02 -7.292655855417251587e-02 -2.111574113368988037e-01 -6.574256718158721924e-02 2.560916543006896973e-01 7.081683259457349777e-03 6.290364265441894531e-02 -1.072063967585563660e-01 -5.089897289872169495e-02 -6.184874102473258972e-02 2.022025287151336670e-01 1.148392781615257263e-01 3.878736793994903564e-01 -1.256464794278144836e-02 -5.389387905597686768e-02 -1.302488893270492554e-01 -2.141375839710235596e-01
-6.541637331247329712e-02 1.136480867862701416e-01 9.330887347459793091e-02 1.563086807727813721e-01 2.336221039295196533e-01 -2.834942005574703217e-02 3.872087458148598671e-03 2.962413728237152100e-01 1.517597287893295288e-01 5.090296268463134766e-02 1.624174714088439941e-01 -4.439532384276390076e-02 -2.224373072385787964e-01 -1.587594300508499146e-02 -3.449356853961944580e-01 -1.791686378419399261e-02 -3.034900315105915070e-02 -1.155436411499977112e-01 -3.516848683357238770e-01 1.462203683331608772e-03 -2.276647388935089111e-01 -2.110384255647659302e-01 -7.370967417955398560e-02 -7.567791640758514404e-02 7.047515362501144409e-02 -4.193212464451789856e-02 2.823721766471862793e-01 -1.791668981313705444e-01 1.823768168687820435e-01 -3.607309758663177490e-01 1.245985105633735657e-01 -2.013630270957946777e-01
4.458661675453186035e-01 4.265512805432081223e-03 -1.780153661966323853e-01 1.777758151292800903e-01 -7.334990054368972778e-02 1.193512380123138428e-01 6.102093309164047241e-02 -1.841972619295120239e-01 1.483242213726043701e-01 1.355272680521011353e-01 3.740505278110504150e-01 1.759746484458446503e-02 -2.093025892972946167e-01 -1.919231712818145752e-01 -1.166522353887557983e-01 -1.169821396470069885e-01 -2.614190056920051575e-02 -1.139283701777458191e-01 5.217526480555534363e-02 2.142285108566284180e-01 -1.326886564493179321e-01 4.722597822546958923e-02 -3.745858967304229736e-01 2.029200829565525055e-02 5.019311979413032532e-02 9.586871415376663208e-02 -1.350467950105667114e-01 -1.997306570410728455e-02 1.495411843061447144e-01 -1.483700722455978394e-01 -1.286439895629882812e-01 -2.792386114597320557e-01
9.881837666034698486e-02 -1.446664184331893921e-01 2.143498361110687256e-01 3.410998880863189697e-01 2.861100994050502777e-02 -1.375023871660232544e-01 -2.856983840465545654e-01 -2.007108181715011597e-01 -8.610696345567703247e-02 2.625900208950042725e-01 9.106561541557312012e-02 -1.870384514331817627e-01 -2.226280421018600464e-01 -1.515960134565830231e-02 -1.264952123165130615e-01 -8.023639768362045288e-02 -1.488044206053018570e-02 -4.493929073214530945e-02 -2.562367022037506104e-01 2.225884944200515747e-01 2.742952406406402588e-01 3.826601058244705200e-02 -1.017899587750434875e-01 6.109685823321342468e-02 2.512029409408569336e-01 6.703619658946990967e-02 2.003087103366851807e-02 2.237786650657653809e-01 9.055313654243946075e-03 -2.990842759609222412e-01 -1.467160433530807495e-01 -1.900723576545715332e-01
2.870591357350349426e-02 -2.174181640148162842e-01 -2.731881439685821533e-01 3.238465487957000732e-01 9.824974089860916138e-02 -4.870397597551345825e-02 -3.373892307281494141e-01 7.721707969903945923e-02 -9.634626656770706177e-02 -1.899999380111694336e-01 5.184844136238098145e-02 -1.845603436231613159e-01 -9.677910804748535156e-02 -2.545069456100463867e-01 -2.624542117118835449e-01 -2.842420935630798340e-01 -1.700316071510314941e-01 3.005595691502094269e-02 -1.255842447280883789e-01 1.391371637582778931e-01 9.219747968018054962e-03 -3.703800216317176819e-02 -7.767941057682037354e-02 8.514662832021713257e-02 5.320364236831665039e-02 2.087379395961761475e-01 -9.975197166204452515e-02 1.080611906945705414e-02 1.225361600518226624e-01 -2.863027155399322510e-01 -2.852068543434143066e-01 -1.419388055801391602e-01
-7.626552879810333252e-02 -9.123901836574077606e-03 -1.261531263589859009e-01 -1.326663345098495483e-01 4.192540049552917480e-02 3.211192786693572998e-02 1.917531155049800873e-02 1.459852159023284912e-01 2.074896395206451416e-01 9.628250449895858765e-02 2.519525587558746338e-01 2.182587534189224243e-01 -2.059912532567977905e-01 1.205998286604881287e-01 -2.622994780540466309e-01 9.960711747407913208e-02 -7.135296240448951721e-03 -2.810209244489669800e-02 -9.962738305330276489e-02 -1.844169385731220245e-02 -6.350156664848327637e-02 -4.022137224674224854e-01 -2.235022932291030884e-01 8.470696210861206055e-02 -1.480097882449626923e-02 2.796410322189331055e-01 -1.667105555534362793e-01 1.176011413335800171e-01 -1.380650401115417480e-01 -1.307132840156555176e-01 -4.947721064090728760e-01 -4.412864148616790771e-02
-5.458126589655876160e-02 -3.263799250125885010e-01 1.343985497951507568e-01 -5.493482574820518494e-02 1.543692201375961304e-01 9.796661883592605591e-02 1.003681030124425888e-02 6.927873194217681885e-02 2.589649260044097900e-01 1.392633467912673950e-01 1.126881465315818787e-01 8.004302531480789185e-02 5.173527076840400696e-02 -8.486992679536342621e-03 -2.878917753696441650e-01 -1.981890648603439331e-01 -2.689153514802455902e-02 8.747925609350204468e-02 -1.682430952787399292e-01 3.268601298332214355e-01 9.317507594823837280e-02 -1.638704836368560791e-01 2.085192501544952393e-01 3.547084033489227295e-01 1.381106078624725342e-01 7.960041053593158722e-03 -1.324594467878341675e-01 1.852977126836776733e-01 8.358564972877502441e-02 -2.959114313125610352e-01 -2.760426104068756104e-01 -1.024496629834175110e-01
-5.016227811574935913e-02 -3.778524398803710938e-01 1.831444501876831055e-01 -3.284703791141510010e-01 1.789427399635314941e-01 8.651266247034072876e-02 -4.219126701354980469e-02 -9.002229571342468262e-02 2.863565087318420410e-01 2.574458718299865723e-01 1.729830503463745117e-01 1.498578637838363647e-01 -1.710816472768783569e-01 -1.258216202259063721e-01 -6.014969199895858765e-02 -9.086672961711883545e-02 -3.569599241018295288e-02 3.039201796054840088e-01 -7.259682565927505493e-02 1.559123396873474121e-01 -3.792015463113784790e-02 -1.403633654117584229e-01 -3.875122219324111938e-02 2.038974314928054810e-02 -1.030778605490922928e-02 1.474847346544265747e-01 -6.151422485709190369e-02 2.720103263854980469e-01 2.161006927490234375e-01 -2.697131931781768799e-01 -2.022213786840438843e-01 -2.509710844606161118e-03
2.679562270641326904e-01 4.867317527532577515e-02 2.835070714354515076e-03 -1.407720595598220825e-01 1.218664199113845825e-01 -1.589993387460708618e-01 1.042863577604293823e-01 -7.328457385301589966e-02 3.879861533641815186e-01 2.797128260135650635e-01 2.693637646734714508e-02 -7.978391647338867188e-02 -1.745731234550476074e-01 6.047333031892776489e-02 -3.675375580787658691e-01 1.015921160578727722e-01 -1.089108288288116455e-01 -1.271189451217651367e-01 1.329723149538040161e-01 1.319429427385330200e-01 -1.598702073097229004e-01 1.263882815837860107e-01 -2.214230895042419434e-01 1.153779327869415283e-01 7.175877690315246582e-02 2.040328234434127808e-01 -1.562992781400680542e-01 -6.338097155094146729e-02 6.293182820081710815e-02 -3.379500508308410645e-01 1.828595437109470367e-02 -2.711299359798431396e-01
1.883647739887237549e-01 -6.812169402837753296e-02 1.934053152799606323e-01 2.620886862277984619e-01 -7.914107292890548706e-02 1.110909655690193176e-01 -1.469741910696029663e-01 -1.474770903587341309e-01 -8.307391405105590820e-02 2.781388163566589355e-01 2.326245307922363281e-01 -6.629922986030578613e-02 -3.301442265510559082e-01 -6.803550571203231812e-02 -1.099141314625740051e-01 1.155879162251949310e-02 -3.532595699653029442e-03 -7.865529507398605347e-02 -2.027768194675445557e-01 8.053737878799438477e-02 2.046120315790176392e-01 2.674675174057483673e-02 -4.203538224101066589e-02 -7.170385122299194336e-02 2.397801131010055542e-01 -2.421363443136215210e-02 5.407140776515007019e-02 4.097491204738616943e-01 1.653642505407333374e-01 -2.900745272636413574e-01 -2.427948117256164551e-01 -1.434759944677352905e-01
1.475099753588438034e-02 -2.661955170333385468e-02 -3.758184239268302917e-02 -1.157366111874580383e-01 3.622539937496185303e-01 -2.206150591373443604e-01 -9.793083369731903076e-02 -7.560376822948455811e-02 3.104019165039062500e-01 1.607773602008819580e-01 -6.891050375998020172e-03 -9.310314804315567017e-02 -3.435525000095367432e-01 1.821260899305343628e-01 -3.174946904182434082e-01 1.144559010863304138e-01 2.818344719707965851e-02 -1.078012585639953613e-01 1.078105792403221130e-01 1.040962114930152893e-01 -3.136891424655914307e-01 9.305869042873382568e-02 5.664371699094772339e-02 2.275627106428146362e-01 -6.687970366328954697e-03 6.541419029235839844e-02 -1.911057978868484497e-01 1.412634849548339844e-01 1.695690453052520752e-01 -1.369740068912506104e-01 -2.850938141345977783e-01 -8.075995743274688721e-02
9.596466273069381714e-02 -1.298020333051681519e-01 3.252012655138969421e-02 -2.447720021009445190e-01 3.283717036247253418e-01 -2.425261735916137695e-01 -1.718400567770004272e-01 8.405739814043045044e-02 2.048564255237579346e-01 -5.183771997690200806e-02 1.758433431386947632e-01 3.213558793067932129e-01 -1.050297766923904419e-01 -2.369701396673917770e-03 -1.930647790431976318e-01 -8.992801303975284100e-04 9.992908686399459839e-03 5.914519540965557098e-03 -1.800883412361145020e-01 3.806542754173278809e-01 -4.747260827571153641e-03 -3.228031694889068604e-01 1.703133061528205872e-02 -1.908876001834869385e-02 2.716193497180938721e-01 1.406860351562500000e-01 5.335536226630210876e-02 1.999392509460449219e-01 1.601231396198272705e-01 -1.647657155990600586e-01 -1.021146327257156372e-01 -2.498813346028327942e-02
-2.997938543558120728e-02 -1.117544472217559814e-01 1.249808371067047119e-01 2.033912390470504761e-02 -3.668220713734626770e-02 -3.980639949440956116e-02 -3.167597204446792603e-02 -4.967638477683067322e-02 2.206779420375823975e-01 1.913207620382308960e-01 5.071231126785278320e-01 -1.484447717666625977e-01 3.374830260872840881e-02 7.601690292358398438e-02 -1.813267916440963745e-02 -9.610041975975036621e-03 -1.983564645051956177e-01 -8.613624423742294312e-02 -3.710524141788482666e-01 1.255708187818527222e-01 -1.855697035789489746e-01 3.413701057434082031e-02 3.200215101242065430e-02 2.977026700973510742e-01 -4.542644892353564501e-04 1.782144904136657715e-01 2.642037868499755859e-01 1.423167139291763306e-01 5.083775520324707031e-02 -3.474892973899841309e-01 -1.427432149648666382e-01 -3.652450442314147949e-02
-2.015256434679031372e-01 -8.784273266792297363e-02 -1.163931787014007568e-01 -7.732129842042922974e-02 5.896430462598800659e-02 1.281505674123764038e-01 -8.270494639873504639e-02 -3.687337785959243774e-02 -1.172669678926467896e-01 1.185316517949104309e-01 2.275602519512176514e-01 5.794075131416320801e-02 -2.192860990762710571e-01 -1.887344121932983398e-01 -9.154524654150009155e-02 2.062876373529434204e-01 1.685831323266029358e-02 1.427883747965097427e-03 -6.141270697116851807e-02 2.133244574069976807e-01 -1.696525067090988159e-01 2.184924297034740448e-02 -1.657392978668212891e-01 -2.977251410484313965e-01 2.325668931007385254e-01 3.448688685894012451e-01 4.038649797439575195e-01 1.970161944627761841e-01 1.463260650634765625e-01 -2.699520885944366455e-01 1.112434267997741699e-01 -9.961320459842681885e-02
1.403210461139678955e-01 1.239181309938430786e-01 5.459009483456611633e-02 1.572709977626800537e-01 3.270640969276428223e-01 2.655433490872383118e-03 2.473599091172218323e-02 -2.061767727136611938e-01 2.303066253662109375e-01 1.355025917291641235e-01 9.686993807554244995e-02 1.855141669511795044e-01 -1.771671473979949951e-01 -7.405696064233779907e-02 -2.519176602363586426e-01 -3.944230824708938599e-02 3.235611319541931152e-01 -1.013610363006591797e-01 -1.190911605954170227e-01 -8.748634159564971924e-02 2.095145732164382935e-01 -1.641377955675125122e-01 3.015188574790954590e-01 6.726084649562835693e-02 1.271009296178817749e-01 1.181172505021095276e-01 1.302624046802520752e-01 1.094560697674751282e-01 -1.152140870690345764e-01 -2.708258032798767090e-01 -3.253078758716583252e-01 -1.243786737322807312e-01
9.120584279298782349e-02 -1.577897220849990845e-01 2.887187600135803223e-01 2.862856090068817139e-01 2.530128955841064453e-01 -1.359075009822845459e-01 -2.599140405654907227e-01 -1.802248358726501465e-01 1.972658038139343262e-01 2.370724081993103027e-02 1.311065405607223511e-01 3.305508196353912354e-01 -2.501759529113769531e-01 -1.333452016115188599e-01 4.099933430552482605e-02 2.764909267425537109e-01 1.147355884313583374e-02 -1.288410276174545288e-01 -1.785613596439361572e-01 6.731005758047103882e-02 -3.566565737128257751e-02 1.408514380455017090e-01 -2.641656249761581421e-02 -2.335537374019622803e-01 8.138813078403472900e-02 3.367431163787841797e-01 1.131631135940551758e-01 3.353788703680038452e-02 -1.563506722450256348e-01 -5.941143631935119629e-02 -4.631931334733963013e-02 -3.071867302060127258e-02
6.176505982875823975e-02 1.176203787326812744e-01 1.696348935365676880e-02 4.161581099033355713e-01 -1.455262154340744019e-01 -1.527492105960845947e-01 -1.427980661392211914e-01 -1.898324862122535706e-02 -1.731684654951095581e-01 -7.339648157358169556e-02 3.612209260463714600e-01 -8.655856549739837646e-02 -9.446371346712112427e-02 -2.947419509291648865e-02 -5.362750291824340820e-01 -1.044665649533271790e-01 -1.622507721185684204e-02 1.092044562101364136e-01 -1.195355877280235291e-01 7.739859819412231445e-02 -3.455754742026329041e-02 -6.278462707996368408e-02 -1.864099055528640747e-01 -5.548917222768068314e-03 1.256071925163269043e-01 1.641046255826950073e-01 -1.818277984857559204e-01 4.171656444668769836e-02 -4.677345976233482361e-02 -2.152772098779678345e-01 -1.388075202703475952e-01 -2.104219347238540649e-01
1.184816285967826843e-01 6.932684034109115601e-02 -8.384090848267078400e-03 4.250456988811492920e-01 3.635812783613801003e-03 -2.143595665693283081e-01 -1.741804778575897217e-01 -1.381004154682159424e-01 -1.322936564683914185e-01 4.865022748708724976e-02 3.460020124912261963e-01 -1.135347411036491394e-01 -5.685469135642051697e-02 1.286789178848266602e-01 -3.497967123985290527e-01 -1.651219576597213745e-01 -2.718869969248771667e-02 1.133548747748136520e-02 -1.425129622220993042e-01 1.824498474597930908e-01 5.150762200355529785e-02 -1.619582176208496094e-01 -9.201880544424057007e-02 3.956399112939834595e-02 2.900980710983276367e-01 1.744017302989959717e-01 -1.667148321866989136e-01 1.268032789230346680e-01 -7.849524915218353271e-02 -3.532145917415618896e-01 -1.465607900172472000e-03 -2.016132138669490814e-02
-2.394958287477493286e-01 -7.998625189065933228e-02 2.120013236999511719e-01 3.130847960710525513e-02 -2.311305552721023560e-01 -2.363706380128860474e-01 2.116236649453639984e-02 1.103011444211006165e-01 8.114928007125854492e-02 -9.747140854597091675e-02 4.186727106571197510e-01 1.013563796877861023e-01 -1.877777874469757080e-01 4.407966509461402893e-02 -2.763344049453735352e-01 2.501614987850189209e-01 1.002950519323348999e-01 5.690496042370796204e-02 -1.513683944940567017e-01 -1.076653003692626953e-01 -1.436220854520797729e-01 -1.102388128638267517e-01 -1.231433898210525513e-01 1.038293763995170593e-01 1.015748679637908936e-01 6.570700556039810181e-02 2.461387068033218384e-01 1.569354534149169922e-01 -6.298574060201644897e-02 -2.801028490066528320e-01 -1.364921629428863525e-01 -2.884316742420196533e-01
2.941607125103473663e-02 1.833326816558837891e-01 1.719481199979782104e-01 3.393570184707641602e-01 1.058267727494239807e-01 -5.041526746936142445e-04 -6.046840175986289978e-02 2.229914814233779907e-01 3.927593305706977844e-02 9.334119409322738647e-02 2.951760590076446533e-01 1.353976875543594360e-01 -1.191929876804351807e-01 -6.990503519773483276e-02 -2.294508665800094604e-01 -1.527830064296722412e-01 -5.050591379404067993e-02 2.162045612931251526e-02 -3.761301338672637939e-01 2.267888039350509644e-01 -5.654621869325637817e-02 -1.462271213531494141e-01 -2.942470610141754150e-01 -9.054549783468246460e-02 1.030062139034271240e-01 2.263831496238708496e-01 9.353296458721160889e-02 1.008985787630081177e-01 -4.115547239780426025e-02 -2.650798857212066650e-01 2.533681094646453857e-01 -1.148156002163887024e-01
5.267095565795898438e-02 -2.193982005119323730e-01 5.762061849236488342e-02 -2.599000930786132812e-01 -1.158719509840011597e-01 3.860244527459144592e-02 1.595925167202949524e-02 3.102011512964963913e-03 1.309967637062072754e-01 -2.690150029957294464e-02 2.449084818363189697e-01 1.954352408647537231e-01 -1.433885097503662109e-01 -1.299182176589965820e-01 -3.411226570606231689e-01 6.411471962928771973e-02 3.444655239582061768e-02 -4.978960379958152771e-02 -2.289009094238281250e-01 3.244203627109527588e-01 -3.511919453740119934e-02 -1.833091527223587036e-01 2.231534272432327271e-01 2.867264449596405029e-01 2.875829041004180908e-01 2.729040682315826416e-01 -1.555102504789829254e-02 9.464410692453384399e-02 2.978571504354476929e-02 -2.417353987693786621e-01 -1.812987178564071655e-01 -4.838270694017410278e-02
4.629126936197280884e-02 -2.732846438884735107e-01 1.893473863601684570e-01 -1.527539640665054321e-02 -1.402507070451974869e-02 1.167351976037025452e-01 -1.214048042893409729e-01 1.581606715917587280e-01 2.652959525585174561e-01 5.297620967030525208e-02 2.552750110626220703e-01 5.013545602560043335e-02 1.142222210764884949e-01 -1.748110800981521606e-01 -2.883664667606353760e-01 2.660450991243124008e-03 -1.454234421253204346e-01 -1.092705726623535156e-01 -3.495175242424011230e-01 2.178521454334259033e-01 -8.234123885631561279e-02 -8.013974875211715698e-02 6.135623157024383545e-02 3.662207424640655518e-01 2.209606468677520752e-01 1.803403943777084351e-01 -3.792376723140478134e-03 -6.817454844713211060e-02 1.155821233987808228e-01 -3.091963827610015869e-01 -1.307430416345596313e-01 3.903887467458844185e-03
-8.859138190746307373e-02 1.518842577934265137e-01 9.274833649396896362e-02 -3.500723093748092651e-02 3.731164634227752686e-01 6.283391267061233521e-02 -2.376766651868820190e-01 7.896907627582550049e-02 2.604132592678070068e-01 7.854530960321426392e-02 3.336177766323089600e-01 -7.386890798807144165e-02 -2.988741695880889893e-01 8.592694252729415894e-02 -4.199161529541015625e-01 -2.699847817420959473e-01 -1.377738416194915771e-01 1.393013051711022854e-03 -8.710614591836929321e-02 8.551747351884841919e-02 -1.971973776817321777e-01 -1.741743087768554688e-01 -3.591740876436233521e-02 2.453242093324661255e-01 1.519785076379776001e-01 -6.909495592117309570e-02 4.407116211950778961e-03 1.057463064789772034e-01 5.969256907701492310e-02 -8.190713822841644287e-02 2.854098193347454071e-02 4.416542127728462219e-02
5.916228517889976501e-02 1.978132128715515137e-02 8.580455929040908813e-02 -1.921543776988983154e-01 6.706841289997100830e-02 1.254238653928041458e-02 -2.994129620492458344e-02 1.739808171987533569e-01 8.238809555768966675e-02 -1.042216718196868896e-01 2.805954813957214355e-01 6.564477086067199707e-02 -2.162501811981201172e-01 -8.203528821468353271e-02 -1.613705009222030640e-01 -9.547297656536102295e-02 -1.058493182063102722e-01 4.283879324793815613e-02 -1.856425106525421143e-01 -2.644485235214233398e-02 -2.030204385519027710e-01 -8.197595365345478058e-03 1.005178093910217285e-01 1.469224840402603149e-01 5.135270357131958008e-01 2.760792970657348633e-01 2.303185611963272095e-01 2.161690294742584229e-01 2.730021439492702484e-02 -2.263778746128082275e-01 -1.061015203595161438e-01 -3.201991319656372070e-01
2.071990668773651123e-01 -2.679082155227661133e-01 -7.079821825027465820e-02 5.083571374416351318e-02 1.658579409122467041e-01 2.658118028193712234e-03 -8.541654050350189209e-02 -1.752988845109939575e-01 7.827223837375640869e-02 1.817912310361862183e-01 3.476382791996002197e-01 1.633260548114776611e-01 1.332279294729232788e-01 -7.278355211019515991e-02 -4.015069305896759033e-01 -7.703930884599685669e-02 7.097551226615905762e-02 -1.615260094404220581e-01 8.549404889345169067e-02 2.417343705892562866e-01 -2.933530882000923157e-02 6.641610711812973022e-02 -3.675123676657676697e-02 -9.680831432342529297e-02 2.778970897197723389e-01 4.116707146167755127e-01 -1.842441409826278687e-02 1.230999827384948730e-01 -1.196466460824012756e-01 1.884543709456920624e-02 -1.525581628084182739e-01 -1.491945981979370117e-01
1.987465098500251770e-02 8.885664492845535278e-02 -4.290644824504852295e-02 2.018965184688568115e-01 1.702253967523574829e-01 -4.023497551679611206e-02 8.725953102111816406e-02 1.147435754537582397e-01 2.144453823566436768e-01 1.921246387064456940e-02 3.339776694774627686e-01 -1.107089146971702576e-01 -5.016626790165901184e-02 -1.092586964368820190e-01 -3.295992314815521240e-01 2.820977568626403809e-02 -1.143227443099021912e-01 -1.623461246490478516e-01 4.692669585347175598e-02 -4.058068245649337769e-02 1.866802126169204712e-01 9.206630289554595947e-03 -9.445010125637054443e-02 -2.986671030521392822e-01 2.433184236288070679e-01 1.646810621023178101e-01 -2.166684418916702271e-01 1.901023648679256439e-02 -1.625065207481384277e-01 -1.331067681312561035e-01 -1.837437786161899567e-02 -4.992652535438537598e-01
2.606497406959533691e-01 2.703043632209300995e-02 -3.843618929386138916e-02 1.854369491338729858e-01 2.531345235183835030e-03 -1.290949732065200806e-01 -2.887247800827026367e-01 -6.667005270719528198e-02 -6.703327596187591553e-02 -1.956795006990432739e-01 2.208232134580612183e-01 -4.107218980789184570e-02 -2.253246158361434937e-01 -1.098750084638595581e-01 -2.930639684200286865e-02 -2.644883096218109131e-01 -1.849039793014526367e-01 -4.581303894519805908e-02 -1.028701215982437134e-01 1.098170578479766846e-01 -8.618617802858352661e-02 -2.053085267543792725e-01 -1.916416883468627930e-01 8.159356564283370972e-02 -1.322237700223922729e-01 3.255975246429443359e-01 -1.208504065871238708e-01 1.556924730539321899e-01 7.110974937677383423e-02 -2.959238588809967041e-01 -2.197838127613067627e-01 -3.300445079803466797e-01
3.695010542869567871e-01 -9.104034863412380219e-03 7.616653293371200562e-02 2.831887602806091309e-01 -1.214884296059608459e-01 -6.214137189090251923e-03 5.309018492698669434e-02 -1.058349013328552246e-01 8.952356874942779541e-02 -7.543289661407470703e-02 2.451948821544647217e-01 -1.164374500513076782e-01 -2.913561463356018066e-01 -1.023914739489555359e-01 -1.410071104764938354e-01 1.809013076126575470e-02 -2.029965966939926147e-01 -1.752608418464660645e-01 1.890631914138793945e-01 1.282016038894653320e-01 -6.244804337620735168e-02 1.102475523948669434e-01 -1.339580565690994263e-01 -7.877753674983978271e-02 3.227864503860473633e-01 2.012086957693099976e-01 -3.141310214996337891e-01 1.069107428193092346e-01 1.240054219961166382e-01 -3.187457025051116943e-01 -5.798738449811935425e-02 -7.857131958007812500e-02
1.229078322649002075e-01 -1.089026555418968201e-01 -9.802895039319992065e-02 -1.881066262722015381e-01 2.550947964191436768e-01 -2.512592375278472900e-01 -2.637347579002380371e-01 2.073060870170593262e-01 2.135048955678939819e-01 -6.235677003860473633e-02 2.143955677747726440e-01 2.154428809881210327e-01 -1.115829870104789734e-01 -1.497945934534072876e-02 -3.759636282920837402e-01 -7.357941009104251862e-03 2.945953048765659332e-02 8.127485960721969604e-02 -2.010997086763381958e-01 3.550912737846374512e-01 1.925357244908809662e-02 -1.221280768513679504e-01 9.485790878534317017e-02 8.924777060747146606e-02 3.545839712023735046e-02 1.377978026866912842e-01 -8.734022080898284912e-02 1.467024236917495728e-01 2.234873175621032715e-01 -1.029688492417335510e-01 -7.019403576850891113e-02 -2.650407254695892334e-01
3.365251235663890839e-03 -1.631141304969787598e-01 -6.997305154800415039e-02 1.414558142423629761e-01 2.455282956361770630e-01 1.015679910778999329e-01 -3.872340917587280273e-01 -3.383940756320953369e-01 2.466104626655578613e-01 -2.178178876638412476e-01 3.205742239952087402e-01 -6.930413097143173218e-02 -2.840478718280792236e-02 -1.053330376744270325e-01 -7.556541264057159424e-02 5.592189356684684753e-02 1.015285328030586243e-01 -1.493352651596069336e-01 -4.326568543910980225e-02 9.217376261949539185e-02 -1.320555210113525391e-01 -2.795357406139373779e-01 -9.276744723320007324e-02 -1.938934326171875000e-01 6.473116576671600342e-02 2.511382102966308594e-01 2.455107718706130981e-01 2.137508094310760498e-01 8.197930455207824707e-02 -1.086422577500343323e-01 8.496974594891071320e-03 1.631090790033340454e-02
3.487937152385711670e-02 -1.064198166131973267e-01 1.378348916769027710e-01 -5.994537845253944397e-02 -1.007355973124504089e-01 -2.055744826793670654e-01 -7.155289500951766968e-02 -4.812839441001415253e-03 5.768934637308120728e-02 1.093600243330001831e-01 3.170052170753479004e-01 7.413387298583984375e-02 -2.297200411558151245e-01 -1.599129736423492432e-01 -1.508356630802154541e-01 -2.880819141864776611e-01 -2.511377334594726562e-01 -1.958171874284744263e-01 1.734375059604644775e-01 -9.631828218698501587e-02 -5.649073049426078796e-03 -1.299141496419906616e-01 -3.128531277179718018e-01 1.382540911436080933e-01 8.351632952690124512e-02 3.178168237209320068e-01 3.055933117866516113e-02 2.720368206501007080e-01 -2.602859959006309509e-02 -1.850339025259017944e-01 -1.358327120542526245e-01 -3.016520738601684570e-01
-1.768861338496208191e-02 -1.013446897268295288e-01 -1.105944216251373291e-01 1.419110745191574097e-01 1.716407835483551025e-01 -1.372294500470161438e-02 1.753059588372707367e-02 5.006603896617889404e-02 9.888119995594024658e-02 2.258236408233642578e-01 1.501772105693817139e-01 2.419090867042541504e-01 -2.300310283899307251e-01 2.522429227828979492e-01 -3.058105111122131348e-01 -1.624256819486618042e-01 -5.826729163527488708e-02 4.459872096776962280e-02 -7.432024925947189331e-02 1.351562440395355225e-01 1.162946000695228577e-01 -3.082326846197247505e-03 -1.900137513875961304e-01 3.210195302963256836e-01 1.485433727502822876e-01 2.832643389701843262e-01 3.732233345508575439e-01 -1.298355758190155029e-01 -2.001638151705265045e-02 -3.108933568000793457e-02 -3.210216760635375977e-01 3.933599963784217834e-02
8.593842387199401855e-02 -1.792999655008316040e-01 5.273060128092765808e-02 4.798555970191955566e-01 2.073273062705993652e-01 -2.279153168201446533e-01 -1.424093246459960938e-01 -7.615311443805694580e-02 1.031501591205596924e-01 -2.191765792667865753e-02 2.739677727222442627e-01 2.777810990810394287e-01 7.070084661245346069e-02 1.671530492603778839e-02 -1.890987455844879150e-01 2.422601431608200073e-01 5.674849823117256165e-02 -1.400365382432937622e-01 -1.871104389429092407e-01 1.182484850287437439e-01 1.654658094048500061e-02 6.752793490886688232e-02 1.461287289857864380e-01 -1.242391765117645264e-01 -1.836183667182922363e-01 3.257483243942260742e-01 -5.594735965132713318e-02 9.660027921199798584e-02 -1.157166957855224609e-01 -1.140471100807189941e-01 -1.445612758398056030e-01 -1.741164773702621460e-01
-2.998733520507812500e-01 -1.155604571104049683e-01 8.696269243955612183e-02 1.031067743897438049e-01 1.678523123264312744e-01 -1.767873317003250122e-01 -1.631263829767704010e-02 1.104427501559257507e-02 3.123528361320495605e-01 6.100573390722274780e-02 1.484043598175048828e-01 -4.068097099661827087e-02 -1.916517913341522217e-01 -2.129851579666137695e-01 -2.232316285371780396e-01 1.507914364337921143e-01 4.630388319492340088e-02 -2.263837158679962158e-01 7.610795646905899048e-02 -1.324927955865859985e-01 -9.388171136379241943e-02 -2.363232970237731934e-01 5.558943375945091248e-02 1.954446732997894287e-01 3.398126065731048584e-01 3.427523076534271240e-01 -1.529225111007690430e-01 -1.132113486528396606e-02 8.411713689565658569e-02 -6.210156530141830444e-02 -5.403099209070205688e-02 -2.933858335018157959e-01
-2.178934514522552490e-01 -1.533229351043701172e-01 3.005071356892585754e-02 -1.568483561277389526e-01 2.961582541465759277e-01 1.668906658887863159e-01 -5.294030532240867615e-02 -1.794939190149307251e-01 -2.528678774833679199e-01 -3.421758487820625305e-02 1.200282871723175049e-01 -4.432400688529014587e-02 -9.312652796506881714e-02 -1.951730251312255859e-01 -4.158570766448974609e-01 2.670128345489501953e-01 -4.639827087521553040e-02 7.580178231000900269e-02 -2.272331900894641876e-02 2.818781733512878418e-01 1.963137416169047356e-03 -1.932013779878616333e-02 -5.288373678922653198e-02 -1.274241954088211060e-01 1.888522319495677948e-02 3.205862939357757568e-01 -4.176282882690429688e-02 1.499745645560324192e-03 1.465332061052322388e-01 -3.166991770267486572e-01 -1.824457198381423950e-01 -1.150133982300758362e-01
-1.054451987147331238e-01 -1.119820103049278259e-01 1.171376705169677734e-01 -1.534557789564132690e-01 3.436282873153686523e-01 -1.279566735029220581e-01 -1.316658966243267059e-02 9.444458782672882080e-02 2.870840728282928467e-01 2.022633515298366547e-02 3.213083744049072266e-01 8.068361133337020874e-02 -3.242305219173431396e-01 -1.094544678926467896e-02 -3.614469170570373535e-01 -3.921601921319961548e-02 -1.925505399703979492e-01 6.683401018381118774e-02 -3.936433047056198120e-02 -1.315787285566329956e-01 -2.410127222537994385e-01 -9.598090313374996185e-03 -2.905979193747043610e-02 -6.694549322128295898e-02 6.105967238545417786e-02 -5.626462772488594055e-02 -2.531392276287078857e-01 2.313146740198135376e-01 -1.653265953063964844e-02 -3.166582584381103516e-01 -1.202116608619689941e-01 4.621429741382598877e-02
-7.058470696210861206e-02 -1.227827668190002441e-01 8.812311105430126190e-03 1.722772121429443359e-01 2.661991715431213379e-01 -2.444310635328292847e-01 -3.382737040519714355e-01 -3.780344128608703613e-02 2.166494168341159821e-02 1.013626307249069214e-01 1.457470953464508057e-01 2.202401757240295410e-01 -1.522438377141952515e-01 -2.827097475528717041e-01 -2.143057286739349365e-01 -7.665769755840301514e-02 2.831856012344360352e-01 -9.643869847059249878e-02 -2.314635813236236572e-01 1.500831097364425659e-01 -3.257084786891937256e-01 1.847264915704727173e-01 -1.270152777433395386e-01 -1.758740246295928955e-01 -2.608239352703094482e-01 8.368384838104248047e-02 8.745295554399490356e-02 -1.233947742730379105e-02 -1.141774207353591919e-01 -1.309400945901870728e-01 -1.706385519355535507e-03 -4.933424666523933411e-02
2.928606569766998291e-01 -7.705981284379959106e-02 2.975662350654602051e-01 2.159156054258346558e-01 2.922430820763111115e-02 -2.296934276819229126e-01 -2.778104133903980255e-02 2.957692556083202362e-02 -9.918362647294998169e-02 3.249827623367309570e-01 1.106854528188705444e-01 -5.178221315145492554e-02 -2.287479341030120850e-01 8.603106439113616943e-02 -1.699898838996887207e-01 -1.993326097726821899e-02 -1.914202123880386353e-01 -3.529604151844978333e-02 -1.568037867546081543e-01 2.117021828889846802e-01 1.405995190143585205e-01 1.518703997135162354e-01 -5.224376171827316284e-02 -2.178293168544769287e-01 1.414978057146072388e-01 4.222356900572776794e-02 1.301161348819732666e-01 2.270283401012420654e-01 1.718778908252716064e-01 -3.237282931804656982e-01 -2.014024257659912109e-01 -1.816000938415527344e-01
5.876062065362930298e-02 -2.615375816822052002e-01 -8.512847125530242920e-02 1.253806501626968384e-01 2.548260688781738281e-01 -7.575969398021697998e-02 -2.559266984462738037e-01 1.575082689523696899e-01 -2.183350734412670135e-02 -5.460066720843315125e-02 1.713992357254028320e-01 8.664029091596603394e-02 4.461014643311500549e-02 2.091183513402938843e-01 -2.241377532482147217e-02 -3.991827741265296936e-02 4.745434597134590149e-02 -1.351391673088073730e-01 -2.648701369762420654e-01 2.089026942849159241e-02 -1.778354942798614502e-01 -1.705294400453567505e-01 6.750112026929855347e-02 8.203496783971786499e-02 3.881886601448059082e-01 3.768462538719177246e-01 1.008027642965316772e-01 1.859441846609115601e-01 -1.717018187046051025e-01 -2.975971996784210205e-01 -6.011696532368659973e-02 -1.839508861303329468e-01
4.877819493412971497e-02 4.325350373983383179e-02 7.434622943401336670e-02 8.490049093961715698e-02 -5.336844176054000854e-02 1.605440527200698853e-01 -2.549640648066997528e-02 2.900057099759578705e-02 -3.632871434092521667e-02 1.563839018344879150e-01 -6.004219129681587219e-02 9.724716097116470337e-02 -3.505019247531890869e-01 -1.891301870346069336e-01 -3.633176088333129883e-01 -1.323547363281250000e-01 5.248668789863586426e-02 -1.053566262125968933e-01 -3.733313977718353271e-01 2.112089693546295166e-01 -1.728782206773757935e-01 7.092056423425674438e-02 -4.116568267345428467e-01 -1.014568805694580078e-01 -3.347590565681457520e-02 2.047916203737258911e-01 1.254933774471282959e-01 2.668434977531433105e-01 1.414385735988616943e-01 -1.711000055074691772e-01 -2.934938110411167145e-02 -1.151351481676101685e-01
2.646109834313392639e-02 -4.750308394432067871e-02 6.735879927873611450e-02 -2.790544033050537109e-01 1.200962960720062256e-01 1.881024427711963654e-02 -1.207716614007949829e-01 2.316050529479980469e-01 1.536854207515716553e-01 -1.248920336365699768e-01 3.131941854953765869e-01 6.969769299030303955e-02 -1.676886528730392456e-01 -2.476136535406112671e-01 -1.779847592115402222e-01 -1.413553506135940552e-01 -3.063980862498283386e-02 2.366826636716723442e-03 -3.327355384826660156e-01 2.004090100526809692e-01 -1.465434730052947998e-01 -7.738409936428070068e-02 6.368777155876159668e-02 9.263662248849868774e-02 4.101694822311401367e-01 2.322916388511657715e-01 9.369331598281860352e-02 2.458811737596988678e-02 9.098060429096221924e-03 -2.076064348220825195e-01 -9.300789982080459595e-02 -2.702527642250061035e-01
-1.873570978641510010e-01 -2.979322075843811035e-01 2.536983191967010498e-01 6.674164533615112305e-02 1.438411921262741089e-01 -9.816207736730575562e-02 -8.112139254808425903e-02 3.716954961419105530e-02 1.608905345201492310e-01 -1.695242673158645630e-01 5.414981395006179810e-02 -1.621412783861160278e-01 -3.011387884616851807e-01 -5.455986782908439636e-02 -3.604036569595336914e-01 1.245642751455307007e-01 -1.549174487590789795e-01 1.778624951839447021e-01 -1.283684670925140381e-01 2.145852595567703247e-01 -1.378153860569000244e-01 1.164788380265235901e-01 -1.535839438438415527e-01 -1.333820968866348267e-01 8.266303688287734985e-02 -1.368659287691116333e-01 1.050759926438331604e-01 2.285895347595214844e-01 4.194008558988571167e-02 8.490199595689773560e-02 -3.223393261432647705e-01 -2.286588102579116821e-01
-4.414114728569984436e-02 1.339847743511199951e-01 -1.303809136152267456e-01 2.726981639862060547e-01 1.616863906383514404e-01 -3.864118829369544983e-02 -1.360479593276977539e-01 -2.556838393211364746e-01 2.120331525802612305e-01 4.945087805390357971e-02 -1.205882653594017029e-01 -2.451004683971405029e-01 -1.508293300867080688e-01 -4.721656814217567444e-02 -2.886577546596527100e-01 9.414699673652648926e-02 -2.553281784057617188e-01 8.940245211124420166e-02 -2.781355679035186768e-01 -8.881169557571411133e-02 -7.653340697288513184e-02 2.473154477775096893e-02 -1.640557348728179932e-01 -7.199200987815856934e-02 1.489115357398986816e-01 2.827869355678558350e-01 -8.032968640327453613e-02 -2.212128788232803345e-02 -9.429053217172622681e-02 -3.157882690429687500e-01 -2.525886595249176025e-01 -2.439974546432495117e-01
-9.271685779094696045e-02 4.998372332920553163e-06 -7.029583305120468140e-02 -2.569537162780761719e-01 2.810733951628208160e-02 6.336846202611923218e-02 -2.413050681352615356e-01 -2.517536655068397522e-02 -1.629881411790847778e-01 2.609792351722717285e-01 2.765401005744934082e-01 2.384566813707351685e-01 -2.209167927503585815e-01 -1.753102689981460571e-01 -1.272719800472259521e-01 -1.380622684955596924e-01 9.592679329216480255e-03 3.267597034573554993e-02 -2.400276511907577515e-01 -1.154112741351127625e-01 -4.056299105286598206e-03 -3.488059341907501221e-02 1.423624604940414429e-01 3.268660604953765869e-02 1.601635813713073730e-01 3.978708684444427490e-01 -1.113900542259216309e-02 -1.923939958214759827e-02 3.930290788412094116e-02 -4.134506583213806152e-01 -2.059937715530395508e-01 -1.411800682544708252e-01
2.651517987251281738e-01 -9.608341008424758911e-02 2.812568098306655884e-02 -3.392148762941360474e-02 2.522965371608734131e-01 -2.678995430469512939e-01 -2.471041679382324219e-02 -1.412163078784942627e-01 -3.698702668771147728e-03 1.553684622049331665e-01 3.774744570255279541e-01 5.423937737941741943e-02 -2.458614706993103027e-01 1.745639718137681484e-03 -4.681909922510385513e-03 2.172135114669799805e-01 2.114817947149276733e-01 4.257412999868392944e-02 -2.623906545341014862e-02 1.402198672294616699e-01 -8.989388495683670044e-02 1.006634905934333801e-02 1.520159244537353516e-01 1.035762652754783630e-01 -4.103397205471992493e-02 4.184442162513732910e-01 1.292823553085327148e-01 -1.042650640010833740e-01 -9.807853400707244873e-02 -2.057969756424427032e-02 -3.125740885734558105e-01 -2.535578310489654541e-01
1.075066551566123962e-01 -2.757113194093108177e-03 -9.914672374725341797e-02 3.978373706340789795e-01 4.777291417121887207e-02 -4.132698774337768555e-01 -1.804519593715667725e-01 -1.878954619169235229e-01 1.176625341176986694e-01 1.155343204736709595e-01 5.270167812705039978e-02 -1.494954377412796021e-01 -3.567777872085571289e-01 -1.429358422756195068e-01 -1.955928504467010498e-01 7.715944945812225342e-02 3.635433316230773926e-02 2.912012301385402679e-02 2.290449105203151703e-02 2.351309061050415039e-01 -1.435450911521911621e-01 4.725331440567970276e-02 -1.291442662477493286e-01 2.792704850435256958e-02 4.008230566978454590e-02 -1.446848958730697632e-01 -7.563224434852600098e-02 9.666737914085388184e-02 1.098693311214447021e-01 -2.720286548137664795e-01 -3.026072084903717041e-01 -1.470166146755218506e-01
3.262127041816711426e-01 -1.318508237600326538e-01 -2.149809300899505615e-01 5.681516975164413452e-02 1.646944135427474976e-01 8.038885146379470825e-02 -1.296797096729278564e-01 -1.121646016836166382e-01 -3.239250183105468750e-02 6.436648219823837280e-02 2.742083072662353516e-01 2.579742968082427979e-01 -6.323243677616119385e-02 -2.453571856021881104e-01 -3.390983045101165771e-01 4.744361620396375656e-03 7.196577731519937515e-03 2.162226289510726929e-02 1.291782259941101074e-01 3.046731352806091309e-01 -3.840459138154983521e-02 -1.727340966463088989e-01 1.147144511342048645e-01 -3.458165004849433899e-02 5.950530245900154114e-02 2.875304520130157471e-01 -2.284552343189716339e-02 3.145600855350494385e-02 -3.299617767333984375e-01 -4.024517536163330078e-02 8.132032817229628563e-04 -2.893252372741699219e-01
-2.009302843362092972e-03 -5.277960747480392456e-02 9.177709370851516724e-02 4.002715945243835449e-01 -1.160988286137580872e-01 -2.180598527193069458e-01 -2.046411782503128052e-01 -4.964521899819374084e-02 -2.123153209686279297e-01 -3.169563412666320801e-02 2.856924831867218018e-01 -5.928147211670875549e-02 -8.477665483951568604e-02 1.474506407976150513e-01 -5.038990378379821777e-01 -5.191959068179130554e-02 -5.978662893176078796e-02 1.271994411945343018e-01 -2.439252100884914398e-02 1.148154810070991516e-01 -5.520370602607727051e-02 -3.794084116816520691e-02 -1.629307568073272705e-01 -5.657901242375373840e-02 2.417776584625244141e-01 1.335413455963134766e-01 -1.563448905944824219e-01 2.015739493072032928e-02 -1.404798030853271484e-01 -2.855305075645446777e-01 -9.413386578671634197e-04 -1.904561668634414673e-01
-2.243546396493911743e-02 -2.670848071575164795e-01 -8.869816362857818604e-02 4.894941672682762146e-02 8.502962440252304077e-02 9.961324185132980347e-02 -1.367556005716323853e-01 4.752118606120347977e-03 2.266450673341751099e-01 1.074851453304290771e-01 1.600522547960281372e-01 3.418950736522674561e-01 -9.793006628751754761e-02 -3.827614784240722656e-01 -2.680689282715320587e-02 -1.148039624094963074e-01 -2.153121531009674072e-01 8.421056903898715973e-03 1.169764474034309387e-01 1.805948317050933838e-01 -3.457068502902984619e-01 -1.617414057254791260e-01 9.031993895769119263e-02 -2.360390732064843178e-03 1.087481901049613953e-01 -6.199247017502784729e-02 1.948542892932891846e-01 -8.593611419200897217e-02 1.736586242914199829e-01 -3.050358891487121582e-01 -2.661064565181732178e-01 -7.065371423959732056e-02
3.176874667406082153e-02 3.144983947277069092e-02 -3.729461878538131714e-02 -1.457867622375488281e-01 4.076994657516479492e-01 -1.028510928153991699e-01 -1.574978977441787720e-01 -3.755407929420471191e-01 -3.164113312959671021e-02 -9.983643889427185059e-02 7.859121263027191162e-02 9.208170324563980103e-02 -8.750024437904357910e-02 6.368212401866912842e-02 -1.663274914026260376e-01 2.107919901609420776e-01 1.031579002737998962e-01 1.050491183996200562e-01 -1.235771924257278442e-01 1.786732822656631470e-01 -1.527111083269119263e-01 2.204579263925552368e-01 5.606156587600708008e-02 3.562254458665847778e-02 4.822209849953651428e-02 1.206083148717880249e-01 1.665653437376022339e-01 1.273645013570785522e-01 9.789981693029403687e-02 -5.334024429321289062e-01 -1.001059040427207947e-01 1.145499050617218018e-01
-1.325806379318237305e-01 -1.697557568550109863e-01 1.006281301379203796e-01 3.848394751548767090e-02 -3.297987580299377441e-02 -4.923865944147109985e-02 -1.277806758880615234e-01 2.366402186453342438e-02 -6.186992395669221878e-03 2.456843107938766479e-01 1.369642913341522217e-01 -7.669095695018768311e-02 -7.235609740018844604e-02 5.791155621409416199e-03 -1.338312178850173950e-01 1.192019656300544739e-01 -6.984395533800125122e-02 -1.354519724845886230e-01 9.287274628877639771e-02 2.216699421405792236e-01 -1.588991135358810425e-01 -1.898927837610244751e-01 5.296576768159866333e-02 7.092078775167465210e-02 2.010647803544998169e-01 4.956889152526855469e-01 1.879553347826004028e-01 3.453263640403747559e-01 -9.493684023618698120e-02 -3.159308731555938721e-01 1.348673701286315918e-01 2.851512730121612549e-01
6.265535205602645874e-02 -1.350079476833343506e-01 -9.159338474273681641e-02 3.696999326348304749e-02 1.894628703594207764e-01 -3.250515833497047424e-02 2.486235946416854858e-01 1.518033295869827271e-01 1.073830127716064453e-01 3.714192211627960205e-01 3.406147360801696777e-01 2.263870686292648315e-01 4.313759878277778625e-02 1.264885812997817993e-01 -2.975466847419738770e-01 -2.922371774911880493e-02 1.804577070288360119e-03 1.895306445658206940e-02 -1.232868134975433350e-01 2.383852936327457428e-02 -1.751033961772918701e-02 -3.474117023870348930e-03 -9.640087932348251343e-02 1.644627302885055542e-01 5.967963114380836487e-02 2.717310488224029541e-01 2.701608538627624512e-01 -1.295113414525985718e-01 -1.720933616161346436e-01 -2.430575937032699585e-01 -3.018096387386322021e-01 1.501574665307998657e-01
1.462829262018203735e-01 -6.758161634206771851e-02 -3.502728417515754700e-02 -2.508816123008728027e-01 3.000665903091430664e-01 -1.449282616376876831e-01 -2.362765967845916748e-01 2.130146473646163940e-01 3.239865601062774658e-01 -1.273884028196334839e-01 2.422483563423156738e-01 1.519937515258789062e-01 -5.439266934990882874e-02 -9.579280763864517212e-02 -2.870564460754394531e-01 -4.779540374875068665e-02 3.824870660901069641e-02 2.644484629854559898e-04 -2.406263351440429688e-02 1.710178256034851074e-01 -1.102507933974266052e-01 -1.726733893156051636e-01 -8.260967582464218140e-02 3.473162278532981873e-02 1.564498543739318848e-01 2.770547866821289062e-01 3.711234778165817261e-02 3.091070055961608887e-01 1.217337399721145630e-01 -1.622560918331146240e-01 -4.953176528215408325e-02 -2.734343707561492920e-01
5.371128395199775696e-02 -2.522448003292083740e-01 1.073843613266944885e-01 5.216576531529426575e-02 1.246482133865356445e-01 1.717154681682586670e-01 -1.154740974307060242e-01 -1.620219796895980835e-01 8.124513924121856689e-02 2.070546336472034454e-02 2.063852101564407349e-01 1.610662341117858887e-01 -2.865531146526336670e-01 -1.241230517625808716e-01 -1.313926279544830322e-01 1.828796602785587311e-02 3.483068197965621948e-02 3.393125236034393311e-01 -2.763954997062683105e-01 1.879190951585769653e-01 3.115649335086345673e-03 9.075431525707244873e-02 -1.606395244598388672e-01 -7.582603394985198975e-02 -5.126136168837547302e-02 -1.663207262754440308e-01 2.070814669132232666e-01 -2.148636430501937866e-01 -2.745816707611083984e-01 -3.510919511318206787e-01 -1.144158765673637390e-01 -2.121224999427795410e-01
-6.546436995267868042e-02 6.948424037545919418e-03 -1.563965976238250732e-01 3.206813931465148926e-01 3.161917999386787415e-02 -9.436835348606109619e-02 -5.877735093235969543e-02 -2.675624787807464600e-01 1.708386838436126709e-01 2.085357159376144409e-02 -2.139382213354110718e-01 -5.714306607842445374e-02 -3.753227889537811279e-01 -2.274121046066284180e-01 -2.855561077594757080e-01 2.793110534548759460e-02 -3.663546219468116760e-02 8.391731418669223785e-03 -1.911565214395523071e-01 -5.198497325181961060e-02 -1.121343150734901428e-01 5.058470740914344788e-02 -7.356308400630950928e-03 5.063760280609130859e-02 2.033868581056594849e-01 1.959560066461563110e-01 -1.665437966585159302e-01 1.988681852817535400e-01 -8.850404620170593262e-02 -3.694488704204559326e-01 -2.107273191213607788e-01 -1.888647079467773438e-01
-3.240872174501419067e-02 -3.009062260389328003e-02 -2.930633425712585449e-01 1.548321098089218140e-01 1.109801158308982849e-01 -6.461376696825027466e-02 -5.267617478966712952e-02 7.776202261447906494e-02 -2.245377935469150543e-02 2.420076867565512657e-03 2.704208195209503174e-01 -1.374073028564453125e-01 -1.523328423500061035e-01 -1.050895377993583679e-01 -1.751118600368499756e-01 2.506016381084918976e-02 -5.683272704482078552e-02 -2.074136137962341309e-01 -1.931411400437355042e-02 4.449378699064254761e-02 9.873075038194656372e-02 -4.795873165130615234e-02 -3.693818151950836182e-01 -1.828468888998031616e-01 1.364900320768356323e-01 1.397521346807479858e-01 -2.198051363229751587e-01 2.099177427589893341e-02 -1.905268579721450806e-01 -4.041741490364074707e-01 6.762717664241790771e-02 -4.279484450817108154e-01
-2.814690470695495605e-01 -1.660552769899368286e-01 6.363320350646972656e-02 9.115064889192581177e-02 1.217793393880128860e-02 -1.722948402166366577e-01 9.685465693473815918e-02 9.382326900959014893e-02 1.499661654233932495e-01 2.330228239297866821e-01 3.657596185803413391e-02 2.321026176214218140e-01 8.253142982721328735e-02 2.931008487939834595e-02 -3.536233901977539062e-01 1.990256309509277344e-01 -1.878864616155624390e-01 -3.551550582051277161e-02 4.624460265040397644e-02 1.721271574497222900e-01 -1.508509367704391479e-01 -8.552449941635131836e-02 -2.779041826725006104e-01 -5.504281073808670044e-02 -1.027742996811866760e-01 1.427894532680511475e-01 1.063886880874633789e-01 -2.145702838897705078e-01 1.386237889528274536e-01 -4.047151207923889160e-01 -7.600582391023635864e-02 -2.696992754936218262e-01
2.447670102119445801e-01 -1.687370985746383667e-01 -1.328225284814834595e-01 3.477317988872528076e-01 1.166660115122795105e-01 -5.718878284096717834e-02 -1.820689588785171509e-01 -1.686259508132934570e-01 2.440450638532638550e-01 1.508477777242660522e-01 2.367936521768569946e-01 1.458096057176589966e-01 1.334819346666336060e-01 2.012926638126373291e-01 -1.630842983722686768e-01 -8.905259519815444946e-02 -1.548144221305847168e-01 -5.386907979846000671e-02 3.275132551789283752e-02 1.370566803961992264e-02 -2.692607045173645020e-01 1.508537083864212036e-01 1.098292097449302673e-01 -2.570445463061332703e-02 1.219238266348838806e-01 2.186248302459716797e-01 1.499167829751968384e-01 -4.330169875174760818e-03 -1.861384361982345581e-01 -3.863751292228698730e-01 1.614735871553421021e-01 1.039726361632347107e-01
1.933238953351974487e-01 -2.187007963657379150e-01 2.301512360572814941e-01 -1.193442940711975098e-01 3.680255636572837830e-02 -5.990365892648696899e-02 2.153167128562927246e-01 -1.022874116897583008e-01 -3.017582930624485016e-02 2.582283318042755127e-01 -5.270774289965629578e-02 4.917636886239051819e-02 -1.613570749759674072e-01 -9.324885904788970947e-02 -1.156855821609497070e-01 4.084397852420806885e-02 1.967702507972717285e-01 -2.401355654001235962e-01 -9.759361855685710907e-03 -1.294570975005626678e-02 -1.233448758721351624e-01 2.311064898967742920e-01 2.237432003021240234e-01 7.807230949401855469e-02 -9.885422885417938232e-03 3.823886513710021973e-01 1.289391219615936279e-01 2.598295211791992188e-01 1.786032691597938538e-03 -2.179385721683502197e-01 -3.400481939315795898e-01 -2.196107804775238037e-01
3.135191500186920166e-01 -8.400494605302810669e-02 -1.290281713008880615e-01 -1.233537048101425171e-01 1.438394784927368164e-01 -1.000105813145637512e-01 1.609024964272975922e-02 -1.841483861207962036e-01 2.773579657077789307e-01 2.385499477386474609e-01 1.324001401662826538e-01 -1.778319105505943298e-02 -4.013843536376953125e-01 1.585141867399215698e-01 -1.529548764228820801e-01 1.600186675786972046e-01 -2.490286678075790405e-01 -1.182455122470855713e-01 1.663685590028762817e-01 3.461252152919769287e-02 -1.938632279634475708e-01 2.838628552854061127e-02 -5.607062950730323792e-02 1.610955297946929932e-01 1.292894780635833740e-01 2.265703827142715454e-01 -1.570220589637756348e-01 3.491833060979843140e-02 1.956080794334411621e-01 -2.934733331203460693e-01 5.799688771367073059e-02 -1.302693933248519897e-01
2.091335356235504150e-01 1.417105942964553833e-01 -3.341899812221527100e-02 2.556453943252563477e-01 1.982050761580467224e-02 7.818663120269775391e-02 -2.437709867954254150e-01 -2.257858812808990479e-01 -1.994125843048095703e-01 -1.025912836194038391e-01 2.824099659919738770e-01 -1.580639183521270752e-01 -2.765771150588989258e-01 1.098419539630413055e-02 -1.590169519186019897e-01 -5.350320786237716675e-02 -2.604755014181137085e-02 1.373198926448822021e-01 -1.641632020473480225e-01 1.691213846206665039e-01 -1.894102990627288818e-02 -2.830181643366813660e-02 1.605322398245334625e-02 4.343781992793083191e-02 2.747415602207183838e-01 2.880030572414398193e-01 -1.003315299749374390e-01 3.506402969360351562e-01 1.868009567260742188e-01 -1.441116482019424438e-01 -1.976943612098693848e-01 -1.685979068279266357e-01
-2.768751978874206543e-01 -2.309991270303726196e-01 5.058811977505683899e-02 2.669771909713745117e-01 -5.948113650083541870e-02 -1.658635437488555908e-01 4.188730195164680481e-02 -3.709205985069274902e-02 1.398351937532424927e-01 2.115253210067749023e-01 -1.206040568649768829e-02 -1.422745436429977417e-01 -1.280771493911743164e-01 -3.361564874649047852e-01 -3.974166512489318848e-01 1.039011850953102112e-01 8.596065640449523926e-02 1.581010222434997559e-01 -1.819020807743072510e-01 -2.434695884585380554e-02 -1.600358784198760986e-01 -6.604264676570892334e-02 -1.574796587228775024e-01 4.946569725871086121e-02 2.660305611789226532e-02 3.522804081439971924e-01 1.558844000101089478e-01 6.816452741622924805e-02 -2.508243620395660400e-01 -2.398207597434520721e-02 -1.629636138677597046e-01 -1.097862198948860168e-01
2.471402287483215332e-01 -1.740634590387344360e-01 -8.023247122764587402e-02 1.350717991590499878e-01 -2.992060733959078789e-03 -2.451100349426269531e-01 1.393300592899322510e-01 -2.256548702716827393e-01 2.009893581271171570e-02 -9.609239548444747925e-02 3.589510321617126465e-01 1.251657307147979736e-01 -3.166269361972808838e-01 -2.927150763571262360e-02 -2.835853993892669678e-01 -9.214331209659576416e-02 -4.056090489029884338e-02 -2.106545493006706238e-02 -2.012627944350242615e-02 2.362719327211380005e-01 -9.197394363582134247e-03 -1.610043644905090332e-01 -3.621818125247955322e-01 -1.334412842988967896e-01 7.969874143600463867e-02 3.193024918437004089e-02 2.033986151218414307e-01 3.246623873710632324e-01 -9.370592981576919556e-02 -4.849230870604515076e-02 -1.022746115922927856e-01 -1.739129424095153809e-02
3.175176978111267090e-01 2.090770192444324493e-02 -9.570430964231491089e-03 1.667338609695434570e-01 2.874637208878993988e-02 -2.606638669967651367e-01 -8.524811267852783203e-02 -3.508532047271728516e-02 4.238732904195785522e-02 -1.393912732601165771e-01 2.200899422168731689e-01 9.266942739486694336e-02 -3.071483969688415527e-01 -6.096524000167846680e-02 -2.465812116861343384e-01 1.317217666655778885e-02 5.905910208821296692e-02 1.052201315760612488e-01 5.630461499094963074e-02 1.387108862400054932e-01 3.695935383439064026e-02 -5.702632293105125427e-02 -1.871188580989837646e-01 -4.452480003237724304e-03 3.622629940509796143e-01 -5.882733687758445740e-02 -7.880823314189910889e-02 3.308749496936798096e-01 -3.279019594192504883e-01 -2.653903663158416748e-01 -2.225211411714553833e-01 4.270804673433303833e-02
-1.855209022760391235e-01 -4.577659815549850464e-02 1.289879232645034790e-01 3.050992190837860107e-01 7.916931062936782837e-02 -6.793600320816040039e-02 -1.217432599514722824e-02 -8.163078129291534424e-02 6.101379916071891785e-02 -6.004045531153678894e-02 2.552334964275360107e-01 2.455662703141570091e-03 -2.444666773080825806e-01 -2.197953909635543823e-01 -3.900264203548431396e-01 3.182460963726043701e-01 -2.572149783372879028e-02 2.045817673206329346e-02 -7.760476320981979370e-02 3.033439218997955322e-01 7.543683052062988281e-03 6.263556331396102905e-02 1.588846296072006226e-01 -3.153716027736663818e-01 1.496305763721466064e-01 1.197168231010437012e-01 1.913364678621292114e-01 6.877631694078445435e-02 1.805998831987380981e-01 1.769612170755863190e-02 -2.209214866161346436e-01 1.204765141010284424e-01
2.371325194835662842e-01 -1.169803813099861145e-01 -2.292113564908504486e-02 2.875182032585144043e-01 1.612865030765533447e-01 1.448592916131019592e-02 -3.708066940307617188e-01 -3.067046105861663818e-01 2.393674403429031372e-01 -1.139996498823165894e-01 3.650410473346710205e-01 8.845129609107971191e-02 2.188350856304168701e-01 4.675781726837158203e-02 -9.751130640506744385e-02 1.344460099935531616e-01 5.228232964873313904e-02 7.201015204191207886e-02 -4.352732747793197632e-02 1.355506181716918945e-01 -2.537557668983936310e-02 -1.931900978088378906e-01 -8.606056869029998779e-02 -8.042778819799423218e-02 -1.362235867418348789e-03 2.016462087631225586e-01 1.051278561353683472e-01 2.445786148309707642e-01 -7.518088817596435547e-02 -3.131535351276397705e-01 3.766223043203353882e-02 5.808902904391288757e-02
1.354067865759134293e-02 9.198917448520660400e-02 9.050440788269042969e-02 2.094146460294723511e-01 1.674518287181854248e-01 -9.738159179687500000e-02 8.197980374097824097e-02 1.315478980541229248e-01 -7.292553037405014038e-02 2.897500097751617432e-01 3.654500544071197510e-01 2.743912041187286377e-01 1.087643653154373169e-01 3.995439410209655762e-02 -1.964812129735946655e-01 -1.262481957674026489e-01 -1.064858958125114441e-01 -1.669460237026214600e-01 -1.896917372941970825e-01 1.176306754350662231e-01 -1.409158576279878616e-02 -2.061131745576858521e-01 -2.154501825571060181e-01 2.257484942674636841e-02 1.057792007923126221e-01 4.007330536842346191e-01 1.932794153690338135e-01 -1.363848000764846802e-01 1.774348132312297821e-02 -1.343716531991958618e-01 -2.935684323310852051e-01 2.732761949300765991e-02
-8.822099305689334869e-03 -2.934366762638092041e-01 -9.235773235559463501e-02 -9.780723601579666138e-02 3.727836906909942627e-02 1.398014724254608154e-01 -2.120157144963741302e-02 1.674687862396240234e-01 2.647315263748168945e-01 9.496530145406723022e-02 1.866575330495834351e-01 1.803855597972869873e-01 -2.956777811050415039e-01 -1.012570783495903015e-01 -2.329658865928649902e-01 -2.329569682478904724e-02 -1.210647076368331909e-01 1.423029601573944092e-01 -1.356689780950546265e-01 -1.735021919012069702e-01 -1.130929887294769287e-01 -3.084196746349334717e-01 -2.647342346608638763e-02 1.382501870393753052e-01 -1.302285939455032349e-01 1.978363543748855591e-01 -1.439692378044128418e-01 1.426929533481597900e-01 1.200546920299530029e-01 -2.246823906898498535e-01 -4.172078371047973633e-01 5.366550758481025696e-03
2.529264986515045166e-01 5.057044699788093567e-02 -4.977711290121078491e-02 -6.933576613664627075e-02 2.073860168457031250e-01 1.116058081388473511e-01 1.864975132048130035e-02 -1.178688928484916687e-01 -3.456040099263191223e-02 5.820802226662635803e-02 9.008383750915527344e-02 1.564949452877044678e-01 3.335889056324958801e-02 -2.139022201299667358e-01 -1.742483675479888916e-01 -1.542474627494812012e-01 1.029194518923759460e-01 2.837655507028102875e-02 -2.195643186569213867e-01 1.423530727624893188e-01 -2.988909780979156494e-01 1.426444798707962036e-01 4.532707110047340393e-02 -1.533211320638656616e-01 1.261386424303054810e-01 -3.365850774571299553e-03 3.608944118022918701e-01 2.063045501708984375e-01 -1.606633663177490234e-01 -3.998130857944488525e-01 -3.224012553691864014e-01 -1.575427055358886719e-01
-8.204450458288192749e-02 2.214998705312609673e-03 1.512217074632644653e-01 1.530995033681392670e-02 4.117570519447326660e-01 -3.238103091716766357e-01 -2.224940210580825806e-01 7.432986795902252197e-02 2.843161225318908691e-01 2.533149123191833496e-01 1.625424474477767944e-01 -1.141138747334480286e-01 -3.705717921257019043e-01 -7.025508582592010498e-02 -2.054998874664306641e-01 -9.307405352592468262e-02 -2.391162067651748657e-01 6.675047427415847778e-02 -1.180074214935302734e-01 -5.558564886450767517e-02 4.329606145620346069e-02 3.054295107722282410e-02 3.071551397442817688e-02 2.495569884777069092e-01 -1.008313670754432678e-01 -9.608908742666244507e-02 1.382243037223815918e-01 1.966007612645626068e-02 -1.570082753896713257e-01 -7.625672221183776855e-02 -1.412993073463439941e-01 -1.706907004117965698e-01
-7.272341847419738770e-02 2.666827756911516190e-03 1.200261488556861877e-01 -6.273005157709121704e-03 7.658459991216659546e-02 1.171657219529151917e-01 3.867248445749282837e-02 -3.878237679600715637e-02 1.862296611070632935e-01 5.882031843066215515e-02 2.703995704650878906e-01 -1.533245742321014404e-01 4.328188486397266388e-03 1.388043165206909180e-01 -2.044956535100936890e-01 1.163064464926719666e-01 -1.090252175927162170e-01 -4.208702594041824341e-02 -2.334313839673995972e-01 1.496406048536300659e-01 -3.085348606109619141e-01 -6.306447088718414307e-02 -8.650051057338714600e-02 3.874690532684326172e-01 1.936662197113037109e-01 1.737936884164810181e-01 3.134742975234985352e-01 2.497627884149551392e-01 -1.849496960639953613e-01 -1.875375807285308838e-01 -2.521326541900634766e-01 1.990917474031448364e-01
1.528151333332061768e-01 1.074033789336681366e-02 -2.485364377498626709e-01 3.763005882501602173e-02 1.082316711544990540e-01 -4.189382866024971008e-02 -8.146680146455764771e-02 -2.787287831306457520e-01 -7.806038856506347656e-02 -6.429976969957351685e-02 -1.605058088898658752e-02 -6.434603780508041382e-02 -3.428521156311035156e-01 4.708524048328399658e-02 -2.952820360660552979e-01 1.851312699727714062e-03 -1.049017235636711121e-01 1.332132220268249512e-01 -1.753177940845489502e-01 1.270764879882335663e-02 1.009611412882804871e-01 -7.128775119781494141e-02 -8.740878850221633911e-02 4.399064183235168457e-02 -1.252318918704986572e-01 1.891488730907440186e-01 -1.997817158699035645e-01 1.275754570960998535e-01 -2.813122272491455078e-01 -4.356709420680999756e-01 -2.013496458530426025e-01 -3.038586676120758057e-01
1.308889389038085938e-01 -1.843623965978622437e-01 1.207801327109336853e-02 -2.687100768089294434e-01 -1.042627692222595215e-01 7.517420686781406403e-03 -2.357763200998306274e-01 -9.645070135593414307e-02 1.349525153636932373e-01 -7.861652225255966187e-02 3.237631916999816895e-01 -7.691224664449691772e-02 -1.487765759229660034e-01 2.301188372075557709e-02 -2.986728549003601074e-01 7.675694674253463745e-02 8.632709085941314697e-02 -1.289145555347204208e-02 -2.970772683620452881e-01 3.074102103710174561e-01 -1.188066303730010986e-01 -3.267298042774200439e-01 -6.238901987671852112e-02 1.506921499967575073e-01 1.436922103166580200e-01 3.442642688751220703e-01 -5.563871189951896667e-02 1.264281123876571655e-01 2.415700582787394524e-03 -1.996213495731353760e-01 -5.174408107995986938e-02 9.589421749114990234e-02
-1.875562965869903564e-01 -5.444664880633354187e-02 -2.359673231840133667e-01 3.102988936007022858e-02 -1.988930255174636841e-01 9.437816590070724487e-02 -2.069067806005477905e-01 -7.439161837100982666e-02 3.352238535881042480e-01 3.283731266856193542e-02 6.588722020387649536e-02 -7.806954532861709595e-02 -1.563817560672760010e-01 -6.665892153978347778e-02 -2.815916836261749268e-01 3.006356419064104557e-04 -1.350500136613845825e-01 1.662164181470870972e-01 9.837951511144638062e-02 1.933937072753906250e-01 -4.844396561384201050e-02 -2.525773085653781891e-02 -1.711750179529190063e-01 -1.643525362014770508e-01 3.955255746841430664e-01 2.490166872739791870e-01 -6.531588733196258545e-02 3.223740160465240479e-01 8.759092539548873901e-02 -6.299217790365219116e-02 -2.875994443893432617e-01 5.553789809346199036e-02
-7.971269078552722931e-03 -4.459302425384521484e-01 3.302874043583869934e-02 -1.166550964117050171e-01 2.398890554904937744e-01 2.791644074022769928e-02 -1.213163137435913086e-01 -6.688997894525527954e-02 2.507455945014953613e-01 2.163968980312347412e-01 2.391200810670852661e-01 1.959123015403747559e-01 -7.383284717798233032e-02 7.565905153751373291e-02 -6.418859958648681641e-02 -8.596128225326538086e-02 9.567650407552719116e-02 3.976863026618957520e-01 8.899695426225662231e-02 1.117951199412345886e-01 -1.056051328778266907e-01 1.373016089200973511e-01 5.592595040798187256e-02 -9.504654258489608765e-02 1.741598546504974365e-01 4.574314807541668415e-04 1.630238257348537445e-02 9.031368792057037354e-02 1.370121836662292480e-01 -4.044367671012878418e-01 -1.070229522883892059e-02 -1.726737767457962036e-01
-3.932572528719902039e-02 -2.101217508316040039e-01 -3.682633861899375916e-02 1.035098135471343994e-01 2.013545930385589600e-01 -7.279792428016662598e-02 4.158255085349082947e-02 -1.456699222326278687e-01 -1.160747483372688293e-01 2.144444137811660767e-01 1.008738111704587936e-02 -4.541444778442382812e-02 -2.769755125045776367e-01 -2.833007276058197021e-01 -5.134155750274658203e-01 -7.658588886260986328e-02 8.358231186866760254e-02 -9.827342629432678223e-02 1.198554337024688721e-01 1.098777949810028076e-01 -7.889057695865631104e-02 -1.929375231266021729e-01 -8.556460589170455933e-02 1.387898027896881104e-01 -9.347885102033615112e-02 4.854787141084671021e-02 1.907536387443542480e-01 2.805026769638061523e-01 7.846142351627349854e-02 -8.123350888490676880e-02 2.580971084535121918e-02 -3.642531335353851318e-01
1.843738108873367310e-01 -5.999999120831489563e-02 -5.648465454578399658e-02 1.724740564823150635e-01 2.886100672185420990e-02 -1.847215741872787476e-01 1.845571696758270264e-01 -3.562546074390411377e-01 5.502845346927642822e-02 -7.044328004121780396e-02 4.258182942867279053e-01 1.074191257357597351e-01 -1.671965122222900391e-01 -1.384523063898086548e-01 -2.622108459472656250e-01 -7.956567406654357910e-02 -7.323393970727920532e-02 -1.223015040159225464e-01 -1.318440884351730347e-01 1.743255257606506348e-01 -1.091370433568954468e-01 -1.280667483806610107e-01 -3.748705089092254639e-01 -1.051403731107711792e-01 2.213279753923416138e-01 1.520138531923294067e-01 1.809854954481124878e-01 1.806365847587585449e-01 -1.436957865953445435e-01 -5.160836130380630493e-02 -1.390212401747703552e-02 -3.876945748925209045e-02
-1.454045623540878296e-01 9.232433885335922241e-02 5.145281553268432617e-02 1.874172538518905640e-01 7.910209149122238159e-02 -1.399006601423025131e-02 -1.753076463937759399e-01 -1.500948369503021240e-01 1.875571310520172119e-01 4.200704768300056458e-02 7.457268983125686646e-02 -1.019844040274620056e-01 -1.016390975564718246e-02 -3.522924482822418213e-01 -3.009482026100158691e-01 4.644372314214706421e-02 -3.738361224532127380e-02 1.809442937374114990e-01 3.925697878003120422e-02 2.245706766843795776e-01 1.893481463193893433e-01 -6.190193444490432739e-02 -1.140050888061523438e-01 -2.232346981763839722e-01 3.308917880058288574e-01 2.668551206588745117e-01 -1.909703016281127930e-02 1.366843432188034058e-01 2.179468572139739990e-01 -3.312643989920616150e-02 -3.349761366844177246e-01 -2.319921106100082397e-01
7.072731852531433105e-02 -2.688528597354888916e-01 2.194479554891586304e-01 -4.873291403055191040e-02 1.672119349241256714e-01 6.454546749591827393e-02 -1.022736057639122009e-01 1.263047903776168823e-01 1.112586110830307007e-01 -4.491675272583961487e-02 2.224224656820297241e-01 1.235842779278755188e-01 1.216517388820648193e-01 -4.062367975711822510e-02 -3.650563955307006836e-01 -1.410479098558425903e-01 -9.402815252542495728e-02 -3.825142979621887207e-02 -1.399189084768295288e-01 2.326743006706237793e-01 1.320634484291076660e-01 -1.412471085786819458e-01 1.240058094263076782e-01 3.246010541915893555e-01 -1.063172006979584694e-03 2.902066111564636230e-01 1.445127725601196289e-01 -7.079695165157318115e-02 -2.323091179132461548e-01 -2.761132419109344482e-01 -1.541940420866012573e-01 -2.421586811542510986e-01
-7.337877899408340454e-02 -1.128944847732782364e-02 1.156250759959220886e-01 2.236861735582351685e-02 2.137296497821807861e-01 1.354235112667083740e-01 -4.526281729340553284e-02 -9.049462527036666870e-02 -4.731693863868713379e-02 2.157564014196395874e-01 2.753552198410034180e-01 -1.696001552045345306e-02 -1.643126755952835083e-01 -5.395612493157386780e-02 -8.202259987592697144e-02 2.141343802213668823e-01 -1.120686754584312439e-01 2.459807693958282471e-01 3.079668805003166199e-02 1.564227603375911713e-02 2.385140862315893173e-03 -1.630671024322509766e-01 2.710656225681304932e-01 -8.607856929302215576e-03 -2.177974022924900055e-02 1.992079317569732666e-01 -7.002680748701095581e-02 1.371537744998931885e-01 1.373228132724761963e-01 -6.404367685317993164e-01 -6.068832427263259888e-02 -1.673093587160110474e-01
9.219195693731307983e-02 -2.044859975576400757e-01 -1.364390254020690918e-01 2.632930576801300049e-01 -7.163386046886444092e-02 6.307062506675720215e-02 1.344781816005706787e-01 1.437464952468872070e-01 2.456238269805908203e-01 2.239897251129150391e-01 1.453938931226730347e-01 7.428742945194244385e-02 -1.732088625431060791e-01 7.028260082006454468e-02 -1.931260973215103149e-01 -5.362885072827339172e-02 -3.583579137921333313e-02 5.494537763297557831e-03 -2.180606126785278320e-01 2.472155541181564331e-01 -2.681423425674438477e-01 -5.459989234805107117e-02 -3.834494352340698242e-01 -1.880162805318832397e-01 -1.081116497516632080e-02 -7.947188615798950195e-02 3.273930251598358154e-01 -1.800611801445484161e-02 -3.259984776377677917e-02 -1.262668371200561523e-01 -3.134005963802337646e-01 -7.211783528327941895e-02
-1.541834473609924316e-01 -8.245328068733215332e-02 1.734169721603393555e-01 -1.339992135763168335e-01 6.127886474132537842e-02 -2.364234179258346558e-01 -4.096082597970962524e-02 1.155342310667037964e-01 1.126150339841842651e-01 1.721378564834594727e-01 4.956438541412353516e-01 -9.473458677530288696e-02 -1.171037852764129639e-01 1.849419772624969482e-01 3.988545760512351990e-02 2.031517401337623596e-02 -1.787432879209518433e-01 -2.377147674560546875e-01 -2.830572724342346191e-01 1.236802935600280762e-01 -1.806234568357467651e-01 4.426631703972816467e-02 -1.404757350683212280e-01 1.266047656536102295e-01 -1.150583624839782715e-01 1.485108137130737305e-01 1.554999500513076782e-01 1.102141290903091431e-01 1.469298303127288818e-01 -3.079886436462402344e-01 -1.532012820243835449e-01 -1.846385300159454346e-01
8.496317267417907715e-02 -1.550849378108978271e-01 -2.563827037811279297e-01 2.056564018130302429e-02 3.462918996810913086e-01 -8.221440948545932770e-04 2.336634509265422821e-02 -2.565202414989471436e-01 2.202877551317214966e-01 2.576070427894592285e-01 2.748587131500244141e-01 5.491707101464271545e-02 -2.108756154775619507e-01 4.376867786049842834e-02 -2.559549808502197266e-01 -1.272328346967697144e-01 1.306830197572708130e-01 -1.307187527418136597e-01 -1.922257095575332642e-01 2.171827703714370728e-01 2.600303888320922852e-01 -1.281874179840087891e-01 -3.449955955147743225e-02 -5.585983395576477051e-02 -5.953577160835266113e-02 3.283047974109649658e-01 2.950977161526679993e-02 5.907482653856277466e-02 -1.340092271566390991e-01 -1.022817790508270264e-01 -3.138342127203941345e-02 2.074459195137023926e-01
3.036387860774993896e-01 -9.177199751138687134e-02 7.311002165079116821e-02 1.427108645439147949e-01 4.101249277591705322e-01 6.200202275067567825e-03 -1.851188242435455322e-01 -9.875482879579067230e-03 1.912576258182525635e-01 2.364148795604705811e-01 1.070645824074745178e-01 -4.720688331872224808e-03 -3.803090453147888184e-01 -2.079369425773620605e-01 -4.679653421044349670e-02 1.597858220338821411e-02 -3.362596780061721802e-02 4.348297044634819031e-02 -2.531469166278839111e-01 8.274964988231658936e-02 -1.646967045962810516e-02 1.674862205982208252e-01 -4.444146528840065002e-02 -6.637823581695556641e-02 -1.854205131530761719e-01 3.194772899150848389e-01 3.083812296390533447e-01 -3.189305961132049561e-02 -5.585414171218872070e-02 -6.386037170886993408e-02 1.599767804145812988e-01 5.271302536129951477e-02
1.490227784961462021e-02 -1.122985966503620148e-02 -2.534669637680053711e-01 -3.915084898471832275e-02 1.624368280172348022e-01 -2.636003494262695312e-01 -2.176966518163681030e-01 -1.370341051369905472e-03 -3.433209657669067383e-02 3.341413438320159912e-01 3.983279466629028320e-01 1.362159103155136108e-01 4.189608246088027954e-02 -2.132925242185592651e-01 -2.599170990288257599e-02 -8.747611194849014282e-02 -3.452220186591148376e-02 1.889490187168121338e-01 -2.432151883840560913e-01 8.743924647569656372e-02 -3.374079987406730652e-02 -2.490181028842926025e-01 9.586440026760101318e-02 1.717091649770736694e-01 4.266722500324249268e-02 3.237774670124053955e-01 1.653334349393844604e-01 -7.052453607320785522e-02 1.204422861337661743e-01 -1.781849861145019531e-01 -1.380193084478378296e-01 -1.876202374696731567e-01
1.025908626616001129e-02 -1.106741428375244141e-01 2.091639339923858643e-01 1.896929740905761719e-01 2.650115489959716797e-01 -1.847736984491348267e-01 -4.206637144088745117e-01 -1.447136104106903076e-01 2.066652178764343262e-01 -2.300151251256465912e-02 2.858456782996654510e-02 -3.004412651062011719e-01 -1.961074918508529663e-01 -2.493696287274360657e-02 -2.396472692489624023e-01 -1.998494192957878113e-02 -1.366245150566101074e-01 -1.758079393766820431e-03 -9.667965769767761230e-02 1.247852072119712830e-01 -2.571448981761932373e-01 -1.433333158493041992e-01 -2.959317713975906372e-02 -2.854967117309570312e-01 1.899569034576416016e-01 -1.840737611055374146e-01 -1.719993725419044495e-02 9.016397595405578613e-02 -1.119401082396507263e-01 -2.312157899141311646e-01 -7.095696777105331421e-02 -1.111339032649993896e-01
-1.850195601582527161e-02 -7.200885564088821411e-03 1.879626065492630005e-01 -5.528983101248741150e-02 2.242885082960128784e-01 -4.191165864467620850e-01 -7.054481655359268188e-02 -6.380329281091690063e-02 2.815219759941101074e-01 6.118878722190856934e-02 9.151557832956314087e-02 8.973257243633270264e-02 -4.024906754493713379e-01 5.915915966033935547e-02 -2.425505667924880981e-01 6.575388461351394653e-02 -6.696616858243942261e-02 -6.281451135873794556e-02 -3.028504922986030579e-02 -1.975069940090179443e-02 -2.822031080722808838e-01 2.487071044743061066e-02 3.676123544573783875e-02 2.203998565673828125e-01 1.124670132994651794e-01 1.055064611136913300e-02 -2.546179592609405518e-01 9.861199557781219482e-02 5.678734183311462402e-02 -3.942856788635253906e-01 -8.281375467777252197e-02 7.312864065170288086e-02
1.289959251880645752e-01 -2.448699027299880981e-01 5.610453337430953979e-02 1.671091020107269287e-01 1.388595551252365112e-01 -1.684466749429702759e-01 -1.307853609323501587e-01 -8.883938938379287720e-02 3.295173123478889465e-02 1.121923476457595825e-01 3.884344995021820068e-01 -1.646152287721633911e-01 -9.287727624177932739e-02 -1.815050095319747925e-01 -1.060787588357925415e-03 1.510375142097473145e-01 -1.429078727960586548e-01 -3.191752135753631592e-01 -1.705794483423233032e-01 2.251351773738861084e-01 -2.196837812662124634e-01 -7.902341336011886597e-02 1.797985434532165527e-01 2.661141455173492432e-01 3.258249461650848389e-01 5.908875539898872375e-02 7.607919722795486450e-02 1.814338862895965576e-01 -1.264464762061834335e-02 -1.528979395516216755e-03 -1.770346015691757202e-01 -1.550626605749130249e-01
1.263155043125152588e-01 -7.729265838861465454e-02 7.078632712364196777e-02 3.788928091526031494e-01 4.580261111259460449e-01 -2.812222838401794434e-01 -4.421146214008331299e-02 -7.224767003208398819e-03 1.395677961409091949e-02 6.088858097791671753e-02 5.470542237162590027e-02 1.491811275482177734e-01 -1.328301131725311279e-01 -1.370316557586193085e-02 -8.548364788293838501e-02 2.522847652435302734e-01 -1.210828348994255066e-01 1.520425677299499512e-01 1.584565080702304840e-02 2.641177177429199219e-01 -1.635658144950866699e-01 1.706841289997100830e-01 -2.151384502649307251e-01 3.907586261630058289e-02 2.497212588787078857e-01 2.503731846809387207e-01 2.449004799127578735e-01 1.511289477348327637e-01 -2.021367661654949188e-02 -2.335280925035476685e-02 1.503095868974924088e-02 -1.239059120416641235e-02
-4.341742694377899170e-01 -6.203999370336532593e-02 6.933171302080154419e-02 6.811463832855224609e-02 2.021188475191593170e-02 -3.078150153160095215e-01 -1.612378209829330444e-01 2.924250625073909760e-02 1.728781759738922119e-01 -1.383089274168014526e-02 1.371409147977828979e-01 9.947478771209716797e-02 -2.912366688251495361e-01 -2.985500916838645935e-02 -1.735129505395889282e-01 1.681953072547912598e-01 2.134999930858612061e-01 1.450814902782440186e-01 -1.712972372770309448e-01 -1.019000820815563202e-02 -2.762568369507789612e-02 -2.405392974615097046e-01 1.465019136667251587e-01 -1.117495745420455933e-01 6.586986035108566284e-02 2.927767932415008545e-01 -8.576948940753936768e-02 -3.772754222154617310e-02 7.643891498446464539e-03 -8.705026656389236450e-02 -2.390061169862747192e-01 -3.479236364364624023e-01
1.094397827982902527e-01 -5.687743425369262695e-02 -7.371119409799575806e-02 1.332035940140485764e-02 6.249742116779088974e-03 -1.221525818109512329e-01 -1.145683676004409790e-01 -2.886081337928771973e-01 2.770258784294128418e-01 1.374209821224212646e-01 2.705936133861541748e-01 8.884767442941665649e-02 -2.498492449522018433e-01 -1.079887524247169495e-01 -1.383929401636123657e-01 -8.426339179277420044e-02 -3.879080712795257568e-01 -8.596725761890411377e-02 -4.891464952379465103e-03 -1.651398688554763794e-01 3.868839889764785767e-02 -1.877534836530685425e-01 1.486142575740814209e-01 8.376222848892211914e-02 1.245056018233299255e-01 3.791181743144989014e-01 2.374586910009384155e-01 2.227836400270462036e-01 3.164927288889884949e-02 1.162436753511428833e-01 -1.494028121232986450e-01 -1.939555555582046509e-01
1.595314741134643555e-01 -3.647459670901298523e-02 -8.101165294647216797e-02 2.041203230619430542e-01 1.944966018199920654e-01 -9.352001547813415527e-02 -8.130710572004318237e-03 -1.238482072949409485e-01 1.968126511201262474e-03 -5.853029340505599976e-02 2.826539576053619385e-01 4.496870562434196472e-02 -2.388729900121688843e-01 5.534697324037551880e-02 -1.930566281080245972e-01 9.788274019956588745e-02 1.763476580381393433e-01 9.165688604116439819e-02 -1.630080491304397583e-01 -3.425146341323852539e-01 -1.239508464932441711e-01 1.840132102370262146e-02 5.280170217156410217e-02 -2.760318517684936523e-01 -6.903788447380065918e-02 3.318818509578704834e-01 2.276213169097900391e-01 -1.014564745128154755e-02 1.893436014652252197e-01 -4.278966486454010010e-01 1.027272269129753113e-02 -8.210832625627517700e-02
-8.154709637165069580e-02 3.524754568934440613e-02 -2.493373155593872070e-01 1.554339230060577393e-01 1.918316632509231567e-01 -5.684454366564750671e-02 1.557511687278747559e-01 -4.140743240714073181e-02 3.072643876075744629e-01 -3.684267401695251465e-02 2.873075902462005615e-01 -1.718858778476715088e-01 -1.825451254844665527e-01 3.278782218694686890e-02 -1.675158739089965820e-01 -1.326376199722290039e-01 7.552131079137325287e-03 -1.912274658679962158e-01 -1.905273459851741791e-02 4.084834754467010498e-01 8.736809343099594116e-02 -3.831329569220542908e-02 -7.462720572948455811e-02 3.912632539868354797e-02 -1.722656041383743286e-01 4.041431546211242676e-01 -1.057426407933235168e-01 1.461678296327590942e-01 1.584368199110031128e-01 -2.699233889579772949e-01 5.904817953705787659e-02 6.938856095075607300e-02
-1.724465638399124146e-01 -1.317124664783477783e-01 -3.866888582706451416e-02 1.080176532268524170e-01 1.158987656235694885e-01 -1.370053589344024658e-01 1.172507852315902710e-01 3.459351360797882080e-01 3.818707466125488281e-01 8.865214884281158447e-02 -9.413694590330123901e-02 -1.370077431201934814e-01 -1.204982176423072815e-01 -4.702989384531974792e-02 -5.241560339927673340e-01 -7.572962343692779541e-02 -2.220713645219802856e-01 -1.350035816431045532e-01 1.078474372625350952e-01 2.058984190225601196e-01 4.213239252567291260e-02 -1.776726394891738892e-01 -4.941328242421150208e-02 -1.314638108015060425e-01 5.683939903974533081e-02 1.784448921680450439e-01 9.308984130620956421e-02 1.298251897096633911e-01 -5.893466621637344360e-02 -1.912290602922439575e-01 1.416474133729934692e-01 -1.649489440023899078e-02
5.817919597029685974e-02 4.324751347303390503e-02 2.674956917762756348e-01 4.666913300752639771e-02 -8.145705796778202057e-03 -1.924156397581100464e-01 -4.429392865858972073e-04 7.622750848531723022e-02 1.226258128881454468e-01 1.236715167760848999e-01 3.559201657772064209e-01 1.293400377035140991e-01 -1.878403425216674805e-01 1.547483652830123901e-01 -3.224281370639801025e-01 -2.690715789794921875e-01 -2.503950297832489014e-01 2.357326596975326538e-01 1.351616829633712769e-01 1.376965939998626709e-01 -1.330252438783645630e-01 -2.183928340673446655e-01 -8.800683170557022095e-02 2.276135385036468506e-01 -1.146785467863082886e-01 2.577489614486694336e-01 1.870259195566177368e-01 2.286614328622817993e-01 -5.424842238426208496e-02 -5.234720185399055481e-02 -1.019705459475517273e-01 -7.354947179555892944e-02
8.091764152050018311e-02 -2.210289984941482544e-01 -5.614434182643890381e-02 2.159403860569000244e-01 -1.867795437574386597e-01 -2.612821161746978760e-01 -1.414114683866500854e-01 -1.689320802688598633e-01 -9.604111313819885254e-02 5.636244546622037888e-03 3.345344662666320801e-01 -1.389068737626075745e-02 -3.166515529155731201e-01 1.290571540594100952e-01 -3.322463035583496094e-01 -3.587710484862327576e-02 -3.410710021853446960e-02 5.258480086922645569e-02 -2.150194793939590454e-01 1.502898931503295898e-01 -7.367564737796783447e-02 -4.629968851804733276e-02 -2.944936454296112061e-01 -3.289318457245826721e-02 2.473772019147872925e-01 -9.989060461521148682e-02 8.226429112255573273e-03 1.498794406652450562e-01 -2.378977239131927490e-01 -2.678668200969696045e-01 -5.416108667850494385e-02 -7.053602952510118484e-03
2.420112043619155884e-01 -2.012969925999641418e-02 -2.351159751415252686e-01 9.406845271587371826e-02 1.862339824438095093e-01 2.716024219989776611e-02 -7.733529061079025269e-02 -1.921791434288024902e-01 -1.032751128077507019e-01 -7.254923880100250244e-02 -4.664497822523117065e-02 -7.551382761448621750e-03 -4.054432809352874756e-01 -3.446886688470840454e-02 -1.418732553720474243e-01 3.621526062488555908e-02 -2.049151360988616943e-01 1.411805748939514160e-01 -2.146722972393035889e-01 2.271764166653156281e-02 -6.583462655544281006e-02 -3.077040426433086395e-02 -6.135746464133262634e-02 -1.200054436922073364e-01 7.287853956222534180e-02 2.845039069652557373e-01 -2.078932225704193115e-01 8.142588287591934204e-02 -2.395168393850326538e-01 -3.930885791778564453e-01 -1.387183815240859985e-01 -3.068976104259490967e-01
1.191693618893623352e-01 -6.652712821960449219e-02 -2.316731363534927368e-01 9.887580573558807373e-02 2.008216977119445801e-01 -1.870569735765457153e-01 -1.436680555343627930e-01 -3.055367246270179749e-02 6.421225517988204956e-02 -1.470671892166137695e-01 -5.901007913053035736e-03 -1.500658988952636719e-01 -3.052295744419097900e-01 -2.105421721935272217e-01 -3.512631952762603760e-01 -9.049051254987716675e-02 -2.279833108186721802e-01 2.457308873999863863e-04 -2.435463964939117432e-01 1.731561422348022461e-01 6.834898144006729126e-02 -6.447055190801620483e-02 -1.824259310960769653e-01 3.730320930480957031e-02 5.303282290697097778e-02 1.789277344942092896e-01 -1.543455570936203003e-01 -4.361782968044281006e-02 -2.987345866858959198e-02 -1.939727663993835449e-01 -4.141197800636291504e-01 -2.198121696710586548e-01
6.061484571546316147e-03 -9.214644134044647217e-02 -8.116803318262100220e-02 3.533171713352203369e-01 2.111572325229644775e-01 -9.000340849161148071e-02 -1.719400286674499512e-01 3.300912678241729736e-02 3.466396406292915344e-02 -2.794998325407505035e-02 -2.858017943799495697e-02 -1.228770613670349121e-01 -1.151857450604438782e-01 -1.417092531919479370e-01 -3.328921198844909668e-01 -2.996976971626281738e-01 -1.098745241761207581e-01 3.096604943275451660e-01 1.301640123128890991e-01 1.985415667295455933e-01 7.523275911808013916e-02 2.571985684335231781e-02 -1.143847554922103882e-01 7.258286327123641968e-02 4.465140402317047119e-02 2.451291233301162720e-01 -1.855911612510681152e-01 -9.718659520149230957e-02 1.885724663734436035e-01 -2.943246364593505859e-01 -3.268688023090362549e-01 -2.878194488584995270e-02
9.942572563886642456e-02 -3.987533450126647949e-01 9.282787889242172241e-02 -1.092882156372070312e-01 2.069948911666870117e-01 7.122480124235153198e-02 8.278879523277282715e-02 -3.222162649035453796e-02 2.489048093557357788e-01 4.209300875663757324e-01 2.646710574626922607e-01 1.470976769924163818e-01 -1.520694345235824585e-01 -1.027660258114337921e-02 -4.103216156363487244e-02 -4.067377373576164246e-02 1.896414011716842651e-01 1.135989576578140259e-01 8.240537345409393311e-02 9.828011505305767059e-03 1.522461473941802979e-01 -1.615526713430881500e-02 -1.656475812196731567e-01 -4.093224555253982544e-02 2.060042768716812134e-01 3.593874573707580566e-01 -3.393016755580902100e-03 -8.367748558521270752e-02 -3.031029179692268372e-02 -3.256952762603759766e-01 -5.652673915028572083e-02 1.523770298808813095e-02
-2.118126899003982544e-01 -9.223582223057746887e-03 2.946619689464569092e-02 5.830197408795356750e-02 8.622951805591583252e-02 -2.470171451568603516e-01 -4.656950011849403381e-03 -1.869917213916778564e-01 2.009971290826797485e-01 2.569512128829956055e-01 6.280964612960815430e-02 1.273893415927886963e-01 9.478699415922164917e-02 -1.245030909776687622e-01 -4.596028476953506470e-02 2.942570745944976807e-01 -3.266283571720123291e-01 -1.178574636578559875e-01 -3.296439722180366516e-02 1.049811020493507385e-01 1.429399847984313965e-01 5.498989485204219818e-03 -4.733385145664215088e-02 -6.003586575388908386e-02 1.312829703092575073e-01 3.954033851623535156e-01 2.017153203487396240e-01 -1.919111609458923340e-01 -1.122433841228485107e-01 -4.022822082042694092e-01 -6.298130750656127930e-02 1.381127387285232544e-01
3.360075876116752625e-02 -3.871539607644081116e-02 2.384911850094795227e-02 -1.056381613016128540e-01 2.256916910409927368e-01 2.535009682178497314e-01 -2.422820478677749634e-01 -2.255460806190967560e-02 -1.256485134363174438e-01 -1.821719482541084290e-02 1.030082330107688904e-01 1.024351641535758972e-01 -2.090340852737426758e-02 1.088383346796035767e-01 -2.896799445152282715e-01 3.090165853500366211e-01 -1.220919862389564514e-01 -2.795638516545295715e-02 8.706499822437763214e-03 2.154151052236557007e-01 -1.094698905944824219e-01 4.099775105714797974e-02 -4.215985909104347229e-02 -3.291690945625305176e-01 1.283724904060363770e-01 2.248413413763046265e-01 1.762969791889190674e-01 1.883855909109115601e-01 3.392290174961090088e-01 -2.629313170909881592e-01 -2.742759287357330322e-01 -5.764258280396461487e-02
2.079492509365081787e-01 2.248468697071075439e-01 1.190262585878372192e-01 -1.177836302667856216e-02 2.288974672555923462e-01 2.967241406440734863e-02 -1.502092927694320679e-01 -2.655966877937316895e-01 2.157691866159439087e-01 1.604508459568023682e-01 1.092921793460845947e-01 1.445810198783874512e-01 -2.389647513628005981e-01 -3.867072239518165588e-02 -2.086812704801559448e-01 -1.483740061521530151e-01 1.766914576292037964e-01 -1.705350726842880249e-01 -2.245577424764633179e-01 2.979709208011627197e-02 8.332476764917373657e-02 -2.257226258516311646e-01 1.748797595500946045e-01 -1.065366119146347046e-01 1.879967302083969116e-01 2.419000267982482910e-01 2.185104638338088989e-01 -8.514277637004852295e-02 -1.571111679077148438e-01 -3.253388106822967529e-01 -1.540299504995346069e-01 4.065305739641189575e-02
-3.652247786521911621e-02 -2.930250465869903564e-01 -1.139580905437469482e-01 -7.645037025213241577e-02 6.586005538702011108e-02 -1.972944140434265137e-01 -2.170417904853820801e-01 1.837002299726009369e-02 7.840406149625778198e-03 7.699438184499740601e-02 1.859691888093948364e-01 3.000888526439666748e-01 -1.293664127588272095e-01 1.910023540258407593e-01 -3.250330388545989990e-01 1.757723391056060791e-01 -1.003906652331352234e-01 -2.401027642190456390e-02 7.384603470563888550e-02 6.440113484859466553e-02 1.825368255376815796e-01 2.528367936611175537e-01 -1.916431635618209839e-01 7.030668854713439941e-02 -3.933516517281532288e-02 2.744723111391067505e-02 4.445546269416809082e-01 1.184429302811622620e-01 1.858055293560028076e-01 -2.333840280771255493e-01 -5.344907939434051514e-02 -1.337844729423522949e-01
-1.059010326862335205e-01 -2.797606587409973145e-02 5.872315913438796997e-02 2.974202483892440796e-02 2.733906507492065430e-01 -2.097266167402267456e-02 -1.913910806179046631e-01 -2.339756935834884644e-01 -1.639857739210128784e-01 -1.521050333976745605e-01 1.466258764266967773e-01 3.157354593276977539e-01 3.884405270218849182e-02 6.741709541529417038e-03 -4.115075469017028809e-01 2.429140657186508179e-01 9.590278565883636475e-02 -1.074790954589843750e-02 -2.403563857078552246e-01 2.079104781150817871e-01 -2.015783190727233887e-01 2.161683589220046997e-01 -5.125698819756507874e-02 -6.336671859025955200e-02 -8.698166161775588989e-02 2.359896153211593628e-01 -6.029862165451049805e-02 2.321797423064708710e-02 7.759752124547958374e-02 -3.477700650691986084e-01 -8.966489136219024658e-02 9.614222496747970581e-02
-1.162007823586463928e-01 -3.572572022676467896e-02 2.364085912704467773e-01 2.463635951280593872e-01 -1.749359443783760071e-02 -1.663445830345153809e-01 -8.527101576328277588e-02 8.789610117673873901e-02 2.390007972717285156e-01 1.017012447118759155e-01 1.514771729707717896e-01 -2.417834848165512085e-01 -9.527636319398880005e-02 8.382314816117286682e-03 -1.767054945230484009e-01 8.624444901943206787e-02 2.506371736526489258e-01 2.808482050895690918e-01 9.776389598846435547e-02 4.526130110025405884e-02 -6.006077304482460022e-02 -1.038988605141639709e-01 2.371273934841156006e-01 1.888941787183284760e-02 2.068819850683212280e-01 4.750298261642456055e-01 1.164620891213417053e-01 8.350896835327148438e-02 8.775128424167633057e-02 -2.111969739198684692e-01 -4.313727468252182007e-02 -2.480687499046325684e-01
1.944843120872974396e-02 -2.545756697654724121e-01 -3.711774200201034546e-02 -3.390316963195800781e-01 4.309207201004028320e-02 -1.603222787380218506e-01 9.917028248310089111e-02 1.296860277652740479e-01 8.052652329206466675e-02 3.030648641288280487e-02 3.363964855670928955e-01 2.042325437068939209e-01 -2.080619037151336670e-01 -3.031012117862701416e-01 -1.690261065959930420e-01 -1.086238175630569458e-01 4.780312627553939819e-02 -1.661696583032608032e-01 -2.899492084980010986e-01 1.079235374927520752e-01 4.722430929541587830e-02 -9.991838783025741577e-02 7.953001558780670166e-02 1.231080219149589539e-01 1.624592840671539307e-01 3.314754366874694824e-01 1.910778693854808807e-02 1.529713124036788940e-01 5.107323639094829559e-03 -2.772275209426879883e-01 -9.297981858253479004e-02 -1.469800025224685669e-01
-8.970883488655090332e-02 -1.623546034097671509e-01 6.873166561126708984e-02 -1.244039982557296753e-01 2.364955842494964600e-01 6.135253980755805969e-02 -3.005654737353324890e-02 -1.095887348055839539e-01 2.017682790756225586e-01 2.048632800579071045e-01 4.176177084445953369e-02 -1.178529765456914902e-02 6.588573753833770752e-02 -2.670636773109436035e-01 -8.729501068592071533e-02 1.615653336048126221e-01 -6.959872692823410034e-02 2.677686745300889015e-03 -1.690901666879653931e-01 -5.750266462564468384e-02 4.096674919128417969e-02 1.767535060644149780e-01 -7.726722955703735352e-02 -2.018879055976867676e-01 -1.451294682919979095e-02 4.378931820392608643e-01 2.350598573684692383e-01 -9.246381372213363647e-02 -6.418829411268234253e-02 -5.393162965774536133e-01 4.409175738692283630e-02 -9.872911125421524048e-02
1.098485291004180908e-02 -1.158253923058509827e-01 2.459676712751388550e-01 2.191707789897918701e-01 1.746333949267864227e-02 -1.733646392822265625e-01 7.867134991101920605e-04 1.826315969228744507e-01 7.507294416427612305e-02 -7.808414101600646973e-02 1.379989832639694214e-01 9.418056346476078033e-03 -7.690149545669555664e-02 -2.624809443950653076e-01 -3.152873218059539795e-01 -1.334401816129684448e-01 -2.352343499660491943e-01 -7.617835700511932373e-02 -9.531448036432266235e-02 4.012771844863891602e-01 6.557062268257141113e-02 2.044928222894668579e-01 -2.449423670768737793e-01 -1.227484047412872314e-01 4.869075492024421692e-02 2.962536513805389404e-01 -1.130653358995914459e-02 1.756959110498428345e-01 1.419167518615722656e-01 -2.402472496032714844e-01 1.911180615425109863e-01 -5.812256038188934326e-02
3.662800192832946777e-01 -1.965046525001525879e-01 -8.249237388372421265e-02 2.370861023664474487e-01 -7.458680868148803711e-02 -1.581266373395919800e-01 -2.214605212211608887e-01 -5.680627748370170593e-02 -8.949277549982070923e-02 2.356816316023468971e-03 1.382326781749725342e-01 -6.071114446967840195e-03 -6.534237414598464966e-02 -2.745432257652282715e-01 -2.491690963506698608e-01 3.758353739976882935e-02 1.679003685712814331e-01 1.776751317083835602e-02 8.742258697748184204e-02 2.608748525381088257e-02 -1.679349318146705627e-02 2.151357829570770264e-01 -5.996484309434890747e-02 1.011627689003944397e-01 1.318311095237731934e-01 9.041331708431243896e-02 1.199420839548110962e-01 -1.631174422800540924e-02 -3.289263928309082985e-03 -6.070353984832763672e-01 -2.763905003666877747e-02 -6.612565368413925171e-02
1.126848626881837845e-02 -5.012029781937599182e-02 -2.923310361802577972e-02 -6.051082164049148560e-02 1.569662243127822876e-01 -8.364012837409973145e-02 -1.132319793105125427e-01 -2.697666734457015991e-02 4.880144000053405762e-01 1.640272289514541626e-01 2.433611825108528137e-02 1.360051184892654419e-01 -4.801512956619262695e-01 1.604786664247512817e-01 -2.879619598388671875e-01 4.280835390090942383e-02 -1.087277382612228394e-01 -5.751607473939657211e-03 -1.858483701944351196e-01 9.504476934671401978e-02 -3.362607955932617188e-01 -7.147040963172912598e-02 1.663715206086635590e-02 1.074862405657768250e-01 -2.026309818029403687e-01 -1.351779997348785400e-01 7.232366502285003662e-02 -2.465125173330307007e-03 -2.026696875691413879e-02 -5.896116793155670166e-02 -2.611048817634582520e-01 -1.964930072426795959e-02
2.111238986253738403e-01 -2.821413576602935791e-01 7.609924674034118652e-02 3.652258515357971191e-01 1.452419757843017578e-01 -2.285542339086532593e-01 -2.192059457302093506e-01 -2.764686048030853271e-01 1.613639891147613525e-01 1.631338708102703094e-02 2.029314041137695312e-01 1.991424858570098877e-01 1.413117349147796631e-01 4.948869347572326660e-02 -2.784456014633178711e-01 1.289644241333007812e-01 9.309528023004531860e-02 -1.701346039772033691e-01 -2.659482322633266449e-02 1.665749959647655487e-02 -3.803640231490135193e-02 6.377418991178274155e-03 4.119440540671348572e-02 9.663875214755535126e-03 -2.402084320783615112e-01 1.870375275611877441e-01 2.341794408857822418e-02 3.018531799316406250e-01 -5.305956304073333740e-02 -2.498096227645874023e-01 5.188822373747825623e-02 -1.447888463735580444e-01
2.571282386779785156e-01 -6.167297065258026123e-02 -5.725436378270387650e-03 4.119279384613037109e-01 1.897837221622467041e-01 -3.023242652416229248e-01 -1.055489853024482727e-01 -2.149162888526916504e-01 -8.890772610902786255e-02 1.268154382705688477e-01 4.158894345164299011e-02 -5.859876424074172974e-02 -2.251770347356796265e-01 -1.220418363809585571e-01 -2.937671542167663574e-01 -2.581150233745574951e-01 -8.283526450395584106e-02 -7.469811290502548218e-02 -1.403399556875228882e-01 2.946789860725402832e-01 3.788150474429130554e-02 -8.948441594839096069e-02 -3.891260921955108643e-02 1.141161397099494934e-01 3.006392419338226318e-01 1.354091763496398926e-01 -1.442390978336334229e-01 1.069124042987823486e-01 1.422670036554336548e-01 -8.956130594015121460e-02 -5.496866255998611450e-02 -1.129426211118698120e-01
-2.469268813729286194e-02 4.593194648623466492e-02 -1.032566577196121216e-01 8.331882953643798828e-02 2.359104007482528687e-01 1.461481209844350815e-02 9.671928733587265015e-02 -2.438719868659973145e-01 3.346066772937774658e-01 2.172551453113555908e-01 2.814378440380096436e-01 -2.273105457425117493e-02 -9.888942539691925049e-02 -3.197038173675537109e-01 -3.536606132984161377e-01 -2.218327485024929047e-02 1.443851143121719360e-01 -1.999713666737079620e-02 -8.879677206277847290e-02 2.256601005792617798e-01 3.476269841194152832e-01 1.456131041049957275e-01 -5.984443798661231995e-02 1.698225177824497223e-02 1.124203801155090332e-01 2.202000021934509277e-01 9.529284387826919556e-02 -8.823588490486145020e-02 -1.992123015224933624e-02 -1.977759450674057007e-01 -6.261625327169895172e-03 1.871424764394760132e-01
-6.946145743131637573e-02 -6.054053828120231628e-02 9.488157182931900024e-02 -4.767438769340515137e-02 -1.473290007561445236e-02 -1.695566438138484955e-02 -1.104885116219520569e-01 2.815301418304443359e-01 1.497755665332078934e-02 3.285747393965721130e-02 2.532840073108673096e-01 2.035103887319564819e-01 -1.543691158294677734e-01 1.046314686536788940e-01 -2.257059961557388306e-01 1.537816077470779419e-01 5.539945885539054871e-02 3.200339898467063904e-02 -9.194351732730865479e-02 -1.520651876926422119e-01 -1.344730854034423828e-01 -2.593040764331817627e-01 -1.982751786708831787e-01 1.527426093816757202e-01 -4.505390301346778870e-02 1.581599265336990356e-01 3.815281391143798828e-01 1.075806543231010437e-01 2.486597746610641479e-02 -4.326826632022857666e-01 -1.494690626859664917e-01 -3.066420555114746094e-01
2.305923774838447571e-02 -1.511781066656112671e-01 -1.913485676050186157e-01 2.537750005722045898e-01 2.649506926536560059e-01 8.936575055122375488e-02 -2.421417087316513062e-01 -2.396440505981445312e-01 2.947549223899841309e-01 1.895869225263595581e-01 2.283586710691452026e-01 1.586583554744720459e-01 1.829555630683898926e-01 -7.118297368288040161e-02 -2.718755044043064117e-02 -6.821861863136291504e-02 -4.697929695248603821e-02 2.229422563686966896e-03 6.141051650047302246e-02 1.872998178005218506e-01 3.989372029900550842e-02 -1.450740844011306763e-01 -2.385146915912628174e-01 9.058813005685806274e-02 -1.272934228181838989e-01 3.223494589328765869e-01 -9.473290294408798218e-03 1.943083405494689941e-01 -1.814872771501541138e-02 -3.219832777976989746e-01 2.140540927648544312e-01 2.638147026300430298e-02
-1.402637828141450882e-02 5.577892065048217773e-02 -1.493258774280548096e-01 2.021876871585845947e-01 1.266378313302993774e-01 -2.466709762811660767e-01 2.658730149269104004e-01 -2.763273380696773529e-02 3.608146905899047852e-01 -6.600496172904968262e-02 2.278766632080078125e-01 -4.799164365977048874e-03 -2.643169760704040527e-01 -1.525231637060642242e-02 -1.296969354152679443e-01 -8.427942171692848206e-03 8.456735312938690186e-02 -1.284394413232803345e-01 -2.613883279263973236e-02 3.895099461078643799e-01 7.495520636439323425e-03 -8.201419562101364136e-02 -6.375976651906967163e-02 -8.222607523202896118e-02 -2.589188516139984131e-01 3.772229552268981934e-01 -1.385136097669601440e-01 1.166709810495376587e-01 1.728754192590713501e-01 -1.872233003377914429e-01 -3.378792898729443550e-04 1.047083586454391479e-01
-4.741308093070983887e-02 -2.728875875473022461e-01 9.519705921411514282e-02 2.480336725711822510e-01 -1.584802567958831787e-01 -1.743432730436325073e-01 -1.329429745674133301e-01 -1.210110634565353394e-01 2.462615966796875000e-01 2.470623236149549484e-03 -3.711463883519172668e-02 -1.139265894889831543e-01 -1.440976411104202271e-01 2.474681474268436432e-02 -3.391456902027130127e-01 -1.577665954828262329e-01 2.472083643078804016e-02 3.536480292677879333e-02 6.567380577325820923e-02 -1.611481606960296631e-01 -2.031286507844924927e-01 -2.006082534790039062e-01 2.815043330192565918e-01 4.145970568060874939e-02 1.417820900678634644e-01 2.972286343574523926e-01 2.849427796900272369e-02 1.793789118528366089e-01 -2.195789664983749390e-02 -1.697167456150054932e-01 -6.099172309041023254e-02 -3.994047045707702637e-01
1.337420195341110229e-01 -2.944847941398620605e-01 -1.722048223018646240e-01 -3.910618647933006287e-02 3.352974727749824524e-02 -2.495752461254596710e-02 5.489182472229003906e-02 2.384415566921234131e-01 1.384750455617904663e-01 -1.540884971618652344e-01 2.575359642505645752e-01 1.072351634502410889e-01 -1.565825492143630981e-01 -3.554465621709823608e-02 -2.184962332248687744e-01 -1.812281757593154907e-01 1.165550798177719116e-01 -1.451034694910049438e-01 -1.485582739114761353e-01 1.983084529638290405e-01 -2.791096828877925873e-02 -1.144729480147361755e-01 8.478050678968429565e-02 2.848832905292510986e-01 2.092917412519454956e-01 2.779875695705413818e-01 2.521688640117645264e-01 1.157395169138908386e-01 -1.838795095682144165e-01 -2.971225976943969727e-01 -5.691017210483551025e-02 -2.319966107606887817e-01
1.523310244083404541e-01 -4.302782565355300903e-02 2.629893831908702850e-02 -9.283409267663955688e-02 1.507307440042495728e-01 -3.419718742370605469e-01 2.095480263233184814e-02 2.144764363765716553e-02 1.463697552680969238e-01 1.049112975597381592e-01 4.170549511909484863e-01 -8.358018822036683559e-04 -4.458075165748596191e-01 3.060467727482318878e-02 -1.963913887739181519e-01 2.687427401542663574e-02 -2.155837416648864746e-01 3.893680870532989502e-02 1.977809220552444458e-01 8.979379385709762573e-02 -1.382834929972887039e-02 2.236773371696472168e-01 -1.269974261522293091e-01 2.112938016653060913e-01 -8.610160648822784424e-02 9.091892093420028687e-02 -7.360878586769104004e-02 1.411375105381011963e-01 2.067532576620578766e-02 -3.287219107151031494e-01 9.765154682099819183e-03 -1.548036485910415649e-01
1.443024277687072754e-01 -1.212062761187553406e-01 2.272818423807621002e-02 3.457015454769134521e-01 2.924519032239913940e-02 -1.994191706180572510e-01 9.854961931705474854e-02 -3.230903670191764832e-02 -6.221611797809600830e-02 -1.185849159955978394e-01 3.431060612201690674e-01 -2.002784162759780884e-01 -5.173195004463195801e-01 2.193161696195602417e-01 -2.350178211927413940e-01 1.525760740041732788e-01 -1.124142855405807495e-01 -4.047700017690658569e-02 1.134206429123878479e-01 6.587602943181991577e-02 -4.910445585846900940e-02 6.104299798607826233e-02 -1.664818376302719116e-01 -2.115818113088607788e-01 1.438580602407455444e-01 1.342939957976341248e-02 7.446359843015670776e-02 7.284486293792724609e-02 -8.964671939611434937e-02 -1.978662461042404175e-01 -1.307773739099502563e-01 -1.302518099546432495e-01
-2.089386060833930969e-02 -4.379059188067913055e-03 -6.304798275232315063e-02 3.516073524951934814e-01 2.589468099176883698e-02 1.315749436616897583e-02 2.627570368349552155e-02 -4.097190685570240021e-03 3.858657181262969971e-01 1.578505933284759521e-01 -2.412592768669128418e-01 1.868935860693454742e-02 -2.346618622541427612e-01 -1.376409828662872314e-01 -1.672208160161972046e-01 4.854179546236991882e-02 -1.520975828170776367e-01 2.557257115840911865e-01 2.377331256866455078e-03 3.371296226978302002e-01 -1.138302758336067200e-01 1.451197862625122070e-01 -1.190077140927314758e-01 -1.515889763832092285e-01 1.591668650507926941e-02 1.449797153472900391e-01 -1.001347079873085022e-01 1.703047454357147217e-01 -1.504351384937763214e-03 -2.157187312841415405e-01 -2.345023006200790405e-01 -3.138697147369384766e-01
2.566720545291900635e-01 -2.691760063171386719e-01 8.950794488191604614e-02 9.897366166114807129e-02 8.955518156290054321e-02 3.531168028712272644e-02 -2.208161205053329468e-01 3.245393559336662292e-02 -2.238180115818977356e-02 -9.652528911828994751e-02 7.388122379779815674e-02 -1.112222895026206970e-01 2.284341119229793549e-02 -2.367158830165863037e-01 -2.796471714973449707e-01 7.517701387405395508e-02 -2.273576259613037109e-01 3.663717508316040039e-01 -1.731987744569778442e-01 1.687695533037185669e-01 -1.245188191533088684e-01 2.749950438737869263e-02 -1.210533156991004944e-01 -2.521555311977863312e-02 -4.035659134387969971e-02 2.932964265346527100e-01 1.056754738092422485e-01 8.599913120269775391e-02 6.768384575843811035e-02 -5.279161036014556885e-02 -4.765321314334869385e-01 -1.009194087237119675e-02
1.956270784139633179e-01 -7.291218638420104980e-02 -1.233392804861068726e-01 3.083082437515258789e-01 3.191881626844406128e-02 -2.272225469350814819e-01 -5.493183806538581848e-02 -1.108876988291740417e-01 -1.472102254629135132e-01 1.277739554643630981e-01 3.151601850986480713e-01 2.475088834762573242e-01 -1.348828822374343872e-01 3.703300282359123230e-02 -3.122867345809936523e-01 -1.632743030786514282e-01 -8.749919384717941284e-02 -1.475620642304420471e-02 1.252257078886032104e-01 1.516711413860321045e-01 -3.076135367155075073e-02 -2.648757696151733398e-01 -1.976072192192077637e-01 -6.370496749877929688e-02 2.040003985166549683e-01 1.898406594991683960e-01 1.934243887662887573e-01 1.949600726366043091e-01 2.768735401332378387e-02 1.187025457620620728e-01 -3.273046016693115234e-01 -4.472079221159219742e-03
6.510443240404129028e-02 1.798912882804870605e-02 -9.384346753358840942e-02 8.089520037174224854e-02 1.192082464694976807e-02 -2.251531742513179779e-02 -1.715952903032302856e-01 -2.422437071800231934e-01 2.822971940040588379e-01 1.339491605758666992e-01 -1.231057047843933105e-01 -2.110679894685745239e-01 -1.127087622880935669e-01 -8.801685273647308350e-02 -3.821969032287597656e-01 2.019123882055282593e-01 -2.789930626749992371e-02 3.935873880982398987e-02 -1.372591257095336914e-01 -1.587784290313720703e-01 2.422698587179183960e-02 1.227051764726638794e-01 -2.921788953244686127e-02 -1.155561432242393494e-01 2.449216842651367188e-01 2.677251100540161133e-01 -5.060667544603347778e-02 2.333161234855651855e-01 -2.295977622270584106e-02 -4.195573031902313232e-01 -2.669561505317687988e-01 -1.181891858577728271e-01
-2.568750977516174316e-01 -4.365021288394927979e-01 -1.483039110898971558e-01 8.915013074874877930e-02 2.519432306289672852e-01 -7.082642614841461182e-02 -1.466707438230514526e-01 2.427079528570175171e-01 8.007239550352096558e-02 3.667706251144409180e-02 2.754340469837188721e-01 2.233101576566696167e-01 -1.216166317462921143e-01 6.566289067268371582e-02 2.850619889795780182e-02 8.212286233901977539e-02 -2.699857354164123535e-01 1.664765328168869019e-01 -4.551008343696594238e-02 -1.662569120526313782e-02 8.776296675205230713e-02 -2.419720031321048737e-02 -1.951665268279612064e-03 1.285293251276016235e-01 -2.913044020533561707e-02 3.412692844867706299e-01 -4.558514058589935303e-02 2.164313942193984985e-01 -1.285564005374908447e-01 -1.856732219457626343e-01 -2.250344753265380859e-01 -9.401833266019821167e-02
-4.860581457614898682e-02 -2.521785497665405273e-01 -3.284143656492233276e-02 -1.657972782850265503e-01 -1.166310384869575500e-01 -3.254961594939231873e-02 -7.049328088760375977e-02 2.516165375709533691e-01 7.860083878040313721e-02 9.330846369266510010e-02 2.274762988090515137e-01 3.372892439365386963e-01 -3.075351715087890625e-01 -2.436151057481765747e-01 -1.695917248725891113e-01 -4.236322641372680664e-02 7.304481416940689087e-02 8.799225836992263794e-02 -1.350083202123641968e-01 -1.219512615352869034e-02 -6.729161739349365234e-02 -2.474606409668922424e-02 6.911837309598922729e-02 -3.776846081018447876e-02 1.530934125185012817e-01 1.031492948532104492e-01 1.479657888412475586e-01 3.446384668350219727e-01 -1.536410301923751831e-02 -3.032703399658203125e-01 -6.269691139459609985e-02 -3.794366121292114258e-01
3.350146859884262085e-02 1.340136080980300903e-01 -1.373147964477539062e-02 -6.599067896604537964e-02 3.597088456153869629e-01 -1.082611978054046631e-01 3.347667225170880556e-04 3.524605035781860352e-01 3.052825331687927246e-01 -1.057356894016265869e-01 2.663570642471313477e-01 9.381747245788574219e-02 -2.240558862686157227e-01 2.917311899363994598e-02 -1.936051696538925171e-01 2.657210081815719604e-02 1.620271941646933556e-03 1.126948893070220947e-01 -1.472691893577575684e-01 -2.158305495977401733e-01 -2.939798831939697266e-01 -4.421730712056159973e-02 6.066415458917617798e-02 3.425081819295883179e-02 1.330408751964569092e-01 1.899553984403610229e-01 -3.854458034038543701e-02 1.709676980972290039e-01 1.162171363830566406e-01 -3.594250082969665527e-01 -1.840000897645950317e-01 -4.914357513189315796e-02
[truncated: 3,275,066 more chars]
