# Supplementary material for: The Language of Innovation
Source: PLoS One. 2020 Apr 30;15(4):e0230107. doi: 10.1371/journal.pone.0230107 (PMC7194493; doi:10.1371/journal.pone.0230107)
Supplement: S14 File — (GZ) [file pone.0230107.s014.tar.gz › 1992-1996/V2Run_29_VS_4500_embeddings1992-1996ED32.txt]

-1.042194142937660217e-01 -6.395699083805084229e-02 -1.567498594522476196e-01 -4.607327282428741455e-02 -1.580516844987869263e-01 -3.925328329205513000e-02 5.156087279319763184e-01 2.364394515752792358e-01 -4.921289626508951187e-03 -2.070659548044204712e-01 1.693659275770187378e-01 -3.131930530071258545e-02 2.639848291873931885e-01 -2.263773977756500244e-01 6.544252485036849976e-02 1.478704959154129028e-01 -5.208880826830863953e-02 -5.587984621524810791e-02 -1.307222843170166016e-01 -1.724567860364913940e-01 2.120297402143478394e-01 1.013392433524131775e-01 3.388703614473342896e-02 -9.287681430578231812e-02 -2.040777802467346191e-01 -1.747151762247085571e-01 -3.033955022692680359e-02 -1.304266750812530518e-01 -7.290500216186046600e-03 3.832254409790039062e-01 1.887630522251129150e-01 -1.052935793995857239e-02
-1.147270426154136658e-01 1.545531395822763443e-02 1.535823792219161987e-01 -2.729911506175994873e-01 -2.354086749255657196e-02 1.022848337888717651e-01 3.372505605220794678e-01 1.297203600406646729e-01 -3.345374390482902527e-02 -1.132870540022850037e-01 2.675949037075042725e-01 1.375335156917572021e-01 2.846692502498626709e-01 -4.762414991855621338e-01 -2.270203083753585815e-01 -1.342108752578496933e-02 -3.268993496894836426e-01 -9.074329398572444916e-03 -2.886076981667429209e-04 1.031631231307983398e-02 1.141577363014221191e-01 -1.045187786221504211e-01 2.443341352045536041e-02 6.106606870889663696e-02 1.380269229412078857e-01 -1.467217057943344116e-01 1.167951617389917374e-03 -1.411385238170623779e-01 -1.757915318012237549e-01 1.967033930122852325e-02 -9.523617476224899292e-02 -2.160438150167465210e-01
-1.958653926849365234e-01 -1.120067536830902100e-01 -6.314096599817276001e-02 -2.102962136268615723e-01 -2.590624615550041199e-02 2.306423634290695190e-01 2.016082257032394409e-01 4.697088152170181274e-03 -1.867739949375391006e-03 -2.354417890310287476e-01 -3.832446038722991943e-02 3.163641393184661865e-01 8.532783389091491699e-02 -3.944358229637145996e-01 6.269515305757522583e-02 2.644639462232589722e-03 -7.755386084318161011e-02 -2.277940064668655396e-01 1.089201197028160095e-01 -1.381595432758331299e-01 1.101863011717796326e-02 -2.541603446006774902e-01 -1.832142472267150879e-01 -3.475399911403656006e-01 5.578071251511573792e-02 -1.530809849500656128e-01 3.976589813828468323e-02 -2.134369611740112305e-01 -2.287970669567584991e-02 2.746015489101409912e-01 1.397159397602081299e-01 7.413952052593231201e-02
-1.547098755836486816e-01 5.782436951994895935e-02 -2.697802335023880005e-02 5.059434566646814346e-03 -3.541539907455444336e-01 1.930810809135437012e-01 3.686758279800415039e-01 2.188409268856048584e-01 -1.532559283077716827e-02 -2.134658843278884888e-01 1.379744261503219604e-01 8.029495179653167725e-02 8.190392702817916870e-02 -4.249443709850311279e-01 1.520633250474929810e-01 2.186847291886806488e-02 2.223938256502151489e-01 -5.812996253371238708e-02 -1.697622425854206085e-02 -2.140218317508697510e-01 6.191608682274818420e-02 -2.139283865690231323e-01 -2.205899059772491455e-01 5.025748908519744873e-02 1.292492896318435669e-01 -2.587573975324630737e-02 -9.593019634485244751e-02 -2.421576976776123047e-01 7.919165305793285370e-03 1.986084431409835815e-01 4.171413928270339966e-02 -1.307389289140701294e-01
-1.372757852077484131e-01 5.126093700528144836e-02 2.020428478717803955e-01 1.094653680920600891e-01 -1.522239595651626587e-01 2.803163230419158936e-01 2.133047729730606079e-01 1.961706578731536865e-01 -2.715479731559753418e-01 4.512184858322143555e-02 1.554907411336898804e-01 2.741963602602481842e-02 1.146323531866073608e-01 -2.691255211830139160e-01 -2.383988350629806519e-01 6.113256886601448059e-02 6.725159287452697754e-02 -9.012863785028457642e-02 1.893375068902969360e-01 -2.867705225944519043e-01 -5.268007144331932068e-02 -1.562975347042083740e-01 -3.124909698963165283e-01 6.150723621249198914e-02 -1.364318281412124634e-01 -1.153517439961433411e-01 1.988652907311916351e-02 7.388716191053390503e-02 1.874894797801971436e-01 3.776279985904693604e-01 -4.397063702344894409e-02 -1.277334988117218018e-01
1.657412052154541016e-01 -5.238021165132522583e-02 -2.767096646130084991e-02 -8.611764013767242432e-02 -2.353793941438198090e-02 9.497000277042388916e-02 1.331716924905776978e-01 1.426109820604324341e-01 4.316815733909606934e-02 -5.475600957870483398e-01 7.309289276599884033e-02 1.621093899011611938e-01 2.474488168954849243e-01 -8.031790703535079956e-02 -1.004421263933181763e-01 7.187688350677490234e-02 -1.356111615896224976e-01 -1.691918969154357910e-01 -7.544304430484771729e-02 -5.445710383355617523e-03 3.058855533599853516e-01 3.197313249111175537e-01 -6.783775240182876587e-02 9.220380336046218872e-02 -3.280732035636901855e-01 -2.598063051700592041e-01 3.189082443714141846e-02 7.041955739259719849e-02 1.313006281852722168e-01 1.501981616020202637e-01 -1.455868501216173172e-02 1.223121955990791321e-01
-1.014057919383049011e-01 -2.659586630761623383e-02 -9.361993521451950073e-02 1.504197280155494809e-04 -8.752139657735824585e-02 1.614902615547180176e-01 3.847881555557250977e-01 1.767177283763885498e-01 -5.785612016916275024e-02 -1.638857722282409668e-01 1.869534552097320557e-01 1.825121641159057617e-01 1.806654930114746094e-01 -3.801960945129394531e-01 -6.307281553745269775e-02 -2.568266987800598145e-01 -1.731996685266494751e-01 -4.317399114370346069e-02 1.247428879141807556e-01 -1.177973225712776184e-01 1.387396454811096191e-01 -1.728546917438507080e-01 1.090085208415985107e-01 -2.816302143037319183e-02 -2.070641815662384033e-01 1.889400631189346313e-01 2.087755352258682251e-01 2.027478218078613281e-01 -5.500625702552497387e-04 3.169544935226440430e-01 -3.535233065485954285e-02 1.831357330083847046e-01
-1.491834670305252075e-01 -1.785501241683959961e-01 1.237164065241813660e-01 -1.523208767175674438e-01 -2.363036870956420898e-01 1.802445799112319946e-01 2.374264895915985107e-01 1.254907995462417603e-01 1.489172577857971191e-01 -5.245895683765411377e-02 6.580676883459091187e-02 2.417791783809661865e-01 1.676263511180877686e-01 -3.727616965770721436e-01 -6.315303593873977661e-02 4.926351830363273621e-02 1.661220937967300415e-02 7.336590439081192017e-02 1.153022348880767822e-01 -4.424716904759407043e-02 -1.772285997867584229e-01 -1.129763349890708923e-01 -2.692306227982044220e-02 9.185766428709030151e-02 -1.910378597676753998e-02 -5.004597827792167664e-02 -1.070289909839630127e-01 -3.490414023399353027e-01 3.106172382831573486e-01 3.982128202915191650e-01 1.357763409614562988e-01 -4.283986240625381470e-02
4.481086134910583496e-02 -1.658106744289398193e-01 5.099419131875038147e-02 -2.980097532272338867e-01 -8.232323825359344482e-02 9.192810952663421631e-02 4.209156334400177002e-01 4.126198887825012207e-01 -1.015458405017852783e-01 -1.708461195230484009e-01 -3.245390206575393677e-02 3.036288917064666748e-01 1.504548341035842896e-01 -3.191915750503540039e-01 -1.516215503215789795e-01 1.080074161291122437e-01 -1.811146438121795654e-01 -2.319478057324886322e-02 5.518977995961904526e-03 2.542569860816001892e-02 5.186630785465240479e-02 -5.552574992179870605e-03 1.111697703599929810e-01 -5.069759115576744080e-02 -9.472791105508804321e-02 2.801929414272308350e-01 -1.475293003022670746e-02 1.458327770233154297e-01 1.073614284396171570e-01 1.423440575599670410e-01 1.690368950366973877e-01 -5.934625491499900818e-02
-6.322934478521347046e-02 -1.296018064022064209e-01 -4.952982440590858459e-02 -3.113109171390533447e-01 -1.639462858438491821e-01 2.749985754489898682e-01 3.590402901172637939e-01 1.846866160631179810e-01 9.755443036556243896e-02 8.279592543840408325e-02 -1.011923998594284058e-01 1.163046136498451233e-01 1.682510673999786377e-01 -2.522073090076446533e-01 -2.723179757595062256e-01 7.106904685497283936e-02 -2.147283852100372314e-01 -3.027988225221633911e-02 -1.975392252206802368e-01 -1.355201452970504761e-01 1.977690458297729492e-01 -2.258016169071197510e-02 -1.792618185281753540e-01 -1.590991914272308350e-01 1.980932801961898804e-01 -1.554809808731079102e-01 7.251816242933273315e-02 7.306249439716339111e-02 9.927378594875335693e-02 1.454404890537261963e-01 -1.203624233603477478e-01 -2.864654362201690674e-01
-5.601644515991210938e-02 -7.171392440795898438e-02 -1.477913707494735718e-01 -1.308727711439132690e-01 -1.579701751470565796e-01 3.319511115550994873e-01 3.152678310871124268e-01 2.876262068748474121e-01 -1.147136837244033813e-01 -2.406748682260513306e-01 1.482506096363067627e-01 -5.457035452127456665e-02 2.395387887954711914e-01 -2.781443893909454346e-01 -2.647859454154968262e-01 -1.060852408409118652e-02 -2.444625832140445709e-02 6.899097468703985214e-03 -1.899543851613998413e-01 -2.063362486660480499e-02 2.248507440090179443e-01 -1.399359405040740967e-01 9.940136224031448364e-02 -1.817032247781753540e-01 1.113955378532409668e-01 -6.425762921571731567e-02 -5.036897584795951843e-02 3.438531160354614258e-01 1.132951155304908752e-01 7.649111002683639526e-02 -1.567831486463546753e-01 -6.087486445903778076e-02
-3.535929322242736816e-01 2.376417629420757294e-02 -2.080263197422027588e-01 1.023821625858545303e-02 -3.173238337039947510e-01 1.112753078341484070e-01 3.303956091403961182e-01 4.292977601289749146e-02 -2.019165642559528351e-02 -1.454547792673110962e-01 1.298480182886123657e-01 -2.153764478862285614e-02 3.299917876720428467e-01 -3.722790479660034180e-01 -1.686338149011135101e-02 7.799523323774337769e-02 -9.560260176658630371e-02 3.715674579143524170e-02 8.686508238315582275e-02 -5.236321315169334412e-02 4.703679308295249939e-02 -5.945466086268424988e-02 1.892945468425750732e-01 -1.770396530628204346e-01 -9.133180230855941772e-02 9.087228775024414062e-02 -1.671810895204544067e-01 -8.440236747264862061e-02 2.812961935997009277e-01 2.794574797153472900e-01 9.711480140686035156e-02 4.631492868065834045e-02
1.890877634286880493e-02 -3.047535568475723267e-02 3.333961963653564453e-02 -2.091891504824161530e-02 -1.882947534322738647e-01 -3.189057856798171997e-02 2.492427825927734375e-01 1.584157347679138184e-01 -9.966067969799041748e-02 -2.981550693511962891e-01 -1.980815082788467407e-01 1.683276146650314331e-01 8.141650259494781494e-02 -2.376973628997802734e-01 -1.191922370344400406e-02 -1.000569760799407959e-01 -7.066519558429718018e-02 -2.673679590225219727e-01 2.426283210515975952e-01 -5.249170586466789246e-02 1.912786066532135010e-01 -3.080030381679534912e-01 -1.056644245982170105e-01 -5.388911813497543335e-02 5.237320065498352051e-02 2.546864748001098633e-01 -6.044568866491317749e-02 -2.769128978252410889e-01 1.014202311635017395e-01 2.707379460334777832e-01 3.290047943592071533e-01 -1.019642278552055359e-01
-1.503919959068298340e-01 -2.809532284736633301e-01 1.100491955876350403e-01 -2.986371219158172607e-01 -2.201157212257385254e-01 6.500516086816787720e-02 3.213656246662139893e-01 3.252089321613311768e-01 1.535263359546661377e-01 -2.933483719825744629e-01 8.640763908624649048e-02 2.032673954963684082e-01 2.029010802507400513e-01 -1.048501655459403992e-01 -2.528645098209381104e-01 5.794394388794898987e-02 -8.402238041162490845e-02 -1.303430348634719849e-01 1.220979541540145874e-01 2.392744719982147217e-01 9.424408525228500366e-02 -8.132494240999221802e-02 3.816818445920944214e-02 -2.391288802027702332e-02 1.242199260741472244e-02 5.570888891816139221e-02 -2.956098616123199463e-01 3.643302619457244873e-02 1.959198340773582458e-02 1.612019240856170654e-01 -2.463765256106853485e-02 1.577676832675933838e-01
1.062716096639633179e-01 -3.656742572784423828e-01 1.200864091515541077e-01 -6.088798120617866516e-02 -3.608720004558563232e-01 1.696519106626510620e-01 1.445074528455734253e-01 1.377377063035964966e-01 -7.437597960233688354e-02 -2.189344167709350586e-01 2.362361997365951538e-01 1.480766534805297852e-01 2.537147700786590576e-01 -2.995928227901458740e-01 2.545323595404624939e-02 1.685195863246917725e-01 2.409948557615280151e-01 -6.538306921720504761e-02 9.667988866567611694e-02 -8.578043431043624878e-02 1.858505457639694214e-01 -2.939626276493072510e-01 -8.454078435897827148e-02 9.366154670715332031e-03 -8.698184788227081299e-02 -7.037514448165893555e-02 3.868383914232254028e-02 5.467755254358053207e-03 1.379205882549285889e-01 1.451525092124938965e-01 2.693331241607666016e-02 -2.480209022760391235e-01
-2.117102444171905518e-01 6.036850390955805779e-04 -1.835684925317764282e-01 9.084970504045486450e-02 -9.820298291742801666e-03 -1.748955994844436646e-01 7.848422974348068237e-02 2.862666249275207520e-01 1.163992732763290405e-01 -1.931000351905822754e-01 1.446368694305419922e-01 -6.867370009422302246e-02 3.229533433914184570e-01 -1.821512132883071899e-01 -1.706112176179885864e-01 1.084603443741798401e-01 -4.609308838844299316e-01 -5.921661853790283203e-02 -1.473101377487182617e-01 -1.250077784061431885e-01 2.895040810108184814e-01 2.795789390802383423e-02 9.147175401449203491e-02 1.877305209636688232e-01 -4.123421385884284973e-02 -1.563810259103775024e-01 -1.643008142709732056e-01 -3.399242088198661804e-02 -4.369043931365013123e-02 2.699241638183593750e-01 1.703410148620605469e-01 -5.224008113145828247e-03
-1.483865976333618164e-01 -1.505393385887145996e-01 -1.066477298736572266e-01 -2.175231575965881348e-01 -1.284906566143035889e-01 1.055403500795364380e-01 4.343352913856506348e-01 -8.415500074625015259e-02 -3.011801280081272125e-02 -2.663657665252685547e-01 -4.414627328515052795e-02 -7.551017682999372482e-03 1.734025925397872925e-01 -3.361653387546539307e-01 -1.065638363361358643e-01 3.481056308373808861e-03 2.353360056877136230e-01 -5.551556125283241272e-02 1.866082102060317993e-02 5.196801200509071350e-02 -2.877354063093662262e-02 -2.815399467945098877e-01 2.900239638984203339e-02 1.087035145610570908e-02 -1.893258281052112579e-02 9.228191338479518890e-03 -2.373369634151458740e-01 -2.357379794120788574e-01 3.340936303138732910e-01 2.540568411350250244e-01 9.836217761039733887e-02 6.476914882659912109e-02
-1.239353939890861511e-01 -2.720449566841125488e-01 5.067330226302146912e-02 -1.136958822607994080e-01 -2.303567528724670410e-01 1.522889584302902222e-01 3.225548863410949707e-01 -9.812748432159423828e-02 -1.352002918720245361e-01 -7.450441271066665649e-02 6.206298712641000748e-04 1.013845503330230713e-01 1.025815308094024658e-01 8.479776233434677124e-02 -1.424593925476074219e-01 -1.120949089527130127e-01 1.203637477010488510e-02 7.251317054033279419e-02 -1.279251724481582642e-01 -1.159194186329841614e-01 9.240456670522689819e-02 -1.212473511695861816e-01 -1.456065028905868530e-01 -1.931022107601165771e-01 1.511118561029434204e-01 -1.924664378166198730e-01 3.066405653953552246e-01 -2.191997617483139038e-01 -1.203921809792518616e-01 5.246480107307434082e-01 9.547485411167144775e-02 5.265333503484725952e-02
-1.956302672624588013e-01 -2.013568431138992310e-01 -2.323463708162307739e-01 -7.572571188211441040e-02 -1.615804135799407959e-01 -7.871589064598083496e-02 3.596435487270355225e-01 1.914866119623184204e-01 -2.022177278995513916e-01 4.434243217110633850e-02 -1.706701964139938354e-01 6.034393608570098877e-02 2.706326246261596680e-01 -3.206851780414581299e-01 -1.088184304535388947e-02 1.352452933788299561e-01 -5.329368263483047485e-02 -5.923939868807792664e-02 1.991863846778869629e-01 -1.264043599367141724e-01 1.445596814155578613e-01 -1.601170897483825684e-01 -7.156628370285034180e-02 1.078798919916152954e-01 -9.873428940773010254e-02 9.359569847583770752e-02 -8.821321278810501099e-02 -1.415118873119354248e-01 1.353330314159393311e-01 3.124777078628540039e-01 3.017570078372955322e-01 -1.200135275721549988e-01
-2.631017267704010010e-01 -3.142688572406768799e-01 -1.643348671495914459e-02 -1.487329453229904175e-01 1.771404892206192017e-01 1.197936162352561951e-01 4.164316654205322266e-01 2.287587076425552368e-01 1.926741003990173340e-01 -1.769381314516067505e-01 1.894934624433517456e-01 -9.132898598909378052e-02 1.385756134986877441e-01 -2.183849960565567017e-01 -1.152906492352485657e-01 1.461685262620449066e-02 -5.646038427948951721e-02 -2.423409372568130493e-02 -2.562153637409210205e-01 -4.633804038166999817e-02 1.245552450418472290e-01 -1.091501936316490173e-01 1.276323497295379639e-01 -9.630081057548522949e-02 1.033788770437240601e-01 3.770473413169384003e-03 1.470774114131927490e-01 6.952596455812454224e-02 8.381161093711853027e-02 3.123560547828674316e-01 4.512753710150718689e-02 -2.769683003425598145e-01
5.676251277327537537e-02 1.088831350207328796e-01 -1.850739419460296631e-01 -2.607604302465915680e-02 2.981216460466384888e-02 1.254898607730865479e-01 3.185009658336639404e-01 -9.204040467739105225e-02 -1.554699838161468506e-01 -1.770975291728973389e-01 -1.940834335982799530e-02 6.615644693374633789e-02 2.693000994622707367e-02 -4.053187668323516846e-01 -1.382696330547332764e-01 -1.697188764810562134e-01 -1.468175798654556274e-01 -2.105128020048141479e-01 -9.448771923780441284e-02 -3.265503048896789551e-02 -1.395331919193267822e-01 -2.031084001064300537e-01 -7.061740010976791382e-02 6.169996410608291626e-02 -8.933081477880477905e-02 1.048485189676284790e-01 -1.836007237434387207e-01 -2.963971495628356934e-01 3.428289592266082764e-01 3.263385593891143799e-01 1.469775587320327759e-01 -1.366529762744903564e-01
7.947621494531631470e-02 4.981203004717826843e-02 -2.673981189727783203e-01 -1.014386117458343506e-01 -2.804182469844818115e-01 -6.034414400346577168e-04 5.971176922321319580e-02 -1.201329529285430908e-01 6.409093737602233887e-02 -2.873692214488983154e-01 2.501623034477233887e-01 1.953654140233993530e-01 2.775291800498962402e-01 -1.690456420183181763e-01 -1.652413755655288696e-01 -5.962665379047393799e-02 -2.668385505676269531e-01 -1.885150671005249023e-01 -3.479231595993041992e-01 -6.947827339172363281e-02 1.817118376493453979e-01 7.041829079389572144e-02 6.285156309604644775e-02 4.942738264799118042e-02 -6.049857288599014282e-02 -1.986950188875198364e-01 -8.997948467731475830e-02 -2.375142723321914673e-01 7.704494148492813110e-02 3.045963943004608154e-01 -4.634000943042337894e-04 -7.435148954391479492e-02
-1.848899126052856445e-01 2.013836801052093506e-01 -7.176408916711807251e-02 -5.920439958572387695e-02 -3.528285399079322815e-02 -7.420001551508903503e-03 8.665265142917633057e-02 2.959529757499694824e-01 -1.799634248018264771e-01 -2.083729207515716553e-01 8.877538144588470459e-02 2.889414131641387939e-01 1.209253743290901184e-01 2.635671794414520264e-01 -1.707453876733779907e-01 1.247073188424110413e-01 1.110502704977989197e-01 5.626755952835083008e-02 -6.722820550203323364e-02 -8.419465273618698120e-02 2.405048310756683350e-01 -1.204113587737083435e-01 -3.328419625759124756e-01 -3.155200481414794922e-01 -5.348393321037292480e-02 -1.385646313428878784e-01 -1.573528200387954712e-01 -5.080210044980049133e-02 1.214855909347534180e-01 3.572538197040557861e-01 -1.130487173795700073e-01 9.940995275974273682e-02
2.614891529083251953e-01 5.180956423282623291e-02 2.031744867563247681e-01 -6.596858799457550049e-02 -1.193885505199432373e-01 -6.011123955249786377e-02 1.679025143384933472e-01 1.718735843896865845e-01 1.936311572790145874e-01 -1.921608150005340576e-01 -7.846324890851974487e-02 2.621896266937255859e-01 5.778396502137184143e-02 -8.716151863336563110e-02 -2.534046173095703125e-01 1.977343857288360596e-01 -1.484715193510055542e-01 -3.481803238391876221e-01 -2.818530201911926270e-01 -1.908708512783050537e-01 1.435328722000122070e-01 2.076712995767593384e-01 -9.564320743083953857e-02 8.024925738573074341e-02 4.553020745515823364e-02 -2.612212896347045898e-01 -5.939444899559020996e-02 4.559892788529396057e-02 6.903544533997774124e-03 3.560671508312225342e-01 -4.011519253253936768e-02 -3.634652495384216309e-02
9.227945655584335327e-02 2.287916094064712524e-02 2.199371904134750366e-01 9.735431522130966187e-02 -2.663119137287139893e-01 -1.746983081102371216e-02 4.492501616477966309e-01 3.103053569793701172e-02 -1.859892457723617554e-01 1.425099521875381470e-01 1.913188993930816650e-01 1.962441354990005493e-01 1.183135509490966797e-01 -2.527810633182525635e-01 -1.147228553891181946e-01 1.245258897542953491e-01 -3.632269427180290222e-02 -1.249114200472831726e-01 1.023992449045181274e-01 -2.426009625196456909e-01 -5.839022248983383179e-02 -2.606319189071655273e-01 -1.605207771062850952e-01 -1.260841637849807739e-02 1.044446676969528198e-01 3.071778453886508942e-02 1.260544657707214355e-01 -2.483627758920192719e-02 1.795109510421752930e-01 3.477883636951446533e-01 2.138024121522903442e-01 -1.083336174488067627e-01
-7.196500897407531738e-02 7.252336479723453522e-03 -4.293975234031677246e-02 1.685856878757476807e-01 1.851629465818405151e-01 -1.040929183363914490e-01 4.058665633201599121e-01 5.440359190106391907e-02 -1.058896332979202271e-01 -5.083325877785682678e-02 -1.152205318212509155e-01 8.174095302820205688e-02 6.501082330942153931e-02 -1.166122928261756897e-01 -3.052625954151153564e-01 4.419496981427073479e-04 -3.056612610816955566e-02 -1.148835867643356323e-01 -1.279249340295791626e-01 -4.999070242047309875e-02 2.401957362890243530e-01 -7.412374019622802734e-02 3.428597748279571533e-01 -2.327971756458282471e-01 1.025816351175308228e-01 -9.317083656787872314e-02 3.329414501786231995e-02 -4.464558064937591553e-01 -1.539368778467178345e-01 2.976455390453338623e-01 8.404582738876342773e-02 -3.310224507004022598e-03
1.050714626908302307e-01 -1.425006091594696045e-01 1.613081991672515869e-01 -3.943558037281036377e-02 -2.075797319412231445e-01 2.331450730562210083e-01 3.350588977336883545e-01 2.280933856964111328e-01 -4.440404102206230164e-02 -1.522921919822692871e-01 2.264396846294403076e-01 -1.940009593963623047e-01 5.120518617331981659e-04 -1.658212393522262573e-01 -2.798499464988708496e-01 -8.454994298517704010e-03 -1.139496713876724243e-01 -1.622768491506576538e-01 -8.512311428785324097e-02 5.231465771794319153e-02 1.030255332589149475e-01 1.382595151662826538e-01 7.226059585809707642e-02 6.561516225337982178e-02 3.304439038038253784e-02 -1.308759152889251709e-01 1.759066730737686157e-01 -3.844105824828147888e-02 -1.924535781145095825e-01 5.308622121810913086e-01 -3.608299046754837036e-02 -5.157628562301397324e-03
-1.641356199979782104e-01 -2.377485781908035278e-01 -7.501582149416208267e-03 -9.618596732616424561e-02 -8.193026483058929443e-02 -7.116926461458206177e-02 3.866726160049438477e-01 2.757509648799896240e-01 5.395108368247747421e-03 -1.176324635744094849e-01 1.945375800132751465e-01 1.824386119842529297e-01 3.024694323539733887e-01 -1.911277621984481812e-01 -2.223345935344696045e-01 -5.123497918248176575e-02 8.961199969053268433e-02 2.096261233091354370e-01 1.654060035943984985e-01 -2.109390646219253540e-01 2.187643945217132568e-01 5.773378908634185791e-02 -1.359163373708724976e-01 -1.573073416948318481e-01 6.009105965495109558e-02 -6.151899322867393494e-02 -2.025459893047809601e-02 1.845281720161437988e-01 2.758828736841678619e-02 2.498401552438735962e-01 -2.366944253444671631e-01 1.597656607627868652e-01
1.098218485713005066e-01 1.109152566641569138e-02 -1.792851090431213379e-01 8.421741425991058350e-03 -1.320116966962814331e-01 -1.150120273232460022e-01 2.947137653827667236e-01 -4.907584935426712036e-02 1.538757979869842529e-01 -4.461173713207244873e-01 1.314475685358047485e-01 2.016447335481643677e-01 3.782233297824859619e-01 1.024526134133338928e-01 -6.903236731886863708e-03 1.363386064767837524e-01 -2.707160711288452148e-01 -1.529523283243179321e-01 -7.330382615327835083e-02 -5.499320849776268005e-02 -3.728291718289256096e-03 2.581052482128143311e-01 7.753782719373703003e-02 4.214965179562568665e-02 -1.343023627996444702e-01 -2.511145472526550293e-01 -9.701891988515853882e-02 -8.502114564180374146e-03 -6.613131612539291382e-02 3.236718475818634033e-01 5.312325805425643921e-02 2.863684296607971191e-02
1.215166226029396057e-01 -8.741902559995651245e-02 -1.970354467630386353e-01 -4.862754046916961670e-02 -2.863073945045471191e-01 -1.188689917325973511e-01 1.816482841968536377e-01 1.295397430658340454e-01 1.032378897070884705e-01 -3.895831108093261719e-01 9.647701680660247803e-02 1.985916495323181152e-01 3.082145452499389648e-01 8.568957448005676270e-02 -1.973396539688110352e-01 -8.495125919580459595e-02 -2.231167554855346680e-01 4.120647907257080078e-02 -2.518418729305267334e-01 -1.747175492346286774e-02 9.859030693769454956e-02 4.756174236536026001e-02 1.717180758714675903e-01 1.026940867304801941e-01 -1.479062288999557495e-01 -1.754183322191238403e-01 -1.737364083528518677e-01 -7.827717810869216919e-02 1.670893281698226929e-01 2.850657105445861816e-01 -4.100397601723670959e-02 2.525893449783325195e-01
1.215578317642211914e-01 -8.036769926548004150e-02 2.384111285209655762e-02 -4.969610273838043213e-02 1.351713854819536209e-02 -7.417497038841247559e-02 8.393312990665435791e-02 3.179469704627990723e-01 -1.469167619943618774e-01 -2.423349767923355103e-01 8.233834803104400635e-02 5.598388612270355225e-02 1.098276004195213318e-01 -3.802522718906402588e-01 -2.348342090845108032e-01 -4.818791896104812622e-02 -1.098495125770568848e-01 -2.621821463108062744e-01 1.613276600837707520e-01 1.649524122476577759e-01 1.878699362277984619e-01 -1.998598426580429077e-01 8.187392354011535645e-02 -2.029893174767494202e-02 2.229157090187072754e-01 -1.223365813493728638e-01 4.297290444374084473e-01 -1.348593272268772125e-02 1.143981739878654480e-01 2.375865727663040161e-01 1.461775880306959152e-02 -1.480131745338439941e-01
-6.904531270265579224e-02 -3.348427414894104004e-01 3.039846010506153107e-02 1.173995509743690491e-01 4.439419135451316833e-04 2.617988586425781250e-01 3.561837375164031982e-01 1.305259615182876587e-01 3.563782945275306702e-02 4.704472143203020096e-03 1.445484757423400879e-01 2.274918109178543091e-01 5.116677656769752502e-02 -2.513064742088317871e-01 -3.455598950386047363e-01 -4.070474579930305481e-02 -1.897944509983062744e-02 -3.738918900489807129e-01 1.466001868247985840e-01 -2.776421606540679932e-02 1.736493259668350220e-01 1.070361025631427765e-02 -7.975237816572189331e-02 1.103967279195785522e-01 1.800024807453155518e-01 7.031734101474285126e-03 -1.448359340429306030e-01 -1.751008033752441406e-01 5.379038676619529724e-02 2.077766060829162598e-01 -1.897828131914138794e-01 1.333366185426712036e-01
-2.527394294738769531e-01 -6.597717106342315674e-02 -5.025075003504753113e-02 -1.539731919765472412e-01 -2.649473249912261963e-01 3.264896571636199951e-01 2.699600458145141602e-01 1.386977583169937134e-01 -2.407705932855606079e-01 -1.878201812505722046e-01 -1.399505585432052612e-01 -1.565413326025009155e-01 1.580427885055541992e-01 -3.263327181339263916e-01 -7.350055873394012451e-02 5.218713730573654175e-02 -1.601527035236358643e-01 5.791874229907989502e-02 1.902102492749691010e-02 -5.418857187032699585e-02 -9.554285556077957153e-02 -1.042751371860504150e-01 -5.859120562672615051e-02 -2.718382515013217926e-02 -1.242713779211044312e-01 1.378666330128908157e-02 -1.061805710196495056e-01 -1.950372606515884399e-01 2.911704182624816895e-01 3.386570811271667480e-01 1.969640851020812988e-01 -2.821316942572593689e-03
-2.125415652990341187e-01 -1.836397051811218262e-01 -6.866892427206039429e-02 -1.120300516486167908e-01 -7.522003352642059326e-02 2.688464522361755371e-02 3.414667844772338867e-01 2.125952094793319702e-01 2.414907068014144897e-01 -1.902565807104110718e-01 -1.004701852798461914e-01 5.144890025258064270e-02 2.329820394515991211e-01 -1.972748339176177979e-01 -4.142193198204040527e-01 -5.450602248311042786e-02 -2.963624894618988037e-01 5.103308707475662231e-02 -3.476772457361221313e-02 1.151264905929565430e-01 -1.946021467447280884e-01 -3.278279602527618408e-01 -1.810941398143768311e-01 -5.964817851781845093e-02 7.728118449449539185e-02 4.567772150039672852e-02 -1.447417885065078735e-01 -5.527197569608688354e-02 1.324551105499267578e-01 1.527793407440185547e-01 3.063369728624820709e-02 1.325419731438159943e-02
-2.112084180116653442e-01 -2.355089634656906128e-01 -2.256671339273452759e-01 2.499272078275680542e-01 -1.746786236763000488e-01 1.739191114902496338e-01 2.387465238571166992e-01 2.115753442049026489e-01 7.595346868038177490e-02 -1.912337914109230042e-02 3.240117430686950684e-02 2.593874037265777588e-01 5.725182890892028809e-01 -1.923526227474212646e-01 1.106395795941352844e-01 -5.263110995292663574e-02 -2.585376799106597900e-01 -3.823085129261016846e-02 -3.575637564063072205e-02 -6.219358369708061218e-02 6.036324799060821533e-02 3.970075771212577820e-02 -1.009442657232284546e-01 1.290298849344253540e-01 1.169526390731334686e-02 -7.137342542409896851e-02 -7.558031938970088959e-03 -1.833440810441970825e-01 1.055624485015869141e-01 8.195845037698745728e-02 8.488975465297698975e-02 1.674299873411655426e-02
6.091192364692687988e-02 3.590975701808929443e-02 -1.197341233491897583e-01 -3.211787343025207520e-01 -1.906896978616714478e-01 1.700867265462875366e-01 2.733407914638519287e-01 4.658356681466102600e-02 -1.495862156152725220e-01 -1.545661687850952148e-01 -2.871537022292613983e-02 -7.268460839986801147e-02 3.379423916339874268e-01 -3.502884209156036377e-01 -1.470733135938644409e-01 -3.239381685853004456e-02 -7.648734748363494873e-02 1.176213962025940418e-03 4.206514731049537659e-02 -7.908753305673599243e-02 -1.835212856531143188e-01 -1.280171126127243042e-01 1.223588660359382629e-01 4.212993755936622620e-02 -1.878800918348133564e-03 1.052424311637878418e-01 -2.958537340164184570e-01 -2.289429605007171631e-01 2.851747274398803711e-01 2.796951234340667725e-01 1.352912038564682007e-01 -1.174608096480369568e-01
1.983330585062503815e-02 1.053663417696952820e-01 -3.601373359560966492e-02 -3.080088086426258087e-02 2.993231080472469330e-02 -4.653100669384002686e-02 3.284761905670166016e-01 2.193468064069747925e-01 2.654288113117218018e-01 -2.571038305759429932e-01 -7.389208674430847168e-02 8.216058462858200073e-02 -6.835974752902984619e-02 -5.025881528854370117e-01 -2.521884441375732422e-01 -1.468120664358139038e-01 -3.032714314758777618e-02 -1.919571608304977417e-01 -9.743481129407882690e-02 -1.536917984485626221e-01 -6.714002043008804321e-02 -3.728722408413887024e-02 1.378352288156747818e-02 -2.591514289379119873e-01 9.077258408069610596e-02 1.112744212150573730e-02 -1.486604064702987671e-01 -1.783270239830017090e-01 1.809772402048110962e-01 2.808778882026672363e-01 1.060926839709281921e-01 -8.190356940031051636e-02
-7.727906852960586548e-02 -7.395704835653305054e-02 -2.708615548908710480e-02 -3.224969804286956787e-01 -1.429342478513717651e-01 2.713220119476318359e-01 2.069009244441986084e-01 5.833131447434425354e-02 1.271194070577621460e-01 -4.272145628929138184e-01 9.500888176262378693e-03 -6.008088216185569763e-02 1.292410492897033691e-01 -3.233290016651153564e-01 -1.567058265209197998e-01 1.907619461417198181e-02 -1.075012832880020142e-01 4.684792086482048035e-02 1.156622469425201416e-01 1.380232125520706177e-01 -2.950194058939814568e-03 -2.102604508399963379e-01 -6.427225470542907715e-02 4.311772063374519348e-02 -8.633101731538772583e-02 4.915200918912887573e-02 -2.606710977852344513e-02 -1.969981938600540161e-01 3.078077137470245361e-01 2.626105248928070068e-01 2.827868163585662842e-01 -7.486084103584289551e-02
-2.105355113744735718e-01 -2.235925048589706421e-01 8.280318230390548706e-02 -4.027413204312324524e-02 -1.841441728174686432e-02 1.954774856567382812e-01 5.271122455596923828e-01 2.794809937477111816e-01 1.296969037503004074e-02 -1.871726661920547485e-01 -2.341920509934425354e-02 -1.163960471749305725e-01 8.845786750316619873e-02 1.394245773553848267e-01 -2.235053777694702148e-01 -1.529219299554824829e-01 -6.678916513919830322e-02 6.034864857792854309e-02 2.204362116754055023e-02 2.011833898723125458e-02 -6.574624218046665192e-03 2.105019688606262207e-01 -3.539139032363891602e-02 2.019664943218231201e-01 1.232447922229766846e-01 1.041635405272245407e-02 2.756779491901397705e-01 -9.362227469682693481e-02 3.021922707557678223e-01 1.441178023815155029e-01 1.768714338541030884e-01 -1.181859225034713745e-01
1.196366734802722931e-02 1.843802332878112793e-01 -2.150406539440155029e-01 -9.030481427907943726e-02 2.418972998857498169e-01 6.506657600402832031e-02 3.223240971565246582e-01 4.078527688980102539e-01 -5.782382935285568237e-02 -1.986904740333557129e-01 3.147798776626586914e-01 1.657176017761230469e-01 3.322065174579620361e-01 2.340299189090728760e-01 1.358551234006881714e-01 -7.220482802949845791e-04 1.294227689504623413e-01 -5.065921694040298462e-02 -1.957268416881561279e-01 7.561348378658294678e-02 -1.954005286097526550e-02 -9.032101184129714966e-02 -6.482683122158050537e-02 -4.589508101344108582e-02 1.532779037952423096e-01 -3.025713562965393066e-02 1.382226198911666870e-01 -1.726358532905578613e-01 2.092156372964382172e-02 2.132015526294708252e-01 1.462197601795196533e-01 8.208217471837997437e-02
-2.632940411567687988e-01 -2.370409816503524780e-01 -4.899585247039794922e-02 1.475367993116378784e-01 -7.605854421854019165e-02 -1.154730021953582764e-01 4.044065773487091064e-01 2.296722307801246643e-02 2.311274595558643341e-02 -1.582585871219635010e-01 -8.380206301808357239e-03 -9.344052523374557495e-02 4.290494620800018311e-01 -1.936169713735580444e-01 -3.534481674432754517e-02 4.372515249997377396e-03 -2.101666480302810669e-01 -1.993824094533920288e-01 2.317909747362136841e-01 -1.787200421094894409e-01 1.799509227275848389e-01 -5.956762656569480896e-02 -2.042341828346252441e-01 -1.053250804543495178e-01 1.167688239365816116e-02 2.198073267936706543e-01 -5.297772586345672607e-02 -1.267591118812561035e-01 -1.007199808955192566e-01 1.135163083672523499e-01 2.464776486158370972e-01 -2.176547609269618988e-02
2.152833044528961182e-01 -1.287157274782657623e-02 9.280950576066970825e-02 -2.289993613958358765e-01 -3.226815462112426758e-01 -2.421764880418777466e-01 1.656717807054519653e-01 1.805871725082397461e-01 8.915089815855026245e-02 -8.171527087688446045e-02 2.303428947925567627e-01 1.122988238930702209e-01 2.169855087995529175e-01 6.346327066421508789e-02 -1.202596575021743774e-01 3.123050788417458534e-03 8.391133695840835571e-02 3.685480356216430664e-02 6.600987911224365234e-02 -1.887106150388717651e-01 2.079769372940063477e-01 9.609916061162948608e-02 1.639900729060173035e-02 8.807639777660369873e-02 1.073723807930946350e-01 -5.288744568824768066e-01 -4.462874494493007660e-03 -1.186597049236297607e-01 8.039401471614837646e-02 2.973060011863708496e-01 9.445622563362121582e-02 -7.568008452653884888e-02
1.012021973729133606e-01 -1.926268935203552246e-01 -3.739551454782485962e-02 -1.062412038445472717e-01 -2.003189772367477417e-01 1.000971421599388123e-01 2.474854588508605957e-01 2.506687343120574951e-01 -2.262681256979703903e-03 -2.233089506626129150e-01 1.250196844339370728e-01 2.083963006734848022e-01 2.400315701961517334e-01 -4.334444105625152588e-01 -8.883950859308242798e-02 -9.324681758880615234e-02 3.150869451928883791e-04 -4.502753168344497681e-02 8.102223277091979980e-02 1.499320566654205322e-01 5.667541921138763428e-02 5.960167944431304932e-02 1.198204532265663147e-01 7.965554296970367432e-02 5.478936433792114258e-02 -1.439814120531082153e-01 4.220439195632934570e-01 -2.470779418945312500e-01 2.069413661956787109e-01 3.141956776380538940e-02 -1.038489118218421936e-01 1.367232501506805420e-01
1.056162267923355103e-01 5.747450888156890869e-02 5.202799290418624878e-02 5.815260857343673706e-02 -3.688058555126190186e-01 -5.646839737892150879e-02 3.865854740142822266e-01 7.210839539766311646e-02 4.930308088660240173e-02 -2.187567502260208130e-01 9.065009653568267822e-02 3.353402018547058105e-01 6.978686153888702393e-02 1.342065483331680298e-01 -2.266636639833450317e-01 4.760972410440444946e-02 -1.538821607828140259e-01 -2.427085489034652710e-01 -9.080182760953903198e-02 -1.840554550290107727e-02 2.237535119056701660e-01 3.478253483772277832e-01 -9.196431189775466919e-02 1.759891360998153687e-01 1.932140253484249115e-02 -1.261229366064071655e-01 1.042157784104347229e-01 -1.498149782419204712e-01 -5.790072679519653320e-02 1.931280195713043213e-01 1.627786010503768921e-01 1.404857784509658813e-01
-7.427055388689041138e-02 -2.307707816362380981e-02 4.939269647002220154e-02 9.489155560731887817e-02 3.009059280157089233e-02 -4.724688827991485596e-02 2.995365560054779053e-01 2.697614133358001709e-01 2.228098362684249878e-01 -3.804878294467926025e-01 -2.397081255912780762e-01 -1.156692020595073700e-02 3.073051571846008301e-02 -3.244081735610961914e-01 -1.001608818769454956e-01 -2.298316359519958496e-01 -4.756295308470726013e-02 -1.678940653800964355e-01 -1.641166508197784424e-01 2.441225759685039520e-02 -3.782576322555541992e-02 -2.087574750185012817e-01 -4.601230844855308533e-02 3.507784381508827209e-02 -1.223402023315429688e-01 5.002475529909133911e-02 -1.192539185285568237e-01 -2.453300356864929199e-01 3.004867732524871826e-01 3.236231505870819092e-01 -7.780025713145732880e-03 5.025795474648475647e-02
1.124050468206405640e-01 -2.098313570022583008e-01 1.482942104339599609e-01 1.298101432621479034e-02 -2.662577629089355469e-01 2.939599156379699707e-01 2.959269285202026367e-01 2.617365419864654541e-01 1.423441916704177856e-01 -1.902083009481430054e-01 2.289368510246276855e-01 -1.505975797772407532e-02 1.399651467800140381e-01 7.920160144567489624e-02 -6.472797691822052002e-02 -1.621962711215019226e-02 -1.357644945383071899e-01 -1.714821755886077881e-01 -1.946135163307189941e-01 9.583970904350280762e-02 7.612389326095581055e-02 -1.635145163163542747e-03 8.085015416145324707e-02 -4.314533621072769165e-02 1.270110160112380981e-01 5.999132618308067322e-02 2.803724706172943115e-01 -1.741303950548171997e-01 8.519589155912399292e-02 4.717496037483215332e-01 -2.730727568268775940e-02 9.471267461776733398e-03
2.596589922904968262e-01 8.704478293657302856e-02 -9.972235560417175293e-02 -7.193971425294876099e-02 -2.124385386705398560e-01 -2.320330590009689331e-01 1.121216565370559692e-01 9.146157652139663696e-02 2.681757509708404541e-02 -4.099293947219848633e-01 2.111394256353378296e-01 2.121101021766662598e-01 3.298665285110473633e-01 -1.633123159408569336e-01 -1.605627834796905518e-01 -9.163393825292587280e-02 -6.344559043645858765e-02 6.824333220720291138e-02 -2.952528893947601318e-01 -8.032252639532089233e-02 1.816659867763519287e-01 1.097892522811889648e-01 -7.049398869276046753e-02 -1.209712848067283630e-01 -1.471553090959787369e-02 -3.892793133854866028e-02 -3.415203988552093506e-01 -7.581369578838348389e-02 3.875895868986845016e-03 2.491893619298934937e-01 -2.691780030727386475e-02 -8.979910612106323242e-02
-1.434502303600311279e-01 9.880049526691436768e-02 5.762545019388198853e-02 -2.416633367538452148e-01 2.453741617500782013e-02 -8.508939296007156372e-02 2.995686531066894531e-01 2.046743929386138916e-01 -1.240140274167060852e-01 -3.951221108436584473e-01 5.455887317657470703e-02 -8.115465939044952393e-02 1.197588965296745300e-01 -3.709170520305633545e-01 6.265546381473541260e-02 -2.071997523307800293e-01 1.589410901069641113e-01 -8.491323143243789673e-02 1.750381737947463989e-01 -3.930571302771568298e-02 6.560088135302066803e-03 3.622594475746154785e-02 -6.654606014490127563e-02 -1.283635348081588745e-01 1.012961789965629578e-01 -2.034940384328365326e-02 1.591209322214126587e-01 -1.551420986652374268e-01 3.612531423568725586e-01 3.017622232437133789e-01 1.337856948375701904e-01 -4.665994644165039062e-02
6.033955886960029602e-02 -6.090908497571945190e-02 9.195361286401748657e-02 6.238789856433868408e-02 -5.237379670143127441e-02 8.482301980257034302e-02 5.608237385749816895e-01 2.155914306640625000e-01 -4.446380771696567535e-03 -1.669857352972030640e-01 3.446954488754272461e-02 -5.411379039287567139e-02 6.353822350502014160e-02 6.369587033987045288e-02 -1.117203682661056519e-01 -2.310020327568054199e-01 -7.629971206188201904e-02 1.492135524749755859e-01 -1.279252171516418457e-01 -1.652785688638687134e-01 1.518759578466415405e-01 -2.544757127761840820e-01 -6.346219033002853394e-02 4.401857778429985046e-02 1.927520036697387695e-01 -1.627382040023803711e-01 2.970768511295318604e-01 -3.231506645679473877e-01 1.872194111347198486e-01 1.811229586601257324e-01 -1.032750904560089111e-01 5.481537431478500366e-02
-2.348440140485763550e-02 -8.381530642509460449e-03 -1.714928746223449707e-01 -2.660804390907287598e-01 -3.844218254089355469e-01 1.883919984102249146e-01 4.089782238006591797e-01 5.020341649651527405e-02 -1.363981068134307861e-01 -1.926603168249130249e-01 -1.044150721281766891e-02 1.153999641537666321e-01 1.042260006070137024e-01 -2.834084630012512207e-01 4.438845440745353699e-03 5.637702345848083496e-02 -1.584789752960205078e-01 -3.995293006300926208e-02 -1.456152796745300293e-01 2.531343698501586914e-01 -1.552128195762634277e-01 -2.125576883554458618e-01 -4.616364836692810059e-02 2.867944538593292236e-03 4.842790309339761734e-03 1.095883399248123169e-01 -2.830760180950164795e-02 -2.112422436475753784e-01 2.064674943685531616e-01 1.574737131595611572e-01 2.605792284011840820e-01 7.996550947427749634e-02
-1.643078029155731201e-01 8.502190001308917999e-03 -1.850007772445678711e-01 -3.135403692722320557e-01 -3.933647647500038147e-03 7.942038774490356445e-02 3.145648241043090820e-01 -3.602854907512664795e-02 1.605635881423950195e-01 -2.802766859531402588e-01 1.489639729261398315e-01 2.420779317617416382e-02 8.705303817987442017e-02 -3.449552953243255615e-01 -1.537813693284988403e-01 -2.569483965635299683e-02 -4.135717451572418213e-02 3.589834645390510559e-02 -4.526044055819511414e-02 9.054020047187805176e-02 -1.711651980876922607e-01 -3.964656293392181396e-01 9.587015211582183838e-02 -1.001333966851234436e-01 1.220372598618268967e-02 4.163492470979690552e-02 7.203722372651100159e-03 -1.161282416433095932e-02 1.614663600921630859e-01 3.815542459487915039e-01 2.485825717449188232e-01 3.700722381472587585e-02
-7.669679075479507446e-02 -1.212873235344886780e-01 6.759979575872421265e-02 -4.047867655754089355e-02 -1.771880090236663818e-01 1.934437155723571777e-01 4.001682996749877930e-01 1.129118576645851135e-01 -1.935088336467742920e-01 -2.574891746044158936e-01 3.046082854270935059e-01 2.830022759735584259e-02 -4.571302980184555054e-02 1.045913025736808777e-01 -2.236891090869903564e-01 -1.223793104290962219e-01 -3.712769597768783569e-02 1.843917742371559143e-02 -1.463967561721801758e-01 -7.740076631307601929e-02 9.520082175731658936e-02 -1.477885842323303223e-01 1.034131925553083420e-02 -2.651189640164375305e-02 5.271670594811439514e-02 -1.213388293981552124e-01 3.178992271423339844e-01 -3.673005476593971252e-02 -1.805728487670421600e-02 4.704222679138183594e-01 -1.616391986608505249e-01 1.661490947008132935e-01
-1.691438406705856323e-01 3.866429999470710754e-02 -6.136064603924751282e-02 -2.911224365234375000e-01 -1.950298547744750977e-01 3.052903711795806885e-02 2.678278684616088867e-01 1.120631676167249680e-02 4.460698110051453114e-04 -8.384050428867340088e-02 5.216142907738685608e-02 9.316390007734298706e-02 2.362007349729537964e-01 -4.212058782577514648e-01 -1.270711123943328857e-01 -4.869058355689048767e-02 4.448994621634483337e-02 -9.487167745828628540e-02 -1.306212972849607468e-02 -2.981239855289459229e-01 9.589000605046749115e-03 -6.592521071434020996e-02 -2.249693721532821655e-01 -1.270498484373092651e-01 -4.061282798647880554e-02 2.827274799346923828e-01 -2.163851022487506270e-04 -1.561136841773986816e-01 2.221346944570541382e-01 3.575402200222015381e-01 2.145045995712280273e-01 5.734827369451522827e-03
5.203051120042800903e-02 -1.345412433147430420e-01 1.192712560296058655e-01 -2.435239106416702271e-01 -8.579544723033905029e-02 7.755438983440399170e-02 3.543145954608917236e-01 4.008148610591888428e-01 -3.222053349018096924e-01 -1.242795214056968689e-01 -6.938096880912780762e-02 1.828541159629821777e-01 2.565663158893585205e-01 1.131639182567596436e-01 1.714365184307098389e-02 -6.722078472375869751e-02 -1.790494322776794434e-01 -1.135989055037498474e-01 -2.408018261194229126e-01 -7.374311983585357666e-02 -1.363330334424972534e-01 -1.331159193068742752e-02 1.406296342611312866e-01 -8.225408941507339478e-02 3.139548376202583313e-02 1.705938875675201416e-01 3.322406858205795288e-02 -1.697252392768859863e-01 1.759501248598098755e-01 1.874927282333374023e-01 -2.660278975963592529e-01 -1.206839084625244141e-01
6.205478683114051819e-02 -3.534256219863891602e-01 -6.168756261467933655e-02 -1.099645197391510010e-01 7.621780782938003540e-02 1.264217495918273926e-01 3.099569082260131836e-01 1.312132775783538818e-01 1.775982230901718140e-01 -1.404556781053543091e-01 6.569111347198486328e-02 2.795156836509704590e-01 2.025236785411834717e-01 -3.580639362335205078e-01 -1.255951821804046631e-01 -1.036678254604339600e-01 -2.907520160079002380e-02 -1.825828254222869873e-01 4.808062687516212463e-02 -1.955999732017517090e-01 2.344843447208404541e-01 -3.157661482691764832e-02 -1.689860522747039795e-01 6.115405634045600891e-02 1.277806460857391357e-01 1.214772984385490417e-01 2.773466408252716064e-01 -9.067064523696899414e-02 -1.373788565397262573e-01 2.964640855789184570e-01 5.620235577225685120e-02 -4.026896134018898010e-02
-1.402470003813505173e-02 -2.494326978921890259e-01 -1.590836644172668457e-01 -2.090036720037460327e-01 3.643184527754783630e-02 2.169887274503707886e-01 4.224998354911804199e-01 6.995588541030883789e-02 2.912999391555786133e-01 -4.006601404398679733e-03 6.531834602355957031e-02 -1.921010203659534454e-02 -4.046085849404335022e-02 -1.864062547683715820e-01 -2.125181108713150024e-01 -4.230389744043350220e-02 -2.442948706448078156e-02 -1.832864135503768921e-01 -2.080992311239242554e-01 4.387614876031875610e-02 1.821133308112621307e-02 -3.114847242832183838e-01 1.074896007776260376e-01 1.199860200285911560e-01 -1.349528282880783081e-01 1.209253445267677307e-02 4.236599057912826538e-02 2.313413284718990326e-02 2.083021700382232666e-01 2.477127313613891602e-01 2.259528487920761108e-01 -2.910657227039337158e-01
1.918595097959041595e-02 6.900223344564437866e-02 6.791499257087707520e-02 4.449600726366043091e-02 -1.289775669574737549e-01 2.625872492790222168e-01 1.705282479524612427e-01 -3.769374638795852661e-02 -9.720369242131710052e-03 -3.231714069843292236e-01 -1.994689367711544037e-02 1.117324009537696838e-01 -8.922053873538970947e-02 -3.347021937370300293e-01 -1.091596335172653198e-01 -6.729707866907119751e-02 -2.300307340919971466e-02 -2.951309978961944580e-01 -1.111649423837661743e-01 -1.523552741855382919e-02 1.616401039063930511e-02 -4.336341321468353271e-01 8.916866779327392578e-02 -1.185315176844596863e-01 -1.582027524709701538e-01 -1.919513046741485596e-01 -4.141712188720703125e-02 -3.314275061711668968e-03 3.422735333442687988e-01 3.529774248600006104e-01 1.147780194878578186e-02 -4.843303561210632324e-02
-3.541058301925659180e-02 -1.099333539605140686e-01 -1.672787964344024658e-01 6.797051755711436272e-04 -1.050856858491897583e-01 1.424957811832427979e-01 2.116964757442474365e-01 6.781030446290969849e-02 -1.476088613271713257e-01 -3.592318296432495117e-01 -9.676702320575714111e-02 5.933422967791557312e-02 -7.565310597419738770e-02 -2.973052859306335449e-01 -1.364128142595291138e-01 -2.260434478521347046e-01 3.077446483075618744e-02 -9.450589865446090698e-02 -8.094068616628646851e-02 -1.095950528979301453e-01 -4.707519710063934326e-02 -1.114285215735435486e-01 -2.194336801767349243e-02 6.479798257350921631e-02 5.061368644237518311e-02 -1.510006785392761230e-01 -3.494512736797332764e-01 -4.528404399752616882e-02 4.401173293590545654e-01 3.877899050712585449e-01 8.455210924148559570e-02 -4.314539581537246704e-02
-1.219283118844032288e-01 -4.433854669332504272e-02 -1.607298552989959717e-01 4.530367255210876465e-02 -5.993941798806190491e-02 3.052822127938270569e-02 2.388619631528854370e-01 -3.274317830801010132e-02 2.476172894239425659e-02 -1.797910630702972412e-01 -1.901995837688446045e-01 9.771602600812911987e-02 8.624558895826339722e-02 -1.815636008977890015e-01 -1.905507445335388184e-01 -9.631016850471496582e-02 9.393951296806335449e-02 -2.899937331676483154e-01 3.434576094150543213e-02 -7.814367115497589111e-02 -2.077061980962753296e-01 -9.662523120641708374e-02 -1.681277751922607422e-01 1.225411053746938705e-02 -1.577640883624553680e-02 8.393827825784683228e-02 -1.977462023496627808e-01 -2.643948495388031006e-01 4.067219197750091553e-01 4.529591202735900879e-01 2.106879800558090210e-01 -1.248548701405525208e-01
1.032456383109092712e-01 -1.358178853988647461e-01 1.405551582574844360e-01 -1.345854438841342926e-02 -2.369062602519989014e-01 -6.366363167762756348e-02 2.747177779674530029e-01 1.481474936008453369e-01 -5.897879600524902344e-02 -1.032623201608657837e-01 -1.482718139886856079e-01 1.499840021133422852e-01 3.446479141712188721e-01 -1.756059229373931885e-01 -5.733025819063186646e-02 5.604031309485435486e-02 4.595016315579414368e-02 -7.078254222869873047e-02 -2.547868192195892334e-01 3.361975401639938354e-02 4.969659820199012756e-02 6.223924830555915833e-02 1.055576056241989136e-01 -3.170624673366546631e-01 1.179170683026313782e-01 -9.487303346395492554e-02 2.563214004039764404e-01 -8.669131249189376831e-02 -2.509507909417152405e-02 4.375920593738555908e-01 -2.962809801101684570e-01 1.071933358907699585e-01
-3.013243079185485840e-01 -2.213239483535289764e-02 -6.504528969526290894e-02 -7.052364945411682129e-02 -1.923944205045700073e-01 4.266877193003892899e-03 5.325478911399841309e-01 -1.369124948978424072e-01 -2.181969434022903442e-01 -2.592973411083221436e-01 -1.726501137018203735e-01 1.817454397678375244e-02 2.381652891635894775e-01 -1.436205804347991943e-01 -1.697661429643630981e-01 6.523196399211883545e-02 -1.835867464542388916e-01 9.115263819694519043e-02 1.696254462003707886e-01 -2.304094657301902771e-02 -1.940249949693679810e-01 -1.810315847396850586e-01 -2.253521233797073364e-03 5.062761902809143066e-02 9.398824721574783325e-02 -1.084876582026481628e-01 -1.932014375925064087e-01 -2.786969542503356934e-01 -1.379615068435668945e-02 1.035929992794990540e-01 1.069457754492759705e-01 4.950134083628654480e-02
2.040078639984130859e-01 4.358900710940361023e-02 -6.367394328117370605e-02 -5.600818619132041931e-02 -1.446370929479598999e-01 -5.336240306496620178e-02 3.692203462123870850e-01 1.270252317190170288e-01 1.142915338277816772e-01 -3.008329868316650391e-01 2.508953213691711426e-01 1.429670602083206177e-01 2.388951033353805542e-01 -5.365577712655067444e-02 -2.348459064960479736e-01 -6.729278247803449631e-03 -2.973712682723999023e-01 -1.076216101646423340e-01 -7.474216818809509277e-02 -2.799121104180812836e-02 1.621182113885879517e-01 3.008145987987518311e-01 1.266284380108118057e-02 1.637098342180252075e-01 -2.808255255222320557e-01 -2.407922297716140747e-01 -1.032804474234580994e-01 1.638752818107604980e-01 -2.066099457442760468e-02 2.002605348825454712e-01 7.578026503324508667e-02 1.446866616606712341e-02
1.262569334357976913e-02 -7.530352473258972168e-02 -1.950592398643493652e-01 -7.386761158704757690e-02 -2.583571374416351318e-01 2.457920163869857788e-01 2.826565504074096680e-01 -1.648903824388980865e-02 4.296989366412162781e-02 -2.277527749538421631e-01 -2.727571129798889160e-01 2.867839299142360687e-02 2.681475877761840820e-01 -2.927065789699554443e-01 -7.949357479810714722e-02 3.200795948505401611e-01 -5.208360403776168823e-02 -5.385344848036766052e-02 9.174682199954986572e-02 -1.091642398387193680e-02 -4.642931371927261353e-02 2.229430228471755981e-01 -1.555009000003337860e-02 5.049744993448257446e-02 9.309246391057968140e-02 -7.292722910642623901e-02 -2.803360819816589355e-01 -1.895617246627807617e-01 1.633788198232650757e-01 2.232060581445693970e-01 2.668273150920867920e-01 -5.506430938839912415e-02
1.257160902023315430e-01 -1.861308217048645020e-01 9.079530835151672363e-02 -4.699981771409511566e-03 -1.976580917835235596e-01 1.230118200182914734e-01 3.216872811317443848e-01 3.002689182758331299e-01 1.312791556119918823e-01 -2.960717082023620605e-01 4.768427461385726929e-02 -2.301460206508636475e-01 1.066924780607223511e-01 1.541049480438232422e-01 -2.893257141113281250e-01 -1.173433735966682434e-01 -1.724952459335327148e-01 6.225561350584030151e-02 -1.029051393270492554e-01 -1.616470068693161011e-01 1.232792437076568604e-01 -1.664439439773559570e-01 5.742743238806724548e-02 2.527590282261371613e-02 -1.577867567539215088e-01 -3.279037401080131531e-02 1.988283842802047729e-01 -6.907618790864944458e-02 -2.025318443775177002e-01 4.050982594490051270e-01 -1.052961125969886780e-02 8.943060785531997681e-02
-2.379538416862487793e-01 -2.641946375370025635e-01 -2.387519329786300659e-01 -1.255430877208709717e-01 -3.246351331472396851e-02 -6.535399705171585083e-02 4.071621000766754150e-01 3.406421542167663574e-01 -1.386907398700714111e-01 -2.289935052394866943e-01 -9.064362943172454834e-02 1.604533940553665161e-01 2.686571180820465088e-01 -4.413282033056020737e-03 -1.012366041541099548e-01 2.273625507950782776e-02 -2.245931886136531830e-02 -2.369417846202850342e-01 9.728009253740310669e-02 9.150806814432144165e-02 -8.738360553979873657e-02 1.126104295253753662e-01 7.217197865247726440e-02 5.448713526129722595e-02 1.208410337567329407e-01 -1.031025592237710953e-02 6.610824912786483765e-02 1.544993091374635696e-02 -2.509611546993255615e-01 2.890264391899108887e-01 -2.172805815935134888e-01 -9.514137357473373413e-02
4.365320131182670593e-02 -9.312180802226066589e-03 -3.237166404724121094e-01 -4.157149419188499451e-02 -2.153041511774063110e-01 1.750292330980300903e-01 2.386467307806015015e-01 6.108702346682548523e-02 2.007587403059005737e-01 -1.604339480400085449e-01 3.244038298726081848e-02 1.634256690740585327e-01 1.689838618040084839e-01 1.104620844125747681e-01 -1.918416619300842285e-01 -1.334903389215469360e-01 5.500880256295204163e-02 -6.918464321643114090e-03 1.128568798303604126e-01 -1.156846247613430023e-02 1.565123647451400757e-01 4.898891597986221313e-02 -1.330553293228149414e-01 -2.670318186283111572e-01 2.526990771293640137e-01 -1.990637332201004028e-01 1.070305407047271729e-01 1.658731698989868164e-01 -4.320684075355529785e-02 3.887871801853179932e-01 2.529824078083038330e-01 -2.707459032535552979e-01
1.500459611415863037e-01 2.935460507869720459e-01 1.368877589702606201e-01 -2.925922274589538574e-01 1.074957922101020813e-01 7.965527474880218506e-02 2.321863621473312378e-01 2.295694053173065186e-01 1.514855772256851196e-01 -1.355925351381301880e-01 1.249469146132469177e-01 8.563114702701568604e-02 3.086792230606079102e-01 -1.073271185159683228e-01 3.716172277927398682e-02 -1.278503239154815674e-01 -1.785970330238342285e-01 -8.029500395059585571e-02 -1.150107979774475098e-01 8.725180476903915405e-02 1.327024847269058228e-01 7.239784300327301025e-02 -1.268979460000991821e-01 1.407728642225265503e-01 -2.756983935832977295e-01 -3.782229870557785034e-02 1.435096412897109985e-01 1.238089427351951599e-01 1.620257347822189331e-01 4.609798491001129150e-01 -1.539475051686167717e-03 5.976874381303787231e-02
-2.271401435136795044e-01 5.987924337387084961e-02 5.014218017458915710e-02 4.287310689687728882e-02 -2.651182413101196289e-01 7.513778749853372574e-03 2.136753872036933899e-02 -2.868806757032871246e-02 -1.957107186317443848e-01 -3.345665931701660156e-01 1.376453340053558350e-01 2.318478971719741821e-01 1.111468896269798279e-01 -1.975095421075820923e-01 -1.692878007888793945e-01 2.850989066064357758e-02 -3.749205768108367920e-01 -3.104427754878997803e-01 5.001239478588104248e-02 -1.196561604738235474e-01 1.822065263986587524e-01 -2.748482227325439453e-01 -9.695547819137573242e-02 1.555979847908020020e-01 -6.241029873490333557e-02 -1.027100831270217896e-01 -6.333997100591659546e-02 3.188672289252281189e-02 2.071616351604461670e-01 2.385252565145492554e-01 2.158238142728805542e-01 5.567396432161331177e-02
3.117550350725650787e-02 -1.269938349723815918e-01 -6.684681773185729980e-02 7.522411644458770752e-02 7.110364735126495361e-02 5.124640837311744690e-02 1.545256525278091431e-01 1.289144754409790039e-01 -1.163744926452636719e-02 -1.861696690320968628e-01 9.819559007883071899e-02 1.406197547912597656e-01 2.651906907558441162e-01 -4.617314338684082031e-01 -9.123943746089935303e-02 1.065645813941955566e-01 7.540339976549148560e-02 -7.983280345797538757e-03 6.367634981870651245e-02 -2.344754785299301147e-01 1.559663657099008560e-02 1.381925344467163086e-01 2.743177302181720734e-02 1.996134668588638306e-01 -6.361845880746841431e-03 -2.191769145429134369e-02 2.838086783885955811e-01 -5.866561084985733032e-02 -1.248518079519271851e-01 5.311620831489562988e-01 -9.824156761169433594e-02 -2.014377564191818237e-01
1.517773866653442383e-01 6.710410583764314651e-03 -8.219219744205474854e-02 1.165604591369628906e-01 -1.601334661245346069e-01 2.799818478524684906e-02 4.292310476303100586e-01 6.360218673944473267e-02 -1.247218027710914612e-01 -1.684530377388000488e-01 -6.413146853446960449e-02 -1.159492209553718567e-01 4.329058825969696045e-01 -1.765231490135192871e-01 -7.627585530281066895e-02 -2.941595315933227539e-01 -1.174301728606224060e-01 2.492265589535236359e-02 2.591429352760314941e-01 1.781847625970840454e-01 9.274828247725963593e-03 5.613423138856887817e-02 -2.597794681787490845e-02 -2.277155639603734016e-03 1.072301492094993591e-01 -1.166448369622230530e-01 -1.126596853137016296e-01 1.083520203828811646e-01 -1.587985754013061523e-01 2.417545914649963379e-01 2.443452030420303345e-01 -2.435659766197204590e-01
-1.359409652650356293e-02 1.317825615406036377e-01 -4.872272908687591553e-02 9.506234526634216309e-02 -1.101471409201622009e-01 1.735410839319229126e-01 4.724742770195007324e-01 2.676928639411926270e-01 -1.134543120861053467e-02 3.509101457893848419e-03 -7.821700721979141235e-02 -5.293713882565498352e-02 1.870796680450439453e-01 -1.716245859861373901e-01 -2.903269976377487183e-02 -1.886697560548782349e-01 9.615831077098846436e-02 -1.878928542137145996e-01 -4.221291840076446533e-01 3.375356197357177734e-01 -2.109112739562988281e-01 -3.639750927686691284e-02 -9.819193929433822632e-02 -8.077177405357360840e-02 9.276907891035079956e-02 -8.418538421392440796e-02 -3.184206038713455200e-02 3.956332057714462280e-02 -1.459192782640457153e-01 2.774075865745544434e-01 -9.362560510635375977e-02 3.186905058100819588e-03
1.358039379119873047e-01 4.240421950817108154e-02 -1.044427454471588135e-01 -1.669959574937820435e-01 -2.273343354463577271e-01 6.833213567733764648e-02 1.182168200612068176e-01 1.696146428585052490e-01 3.381146118044853210e-02 -2.691449820995330811e-01 2.232486009597778320e-01 2.457828223705291748e-01 2.331184595823287964e-01 -1.141642481088638306e-01 -1.719985902309417725e-01 1.892588846385478973e-02 -1.079380810260772705e-01 7.738803327083587646e-02 -3.507866561412811279e-01 -9.152249991893768311e-02 1.415152996778488159e-01 3.065429329872131348e-01 9.561587870121002197e-02 2.978569641709327698e-02 -5.132260546088218689e-02 -1.377032101154327393e-01 -3.360275924205780029e-01 -1.656304895877838135e-01 -6.392849236726760864e-02 2.675921618938446045e-01 2.160717993974685669e-01 -5.746743083000183105e-02
-1.199863776564598083e-01 7.402092963457107544e-02 -2.173431515693664551e-01 -2.501406967639923096e-01 -1.006219089031219482e-01 -2.029834240674972534e-01 2.430777400732040405e-01 6.569946557283401489e-02 -1.407364606857299805e-01 -5.844036932103335857e-04 -2.433085143566131592e-01 -2.178821247071027756e-03 3.129031658172607422e-01 3.108159452676773071e-02 -1.094366461038589478e-01 -2.007423192262649536e-01 -2.467012554407119751e-01 -3.833335041999816895e-01 -1.635797172784805298e-01 -1.461970955133438110e-01 1.994495466351509094e-02 2.677102759480476379e-02 -1.181444246321916580e-02 -9.733609855175018311e-02 -3.366906428709626198e-03 -9.395557641983032227e-02 1.621672064065933228e-01 -1.545211523771286011e-01 1.057607159018516541e-01 3.015944063663482666e-01 -2.199501097202301025e-01 -2.218633592128753662e-01
-8.981519937515258789e-02 -1.814915835857391357e-01 -1.209420114755630493e-01 -1.973349899053573608e-01 -1.680534631013870239e-01 1.541126966476440430e-01 2.713976502418518066e-01 2.594631016254425049e-01 -7.119522243738174438e-02 -1.971860826015472412e-01 8.500193804502487183e-02 -9.915612637996673584e-02 3.454425930976867676e-01 -1.770574785768985748e-02 9.372668713331222534e-02 5.115335062146186829e-02 1.354031264781951904e-01 -3.650682568550109863e-01 -2.549490928649902344e-01 -3.157730028033256531e-02 -2.058995217084884644e-01 -4.551711678504943848e-02 -5.763809010386466980e-02 -8.366668969392776489e-02 -2.018957734107971191e-01 3.381027141585946083e-03 -8.478695899248123169e-02 -3.273783326148986816e-01 9.074867516756057739e-02 -1.331486087292432785e-02 1.867825724184513092e-02 2.900129556655883789e-01
-7.631228864192962646e-02 -5.014738067984580994e-02 -1.201312988996505737e-02 -1.412563957273960114e-03 -1.112631261348724365e-01 2.174218147993087769e-01 4.078458547592163086e-01 5.832416471093893051e-03 4.658401943743228912e-03 -3.255874216556549072e-01 -5.062534660100936890e-02 -1.513960422016680241e-03 -9.591949172317981720e-03 -8.624745160341262817e-02 -9.246686846017837524e-02 -3.593340143561363220e-02 -1.487430837005376816e-02 -1.860724240541458130e-01 -1.223632991313934326e-01 -4.150431975722312927e-02 9.529595077037811279e-02 -2.745321393013000488e-01 -3.715376555919647217e-02 -1.425684429705142975e-02 5.036136880517005920e-02 2.208846956491470337e-01 -3.185823857784271240e-01 -1.767583191394805908e-01 3.811528086662292480e-01 3.808043897151947021e-01 8.286261931061744690e-03 1.659222394227981567e-01
-8.413318544626235962e-02 -1.390089243650436401e-01 -5.270885676145553589e-02 9.791722148656845093e-02 -2.788840532302856445e-01 1.145722419023513794e-01 2.743871212005615234e-01 5.498776212334632874e-02 -5.408176779747009277e-02 -1.925798654556274414e-01 2.304405719041824341e-01 -7.323198020458221436e-02 1.430655270814895630e-01 -3.992103338241577148e-01 -2.963219881057739258e-01 1.933089047670364380e-01 1.072315648198127747e-01 1.849325560033321381e-02 3.457123413681983948e-02 -2.592031657695770264e-01 -2.452653944492340088e-01 -1.408113092184066772e-01 -1.954056620597839355e-01 -6.809430662542581558e-03 -1.065440922975540161e-01 -3.931562229990959167e-02 1.532448381185531616e-01 -1.425088196992874146e-01 1.470469087362289429e-01 2.542706727981567383e-01 1.345077604055404663e-01 -1.703941375017166138e-01
-1.866489350795745850e-01 -1.589694023132324219e-01 4.248658195137977600e-02 -6.375829875469207764e-02 -2.082370072603225708e-01 1.130571141839027405e-01 1.031237840652465820e-01 1.984345912933349609e-01 5.036726221442222595e-02 -1.227028667926788330e-01 1.442656219005584717e-01 1.606040894985198975e-01 2.729006707668304443e-01 -3.657306432723999023e-01 -5.350435525178909302e-02 -2.185784876346588135e-01 8.451952785253524780e-02 -2.614753246307373047e-01 1.373946964740753174e-01 3.555388748645782471e-02 1.627464294433593750e-01 -2.099284678697586060e-01 -1.858594268560409546e-01 -3.290247023105621338e-01 -3.810238093137741089e-02 1.012610793113708496e-01 1.097299717366695404e-02 -2.416816949844360352e-01 8.648853749036788940e-02 3.393071293830871582e-01 -6.105549167841672897e-03 5.384064838290214539e-02
-6.708183884620666504e-02 -2.479961663484573364e-01 -5.572254955768585205e-02 -3.043763637542724609e-01 -2.700826823711395264e-01 1.975128203630447388e-01 1.179523319005966187e-01 1.407630145549774170e-01 1.174828689545392990e-02 -1.890779882669448853e-01 -5.354803055524826050e-02 2.010226249694824219e-01 2.096190452575683594e-01 -3.951512575149536133e-01 -2.448396831750869751e-01 -4.426567256450653076e-02 1.652947366237640381e-01 -2.502884268760681152e-01 -1.738244667649269104e-02 8.559914678335189819e-02 5.522421747446060181e-02 -1.102821081876754761e-01 -1.545501947402954102e-01 -1.077071055769920349e-01 -7.421741634607315063e-02 1.182596310973167419e-01 -1.084311455488204956e-01 2.123126760125160217e-02 -2.085402607917785645e-01 2.988708615303039551e-01 1.871864944696426392e-01 5.967311561107635498e-02
4.091946035623550415e-02 -3.641336038708686829e-02 -1.736860126256942749e-01 -7.000925019383430481e-03 -5.714775994420051575e-02 -1.623832583427429199e-01 -2.269389480352401733e-02 2.041572034358978271e-01 3.626600280404090881e-02 -3.489083945751190186e-01 4.468886554241180420e-01 9.721315652132034302e-02 3.596723675727844238e-01 -2.139704078435897827e-01 -1.541802883148193359e-01 -3.614373505115509033e-02 -2.255098223686218262e-01 -7.365407049655914307e-02 -5.474077537655830383e-03 -1.892345100641250610e-01 9.957614541053771973e-02 7.333146035671234131e-02 3.980872035026550293e-02 1.690301001071929932e-01 -3.564951568841934204e-02 -2.143794298171997070e-02 -1.242646351456642151e-01 -1.889974623918533325e-01 3.425136208534240723e-02 3.688469529151916504e-01 1.614973247051239014e-01 9.356188774108886719e-02
-1.509126126766204834e-01 -1.205331087112426758e-01 -2.510870993137359619e-01 1.960416734218597412e-01 -1.699176803231239319e-02 -4.581816028803586960e-03 3.134519755840301514e-01 -3.108281642198562622e-03 -1.068069413304328918e-01 -3.454074561595916748e-01 2.399055361747741699e-01 2.325605601072311401e-01 -1.366030573844909668e-01 7.092197984457015991e-02 -5.862627178430557251e-02 -6.345690041780471802e-02 -1.805888116359710693e-01 -3.824439048767089844e-01 2.299292087554931641e-01 6.090671755373477936e-03 1.522210240364074707e-01 5.787895247340202332e-02 5.518754571676254272e-02 1.971867084503173828e-01 -7.486516982316970825e-02 -2.334951907396316528e-01 8.594361692667007446e-02 -7.141555845737457275e-02 1.971468925476074219e-01 2.444994300603866577e-01 1.172267794609069824e-01 -6.254244595766067505e-02
-1.503608971834182739e-01 -5.687087029218673706e-02 -1.343562453985214233e-01 -3.048021160066127777e-02 2.698547020554542542e-02 8.872406184673309326e-02 2.859164476394653320e-01 2.112575620412826538e-01 5.596469342708587646e-02 -1.325003504753112793e-01 -1.310399621725082397e-01 2.826530858874320984e-02 4.600341022014617920e-01 -1.974161565303802490e-01 6.265389919281005859e-02 -2.830957062542438507e-02 -1.033764481544494629e-01 -1.040038559585809708e-02 1.809447258710861206e-01 -1.693734228610992432e-01 2.294788658618927002e-01 -2.115627676248550415e-01 -2.781701087951660156e-01 1.314823627471923828e-01 -1.426676940172910690e-02 7.358978688716888428e-02 -1.284971684217453003e-01 2.591752260923385620e-02 2.277245074510574341e-01 2.053512930870056152e-01 3.789797723293304443e-01 -3.799752891063690186e-02
1.137625351548194885e-01 -7.657412905246019363e-03 -1.275604963302612305e-01 -1.028052940964698792e-01 -6.792720407247543335e-02 2.378165721893310547e-01 3.676337599754333496e-01 1.607094556093215942e-01 -9.616537392139434814e-02 -2.796149849891662598e-01 -6.030769273638725281e-02 3.772093355655670166e-02 -1.730473246425390244e-03 -2.795193791389465332e-01 -2.621905691921710968e-02 5.721931904554367065e-02 1.477299258112907410e-02 -2.488081008195877075e-01 6.235264241695404053e-03 6.074643135070800781e-02 -1.245284676551818848e-01 -9.332305938005447388e-02 -1.214001029729843140e-01 1.792656630277633667e-01 -7.211404852569103241e-03 8.387413620948791504e-02 -2.096542119979858398e-01 -1.930997818708419800e-01 4.602888822555541992e-01 2.816694378852844238e-01 2.089047282934188843e-01 5.745245888829231262e-02
1.245876699686050415e-01 -2.087849229574203491e-01 1.058667525649070740e-01 -5.458620944409631193e-05 -1.937626004219055176e-01 1.168058961629867554e-01 2.748009264469146729e-01 2.064830809831619263e-01 1.671529561281204224e-02 -3.106354475021362305e-01 2.788069546222686768e-01 3.883047401905059814e-02 1.915507763624191284e-02 2.163357660174369812e-02 -1.166565269231796265e-01 -6.901405006647109985e-02 -7.107190042734146118e-02 -1.088236458599567413e-02 -2.732247412204742432e-01 -8.801912516355514526e-02 1.760870069265365601e-01 -1.063726767897605896e-01 1.447826530784368515e-02 -9.943446516990661621e-02 8.870080113410949707e-02 -5.273156985640525818e-02 1.797885298728942871e-01 -1.704829484224319458e-01 -1.623099148273468018e-01 5.678105354309082031e-01 -7.268523797392845154e-03 6.548827886581420898e-02
8.556532859802246094e-02 -1.946987956762313843e-02 4.275794327259063721e-02 -2.251045703887939453e-01 -2.372448891401290894e-01 1.592330448329448700e-02 2.561101615428924561e-01 9.237422794103622437e-02 1.355108022689819336e-01 5.088169500231742859e-02 -3.320284485816955566e-01 -5.170517787337303162e-02 1.041608080267906189e-01 -3.112871944904327393e-01 -1.211159154772758484e-01 -1.305908113718032837e-01 -5.312440916895866394e-02 -2.979335486888885498e-01 2.053159847855567932e-02 -1.273963153362274170e-01 2.114006429910659790e-01 -2.085193246603012085e-01 -1.699581742286682129e-01 -1.111657079309225082e-02 -9.157653898000717163e-02 -1.452489197254180908e-01 -6.835146993398666382e-02 -1.493753492832183838e-01 1.862673014402389526e-01 2.380722761154174805e-01 2.272006273269653320e-01 3.330376148223876953e-01
-2.069268226623535156e-01 -9.776029735803604126e-02 -1.474376767873764038e-01 1.310493499040603638e-01 -6.395905464887619019e-02 -4.611698444932699203e-03 9.896591305732727051e-02 2.263650447130203247e-01 2.312008850276470184e-02 -2.304171919822692871e-01 -7.229819148778915405e-02 1.546337753534317017e-01 5.366063117980957031e-01 -1.024373620748519897e-02 -1.302284747362136841e-01 2.720671333372592926e-02 -4.307875931262969971e-01 -1.982310563325881958e-01 -2.726861834526062012e-01 -2.999836765229701996e-02 -1.866702586412429810e-01 -2.225017175078392029e-02 -1.953377723693847656e-01 -5.555204674601554871e-02 8.501727879047393799e-02 5.800087004899978638e-02 -1.186426058411598206e-01 -1.289392709732055664e-01 -4.789979755878448486e-02 1.683388799428939819e-01 6.020555645227432251e-02 5.275801196694374084e-02
5.123064294457435608e-02 4.669066518545150757e-02 2.695377171039581299e-02 1.129069030284881592e-01 -2.266001701354980469e-01 -1.088461875915527344e-01 2.273386865854263306e-01 1.278608739376068115e-01 1.096674124710261822e-03 -3.870483040809631348e-01 2.185966819524765015e-01 2.951135337352752686e-01 2.181898951530456543e-01 6.295214593410491943e-02 -2.390908151865005493e-01 7.812944240868091583e-03 -1.618914306163787842e-01 -1.952489465475082397e-01 -8.812642842531204224e-02 -1.849939376115798950e-01 3.460602760314941406e-01 1.789024472236633301e-01 9.249594993889331818e-03 -6.386172026395797729e-02 -4.258504137396812439e-02 -1.541562676429748535e-01 -9.697309881448745728e-02 1.393211930990219116e-01 -9.783895313739776611e-02 3.357548713684082031e-01 2.890431694686412811e-02 1.312879323959350586e-01
-3.686696290969848633e-02 -2.522234022617340088e-01 -1.945528239011764526e-01 9.029512852430343628e-02 -8.979102224111557007e-02 2.089531421661376953e-01 5.085535049438476562e-01 2.622759938240051270e-01 -1.716831512749195099e-02 -2.393681406974792480e-01 -6.873854994773864746e-02 9.139289706945419312e-02 1.528220176696777344e-01 1.249594390392303467e-01 -1.259519755840301514e-01 -3.059405982494354248e-01 -1.112777292728424072e-01 1.869592070579528809e-01 -2.004414349794387817e-01 -4.715301096439361572e-02 -1.152851358056068420e-01 -5.786455702036619186e-03 2.640111558139324188e-02 -6.448902189731597900e-02 -2.956402674317359924e-02 -1.149405092000961304e-01 3.069221377372741699e-01 -4.935812950134277344e-02 2.179867476224899292e-01 9.221193194389343262e-02 5.975452437996864319e-02 -1.120143905282020569e-01
-1.809215396642684937e-01 -2.393878102302551270e-01 -1.395498812198638916e-01 -1.436402946710586548e-01 -3.677104366943240166e-03 1.182417050004005432e-01 3.046316802501678467e-01 7.481394708156585693e-02 9.948540478944778442e-02 -2.525117695331573486e-01 -7.141853868961334229e-02 2.457275390625000000e-01 2.064605802297592163e-01 -3.084093928337097168e-01 -1.575517058372497559e-01 -6.785844266414642334e-02 6.086366996169090271e-02 -1.453349739313125610e-01 3.007783889770507812e-01 -1.399498432874679565e-01 1.270129978656768799e-01 -1.471165418624877930e-01 -8.162806928157806396e-02 1.991634219884872437e-01 -2.081030160188674927e-01 2.220774739980697632e-01 5.555928498506546021e-02 -1.705178469419479370e-01 -1.471614092588424683e-01 2.821127474308013916e-01 7.784608751535415649e-02 -8.525108918547630310e-03
1.235425993800163269e-01 9.744168072938919067e-02 -3.262871801853179932e-01 -3.923669084906578064e-02 -1.679181158542633057e-01 -5.370946601033210754e-03 1.929134577512741089e-01 -4.838383570313453674e-02 1.674431264400482178e-01 -2.846414446830749512e-01 2.209457159042358398e-01 2.955780625343322754e-01 3.948875367641448975e-01 -3.171393647789955139e-02 -1.468851417303085327e-01 -4.848982021212577820e-02 -1.780537515878677368e-01 1.547562540508806705e-03 -9.056876599788665771e-02 -2.678648941218852997e-02 1.592718958854675293e-01 1.866482198238372803e-01 1.374281942844390869e-01 4.490798711776733398e-02 -1.059129461646080017e-01 -1.068187355995178223e-01 -1.454786807298660278e-01 -9.916868060827255249e-02 1.500896662473678589e-01 3.852716088294982910e-01 1.140277832746505737e-01 1.184231564402580261e-01
-1.507966816425323486e-01 -6.840617954730987549e-02 -3.462179377675056458e-02 3.318961337208747864e-02 2.370185703039169312e-01 -5.528211221098899841e-02 4.425448179244995117e-01 1.679612845182418823e-01 1.202753782272338867e-01 -2.768230736255645752e-01 1.011256873607635498e-01 2.128672003746032715e-01 2.455156892538070679e-01 -2.083030641078948975e-01 -9.246655553579330444e-02 -1.208671927452087402e-01 6.905055791139602661e-02 -1.367866098880767822e-01 2.762539684772491455e-01 -1.026040688157081604e-01 1.584672778844833374e-01 -3.322080075740814209e-01 -1.145419627428054810e-01 7.938680797815322876e-02 -1.364217251539230347e-01 1.800542175769805908e-01 2.036984860897064209e-01 -1.153259873390197754e-01 -2.794791199266910553e-02 6.444802880287170410e-02 1.519347727298736572e-01 -1.202740967273712158e-01
1.912239342927932739e-01 -2.801465690135955811e-01 1.425321102142333984e-01 -3.901752829551696777e-02 -7.000388205051422119e-02 1.124276742339134216e-01 3.233022391796112061e-01 3.287884593009948730e-01 -4.835752025246620178e-02 -7.337100058794021606e-02 1.399129927158355713e-01 2.256633639335632324e-01 6.673464924097061157e-02 1.624928116798400879e-01 -1.226846426725387573e-01 2.705366611480712891e-01 -1.590002477169036865e-01 -6.971905380487442017e-02 4.666522890329360962e-02 1.598857343196868896e-01 3.024813234806060791e-01 -5.646504089236259460e-02 3.416851535439491272e-02 -6.072663888335227966e-02 -1.659633964300155640e-01 -9.782892465591430664e-02 1.564461290836334229e-01 -1.573267877101898193e-01 1.057031564414501190e-02 4.138597548007965088e-01 -1.361934244632720947e-01 4.385403171181678772e-02
2.500152587890625000e-01 3.140023723244667053e-02 -2.808102965354919434e-01 -1.603669673204421997e-02 -1.757651716470718384e-01 -1.317573040723800659e-01 2.631535232067108154e-01 9.527941793203353882e-02 -6.792308390140533447e-02 -2.462784945964813232e-01 2.550454735755920410e-01 3.565813899040222168e-01 2.156365215778350830e-01 -2.077479213476181030e-01 -1.361617147922515869e-01 8.934959769248962402e-02 -3.555282950401306152e-02 9.204661101102828979e-02 -3.317506909370422363e-01 -2.153568714857101440e-02 9.058946371078491211e-02 2.222489416599273682e-01 8.956623077392578125e-02 5.082155391573905945e-02 -2.051010262221097946e-03 -2.087963819503784180e-01 -1.310659945011138916e-01 -1.248237416148185730e-01 1.904912739992141724e-01 2.309952378273010254e-01 -1.100860629230737686e-02 5.074851214885711670e-02
4.209758713841438293e-02 -9.257810562849044800e-02 -5.159081146121025085e-02 1.221761405467987061e-01 -9.538748860359191895e-02 3.040291666984558105e-01 3.353167772293090820e-01 2.764142677187919617e-02 -2.255816757678985596e-01 -4.015847146511077881e-01 8.888554573059082031e-02 2.522061765193939209e-02 1.769009679555892944e-01 1.518709701485931873e-03 -2.182336896657943726e-01 -3.317181766033172607e-01 -1.989549994468688965e-01 8.201433718204498291e-02 -1.233228519558906555e-01 -3.021462820470333099e-02 -8.531151711940765381e-02 6.227290257811546326e-02 5.493301153182983398e-02 5.665004625916481018e-02 1.078938096761703491e-01 6.632345914840698242e-02 2.410071790218353271e-01 -2.493229806423187256e-01 3.052054345607757568e-01 1.253697723150253296e-01 -5.687440931797027588e-02 -1.395665109157562256e-01
-1.363956481218338013e-01 1.110529620200395584e-02 -3.371142596006393433e-02 -1.959007680416107178e-01 -1.472920626401901245e-01 3.301445245742797852e-01 4.643737077713012695e-01 6.821811199188232422e-02 1.370338052511215210e-01 -6.211343035101890564e-02 1.502753701061010361e-02 2.186780422925949097e-01 7.137623429298400879e-02 -1.541460752487182617e-01 -2.785618901252746582e-01 8.137663453817367554e-02 5.628497898578643799e-02 -1.344428807497024536e-01 -9.539430588483810425e-02 5.181374028325080872e-02 -1.082711946219205856e-02 -3.862871825695037842e-01 2.819512486457824707e-01 -1.784657090902328491e-01 -5.936311557888984680e-02 -1.440282445400953293e-02 1.129600852727890015e-01 -3.876438736915588379e-02 3.589014708995819092e-02 9.222853183746337891e-02 7.832247018814086914e-02 -2.817509472370147705e-01
3.410033583641052246e-01 1.014940440654754639e-02 -4.959915950894355774e-02 4.035193845629692078e-02 -4.690346121788024902e-02 -9.401616454124450684e-02 3.723111152648925781e-01 2.344158738851547241e-01 1.371515095233917236e-01 -2.598693072795867920e-01 1.843067109584808350e-01 2.488692998886108398e-01 8.686226606369018555e-02 9.566500037908554077e-02 -3.109662830829620361e-01 1.493626385927200317e-01 1.261977404356002808e-01 -3.188189268112182617e-01 -1.925068497657775879e-01 -1.413045376539230347e-01 8.346690237522125244e-02 2.179259359836578369e-01 -6.763582676649093628e-02 7.639575749635696411e-02 -4.184554889798164368e-02 -1.682571917772293091e-01 4.183985292911529541e-02 4.830659180879592896e-02 1.052199900150299072e-01 2.233196943998336792e-01 -1.279100328683853149e-01 -7.778494060039520264e-02
-1.599560230970382690e-01 -1.987459957599639893e-01 -1.484425961971282959e-01 -2.936114668846130371e-01 -2.388627827167510986e-02 8.895621448755264282e-02 4.631598889827728271e-01 2.717981934547424316e-01 -3.408346176147460938e-01 -1.042689383029937744e-01 1.514489352703094482e-01 1.783280670642852783e-01 2.895895242691040039e-01 6.350331753492355347e-02 -3.153440356254577637e-02 1.263092309236526489e-01 -1.289441138505935669e-01 -1.856029033660888672e-01 1.420706212520599365e-01 3.389332070946693420e-02 -6.681597232818603516e-02 1.300041824579238892e-01 4.132876545190811157e-02 8.099517971277236938e-02 9.073898941278457642e-02 3.932260349392890930e-02 5.306088179349899292e-02 1.174930110573768616e-02 -2.087730169296264648e-01 2.576349377632141113e-01 -1.287574917078018188e-01 -4.312356188893318176e-02
-5.980299040675163269e-02 6.450438499450683594e-02 1.754584759473800659e-01 -3.129590451717376709e-01 5.449707806110382080e-02 1.484450548887252808e-01 4.336026310920715332e-01 2.412667423486709595e-01 -1.620234698057174683e-01 -3.505950048565864563e-02 -3.510794043540954590e-02 9.053391963243484497e-02 9.438869357109069824e-02 -1.609233319759368896e-01 -3.432002961635589600e-01 -1.523582190275192261e-01 -5.877695977687835693e-02 -1.348577588796615601e-01 4.241468384861946106e-02 -6.222093477845191956e-02 -2.886762022972106934e-01 -1.992707699537277222e-01 -4.778251424431800842e-02 -1.237221434712409973e-01 2.011103741824626923e-02 -1.015254780650138855e-01 -3.017589151859283447e-01 1.112803965806961060e-01 -1.303969919681549072e-01 2.780229747295379639e-01 -3.554369136691093445e-02 4.393552243709564209e-02
-1.754284948110580444e-01 -9.568043798208236694e-02 -1.750190854072570801e-01 -1.070937663316726685e-01 -3.860794603824615479e-01 -7.741893641650676727e-04 2.772373855113983154e-01 -5.016162618994712830e-02 -1.348514407873153687e-01 -2.293277382850646973e-01 -2.051456570625305176e-01 1.168806105852127075e-01 2.198029309511184692e-01 -3.383513391017913818e-01 -2.352717369794845581e-01 3.566021472215652466e-02 -4.501691088080406189e-02 1.180791184306144714e-01 3.359195077791810036e-03 1.912021078169345856e-02 -2.503525756765156984e-04 5.242336168885231018e-02 -8.412773907184600830e-02 1.721604317426681519e-01 3.766627237200737000e-02 -8.981163799762725830e-02 -2.679163217544555664e-01 -6.871794164180755615e-02 1.925454139709472656e-01 3.063527345657348633e-01 2.660144567489624023e-01 1.032763998955488205e-02
2.016213387250900269e-01 -1.144405007362365723e-01 6.801193952560424805e-02 -2.884489595890045166e-01 2.811426520347595215e-01 1.286402046680450439e-01 1.064946129918098450e-01 2.532059550285339355e-01 -8.721698820590972900e-02 -2.197056114673614502e-01 1.969840675592422485e-01 2.484532073140144348e-02 2.467895448207855225e-01 6.142742559313774109e-02 -3.259453922510147095e-02 -1.565284430980682373e-01 -4.759154468774795532e-02 -2.588664293289184570e-01 -1.123004928231239319e-01 2.224594801664352417e-01 -6.362669169902801514e-02 1.145218461751937866e-01 -3.505550026893615723e-01 9.636712074279785156e-02 -2.303753495216369629e-01 -4.718416929244995117e-02 7.118634134531021118e-02 -4.459377378225326538e-02 3.763585910201072693e-02 3.890173733234405518e-01 -8.592711761593818665e-03 -7.710419595241546631e-02
1.887252032756805420e-01 -2.043350040912628174e-02 4.099273681640625000e-02 1.024639233946800232e-01 -2.051845192909240723e-02 -1.201857998967170715e-01 1.752213537693023682e-01 2.049306035041809082e-01 9.467934072017669678e-02 -2.532229125499725342e-01 2.089283168315887451e-01 1.984712481498718262e-01 1.820341199636459351e-01 -1.826761215925216675e-01 -1.185668334364891052e-01 -1.378351300954818726e-01 -2.029549926519393921e-01 -2.295336425304412842e-01 -1.216112747788429260e-01 -1.928151585161685944e-02 1.782339066267013550e-01 4.409740865230560303e-01 6.865087896585464478e-02 3.635921329259872437e-02 -2.529620826244354248e-01 -2.480376511812210083e-01 -1.897111833095550537e-01 -1.259335130453109741e-01 -1.272448431700468063e-02 2.946107685565948486e-01 -5.079650878906250000e-02 -1.822572760283946991e-02
-1.103020161390304565e-01 -2.150622606277465820e-01 2.410594746470451355e-02 -5.992787703871726990e-02 9.183713793754577637e-02 3.169104456901550293e-01 4.159341454505920410e-01 1.251402646303176880e-01 -1.622045785188674927e-01 -1.419566273689270020e-01 -9.245469421148300171e-02 2.798226475715637207e-02 -4.377567023038864136e-02 1.330661624670028687e-01 -6.687890738248825073e-02 1.086613908410072327e-01 -1.137519553303718567e-01 -3.823439776897430420e-02 -2.083538770675659180e-01 -3.207792043685913086e-01 9.143615514039993286e-02 -5.253157392144203186e-02 -2.083572372794151306e-02 -1.113790720701217651e-01 -2.446209639310836792e-02 -3.350082337856292725e-01 2.509788870811462402e-01 -2.704529464244842529e-01 -7.545986771583557129e-02 3.290373980998992920e-01 3.756962949410080910e-03 2.400969900190830231e-02
-4.063891991972923279e-02 -1.649938672780990601e-01 -1.891889125108718872e-01 -1.918226182460784912e-01 -2.348305135965347290e-01 -9.644116461277008057e-02 1.753365844488143921e-01 2.360408753156661987e-01 -3.291853005066514015e-03 -2.142025232315063477e-01 -3.101932816207408905e-03 8.205173909664154053e-02 2.520331740379333496e-01 -4.160875976085662842e-01 2.517747506499290466e-02 1.553542464971542358e-01 -3.633235767483711243e-02 1.896433979272842407e-01 5.478612706065177917e-02 -2.470840364694595337e-01 3.411486372351646423e-02 -1.080185994505882263e-01 -9.038574993610382080e-02 -8.110112696886062622e-02 -1.483041644096374512e-01 -2.417354658246040344e-02 -1.140182930976152420e-02 -1.505860686302185059e-01 1.394859999418258667e-01 3.106133043766021729e-01 3.757727742195129395e-01 4.622031375765800476e-02
-3.476208541542291641e-03 6.934608519077301025e-02 -1.300373375415802002e-01 -6.214691791683435440e-03 -6.344155222177505493e-02 5.951863154768943787e-02 1.672281622886657715e-01 1.639633625745773315e-01 2.179349809885025024e-01 -1.242310181260108948e-01 3.434355929493904114e-02 1.532120406627655029e-01 2.808982431888580322e-01 1.231366917490959167e-01 -2.861341238021850586e-01 -5.780635774135589600e-02 -1.425741706043481827e-02 3.114222735166549683e-02 -1.570656299591064453e-01 -3.383443355560302734e-01 1.489742845296859741e-01 -8.606707304716110229e-02 -1.864957362413406372e-01 -8.295504003763198853e-02 2.295033335685729980e-01 -3.603384792804718018e-01 2.437438517808914185e-01 -1.398449242115020752e-01 -1.310252398252487183e-01 3.163188993930816650e-01 2.266095429658889771e-01 -8.548739552497863770e-02
-2.532652616500854492e-01 4.373709857463836670e-02 -1.781035959720611572e-02 -6.431984156370162964e-02 -1.361039727926254272e-01 -1.462814360857009888e-01 3.888081014156341553e-01 -5.936359241604804993e-02 9.770189411938190460e-03 -5.072952061891555786e-02 1.039335876703262329e-01 4.231489896774291992e-01 6.255234032869338989e-02 -3.531461358070373535e-01 -2.443582117557525635e-01 -1.618630737066268921e-01 1.842610687017440796e-01 -1.251075863838195801e-01 2.707780711352825165e-02 -1.169794052839279175e-01 5.025707185268402100e-02 -5.872669816017150879e-02 -1.792666614055633545e-01 -1.408154815435409546e-01 -1.697504520416259766e-01 -7.972054928541183472e-02 2.724705338478088379e-01 -2.562641799449920654e-01 -8.263537660241127014e-03 7.465867698192596436e-02 7.404964417219161987e-02 -1.401436775922775269e-01
1.385475844144821167e-01 -4.174059256911277771e-02 1.487581878900527954e-01 7.046255469322204590e-02 -5.637999624013900757e-02 1.287483423948287964e-01 2.784152030944824219e-01 1.245155483484268188e-01 -7.113971747457981110e-03 -1.942477822303771973e-01 2.587586343288421631e-01 -8.679381571710109711e-03 2.778643369674682617e-01 -8.920435607433319092e-02 -3.116538226604461670e-01 -2.686181291937828064e-02 -1.778607368469238281e-01 1.134657561779022217e-01 2.624109387397766113e-02 -1.791253685951232910e-01 1.385320276021957397e-01 1.551893204450607300e-01 -1.439824998378753662e-01 -7.808671891689300537e-02 -6.784588098526000977e-02 3.259165883064270020e-01 1.022257730364799500e-01 -2.398542165756225586e-01 -1.376300305128097534e-02 4.387212991714477539e-01 -1.799319535493850708e-01 -1.146897673606872559e-02
-7.738985121250152588e-02 -1.760918498039245605e-01 -2.016205191612243652e-01 6.141648814082145691e-02 1.767753362655639648e-01 2.100020498037338257e-01 4.759204387664794922e-01 3.914299905300140381e-01 -6.457994878292083740e-02 -8.711693435907363892e-02 3.631119616329669952e-03 2.065243422985076904e-01 3.526753559708595276e-02 -3.789203763008117676e-01 5.658602342009544373e-03 1.020617187023162842e-01 -8.923318237066268921e-02 -4.511540010571479797e-02 -1.329116616398096085e-02 5.297553539276123047e-02 1.345072090625762939e-01 -3.032911121845245361e-01 2.619712799787521362e-02 -1.280196160078048706e-01 -1.200781166553497314e-01 5.637895688414573669e-02 -5.574237927794456482e-02 7.378976792097091675e-02 -2.229065895080566406e-01 1.812254935503005981e-01 6.853238493204116821e-02 -1.740532554686069489e-02
-1.362613886594772339e-01 -3.664876893162727356e-02 7.571930438280105591e-02 -2.608956992626190186e-01 -5.980734527111053467e-02 -6.982882320880889893e-02 1.290715932846069336e-01 2.237888425588607788e-02 -9.418854862451553345e-02 -3.405591249465942383e-01 -1.534403301775455475e-03 2.268364280462265015e-01 2.559016048908233643e-01 -3.618633747100830078e-01 -1.237718015909194946e-01 -1.379600167274475098e-01 1.393109261989593506e-01 -1.776815801858901978e-01 9.813875705003738403e-02 4.421871155500411987e-02 -4.756529629230499268e-02 1.585799753665924072e-01 -1.734323203563690186e-01 -5.346091091632843018e-02 2.008002698421478271e-01 -2.372187562286853790e-02 2.586967498064041138e-02 -1.352608203887939453e-01 2.627875506877899170e-01 3.393452465534210205e-01 2.815800905227661133e-01 -1.653008759021759033e-01
-5.943794175982475281e-02 1.105571072548627853e-02 -1.327271200716495514e-02 -1.742553338408470154e-02 -1.418001204729080200e-01 7.895995676517486572e-02 4.066209197044372559e-01 -3.575737820938229561e-03 -2.607570961117744446e-03 -3.234738111495971680e-01 -3.404400050640106201e-01 1.604230552911758423e-01 -1.362973898649215698e-01 -3.846038281917572021e-01 -1.009119600057601929e-01 -1.582713052630424500e-02 2.639961242675781250e-02 -2.240614742040634155e-01 -2.530154585838317871e-01 -8.503146469593048096e-02 -3.242431674152612686e-03 -7.216753810644149780e-02 -9.046395123004913330e-02 -1.196087449789047241e-01 -1.077005267143249512e-01 1.184730231761932373e-02 -1.400972902774810791e-01 -9.165308624505996704e-02 2.370184659957885742e-01 3.308668434619903564e-01 1.562097966670989990e-01 -3.586324304342269897e-02
-2.158386707305908203e-01 -3.837967813014984131e-01 -6.027130037546157837e-02 -1.294421106576919556e-01 -1.805898100137710571e-01 3.865956366062164307e-01 2.040766179561614990e-01 7.287578284740447998e-02 8.610645309090614319e-03 -1.869071274995803833e-01 -5.565246567130088806e-03 1.843488514423370361e-01 3.003414273262023926e-01 -3.914698958396911621e-01 -1.333438754081726074e-01 -1.808023899793624878e-01 1.741902232170104980e-01 -7.583490759134292603e-02 -1.123640760779380798e-01 -2.703397534787654877e-02 1.405427698045969009e-02 -1.224632654339075089e-02 -5.764086171984672546e-02 -7.470657676458358765e-02 -1.303753852844238281e-01 1.222790852189064026e-01 3.111824044026434422e-04 2.213097363710403442e-02 -1.368428915739059448e-01 2.497934103012084961e-01 1.223287284374237061e-01 8.076935261487960815e-02
-5.127773061394691467e-02 -2.753312885761260986e-01 -4.106299951672554016e-02 1.450595557689666748e-01 -1.244509667158126831e-01 3.270346522331237793e-01 3.037547767162322998e-01 3.376733958721160889e-01 -1.425203233957290649e-01 -7.299037277698516846e-02 4.735203087329864502e-02 -1.432541757822036743e-01 1.208712384104728699e-01 -9.059358388185501099e-03 -1.761197596788406372e-01 -1.635113209486007690e-01 -1.621086150407791138e-01 -1.328323185443878174e-01 -3.090054914355278015e-02 -1.173412576317787170e-01 1.781226545572280884e-01 -2.965452149510383606e-02 -1.000379100441932678e-01 1.396258622407913208e-01 7.436881959438323975e-02 -3.738356530666351318e-01 2.409316748380661011e-01 -2.094609886407852173e-01 3.873126953840255737e-02 2.178277075290679932e-01 -1.458368748426437378e-01 1.052351742982864380e-01
-4.190881550312042236e-02 -1.902505904436111450e-01 9.011671692132949829e-02 -2.910297214984893799e-01 -1.717277616262435913e-01 3.538970649242401123e-02 4.747489094734191895e-01 1.700557172298431396e-01 -7.490154355764389038e-02 -1.345442533493041992e-01 1.344656497240066528e-01 2.953357808291912079e-02 2.161508239805698395e-02 -4.274042248725891113e-01 9.873425960540771484e-02 1.452012732625007629e-02 -2.170481979846954346e-01 -6.759292911738157272e-03 7.017664611339569092e-02 2.012234926223754883e-01 4.296193271875381470e-02 -1.492425240576267242e-02 5.707022547721862793e-02 -2.389485836029052734e-01 7.268430199474096298e-03 -7.164426147937774658e-02 -1.345455944538116455e-01 2.532775513827800751e-02 1.700869500637054443e-01 3.353474736213684082e-01 1.162462681531906128e-01 1.207917407155036926e-01
-8.889880776405334473e-02 1.935210973024368286e-01 -1.221131905913352966e-01 -1.509299874305725098e-01 8.658310770988464355e-02 1.168679073452949524e-01 3.253057003021240234e-01 4.648569971323013306e-02 -7.599718123674392700e-02 -4.452290534973144531e-01 3.360750153660774231e-02 1.415996253490447998e-01 2.159913480281829834e-01 -3.163932561874389648e-01 -1.866039186716079712e-01 9.503324329853057861e-02 1.773007959127426147e-01 -2.477321028709411621e-01 2.120236307382583618e-01 1.272127479314804077e-01 -1.962981522083282471e-01 5.952299386262893677e-02 1.463007628917694092e-01 -6.031992845237255096e-03 -2.983401156961917877e-02 2.347263740375638008e-03 2.317525893449783325e-01 -1.050060316920280457e-01 2.210203856229782104e-01 9.120953828096389771e-02 3.130459785461425781e-02 -1.754458844661712646e-01
1.665837168693542480e-01 -8.804420381784439087e-02 3.511450290679931641e-01 9.748671203851699829e-02 1.274542212486267090e-01 -1.029574312269687653e-02 3.865751326084136963e-01 2.131336331367492676e-01 9.576329588890075684e-02 -2.478376924991607666e-01 1.323357075452804565e-01 1.810859073884785175e-03 2.057447656989097595e-02 -1.469500660896301270e-01 -4.033119603991508484e-02 -3.032308630645275116e-02 -3.163037002086639404e-01 -1.403269171714782715e-01 -1.965955346822738647e-01 4.189667757600545883e-03 1.508742719888687134e-01 3.465721849352121353e-03 -2.004559189081192017e-01 -2.147672474384307861e-01 -1.999254897236824036e-02 -1.884180009365081787e-01 3.257521688938140869e-01 -1.334942281246185303e-01 -1.337177902460098267e-01 2.486128360033035278e-01 5.697567015886306763e-03 2.745576389133930206e-02
-6.113658845424652100e-02 -1.765697449445724487e-01 -8.062406629323959351e-02 1.008107811212539673e-01 6.398763507604598999e-02 1.284300535917282104e-01 4.630346596240997314e-01 1.722868718206882477e-02 1.178536117076873779e-01 -3.228519558906555176e-01 1.753492802381515503e-01 1.362724453210830688e-01 1.419693697243928909e-03 -4.519804120063781738e-01 -1.100362539291381836e-01 3.008707985281944275e-02 1.715080589056015015e-01 -3.378227949142456055e-01 -1.616421043872833252e-01 -6.127622723579406738e-02 5.228416994214057922e-03 -9.468169510364532471e-02 -1.569660380482673645e-02 7.038946449756622314e-02 6.117992848157882690e-02 1.258930563926696777e-01 -9.167124330997467041e-02 -2.657661139965057373e-01 6.834034621715545654e-02 3.465513465926051140e-03 6.164588034152984619e-02 1.834905892610549927e-01
-2.790090143680572510e-01 -1.224719956517219543e-01 2.829868718981742859e-02 9.218933433294296265e-02 -1.485591679811477661e-01 2.684809267520904541e-01 2.292299270629882812e-01 -1.383068710565567017e-01 8.484969288110733032e-02 -2.647263109683990479e-01 -1.632980704307556152e-01 5.235284939408302307e-02 2.419902533292770386e-01 -3.439287245273590088e-01 -1.186506003141403198e-01 2.082711011171340942e-01 1.123004183173179626e-01 1.024544090032577515e-01 -7.203385233879089355e-02 4.404472932219505310e-02 1.083242669701576233e-01 -4.451969265937805176e-02 -6.862173229455947876e-02 -8.763550966978073120e-02 1.487968116998672485e-01 -1.770834177732467651e-01 2.105247974395751953e-01 -1.018339917063713074e-01 1.648586392402648926e-01 4.428974092006683350e-01 2.812450192868709564e-02 4.879422858357429504e-02
3.155486658215522766e-03 -1.935540582053363323e-03 -2.662016749382019043e-01 7.780425250530242920e-02 -1.724819540977478027e-01 -1.113491430878639221e-01 1.966301649808883667e-01 4.085931554436683655e-02 1.899608820676803589e-01 -3.823208808898925781e-01 2.802186608314514160e-01 1.909541040658950806e-01 2.570650875568389893e-01 5.561123136430978775e-03 -2.378455698490142822e-01 7.153366506099700928e-02 -1.970610767602920532e-01 2.283476851880550385e-02 -5.504557862877845764e-02 -2.301565706729888916e-01 2.070804983377456665e-01 1.668794155120849609e-01 5.156672745943069458e-02 -5.662691593170166016e-02 -2.136878818273544312e-01 -2.175129503011703491e-01 -1.513704359531402588e-01 -2.249904274940490723e-01 4.995075985789299011e-02 2.437576204538345337e-01 -4.506626352667808533e-02 1.146346032619476318e-01
-5.910940468311309814e-02 -2.775258421897888184e-01 6.642671674489974976e-02 -9.806240350008010864e-02 -1.294604688882827759e-01 -1.506119072437286377e-01 1.696636080741882324e-01 2.129551619291305542e-01 -3.223932906985282898e-02 -1.526025533676147461e-01 1.722262650728225708e-01 3.218508362770080566e-01 9.746292233467102051e-02 -2.371124476194381714e-01 -1.690383255481719971e-01 -5.059529561549425125e-03 -4.098386690020561218e-02 1.379811912775039673e-01 3.093442618846893311e-01 -2.083207800751551986e-04 9.448242932558059692e-02 1.123284101486206055e-01 -1.741056591272354126e-01 -6.005649920552968979e-03 -1.162900403141975403e-01 -1.892237961292266846e-01 2.054282724857330322e-01 -4.746754840016365051e-02 -1.123773455619812012e-01 4.956679344177246094e-01 4.952329397201538086e-02 -1.308544129133224487e-01
4.906996712088584900e-02 -2.095173448324203491e-01 -6.180897355079650879e-02 -5.679218471050262451e-02 -2.410054504871368408e-01 -1.650194823741912842e-01 8.659146726131439209e-02 4.713813215494155884e-02 7.992865145206451416e-02 -3.756418228149414062e-01 2.199364453554153442e-01 3.545938432216644287e-01 3.491877317428588867e-01 -9.209196269512176514e-02 -5.405386909842491150e-02 -7.520994171500205994e-03 -2.501240968704223633e-01 5.683856550604104996e-03 -3.043781816959381104e-01 -4.063630942255258560e-03 1.180821880698204041e-01 1.170821413397789001e-01 1.919265091419219971e-01 -5.806383863091468811e-02 -6.290411949157714844e-02 -1.475048363208770752e-01 6.337189581245183945e-03 -2.159872502088546753e-01 1.444523129612207413e-02 2.314796745777130127e-01 2.164922207593917847e-01 2.089503593742847443e-02
-2.011862844228744507e-01 -9.468350559473037720e-02 3.943144157528877258e-02 -2.452188171446323395e-02 -2.219868004322052002e-01 2.963331714272499084e-02 4.342128932476043701e-01 5.280724540352821350e-02 7.125182449817657471e-02 -1.867616623640060425e-01 -2.411835938692092896e-01 -6.199450790882110596e-02 1.808433085680007935e-01 -4.427229464054107666e-01 -3.718759864568710327e-02 7.953670620918273926e-02 3.600120171904563904e-02 -4.987649247050285339e-02 -6.449561566114425659e-02 2.130836695432662964e-01 8.616718649864196777e-02 -1.344582289457321167e-01 1.287991255521774292e-01 1.114475429058074951e-01 1.520472466945648193e-01 -2.533410117030143738e-02 2.657448947429656982e-01 -1.390325874090194702e-01 1.720728538930416107e-02 3.366661965847015381e-01 1.463364064693450928e-01 -1.091048792004585266e-01
-1.486840248107910156e-01 -9.623945504426956177e-02 -9.409552812576293945e-02 -2.642940543591976166e-02 -9.484180063009262085e-02 2.077551484107971191e-01 3.142533004283905029e-01 2.742463722825050354e-02 -2.357293069362640381e-01 -1.105071976780891418e-01 8.744037896394729614e-02 2.444734983146190643e-02 2.027046680450439453e-01 7.015698403120040894e-02 -2.676593065261840820e-01 -9.924568235874176025e-02 5.051124468445777893e-02 -8.655650913715362549e-02 -1.554373502731323242e-01 -1.928444206714630127e-01 2.716497778892517090e-01 -2.021182775497436523e-01 9.519891440868377686e-02 -2.887356579303741455e-01 -1.051831990480422974e-03 -8.171948790550231934e-02 4.165596663951873779e-01 -7.324446737766265869e-02 -1.085984855890274048e-01 2.883886396884918213e-01 -1.469574868679046631e-01 -1.526253223419189453e-01
-8.719763904809951782e-02 -2.132125794887542725e-01 1.961453258991241455e-01 4.402416571974754333e-02 -2.273511886596679688e-01 -9.536536782979965210e-02 2.864318490028381348e-01 1.570845693349838257e-01 1.642334833741188049e-02 -2.075696550309658051e-02 -3.523806575685739517e-03 -1.592361479997634888e-01 7.440566271543502808e-02 -3.246917128562927246e-01 -8.295103907585144043e-02 -3.298132121562957764e-01 -2.902508527040481567e-02 -1.663873791694641113e-01 -1.184628754854202271e-01 -3.926915526390075684e-01 -4.265632480382919312e-02 1.006186604499816895e-01 -1.661580172367393970e-04 1.083438843488693237e-02 -6.525073200464248657e-02 -2.262351959943771362e-01 8.728053420782089233e-02 -3.948241472244262695e-01 -4.518701136112213135e-02 4.819469526410102844e-02 1.922753155231475830e-01 1.312616914510726929e-01
-5.124363303184509277e-02 2.264528870582580566e-01 -1.245677098631858826e-01 1.017536148428916931e-01 4.088463261723518372e-02 5.748910084366798401e-02 3.529595434665679932e-01 3.337938785552978516e-01 -1.161238551139831543e-01 -3.733007013797760010e-01 -1.448235660791397095e-01 7.067122310400009155e-02 7.247096300125122070e-02 6.875669956207275391e-02 -1.597497910261154175e-01 -1.141729298979043961e-02 -1.525845080614089966e-01 -9.050385653972625732e-02 -2.800494432449340820e-01 1.835710108280181885e-01 -5.557321384549140930e-02 -2.377990335226058960e-01 -9.660344570875167847e-02 8.674842119216918945e-02 -7.948242127895355225e-02 1.143361479043960571e-01 1.107698306441307068e-01 2.833296544849872589e-02 -1.035744473338127136e-01 2.919191718101501465e-01 -1.538423150777816772e-01 -3.043722808361053467e-01
6.642975658178329468e-02 5.260593444108963013e-02 -1.837236285209655762e-01 4.403739050030708313e-02 -9.482812136411666870e-02 -1.884923875331878662e-01 2.150885611772537231e-01 1.700858473777770996e-01 3.815521672368049622e-02 -3.503374755382537842e-01 2.581627666950225830e-01 1.135621964931488037e-01 2.884193658828735352e-01 -3.476780280470848083e-02 -1.193146929144859314e-01 -1.398842036724090576e-01 -1.572835743427276611e-01 -1.874821335077285767e-01 -1.645066142082214355e-01 -1.104410141706466675e-01 6.680031120777130127e-02 4.125431478023529053e-01 -2.244362235069274902e-02 7.581763714551925659e-02 -2.969026267528533936e-01 -1.718590706586837769e-01 -9.885268285870552063e-03 1.021612510085105896e-01 1.901940107345581055e-01 2.644637525081634521e-01 -3.236929327249526978e-02 -6.317594088613986969e-03
-3.080877661705017090e-01 -2.057576626539230347e-01 -1.634318828582763672e-01 1.709930449724197388e-01 -7.569135725498199463e-02 2.759518623352050781e-01 5.312535166740417480e-01 -1.090588327497243881e-02 3.873116523027420044e-02 -8.143226057291030884e-02 6.303846836090087891e-02 4.993439838290214539e-02 1.041917428374290466e-01 4.328897967934608459e-02 -2.657519578933715820e-01 -1.454815268516540527e-01 -4.194780439138412476e-02 6.282641738653182983e-02 -6.027393043041229248e-03 -1.554321348667144775e-01 7.796517759561538696e-02 7.045378535985946655e-02 -1.409391313791275024e-01 8.372035622596740723e-02 8.396454900503158569e-02 -2.746356129646301270e-01 1.435345262289047241e-01 -2.793678641319274902e-01 9.739476442337036133e-02 1.981323659420013428e-01 6.453214678913354874e-03 -1.603963375091552734e-01
-7.027794420719146729e-02 8.646406978368759155e-02 6.339222192764282227e-02 -8.005441632121801376e-04 -7.770408689975738525e-02 -2.068994492292404175e-01 3.563064634799957275e-01 1.195220723748207092e-01 -1.520331948995590210e-01 -1.165245026350021362e-01 9.635177254676818848e-02 1.468442827463150024e-01 4.177743196487426758e-01 2.310863882303237915e-01 -7.451584190130233765e-02 3.520256653428077698e-02 2.319588065147399902e-01 -1.617709249258041382e-01 -2.823941409587860107e-01 -7.304590940475463867e-02 -5.357941240072250366e-02 -1.962594687938690186e-01 -1.084515452384948730e-01 -2.881886363029479980e-01 -1.655343174934387207e-01 -1.046940907835960388e-01 -1.476429998874664307e-01 -3.358943760395050049e-02 1.786529123783111572e-01 -9.842423349618911743e-02 2.116669863462448120e-01 -2.055659145116806030e-01
-9.960810653865337372e-03 -2.299021333456039429e-01 3.394687175750732422e-02 1.441582199186086655e-02 -6.340669840574264526e-02 -1.290349811315536499e-01 2.743705213069915771e-01 1.437156796455383301e-01 -1.756939738988876343e-01 -7.619900256395339966e-02 -1.013504266738891602e-01 1.497770398855209351e-01 3.591351211071014404e-01 -1.438445504754781723e-02 -3.787106871604919434e-01 1.287072598934173584e-01 -1.572484970092773438e-01 6.809124350547790527e-02 -1.768098026514053345e-01 -2.222554991021752357e-03 1.966993212699890137e-01 -7.690010964870452881e-02 -1.785906217992305756e-02 -1.572293043136596680e-01 -4.853140562772750854e-02 -1.033613756299018860e-01 4.723312258720397949e-01 1.342590525746345520e-02 -1.711881905794143677e-02 3.051774799823760986e-01 -6.848753243684768677e-02 -7.630682736635208130e-02
2.814191393554210663e-02 4.145651310682296753e-02 1.537199169397354126e-01 7.630039006471633911e-02 4.308176413178443909e-02 1.309352964162826538e-01 2.370808720588684082e-01 2.489447444677352905e-01 -3.144865632057189941e-01 -1.674433350563049316e-01 6.655143946409225464e-02 1.531537473201751709e-01 1.253429800271987915e-01 3.118464536964893341e-02 7.108068466186523438e-02 -1.753324121236801147e-01 4.077789187431335449e-02 8.957825601100921631e-03 -1.319832205772399902e-01 7.063525170087814331e-02 1.943542361259460449e-01 3.139943480491638184e-01 -1.281754225492477417e-01 1.209659129381179810e-01 2.830960601568222046e-02 2.233010344207286835e-02 -1.202901303768157959e-01 -3.914081454277038574e-01 6.535798311233520508e-02 3.528779149055480957e-01 2.223607301712036133e-01 -2.911473810672760010e-01
1.602099239826202393e-01 8.958704024553298950e-02 -3.725150972604751587e-02 -2.492830529808998108e-02 -1.466368287801742554e-01 -1.730728894472122192e-01 2.520814239978790283e-01 5.592908337712287903e-02 -4.068890959024429321e-02 -3.345243632793426514e-01 2.489904165267944336e-01 1.478857845067977905e-01 2.591134011745452881e-01 -1.363891661167144775e-01 -1.770204156637191772e-01 -3.318693861365318298e-02 -1.948174685239791870e-01 -1.282639056444168091e-01 -1.602934002876281738e-01 -2.934541739523410797e-02 4.317563027143478394e-02 2.774876952171325684e-01 -7.873865216970443726e-02 1.043418198823928833e-01 -2.777062654495239258e-01 -3.942455649375915527e-01 6.331650167703628540e-02 1.750670522451400757e-01 2.445657737553119659e-02 2.563202381134033203e-01 1.378567814826965332e-01 3.374281525611877441e-02
-8.848914504051208496e-02 -4.142264723777770996e-01 -8.660153299570083618e-02 -2.936594188213348389e-01 -3.087344020605087280e-02 3.742640838027000427e-02 2.060239613056182861e-01 3.000496029853820801e-01 -3.539791703224182129e-02 -2.291258871555328369e-01 -5.345334485173225403e-02 -5.459345993585884571e-04 6.426143809221684933e-04 1.089641004800796509e-01 -2.202940583229064941e-01 7.714388426393270493e-03 -2.810824848711490631e-02 -1.148475855588912964e-01 1.196395382285118103e-01 -9.515023231506347656e-02 7.451616972684860229e-02 8.224875479936599731e-02 1.392027288675308228e-01 -4.567348957061767578e-01 -2.423479259014129639e-01 -1.689646095037460327e-01 1.623935997486114502e-01 -1.365234553813934326e-01 1.622540056705474854e-01 1.444556564092636108e-01 1.311958730220794678e-01 -2.453882433474063873e-02
-8.604477345943450928e-02 -2.000492252409458160e-02 -1.274004876613616943e-01 8.380582928657531738e-02 1.519137173891067505e-01 2.064683735370635986e-01 2.994258105754852295e-01 3.955602645874023438e-02 -1.028291434049606323e-01 -2.526323497295379639e-02 -9.203176945447921753e-02 1.368081122636795044e-01 2.399956881999969482e-01 1.298077218234539032e-02 -2.461678534746170044e-01 1.150884665548801422e-02 -1.461668685078620911e-02 -1.352371722459793091e-01 -1.979344785213470459e-01 -1.240506693720817566e-01 2.682666778564453125e-01 9.633744508028030396e-02 4.291757643222808838e-01 -1.792062371969223022e-01 1.723007708787918091e-01 -2.509531080722808838e-01 -1.246895790100097656e-01 -1.037008166313171387e-01 1.500493586063385010e-01 3.205347061157226562e-01 1.280077993869781494e-01 1.545467078685760498e-01
-1.438804268836975098e-01 -2.870308756828308105e-01 -4.670106619596481323e-02 -5.666963383555412292e-02 -1.812713146209716797e-01 3.101293146610260010e-01 3.074110448360443115e-01 8.572297543287277222e-02 -1.230462417006492615e-01 -2.146487385034561157e-01 -9.507365524768829346e-02 1.537366658449172974e-01 1.308100819587707520e-01 -2.537769265472888947e-02 -2.536591291427612305e-01 2.616667374968528748e-02 2.402924932539463043e-03 -5.392259359359741211e-02 -1.511596236377954483e-02 -2.534496486186981201e-01 1.323795169591903687e-01 -1.230446919798851013e-01 6.456728279590606689e-02 -5.536975711584091187e-02 5.666062608361244202e-02 -1.614276170730590820e-01 3.401221930980682373e-01 -2.219708710908889771e-01 -2.295731157064437866e-01 3.563890755176544189e-01 -1.967036165297031403e-02 -4.851262643933296204e-02
2.582313679158687592e-02 -1.113371402025222778e-01 -2.463544905185699463e-01 -8.352257311344146729e-02 2.759383320808410645e-01 2.721486389636993408e-01 4.417129456996917725e-01 2.235842198133468628e-01 6.044325977563858032e-02 -2.917619943618774414e-01 1.839594691991806030e-01 1.538352072238922119e-01 1.534122973680496216e-01 -3.176392018795013428e-01 -1.480201482772827148e-01 1.286415606737136841e-01 -6.662893295288085938e-02 -1.874820739030838013e-01 1.306402087211608887e-01 -2.004147917032241821e-01 1.756522804498672485e-02 -1.330817863345146179e-02 -2.258037403225898743e-02 -6.914895027875900269e-02 -2.077680639922618866e-02 2.941037118434906006e-01 -4.406024888157844543e-02 -7.420518249273300171e-02 -7.085102796554565430e-02 1.095047518610954285e-01 -2.673854306340217590e-02 -9.415845386683940887e-03
1.896770596504211426e-01 3.600467741489410400e-02 2.168453484773635864e-02 3.636716678738594055e-02 -6.293348968029022217e-02 -1.575384736061096191e-01 3.046845495700836182e-01 1.207004636526107788e-01 -9.914486110210418701e-02 -3.108749985694885254e-01 1.937856227159500122e-01 2.461321651935577393e-01 2.158803790807723999e-01 -6.809321790933609009e-02 -1.301976293325424194e-01 -9.055853635072708130e-02 -2.703723907470703125e-01 -1.934755295515060425e-01 -4.026345536112785339e-02 -8.321397751569747925e-02 4.500280693173408508e-02 3.629363775253295898e-01 -3.125256299972534180e-02 1.142176389694213867e-01 -2.877860963344573975e-01 -3.384932875633239746e-01 -1.793658710084855556e-03 8.247190713882446289e-02 7.482331246137619019e-02 2.554956078529357910e-01 -8.232159540057182312e-03 4.189478233456611633e-02
2.409485280513763428e-01 1.747245639562606812e-01 8.253434300422668457e-02 -6.618333607912063599e-02 1.642720773816108704e-02 2.005200982093811035e-01 2.338154315948486328e-01 1.973034888505935669e-01 2.305956482887268066e-01 -2.522317767143249512e-01 1.845882385969161987e-01 2.673665881156921387e-01 1.186238229274749756e-01 1.304166298359632492e-02 -2.247013598680496216e-01 3.013264834880828857e-01 -1.591155380010604858e-01 7.346713542938232422e-02 1.810045167803764343e-02 1.405792385339736938e-01 1.182331293821334839e-01 -2.003404498100280762e-02 1.476978957653045654e-01 8.064086735248565674e-02 -1.114611625671386719e-01 -1.788540482521057129e-01 -3.122156485915184021e-02 -4.173995181918144226e-02 2.135954648256301880e-01 3.863963782787322998e-01 -1.927929073572158813e-01 -1.246460676193237305e-01
-9.191491454839706421e-02 -2.570380866527557373e-01 -2.656309120357036591e-02 -6.183316186070442200e-02 -2.296758145093917847e-01 1.633277833461761475e-01 5.083206295967102051e-01 1.477305293083190918e-01 3.269274830818176270e-01 5.882441624999046326e-02 8.212141692638397217e-03 -9.231775254011154175e-02 2.998518571257591248e-02 -5.460525676608085632e-02 -1.089056357741355896e-01 -1.402442455291748047e-01 -9.006470441818237305e-03 -1.687275171279907227e-01 -5.675359442830085754e-02 -4.039889201521873474e-02 -1.880638003349304199e-01 -2.917027175426483154e-01 -1.464944891631603241e-02 -1.899651437997817993e-01 -1.508447527885437012e-02 -1.529856175184249878e-01 -9.444794803857803345e-02 -2.578226923942565918e-01 1.949602514505386353e-01 1.552786380052566528e-01 1.971497088670730591e-01 1.295932680368423462e-01
7.458479702472686768e-02 -2.420757412910461426e-01 -2.193916887044906616e-01 -1.633488386869430542e-01 4.860661923885345459e-03 1.842173933982849121e-01 6.862979382276535034e-02 3.143097758293151855e-01 -8.873302489519119263e-02 -3.281789720058441162e-01 -5.055847764015197754e-02 -5.031152814626693726e-02 2.323042154312133789e-01 -3.296460509300231934e-01 1.470129657536745071e-02 -8.174382150173187256e-02 4.452108591794967651e-02 -1.578212678432464600e-01 3.310322016477584839e-02 -5.862311273813247681e-02 1.593405306339263916e-01 -1.301221549510955811e-01 -1.391608119010925293e-01 -1.770122051239013672e-01 -2.994490414857864380e-02 4.288112744688987732e-02 -4.851600900292396545e-02 -2.101132869720458984e-01 4.581014215946197510e-01 1.535034477710723877e-01 1.264546513557434082e-01 -1.013800129294395447e-01
-2.705597579479217529e-01 3.748744353652000427e-02 -2.176895141601562500e-01 2.081766724586486816e-01 -6.044579297304153442e-02 -2.558591775596141815e-02 1.711512207984924316e-01 2.438515871763229370e-01 -2.883263491094112396e-02 -2.278283387422561646e-01 2.237532734870910645e-01 1.577130258083343506e-01 4.398300945758819580e-01 9.381444007158279419e-02 -1.523806005716323853e-01 -1.005925983190536499e-01 -3.204800188541412354e-01 -4.330511391162872314e-02 1.239102855324745178e-01 -1.980738639831542969e-01 -3.741508349776268005e-02 3.139703720808029175e-02 -4.470958560705184937e-02 5.289895460009574890e-02 1.898759454488754272e-01 -2.679008804261684418e-02 -2.050346285104751587e-01 -2.561536729335784912e-01 4.035943374037742615e-02 2.402309626340866089e-01 6.478713452816009521e-02 -6.340734660625457764e-02
-5.463862419128417969e-02 8.924643695354461670e-02 -2.017654627561569214e-01 1.369014848023653030e-02 3.026491496711969376e-03 4.520887881517410278e-02 3.975498974323272705e-01 2.278307974338531494e-01 -1.948609054088592529e-01 -7.282155007123947144e-02 -1.551136672496795654e-01 1.455747932195663452e-01 6.647343933582305908e-02 -2.025442570447921753e-01 -2.548946142196655273e-01 -2.154187709093093872e-01 1.407352238893508911e-01 -2.976147830486297607e-01 9.318454563617706299e-02 6.529030203819274902e-02 -1.935217231512069702e-01 -1.568406671285629272e-01 1.332533210515975952e-01 1.262356489896774292e-01 -3.737220831681042910e-04 -3.105116775259375572e-03 -1.469001471996307373e-01 -1.422747075557708740e-01 2.396492958068847656e-01 1.982616335153579712e-01 3.639769554138183594e-01 5.179711431264877319e-02
-1.227541491389274597e-01 -7.653524726629257202e-02 -2.176601998507976532e-02 -2.073368579149246216e-01 -9.213700890541076660e-02 -2.100492361932992935e-03 2.949441075325012207e-01 2.691938281059265137e-01 1.082994118332862854e-01 -4.518657922744750977e-02 -1.078571900725364685e-01 -3.304690495133399963e-02 4.948751330375671387e-01 8.441668003797531128e-02 1.408548839390277863e-02 -5.037683248519897461e-02 5.117082595825195312e-02 -2.893899977207183838e-01 -7.907865196466445923e-02 -8.985331654548645020e-02 -2.557667195796966553e-01 -1.772677004337310791e-01 4.740712791681289673e-02 8.148277550935745239e-02 -1.708271354436874390e-01 8.602474816143512726e-03 -5.195012316107749939e-02 -3.840869665145874023e-01 9.273517131805419922e-02 1.335726976394653320e-01 -4.423533007502555847e-02 2.685249745845794678e-01
6.961552798748016357e-02 -7.305208593606948853e-02 -2.168319374322891235e-01 -1.117355772294104099e-03 -2.562815248966217041e-01 -1.251482069492340088e-01 1.761593669652938843e-01 -2.676988765597343445e-02 -9.850291907787322998e-02 -3.643471002578735352e-01 2.781150937080383301e-01 1.028934493660926819e-01 4.135717451572418213e-01 7.419138681143522263e-03 -2.727147340774536133e-01 6.984288245439529419e-02 -2.016307711601257324e-01 -7.114287465810775757e-02 -1.091334298253059387e-01 -5.781470611691474915e-02 1.681757569313049316e-01 2.239190191030502319e-01 1.403333693742752075e-01 1.069792211055755615e-01 -1.729096025228500366e-01 -4.557507485151290894e-02 -1.415862441062927246e-01 -1.707552075386047363e-01 9.354836493730545044e-02 2.909308969974517822e-01 4.449500702321529388e-03 6.207740679383277893e-02
-1.816788166761398315e-01 -2.428176403045654297e-01 1.301465332508087158e-01 -1.086033061146736145e-01 -2.444364316761493683e-02 -3.698617592453956604e-02 5.589202046394348145e-01 1.743204742670059204e-01 -1.459376066923141479e-01 -2.732435464859008789e-01 -1.064241155982017517e-01 2.499288916587829590e-01 9.130325168371200562e-03 -3.509813845157623291e-01 -2.369322776794433594e-01 1.015821844339370728e-02 4.471668973565101624e-02 -8.545489609241485596e-02 -9.584994614124298096e-02 2.502285502851009369e-02 -1.094394549727439880e-01 -2.833279073238372803e-01 -3.887075185775756836e-02 -9.439533203840255737e-02 5.054382607340812683e-02 2.725515747442841530e-03 -9.662008285522460938e-02 4.645632952451705933e-02 4.690890759229660034e-02 -3.476840211078524590e-03 2.146924138069152832e-01 3.381112962961196899e-02
-2.290927618741989136e-01 2.431796491146087646e-01 -8.691497147083282471e-02 -6.679042428731918335e-02 -6.430172920227050781e-02 2.765459418296813965e-01 4.855865538120269775e-01 1.188702210783958435e-01 1.229934021830558777e-02 -1.710390597581863403e-01 2.446394041180610657e-02 8.052449673414230347e-03 -5.683889612555503845e-02 -9.117519855499267578e-02 -2.249723523855209351e-01 -9.830192476511001587e-02 4.009005613625049591e-03 -3.318553864955902100e-01 -8.405805379152297974e-02 4.620045796036720276e-02 -2.358408719301223755e-01 -1.274067461490631104e-01 -1.519969254732131958e-01 -2.442006953060626984e-02 -1.234943941235542297e-01 1.945093423128128052e-01 -1.619551889598369598e-02 1.363762617111206055e-01 -9.250617027282714844e-02 2.555381357669830322e-01 2.816794216632843018e-01 -6.242479756474494934e-02
7.426089793443679810e-02 1.973412185907363892e-01 -5.522394180297851562e-02 -1.483297348022460938e-01 -1.560168713331222534e-01 3.224870935082435608e-02 2.847638726234436035e-01 -1.044961251318454742e-02 -2.737155556678771973e-01 3.141816705465316772e-02 -1.372135877609252930e-01 1.928484812378883362e-02 4.607886970043182373e-01 7.680938392877578735e-02 -2.664450705051422119e-01 -2.995972037315368652e-01 8.216708898544311523e-02 -2.804635167121887207e-01 8.211532235145568848e-02 -6.318472325801849365e-02 1.889853030443191528e-01 -1.958465389907360077e-02 7.056784629821777344e-02 -5.364211648702621460e-02 -3.684901166707277298e-03 6.774340569972991943e-02 -4.846620932221412659e-02 1.468853950500488281e-01 1.466081440448760986e-01 3.352364599704742432e-01 -1.665931195020675659e-01 -1.398749351501464844e-01
-9.806422889232635498e-02 -1.341926902532577515e-01 2.109345644712448120e-01 -3.384493887424468994e-01 -1.600546389818191528e-01 7.811344414949417114e-02 3.819504380226135254e-01 2.860637009143829346e-01 1.491525918245315552e-01 -1.075244918465614319e-01 2.199646532535552979e-01 -7.544577121734619141e-02 1.575558334589004517e-01 -1.425967365503311157e-01 -1.851932704448699951e-01 5.293399468064308167e-02 -1.469229757785797119e-01 3.032996691763401031e-02 -2.149065583944320679e-01 -8.508066833019256592e-02 3.009305000305175781e-01 1.883758008480072021e-01 1.312182098627090454e-02 -1.434262543916702271e-01 -8.630675822496414185e-02 2.433962374925613403e-02 2.924947440624237061e-01 -1.040345877408981323e-01 1.363847125321626663e-02 2.255607843399047852e-01 -3.887986391782760620e-02 6.360269337892532349e-02
3.268984844908118248e-03 -2.847546935081481934e-01 3.258369565010070801e-01 -9.369227290153503418e-02 -2.008222490549087524e-01 9.584403596818447113e-03 2.964827120304107666e-01 2.038996070623397827e-01 3.967514261603355408e-02 -3.156271278858184814e-01 1.445210278034210205e-01 -1.426309049129486084e-01 1.018360927700996399e-01 -1.500189490616321564e-02 -7.302063703536987305e-02 -1.920481324195861816e-01 -1.715968921780586243e-02 -6.625752896070480347e-02 -1.634404659271240234e-01 -1.960069090127944946e-01 5.466285347938537598e-02 4.061267524957656860e-02 -9.949584305286407471e-02 -5.406069569289684296e-03 1.121724247932434082e-01 -1.963628083467483521e-01 2.913429439067840576e-01 -3.865303471684455872e-02 4.854612797498703003e-02 4.441487789154052734e-01 -2.298634499311447144e-02 1.295059472322463989e-01
-3.936594352126121521e-02 2.068571746349334717e-02 -3.994576260447502136e-02 1.708905696868896484e-01 7.263440638780593872e-02 1.615015417337417603e-01 1.544961929321289062e-01 1.954411417245864868e-01 -1.950629800558090210e-01 -1.727344393730163574e-01 2.898102104663848877e-01 1.231976002454757690e-01 1.362089514732360840e-01 -1.014807075262069702e-01 -4.322693943977355957e-01 -4.267328977584838867e-02 9.168561547994613647e-02 -1.698452830314636230e-01 -2.019558250904083252e-01 4.915130510926246643e-02 -6.602144241333007812e-02 -2.084999382495880127e-01 3.206530809402465820e-01 -1.940146982669830322e-01 -6.019573286175727844e-02 -1.614730805158615112e-01 9.717147052288055420e-02 -3.360450863838195801e-01 3.288696333765983582e-02 8.584344387054443359e-02 2.328660786151885986e-01 -7.566382735967636108e-02
-9.421810507774353027e-02 -6.415236741304397583e-02 2.730237543582916260e-01 4.416761919856071472e-02 1.446749921888113022e-02 1.241620853543281555e-01 2.037892490625381470e-01 -1.323970854282379150e-01 -3.635527491569519043e-01 1.104171350598335266e-01 8.655017614364624023e-02 -7.260680198669433594e-02 2.716279625892639160e-01 -2.642139196395874023e-01 -3.562625050544738770e-01 -3.365509212017059326e-02 -1.285678446292877197e-01 -1.384701728820800781e-01 9.029708802700042725e-02 -7.918065786361694336e-02 2.948536872863769531e-01 1.757345497608184814e-01 1.579332053661346436e-01 -8.984681218862533569e-02 -5.897018313407897949e-02 -2.618360519409179688e-01 -1.075129136443138123e-01 -5.979686602950096130e-02 3.096112050116062164e-02 2.592686712741851807e-01 2.176150232553482056e-01 5.821935832500457764e-02
2.277716808021068573e-02 -1.327607035636901855e-01 -2.203960269689559937e-01 -2.610095739364624023e-01 2.669516950845718384e-02 -2.218672931194305420e-01 3.964305520057678223e-01 2.307977080345153809e-01 -4.513262212276458740e-02 -1.138857156038284302e-01 1.504670679569244385e-01 2.185246646404266357e-01 3.533281981945037842e-01 -5.373408645391464233e-02 1.491477042436599731e-01 -1.131833493709564209e-01 -3.218596577644348145e-01 -6.095703318715095520e-02 5.548695474863052368e-02 1.479039490222930908e-01 1.354728490114212036e-01 -2.903445661067962646e-01 -1.276324838399887085e-01 -8.704267442226409912e-02 1.586284339427947998e-01 -1.451220549643039703e-02 1.346250623464584351e-01 -3.176091611385345459e-02 -5.826699733734130859e-02 8.472815901041030884e-02 1.886213272809982300e-01 8.466187119483947754e-02
3.160965070128440857e-02 -7.172043621540069580e-02 9.634399414062500000e-02 -8.652035146951675415e-02 -2.224430143833160400e-01 1.648380905389785767e-01 3.989270329475402832e-01 1.980704367160797119e-01 1.628104001283645630e-01 1.058980152010917664e-01 3.640392050147056580e-02 -2.005257606506347656e-01 4.276755452156066895e-01 -3.051532208919525146e-01 -3.525434136390686035e-01 -1.263555884361267090e-01 -3.733154386281967163e-02 1.682631671428680420e-02 1.272373497486114502e-01 -1.631474643945693970e-01 1.081317737698554993e-01 -5.995476990938186646e-02 3.348002955317497253e-02 -1.324463337659835815e-01 2.074230909347534180e-01 -9.961982071399688721e-02 -1.852104514837265015e-01 -4.421985521912574768e-02 3.312632814049720764e-02 1.939352229237556458e-02 -3.761067986488342285e-02 -1.897336691617965698e-01
-2.772080004215240479e-01 2.394898831844329834e-01 -1.450586020946502686e-01 -3.105933070182800293e-01 1.432068943977355957e-01 2.609162628650665283e-01 2.143141925334930420e-01 1.391986906528472900e-01 1.074136793613433838e-02 -7.222319394350051880e-02 1.599022448062896729e-01 -3.937620297074317932e-02 3.039733171463012695e-01 1.529493033885955811e-01 -1.457490324974060059e-01 -1.630438715219497681e-01 1.079090535640716553e-01 -1.367962360382080078e-01 -2.110471278429031372e-01 -2.043392211198806763e-01 -1.180185377597808838e-02 4.950150381773710251e-03 -1.221924126148223877e-01 -1.507108062505722046e-01 -9.432033449411392212e-02 1.714131534099578857e-01 -3.725584596395492554e-02 -4.026478230953216553e-01 5.827380809932947159e-04 2.037512511014938354e-01 1.497554127126932144e-02 -1.829460449516773224e-02
-1.380207389593124390e-01 -2.786699831485748291e-01 -6.412778794765472412e-02 -7.912939414381980896e-03 -1.756545305252075195e-01 1.034707427024841309e-01 4.629466235637664795e-01 1.126723885536193848e-01 2.154516279697418213e-01 1.117907166481018066e-01 2.232377976179122925e-02 1.587003618478775024e-01 1.272203326225280762e-01 3.737572114914655685e-03 -2.622161209583282471e-01 -1.286172866821289062e-01 5.458606779575347900e-02 -2.672449648380279541e-01 -2.188089191913604736e-01 8.063614368438720703e-03 6.128557026386260986e-02 -1.345816999673843384e-01 1.518705189228057861e-01 2.728741616010665894e-02 -5.984138324856758118e-02 -9.653899073600769043e-02 -7.755610346794128418e-02 1.471647024154663086e-01 2.779947817325592041e-01 2.453638613224029541e-01 -1.765947230160236359e-02 -3.131368458271026611e-01
3.687890991568565369e-02 -8.543980866670608521e-02 -2.190921604633331299e-01 -5.159380286931991577e-02 -3.156186547130346298e-03 1.162005886435508728e-01 3.877236545085906982e-01 1.971798241138458252e-01 1.781674474477767944e-02 -6.029107421636581421e-02 1.876474358141422272e-02 3.122580647468566895e-01 2.768444418907165527e-01 -2.849120497703552246e-01 -1.083485484123229980e-01 4.638789687305688858e-03 -4.612823948264122009e-03 -2.488309890031814575e-01 2.392287403345108032e-01 -3.262192904949188232e-01 -1.116108223795890808e-01 -2.183974534273147583e-01 -3.565000742673873901e-02 1.341123729944229126e-01 -1.074747368693351746e-01 1.551009416580200195e-01 2.859542369842529297e-01 -8.307194709777832031e-02 1.042922362685203552e-01 1.568880081176757812e-01 -4.007200151681900024e-02 -1.389580871909856796e-02
1.476663202047348022e-01 -1.781188994646072388e-01 1.570409536361694336e-01 -1.146089211106300354e-01 2.333209514617919922e-01 5.812924355268478394e-02 3.513769209384918213e-01 6.126277893781661987e-02 -1.727687865495681763e-01 -5.162954330444335938e-02 -1.002708151936531067e-01 2.147225886583328247e-01 1.660695672035217285e-01 1.746574603021144867e-02 -3.290051519870758057e-01 -7.768094539642333984e-03 -3.360989317297935486e-02 -9.655328094959259033e-02 -9.374117106199264526e-02 -1.493179202079772949e-01 2.983217537403106689e-01 -3.702991455793380737e-02 3.134345412254333496e-01 -4.937922954559326172e-02 1.905826926231384277e-01 -1.381345242261886597e-01 2.673172056674957275e-01 -1.521267890930175781e-01 6.077004130929708481e-03 2.727935910224914551e-01 2.000076919794082642e-01 -4.157948866486549377e-02
-4.280099272727966309e-02 -1.647484302520751953e-01 -1.727123409509658813e-01 -1.160575300455093384e-01 -3.860977664589881897e-02 3.665763139724731445e-02 4.354840815067291260e-01 2.837706506252288818e-01 -2.246438413858413696e-01 1.170073151588439941e-01 5.482717975974082947e-02 2.598571479320526123e-01 1.200569272041320801e-01 2.004703879356384277e-01 6.547605991363525391e-02 8.537942171096801758e-02 4.817738756537437439e-02 -1.663174927234649658e-01 -2.424391955137252808e-01 -1.501465886831283569e-01 -3.755435720086097717e-02 -2.408550232648849487e-01 -8.357206732034683228e-02 6.611943989992141724e-02 1.749436259269714355e-01 -1.137074269354343414e-02 1.154654994606971741e-01 -2.231778390705585480e-02 -4.936150088906288147e-02 1.622325181961059570e-01 3.094786107540130615e-01 -3.204302191734313965e-01
2.372248470783233643e-01 -9.063352644443511963e-02 1.376167498528957367e-02 1.417605429887771606e-01 -4.628679528832435608e-02 1.281702518463134766e-01 2.898694276809692383e-01 1.500423252582550049e-01 1.792750954627990723e-01 -6.735187023878097534e-02 9.540382772684097290e-02 9.174118936061859131e-02 2.709738910198211670e-01 3.968453034758567810e-02 -3.767391145229339600e-01 2.689101099967956543e-01 9.749010205268859863e-03 -1.616987287998199463e-01 -2.287139892578125000e-01 -2.156292051076889038e-01 5.218163132667541504e-02 2.891263067722320557e-01 -1.543132364749908447e-01 1.762520819902420044e-01 -1.780037432909011841e-01 -1.549491435289382935e-01 -3.522086888551712036e-02 1.153685431927442551e-02 6.530741602182388306e-02 2.942057251930236816e-01 -1.782610565423965454e-01 -2.770468965172767639e-02
-6.053013727068901062e-02 5.261869356036186218e-02 -1.496268510818481445e-01 -1.010517030954360962e-01 -1.496406644582748413e-01 -5.445777624845504761e-02 2.793388962745666504e-01 -3.999446704983711243e-02 -1.417552120983600616e-02 -4.180320203304290771e-01 2.209631502628326416e-01 3.157669007778167725e-01 2.414961606264114380e-01 1.972467750310897827e-01 -1.374175101518630981e-01 -1.234057080000638962e-02 -4.631250351667404175e-02 -1.690299212932586670e-01 -1.246558353304862976e-01 -1.323752105236053467e-01 2.268711179494857788e-01 2.220665365457534790e-01 3.651764243841171265e-02 1.439861953258514404e-01 -1.557668205350637436e-03 -2.944201529026031494e-01 -1.965062916278839111e-01 4.747785255312919617e-02 -6.404747068881988525e-02 2.205494195222854614e-01 7.699412852525711060e-02 2.082731425762176514e-01
4.921101965010166168e-03 -8.831739425659179688e-02 -8.484975993633270264e-02 6.894531846046447754e-02 -2.850962579250335693e-01 1.275049000978469849e-01 3.436071872711181641e-01 8.309663087129592896e-02 9.894452989101409912e-02 -9.216632694005966187e-02 4.331121966242790222e-02 4.277373552322387695e-01 3.978497684001922607e-01 -1.814938783645629883e-01 -7.189687341451644897e-02 -4.518821462988853455e-02 1.296161264181137085e-01 4.832604527473449707e-02 1.576392799615859985e-01 -8.221997320652008057e-02 -3.125162422657012939e-02 -2.039444744586944580e-01 -2.943215072154998779e-01 -1.395222097635269165e-01 -1.883729696273803711e-01 8.833641558885574341e-02 1.146474257111549377e-01 -9.975303895771503448e-03 -1.460876315832138062e-02 1.667383611202239990e-01 4.160507023334503174e-02 -2.654701471328735352e-01
-1.793261468410491943e-01 1.853280812501907349e-01 -6.811200827360153198e-02 -1.814342737197875977e-01 -2.632618248462677002e-01 -2.291100099682807922e-02 3.722366690635681152e-01 3.792444989085197449e-02 -3.140744520351290703e-03 -2.414119541645050049e-01 -1.312199681997299194e-01 3.047695159912109375e-01 2.209051996469497681e-01 -2.514970898628234863e-01 -2.943849749863147736e-02 -2.412047982215881348e-01 2.025593668222427368e-01 -2.198108732700347900e-01 1.569734513759613037e-01 5.690622329711914062e-02 -1.941476166248321533e-01 2.343357540667057037e-02 7.866545766592025757e-02 -1.765860468149185181e-01 -2.178956195712089539e-02 -1.016830429434776306e-01 1.522522866725921631e-01 -1.248885020613670349e-01 1.996279656887054443e-01 1.830272674560546875e-01 -5.241571366786956787e-02 -1.675994247198104858e-01
2.303754687309265137e-01 -1.715661138296127319e-01 2.944028377532958984e-02 3.340500593185424805e-02 -1.022972241044044495e-01 2.066637761890888214e-02 1.129618510603904724e-01 1.270794272422790527e-01 -1.121670007705688477e-01 -2.605159878730773926e-01 5.835175514221191406e-02 1.596311777830123901e-01 1.513400375843048096e-01 -1.411884427070617676e-01 -3.244043290615081787e-01 -1.048405393958091736e-01 5.025081709027290344e-02 -3.982659056782722473e-02 -1.374606192111968994e-01 2.283291071653366089e-01 4.858149215579032898e-02 2.572520375251770020e-01 4.324668273329734802e-02 -5.003826320171356201e-02 -4.837031364440917969e-01 -1.313798427581787109e-01 1.206876127980649471e-03 -6.671617925167083740e-02 -1.816614568233489990e-01 4.055614769458770752e-01 -5.069571733474731445e-02 -5.930322408676147461e-02
-3.106815274804830551e-03 6.680019944906234741e-02 1.946408599615097046e-01 3.406988689675927162e-03 -2.964504659175872803e-01 4.357156157493591309e-02 1.886977404356002808e-01 1.796746551990509033e-01 2.332924492657184601e-02 -1.257002800703048706e-01 -3.287282288074493408e-01 5.781711265444755554e-02 2.152028530836105347e-01 -3.283783793449401855e-01 -2.468575090169906616e-01 5.300436541438102722e-02 3.151000663638114929e-02 -1.347715109586715698e-01 -6.089606136083602905e-02 -1.351628154516220093e-01 2.681876122951507568e-01 -1.533038467168807983e-01 3.462169691920280457e-02 -5.529309064149856567e-02 -4.091325402259826660e-01 -5.119158700108528137e-02 -1.061608344316482544e-01 -1.423977315425872803e-01 1.903517097234725952e-01 8.605192601680755615e-02 8.928387612104415894e-02 2.456295937299728394e-01
3.141168355941772461e-01 -4.864895716309547424e-02 -1.599116623401641846e-01 -1.011339798569679260e-01 -1.000724509358406067e-01 5.155672505497932434e-02 2.456550598144531250e-01 5.354994535446166992e-02 1.831444203853607178e-01 -4.294946789741516113e-02 8.481071144342422485e-02 2.546302080154418945e-01 2.463004440069198608e-01 -6.023124605417251587e-02 -4.990348219871520996e-02 -3.000159561634063721e-02 -1.288142204284667969e-01 -2.102817595005035400e-01 -2.691363990306854248e-01 5.706091225147247314e-02 1.268829852342605591e-01 2.734957635402679443e-01 -2.871627807617187500e-01 -3.604366257786750793e-02 -5.625757202506065369e-02 9.690327942371368408e-02 2.258023917675018311e-01 1.523756328970193863e-02 7.834477722644805908e-02 4.711531698703765869e-01 7.916054874658584595e-02 5.341318994760513306e-02
-6.515381485223770142e-02 -1.175029426813125610e-01 -1.192463561892509460e-01 -1.100428476929664612e-01 -1.160406768321990967e-01 -2.694272622466087341e-02 1.974981576204299927e-01 2.194068580865859985e-01 -1.336481124162673950e-01 -6.918282806873321533e-02 2.591052651405334473e-02 1.270413864403963089e-02 1.558533310890197754e-01 -4.616827368736267090e-01 3.115742281079292297e-02 -7.069940865039825439e-02 -1.824006251990795135e-02 -1.625185012817382812e-01 1.389741599559783936e-01 -5.830106511712074280e-02 2.649945020675659180e-01 -1.420657485723495483e-01 -1.157904863357543945e-01 -2.341608405113220215e-01 1.867915131151676178e-02 -1.286097168922424316e-01 -1.177402436733245850e-01 -1.765781790018081665e-01 3.417990505695343018e-01 3.404135406017303467e-01 1.431360393762588501e-01 -2.533024847507476807e-01
1.628859713673591614e-02 1.495210826396942139e-01 -3.493102267384529114e-02 -7.450755685567855835e-02 -2.059394866228103638e-01 1.546669304370880127e-01 3.396488130092620850e-01 -1.140322536230087280e-01 -1.258601620793342590e-02 -2.736721634864807129e-01 -2.282666712999343872e-01 1.399709004908800125e-02 2.863172888755798340e-01 -3.448186516761779785e-01 -2.586081326007843018e-01 2.309390753507614136e-01 -5.917868018150329590e-02 -1.599078252911567688e-02 1.298160254955291748e-01 -5.747013166546821594e-02 -9.291837923228740692e-03 -6.588459759950637817e-02 4.482537880539894104e-02 9.363935142755508423e-02 -7.401577197015285492e-03 4.097423329949378967e-02 -2.140353471040725708e-01 -2.096839249134063721e-01 1.790699064731597900e-01 2.725075781345367432e-01 2.971993088722229004e-01 -4.669741913676261902e-02
-5.162299796938896179e-02 -2.381116151809692383e-01 3.122763931751251221e-01 -2.070427983999252319e-01 5.750935152173042297e-02 1.591283380985260010e-01 2.542037665843963623e-01 2.654082477092742920e-01 -1.574797034263610840e-01 -2.512697577476501465e-01 -6.642713397741317749e-02 5.008074920624494553e-03 2.568953037261962891e-01 -1.384457293897867203e-02 -5.373086035251617432e-02 1.685597151517868042e-01 6.909230351448059082e-02 1.445549912750720978e-02 -2.957492768764495850e-01 -3.549750521779060364e-02 3.697176277637481689e-01 4.785194620490074158e-02 1.878777444362640381e-01 -8.124151825904846191e-02 4.526697099208831787e-02 -5.859738960862159729e-02 -1.888274550437927246e-01 -2.663052380084991455e-01 -7.919297553598880768e-03 2.087468653917312622e-01 -2.931805327534675598e-02 1.247402951121330261e-01
-1.111608967185020447e-01 -1.474033296108245850e-01 -1.824752092361450195e-01 -1.566113978624343872e-01 3.428698331117630005e-02 4.804077371954917908e-02 5.380002260208129883e-01 1.118924990296363831e-01 1.242517493665218353e-02 -5.687482282519340515e-02 -4.457267001271247864e-02 3.461643457412719727e-01 6.857335567474365234e-02 -1.469873785972595215e-01 -1.285795569419860840e-01 1.487563252449035645e-01 -1.078326813876628876e-02 -3.474110364913940430e-01 -1.327133737504482269e-03 -8.218190073966979980e-02 2.068458348512649536e-01 -1.313268989324569702e-01 -2.454004436731338501e-01 9.703731536865234375e-02 6.890999525785446167e-02 2.117996364831924438e-01 -1.189743280410766602e-01 -6.468024104833602905e-02 -3.703749179840087891e-02 1.717115789651870728e-01 -1.853335350751876831e-01 1.485998481512069702e-01
-2.073349803686141968e-01 -2.684259116649627686e-01 -1.334199588745832443e-02 -6.275464594364166260e-02 -1.409793645143508911e-01 7.941301167011260986e-02 3.381245732307434082e-01 -9.519459307193756104e-02 -3.345091268420219421e-02 -5.385305881500244141e-01 2.154826670885086060e-01 2.361380755901336670e-01 -7.078560441732406616e-02 1.238517686724662781e-01 -1.781975626945495605e-01 -1.535983085632324219e-01 -8.967407047748565674e-02 -8.070733398199081421e-02 -6.192789226770401001e-02 1.643724623136222363e-03 3.066855967044830322e-01 1.145791783928871155e-01 -5.389436334371566772e-02 2.004736065864562988e-01 -8.336991816759109497e-02 3.228301927447319031e-02 -6.091050803661346436e-02 -1.898521184921264648e-01 9.550134837627410889e-02 1.340222805738449097e-01 1.163486950099468231e-02 -1.364225447177886963e-01
1.463626325130462646e-01 -6.306947767734527588e-02 -1.291398406028747559e-01 -6.474587321281433105e-02 -9.030701220035552979e-02 -6.348640471696853638e-02 2.409159988164901733e-01 1.068136468529701233e-01 4.855338856577873230e-02 -3.605596721172332764e-01 1.801155209541320801e-01 2.561627626419067383e-01 3.316172361373901367e-01 -6.268837302923202515e-02 -1.987439244985580444e-01 -7.812958210706710815e-02 -1.482239067554473877e-01 -2.144187241792678833e-01 -2.189273536205291748e-01 -8.356913924217224121e-02 8.314961194992065430e-02 3.874642252922058105e-01 -3.154247254133224487e-02 1.044084504246711731e-01 -1.894100904464721680e-01 -2.535006403923034668e-01 -1.279721260070800781e-01 8.824341744184494019e-02 2.554178610444068909e-02 2.106397002935409546e-01 1.321415007114410400e-01 5.990149825811386108e-02
1.571412011981010437e-02 -2.081161141395568848e-01 6.202206760644912720e-02 8.341700583696365356e-02 -1.047404780983924866e-01 1.270010471343994141e-01 3.750748932361602783e-01 2.459883876144886017e-02 -2.572014033794403076e-01 6.143489852547645569e-03 -1.094957515597343445e-01 2.116266787052154541e-01 2.076844573020935059e-01 -1.061619026586413383e-03 -1.399691402912139893e-01 -1.360561996698379517e-01 -1.742811352014541626e-01 4.746150970458984375e-02 6.911684572696685791e-02 -7.362018525600433350e-02 -2.124436385929584503e-02 -1.415257304906845093e-01 4.087576866149902344e-01 -2.057258412241935730e-02 6.486289948225021362e-02 -2.305274605751037598e-01 -3.478560224175453186e-02 -6.170008704066276550e-02 -1.105888113379478455e-01 4.502151608467102051e-01 2.522129118442535400e-01 -3.653853386640548706e-02
-1.272815316915512085e-01 -1.039180979132652283e-01 2.271611690521240234e-01 -9.940844774246215820e-02 1.700218021869659424e-01 -1.767409145832061768e-01 3.659691214561462402e-01 2.786262035369873047e-01 1.458151042461395264e-01 -6.732903420925140381e-02 -9.896634519100189209e-02 2.071682959794998169e-01 1.086100786924362183e-01 -3.113503754138946533e-01 4.609858244657516479e-02 8.824165165424346924e-02 -1.894482523202896118e-01 -2.522519528865814209e-01 -7.291845977306365967e-02 -2.274514138698577881e-01 1.696156263351440430e-01 -2.552526257932186127e-02 -1.299789249897003174e-01 6.641880422830581665e-02 -1.176417693495750427e-01 -1.105429679155349731e-01 8.735676296055316925e-03 -3.396113514900207520e-01 2.542203366756439209e-01 7.949536293745040894e-02 1.083348020911216736e-01 1.058068946003913879e-01
-1.019711717963218689e-01 -3.747977316379547119e-01 4.263013973832130432e-02 5.998963117599487305e-02 3.695103898644447327e-02 1.460459828376770020e-01 3.044438958168029785e-01 -1.786133274435997009e-02 -2.445805817842483521e-02 2.311905659735202789e-02 -8.600988425314426422e-03 1.603240519762039185e-02 1.004428192973136902e-01 -1.978831142187118530e-01 -4.877180159091949463e-01 -1.932458132505416870e-01 5.617644637823104858e-02 -2.007726728916168213e-01 -3.420022428035736084e-01 2.181085385382175446e-02 6.983382999897003174e-02 -1.745460182428359985e-01 2.434279471635818481e-01 6.843267008662223816e-03 -1.467018127441406250e-01 -1.387818902730941772e-01 -5.287624523043632507e-02 -1.231933757662773132e-01 -5.744007974863052368e-02 1.246690675616264343e-01 1.479500681161880493e-01 -2.169110625982284546e-01
-1.414388138800859451e-02 -3.966754302382469177e-02 -7.407567650079727173e-02 -2.059172391891479492e-01 -3.492910042405128479e-02 7.151086814701557159e-03 3.053044378757476807e-01 2.964462637901306152e-01 -3.130572438240051270e-01 -3.251902163028717041e-01 -1.651053428649902344e-01 -4.201978072524070740e-02 1.268697082996368408e-01 1.982349306344985962e-01 -4.767898097634315491e-02 -7.148003578186035156e-02 8.485824614763259888e-02 -2.026258409023284912e-01 1.466945707798004150e-01 -1.771078109741210938e-01 -8.023473620414733887e-02 -2.235488593578338623e-01 -2.981324866414070129e-02 -1.294040381908416748e-01 -4.114519357681274414e-01 6.033227965235710144e-02 -1.015698686242103577e-01 1.871944032609462738e-02 7.857843302190303802e-03 1.745712310075759888e-01 2.372195571660995483e-01 1.637691557407379150e-01
5.661528930068016052e-02 8.830046863295137882e-04 -2.722661793231964111e-01 -7.809390872716903687e-02 -4.029155150055885315e-02 1.891558319330215454e-01 4.700447618961334229e-01 2.044425755739212036e-01 2.413380891084671021e-01 -1.141679883003234863e-01 1.899518631398677826e-02 2.957949340343475342e-01 2.214919328689575195e-01 -3.511340022087097168e-01 9.489574469625949860e-03 2.547415345907211304e-02 -6.831756234169006348e-02 -1.538080722093582153e-01 -2.007996104657649994e-02 -1.513188630342483521e-01 -7.985520362854003906e-02 -1.505087167024612427e-01 2.008503675460815430e-01 1.731590181589126587e-02 8.759821951389312744e-02 8.208888769149780273e-02 -5.291905254125595093e-02 1.743394881486892700e-01 -3.514290973544120789e-02 2.797671556472778320e-01 -1.617583185434341431e-01 9.810850024223327637e-02
-7.800753694027662277e-03 -1.534161902964115143e-02 -1.592028886079788208e-01 -4.274084419012069702e-02 6.504017114639282227e-02 1.123936548829078674e-01 3.997434973716735840e-01 6.055591627955436707e-02 -2.058979123830795288e-02 -4.036064147949218750e-01 9.823472239077091217e-03 -1.552959829568862915e-01 -1.192380934953689575e-01 -3.831504881381988525e-01 -1.237013787031173706e-01 -1.270519495010375977e-01 -6.993671506643295288e-02 -2.976100444793701172e-01 2.836210653185844421e-02 1.943533495068550110e-02 6.860525161027908325e-02 -1.888186186552047729e-01 -5.452971160411834717e-02 -1.594148278236389160e-01 1.613868959248065948e-02 2.652116864919662476e-02 -2.271652072668075562e-01 -2.335450351238250732e-01 2.603505849838256836e-01 2.520276010036468506e-01 7.280975580215454102e-02 7.142724096775054932e-02
-3.103623390197753906e-01 -1.562795136123895645e-03 8.568676561117172241e-02 -1.262494027614593506e-01 -4.273351654410362244e-02 2.021775841712951660e-01 2.199257910251617432e-01 2.455685287714004517e-02 2.055970393121242523e-02 -2.696403264999389648e-01 3.681872040033340454e-02 1.124658137559890747e-01 1.439368873834609985e-01 -2.658214271068572998e-01 -3.135512173175811768e-01 -2.968102991580963135e-01 1.968308240175247192e-01 -9.365570545196533203e-02 1.894049197435379028e-01 6.483831256628036499e-02 -1.881647557020187378e-01 1.941200904548168182e-02 1.244877353310585022e-01 -1.981217116117477417e-01 8.237011730670928955e-02 -2.588549852371215820e-01 1.980454176664352417e-01 -1.091586351394653320e-01 1.326115280389785767e-01 2.996817827224731445e-01 6.556686758995056152e-02 -9.513393044471740723e-02
-3.015195950865745544e-02 -1.977816224098205566e-01 -1.166203096508979797e-01 -6.337369233369827271e-02 -2.270162254571914673e-01 4.541453719139099121e-02 2.225204557180404663e-01 2.700381353497505188e-02 -4.056471958756446838e-02 -2.067889869213104248e-01 -2.806821465492248535e-01 1.302987989038228989e-02 4.016462266445159912e-01 -4.276501536369323730e-01 2.181207016110420227e-02 2.103425711393356323e-01 -8.227568864822387695e-02 -5.880700424313545227e-02 -3.504647687077522278e-02 -1.271701753139495850e-01 1.054124683141708374e-01 -1.795676946640014648e-01 -1.557977348566055298e-01 3.623048076406121254e-03 -3.723442927002906799e-02 1.698995009064674377e-02 -2.011607028543949127e-02 -6.095692142844200134e-02 2.044378817081451416e-01 1.830454021692276001e-01 3.064472973346710205e-01 -2.365453094244003296e-01
-2.936538159847259521e-01 -1.022879481315612793e-01 -2.527546286582946777e-01 -1.684672385454177856e-01 -9.883284568786621094e-02 1.736196279525756836e-01 5.673215389251708984e-01 -6.141002755612134933e-03 -1.046316772699356079e-01 -1.546681486070156097e-02 2.002796232700347900e-01 8.096155524253845215e-02 2.672521173954010010e-01 -5.460819229483604431e-02 -8.165558427572250366e-02 7.444171607494354248e-02 3.032676503062248230e-02 -1.452869027853012085e-01 1.216408312320709229e-01 -2.103288471698760986e-01 2.316704243421554565e-01 6.965015828609466553e-02 -6.032346189022064209e-02 1.999257057905197144e-01 1.948625594377517700e-02 1.883311420679092407e-01 1.688021719455718994e-01 -1.752673089504241943e-01 9.426833689212799072e-02 5.347926542162895203e-02 -8.061639219522476196e-02 -9.091662615537643433e-02
-3.872596323490142822e-01 -2.513776123523712158e-01 -1.683275699615478516e-01 -1.530869901180267334e-01 -1.411570310592651367e-01 -3.155817091464996338e-01 1.682093739509582520e-01 5.073475465178489685e-02 6.312267482280731201e-02 -1.426692008972167969e-01 -4.020062461495399475e-02 2.201988101005554199e-01 2.970963716506958008e-01 -1.292187571525573730e-01 -7.400109618902206421e-02 2.028912901878356934e-01 -1.306461691856384277e-01 -3.359133899211883545e-01 -1.807973980903625488e-01 -1.414595246315002441e-01 -1.107192039489746094e-01 -2.254343591630458832e-03 4.221641272306442261e-02 -8.041010797023773193e-02 9.386752732098102570e-03 -6.034057959914207458e-02 9.348512627184391022e-03 9.784824401140213013e-02 2.053738087415695190e-01 3.091194033622741699e-01 7.031063083559274673e-03 6.592854112386703491e-02
-1.431748718023300171e-01 4.504186660051345825e-02 -2.026682719588279724e-02 4.988553002476692200e-02 4.849198833107948303e-02 9.553653001785278320e-02 1.571573317050933838e-01 1.097644791007041931e-01 -1.512529700994491577e-01 -1.295896172523498535e-01 2.775466144084930420e-01 1.137146875262260437e-01 3.033709824085235596e-01 1.782946437597274780e-01 2.757534384727478027e-02 -2.653064019978046417e-02 -1.484145969152450562e-02 1.919783949851989746e-01 -2.373608797788619995e-01 8.183123171329498291e-02 8.762737363576889038e-02 -5.298639461398124695e-02 -8.384688198566436768e-02 -7.993109524250030518e-03 -4.319888353347778320e-02 -3.642227053642272949e-01 -2.984370887279510498e-01 -1.897110342979431152e-01 1.730754822492599487e-01 4.887682199478149414e-01 -2.441868558526039124e-02 1.571882516145706177e-01
3.742884099483489990e-01 -1.528191119432449341e-01 1.767114996910095215e-01 -8.892765641212463379e-02 -2.562070190906524658e-01 2.414759062230587006e-02 4.925625622272491455e-01 2.379796653985977173e-01 7.322160154581069946e-02 -5.322615429759025574e-02 2.211473137140274048e-01 7.997919619083404541e-02 1.744502484798431396e-01 1.583674699068069458e-01 -2.244842797517776489e-01 2.562592923641204834e-01 -9.567499160766601562e-02 -1.315787583589553833e-01 -1.631236076354980469e-01 -1.584290564060211182e-01 -8.313091471791267395e-03 -9.460361674427986145e-03 -3.200114145874977112e-02 -2.645145868882536888e-03 9.194064885377883911e-02 -8.040587417781352997e-03 1.900748163461685181e-01 7.274851202964782715e-02 -6.563327461481094360e-02 2.468177974224090576e-01 -4.815926775336265564e-02 -4.442255944013595581e-03
-2.796947956085205078e-01 -2.901256829500198364e-02 -1.044255122542381287e-02 4.970605671405792236e-02 9.697873890399932861e-02 2.773981988430023193e-01 3.060416877269744873e-01 -5.555367469787597656e-02 -2.134656906127929688e-02 -2.133055478334426880e-01 -3.054919838905334473e-02 -1.661328524351119995e-01 6.539136171340942383e-02 -6.281565129756927490e-02 -2.479764372110366821e-01 -1.979940533638000488e-01 -1.405037567019462585e-02 -8.290884643793106079e-02 -2.538124620914459229e-01 1.448502391576766968e-01 -1.897267252206802368e-01 -2.485918700695037842e-01 -2.067118436098098755e-01 -1.362498700618743896e-01 -1.120262071490287781e-01 7.116248458623886108e-02 1.724379956722259521e-01 -8.575643412768840790e-03 -1.395474523305892944e-01 3.974525332450866699e-01 1.538101881742477417e-01 -2.275063544511795044e-01
-3.271995112299919128e-02 -9.944750368595123291e-02 2.465347573161125183e-02 -2.146733701229095459e-01 5.994761735200881958e-02 -4.091258719563484192e-02 3.498462736606597900e-01 4.504033923149108887e-02 5.730025935918092728e-03 -4.620525538921356201e-01 -7.432942092418670654e-02 1.742679029703140259e-01 3.406844139099121094e-01 -3.224678635597229004e-01 -1.890623383224010468e-02 6.481082737445831299e-02 2.577180564403533936e-01 -2.420776039361953735e-01 1.853554099798202515e-01 3.234427794814109802e-02 -1.260125935077667236e-01 1.776143908500671387e-01 1.701190881431102753e-02 -1.543579697608947754e-01 1.045502945780754089e-01 -9.464663267135620117e-02 6.596388667821884155e-02 -1.848030239343643188e-01 1.444083303213119507e-01 5.420434474945068359e-02 -1.107706874608993530e-01 -1.105026900768280029e-01
-6.616646423935890198e-03 5.382920801639556885e-02 9.168798476457595825e-02 -3.122397065162658691e-01 -7.331472635269165039e-02 7.242931425571441650e-02 5.146856904029846191e-01 4.367890655994415283e-01 -9.735947847366333008e-02 -1.571671217679977417e-01 1.342758070677518845e-02 1.312376856803894043e-01 -8.547770977020263672e-02 -1.900616586208343506e-01 -9.075734764337539673e-02 -4.366860911250114441e-02 1.033336110413074493e-02 -4.886021092534065247e-02 2.564948238432407379e-02 9.522521495819091797e-02 -4.481890797615051270e-02 -3.937516212463378906e-01 -7.816451042890548706e-02 -6.003851443529129028e-02 -1.424956321716308594e-01 -3.572935238480567932e-02 -3.852845728397369385e-02 2.567013800144195557e-01 2.747274935245513916e-02 1.646747589111328125e-01 1.538507044315338135e-01 -1.435551978647708893e-02
-6.184208765625953674e-02 -2.457881420850753784e-01 -6.414124369621276855e-02 1.347071826457977295e-01 -1.320874989032745361e-01 3.069232776761054993e-02 2.993726432323455811e-01 2.823084592819213867e-01 -6.585646420717239380e-02 -2.133923321962356567e-01 1.073845252394676208e-01 1.834789365530014038e-01 1.533764004707336426e-01 -5.072294175624847412e-02 -2.777454257011413574e-01 -7.663393393158912659e-03 -1.186611726880073547e-01 -4.646141454577445984e-02 -2.660288847982883453e-02 -7.915364205837249756e-02 8.388771861791610718e-02 -3.228593990206718445e-02 -8.096121996641159058e-02 -7.243765890598297119e-02 8.812564611434936523e-02 -1.066152453422546387e-01 4.541557133197784424e-01 -2.449950426816940308e-01 -1.367699205875396729e-01 3.695433437824249268e-01 -1.806013137102127075e-01 -1.050383895635604858e-01
4.313557222485542297e-02 -9.014029055833816528e-02 2.353797405958175659e-01 -2.866562902927398682e-01 -8.013369888067245483e-02 2.171608656644821167e-01 1.506027579307556152e-01 1.643022000789642334e-01 1.430191695690155029e-01 -1.259436458349227905e-01 2.126570343971252441e-01 -1.072395071387290955e-01 2.879072427749633789e-01 9.111615829169750214e-03 -1.696627587080001831e-01 -2.504778467118740082e-02 -2.094913646578788757e-02 -3.846525847911834717e-01 2.376599609851837158e-01 -4.915583506226539612e-02 -1.410649716854095459e-01 -1.594122499227523804e-01 1.929966062307357788e-01 -3.238332644104957581e-02 -1.474616080522537231e-01 -2.584950327873229980e-01 2.199432551860809326e-01 2.260682918131351471e-02 1.374602764844894409e-01 2.311327308416366577e-01 1.190701648592948914e-01 -1.700201928615570068e-01
3.171218186616897583e-02 -2.326466143131256104e-01 -1.856239438056945801e-01 -8.709616214036941528e-02 -1.633529961109161377e-01 3.530553728342056274e-02 3.903344273567199707e-01 7.771566510200500488e-02 -1.759379915893077850e-02 -3.375610709190368652e-01 -5.397184565663337708e-02 4.598413780331611633e-02 -1.214386224746704102e-01 -2.671591639518737793e-01 -2.642263472080230713e-02 -9.402742981910705566e-02 6.676093488931655884e-02 -3.837341964244842529e-01 -2.163529954850673676e-02 5.549331754446029663e-02 5.992013588547706604e-02 -1.404329240322113037e-01 4.534295573830604553e-02 5.148737877607345581e-02 -2.386162430047988892e-02 1.567115932703018188e-01 -2.622523903846740723e-01 -2.997965514659881592e-01 1.507465243339538574e-01 3.295550942420959473e-01 2.249059453606605530e-02 5.154363811016082764e-02
-7.981673628091812134e-02 -1.778931766748428345e-01 4.510759189724922180e-02 -1.347534507513046265e-01 8.109061419963836670e-02 -6.483292579650878906e-02 2.763845324516296387e-01 1.101171821355819702e-01 -8.937089890241622925e-02 -3.214895725250244141e-01 -9.449546225368976593e-03 1.255660504102706909e-01 5.144091248512268066e-01 -1.709987670183181763e-01 -1.552948504686355591e-01 -5.371279641985893250e-02 -5.370739102363586426e-02 -2.913872599601745605e-01 7.732052356004714966e-02 -1.400702148675918579e-01 -3.957311809062957764e-02 -3.380697667598724365e-01 -4.978404939174652100e-02 2.251299284398555756e-02 -9.101176261901855469e-02 -4.018057510256767273e-02 1.348179113119840622e-02 5.489136278629302979e-02 3.013621270656585693e-01 -1.333500891923904419e-01 6.745060533285140991e-02 1.896426230669021606e-01
-6.869574636220932007e-02 -2.094189971685409546e-01 1.499491743743419647e-02 -2.458414584398269653e-01 -1.583955436944961548e-01 1.147487983107566833e-01 2.472861409187316895e-01 1.329282224178314209e-01 -8.312613517045974731e-02 -2.481503970921039581e-02 -1.385140866041183472e-01 2.247238010168075562e-01 3.884501755237579346e-01 -1.845079064369201660e-01 9.635553508996963501e-02 -3.127706050872802734e-01 -1.983039230108261108e-01 -1.566904932260513306e-01 2.258695475757122040e-02 1.025343984365463257e-01 1.290780007839202881e-01 -1.950189322233200073e-01 -1.695345491170883179e-01 -1.426649689674377441e-01 1.356742531061172485e-01 -6.977394968271255493e-02 -3.595521301031112671e-02 -1.050865650177001953e-02 -2.378282397985458374e-01 3.711638152599334717e-01 -6.427939236164093018e-02 -5.100284144282341003e-02
1.409283876419067383e-01 -4.316779226064682007e-02 -7.148670405149459839e-02 3.181683421134948730e-01 -3.060590028762817383e-01 4.003821313381195068e-02 5.935835838317871094e-01 3.104497306048870087e-02 -1.815882623195648193e-01 -3.083878383040428162e-02 4.651105776429176331e-02 4.206075519323348999e-02 2.080576866865158081e-01 -1.878923624753952026e-01 -5.429926514625549316e-02 1.381346210837364197e-02 2.278953343629837036e-01 -1.033491920679807663e-02 2.557594180107116699e-01 1.127838902175426483e-02 -9.013238549232482910e-02 -3.870010748505592346e-02 -1.863582283258438110e-01 -6.098846346139907837e-02 1.576253585517406464e-02 -4.329150542616844177e-02 1.480972568970173597e-04 -5.557786673307418823e-02 1.132550910115242004e-01 3.247805535793304443e-01 -1.583859696984291077e-02 -1.197501793503761292e-01
1.969920238479971886e-03 -1.978096514940261841e-01 -2.521462440490722656e-01 -7.998415827751159668e-02 1.365890651941299438e-01 7.567690312862396240e-02 3.463546335697174072e-01 2.733872830867767334e-01 -4.269595071673393250e-02 -2.350072562694549561e-01 -5.461442470550537109e-02 -2.437835745513439178e-02 -7.797822356224060059e-02 -3.943865001201629639e-01 -1.106683984398841858e-01 -2.936431765556335449e-02 -1.848831400275230408e-02 -1.839534342288970947e-01 -4.194542765617370605e-02 2.005271017551422119e-01 -3.072196617722511292e-02 -1.590402871370315552e-01 -3.698405250906944275e-02 -1.008291468024253845e-01 -1.181423291563987732e-01 1.241547018289566040e-01 -4.325111955404281616e-02 -4.268371760845184326e-01 1.612150520086288452e-01 2.563754022121429443e-01 1.295837461948394775e-01 2.409206517040729523e-02
-2.237078547477722168e-02 -1.916702836751937866e-02 -1.152926981449127197e-01 -9.703049063682556152e-02 1.122642084956169128e-01 1.406268626451492310e-01 1.672794222831726074e-01 4.851436018943786621e-01 -1.706658303737640381e-01 -7.320789992809295654e-02 3.349707126617431641e-01 1.792761832475662231e-01 4.605768620967864990e-01 7.386264950037002563e-02 -1.232890486717224121e-01 -9.260056167840957642e-02 -1.778665333986282349e-01 -4.479300603270530701e-02 6.927656941115856171e-04 9.394522011280059814e-02 2.853767387568950653e-02 5.093540996313095093e-02 -1.096847280859947205e-01 2.651455067098140717e-02 6.433677673339843750e-02 -3.637050092220306396e-02 -5.426229909062385559e-02 -9.454725682735443115e-02 -1.494353264570236206e-01 3.751550912857055664e-01 -9.781897068023681641e-02 1.091216504573822021e-01
1.810247451066970825e-01 -2.989835441112518311e-01 -2.074593454599380493e-01 -2.670314610004425049e-01 8.593797683715820312e-02 -8.261642605066299438e-02 3.952532410621643066e-01 4.069342017173767090e-01 -1.462179571390151978e-01 -1.582862734794616699e-01 -2.649872004985809326e-02 1.378149986267089844e-01 2.851099967956542969e-01 -1.961064785718917847e-01 -3.761636838316917419e-02 2.020417749881744385e-01 -4.728148225694894791e-03 -2.064287066459655762e-01 -7.181555777788162231e-02 1.735708117485046387e-02 7.261724025011062622e-02 1.101339003071188927e-03 -2.431008964776992798e-02 -3.658613562583923340e-02 3.808213397860527039e-02 2.587647438049316406e-01 -1.238601133227348328e-01 -2.316293679177761078e-02 -6.600619852542877197e-02 1.250871866941452026e-01 -1.993427872657775879e-01 5.012113600969314575e-03
-9.001440554857254028e-02 4.051251336932182312e-02 -1.089260652661323547e-01 -6.749331206083297729e-02 -3.108590543270111084e-01 -1.322405189275741577e-01 2.464118599891662598e-01 -4.894766956567764282e-02 -3.965689539909362793e-01 -1.769980415701866150e-02 -3.686055168509483337e-02 -2.479354850947856903e-02 2.599965631961822510e-01 1.049326825886964798e-02 -1.522877067327499390e-01 -3.112473189830780029e-01 -1.497045010328292847e-01 -3.014363646507263184e-01 -2.423801273107528687e-02 -1.612753272056579590e-01 2.927088141441345215e-01 -1.640154272317886353e-01 -5.534800514578819275e-02 -8.951357007026672363e-02 -1.185290291905403137e-01 4.308138787746429443e-02 1.027550101280212402e-01 -1.438341476023197174e-02 5.285761877894401550e-02 3.309474885463714600e-01 -2.153178155422210693e-01 1.977896876633167267e-02
6.284698378294706345e-03 1.562420220579952002e-04 -1.814180016517639160e-01 -1.772307306528091431e-01 -1.295133084058761597e-01 -1.687304116785526276e-02 2.692122757434844971e-01 3.997723460197448730e-01 2.329922467470169067e-01 -2.914528548717498779e-01 -6.940421462059020996e-02 -2.192186564207077026e-01 2.661617994308471680e-01 3.159130364656448364e-02 -4.489845409989356995e-02 8.812649548053741455e-02 8.566105365753173828e-02 -2.166925668716430664e-01 8.366573601961135864e-02 1.434049010276794434e-01 1.074966322630643845e-02 5.452875047922134399e-02 1.168578043580055237e-01 -5.896753445267677307e-02 -1.915372908115386963e-01 -2.994609065353870392e-02 -1.903454586863517761e-02 -4.913978576660156250e-01 1.629276573657989502e-02 1.147324219346046448e-01 8.664454333484172821e-03 -1.325056403875350952e-01
2.008002251386642456e-01 -7.764879614114761353e-02 -4.588129371404647827e-02 -2.527183890342712402e-01 -2.388402223587036133e-01 -8.996352553367614746e-03 3.609136939048767090e-01 2.613635268062353134e-03 1.718728244304656982e-01 -2.598694860935211182e-01 3.557369485497474670e-02 2.278099209070205688e-01 2.166666686534881592e-01 2.486673146486282349e-01 -4.079035669565200806e-02 9.272588044404983521e-02 -2.195066213607788086e-02 -1.338883489370346069e-01 -2.309233546257019043e-01 -1.617328524589538574e-01 3.232071697711944580e-01 2.280992120504379272e-01 -1.748155653476715088e-01 2.956150099635124207e-02 -1.279366612434387207e-01 -2.777674496173858643e-01 -1.226756870746612549e-01 7.422680407762527466e-02 -1.157679129391908646e-03 1.660554856061935425e-01 1.865871064364910126e-02 -5.645480379462242126e-02
2.505124211311340332e-01 2.202713862061500549e-02 1.203445158898830414e-02 -1.966706812381744385e-01 2.595162689685821533e-01 1.505066603422164917e-01 2.832584977149963379e-01 1.654371768236160278e-01 -1.178662329912185669e-01 -1.408952474594116211e-01 2.532441914081573486e-01 -8.646062761545181274e-02 2.180617302656173706e-01 -1.374346613883972168e-01 -1.466377973556518555e-01 -1.658868789672851562e-02 -2.330216616392135620e-01 -1.599536836147308350e-01 -2.412620484828948975e-01 4.300538823008537292e-02 1.257586032152175903e-01 2.485840171575546265e-01 -2.916601002216339111e-01 7.849518209695816040e-02 -2.034479975700378418e-01 5.532359704375267029e-02 3.935149312019348145e-02 2.964660339057445526e-02 5.919552594423294067e-02 3.784546554088592529e-01 6.610286235809326172e-02 1.062544528394937515e-03
1.670897901058197021e-01 1.015168055891990662e-02 -1.424346268177032471e-01 -1.558323055505752563e-01 9.381711483001708984e-02 2.790384292602539062e-01 2.141521871089935303e-01 2.038017660379409790e-01 -1.724834144115447998e-01 -4.114054515957832336e-02 1.937956959009170532e-01 3.083415329456329346e-01 5.120684206485748291e-02 -1.404798310250043869e-02 -4.400767683982849121e-01 1.538503617048263550e-01 -5.392800271511077881e-02 1.520137023180723190e-02 7.452208548784255981e-02 -1.015416346490383148e-02 -1.988866925239562988e-01 -2.182682752609252930e-01 9.658400714397430420e-02 -1.889453381299972534e-01 -2.293363809585571289e-01 -1.084379181265830994e-01 -1.030185073614120483e-02 -3.308950662612915039e-01 4.070826806128025055e-03 1.992639005184173584e-01 1.068835705518722534e-01 5.472549796104431152e-02
-1.288510411977767944e-01 -2.571274042129516602e-01 6.566444039344787598e-02 -1.841368228197097778e-01 5.713186040520668030e-02 7.194324582815170288e-02 3.923788070678710938e-01 3.029576241970062256e-01 -3.201015293598175049e-01 -1.319844871759414673e-01 2.555759623646736145e-02 2.068140357732772827e-01 2.996149659156799316e-01 8.053635060787200928e-02 -2.983688004314899445e-02 2.001415640115737915e-01 -1.910120993852615356e-02 -7.784684747457504272e-02 -2.063325643539428711e-01 3.094328381121158600e-02 1.915562748908996582e-01 -1.031819805502891541e-01 1.719923764467239380e-01 -8.645775169134140015e-02 1.046579182147979736e-01 8.038541674613952637e-02 1.776549033820629120e-02 -1.229301244020462036e-01 -1.632902771234512329e-02 2.870898246765136719e-01 -2.411729544401168823e-01 -1.277571469545364380e-01
1.336121186614036560e-02 -2.196523994207382202e-01 -1.098960191011428833e-01 3.799091279506683350e-02 -1.508661061525344849e-01 1.943555027246475220e-01 3.897782266139984131e-01 1.152563244104385376e-01 -1.639037728309631348e-01 -1.885307133197784424e-01 5.353408306837081909e-02 7.387407869100570679e-02 1.239644065499305725e-01 3.765861690044403076e-02 -2.434064298868179321e-01 -2.635894715785980225e-01 -4.657697305083274841e-02 2.444174699485301971e-02 -1.716850399971008301e-01 -1.807944476604461670e-01 1.489868164062500000e-01 -3.800384327769279480e-02 -8.956480026245117188e-02 -5.548966675996780396e-02 1.037238463759422302e-01 -1.408170461654663086e-01 5.115337967872619629e-01 -2.041297703981399536e-01 1.103179007768630981e-01 2.090606242418289185e-01 7.144883275032043457e-02 -3.858154639601707458e-02
7.734959572553634644e-02 1.674131006002426147e-01 -1.324089802801609039e-02 -1.615529507398605347e-01 -3.730587661266326904e-02 2.100591957569122314e-01 2.629376351833343506e-01 1.294264942407608032e-01 -3.869513794779777527e-02 -2.774179875850677490e-01 -4.052663967013359070e-02 -1.267847567796707153e-01 1.966732144355773926e-01 -5.524837225675582886e-02 -1.181977838277816772e-01 -3.188221156597137451e-02 -2.581806182861328125e-01 1.865654624998569489e-02 -1.925197392702102661e-01 -2.499432414770126343e-01 1.541708558797836304e-01 2.299079596996307373e-01 -8.804489672183990479e-02 7.353723794221878052e-02 -9.399257600307464600e-02 2.163037508726119995e-01 2.515006363391876221e-01 -1.126905605196952820e-01 1.807412207126617432e-01 4.653315544128417969e-01 -8.955251425504684448e-02 1.014674007892608643e-01
-1.297441720962524414e-01 3.346508368849754333e-02 -3.916143998503684998e-02 5.289917066693305969e-02 1.906804926693439484e-02 1.240874081850051880e-01 3.743527531623840332e-01 2.148375362157821655e-01 -4.369730502367019653e-02 -6.100115925073623657e-02 3.117335774004459381e-02 4.633054733276367188e-01 2.889232337474822998e-01 1.013780236244201660e-01 -1.894291043281555176e-01 1.307797580957412720e-01 -5.608657747507095337e-02 8.635505288839340210e-02 1.939682364463806152e-01 2.321764230728149414e-01 1.851893961429595947e-01 9.580708295106887817e-02 -8.629971742630004883e-02 -1.597486287355422974e-01 -4.592091776430606842e-03 -2.156407982110977173e-01 -2.358935587108135223e-02 -4.597174748778343201e-02 3.300843238830566406e-01 1.558092534542083740e-01 -1.345009207725524902e-01 -1.690404266119003296e-01
7.032811117824167013e-05 5.754421651363372803e-02 5.268899351358413696e-02 -2.393018603324890137e-01 1.062684506177902222e-01 1.881157159805297852e-01 6.892570853233337402e-02 2.436592429876327515e-01 9.548638947308063507e-03 -2.317599952220916748e-01 9.161043912172317505e-02 2.857586741447448730e-01 2.299526929855346680e-01 2.287033200263977051e-01 3.935165703296661377e-03 6.094643101096153259e-02 -3.590426743030548096e-01 -4.970691353082656860e-02 -2.716135084629058838e-01 -7.088606804609298706e-02 -7.710286229848861694e-02 1.550676822662353516e-01 -1.303179860115051270e-01 -7.072604447603225708e-02 4.609175771474838257e-02 -1.149634122848510742e-01 1.005874853581190109e-02 -3.656719326972961426e-01 -1.244390942156314850e-02 4.018335342407226562e-01 -1.115197967737913132e-02 3.725360147655010223e-03
1.574172824621200562e-01 -1.985369026660919189e-01 5.527197197079658508e-02 -1.983588486909866333e-01 -2.032275944948196411e-01 1.846588850021362305e-01 2.047165334224700928e-01 4.387573152780532837e-02 -2.298928499221801758e-01 -2.555938959121704102e-01 1.684432327747344971e-01 -1.998320072889328003e-01 1.534231007099151611e-01 1.198189035058021545e-01 -5.850175023078918457e-02 1.474547833204269409e-01 2.237310260534286499e-02 -3.801137208938598633e-01 2.560618221759796143e-01 1.909459382295608521e-01 2.055354565382003784e-01 -2.649026513099670410e-01 -1.003594323992729187e-02 -1.158259138464927673e-01 -5.518102645874023438e-02 -1.862765997648239136e-01 2.540774345397949219e-01 -7.779222726821899414e-02 1.551155298948287964e-01 6.947826594114303589e-02 5.294048693031072617e-03 -1.200221255421638489e-01
-1.073106452822685242e-01 1.541361212730407715e-01 1.705185696482658386e-02 5.579220503568649292e-02 -3.836807981133460999e-02 -1.985961943864822388e-01 3.085727095603942871e-01 1.711362153291702271e-01 -2.239542454481124878e-01 -2.089863866567611694e-01 6.438970449380576611e-04 -9.900572709739208221e-03 7.819842547178268433e-03 -1.230721399188041687e-01 -9.146475791931152344e-02 -9.496311657130718231e-03 -1.624238491058349609e-02 -4.779805839061737061e-01 -1.076929122209548950e-01 -1.416080892086029053e-01 1.632878035306930542e-01 -7.118190824985504150e-02 -3.936687484383583069e-02 -7.046420872211456299e-02 2.152720540761947632e-01 -9.387515485286712646e-02 2.092069387435913086e-01 2.225051373243331909e-01 8.070893585681915283e-02 3.514248728752136230e-01 -1.694703102111816406e-01 -2.693021595478057861e-01
2.615364491939544678e-01 7.691497355699539185e-02 -1.336642056703567505e-01 3.338142037391662598e-01 -3.424064218997955322e-01 1.487316042184829712e-01 3.885777592658996582e-01 9.463994204998016357e-02 -1.705094873905181885e-01 -1.309701353311538696e-01 1.021535620093345642e-01 1.882089376449584961e-01 2.444096207618713379e-01 -3.062642514705657959e-01 -1.387966722249984741e-01 3.654702007770538330e-02 4.555313289165496826e-02 5.787262320518493652e-02 1.661262661218643188e-01 -4.349891468882560730e-02 -4.569332674145698547e-02 -1.981683969497680664e-01 -3.863340988755226135e-02 -1.260484308004379272e-01 -6.638096272945404053e-02 -4.409258067607879639e-02 -3.262533992528915405e-02 9.442534297704696655e-02 -1.358923129737377167e-02 2.253171503543853760e-01 1.304573863744735718e-01 -2.299928963184356689e-01
1.990359574556350708e-01 1.705033034086227417e-01 -7.819797843694686890e-02 2.865063212811946869e-02 -2.809116542339324951e-01 -4.752996936440467834e-02 3.546949326992034912e-01 4.282888025045394897e-02 -6.087461113929748535e-02 -1.762086451053619385e-01 1.880785673856735229e-01 2.223647199571132660e-02 1.649660468101501465e-01 -3.045139610767364502e-01 -1.711156666278839111e-01 2.018453031778335571e-01 3.204396367073059082e-01 -9.227062761783599854e-02 5.872113257646560669e-02 -1.189698055386543274e-01 -5.676738917827606201e-02 -2.824971079826354980e-01 -2.590152919292449951e-01 1.685904115438461304e-01 3.638856112957000732e-02 -1.122702360153198242e-01 -9.753415361046791077e-03 -9.130492806434631348e-03 1.696039438247680664e-01 2.757565677165985107e-01 -3.094961121678352356e-02 -1.666371375322341919e-01
1.566149443387985229e-01 -1.890134662389755249e-01 1.038387790322303772e-01 -7.764396816492080688e-02 4.110979661345481873e-02 4.386326968669891357e-01 4.372943341732025146e-01 -4.342833161354064941e-02 2.260050475597381592e-01 -1.395389735698699951e-01 7.019698619842529297e-02 1.938652545213699341e-01 1.738961488008499146e-01 -2.008025720715522766e-02 -1.515413224697113037e-01 -3.393112719058990479e-01 1.836800128221511841e-01 -1.531995832920074463e-01 8.720492571592330933e-02 -3.030106984078884125e-02 2.032188922166824341e-01 -1.681741774082183838e-01 3.734293393790721893e-03 9.302113205194473267e-03 -2.187163010239601135e-02 -6.889750808477401733e-02 -1.712502241134643555e-01 -2.643710933625698090e-02 5.820979923009872437e-02 1.672158837318420410e-01 9.013910591602325439e-02 2.092733383178710938e-01
2.026117593050003052e-01 1.202098578214645386e-01 -3.842397406697273254e-02 -1.375838518142700195e-01 -3.111738339066505432e-02 -1.349499374628067017e-01 3.118123412132263184e-01 9.347929060459136963e-02 -7.066509872674942017e-02 -3.520047962665557861e-01 1.315103769302368164e-01 2.427068054676055908e-01 2.443420886993408203e-01 3.383003920316696167e-02 -2.162404060363769531e-01 -1.546989977359771729e-01 -1.290127485990524292e-01 -2.377513982355594635e-02 -1.376978009939193726e-01 -2.476285398006439209e-01 1.879286468029022217e-01 2.675445675849914551e-01 -1.851970143616199493e-02 1.887153238058090210e-01 -2.593510448932647705e-01 -2.876320183277130127e-01 7.612572517246007919e-03 8.315266668796539307e-02 -3.926724940538406372e-02 2.328641116619110107e-01 6.555168330669403076e-02 7.021248340606689453e-02
6.329751573503017426e-03 -1.725882440805435181e-01 1.238114684820175171e-01 -2.355188876390457153e-01 1.485330332070589066e-02 1.843422353267669678e-01 3.892405629158020020e-01 2.658984959125518799e-01 -8.942518383264541626e-02 -3.646391332149505615e-01 1.240281164646148682e-01 -1.074101924896240234e-01 1.686159074306488037e-01 -3.420943021774291992e-01 -1.050364300608634949e-01 -6.850006058812141418e-03 -1.419094800949096680e-01 -1.122388169169425964e-01 4.347654990851879120e-03 1.269723773002624512e-01 -3.517283126711845398e-02 -1.319650262594223022e-01 -6.391136348247528076e-02 -2.601291239261627197e-01 3.062305040657520294e-03 1.387300640344619751e-01 -2.491518408060073853e-01 6.483627855777740479e-02 2.200805693864822388e-01 1.173384785652160645e-01 1.652767062187194824e-01 6.486535072326660156e-02
-1.808358877897262573e-01 -1.517972350120544434e-01 3.626092523336410522e-02 1.064489260315895081e-01 7.825089991092681885e-02 2.364515364170074463e-01 5.178318619728088379e-01 2.368394285440444946e-02 -7.472243160009384155e-02 -1.400167495012283325e-01 8.787261322140693665e-03 -1.325785964727401733e-01 -2.398281358182430267e-03 9.265406057238578796e-03 -1.107311695814132690e-01 -1.803442686796188354e-01 -1.769639104604721069e-01 5.177422426640987396e-03 -2.764180898666381836e-01 -1.613701134920120239e-01 1.960146427154541016e-01 -1.296628266572952271e-03 5.800914019346237183e-02 7.450076937675476074e-02 -9.572897851467132568e-02 -2.626273334026336670e-01 2.356956303119659424e-01 -3.249176144599914551e-01 1.304459869861602783e-01 2.248632907867431641e-01 -1.437115371227264404e-01 -6.726223975419998169e-02
-2.827108800411224365e-01 -2.065380476415157318e-02 3.922013938426971436e-02 1.753797978162765503e-01 1.480943709611892700e-01 1.635020077228546143e-01 4.184496104717254639e-01 1.548156887292861938e-01 1.703446358442306519e-01 3.546072915196418762e-02 -1.993958055973052979e-01 3.328984975814819336e-02 -5.525223910808563232e-02 -3.115890622138977051e-01 -1.578992456197738647e-01 -6.213751621544361115e-03 -5.327216535806655884e-02 -2.512702047824859619e-01 -1.127466335892677307e-01 2.565551316365599632e-03 1.716337502002716064e-01 1.552726607769727707e-02 6.514949351549148560e-02 -2.789764106273651123e-02 -3.780801594257354736e-01 -1.386297196149826050e-01 9.530258178710937500e-02 -9.610389173030853271e-02 2.278583496809005737e-01 3.022827804088592529e-01 -2.694896981120109558e-02 -7.381705939769744873e-02
1.417407542467117310e-01 -1.229554507881402969e-02 -1.045411452651023865e-01 -2.782635688781738281e-01 -2.057118564844131470e-01 1.919461935758590698e-01 2.361393421888351440e-01 9.273199737071990967e-02 -1.137489359825849533e-02 -1.304177045822143555e-01 1.263902783393859863e-01 -2.498561050742864609e-03 2.214402407407760620e-01 -4.273361861705780029e-01 -2.685911580920219421e-02 1.755315512418746948e-01 2.076225727796554565e-01 7.085542380809783936e-02 7.054343819618225098e-02 -2.913334965705871582e-01 -7.197725027799606323e-02 -2.699164450168609619e-01 -1.241549998521804810e-01 -6.340005248785018921e-02 -6.958210468292236328e-02 -9.228922426700592041e-02 4.893345758318901062e-02 -1.748596131801605225e-01 1.677585095167160034e-01 2.938458621501922607e-01 2.342614680528640747e-01 -2.070508711040019989e-02
1.758595407009124756e-01 6.944065447896718979e-03 -8.544422686100006104e-02 -6.566527485847473145e-02 5.343068763613700867e-02 1.031264811754226685e-01 3.659983873367309570e-01 1.767134480178356171e-02 5.551507696509361267e-02 -1.579374670982360840e-01 -1.900125145912170410e-01 -9.311764687299728394e-02 2.862633466720581055e-01 -9.409362822771072388e-02 6.945702433586120605e-02 -2.816434502601623535e-01 -5.813160538673400879e-02 -7.527787238359451294e-02 -2.304389625787734985e-01 -1.964522600173950195e-01 -2.931750118732452393e-01 -8.498665876686573029e-03 1.938450187444686890e-01 -1.231873407959938049e-01 2.082333564758300781e-01 -1.527330428361892700e-01 -8.452269434928894043e-02 -5.594283714890480042e-02 1.850421726703643799e-01 3.137412667274475098e-01 3.303275704383850098e-01 6.030706316232681274e-02
-5.736692249774932861e-02 -3.061234652996063232e-01 1.667054891586303711e-01 1.662315726280212402e-01 2.590649574995040894e-02 1.483385078608989716e-02 3.761399984359741211e-01 1.894021183252334595e-01 -1.163509786128997803e-01 -1.133199334144592285e-01 -1.109514087438583374e-01 1.163997054100036621e-01 4.573804736137390137e-01 1.033354643732309341e-02 -1.470547914505004883e-01 2.125464528799057007e-01 -4.460834711790084839e-02 -7.673157751560211182e-02 1.223050523549318314e-02 9.016968309879302979e-02 1.187504008412361145e-01 6.388004869222640991e-02 -1.848759949207305908e-01 -1.720818728208541870e-01 -2.965854946523904800e-03 -1.357382237911224365e-01 3.204603493213653564e-01 -6.084933876991271973e-02 -1.521525233983993530e-01 2.145265638828277588e-01 -7.028118520975112915e-02 -2.095502167940139771e-01
-7.790129631757736206e-02 -1.691765487194061279e-01 3.196928591933101416e-04 3.161424770951271057e-02 -2.871737442910671234e-02 1.438726633787155151e-01 3.044768571853637695e-01 -1.371018588542938232e-01 -7.888066768646240234e-02 -4.526973962783813477e-01 2.276625931262969971e-01 1.929542571306228638e-01 -1.597941219806671143e-01 1.768356710672378540e-01 -2.618168592453002930e-01 9.366958402097225189e-03 4.662942141294479370e-02 3.334419801831245422e-02 -4.532931745052337646e-02 -3.167034983634948730e-01 1.895178854465484619e-01 1.614380627870559692e-01 -1.262881904840469360e-01 -5.702730268239974976e-02 -1.299029886722564697e-01 -7.922211289405822754e-02 -2.506885491311550140e-02 -6.314149498939514160e-02 -5.507339909672737122e-02 4.228157103061676025e-01 6.488654762506484985e-02 -7.084952294826507568e-02
-4.941418394446372986e-02 -3.638540506362915039e-01 -1.602144390344619751e-01 -8.226187527179718018e-02 -1.532999798655509949e-02 -1.713887602090835571e-01 2.757817506790161133e-01 -3.518224507570266724e-02 -3.957671672105789185e-02 -1.992817074060440063e-01 -4.200437664985656738e-02 -1.000736560672521591e-02 6.451126337051391602e-01 -2.152462750673294067e-01 -1.010987237095832825e-01 -1.291050016880035400e-01 -1.585277318954467773e-01 -1.617463380098342896e-01 1.129711121320724487e-01 -1.610189080238342285e-01 -2.045520348474383354e-03 -1.766980253159999847e-02 -1.688855737447738647e-01 -8.986055105924606323e-02 3.982760012149810791e-02 -1.670956052839756012e-02 -3.520649671554565430e-02 -7.452971488237380981e-02 1.461889147758483887e-01 -4.664027318358421326e-02 1.835777014493942261e-01 2.220234088599681854e-02
2.232703864574432373e-01 2.067797072231769562e-02 -1.435170471668243408e-01 -2.807061653584241867e-03 -1.671963483095169067e-01 -1.186116933822631836e-01 3.150941431522369385e-01 1.818203739821910858e-02 1.162425894290208817e-02 -3.607851564884185791e-01 2.082044780254364014e-01 5.513767525553703308e-02 2.616030573844909668e-01 -3.545100241899490356e-02 -1.463302224874496460e-01 3.691377118229866028e-02 -1.770185381174087524e-01 -1.412837952375411987e-01 -1.276455968618392944e-01 -1.862950026988983154e-01 2.126061022281646729e-01 3.197522163391113281e-01 -8.812998980283737183e-02 -2.520483359694480896e-02 -2.868750691413879395e-01 -2.491299510002136230e-01 -4.824196919798851013e-02 1.541651338338851929e-01 8.832213282585144043e-02 2.859574258327484131e-01 5.962716881185770035e-03 1.072469167411327362e-02
-3.701148182153701782e-02 -1.102332118898630142e-02 -1.986731290817260742e-01 -5.522748827934265137e-02 -2.138945013284683228e-01 -4.913834482431411743e-02 1.965785622596740723e-01 3.399452865123748779e-01 -3.996403515338897705e-02 -1.178699284791946411e-01 2.242583781480789185e-02 1.675614267587661743e-01 3.242023289203643799e-01 -3.900293409824371338e-01 1.830961555242538452e-01 3.167137503623962402e-02 -1.122376769781112671e-01 -5.060993880033493042e-02 1.301350593566894531e-01 -2.449535578489303589e-01 1.258722394704818726e-01 -2.617602646350860596e-01 -1.115836873650550842e-01 -1.394912879914045334e-02 -1.277277767658233643e-01 1.296924706548452377e-02 1.927733421325683594e-02 -8.426576107740402222e-02 2.065360397100448608e-01 3.573933541774749756e-01 1.450493484735488892e-01 -1.153413280844688416e-01
1.514390017837285995e-02 -1.097132824361324310e-02 1.397822499275207520e-01 -1.040004268288612366e-01 -1.135003864765167236e-01 -8.904349990189075470e-03 4.402509331703186035e-01 1.774957925081253052e-01 2.119568735361099243e-01 -1.411605477333068848e-01 2.004861533641815186e-01 -3.434960916638374329e-02 1.339778304100036621e-01 -1.398116946220397949e-01 -2.082729041576385498e-01 -8.657260984182357788e-02 -2.763801217079162598e-01 -3.121302463114261627e-02 -2.688876986503601074e-01 -9.231443703174591064e-02 2.026829421520233154e-01 5.122333019971847534e-02 2.288474440574645996e-01 -1.797697097063064575e-01 2.163202613592147827e-01 3.176451474428176880e-02 1.833417415618896484e-01 2.116465009748935699e-02 -1.252920459955930710e-02 4.066220223903656006e-01 -4.972225427627563477e-02 1.865073863882571459e-05
-1.225442290306091309e-01 -1.721883267164230347e-01 6.766579300165176392e-02 1.348364651203155518e-01 -1.555651575326919556e-01 2.866744101047515869e-01 4.180682599544525146e-01 -4.027535393834114075e-02 -2.019239775836467743e-02 -2.009748965501785278e-01 1.292358990758657455e-02 1.431894600391387939e-01 1.504084318876266479e-01 -1.044598147273063660e-01 -2.160245329141616821e-01 1.060364991426467896e-01 -1.078540682792663574e-01 5.035341158509254456e-02 -6.130507960915565491e-02 -3.154451251029968262e-01 2.402026765048503876e-02 2.022598087787628174e-01 6.792955100536346436e-02 -1.855480372905731201e-01 -2.220068685710430145e-02 -1.496943272650241852e-02 8.047816902399063110e-02 6.402324140071868896e-02 -2.239944636821746826e-01 4.601837396621704102e-01 4.751148074865341187e-02 -1.530420035123825073e-01
1.329630464315414429e-01 2.921471837908029556e-03 -1.592884585261344910e-02 -7.271166890859603882e-02 -2.940081954002380371e-01 -5.254567414522171021e-02 3.591176569461822510e-01 -2.216325839981436729e-03 -8.962604915723204613e-04 -3.795722126960754395e-01 8.067351579666137695e-02 2.230748534202575684e-01 3.065062314271926880e-02 -2.246911227703094482e-01 -1.907736063003540039e-02 -9.136077761650085449e-02 -2.607341110706329346e-01 -6.052716448903083801e-02 -1.254788488149642944e-01 3.405745327472686768e-02 5.713618546724319458e-02 1.014922484755516052e-01 -1.893383860588073730e-01 -6.299911439418792725e-02 -4.446402788162231445e-01 -2.030420750379562378e-01 9.607151150703430176e-03 7.422519475221633911e-02 -6.938312202692031860e-02 2.936566770076751709e-01 -1.319963783025741577e-01 5.638002231717109680e-02
-7.642286270856857300e-02 -2.836152911186218262e-03 -2.257880717515945435e-01 -2.787114307284355164e-02 5.839039385318756104e-02 -3.394981846213340759e-03 3.199650049209594727e-01 1.637599915266036987e-01 -1.240215152502059937e-01 -2.495273351669311523e-01 -4.054959118366241455e-02 -1.089513860642910004e-02 -3.034093044698238373e-02 -3.418874442577362061e-01 -2.193280756473541260e-01 -9.932246059179306030e-02 4.252968356013298035e-02 -1.765973865985870361e-01 -1.607045158743858337e-02 2.293474078178405762e-01 -3.139482066035270691e-02 -2.054523974657058716e-01 -1.144136339426040649e-01 -9.699071943759918213e-02 -1.237430945038795471e-01 -5.538464058190584183e-03 -1.427430808544158936e-01 -3.214483261108398438e-01 4.039437472820281982e-01 3.053567409515380859e-01 6.182569265365600586e-02 6.133120134472846985e-02
-2.100532650947570801e-01 -3.924967646598815918e-01 -1.534257382154464722e-01 -3.260816261172294617e-02 3.196623176336288452e-02 -2.675821185111999512e-01 2.864942252635955811e-01 3.557641431689262390e-02 -1.029569134116172791e-01 -2.368533164262771606e-01 1.112738326191902161e-01 -4.214934259653091431e-02 5.469393730163574219e-01 -1.909173876047134399e-01 -2.183660492300987244e-02 -6.889925152063369751e-02 -1.022009551525115967e-01 -2.946110069751739502e-01 2.054197899997234344e-02 -1.085023656487464905e-01 -9.472435712814331055e-02 -4.450415819883346558e-02 -7.045998424291610718e-02 -1.372889429330825806e-01 5.713118240237236023e-03 -1.361488248221576214e-03 -2.702076174318790436e-02 -3.866470977663993835e-02 1.627967655658721924e-01 -2.524202503263950348e-02 1.598272025585174561e-01 -2.084560692310333252e-02
-1.116300150752067566e-01 -6.472317874431610107e-02 1.062798723578453064e-01 -3.297426104545593262e-01 9.565034508705139160e-02 -1.437387019395828247e-01 3.579222857952117920e-01 3.127034008502960205e-01 -9.555284865200519562e-03 -9.627487510442733765e-02 -3.092640638351440430e-02 -1.164119616150856018e-01 5.705996602773666382e-02 -1.398102641105651855e-01 -3.677626848220825195e-01 -2.472148984670639038e-01 -9.011918306350708008e-02 -2.838288545608520508e-01 -5.537283793091773987e-02 -8.582658320665359497e-02 6.874255836009979248e-02 -2.681274414062500000e-01 2.060256153345108032e-02 -1.335837990045547485e-01 1.620781719684600830e-01 -1.322872489690780640e-01 6.369324028491973877e-02 1.513563245534896851e-01 1.126812174916267395e-01 2.522140443325042725e-01 -4.905372858047485352e-02 -1.453859210014343262e-01
4.880971834063529968e-02 -3.363060951232910156e-02 -1.273981630802154541e-01 9.255941212177276611e-02 2.793953567743301392e-02 3.247791528701782227e-02 2.320450246334075928e-01 5.035452917218208313e-02 2.396613359451293945e-01 -4.239550828933715820e-01 3.062444366514682770e-02 -5.148710310459136963e-02 2.468224316835403442e-01 1.711328141391277313e-02 -3.515666723251342773e-01 -9.491743892431259155e-02 2.690765857696533203e-01 8.766566216945648193e-02 -1.129491534084081650e-02 -2.098548114299774170e-01 5.702951923012733459e-02 -4.377485439181327820e-02 -1.078952848911285400e-01 -1.783167272806167603e-01 1.680415570735931396e-01 -2.286566644906997681e-01 9.365745633840560913e-02 -7.993985712528228760e-02 -1.496521085500717163e-01 2.851039767265319824e-01 1.646869778633117676e-01 -2.820274829864501953e-01
8.591783791780471802e-02 -1.260684877634048462e-01 -5.301760882139205933e-02 1.104124039411544800e-01 -1.030904874205589294e-01 1.738072782754898071e-01 3.398144245147705078e-01 2.913815379142761230e-01 -1.965331584215164185e-01 -2.916377186775207520e-01 7.236374169588088989e-02 5.441350862383842468e-02 -1.394106596708297729e-01 1.294229328632354736e-01 -2.988517582416534424e-01 -6.806366145610809326e-02 -2.032437920570373535e-01 -3.327469527721405029e-02 -3.312937319278717041e-01 -3.812100365757942200e-02 7.541471719741821289e-02 -2.315150387585163116e-02 -2.204950302839279175e-01 -1.517969965934753418e-01 7.363394647836685181e-02 -5.005135014653205872e-02 2.278683781623840332e-01 -7.258659601211547852e-02 -4.374255985021591187e-02 3.792169690132141113e-01 4.749830067157745361e-02 1.179034709930419922e-01
1.384801715612411499e-01 7.226849556900560856e-04 1.254405733197927475e-02 -1.151286140084266663e-01 1.506687253713607788e-01 2.215560376644134521e-01 4.667903780937194824e-01 4.464958608150482178e-02 -3.097437620162963867e-01 -2.459560520946979523e-02 -1.314730048179626465e-01 1.102843880653381348e-01 1.323963552713394165e-01 6.463425606489181519e-02 -2.933588325977325439e-01 2.874926663935184479e-02 2.229195460677146912e-02 -2.433216758072376251e-02 -1.668334901332855225e-01 -1.583394408226013184e-01 2.712861895561218262e-01 -1.630604565143585205e-01 2.157977074384689331e-01 -1.811349838972091675e-01 1.515951007604598999e-01 -1.455225795507431030e-01 6.237460300326347351e-02 -2.413265258073806763e-01 -1.521412134170532227e-01 2.684400975704193115e-01 7.523210346698760986e-02 2.094363979995250702e-02
2.480329126119613647e-01 -2.070670761168003082e-02 9.234149754047393799e-02 9.028404019773006439e-03 -9.965992718935012817e-02 -3.718989342451095581e-02 3.135915100574493408e-01 1.657201796770095825e-01 1.528024077415466309e-01 -2.522491812705993652e-01 1.517012268304824829e-01 2.706654965877532959e-01 3.196309506893157959e-01 1.018603742122650146e-01 -2.255301326513290405e-01 1.785068809986114502e-01 -1.295551657676696777e-01 -1.518349945545196533e-01 -2.629639804363250732e-01 -1.601063609123229980e-01 1.786124408245086670e-01 2.964631915092468262e-01 -3.262182697653770447e-02 6.136005744338035583e-03 -2.708931267261505127e-01 -2.250530421733856201e-01 -6.758179515600204468e-02 4.865624010562896729e-02 8.542844094336032867e-03 1.585356742143630981e-01 -2.025638148188591003e-02 4.128517955541610718e-02
1.482599079608917236e-01 -2.752984762191772461e-01 1.736619174480438232e-01 1.056608036160469055e-01 -1.594804376363754272e-01 1.280231624841690063e-01 3.005988001823425293e-01 2.173254936933517456e-01 1.444880217313766479e-01 -3.338424861431121826e-01 1.433937251567840576e-01 -3.314638137817382812e-02 1.316174268722534180e-01 -1.559235621243715286e-02 -2.512509524822235107e-01 5.284427106380462646e-02 -1.318786442279815674e-01 3.057232825085520744e-03 1.542151090689003468e-03 -3.219967707991600037e-02 1.055923402309417725e-01 8.410967886447906494e-02 7.832142291590571404e-04 -1.047619059681892395e-01 7.962366938591003418e-02 4.947309195995330811e-02 1.893157884478569031e-02 -2.171931862831115723e-01 -5.211874470114707947e-02 5.584776401519775391e-01 -1.450744867324829102e-01 6.633079051971435547e-02
7.689587771892547607e-02 -1.114130467176437378e-01 1.145383790135383606e-01 1.561729907989501953e-01 -2.774570584297180176e-01 1.249348446726799011e-01 2.924922704696655273e-01 3.575435280799865723e-01 -6.156326830387115479e-02 -2.383082360029220581e-01 2.429757714271545410e-01 -4.011213406920433044e-02 7.939393818378448486e-02 1.542501617223024368e-02 -2.203225940465927124e-01 -1.654219254851341248e-02 -1.558542251586914062e-01 -1.752799749374389648e-02 -1.588412225246429443e-01 -1.046130806207656860e-01 1.971279233694076538e-01 1.105519533157348633e-01 -7.885307073593139648e-02 5.360672622919082642e-02 6.310648471117019653e-02 -1.391449710354208946e-03 1.237922757863998413e-01 -2.490732669830322266e-01 -1.785570569336414337e-02 4.712392389774322510e-01 -1.833574026823043823e-01 5.748371407389640808e-02
-3.170722723007202148e-01 3.092136792838573456e-02 -2.022378891706466675e-01 -2.390220314264297485e-01 2.289630286395549774e-02 1.310312151908874512e-01 5.331143736839294434e-01 -7.448002696037292480e-02 -1.084608659148216248e-01 2.437226474285125732e-01 5.348597094416618347e-02 -6.160143762826919556e-02 3.255739808082580566e-01 -6.408047676086425781e-02 -1.233219280838966370e-01 2.567045576870441437e-02 -3.591034188866615295e-02 -2.731902301311492920e-01 -7.082677911967039108e-03 7.775787264108657837e-02 3.644505441188812256e-01 -1.887124404311180115e-02 -1.013216674327850342e-01 3.176640346646308899e-02 -6.366381794214248657e-02 -1.407405734062194824e-01 4.111050069332122803e-02 -1.171554252505302429e-01 1.421664059162139893e-01 4.396434873342514038e-02 -2.244441304355859756e-03 3.652072325348854065e-02
-3.547222167253494263e-02 6.735450774431228638e-02 -3.633946478366851807e-01 4.156180471181869507e-02 5.582983791828155518e-02 1.356131732463836670e-01 2.388177365064620972e-01 -5.082445219159126282e-02 -1.186302751302719116e-01 -1.729297339916229248e-01 -1.764021217823028564e-01 3.323567286133766174e-02 2.936283946037292480e-01 -2.306810617446899414e-01 -3.470562398433685303e-01 -7.418925315141677856e-02 -1.538177728652954102e-01 7.049874961376190186e-02 3.093473315238952637e-01 1.019854322075843811e-01 -1.489522606134414673e-01 3.588725626468658447e-02 -8.213674277067184448e-02 -2.214993685483932495e-01 -4.327124357223510742e-02 -2.017478942871093750e-01 -8.422831445932388306e-02 9.342613071203231812e-02 -8.406512439250946045e-02 2.577354013919830322e-01 2.988082468509674072e-01 5.025355145335197449e-02
-4.832497984170913696e-02 -2.218372821807861328e-01 -2.465696539729833603e-03 -2.211948297917842865e-02 2.026486955583095551e-02 -6.198756769299507141e-02 2.682294845581054688e-01 1.514093875885009766e-01 -1.739912331104278564e-01 -4.299107491970062256e-01 -1.003411016426980495e-03 2.544608712196350098e-01 1.918739527463912964e-01 -4.525422155857086182e-01 3.430714830756187439e-02 -3.286164626479148865e-02 2.308501861989498138e-02 -1.932482123374938965e-01 1.865386664867401123e-01 1.649135649204254150e-01 -1.442066859453916550e-02 1.197335198521614075e-01 1.667583137750625610e-01 1.054789498448371887e-02 1.436855196952819824e-01 -1.461530625820159912e-01 2.129936814308166504e-01 -1.522255092859268188e-01 4.605537746101617813e-03 2.386507838964462280e-01 -6.611949950456619263e-02 -1.043607443571090698e-01
-2.207922786474227905e-01 -2.652236819267272949e-02 -8.923979103565216064e-02 -1.202583685517311096e-01 -1.225529611110687256e-01 3.027192950248718262e-01 3.637597262859344482e-01 1.071571558713912964e-01 1.651484519243240356e-01 -9.280399233102798462e-02 -6.643903255462646484e-02 1.360551714897155762e-01 6.038161739706993103e-02 -1.175587773323059082e-01 -2.559468746185302734e-01 -1.314774751663208008e-01 9.467211365699768066e-02 -2.946358174085617065e-03 -1.768974512815475464e-01 9.132751822471618652e-02 -3.528597205877304077e-02 -2.581057846546173096e-01 2.501326799392700195e-01 -1.668099164962768555e-01 -3.216888010501861572e-02 -9.428568929433822632e-02 1.829332709312438965e-01 5.230193957686424255e-02 2.797237634658813477e-01 2.942146062850952148e-01 2.664705514907836914e-01 -1.725902557373046875e-01
1.325079053640365601e-01 -2.026831358671188354e-02 -4.243222530931234360e-03 -3.174290759488940239e-03 -1.555642783641815186e-01 -1.362473368644714355e-01 3.138872385025024414e-01 1.327043473720550537e-01 -7.729902863502502441e-02 -3.447101712226867676e-01 1.161953806877136230e-01 2.089439332485198975e-01 2.504394054412841797e-01 3.248745203018188477e-02 -1.839425265789031982e-01 4.955124109983444214e-02 -1.503771096467971802e-01 -1.185491681098937988e-01 -7.295722514390945435e-02 -9.320423007011413574e-02 1.564951688051223755e-01 4.191395342350006104e-01 -6.981289386749267578e-02 8.150529861450195312e-02 -2.700639069080352783e-01 -3.399109840393066406e-01 5.564318969845771790e-03 1.286099702119827271e-01 1.411283202469348907e-02 2.354955971240997314e-01 1.271781921386718750e-01 4.288278520107269287e-02
3.529061973094940186e-01 7.528956234455108643e-02 1.885693520307540894e-01 -6.189239397644996643e-02 1.683803647756576538e-02 -4.392594844102859497e-02 3.601799607276916504e-01 8.272400125861167908e-03 6.393000483512878418e-02 -2.631019055843353271e-01 8.628308027982711792e-02 1.433712244033813477e-01 1.972169280052185059e-01 3.889021277427673340e-02 -4.346617460250854492e-01 3.358976542949676514e-01 -5.730141885578632355e-03 -1.411418337374925613e-02 -7.317055761814117432e-02 1.997965723276138306e-01 1.337887346744537354e-01 3.434101119637489319e-02 -1.887624561786651611e-01 6.173856556415557861e-02 -5.628989636898040771e-02 -3.784625232219696045e-02 -1.125079989433288574e-01 3.057583048939704895e-02 9.776639193296432495e-02 2.851969599723815918e-01 -1.996452212333679199e-01 -4.404562339186668396e-02
-1.274029761552810669e-01 -8.099592477083206177e-02 -3.230052068829536438e-02 -2.153423130512237549e-01 2.569752000272274017e-02 -7.419137656688690186e-02 3.613852560520172119e-01 1.819207668304443359e-01 -1.970726549625396729e-01 -5.904420092701911926e-02 2.741596698760986328e-01 -6.393358111381530762e-02 1.545850038528442383e-01 -1.521322429180145264e-01 5.125490203499794006e-02 -1.292525678873062134e-01 -7.391958683729171753e-02 -3.969407677650451660e-01 -1.675488054752349854e-02 -1.421415060758590698e-01 7.700022310018539429e-02 -8.004645258188247681e-02 -1.262684464454650879e-01 -1.795016676187515259e-01 1.955087035894393921e-01 -3.034948408603668213e-01 2.398578673601150513e-01 1.413484811782836914e-01 2.440859228372573853e-01 1.260632723569869995e-01 -1.926154196262359619e-01 -8.693616837263107300e-02
1.894844919443130493e-01 -2.261710166931152344e-01 2.160551548004150391e-01 -6.312847137451171875e-02 -1.233269944787025452e-01 1.394975185394287109e-01 3.376635015010833740e-01 1.889922618865966797e-01 -1.079077422618865967e-01 1.564709353260695934e-03 1.557157337665557861e-01 -6.176176667213439941e-02 2.609097063541412354e-01 3.059335350990295410e-01 -2.787830531597137451e-01 -2.470566891133785248e-02 1.046948600560426712e-02 -1.871355026960372925e-01 5.558484420180320740e-02 1.008478552103042603e-01 7.911181077361106873e-03 -8.022733032703399658e-02 1.949360817670822144e-01 -6.216060835868120193e-03 -1.981583088636398315e-01 -4.788153246045112610e-02 1.911533176898956299e-01 -2.171813994646072388e-01 1.915068328380584717e-01 8.618552237749099731e-02 2.065483629703521729e-01 -3.052975833415985107e-01
-8.722581714391708374e-02 -1.389017328619956970e-02 1.598419696092605591e-01 -1.755306422710418701e-01 -3.457086533308029175e-02 6.682974100112915039e-02 5.029209852218627930e-01 2.504522502422332764e-01 -1.892154067754745483e-01 -1.294067502021789551e-01 -3.381345653906464577e-03 1.305240243673324585e-01 8.975078910589218140e-02 -3.050983250141143799e-01 -2.786649465560913086e-01 8.592896908521652222e-02 1.679823398590087891e-01 -2.098952829837799072e-01 -5.798907950520515442e-02 1.805822104215621948e-01 -1.636360436677932739e-01 -2.777283191680908203e-01 -9.343764930963516235e-02 -6.677541136741638184e-02 -4.774917848408222198e-03 1.933248527348041534e-02 -1.623797565698623657e-01 1.490117907524108887e-01 -5.568573623895645142e-02 2.314388900995254517e-01 1.510424613952636719e-01 -7.038026303052902222e-02
-1.850675344467163086e-01 -8.495855145156383514e-03 6.583652645349502563e-02 -9.824992157518863678e-03 -2.538403868675231934e-01 1.566181778907775879e-01 3.593261837959289551e-01 -3.807690739631652832e-02 1.306964755058288574e-01 -8.612183481454849243e-02 -2.021039277315139771e-01 -9.755507856607437134e-02 2.108921408653259277e-01 -4.072045087814331055e-01 -9.431859105825424194e-02 6.599883735179901123e-02 1.058639734983444214e-01 -1.749476343393325806e-01 -3.258097916841506958e-02 2.149149775505065918e-01 3.597046434879302979e-02 -2.204263117164373398e-03 -1.866319775581359863e-02 1.199117973446846008e-01 1.053373590111732483e-01 -7.570872455835342407e-02 1.325929909944534302e-01 -8.996047079563140869e-02 3.076429665088653564e-01 4.171292185783386230e-01 1.274840533733367920e-01 -1.040613576769828796e-01
-3.807979822158813477e-01 -1.313556283712387085e-01 -1.598419696092605591e-01 1.510931458324193954e-02 -1.763335168361663818e-01 7.929524779319763184e-02 3.159191906452178955e-01 6.573838740587234497e-02 -6.514340639114379883e-02 -2.922571897506713867e-01 1.271732300519943237e-01 3.746835887432098389e-01 4.883997142314910889e-03 2.076741121709346771e-02 -7.745456416159868240e-03 -2.557429969310760498e-01 6.576789915561676025e-02 -2.528012394905090332e-01 6.570825725793838501e-02 -1.012824848294258118e-01 3.188767433166503906e-01 -8.462049812078475952e-02 -2.262793928384780884e-01 1.138181313872337341e-01 -5.164160206913948059e-02 -1.009688451886177063e-01 -1.216575130820274353e-01 -1.438995599746704102e-01 1.680177003145217896e-01 4.241862520575523376e-02 8.912216871976852417e-02 -1.271376758813858032e-01
-2.808357961475849152e-02 -2.757643163204193115e-01 -7.082419004291296005e-03 -2.801620960235595703e-01 -1.442799270153045654e-01 -5.476561374962329865e-03 2.517636716365814209e-01 1.685215830802917480e-01 -1.409713774919509888e-01 -1.848805695772171021e-01 -1.033428311347961426e-01 1.307380497455596924e-01 1.136052608489990234e-01 -2.452506721019744873e-01 1.505244672298431396e-01 -3.317118287086486816e-01 -7.807529065757989883e-03 -2.257600873708724976e-01 -1.529187709093093872e-01 -6.396692991256713867e-02 2.547651827335357666e-01 -9.802176803350448608e-02 -1.475675851106643677e-01 7.517043035477399826e-03 8.259295672178268433e-02 1.169171705842018127e-01 8.761288225650787354e-02 1.791386902332305908e-01 -1.818863302469253540e-01 3.385373055934906006e-01 1.492110639810562134e-01 -1.983941495418548584e-01
-1.426303237676620483e-01 -2.227522283792495728e-01 6.330300122499465942e-02 1.483725160360336304e-01 -1.226169466972351074e-01 -3.379643708467483521e-02 2.934790849685668945e-01 4.321378096938133240e-02 -3.243186473846435547e-01 -7.835008203983306885e-02 -1.306022405624389648e-01 2.480063140392303467e-01 8.912300318479537964e-02 1.369652450084686279e-01 -3.791433274745941162e-01 4.383679106831550598e-02 1.259920299053192139e-01 1.194498017430305481e-01 -1.078944429755210876e-01 2.466045767068862915e-01 6.658571958541870117e-02 -8.792160451412200928e-02 -5.451984703540802002e-02 -1.405003070831298828e-01 -2.145328186452388763e-02 -2.772893905639648438e-01 -2.252066433429718018e-01 -1.811313927173614502e-01 7.988649606704711914e-02 1.606609821319580078e-01 2.813524007797241211e-01 -1.669724136590957642e-01
6.293389201164245605e-02 6.379823200404644012e-03 -2.484308183193206787e-02 -3.105618357658386230e-01 1.394650042057037354e-01 9.441679716110229492e-02 1.230071261525154114e-01 2.241110615432262421e-02 1.295757293701171875e-02 -1.195579618215560913e-01 2.856395542621612549e-01 -1.631165593862533569e-01 3.204273581504821777e-01 8.537133783102035522e-02 -3.441527187824249268e-01 1.805606931447982788e-01 -3.569266526028513908e-03 -7.647773623466491699e-02 -3.077105246484279633e-02 7.633332163095474243e-02 -1.944123767316341400e-02 -3.539314568042755127e-01 1.859348416328430176e-01 5.375370010733604431e-02 -1.732492893934249878e-01 -3.140293061733245850e-01 1.623855531215667725e-01 -1.992374062538146973e-01 2.872835099697113037e-01 9.413648396730422974e-02 7.180539518594741821e-02 -6.545805186033248901e-02
1.913572847843170166e-02 -2.447198145091533661e-02 6.978907436132431030e-02 3.113187849521636963e-02 6.260100007057189941e-02 9.011140093207359314e-03 3.961392045021057129e-01 -9.368289262056350708e-02 -4.184011369943618774e-02 -3.426764011383056641e-01 3.078198134899139404e-01 -1.000676900148391724e-01 -8.935271948575973511e-02 3.195926547050476074e-02 -2.304395288228988647e-01 1.256754398345947266e-01 8.144876360893249512e-02 -1.581222265958786011e-01 -1.673220396041870117e-01 -1.458645164966583252e-01 9.528446942567825317e-02 -1.183263882994651794e-01 -1.255093067884445190e-01 1.606136262416839600e-01 -1.372045278549194336e-02 -3.363807126879692078e-02 1.593920886516571045e-01 -3.156697154045104980e-01 -2.311088293790817261e-01 4.023421406745910645e-01 -4.033352434635162354e-02 1.811530739068984985e-01
-1.036475226283073425e-02 -5.336246490478515625e-01 -1.685021370649337769e-01 1.146007236093282700e-02 -2.936499007046222687e-02 7.455793023109436035e-02 3.422246575355529785e-01 1.670976281166076660e-01 -8.135364949703216553e-02 7.436219602823257446e-02 1.328464895486831665e-01 -1.629042178392410278e-01 1.064827218651771545e-01 -2.124444693326950073e-01 -1.650422215461730957e-01 3.828709945082664490e-02 -1.665465235710144043e-01 -3.569309413433074951e-01 -1.097103729844093323e-01 5.781731382012367249e-02 6.738264858722686768e-02 5.133908707648515701e-03 -6.414875388145446777e-02 3.825718909502029419e-02 1.743043027818202972e-02 -5.878758803009986877e-02 1.623563840985298157e-02 2.854236774146556854e-02 1.456285826861858368e-02 2.701211571693420410e-01 -5.995296314358711243e-02 -3.624502718448638916e-01
4.128243774175643921e-02 1.461068242788314819e-01 -4.514718428254127502e-02 -1.474930197000503540e-01 7.010424137115478516e-02 -3.293632715940475464e-02 3.787625133991241455e-01 3.253076076507568359e-01 -1.650694161653518677e-01 -2.787490785121917725e-01 -1.209750100970268250e-01 -2.436469495296478271e-02 -6.556545197963714600e-02 -4.634882509708404541e-01 -4.424958676099777222e-02 -1.547314673662185669e-01 -3.600369766354560852e-02 -2.075646370649337769e-01 -2.085589170455932617e-01 -2.831575274467468262e-02 1.812778860330581665e-01 -1.436580121517181396e-01 9.192100842483341694e-04 -1.363495588302612305e-01 -8.451609755866229534e-04 -1.465443987399339676e-03 -4.484856501221656799e-02 -2.793960273265838623e-01 2.736266255378723145e-01 1.024028137326240540e-01 -4.258871078491210938e-03 8.032029867172241211e-02
-6.121676042675971985e-02 -1.036856994032859802e-01 3.353219479322433472e-02 -3.156436374410986900e-03 4.797386936843395233e-03 8.441532403230667114e-02 2.300473302602767944e-01 -7.144825160503387451e-02 5.557088926434516907e-02 -3.583857417106628418e-01 2.215167284011840820e-01 1.563149876892566681e-02 2.086361199617385864e-01 -3.904154002666473389e-01 -2.494404464960098267e-01 -8.144593983888626099e-02 2.046982496976852417e-01 -9.284086525440216064e-02 1.893122643232345581e-01 3.999057784676551819e-02 -5.247521772980690002e-02 1.949716708622872829e-03 6.023976951837539673e-02 -1.913561522960662842e-01 2.916496396064758301e-01 -2.355518490076065063e-01 2.319336086511611938e-01 -2.625822424888610840e-01 1.100232824683189392e-01 2.289751768112182617e-01 -9.334503673017024994e-03 -1.211236342787742615e-01
-2.550644278526306152e-01 -1.076469197869300842e-01 -1.518047600984573364e-01 -6.882603466510772705e-02 -1.001010984182357788e-01 7.013738155364990234e-03 2.401089370250701904e-01 2.106435596942901611e-01 -1.665851771831512451e-01 5.961969122290611267e-02 1.179097220301628113e-01 7.923275232315063477e-02 1.025854200124740601e-01 3.324553072452545166e-01 -3.147092461585998535e-02 7.095167785882949829e-02 3.609272465109825134e-02 -1.937039345502853394e-01 -1.019744798541069031e-01 2.367379516363143921e-01 7.261499762535095215e-02 9.539724886417388916e-02 -2.058272659778594971e-01 -2.271608859300613403e-01 1.022213324904441833e-01 -3.626362979412078857e-01 -4.909805580973625183e-02 -1.611390411853790283e-01 2.270660102367401123e-01 3.275305032730102539e-01 2.406170517206192017e-01 -6.518518179655075073e-02
3.719002753496170044e-02 1.215810775756835938e-01 2.959174662828445435e-02 -4.183444753289222717e-02 -9.420655667781829834e-02 1.571614295244216919e-01 3.814992904663085938e-01 -2.737629972398281097e-02 6.231623888015747070e-02 -1.424040496349334717e-01 -2.997184693813323975e-01 -6.381819397211074829e-02 1.578336209058761597e-01 -2.121271491050720215e-01 -1.554676145315170288e-01 1.197026520967483521e-01 2.314149886369705200e-01 -2.202954888343811035e-02 6.936061382293701172e-02 1.570513546466827393e-01 7.446936517953872681e-02 -1.747857034206390381e-01 -1.413142085075378418e-01 2.422408573329448700e-02 2.943970859050750732e-01 -1.851523071527481079e-01 1.311861723661422729e-02 -1.534939706325531006e-01 3.105881214141845703e-01 3.753164112567901611e-01 2.277026325464248657e-01 -2.903533540666103363e-02
1.352133136242628098e-02 -2.033877521753311157e-01 2.045559436082839966e-01 6.398459523916244507e-02 -1.375426501035690308e-01 1.701078712940216064e-01 4.141211509704589844e-01 1.108053848147392273e-01 -4.855255410075187683e-02 5.994545295834541321e-02 -2.572320401668548584e-01 -7.429799437522888184e-02 1.360669881105422974e-01 9.852930158376693726e-02 1.242507323622703552e-01 -2.964822947978973389e-01 -1.476653665304183960e-01 -2.245994508266448975e-01 -1.286303251981735229e-01 -5.314166471362113953e-02 -1.504305154085159302e-01 -1.154343411326408386e-02 8.797138929367065430e-02 -4.096491262316703796e-02 -1.133187562227249146e-01 -2.919776141643524170e-01 1.972234696149826050e-01 -1.225838065147399902e-01 1.774918884038925171e-01 3.238385021686553955e-01 2.429805546998977661e-01 -2.129533700644969940e-02
1.292825341224670410e-01 1.006352081894874573e-01 -1.762040853500366211e-01 -2.996167540550231934e-01 3.143415227532386780e-02 7.117213308811187744e-02 2.902517318725585938e-01 3.317807316780090332e-01 8.653913438320159912e-02 -2.242646962404251099e-01 5.482392758131027222e-02 -1.111634597182273865e-01 3.379045724868774414e-01 2.266164571046829224e-01 -9.949357062578201294e-02 4.892640933394432068e-02 -4.888898134231567383e-02 -3.148766756057739258e-01 -1.177891641855239868e-01 4.684044048190116882e-02 -1.214443240314722061e-02 -1.092159822583198547e-01 -1.358882188796997070e-01 -1.403956115245819092e-01 -6.419833004474639893e-02 -3.150743246078491211e-02 -7.736816257238388062e-02 -4.452750980854034424e-01 -1.268060803413391113e-01 6.430628150701522827e-02 -1.745334453880786896e-02 -5.692780390381813049e-02
-7.337800413370132446e-02 -5.881288088858127594e-03 4.384707286953926086e-02 2.673272490501403809e-01 -1.233002766966819763e-01 3.200448304414749146e-02 1.963186413049697876e-01 -1.172344833612442017e-01 4.733932763338088989e-02 -2.277998179197311401e-01 9.550690650939941406e-02 1.031034141778945923e-01 4.292312562465667725e-01 1.356287598609924316e-01 -1.648796498775482178e-01 -1.853461260907351971e-03 2.526078224182128906e-01 -2.175378650426864624e-01 -1.446803361177444458e-01 -2.424340136349201202e-02 1.074227693607099354e-04 1.066478118300437927e-01 -2.589788436889648438e-01 1.333202514797449112e-02 1.112516373395919800e-01 -2.290573716163635254e-01 2.083330303430557251e-01 9.906759858131408691e-02 -3.196403384208679199e-02 2.153128981590270996e-01 3.294332027435302734e-01 -2.524470686912536621e-01
-1.522775460034608841e-02 -2.249244302511215210e-01 3.995239362120628357e-02 9.140995889902114868e-02 -1.164753884077072144e-01 3.654011487960815430e-01 4.117054343223571777e-01 1.059330627322196960e-01 -1.223196685314178467e-01 -1.376159787178039551e-01 -9.494859725236892700e-02 -3.485899046063423157e-02 5.150274932384490967e-02 8.204087615013122559e-02 -1.481758803129196167e-01 -3.312877714633941650e-01 5.135364085435867310e-02 -1.913485974073410034e-01 -4.514598846435546875e-02 -2.997269630432128906e-01 1.901427842676639557e-02 1.574573665857315063e-02 1.864655315876007080e-01 3.339160932227969170e-03 2.478472888469696045e-03 -7.634916156530380249e-02 1.937781870365142822e-01 -3.428671658039093018e-01 -1.126134991645812988e-01 1.729821115732192993e-01 2.275160253047943115e-01 -6.609590351581573486e-02
2.879566550254821777e-01 1.482675373554229736e-01 -1.713137328624725342e-01 2.794533073902130127e-01 -2.446760684251785278e-01 1.009977757930755615e-01 4.897392690181732178e-01 3.601481392979621887e-02 1.640010811388492584e-02 -1.218446344137191772e-01 3.492777794599533081e-02 1.532104313373565674e-01 2.833586633205413818e-01 -3.092128336429595947e-01 -8.129784464836120605e-02 -2.576761320233345032e-02 9.210384637117385864e-02 2.279534041881561279e-01 8.439817279577255249e-02 -1.553854048252105713e-01 -1.497515887022018433e-01 -7.049518078565597534e-02 -2.380012571811676025e-01 -3.292539343237876892e-02 -7.429778575897216797e-02 -5.339141935110092163e-02 4.738337174057960510e-02 -7.892688363790512085e-02 1.301541775465011597e-01 1.870043873786926270e-01 5.137683078646659851e-02 -7.229764759540557861e-02
-1.807358711957931519e-01 -2.755548432469367981e-02 2.317859530448913574e-01 -1.152515187859535217e-01 7.692094147205352783e-02 2.998014725744724274e-02 5.103100538253784180e-01 2.819737195968627930e-01 -1.457906067371368408e-01 -2.892518639564514160e-01 -1.307793110609054565e-01 2.999024093151092529e-01 1.538378372788429260e-02 -3.607858121395111084e-01 -7.643297314643859863e-02 -8.994217962026596069e-02 -1.468799114227294922e-01 -8.033686876296997070e-02 -7.052315771579742432e-02 3.528391197323799133e-02 -2.210415527224540710e-02 -7.966760545969009399e-03 -4.907330125570297241e-02 -3.032376468181610107e-01 -1.118772011250257492e-02 5.768103292211890221e-04 -1.245259940624237061e-01 1.343115884810686111e-02 1.851278394460678101e-01 1.066909581422805786e-01 2.339330688118934631e-02 7.315019518136978149e-02
1.588566005229949951e-01 -1.432999670505523682e-01 9.260439872741699219e-02 -1.603323407471179962e-02 -1.017156466841697693e-01 -9.204307571053504944e-04 5.004793405532836914e-01 1.193848028779029846e-01 1.953461468219757080e-01 -9.506192803382873535e-02 -1.937268227338790894e-01 1.808904558420181274e-01 -1.502602249383926392e-01 8.624228835105895996e-02 -2.708007395267486572e-02 -2.316346913576126099e-01 -1.835034787654876709e-01 -1.607673591934144497e-03 -5.751456692814826965e-02 -1.230425760149955750e-01 -1.017612889409065247e-01 -6.708206981420516968e-02 -1.049784719944000244e-01 -3.974659740924835205e-02 -2.168709337711334229e-01 -1.149388551712036133e-01 4.188962653279304504e-02 -3.483211994171142578e-01 6.789113581180572510e-02 1.509172618389129639e-01 3.708486855030059814e-01 -2.016097009181976318e-01
1.506884545087814331e-01 -2.688865177333354950e-02 1.922103017568588257e-02 3.945146873593330383e-02 -1.763212978839874268e-01 1.250195503234863281e-01 2.070958614349365234e-01 1.120506972074508667e-01 2.699367143213748932e-02 -2.706075310707092285e-01 1.782888323068618774e-01 8.099490776658058167e-03 2.061873972415924072e-01 3.417254239320755005e-02 -2.981864809989929199e-01 1.832026615738868713e-02 -2.448077052831649780e-01 4.183671262580901384e-04 -1.320131421089172363e-01 -1.688691526651382446e-01 5.597061291337013245e-02 2.706559896469116211e-01 -1.763661056756973267e-01 -1.092448607087135315e-01 -1.663419976830482483e-02 2.443261295557022095e-01 1.173433735966682434e-01 -2.156547307968139648e-01 3.802961437031626701e-03 5.249991416931152344e-01 -9.932775050401687622e-02 5.181489884853363037e-02
1.485569626092910767e-01 -1.710863262414932251e-01 3.905272111296653748e-02 9.130973368883132935e-02 6.515617668628692627e-02 -1.966025307774543762e-02 3.040556609630584717e-01 3.232804238796234131e-01 1.055722385644912720e-01 -1.059712842106819153e-01 -2.493109256029129028e-01 -1.044666394591331482e-01 1.121890917420387268e-01 -3.717561066150665283e-01 -1.086450666189193726e-01 6.548830121755599976e-02 -1.486285626888275146e-01 -3.021070361137390137e-01 -8.775322139263153076e-02 -5.401767045259475708e-02 1.861223280429840088e-01 -1.295161899179220200e-02 -1.237386092543601990e-01 3.393535315990447998e-02 -2.344051897525787354e-01 5.086152348667383194e-03 7.095684856176376343e-02 -1.471109837293624878e-01 2.780163288116455078e-01 2.517884597182273865e-02 3.602896332740783691e-01 1.012229174375534058e-01
-1.164887621998786926e-01 -2.445329427719116211e-01 4.591488465666770935e-02 -3.231676062569022179e-03 1.225080620497465134e-02 2.649164497852325439e-01 5.818412899971008301e-01 2.014645636081695557e-01 -2.086968719959259033e-01 -1.799007058143615723e-01 9.110637009143829346e-02 -7.145800441503524780e-02 2.087758108973503113e-02 6.167034059762954712e-02 -7.574867457151412964e-02 -2.524337768554687500e-01 -9.483814984560012817e-02 1.692011393606662750e-02 -7.072471082210540771e-02 -1.545683443546295166e-01 1.605637520551681519e-01 4.584709927439689636e-02 -1.841874048113822937e-02 1.107627153396606445e-01 8.846879750490188599e-02 -1.625151485204696655e-01 3.047418594360351562e-01 -2.091015726327896118e-01 1.494456231594085693e-01 1.953332722187042236e-01 -4.523751884698867798e-02 -1.846029190346598625e-03
-3.195407688617706299e-01 -3.347439691424369812e-02 -1.445174068212509155e-01 1.532499492168426514e-01 -1.355435699224472046e-01 1.500016748905181885e-01 3.354131281375885010e-01 -8.225847035646438599e-02 6.768750399351119995e-02 -4.808241724967956543e-01 5.335180088877677917e-02 3.755331635475158691e-01 2.054060623049736023e-02 9.014559537172317505e-02 4.844510927796363831e-02 8.166490122675895691e-03 -9.427584707736968994e-02 -1.083620712161064148e-01 1.743092238903045654e-01 -1.042916178703308105e-01 2.511549890041351318e-01 -1.569961458444595337e-01 -6.092304829508066177e-03 9.617409855127334595e-02 6.488140206784009933e-05 -2.268517613410949707e-01 -8.977352082729339600e-02 -1.508661657571792603e-01 6.457986310124397278e-03 1.812825649976730347e-01 1.391345113515853882e-01 -9.058450907468795776e-02
-7.981842756271362305e-02 2.355013936758041382e-01 -8.530940115451812744e-02 1.725661195814609528e-02 -1.458153575658798218e-01 -3.860955685377120972e-02 4.526072740554809570e-01 -2.237273938953876495e-02 7.734842598438262939e-02 -2.255295217037200928e-01 -2.285680323839187622e-01 -1.176038831472396851e-01 3.695982694625854492e-01 -3.277496397495269775e-01 -2.262990474700927734e-01 9.644050896167755127e-02 -6.517276912927627563e-02 1.626588553190231323e-01 9.140774607658386230e-02 2.981148473918437958e-02 -8.029420673847198486e-02 1.958712637424468994e-01 -4.295303672552108765e-02 -7.124977558851242065e-02 3.211240842938423157e-02 -1.807297579944133759e-02 -1.707865446805953979e-01 -1.507991701364517212e-01 1.285510063171386719e-01 2.010855078697204590e-01 2.428376376628875732e-01 -1.189536005258560181e-01
-2.129364758729934692e-01 -1.112497225403785706e-01 1.278293132781982422e-01 9.565451741218566895e-02 -1.739415526390075684e-01 1.202800795435905457e-01 3.675152063369750977e-01 -2.608456648886203766e-02 1.901347488164901733e-01 -1.866371035575866699e-01 -1.382918953895568848e-01 4.220385849475860596e-02 2.641554772853851318e-01 -4.356277883052825928e-01 -6.307950615882873535e-02 8.665436506271362305e-02 3.588027134537696838e-02 -2.223477214574813843e-01 1.244835108518600464e-01 9.903024882078170776e-02 9.792321920394897461e-02 -1.657436788082122803e-01 -1.231965720653533936e-01 1.214438751339912415e-01 1.086077615618705750e-01 -6.072959676384925842e-02 1.984050869941711426e-01 -1.190440133213996887e-01 2.477360963821411133e-01 2.741875350475311279e-01 1.379494965076446533e-01 -7.599896937608718872e-02
-1.094422414898872375e-01 -2.293133288621902466e-01 1.120482534170150757e-01 2.792766317725181580e-02 -4.990748688578605652e-02 -3.079272061586380005e-02 2.489604204893112183e-01 2.157621271908283234e-02 -3.046057187020778656e-02 -1.155444383621215820e-01 2.763898074626922607e-01 -5.259035155177116394e-02 9.886485338211059570e-02 -2.670267410576343536e-02 -7.294467091560363770e-02 8.603185415267944336e-03 -1.168716102838516235e-01 -5.772732943296432495e-02 -2.080253362655639648e-01 -9.969227015972137451e-02 3.543826341629028320e-01 1.793797016143798828e-01 -1.554858982563018799e-01 1.366193145513534546e-01 7.609327137470245361e-02 -9.438388049602508545e-02 2.383934110403060913e-01 -8.423181623220443726e-02 1.740129142999649048e-01 6.009833216667175293e-01 -4.301424324512481689e-02 6.445000320672988892e-02
-8.628305792808532715e-02 1.014665365219116211e-01 -1.135695129632949829e-01 1.298423111438751221e-01 -1.067342907190322876e-01 4.304850101470947266e-02 1.620690375566482544e-01 4.286926239728927612e-02 1.569923013448715210e-01 -2.335504740476608276e-01 6.519713252782821655e-02 -3.173550218343734741e-02 3.322351574897766113e-01 5.862547084689140320e-02 -2.888090014457702637e-01 -1.159305423498153687e-01 1.295336335897445679e-01 -4.032874479889869690e-02 -5.368892848491668701e-02 -2.757531106472015381e-01 1.290787160396575928e-01 5.581272393465042114e-02 -7.531731575727462769e-02 -1.954556256532669067e-01 2.473060935735702515e-01 -3.427898585796356201e-01 2.252116650342941284e-01 -5.188092589378356934e-02 5.287475138902664185e-02 3.103594183921813965e-01 2.317529320716857910e-01 -2.648593187332153320e-01
-2.171179503202438354e-01 -1.204822883009910583e-01 7.337982952594757080e-02 4.943176731467247009e-02 5.165364220738410950e-02 1.069204322993755341e-02 4.998816847801208496e-01 6.277815252542495728e-02 -9.746886044740676880e-02 7.050850987434387207e-02 1.090664863586425781e-01 -2.022327110171318054e-02 2.226617038249969482e-01 1.412004381418228149e-01 2.010735683143138885e-02 -1.249638795852661133e-01 -6.212348118424415588e-02 -1.224961131811141968e-01 2.070019990205764771e-01 4.247778654098510742e-02 -2.755888924002647400e-02 4.826766997575759888e-02 1.484482437372207642e-01 2.774415723979473114e-02 -3.930397033691406250e-01 1.917084120213985443e-02 -1.326332539319992065e-01 -1.866194903850555420e-01 4.899568855762481689e-02 2.572476565837860107e-01 4.428229033946990967e-01 -1.576112210750579834e-02
-9.021686762571334839e-02 -2.124203890562057495e-01 -1.455620164051651955e-03 1.767246797680854797e-02 -1.270653158426284790e-01 3.232383728027343750e-01 4.087872505187988281e-01 -4.651567712426185608e-02 1.537270992994308472e-01 5.609017610549926758e-02 2.107790708541870117e-01 -9.599097073078155518e-02 3.002423644065856934e-01 -1.046904101967811584e-01 -1.145982742309570312e-01 -1.597858369350433350e-01 -2.230447232723236084e-01 -3.532721996307373047e-01 -1.473249346017837524e-01 -9.987567365169525146e-02 1.233569458127021790e-01 -1.195091083645820618e-01 7.043516635894775391e-02 -4.360185191035270691e-02 2.380783669650554657e-02 -1.163289546966552734e-01 1.961885392665863037e-02 7.490643858909606934e-02 2.446728199720382690e-01 1.087694838643074036e-01 -3.295667469501495361e-02 -3.175947964191436768e-01
1.129246577620506287e-01 -2.019912004470825195e-02 1.784685999155044556e-02 -1.354633178561925888e-02 1.490288972854614258e-01 1.482993662357330322e-01 2.159572988748550415e-01 1.279018968343734741e-01 -2.378818094730377197e-01 -1.279523521661758423e-01 -1.473772227764129639e-01 1.590432226657867432e-01 6.140796095132827759e-02 -1.792569085955619812e-02 -4.403680264949798584e-01 3.522529453039169312e-02 1.217993721365928650e-02 -9.854256361722946167e-02 2.455951273441314697e-02 5.237578973174095154e-02 2.153560072183609009e-01 -1.602653563022613525e-01 1.574113965034484863e-01 -1.391642987728118896e-01 1.383261829614639282e-01 -1.630073189735412598e-01 -7.836608565412461758e-04 -7.360526919364929199e-02 6.651880592107772827e-02 2.796000838279724121e-01 5.289701819419860840e-01 1.302298605442047119e-01
-1.981922984123229980e-01 -1.023947149515151978e-01 -2.550046332180500031e-02 -1.547926962375640869e-01 -5.553930997848510742e-02 1.130470484495162964e-01 2.174675315618515015e-01 3.431458473205566406e-01 -9.292253106832504272e-02 4.752613976597785950e-02 5.138296633958816528e-02 1.663007885217666626e-01 5.789063288830220699e-04 3.650152310729026794e-02 -2.602589316666126251e-02 9.563868492841720581e-02 -2.061567828059196472e-02 -1.892593502998352051e-01 -6.735716760158538818e-02 -3.248402774333953857e-01 9.256917983293533325e-02 -6.887789070606231689e-02 8.681376278400421143e-02 -2.686806917190551758e-01 -6.701447814702987671e-02 -2.112125307321548462e-01 2.195857614278793335e-01 -2.836547493934631348e-01 4.483919739723205566e-01 1.282286942005157471e-01 1.055898740887641907e-01 2.158793061971664429e-01
-2.262479538330808282e-04 -2.194983661174774170e-01 -2.519256249070167542e-02 -1.865557134151458740e-01 -1.307577788829803467e-01 7.107935845851898193e-02 3.096242547035217285e-01 1.156839355826377869e-01 2.310214191675186157e-02 -1.703966259956359863e-01 -2.170066162943840027e-02 2.064549326896667480e-01 4.225971102714538574e-01 -1.889844536781311035e-01 -1.766222417354583740e-01 1.456380039453506470e-01 -1.153286769986152649e-01 1.906077116727828979e-01 2.312841862440109253e-01 -1.010608226060867310e-01 2.913478910923004150e-01 -2.131321281194686890e-01 -2.428506165742874146e-01 -1.597117483615875244e-01 1.566274613142013550e-01 6.546210497617721558e-02 -2.268673665821552277e-02 -2.600518241524696350e-02 8.784072101116180420e-02 2.522062957286834717e-01 -2.213679254055023193e-02 -1.251285821199417114e-01
1.699771136045455933e-01 -7.922166585922241211e-02 -5.728472769260406494e-02 -2.074136771261692047e-02 3.174274461343884468e-03 8.314416557550430298e-02 1.694266498088836670e-01 1.276609599590301514e-01 7.367172837257385254e-02 -2.807501554489135742e-01 2.029890120029449463e-01 2.472819983959197998e-01 -1.115832850337028503e-02 2.545212022960186005e-02 -1.387167572975158691e-01 -1.615835539996623993e-02 2.183603048324584961e-01 -2.142777442932128906e-01 -1.161211580038070679e-01 7.746299356222152710e-02 2.761920690536499023e-01 1.307050287723541260e-01 1.008076220750808716e-01 -2.083038240671157837e-01 -1.534610688686370850e-01 -2.873553931713104248e-01 -1.211437862366437912e-02 -2.200243622064590454e-01 -1.242435351014137268e-01 4.861838817596435547e-01 -1.877494901418685913e-01 2.399814128875732422e-02
-1.304135769605636597e-01 4.123983532190322876e-02 -2.388644367456436157e-01 -1.498659253120422363e-01 2.285869270563125610e-01 1.177455931901931763e-01 3.081891536712646484e-01 2.327936589717864990e-01 -2.803132534027099609e-01 -1.141817122697830200e-01 3.944337964057922363e-01 1.429227590560913086e-01 2.587083280086517334e-01 6.806388497352600098e-02 5.542221665382385254e-02 -8.925902098417282104e-02 1.954746432602405548e-02 -3.205483406782150269e-02 -1.268637180328369141e-01 2.878894656896591187e-02 -9.351994097232818604e-02 -6.329263001680374146e-02 -4.102483391761779785e-02 -1.465662270784378052e-01 -5.174553766846656799e-02 -3.309308886528015137e-01 6.004483625292778015e-02 -4.027258455753326416e-01 2.136032283306121826e-02 1.833692891523241997e-03 2.999003045260906219e-02 -5.169167369604110718e-02
-4.072953760623931885e-01 -3.078209161758422852e-01 -6.241002120077610016e-03 -1.301158219575881958e-01 -4.040283709764480591e-02 2.151234447956085205e-01 1.253104507923126221e-01 1.580552160739898682e-01 -1.614922583103179932e-01 -9.592089802026748657e-02 -5.871477536857128143e-03 2.657696604728698730e-02 1.184607669711112976e-01 -2.089037597179412842e-01 -1.951818913221359253e-01 -9.057553857564926147e-02 -3.086580522358417511e-02 -1.868453770875930786e-01 -3.344349265098571777e-01 -5.636759102344512939e-02 8.972202241420745850e-02 -6.852159649133682251e-02 2.503874897956848145e-01 -2.606147229671478271e-01 5.375536531209945679e-02 -8.526049554347991943e-02 1.015225052833557129e-01 1.005631759762763977e-01 1.778637021780014038e-01 3.623200654983520508e-01 3.517846018075942993e-02 -6.944960355758666992e-02
2.818847075104713440e-02 -3.573127835988998413e-02 6.903868913650512695e-02 -1.341216862201690674e-01 8.809902705252170563e-03 6.349304318428039551e-02 3.425667583942413330e-01 2.772754132747650146e-01 9.325266629457473755e-02 -3.043265938758850098e-01 2.053657025098800659e-01 -9.101112186908721924e-02 2.491830289363861084e-02 4.354958236217498779e-02 -2.014853507280349731e-01 3.245609626173973083e-02 2.157137393951416016e-01 -3.865937590599060059e-01 3.493657708168029785e-01 7.151904515922069550e-03 -2.012413144111633301e-01 -1.483740359544754028e-01 9.159174561500549316e-02 -1.959333755075931549e-02 -1.533031761646270752e-01 -2.489050030708312988e-01 8.462667465209960938e-02 3.436602279543876648e-02 2.081491947174072266e-01 1.737289577722549438e-01 1.516688615083694458e-01 -3.471057862043380737e-02
1.329554766416549683e-01 1.605411618947982788e-01 1.084973588585853577e-01 -3.376758843660354614e-02 -7.618474960327148438e-02 -3.028540685772895813e-02 3.806980550289154053e-01 1.749535053968429565e-01 -1.235301271080970764e-01 -2.404374778270721436e-01 8.812108635902404785e-02 -2.375237345695495605e-01 1.126521974802017212e-01 8.699645102024078369e-02 -2.524802088737487793e-01 -1.731667518615722656e-01 1.301004290580749512e-01 -1.934782415628433228e-01 2.306725084781646729e-01 -1.183323189616203308e-01 4.739814996719360352e-02 -1.348830312490463257e-01 -5.757731199264526367e-02 -2.924430370330810547e-01 -4.176414012908935547e-01 2.956808730959892273e-02 9.116552025079727173e-02 -1.090186312794685364e-01 5.359920486807823181e-02 2.098544538021087646e-01 1.767581999301910400e-01 7.504113763570785522e-02
7.963143289089202881e-02 -2.792178094387054443e-01 -1.701606512069702148e-01 -4.726508259773254395e-02 -7.051567733287811279e-02 8.522307500243186951e-03 4.020920693874359131e-01 1.989922821521759033e-01 -1.403521597385406494e-01 -9.090360999107360840e-02 8.826253563165664673e-02 -9.775780886411666870e-02 1.332282181829214096e-02 -5.886135622859001160e-02 -1.820291131734848022e-01 -3.014498949050903320e-01 1.460598723497241735e-04 5.917870998382568359e-02 -2.711709029972553253e-02 -1.632158458232879639e-01 1.761176250874996185e-02 -6.849391013383865356e-02 -2.325333803892135620e-01 9.168893098831176758e-02 2.387807816267013550e-01 -1.633923053741455078e-01 3.191163241863250732e-01 -1.837384104728698730e-01 6.686873733997344971e-03 4.317973852157592773e-01 2.661169134080410004e-02 1.900801248848438263e-02
-1.287186443805694580e-01 -4.707391560077667236e-02 5.632496997714042664e-02 1.811350584030151367e-01 4.564207047224044800e-02 1.269489377737045288e-01 2.916152477264404297e-01 3.521752357482910156e-01 2.574756927788257599e-02 -2.551454603672027588e-01 -2.145302109420299530e-02 3.244702219963073730e-01 2.286874502897262573e-01 -2.996242046356201172e-01 -1.994914263486862183e-01 4.082442820072174072e-02 -1.991178393363952637e-01 -2.773616909980773926e-01 1.077579557895660400e-01 -1.474531590938568115e-01 3.214928507804870605e-02 -2.675229609012603760e-01 -1.320969015359878540e-01 1.028885170817375183e-01 3.381866589188575745e-02 1.390343904495239258e-01 -6.326220929622650146e-02 1.029697526246309280e-02 -1.339067220687866211e-01 1.229064390063285828e-01 2.175852358341217041e-01 -8.599715679883956909e-02
-8.776668459177017212e-02 -9.078079462051391602e-02 8.438594639301300049e-02 -1.638346016407012939e-01 -8.046169579029083252e-02 -5.920152738690376282e-02 2.433652430772781372e-01 -1.601525545120239258e-01 -2.853231132030487061e-01 -2.250177562236785889e-01 -1.479174494743347168e-01 4.375004023313522339e-02 4.369993805885314941e-01 1.789994388818740845e-01 5.967099592089653015e-02 -6.118706613779067993e-02 -1.340296715497970581e-01 -2.901314795017242432e-01 -1.159793138504028320e-01 5.044333636760711670e-03 1.727143675088882446e-01 -2.357517331838607788e-01 -1.167840659618377686e-01 1.126357465982437134e-01 -6.127121672034263611e-02 -1.698188036680221558e-01 -1.752338707447052002e-01 7.728087157011032104e-02 1.732225865125656128e-01 2.353825271129608154e-01 -1.535129100084304810e-01 -2.519698739051818848e-01
9.709766507148742676e-02 5.914271995425224304e-02 -1.583308279514312744e-01 -6.916406005620956421e-02 -5.697448924183845520e-02 2.200332432985305786e-01 4.346224665641784668e-01 3.444728851318359375e-01 -2.658033976331353188e-03 1.348817944526672363e-01 7.754667103290557861e-02 2.380466312170028687e-01 9.961923211812973022e-02 8.061168342828750610e-02 -2.109618037939071655e-01 3.437237069010734558e-02 -6.000825762748718262e-02 -4.487796872854232788e-02 -1.479487121105194092e-02 -1.607523560523986816e-01 -2.975179553031921387e-01 -2.236259281635284424e-01 1.752492636442184448e-01 -4.458127915859222412e-02 -3.244301080703735352e-01 -5.870421603322029114e-02 3.153076767921447754e-02 -2.511518895626068115e-01 -6.010116264224052429e-02 8.462700992822647095e-02 2.574863731861114502e-01 -4.762536287307739258e-02
-2.072510868310928345e-02 4.015622660517692566e-03 -1.270460188388824463e-01 -3.239452466368675232e-02 -1.074617262929677963e-02 2.924068365246057510e-03 3.626342415809631348e-01 3.174477443099021912e-02 -1.011174395680427551e-01 -1.485175192356109619e-01 -1.401029992848634720e-02 3.319274187088012695e-01 1.395675837993621826e-01 -2.108303308486938477e-01 -2.469388395547866821e-01 -2.156756222248077393e-01 8.260627835988998413e-02 -1.527958214282989502e-01 2.849478423595428467e-01 -1.976772546768188477e-01 1.730247139930725098e-01 -2.577461898326873779e-01 -6.335894763469696045e-02 -3.398145548999309540e-03 -9.499746561050415039e-02 6.011030171066522598e-03 2.982905879616737366e-02 -3.906304538249969482e-01 -2.498656064271926880e-01 2.909644506871700287e-02 1.952175647020339966e-01 -1.445021480321884155e-01
-1.808477193117141724e-02 -2.259372621774673462e-01 1.192876771092414856e-01 -1.641621999442577362e-02 -5.865032225847244263e-02 1.077111512422561646e-01 4.322131872177124023e-01 7.196460664272308350e-02 -5.778436735272407532e-02 7.967235147953033447e-02 -1.237795352935791016e-01 -4.591264575719833374e-02 1.250083446502685547e-01 1.306879222393035889e-01 -4.080945998430252075e-02 -3.241094648838043213e-01 -3.440477885305881500e-03 -2.574850022792816162e-01 -5.388125032186508179e-02 -1.487961411476135254e-01 -1.914638578891754150e-01 1.195098310708999634e-01 -6.542667001485824585e-02 -2.387004345655441284e-01 -1.600381433963775635e-01 -2.041864991188049316e-01 1.692981421947479248e-01 -2.579549849033355713e-01 -2.456187643110752106e-02 2.801733613014221191e-01 3.185608685016632080e-01 -1.179877370595932007e-01
8.431135118007659912e-02 -1.888625919818878174e-01 1.269935518503189087e-01 -1.469421684741973877e-01 6.891319900751113892e-02 1.090546026825904846e-01 2.933971285820007324e-01 -1.407604366540908813e-01 -8.956789970397949219e-02 -2.284934818744659424e-01 1.631849259138107300e-01 5.576873198151588440e-02 -6.067162752151489258e-02 -3.415191918611526489e-02 -1.313436627388000488e-01 2.534769177436828613e-01 -4.577179625630378723e-02 -1.215264201164245605e-01 -2.609233856201171875e-01 -1.658058762550354004e-01 -2.442961186170578003e-02 1.689139567315578461e-02 -4.677534103393554688e-02 1.653982102870941162e-01 -1.206269487738609314e-01 -2.171284258365631104e-01 8.967980742454528809e-02 -3.820210099220275879e-01 3.871638700366020203e-02 4.727407097816467285e-01 -1.755964607000350952e-01 -7.929574698209762573e-02
7.063212245702743530e-02 -5.656393989920616150e-02 -2.308486700057983398e-01 8.803528547286987305e-02 -2.167041301727294922e-01 -1.944006979465484619e-01 1.578046828508377075e-01 1.654995530843734741e-01 1.037684530019760132e-01 -3.474447727203369141e-01 3.251112401485443115e-01 1.631570905447006226e-01 2.447722405195236206e-01 -2.329689860343933105e-01 -2.155584841966629028e-01 -2.567119430750608444e-03 -2.210631221532821655e-01 -7.131419330835342407e-02 -2.863733470439910889e-01 8.231125026941299438e-02 1.032542511820793152e-01 8.431278169155120850e-02 7.076595909893512726e-03 1.996292769908905029e-01 -1.894955486059188843e-01 -5.553533509373664856e-02 -1.522273421287536621e-01 -1.834848076105117798e-01 -7.211929559707641602e-02 2.391883879899978638e-01 9.248360991477966309e-02 4.530388489365577698e-02
-1.451872438192367554e-01 -1.748155951499938965e-01 -2.444944716989994049e-02 -3.214177787303924561e-01 2.366878986358642578e-01 1.608114838600158691e-01 4.339365065097808838e-01 2.989209294319152832e-01 6.544387340545654297e-02 -3.234531879425048828e-01 6.855458766222000122e-02 -5.864829570055007935e-02 1.995643600821495056e-02 -6.666110455989837646e-02 -3.360449150204658508e-02 3.774657100439071655e-02 -1.958556622266769409e-01 -1.392681300640106201e-01 -2.054278403520584106e-01 -1.578018367290496826e-01 2.468093670904636383e-02 -1.919406056404113770e-01 -4.857020452618598938e-02 -1.058992147445678711e-01 7.257588207721710205e-02 -1.377847790718078613e-01 8.979410864412784576e-03 1.196581646800041199e-01 1.002117767930030823e-01 1.747535169124603271e-01 -2.688397169113159180e-01 -1.819038540124893188e-01
-9.988667815923690796e-02 6.345251202583312988e-02 6.210730224847793579e-02 -7.900691777467727661e-02 1.857078820466995239e-01 2.784042991697788239e-02 1.957510709762573242e-01 1.270891875028610229e-01 -1.157406121492385864e-01 2.119146659970283508e-02 1.029348298907279968e-01 2.390223741531372070e-01 3.436203300952911377e-01 -2.121591269969940186e-01 -1.894355267286300659e-01 2.295212745666503906e-01 -7.165213674306869507e-02 -7.350379228591918945e-02 -1.843153089284896851e-01 -6.455139070749282837e-02 -3.634574413299560547e-01 -3.138123154640197754e-01 3.740502521395683289e-02 -1.377941519021987915e-01 -1.816317886114120483e-01 -1.330577731132507324e-01 -3.698238357901573181e-02 -2.817310094833374023e-01 -8.170131593942642212e-02 1.911293715238571167e-01 2.708007395267486572e-01 7.297258824110031128e-02
-1.035473197698593140e-01 -1.442277729511260986e-01 -1.299629211425781250e-01 -1.491966992616653442e-01 -2.910388708114624023e-01 -1.364315953105688095e-02 1.367284208536148071e-01 2.352948486804962158e-01 2.052793465554714203e-02 -1.273011416196823120e-01 6.238259375095367432e-03 9.675313532352447510e-02 4.267135560512542725e-01 -3.671267628669738770e-01 -1.637521758675575256e-02 6.188700720667839050e-02 9.809861332178115845e-02 -2.782806567847728729e-02 1.510746777057647705e-01 -1.831621676683425903e-01 1.332585215568542480e-01 -2.656001746654510498e-01 -8.064309507608413696e-02 -1.210877224802970886e-01 -1.528864353895187378e-01 3.657355159521102905e-02 -8.366933465003967285e-02 -9.938357025384902954e-02 1.711194515228271484e-01 3.347274959087371826e-01 2.436726689338684082e-01 -6.971149891614913940e-02
4.812490567564964294e-02 -2.542712688446044922e-01 1.416767239570617676e-01 -4.099740833044052124e-02 -3.321500122547149658e-02 1.265704333782196045e-01 2.863947153091430664e-01 4.130213856697082520e-01 2.745261602103710175e-02 -1.754842400550842285e-01 1.212034672498703003e-01 -1.556861847639083862e-01 -2.147696912288665771e-03 -1.540506351739168167e-02 -1.852020919322967529e-01 4.965972155332565308e-02 -3.125637471675872803e-01 -3.276341259479522705e-01 -1.823769807815551758e-01 -5.629707127809524536e-02 2.724875211715698242e-01 -2.035463154315948486e-01 -9.003093838691711426e-02 -2.563107013702392578e-01 1.662407964468002319e-01 -3.634882345795631409e-02 -1.355518773198127747e-02 2.183955721557140350e-02 -6.344494968652725220e-02 2.148137092590332031e-01 -6.900221109390258789e-02 -1.362303048372268677e-01
-5.013441294431686401e-02 -1.222437806427478790e-02 1.651278436183929443e-01 -2.721455134451389313e-02 -3.686937391757965088e-01 -4.445711523294448853e-02 3.465280830860137939e-01 2.979842424392700195e-01 -2.978104725480079651e-02 -2.012653052806854248e-01 2.077392488718032837e-02 4.382013529539108276e-02 3.028043806552886963e-01 1.115839779376983643e-01 -1.273707151412963867e-01 -2.238225042819976807e-01 4.002846404910087585e-02 -2.756745517253875732e-01 -8.229129947721958160e-03 5.591153353452682495e-02 -4.707073792815208435e-02 -9.341543167829513550e-02 1.685687340795993805e-02 8.176486939191818237e-02 -3.328871130943298340e-01 -1.609825901687145233e-02 1.182054281234741211e-01 6.403978914022445679e-03 2.182840108871459961e-01 -6.032874807715415955e-02 3.146252632141113281e-01 1.851119250059127808e-01
1.829861104488372803e-01 1.808027476072311401e-01 1.260443925857543945e-01 -8.276381343603134155e-02 -2.897329069674015045e-02 4.271151125431060791e-02 4.767516255378723145e-01 6.428585946559906006e-02 1.035913452506065369e-02 -6.244354322552680969e-02 -2.283576577901840210e-01 -6.563345342874526978e-02 2.844642698764801025e-01 -3.194886445999145508e-01 9.231988340616226196e-03 5.751055106520652771e-02 -1.146189495921134949e-01 -1.054588556289672852e-01 3.752788528800010681e-02 -1.740419566631317139e-01 1.625392585992813110e-01 -1.638333313167095184e-02 -2.497929185628890991e-01 -2.000538408756256104e-01 -2.485799044370651245e-01 -9.262786060571670532e-02 -1.092996969819068909e-01 -1.071887388825416565e-01 1.236695423722267151e-01 -6.639841943979263306e-02 3.428895175457000732e-01 1.183489710092544556e-01
-7.288192212581634521e-02 1.149281412363052368e-01 -5.512372404336929321e-02 -1.579105108976364136e-01 -3.181297481060028076e-01 1.434007883071899414e-01 2.733010649681091309e-01 1.952849477529525757e-01 2.667479515075683594e-01 -1.286384463310241699e-01 -3.371837139129638672e-01 1.055376157164573669e-01 1.706858426332473755e-01 -2.445010393857955933e-01 -1.009445860981941223e-01 7.162144780158996582e-02 1.205884441733360291e-01 -3.467126563191413879e-02 5.280559509992599487e-02 -3.819715678691864014e-01 1.589214652776718140e-01 2.456114999949932098e-02 9.831287711858749390e-02 8.399420231580734253e-02 -2.439418584108352661e-01 -1.244448497891426086e-01 -1.532120704650878906e-01 -1.377824693918228149e-01 1.523030102252960205e-01 2.043003737926483154e-01 2.213970944285392761e-02 1.106667891144752502e-01
-1.084181144833564758e-01 -7.569895684719085693e-02 1.006961539387702942e-01 1.086889207363128662e-02 -9.694008529186248779e-02 2.379849404096603394e-01 3.051386773586273193e-01 -1.755838692188262939e-01 -3.389663994312286377e-02 -4.862436056137084961e-01 4.637074097990989685e-02 2.388452887535095215e-01 -6.268277019262313843e-02 1.556152105331420898e-01 1.574868895113468170e-02 -2.511811815202236176e-02 -2.636401653289794922e-01 -1.190487965941429138e-01 -9.072526544332504272e-02 -2.893263399600982666e-01 -1.011828053742647171e-02 -5.717090889811515808e-02 -2.978011965751647949e-01 3.587405011057853699e-02 -4.080126807093620300e-02 -1.954535096883773804e-01 3.593902289867401123e-02 -9.173718839883804321e-02 -3.355279564857482910e-02 2.634453177452087402e-01 2.592492699623107910e-01 1.428375579416751862e-02
-1.009843796491622925e-01 9.573077410459518433e-02 1.620062291622161865e-01 -1.411536484956741333e-01 -1.545760128647089005e-02 2.030868977308273315e-01 1.426976174116134644e-01 1.450991481542587280e-01 -2.583258785307407379e-02 -3.223282694816589355e-01 1.546153519302606583e-02 2.656390666961669922e-01 1.142509728670120239e-01 -2.245806753635406494e-01 -1.242927387356758118e-01 -2.429462037980556488e-02 6.901198625564575195e-02 -1.691576242446899414e-01 1.540694087743759155e-01 -1.042428910732269287e-01 6.490173935890197754e-02 -1.147017925977706909e-01 2.075773477554321289e-01 -1.059632003307342529e-01 1.244522258639335632e-01 8.395642042160034180e-03 -4.838868975639343262e-02 -2.223540395498275757e-01 3.799133300781250000e-01 3.640981316566467285e-01 3.225835263729095459e-01 9.329200536012649536e-02
-2.582870125770568848e-01 1.173052843660116196e-02 -1.767273060977458954e-02 -7.026180624961853027e-02 -1.156919971108436584e-01 1.175817549228668213e-01 2.985841333866119385e-01 1.542517840862274170e-01 -1.904423087835311890e-01 -2.215020656585693359e-01 -9.449431672692298889e-04 1.334585845470428467e-01 -5.696944519877433777e-02 -2.014126926660537720e-01 -2.788491249084472656e-01 -1.209635809063911438e-01 -8.614250272512435913e-02 -3.570641577243804932e-01 -1.353915482759475708e-01 -1.091782078146934509e-01 -7.242921739816665649e-02 -1.052059829235076904e-01 -1.499683503061532974e-02 -2.327924817800521851e-01 5.065552517771720886e-02 8.447312563657760620e-02 -8.355815708637237549e-02 -2.864288687705993652e-01 4.061527550220489502e-01 1.788070052862167358e-01 1.172910705208778381e-01 5.556761100888252258e-02
-1.943219155073165894e-01 -1.124386042356491089e-01 -2.191101163625717163e-01 -1.665001362562179565e-02 -1.154716983437538147e-01 3.837111638858914375e-03 2.651420533657073975e-01 8.562583476305007935e-03 2.449669986963272095e-01 -1.563483178615570068e-01 1.880887299776077271e-01 2.632322013378143311e-01 -4.269545897841453552e-02 -2.168875634670257568e-01 -7.423643767833709717e-02 -1.008808016777038574e-01 -4.825571924448013306e-02 -3.276173174381256104e-01 2.077228873968124390e-01 -1.348665058612823486e-01 3.699924051761627197e-01 -1.094302907586097717e-01 -7.782629132270812988e-02 -1.606760360300540924e-02 -1.948917508125305176e-01 -2.447745017707347870e-02 -3.780182078480720520e-02 -4.103544950485229492e-01 -3.697082027792930603e-02 1.623883396387100220e-01 -9.141304530203342438e-03 -3.884116187691688538e-02
-3.177470341324806213e-02 -1.218344643712043762e-01 -1.331772804260253906e-01 3.847495093941688538e-02 -1.518447976559400558e-02 1.885017007589340210e-01 8.574230968952178955e-02 1.242496594786643982e-01 1.395317614078521729e-01 -3.247274160385131836e-01 9.287616610527038574e-02 -2.843401134014129639e-01 3.939023315906524658e-01 1.271454691886901855e-01 -3.289086818695068359e-01 -8.910477161407470703e-02 3.736217692494392395e-02 6.428088247776031494e-02 -1.198309808969497681e-01 -1.007907986640930176e-01 1.270399093627929688e-01 1.857287436723709106e-02 -2.362697198987007141e-02 -4.622021317481994629e-02 1.270897835493087769e-01 -3.411332666873931885e-01 2.349514663219451904e-01 4.884337540715932846e-03 8.133758604526519775e-02 3.041526973247528076e-01 1.908292621374130249e-01 -1.789530664682388306e-01
1.667328178882598877e-01 -1.786801964044570923e-01 9.797439724206924438e-02 1.962825655937194824e-02 -2.840583026409149170e-01 1.338038779795169830e-02 2.956735491752624512e-01 2.557481527328491211e-01 -2.133395522832870483e-02 -2.372251152992248535e-01 1.068240031599998474e-01 -1.253591179847717285e-01 8.881257474422454834e-02 2.521195448935031891e-02 -2.501092553138732910e-01 1.689740456640720367e-02 -2.326717078685760498e-01 4.930632933974266052e-02 -1.894968450069427490e-01 -2.058814018964767456e-01 -6.272314488887786865e-02 -2.097879648208618164e-01 1.599509827792644501e-02 -1.059484407305717468e-01 -1.771078258752822876e-02 4.606330022215843201e-02 1.752351075410842896e-01 -8.768267184495925903e-02 -1.365814059972763062e-01 5.294145941734313965e-01 3.687485586851835251e-03 8.545222878456115723e-02
-8.207700215280056000e-03 -9.358496218919754028e-02 -1.213549450039863586e-01 -1.904018074274063110e-01 1.353937834501266479e-01 4.204571247100830078e-01 2.029834389686584473e-01 1.745964586734771729e-01 -2.920827269554138184e-01 -4.916645586490631104e-02 2.337697744369506836e-01 2.502331137657165527e-01 1.418430209159851074e-01 -5.292293056845664978e-02 -2.301294654607772827e-01 1.262518763542175293e-01 6.220493093132972717e-02 -7.783731073141098022e-02 1.028208583593368530e-01 1.160648986697196960e-01 -1.672874242067337036e-01 -2.689197845757007599e-02 9.177189320325851440e-02 -2.762059867382049561e-01 7.963804900646209717e-02 -1.915570199489593506e-01 -9.138054400682449341e-02 -2.229425907135009766e-01 -7.621345669031143188e-02 1.479000151157379150e-01 3.164043724536895752e-01 1.740122400224208832e-02
1.757501363754272461e-01 -1.076946407556533813e-01 -5.119878053665161133e-02 -1.156541332602500916e-02 1.808370798826217651e-01 3.288715705275535583e-02 4.748832881450653076e-01 -3.398569673299789429e-02 -8.394873142242431641e-02 1.468330174684524536e-01 4.134793579578399658e-02 2.622290849685668945e-01 4.900048300623893738e-02 1.098479181528091431e-01 -4.109348654747009277e-01 3.641509264707565308e-02 7.227868586778640747e-02 -9.514538571238517761e-03 -1.414279788732528687e-01 -1.361397355794906616e-01 8.509515970945358276e-02 4.953735321760177612e-02 1.366089582443237305e-01 -2.835030555725097656e-01 1.719707548618316650e-01 6.586343981325626373e-03 1.548607498407363892e-01 -1.742153912782669067e-01 5.141976475715637207e-02 3.724655210971832275e-01 1.792795509099960327e-01 2.271354198455810547e-02
-6.691671162843704224e-02 -4.510115459561347961e-02 3.837308322545140982e-04 -2.131013572216033936e-01 -1.221754774451255798e-01 3.378642797470092773e-01 3.560839891433715820e-01 -1.200893372297286987e-01 -1.183186657726764679e-02 -2.237499654293060303e-01 -1.372863799333572388e-01 4.764216393232345581e-02 2.544744908809661865e-01 -4.418846666812896729e-01 3.258179873228073120e-02 -5.519508384168148041e-03 1.317221075296401978e-01 8.412068337202072144e-02 -6.992614269256591797e-02 1.534709185361862183e-01 7.851059548556804657e-03 -1.736192964017391205e-02 2.729460410773754120e-02 2.588474005460739136e-02 -3.123427368700504303e-02 3.036121604964137077e-03 -7.041175663471221924e-02 -3.064633905887603760e-01 2.689232528209686279e-01 2.924220263957977295e-01 1.802427023649215698e-01 -2.276509068906307220e-02
4.872528463602066040e-02 -5.144273862242698669e-02 -3.073968291282653809e-01 -2.547547817230224609e-01 -1.807141751050949097e-01 -2.205498665571212769e-01 1.900976523756980896e-02 6.970081478357315063e-02 3.718530014157295227e-02 -2.874166071414947510e-01 2.575069665908813477e-01 1.379166543483734131e-01 3.205803036689758301e-01 -1.319690644741058350e-01 -3.289336562156677246e-01 1.194518283009529114e-01 -2.528650462627410889e-01 -4.945041984319686890e-02 -7.398341316729784012e-03 -8.801987022161483765e-02 -2.407703176140785217e-02 2.070099115371704102e-01 -1.516127958893775940e-02 1.728674396872520447e-02 8.058156527113169432e-05 -1.951101720333099365e-01 -2.792751230299472809e-02 -9.806588292121887207e-02 4.154783487319946289e-02 3.860637247562408447e-01 6.897820532321929932e-02 1.222609207034111023e-01
1.508449018001556396e-01 -6.499131768941879272e-02 -1.092669442296028137e-01 -9.020755439996719360e-02 -3.215880095958709717e-01 1.023369953036308289e-01 3.846700191497802734e-01 -1.324144285172224045e-02 -3.021790459752082825e-02 -1.691105067729949951e-01 2.764528989791870117e-01 1.739086657762527466e-01 1.805001050233840942e-01 -1.770480126142501831e-01 -1.300336606800556183e-02 -6.594019383192062378e-02 -1.081854626536369324e-01 -1.537039130926132202e-01 -6.453652679920196533e-02 6.998024135828018188e-02 1.136706843972206116e-01 3.228451013565063477e-01 -1.392474025487899780e-01 -1.758646965026855469e-02 -4.040157198905944824e-01 -2.095963954925537109e-01 1.225725933909416199e-01 4.281224682927131653e-02 -3.814951702952384949e-02 2.429092526435852051e-01 -5.447208508849143982e-02 1.326562464237213135e-01
6.942687183618545532e-02 -2.610246241092681885e-01 2.083572298288345337e-01 7.762683928012847900e-02 1.610289700329303741e-02 2.316055744886398315e-01 3.688016533851623535e-01 1.486319303512573242e-01 1.897161900997161865e-01 -9.251437336206436157e-02 -1.735250055789947510e-01 1.434279829263687134e-01 2.528495490550994873e-01 -1.154528558254241943e-01 -1.146669313311576843e-01 -3.947164416313171387e-01 1.490531265735626221e-01 -3.422979116439819336e-01 3.943978250026702881e-02 -1.414245963096618652e-01 -2.473101764917373657e-02 -1.428684294223785400e-01 -6.124572455883026123e-02 2.359562553465366364e-02 -1.730390340089797974e-01 -8.052843064069747925e-02 2.516129799187183380e-02 -1.007599905133247375e-01 7.775292545557022095e-02 1.033788025379180908e-01 1.607608348131179810e-01 2.193030864000320435e-01
2.532741725444793701e-01 -1.755477488040924072e-01 1.761056669056415558e-02 1.852772943675518036e-02 1.837947368621826172e-01 9.194444864988327026e-02 3.778605163097381592e-01 -2.677227556705474854e-02 5.326731503009796143e-02 -3.002462387084960938e-01 9.164859354496002197e-02 8.213699609041213989e-02 -7.569850981235504150e-02 -8.259138464927673340e-02 -1.929490864276885986e-01 2.506144344806671143e-01 1.988447830080986023e-02 -1.338977217674255371e-01 -2.364786863327026367e-01 -1.723957657814025879e-01 -1.288767252117395401e-02 -6.025051325559616089e-02 -9.883863478899002075e-02 7.059958297759294510e-03 -1.169408299028873444e-02 -2.026202082633972168e-01 9.884343296289443970e-02 -2.316590249538421631e-01 -1.116129830479621887e-01 4.299772977828979492e-01 -2.648662924766540527e-01 -9.072588384151458740e-02
-1.396067440509796143e-01 -4.600352048873901367e-02 -1.312930583953857422e-01 -8.743101358413696289e-02 -1.872110515832901001e-01 3.416693806648254395e-01 4.811207950115203857e-01 6.229947507381439209e-02 -6.430966407060623169e-02 -4.764007031917572021e-02 9.288625419139862061e-02 -2.187992185354232788e-01 1.857667565345764160e-01 -1.287802010774612427e-01 -1.674271672964096069e-01 -3.310603648424148560e-02 -9.679656475782394409e-02 -1.638045459985733032e-01 2.477687448263168335e-01 9.519448131322860718e-02 2.227710634469985962e-01 8.512610942125320435e-02 4.632510989904403687e-02 -1.198476478457450867e-01 -6.719408184289932251e-02 -2.789179086685180664e-01 -1.926233917474746704e-01 -7.753106206655502319e-02 -8.272147178649902344e-02 -1.249398192157968879e-04 1.038676798343658447e-01 -3.164605498313903809e-01
-2.735663652420043945e-01 -1.826883256435394287e-01 -2.661868557333946228e-02 -1.280889213085174561e-01 -1.630898863077163696e-01 2.902587056159973145e-01 4.485221207141876221e-01 -4.371726885437965393e-02 1.508757025003433228e-01 9.403023868799209595e-02 1.185480505228042603e-01 -4.536495544016361237e-03 6.178797781467437744e-02 -2.508569359779357910e-01 -9.681170433759689331e-02 -6.124876067042350769e-02 8.974572271108627319e-02 -1.633347719907760620e-01 -7.075963914394378662e-02 9.820273518562316895e-02 1.566672921180725098e-01 -1.772743761539459229e-01 1.980509608983993530e-01 -3.561919182538986206e-02 -8.524579554796218872e-02 -1.897965222597122192e-01 1.317652128636837006e-02 5.660505220293998718e-02 1.715651899576187134e-01 3.609638214111328125e-01 -8.274187147617340088e-02 -2.758604288101196289e-01
-2.310909777879714966e-01 -1.190771237015724182e-01 -1.309696286916732788e-01 7.453828305006027222e-02 -3.096692077815532684e-02 -7.893456518650054932e-02 2.391814440488815308e-01 1.869935691356658936e-01 6.941302865743637085e-02 -4.367506802082061768e-01 3.274346888065338135e-01 1.660596430301666260e-01 -9.512863308191299438e-02 2.231785655021667480e-01 -3.923192024230957031e-01 1.313204914331436157e-01 -1.541040390729904175e-01 -6.930457800626754761e-02 6.412447988986968994e-02 6.272713094949722290e-02 1.388688683509826660e-01 -6.954930722713470459e-02 -1.920848637819290161e-01 2.104033976793289185e-01 -1.222596988081932068e-01 -1.619795858860015869e-01 -7.123579084873199463e-02 -1.914437711238861084e-01 3.241774067282676697e-02 8.775984495878219604e-02 1.268053650856018066e-01 1.844625547528266907e-02
1.820488721132278442e-01 -3.841488063335418701e-01 4.943310841917991638e-02 -1.996455714106559753e-02 -1.367746889591217041e-01 6.583286076784133911e-02 2.754108309745788574e-01 2.470268681645393372e-02 1.893091574311256409e-02 -8.065050095319747925e-02 1.709237396717071533e-01 -1.567354500293731689e-01 7.144909352064132690e-02 -1.992222517728805542e-01 -3.797952830791473389e-01 -1.402986496686935425e-01 -1.557016670703887939e-01 -3.652400970458984375e-01 -2.387360930442810059e-01 -2.185578048229217529e-01 -1.515557523816823959e-02 -2.257104963064193726e-01 4.873400554060935974e-02 -1.700116991996765137e-01 3.840021789073944092e-02 8.768466114997863770e-02 1.790760904550552368e-01 -4.168160632252693176e-02 1.481114979833364487e-02 1.932785660028457642e-01 -2.208811417222023010e-02 -1.472559869289398193e-01
1.584120094776153564e-01 1.267156749963760376e-01 -1.953314542770385742e-01 -1.647772341966629028e-01 -2.095520496368408203e-01 -8.027488738298416138e-02 1.296342611312866211e-01 4.127528965473175049e-01 7.091096788644790649e-02 -3.014565110206604004e-01 9.474444389343261719e-02 3.351675868034362793e-01 1.447575539350509644e-01 2.088713645935058594e-01 -2.591298520565032959e-01 -6.478662788867950439e-02 -1.011080481112003326e-02 9.132640063762664795e-02 -1.676709763705730438e-02 2.066465467214584351e-02 4.875374212861061096e-02 -9.408230334520339966e-02 2.056290395557880402e-02 -2.152888849377632141e-02 5.554159637540578842e-03 -3.575137257575988770e-01 -8.091343566775321960e-03 3.895341418683528900e-03 -2.608777582645416260e-01 2.638945877552032471e-01 5.105556547641754150e-02 -1.156440526247024536e-01
1.066334694623947144e-01 -7.958271354436874390e-02 -1.346894353628158569e-01 1.501808911561965942e-01 3.942269980907440186e-01 2.474833279848098755e-01 3.384799361228942871e-01 1.522640287876129150e-01 -1.356384158134460449e-01 -6.410751491785049438e-02 9.915297478437423706e-02 2.028400897979736328e-01 1.002591028809547424e-01 -1.976578682661056519e-01 -1.655851155519485474e-01 9.854076057672500610e-02 -1.976747363805770874e-01 -1.962863951921463013e-01 -2.619199454784393311e-01 9.298256784677505493e-02 1.340765208005905151e-01 -3.814896568655967712e-02 2.403833270072937012e-01 -2.319387197494506836e-01 4.689029231667518616e-02 -8.588972687721252441e-02 8.224349468946456909e-02 -7.512833923101425171e-02 2.247436344623565674e-02 1.490872800350189209e-01 2.932325005531311035e-01 1.043442562222480774e-01
1.235945224761962891e-01 1.500954478979110718e-01 -2.979525737464427948e-02 -2.600245773792266846e-01 3.443501144647598267e-02 7.289559394121170044e-02 3.024492263793945312e-01 -5.969797074794769287e-02 5.806360766291618347e-02 -4.253271520137786865e-01 9.936247766017913818e-02 1.339835077524185181e-01 3.129830956459045410e-01 -3.441232144832611084e-01 -1.266841888427734375e-01 -1.188615709543228149e-01 1.789444535970687866e-01 -1.411457657814025879e-01 2.131630033254623413e-01 1.360500007867813110e-01 -1.090999096632003784e-01 9.459554217755794525e-03 -6.011426914483308792e-03 -9.260586649179458618e-02 1.856126785278320312e-01 -2.209481894969940186e-01 1.863768696784973145e-01 2.972806058824062347e-02 2.316248714923858643e-01 1.513605266809463501e-01 4.628767259418964386e-03 -3.916318714618682861e-02
2.879882976412773132e-02 -8.014963567256927490e-02 1.814908832311630249e-01 6.261906027793884277e-02 -2.339034378528594971e-01 1.820748299360275269e-01 3.039973378181457520e-01 2.825148403644561768e-01 1.841974407434463501e-01 -2.241917252540588379e-01 5.804502964019775391e-02 -1.747750043869018555e-01 8.727432042360305786e-02 -1.415520091541111469e-03 -1.795755624771118164e-01 -1.069291587918996811e-02 -3.002772927284240723e-01 4.924589022994041443e-02 1.365375146269798279e-02 -1.163663715124130249e-01 6.628198921680450439e-02 1.546838786453008652e-03 6.584522128105163574e-02 2.022472396492958069e-02 8.272394537925720215e-02 -7.588972896337509155e-02 1.652150303125381470e-01 -1.660934388637542725e-01 5.554360896348953247e-02 5.327605009078979492e-01 -4.624345898628234863e-02 2.563326656818389893e-01
1.657591164112091064e-01 -2.120220661163330078e-01 1.643923074007034302e-01 9.897997975349426270e-02 -2.682080566883087158e-01 1.913734376430511475e-01 3.430789411067962646e-01 1.032958626747131348e-01 9.523773938417434692e-02 -2.871713340282440186e-01 1.397528201341629028e-01 -3.122488856315612793e-01 1.280817538499832153e-01 -9.681043773889541626e-02 -1.721204668283462524e-01 -3.423429327085614204e-03 -1.762596815824508667e-01 -5.753107741475105286e-02 4.861767590045928955e-02 -1.371134519577026367e-01 2.032495848834514618e-02 1.145739182829856873e-01 7.187023013830184937e-02 -5.486762523651123047e-02 6.333339214324951172e-02 -6.340908259153366089e-02 6.769023835659027100e-02 -2.012500613927841187e-01 1.525202207267284393e-02 5.026046037673950195e-01 -5.730571597814559937e-02 5.773645266890525818e-02
-4.169532656669616699e-02 7.204236835241317749e-02 -1.187152937054634094e-01 -2.314531803131103516e-01 -1.157348304986953735e-01 8.507961034774780273e-02 5.773354768753051758e-01 -1.624002456665039062e-01 -9.637547284364700317e-02 -1.726807355880737305e-01 9.553890675306320190e-03 2.011938393115997314e-01 2.847324609756469727e-01 -8.266283571720123291e-02 -1.151106804609298706e-01 -1.015675216913223267e-01 -2.181369811296463013e-01 -5.305534228682518005e-02 2.245409637689590454e-01 2.012209594249725342e-02 -1.088687032461166382e-01 4.122903198003768921e-02 -2.875162363052368164e-01 -8.998177200555801392e-02 -5.541202053427696228e-02 4.740257933735847473e-02 -9.225642681121826172e-02 -2.276573330163955688e-01 5.930670723319053650e-02 -1.089293137192726135e-01 2.148592174053192139e-01 -1.455834507942199707e-01
1.902687400579452515e-01 3.202668204903602600e-02 3.252686560153961182e-02 4.750404972583055496e-03 1.382431983947753906e-01 1.367425620555877686e-01 8.566507697105407715e-02 9.025260806083679199e-02 -1.547186225652694702e-01 -1.773534901440143585e-02 1.245491877198219299e-01 -1.213074941188097000e-02 1.784062683582305908e-01 -3.323656320571899414e-01 -2.890241742134094238e-01 -2.085607051849365234e-01 -1.145102903246879578e-01 1.909508854150772095e-01 -1.935091912746429443e-01 -1.766620278358459473e-01 2.314735651016235352e-01 -7.559979707002639771e-02 2.680972963571548462e-02 -2.118809819221496582e-01 -1.221950426697731018e-01 -2.610020637512207031e-01 6.226154789328575134e-02 -8.315359801054000854e-02 -2.988249957561492920e-01 3.455879688262939453e-01 2.708077430725097656e-01 1.052846387028694153e-02
-9.201103448867797852e-02 3.707075864076614380e-02 -3.096585720777511597e-02 -1.226497069001197815e-01 -2.995445765554904938e-02 -2.864306606352329254e-02 4.620176553726196289e-01 1.761159300804138184e-01 -1.491904258728027344e-01 -2.609970867633819580e-01 4.382409900426864624e-02 1.178396493196487427e-01 -1.413492411375045776e-01 -3.313025236129760742e-01 -2.064289301633834839e-01 -2.750423923134803772e-02 -6.238475069403648376e-02 -3.126421272754669189e-01 7.395178079605102539e-02 1.991846859455108643e-01 1.271055825054645538e-02 -1.309747695922851562e-01 -5.280443280935287476e-02 -8.269482105970382690e-02 9.615512564778327942e-03 -2.785414457321166992e-03 -9.564552456140518188e-02 -2.814331948757171631e-01 4.095542132854461670e-01 1.333805471658706665e-01 1.777584664523601532e-02 -2.552742324769496918e-02
-8.456700295209884644e-02 2.880437672138214111e-02 1.531700193881988525e-01 -9.666531533002853394e-02 -1.207187771797180176e-01 2.689271932467818260e-03 5.656497478485107422e-01 2.382876873016357422e-01 -8.424726314842700958e-03 -1.388099044561386108e-01 5.985660478472709656e-02 -3.124190680682659149e-02 9.727898240089416504e-02 -1.314695924520492554e-01 -9.890285879373550415e-02 5.919528380036354065e-02 -6.867548823356628418e-02 -2.710648179054260254e-01 -9.215994179248809814e-02 2.345736604183912277e-03 -3.339345455169677734e-01 -3.134369552135467529e-01 -6.963635981082916260e-02 -7.087521255016326904e-02 1.603722274303436279e-01 -1.440256983041763306e-01 -2.481135278940200806e-01 1.237547770142555237e-01 3.926168754696846008e-02 1.821123361587524414e-01 1.967992782592773438e-01 2.945549413561820984e-02
2.053632736206054688e-01 -2.803740203380584717e-01 -1.162116080522537231e-01 7.863958925008773804e-02 1.218604221940040588e-01 6.657533347606658936e-02 1.270332336425781250e-01 -2.839782275259494781e-02 -3.746658265590667725e-01 -1.072661951184272766e-02 -1.335163265466690063e-01 7.473427057266235352e-02 3.597849905490875244e-01 -4.119214415550231934e-02 -2.235952466726303101e-01 4.589546006172895432e-04 9.951559454202651978e-02 -2.361666038632392883e-02 -5.040982365608215332e-02 -4.904908314347267151e-02 2.625877857208251953e-01 -9.547888487577438354e-02 1.487844735383987427e-01 -2.364320904016494751e-01 3.235568292438983917e-03 -7.277988642454147339e-02 -1.001406982541084290e-01 -3.564733266830444336e-01 1.932441145181655884e-01 2.946292161941528320e-01 1.967656165361404419e-01 -3.838966041803359985e-02
-2.744905948638916016e-01 2.200459390878677368e-01 -4.834824427962303162e-02 -1.492711156606674194e-01 9.185784310102462769e-02 6.490620318800210953e-03 3.046840131282806396e-01 1.801021248102188110e-01 -2.645461261272430420e-01 1.912788599729537964e-01 3.153836727142333984e-02 1.557143032550811768e-01 4.949800670146942139e-02 3.420656546950340271e-02 -2.768951058387756348e-01 7.555569522082805634e-03 1.173272356390953064e-01 -1.064274907112121582e-01 -9.617415815591812134e-02 9.080687165260314941e-02 -3.638161346316337585e-02 -7.337904721498489380e-02 -3.857931820675730705e-03 1.013973727822303772e-01 -1.362963467836380005e-01 -1.669669598340988159e-01 -2.132499814033508301e-01 -4.985415190458297729e-02 7.535902410745620728e-02 4.581132829189300537e-01 3.483709990978240967e-01 -1.216020882129669189e-01
6.854593008756637573e-02 2.399809658527374268e-01 2.634433209896087646e-01 8.942643553018569946e-02 -1.936928629875183105e-01 7.270759344100952148e-02 4.596466422080993652e-01 -5.761459097266197205e-02 -2.900314750149846077e-03 -1.455458533018827438e-02 -5.142774432897567749e-02 8.759542554616928101e-02 3.563899397850036621e-01 -5.294334515929222107e-02 -1.018599718809127808e-01 -2.557116448879241943e-01 -5.504433438181877136e-02 -1.428842097520828247e-01 4.912262409925460815e-02 1.577359884977340698e-01 -1.175526455044746399e-01 5.738119781017303467e-02 5.951226502656936646e-02 -2.857311666011810303e-01 -2.714849114418029785e-01 -1.442233771085739136e-01 -1.004551947116851807e-01 -1.074331849813461304e-01 2.088321186602115631e-02 9.479307383298873901e-02 3.170805871486663818e-01 -8.752365410327911377e-02
-2.035074122250080109e-02 4.180655349045991898e-03 7.013302296400070190e-02 -1.323877554386854172e-02 9.501916915178298950e-02 2.699858844280242920e-01 4.098078608512878418e-01 -9.201817214488983154e-02 -3.245432376861572266e-01 -3.270671367645263672e-01 1.748844236135482788e-01 1.738170981407165527e-01 -1.279768347740173340e-01 1.198847293853759766e-01 -7.019762694835662842e-02 6.679406017065048218e-02 -3.160205855965614319e-02 -4.295037314295768738e-02 -2.208142280578613281e-01 -1.432572752237319946e-01 -3.741129115223884583e-02 -1.292079687118530273e-01 -1.217209100723266602e-01 -9.730343706905841827e-03 -8.227822184562683105e-02 -2.112848907709121704e-01 2.065794616937637329e-01 -2.714834511280059814e-01 -1.288654506206512451e-01 3.511746823787689209e-01 -9.957527369260787964e-02 1.188344880938529968e-02
-2.484376728534698486e-02 -2.843367159366607666e-01 6.220989301800727844e-02 -1.643662005662918091e-01 -6.530499458312988281e-02 2.229089848697185516e-02 4.080024659633636475e-01 1.003313288092613220e-01 -1.361810415983200073e-01 -2.532459199428558350e-01 3.134921193122863770e-02 -1.791903674602508545e-01 1.934230923652648926e-01 -4.346257448196411133e-01 -2.059231884777545929e-02 6.275577843189239502e-02 -2.371030449867248535e-01 1.358705013990402222e-01 -3.527112305164337158e-02 1.971559673547744751e-01 -5.532110482454299927e-02 -9.251880645751953125e-02 1.376968920230865479e-01 -2.069224715232849121e-01 -7.752330601215362549e-02 -2.447503386065363884e-03 -9.645519405603408813e-02 5.272898823022842407e-02 1.523450482636690140e-02 3.267875611782073975e-01 1.800372004508972168e-01 1.190964058041572571e-01
1.411400735378265381e-01 -8.308812975883483887e-02 -1.025313287973403931e-01 -7.795199751853942871e-02 -1.187999248504638672e-01 -1.400419771671295166e-01 3.399224877357482910e-01 6.118378415703773499e-02 -2.244441211223602295e-02 -2.427034974098205566e-01 1.884723752737045288e-01 2.545393705368041992e-01 1.780193597078323364e-01 -2.033110111951828003e-01 -5.481442809104919434e-02 -5.015391483902931213e-02 -1.113793551921844482e-01 -2.175265699625015259e-01 -2.197766155004501343e-01 1.746043711900711060e-01 8.215647935867309570e-02 1.957181990146636963e-01 -2.799998819828033447e-01 -3.246805071830749512e-02 -2.996952235698699951e-01 -1.947614699602127075e-01 1.028143614530563354e-01 1.207206472754478455e-01 -7.292280346155166626e-02 3.145430088043212891e-01 -3.792530298233032227e-02 2.090351879596710205e-01
1.849578507244586945e-02 2.448627501726150513e-01 -1.056428402662277222e-01 -2.260820418596267700e-01 -2.335652261972427368e-01 -5.038703978061676025e-02 3.334469497203826904e-01 6.593096256256103516e-02 -3.749618232250213623e-01 9.373638033866882324e-02 -1.635270267724990845e-01 7.005705684423446655e-02 2.887782454490661621e-01 -8.207977563142776489e-02 -1.512277722358703613e-01 -1.374186575412750244e-01 -6.878986209630966187e-02 -2.558346688747406006e-01 6.420502811670303345e-02 -1.642678864300251007e-03 1.844203174114227295e-01 -1.340862959623336792e-01 -1.617310754954814911e-02 -1.775472797453403473e-02 -1.223813649266958237e-02 -8.944868296384811401e-02 -2.119914814829826355e-02 -7.048857957124710083e-02 -4.224292188882827759e-02 2.951192557811737061e-01 -2.386711686849594116e-01 -3.249580264091491699e-01
-1.334335096180438995e-02 -8.404792845249176025e-02 -1.790366023778915405e-01 3.464104607701301575e-02 -8.260404318571090698e-02 1.125273928046226501e-01 2.031119763851165771e-01 1.001173555850982666e-01 2.621272504329681396e-01 -2.196651548147201538e-01 4.447594657540321350e-02 -4.987914860248565674e-02 2.193017452955245972e-01 1.945524066686630249e-01 -3.499372303485870361e-01 5.076431483030319214e-02 1.804938912391662598e-01 -5.853214766830205917e-03 5.242842063307762146e-02 -2.578879594802856445e-01 2.109667956829071045e-01 -3.503746539354324341e-02 -2.780926525592803955e-01 -8.451388031244277954e-02 9.964622557163238525e-02 -3.584841787815093994e-01 8.979890495538711548e-02 -7.174685597419738770e-02 -1.508660912513732910e-01 3.040007650852203369e-01 2.071103602647781372e-01 -1.205403804779052734e-01
-2.646350860595703125e-01 5.351089313626289368e-02 1.250620186328887939e-01 -3.197332844138145447e-02 1.424781139940023422e-02 -6.226982176303863525e-02 2.162448316812515259e-01 -5.214890465140342712e-02 -2.557393312454223633e-01 -1.252906620502471924e-01 5.641008540987968445e-02 1.046521887183189392e-01 -2.773141860961914062e-02 5.281298235058784485e-02 -3.467956483364105225e-01 -1.613033749163150787e-02 -1.319913119077682495e-01 9.542058408260345459e-02 -2.729334831237792969e-01 2.184278964996337891e-01 1.426099389791488647e-01 -1.966468058526515961e-02 -4.934971779584884644e-02 -1.729167401790618896e-01 -6.506067235022783279e-03 -3.023331761360168457e-01 5.695330724120140076e-02 3.373533859848976135e-02 2.311252988874912262e-02 3.547442853450775146e-01 4.262081384658813477e-01 -1.786323785781860352e-01
2.616588771343231201e-01 -8.518389612436294556e-02 -6.387808173894882202e-02 7.651799917221069336e-02 -8.862558752298355103e-02 4.350316897034645081e-02 3.511690199375152588e-01 2.125743329524993896e-01 5.007794499397277832e-02 -1.256496608257293701e-01 2.178233265876770020e-01 1.911924779415130615e-02 2.881383299827575684e-01 3.444452211260795593e-02 6.500403583049774170e-02 1.297068148851394653e-01 -3.844627439975738525e-01 -1.479923874139785767e-01 -1.456435769796371460e-01 5.576928704977035522e-02 2.519275248050689697e-01 1.540606915950775146e-01 -8.280023932456970215e-02 -6.010602042078971863e-02 -2.795278429985046387e-01 -4.966223612427711487e-02 9.104453027248382568e-02 -7.146304845809936523e-02 -5.947341397404670715e-02 3.949452936649322510e-01 -1.277307569980621338e-01 5.640798062086105347e-02
-1.386622041463851929e-01 -2.127035111188888550e-01 8.546040952205657959e-02 -2.694516628980636597e-02 5.794696509838104248e-02 -5.428931862115859985e-02 4.235208407044410706e-02 3.622767031192779541e-01 -8.608749508857727051e-02 -4.045299291610717773e-01 -8.824593573808670044e-02 1.093949899077415466e-01 3.588680624961853027e-01 1.017715260386466980e-01 -3.042783141136169434e-01 7.797838002443313599e-02 -7.096745073795318604e-02 -1.983780413866043091e-01 -1.710861548781394958e-02 2.751950733363628387e-02 6.571152247488498688e-03 -1.144462376832962036e-01 -1.604350805282592773e-01 8.288483321666717529e-02 -1.498666703701019287e-01 7.887920737266540527e-02 -2.103372365236282349e-01 -2.923198342323303223e-01 2.131544500589370728e-01 -1.066396292299032211e-02 2.534264028072357178e-01 -1.409568637609481812e-02
-1.814687252044677734e-01 -2.341733723878860474e-01 -1.696781516075134277e-01 2.044728025794029236e-03 -1.188825219869613647e-01 8.966098725795745850e-02 3.070558905601501465e-01 2.034883052110671997e-01 -4.028740152716636658e-02 -2.108521759510040283e-01 1.150798723101615906e-01 -3.096112050116062164e-02 -2.717655338346958160e-02 -1.076049823313951492e-02 -2.611207962036132812e-01 -2.203718870878219604e-01 6.469151377677917480e-02 -3.980588540434837341e-02 5.324455723166465759e-02 -9.740158915519714355e-02 1.400354057550430298e-01 -5.800761654973030090e-02 -2.111955136060714722e-01 -3.929843008518218994e-02 1.165838763117790222e-01 -2.303918153047561646e-01 2.925840616226196289e-01 -1.784134805202484131e-01 5.594007298350334167e-02 4.738399982452392578e-01 -2.054380476474761963e-01 8.066225051879882812e-02
2.717697322368621826e-01 -1.255826354026794434e-01 3.691586479544639587e-02 -5.857560783624649048e-02 -1.511366292834281921e-02 1.369291394948959351e-01 3.739964067935943604e-01 1.959692388772964478e-01 -4.481391981244087219e-03 -3.196699917316436768e-02 1.695008724927902222e-01 5.399173125624656677e-02 3.047078847885131836e-01 -6.242775917053222656e-02 -9.916707128286361694e-02 9.995676577091217041e-02 -3.084147274494171143e-01 -1.450814455747604370e-01 -2.804829478263854980e-01 1.714623160660266876e-02 2.196683585643768311e-01 2.382584512233734131e-01 -7.358565181493759155e-02 8.056631684303283691e-02 -2.863154709339141846e-01 1.871635168790817261e-01 1.107289940118789673e-01 2.829831466078758240e-02 -1.134360954165458679e-01 3.068706989288330078e-01 -9.663072973489761353e-02 2.367173880338668823e-02
2.011504322290420532e-01 2.051302418112754822e-02 7.107113301753997803e-02 -2.213367372751235962e-01 1.984134912490844727e-01 8.747477084398269653e-02 1.285912096500396729e-01 2.788822054862976074e-01 -7.407560478895902634e-03 -1.841103136539459229e-01 2.416632324457168579e-01 5.227809399366378784e-02 2.265055477619171143e-01 4.260805435478687286e-03 -4.826685041189193726e-02 -1.171700656414031982e-01 -1.374229490756988525e-01 -2.245046496391296387e-01 -2.028843462467193604e-01 1.131661236286163330e-01 1.499468982219696045e-01 2.920554205775260925e-02 -3.408960103988647461e-01 5.502475425601005554e-02 -3.114222884178161621e-01 -1.541910320520401001e-02 9.255448728799819946e-02 1.469778944738209248e-04 1.491115540266036987e-01 4.501495659351348877e-01 1.950524933636188507e-02 6.641365587711334229e-02
1.336820516735315323e-02 -1.206952054053544998e-02 -1.097772791981697083e-01 5.868445336818695068e-02 -7.276471704244613647e-02 -1.216126326471567154e-02 1.221030056476593018e-01 7.502751797437667847e-02 1.432410348206758499e-02 -1.968033313751220703e-01 2.051441073417663574e-01 5.664467811584472656e-01 -2.393803000450134277e-02 1.583616286516189575e-01 -2.795932590961456299e-01 -9.894195012748241425e-03 -1.534981578588485718e-01 -1.017243191599845886e-01 7.252338342368602753e-03 2.041511237621307373e-01 7.006388902664184570e-02 3.051657986361533403e-04 -1.676897145807743073e-02 -4.220139235258102417e-02 -2.372481627389788628e-03 -2.868345379829406738e-01 5.341007560491561890e-02 -1.425577700138092041e-01 -8.109850436449050903e-02 4.666928052902221680e-01 4.598747566342353821e-02 -1.945131868124008179e-01
-1.943431347608566284e-01 2.166756838560104370e-01 2.408456504344940186e-01 -1.528909504413604736e-01 2.905022352933883667e-02 8.893538266420364380e-02 1.105706095695495605e-01 -9.312306344509124756e-02 4.374969284981489182e-03 -3.940171301364898682e-01 1.525155007839202881e-01 2.717235088348388672e-01 3.106367886066436768e-01 -2.180548161268234253e-01 5.063019692897796631e-03 -7.752239704132080078e-02 2.632843563333153725e-03 -2.018989063799381256e-02 -5.166968330740928650e-02 -8.047384768724441528e-02 -1.425758097320795059e-02 -1.944010704755783081e-01 1.978081613779067993e-01 -2.672429084777832031e-01 2.173115499317646027e-02 6.490321457386016846e-02 -8.004485815763473511e-02 -5.229656398296356201e-02 2.477319687604904175e-01 3.350500464439392090e-01 2.164516896009445190e-01 9.693972766399383545e-02
-1.316986829042434692e-01 -1.789992153644561768e-01 -1.268627643585205078e-01 -4.575790464878082275e-02 9.126009047031402588e-02 2.471973001956939697e-01 4.021468162536621094e-01 1.280114948749542236e-01 -1.371583491563796997e-01 -4.033059626817703247e-02 -1.283424943685531616e-01 1.415308415889739990e-01 1.712676882743835449e-01 1.891403347253799438e-01 -1.656039357185363770e-01 5.422868300229310989e-03 2.883537672460079193e-02 -5.532020702958106995e-02 -1.353408992290496826e-01 -3.095161616802215576e-01 1.573510020971298218e-01 2.233639359474182129e-03 4.323954507708549500e-02 -9.288733452558517456e-02 1.333517134189605713e-01 -2.607474923133850098e-01 3.211412727832794189e-01 -2.731051146984100342e-01 -1.452733427286148071e-01 2.951998114585876465e-01 1.012419611215591431e-01 -1.103445608168840408e-02
9.130591899156570435e-02 -3.074451386928558350e-01 2.251636236906051636e-02 -2.877527289092540741e-02 1.255585849285125732e-01 2.066697552800178528e-02 3.226846754550933838e-01 2.619474530220031738e-01 -8.540815114974975586e-02 -2.621919214725494385e-01 5.576501414179801941e-02 3.099308907985687256e-01 1.398430019617080688e-01 -1.997995823621749878e-01 -1.945377439260482788e-01 -1.797160655260086060e-01 -1.431989073753356934e-01 -1.273874789476394653e-01 1.032229512929916382e-01 -9.534589946269989014e-02 1.741188466548919678e-01 -3.478593006730079651e-02 -8.447780460119247437e-02 4.675656557083129883e-02 2.324711531400680542e-02 1.162996292114257812e-01 2.534873187541961670e-01 -9.725753217935562134e-02 -1.590784490108489990e-01 3.073866367340087891e-01 -2.198608368635177612e-01 2.209197282791137695e-01
-5.173659324645996094e-02 -1.045027971267700195e-01 -2.360921911895275116e-02 1.232907846570014954e-01 -8.864810317754745483e-02 -1.623331606388092041e-01 2.583166062831878662e-01 2.432503104209899902e-01 -1.038026879541575909e-03 -2.481710352003574371e-02 1.873138099908828735e-01 2.227189242839813232e-01 2.685439884662628174e-01 -5.035095848143100739e-03 -3.150251135230064392e-02 -2.143307588994503021e-02 -3.827491700649261475e-01 -3.437713384628295898e-01 -4.002697020769119263e-02 -3.372040688991546631e-01 1.631767451763153076e-01 -7.016687095165252686e-02 6.240646168589591980e-02 -4.912463203072547913e-02 3.396755829453468323e-02 7.282745838165283203e-02 -8.150107413530349731e-02 -2.453223019838333130e-01 2.976087331771850586e-01 4.011594131588935852e-02 2.267651855945587158e-01 -1.375047862529754639e-01
-5.481192469596862793e-02 -1.385521590709686279e-01 -1.215313971042633057e-01 8.752729743719100952e-03 -2.325795441865921021e-01 3.443163633346557617e-01 1.788910329341888428e-01 -2.094453573226928711e-01 1.415525972843170166e-01 -2.079799920320510864e-01 -2.592229098081588745e-02 4.058780521154403687e-02 2.181234359741210938e-01 -2.440892904996871948e-01 -1.478673815727233887e-01 5.746207758784294128e-02 1.748697832226753235e-02 -1.067853998392820358e-02 -5.260323733091354370e-02 -1.767435669898986816e-01 1.322409063577651978e-01 -4.339108616113662720e-02 6.694073230028152466e-02 6.482476741075515747e-02 2.924584038555622101e-02 -7.391384243965148926e-02 3.178920149803161621e-01 -1.635717749595642090e-01 -7.538332045078277588e-02 4.538816511631011963e-01 2.824853062629699707e-01 -1.685293018817901611e-01
-2.091512084007263184e-01 2.122709713876247406e-02 -3.598118945956230164e-02 -1.412966549396514893e-01 -2.229837626218795776e-01 2.121073566377162933e-02 4.346008896827697754e-01 3.162544369697570801e-01 -2.447018474340438843e-01 1.852155849337577820e-02 9.319732338190078735e-02 2.800748348236083984e-01 2.588638663291931152e-01 1.238587573170661926e-01 -1.369530707597732544e-01 9.071668237447738647e-02 1.005447059869766235e-01 1.037704870104789734e-01 -1.140995100140571594e-01 -1.423158198595046997e-01 -3.036758005619049072e-01 -1.254256516695022583e-01 5.745313316583633423e-02 1.391821056604385376e-01 5.977139994502067566e-02 2.892092987895011902e-02 -1.173214912414550781e-01 -4.970821365714073181e-02 1.389276832342147827e-01 1.036765500903129578e-01 3.020763397216796875e-01 -1.098869070410728455e-01
6.424118578433990479e-02 9.265800565481185913e-02 -1.298036985099315643e-02 -3.336166739463806152e-01 2.732889354228973389e-01 1.429136395454406738e-01 2.422005534172058105e-01 2.788319289684295654e-01 -5.018703639507293701e-02 5.042413622140884399e-02 7.281249016523361206e-02 1.429595351219177246e-01 3.408305943012237549e-01 2.146478742361068726e-01 -6.956115365028381348e-02 -3.968731686472892761e-02 -1.110588982701301575e-01 -2.035438418388366699e-01 -2.827933430671691895e-01 4.013978689908981323e-02 5.397846922278404236e-02 -1.193527504801750183e-01 -2.578664422035217285e-01 4.451410844922065735e-02 -4.895301908254623413e-02 -1.430038362741470337e-01 2.445555776357650757e-01 -2.199475616216659546e-01 -1.596041172742843628e-01 2.563876509666442871e-01 1.370174344629049301e-02 -3.790412098169326782e-02
-1.426818370819091797e-01 8.769635856151580811e-02 -1.782768666744232178e-01 -2.507484555244445801e-01 -2.495497465133666992e-01 -8.973232656717300415e-02 4.147388041019439697e-01 2.819329202175140381e-01 -2.703634500503540039e-01 -8.543254807591438293e-03 -1.295308470726013184e-01 1.569355279207229614e-01 1.482634097337722778e-01 1.188929900527000427e-01 -9.590484946966171265e-02 -6.322629749774932861e-02 -1.287728641182184219e-02 -1.175492629408836365e-01 -1.495930552482604980e-01 -2.295631170272827148e-01 -3.244109824299812317e-02 -1.251695305109024048e-01 -9.861534088850021362e-02 1.320288181304931641e-01 2.646477818489074707e-01 -7.920893281698226929e-02 6.754618883132934570e-02 6.085478514432907104e-02 -9.366755187511444092e-02 1.678629219532012939e-01 1.892128437757492065e-01 -3.182989060878753662e-01
-1.692553758621215820e-01 -3.343568444252014160e-01 -1.890913248062133789e-01 1.985615789890289307e-01 -1.311122328042984009e-01 -1.040145158767700195e-01 3.050833940505981445e-01 -1.857263967394828796e-02 5.860572680830955505e-02 -3.850358724594116211e-01 1.378612816333770752e-01 1.767595112323760986e-01 -4.604788869619369507e-02 1.271844357252120972e-01 -1.129606086760759354e-02 2.233941340819001198e-03 -2.169434577226638794e-01 -2.563036978244781494e-01 -2.604238688945770264e-03 1.292365342378616333e-01 8.667904883623123169e-02 -1.943168342113494873e-01 -2.287865877151489258e-01 1.280737966299057007e-01 -1.144539415836334229e-01 -2.289530932903289795e-01 9.260372817516326904e-02 -9.902052581310272217e-02 2.144291847944259644e-01 1.925253868103027344e-01 1.209831833839416504e-01 -1.323401778936386108e-01
-3.180912137031555176e-02 -1.585698872804641724e-01 -1.239861845970153809e-01 4.372878372669219971e-02 -4.258668515831232071e-03 2.189770638942718506e-01 4.952822923660278320e-01 1.564072370529174805e-01 -8.465369045734405518e-02 -3.987236320972442627e-02 1.591644585132598877e-01 6.828086823225021362e-02 2.165917754173278809e-01 -5.325543135404586792e-02 -5.540712922811508179e-02 -2.110524475574493408e-01 -1.668806076049804688e-01 6.102238222956657410e-02 -2.121116071939468384e-01 -2.174690663814544678e-01 -2.632061578333377838e-02 1.528366655111312866e-01 -1.697757244110107422e-01 2.862290740013122559e-01 1.676964610815048218e-01 -7.615012675523757935e-02 2.328002601861953735e-01 -2.703871130943298340e-01 2.268152534961700439e-01 1.409496366977691650e-01 -6.862819939851760864e-02 -8.247257024049758911e-02
-6.653208285570144653e-02 -4.245569556951522827e-02 5.437096208333969116e-02 9.847807139158248901e-02 -1.852324455976486206e-01 3.036509081721305847e-02 3.795280456542968750e-01 4.314393922686576843e-02 1.389500796794891357e-01 -2.866855561733245850e-01 1.196366455405950546e-02 -2.942135632038116455e-01 1.631619632244110107e-01 1.739752441644668579e-01 -3.488177061080932617e-01 -3.157960176467895508e-01 2.182965981774032116e-04 7.061415910720825195e-02 -1.528642773628234863e-01 -1.159140001982450485e-02 4.897637292742729187e-02 7.949995249509811401e-02 -7.914339751005172729e-02 1.557589024305343628e-01 8.485106378793716431e-02 -2.644390761852264404e-01 2.462089508771896362e-01 -2.586629390716552734e-01 7.338137179613113403e-02 2.218190580606460571e-01 1.218026597052812576e-02 -7.980315387248992920e-02
1.105969473719596863e-01 2.530642598867416382e-02 1.111803799867630005e-01 -2.567088305950164795e-01 -2.711102664470672607e-01 -1.283317804336547852e-02 2.144801765680313110e-01 1.793113052845001221e-01 8.687345683574676514e-02 -7.684640586376190186e-02 -4.845233261585235596e-02 1.744047552347183228e-01 9.678257256746292114e-02 1.688495874404907227e-01 -2.980347275733947754e-01 -2.695371210575103760e-01 -1.415695846080780029e-01 -2.336225062608718872e-01 1.007597669959068298e-01 5.607127398252487183e-02 1.708213835954666138e-01 -8.332005143165588379e-02 7.445369660854339600e-02 -4.434485137462615967e-01 -3.047525696456432343e-02 -1.709645092487335205e-01 1.364251524209976196e-01 -9.151525795459747314e-02 2.136071026325225830e-01 9.647127985954284668e-02 2.459643930196762085e-01 1.125651374459266663e-01
-1.606638915836811066e-02 -2.789252437651157379e-02 7.954346388578414917e-02 -1.231319531798362732e-01 5.157375335693359375e-02 1.377744134515523911e-03 1.596220731735229492e-01 2.101349681615829468e-01 -3.235168457031250000e-01 -3.376621603965759277e-01 1.365803331136703491e-01 2.025666832923889160e-02 2.967877388000488281e-01 9.213939309120178223e-02 -2.710215374827384949e-02 -4.568256437778472900e-02 6.675761938095092773e-02 1.940545141696929932e-01 -8.598475903272628784e-02 1.913286149501800537e-01 2.506159245967864990e-01 1.918867230415344238e-01 -2.391479611396789551e-01 -2.684913016855716705e-02 6.187370792031288147e-02 -1.424597799777984619e-01 -2.562903463840484619e-01 -3.618975877761840820e-01 3.008230216801166534e-02 2.696081697940826416e-01 1.731855571269989014e-01 4.518410190939903259e-03
1.819725483655929565e-01 -2.062650620937347412e-01 -2.012801021337509155e-01 -1.152912750840187073e-01 -2.418447136878967285e-01 -2.462451159954071045e-02 1.083257049322128296e-01 2.034491896629333496e-01 -1.013024337589740753e-02 -1.693160831928253174e-01 4.164021089673042297e-02 -1.155851855874061584e-01 2.791433930397033691e-01 -1.307805478572845459e-01 -2.249332517385482788e-01 2.471797764301300049e-01 -1.993942856788635254e-01 -1.522593200206756592e-01 -1.328186094760894775e-01 9.088572859764099121e-02 -1.226557046175003052e-01 -1.369152516126632690e-01 1.136522088199853897e-02 4.534747451543807983e-02 -2.934629023075103760e-01 -2.517977058887481689e-01 2.170430123805999756e-01 -2.877355515956878662e-01 4.173675915808416903e-05 1.889724866487085819e-03 1.444081068038940430e-01 -2.874628603458404541e-01
1.326452940702438354e-01 -1.000261306762695312e-01 -4.415962472558021545e-02 -7.519544661045074463e-02 2.307052724063396454e-03 6.292176246643066406e-02 3.684582710266113281e-01 2.654458880424499512e-01 -2.051556259393692017e-01 -3.377121686935424805e-01 2.544468641281127930e-01 8.862223476171493530e-02 1.616454273462295532e-01 1.674346923828125000e-01 6.699850410223007202e-02 4.115897044539451599e-02 -6.846107542514801025e-02 -1.183026805520057678e-01 -8.178703486919403076e-02 2.448661625385284424e-01 -1.038010045886039734e-01 -1.965041607618331909e-01 -1.636327803134918213e-01 1.847476325929164886e-02 2.746454998850822449e-02 2.339456826448440552e-01 -4.172188043594360352e-02 -2.115674614906311035e-01 -1.776487827301025391e-01 3.733644485473632812e-01 -1.095207110047340393e-01 -1.369241774082183838e-01
-1.860668063163757324e-01 -2.497960478067398071e-01 1.603296399116516113e-01 -7.270853966474533081e-02 -1.751337945461273193e-01 1.852695643901824951e-01 2.457483112812042236e-01 2.396824806928634644e-01 -5.516649037599563599e-02 -1.433942764997482300e-01 6.552945077419281006e-02 -2.220062538981437683e-02 1.701492965221405029e-01 -1.450974773615598679e-02 -2.224756181240081787e-01 4.485205933451652527e-02 -1.073699072003364563e-01 -1.636285334825515747e-01 -3.199698626995086670e-01 -3.660654276609420776e-02 1.082398220896720886e-01 -2.046031206846237183e-01 -1.181263253092765808e-01 -8.234229683876037598e-02 -3.763413056731224060e-02 1.903068125247955322e-01 1.373720914125442505e-01 1.686339080333709717e-01 -3.493352606892585754e-02 4.720958769321441650e-01 -1.503344774246215820e-01 -1.792184114456176758e-01
-4.146437346935272217e-02 -1.996524333953857422e-01 1.970832794904708862e-01 -9.759079664945602417e-02 -1.941263824701309204e-01 1.253354251384735107e-01 3.745287060737609863e-01 3.183991014957427979e-01 2.847957052290439606e-02 -2.307097166776657104e-01 3.580042421817779541e-01 -1.315598636865615845e-01 1.335249375551939011e-02 5.679835006594657898e-02 -8.883988112211227417e-02 -1.611492969095706940e-02 -2.359293960034847260e-02 -1.708990335464477539e-01 -1.410626024007797241e-01 -7.512330263853073120e-02 1.623584032058715820e-01 2.288899384438991547e-02 1.923900991678237915e-01 2.478756196796894073e-02 1.397162377834320068e-01 -5.668570846319198608e-02 2.439938485622406006e-01 -1.373121738433837891e-01 8.006588369607925415e-02 4.158570468425750732e-01 -1.679538376629352570e-02 5.806234478950500488e-02
1.877126097679138184e-02 -1.855273693799972534e-01 1.110214442014694214e-01 -1.155555844306945801e-01 -6.156498938798904419e-02 2.921826764941215515e-02 2.017840892076492310e-01 1.789755672216415405e-01 -1.552284806966781616e-01 -2.305041253566741943e-01 -2.068063244223594666e-02 -2.303745895624160767e-01 3.141904473304748535e-01 -6.662149727344512939e-02 -2.101129293441772461e-02 -3.000183105468750000e-01 5.362347885966300964e-02 -1.279838383197784424e-01 -9.550084173679351807e-02 -9.875939786434173584e-02 -7.539533078670501709e-02 -4.086937606334686279e-01 6.120871752500534058e-02 -1.144437640905380249e-01 -4.402272403240203857e-01 -5.824892967939376831e-02 -1.272930204868316650e-01 -8.257506787776947021e-02 1.647409796714782715e-01 1.462498158216476440e-01 -4.057484213262796402e-03 2.034017443656921387e-01
1.004646569490432739e-01 2.188961356878280640e-01 -9.362717717885971069e-02 -3.380155265331268311e-01 -2.137621492147445679e-02 2.900632321834564209e-01 3.184129595756530762e-01 1.324254721403121948e-01 -1.848678290843963623e-01 -1.334015578031539917e-01 9.714401513338088989e-02 -6.964865326881408691e-02 2.546452684327960014e-03 6.935713812708854675e-03 -9.874878078699111938e-02 -3.998067975044250488e-02 -2.819785773754119873e-01 3.946844115853309631e-02 1.164240390062332153e-01 -1.406522542238235474e-01 1.688895970582962036e-01 1.728958338499069214e-01 -1.137557551264762878e-01 -5.509406793862581253e-03 -5.406231433153152466e-02 -1.071221753954887390e-02 1.329275518655776978e-01 -3.060444630682468414e-02 6.005802750587463379e-02 5.693789720535278320e-01 -2.847414650022983551e-02 4.172192513942718506e-02
1.793200522661209106e-01 -8.067635446786880493e-02 -1.612602174282073975e-01 6.480380147695541382e-02 -1.406913697719573975e-01 6.578139215707778931e-02 3.533497154712677002e-01 5.503997206687927246e-02 -2.661854960024356842e-02 -1.056096404790878296e-01 2.868035137653350830e-01 -7.131736725568771362e-02 2.261699885129928589e-01 -2.421040534973144531e-01 -2.453214079141616821e-01 1.664510220289230347e-01 1.939405053853988647e-01 1.310377120971679688e-01 2.438804209232330322e-01 -3.706917166709899902e-01 -9.193720668554306030e-02 -1.881910562515258789e-01 -4.929541051387786865e-02 1.944505721330642700e-01 -1.061228886246681213e-01 -9.666074067354202271e-02 -9.972561895847320557e-02 -5.772037804126739502e-02 7.005340605974197388e-02 3.100202977657318115e-01 6.936483830213546753e-02 -8.226447552442550659e-02
-1.019027307629585266e-01 -6.904520839452743530e-02 7.175974547863006592e-02 -1.890001595020294189e-01 1.397697478532791138e-01 -1.742024905979633331e-02 4.241679012775421143e-01 3.257064521312713623e-02 8.600393682718276978e-02 -7.130567729473114014e-02 1.363315284252166748e-01 2.845661342144012451e-01 6.610224395990371704e-02 -1.127390712499618530e-01 -2.043018192052841187e-01 -2.287638932466506958e-01 9.116075187921524048e-02 -2.079886794090270996e-01 2.173104323446750641e-02 -3.289518505334854126e-02 7.453591376543045044e-02 -3.257614970207214355e-01 -1.932498514652252197e-01 -1.764788925647735596e-01 -4.764442797750234604e-03 -3.466516360640525818e-02 -6.331091374158859253e-02 3.631169497966766357e-01 -6.918954104185104370e-02 2.835524976253509521e-01 2.115872800350189209e-01 1.400980502367019653e-01
-4.349469766020774841e-02 4.993138834834098816e-02 -1.054668612778186798e-02 -4.947421699762344360e-02 4.711938649415969849e-02 1.104611083865165710e-01 3.922677934169769287e-01 3.565488159656524658e-01 -1.957237720489501953e-02 -7.921966165304183960e-02 -6.420313566923141479e-02 -1.762172728776931763e-01 3.305861651897430420e-01 6.984693557024002075e-02 -6.927742809057235718e-02 -1.617298871278762817e-01 8.428670465946197510e-02 -3.021795749664306641e-01 3.541491553187370300e-02 -2.135707885026931763e-01 -1.904724538326263428e-01 -3.394219279289245605e-02 -2.121560275554656982e-02 -1.186086684465408325e-01 -3.044974207878112793e-01 2.546298503875732422e-02 -2.305159568786621094e-01 -1.313983798027038574e-01 1.500870436429977417e-01 2.121621519327163696e-01 1.407993286848068237e-01 2.496216893196105957e-01
-1.051133126020431519e-01 7.474184781312942505e-02 -1.090082079172134399e-01 -2.892014682292938232e-01 -3.155459184199571609e-03 9.136962890625000000e-02 5.794153735041618347e-02 2.278367727994918823e-01 -2.205244302749633789e-01 -1.244901120662689209e-01 -1.818117946386337280e-01 1.161448881030082703e-01 2.833885550498962402e-01 1.717587560415267944e-02 -2.500813007354736328e-01 -8.107531815767288208e-02 -7.031396031379699707e-02 2.679782174527645111e-02 -2.579798102378845215e-01 -9.251636266708374023e-02 -5.340394377708435059e-02 -2.659720368683338165e-02 -9.046200662851333618e-02 2.225357145071029663e-01 1.184476688504219055e-01 -3.382444679737091064e-01 -1.095637753605842590e-01 1.430989354848861694e-01 -1.076366305351257324e-01 3.312406837940216064e-01 2.479567080736160278e-01 -2.794249057769775391e-01
-2.572249174118041992e-01 9.590499685145914555e-04 -1.760629117488861084e-01 -8.766546845436096191e-02 -8.889059722423553467e-02 1.642912477254867554e-01 2.253654301166534424e-01 1.626679152250289917e-01 -2.733123004436492920e-01 -1.536342054605484009e-01 1.535072922706604004e-01 -3.177639096975326538e-02 9.375822544097900391e-02 2.358030527830123901e-01 -5.876555666327476501e-02 1.490865796804428101e-01 -4.871841520071029663e-02 -4.293879866600036621e-02 -1.150284055620431900e-02 1.255293190479278564e-01 1.250080466270446777e-01 -1.994249643757939339e-03 -1.988879591226577759e-01 -1.437544822692871094e-01 1.055678129196166992e-01 -4.180168807506561279e-01 -7.899744063615798950e-02 -4.389200508594512939e-01 2.379259280860424042e-02 2.735536694526672363e-01 1.049491763114929199e-01 5.394580215215682983e-02
-1.314130239188671112e-02 -1.336569935083389282e-01 4.696559906005859375e-02 8.674924820661544800e-02 -1.132831126451492310e-01 4.905426502227783203e-02 3.565424382686614990e-01 2.538850009441375732e-01 1.277617961168289185e-01 -1.080213710665702820e-01 1.504452992230653763e-02 -4.831255879253149033e-03 3.101002275943756104e-01 -2.544526755809783936e-01 9.859579056501388550e-02 3.859497010707855225e-01 1.236754283308982849e-01 7.090124487876892090e-02 -6.408855319023132324e-02 -8.457441627979278564e-02 1.251356303691864014e-01 8.569724112749099731e-02 3.896601125597953796e-02 -6.555023044347763062e-02 -4.227935895323753357e-02 5.752841383218765259e-02 2.010558247566223145e-01 -1.053007468581199646e-01 3.577611222863197327e-02 5.067441463470458984e-01 -1.972934603691101074e-01 5.983933806419372559e-02
9.350048005580902100e-02 1.876806765794754028e-01 -5.912540853023529053e-02 -2.255153656005859375e-02 -1.271120011806488037e-01 -1.884121447801589966e-02 2.642304003238677979e-01 -3.752389550209045410e-02 -1.673993468284606934e-01 -1.359668970108032227e-01 1.044646203517913818e-01 -2.235586009919643402e-02 3.359995484352111816e-01 8.073727041482925415e-02 -1.091002672910690308e-01 2.455420792102813721e-01 -9.648142009973526001e-02 -3.324725627899169922e-01 -1.451928019523620605e-01 2.051656506955623627e-02 -8.151321858167648315e-02 1.528859436511993408e-01 -9.510265290737152100e-02 -2.748180031776428223e-01 -3.532778099179267883e-02 -6.835384294390678406e-03 4.107252657413482666e-01 -1.130915433168411255e-01 1.700530797243118286e-01 3.722492456436157227e-01 -8.134092390537261963e-02 4.405379667878150940e-02
-1.982099860906600952e-01 -6.115248426795005798e-03 -7.605877518653869629e-02 -1.492560803890228271e-01 -6.373891234397888184e-02 3.103164732456207275e-01 5.345824360847473145e-01 -4.075003787875175476e-02 -3.273771330714225769e-02 8.154894411563873291e-02 -3.524149954319000244e-02 -2.060673236846923828e-01 3.813336789608001709e-01 -1.476631164550781250e-01 -6.426543928682804108e-03 4.462571069598197937e-02 -1.679679155349731445e-01 -7.558694481849670410e-02 1.980841606855392456e-01 -4.315331205725669861e-02 8.157242834568023682e-02 8.878884464502334595e-02 4.876052215695381165e-02 -1.513675749301910400e-01 7.999930530786514282e-02 -3.195318877696990967e-01 4.837787896394729614e-02 -3.811471164226531982e-03 3.993433341383934021e-02 1.246426627039909363e-01 2.453624606132507324e-01 -1.452339291572570801e-01
1.025962531566619873e-01 -3.263077735900878906e-01 2.163996100425720215e-01 2.000441029667854309e-02 -1.640254557132720947e-01 -2.082969695329666138e-01 3.724040091037750244e-01 1.573040336370468140e-02 -1.270127892494201660e-01 -3.750625252723693848e-01 -1.275075823068618774e-01 -4.838707670569419861e-02 8.496775478124618530e-02 -1.762228459119796753e-01 -2.304363548755645752e-01 1.407946646213531494e-01 -1.958767510950565338e-02 -5.858348309993743896e-02 -2.414996325969696045e-01 6.166290491819381714e-02 1.274896115064620972e-01 5.760383233428001404e-02 -1.582435518503189087e-01 -2.622280418872833252e-01 7.139137387275695801e-02 2.703284658491611481e-02 2.827900946140289307e-01 -1.030336469411849976e-01 -8.959046006202697754e-02 2.257924824953079224e-01 -7.154326140880584717e-02 -9.217621758580207825e-03
1.351176798343658447e-01 1.755089163780212402e-01 1.883570402860641479e-01 -1.134294271469116211e-01 1.055772826075553894e-01 5.914533138275146484e-02 1.718743741512298584e-01 4.133858382701873779e-01 -2.559629082679748535e-01 -4.878407344222068787e-02 1.567000150680541992e-01 -5.038941651582717896e-02 2.393121123313903809e-01 -2.314344048500061035e-01 9.994643181562423706e-02 -7.066821679472923279e-03 1.276662945747375488e-01 -1.798740178346633911e-01 -1.614778935909271240e-01 -8.323693275451660156e-02 1.728134006261825562e-01 5.156802386045455933e-02 -1.428572833538055420e-01 1.227530613541603088e-01 -8.600521087646484375e-02 -1.248420104384422302e-01 -2.229644656181335449e-01 -3.385687470436096191e-01 -4.563323408365249634e-02 1.855851262807846069e-01 2.042640298604965210e-01 -2.375501394271850586e-01
3.361668586730957031e-01 -1.305140703916549683e-01 1.228328347206115723e-01 -1.129750013351440430e-01 7.982078194618225098e-02 8.162068575620651245e-02 3.694203197956085205e-01 -3.193432837724685669e-02 1.125561911612749100e-02 -2.149778604507446289e-01 1.152149811387062073e-01 1.715182214975357056e-01 3.283178061246871948e-02 4.777603782713413239e-03 -1.547708362340927124e-01 1.432040929794311523e-01 -1.356223225593566895e-02 -1.339709460735321045e-01 -1.505020856857299805e-01 -7.990628480911254883e-02 -1.588356792926788330e-01 4.289321973919868469e-02 -6.170682981610298157e-02 1.043288782238960266e-01 -4.718554019927978516e-02 -2.916154265403747559e-01 7.862524688243865967e-02 -2.855715453624725342e-01 -4.095663502812385559e-02 4.449216723442077637e-01 -3.054362535476684570e-01 1.152850594371557236e-02
-5.288041010499000549e-02 -7.348572462797164917e-02 -2.696377970278263092e-02 -4.762942716479301453e-02 -1.140188127756118774e-01 -9.421174973249435425e-02 2.431912571191787720e-01 3.332834243774414062e-01 7.172288373112678528e-03 -1.937508583068847656e-01 -2.299674749374389648e-01 -1.022635549306869507e-01 2.577941119670867920e-01 -9.861072152853012085e-02 -5.049306526780128479e-02 -2.364205867052078247e-01 9.097754210233688354e-02 -1.673656851053237915e-01 1.125276461243629456e-02 -3.651559650897979736e-01 1.078410539776086807e-03 -2.045297771692276001e-01 -3.268449902534484863e-01 -8.062314987182617188e-02 -2.029754519462585449e-01 -7.830543071031570435e-02 3.725484712049365044e-04 -2.034920901060104370e-01 1.240576207637786865e-01 5.550497211515903473e-03 2.479533553123474121e-01 2.656975090503692627e-01
6.962324678897857666e-02 -2.080387771129608154e-01 -1.350786983966827393e-01 -3.090457804501056671e-02 -1.338680833578109741e-01 1.497679948806762695e-01 1.922888308763504028e-01 1.928717792034149170e-01 4.918659105896949768e-02 -2.558157145977020264e-01 7.694290834479033947e-04 -1.830738224089145660e-02 1.679624021053314209e-01 2.486415393650531769e-02 -2.703921794891357422e-01 -1.244987025856971741e-01 4.285532608628273010e-02 -3.143975138664245605e-02 -1.424191147089004517e-01 -2.805713713169097900e-01 1.725794970989227295e-01 2.089828811585903168e-02 -1.765525341033935547e-01 -2.739247865974903107e-02 1.774639934301376343e-01 -3.285061120986938477e-01 2.331407368183135986e-01 -6.875037401914596558e-02 -3.315456509590148926e-01 3.695747554302215576e-01 1.388990283012390137e-01 -6.515496224164962769e-02
-4.021432623267173767e-02 1.111216843128204346e-01 -5.757021717727184296e-03 -1.593644469976425171e-01 -3.189550340175628662e-02 3.129553049802780151e-02 4.003198444843292236e-01 1.595341116189956665e-01 -3.338877344503998756e-03 -1.513088494539260864e-01 -6.375129520893096924e-02 2.874973118305206299e-01 -2.051509469747543335e-01 6.564523279666900635e-02 -2.351799458265304565e-01 -2.834613621234893799e-01 -2.475448101758956909e-01 2.056896388530731201e-01 -5.293757840991020203e-02 -2.248357087373733521e-01 -2.220121584832668304e-02 -3.240857273340225220e-03 1.243951916694641113e-01 -9.268808178603649139e-03 -1.334746330976486206e-01 -1.652070730924606323e-01 1.672371663153171539e-02 -2.442728132009506226e-01 2.124397009611129761e-01 1.993278563022613525e-01 3.153359889984130859e-01 -1.373311132192611694e-01
-2.733658533543348312e-03 -2.287429720163345337e-01 5.346433818340301514e-02 1.882096230983734131e-01 -1.104314252734184265e-01 -7.132151722908020020e-02 2.567761540412902832e-01 3.180223703384399414e-01 -1.599475592374801636e-01 -6.976494938135147095e-02 2.160448580980300903e-01 1.760568916797637939e-01 3.868643343448638916e-01 -2.615568041801452637e-01 -6.446192413568496704e-02 5.947710573673248291e-02 -1.354116108268499374e-02 6.810670346021652222e-02 -1.053612977266311646e-01 7.963646203279495239e-02 -7.225158065557479858e-02 6.997697800397872925e-02 -1.044852733612060547e-01 2.134405076503753662e-01 -1.678184866905212402e-01 7.216234505176544189e-02 2.644580602645874023e-01 2.642031610012054443e-01 1.231706812977790833e-01 3.096495866775512695e-01 3.567619621753692627e-02 -1.298027783632278442e-01
9.457539021968841553e-02 -1.493810415267944336e-01 1.920771747827529907e-01 7.696307264268398285e-03 -2.393401861190795898e-01 1.555377840995788574e-01 4.266963303089141846e-01 2.153019458055496216e-01 1.744767874479293823e-01 -2.893894016742706299e-01 3.567348718643188477e-01 -8.594733476638793945e-02 5.568400770425796509e-02 1.349068433046340942e-01 -1.792034357786178589e-01 1.725222021341323853e-01 -1.279862672090530396e-01 -1.429421007633209229e-01 -9.307847917079925537e-02 6.855390220880508423e-02 -3.648175671696662903e-02 1.364482473582029343e-02 -2.000248804688453674e-02 -1.292714774608612061e-01 1.093784496188163757e-01 -3.902835026383399963e-02 1.874358803033828735e-01 -4.665539786219596863e-02 -9.949117898941040039e-03 3.997976779937744141e-01 2.042872831225395203e-02 9.959591925144195557e-02
3.765827119350433350e-01 2.252204716205596924e-02 -2.903810329735279083e-02 -2.196859717369079590e-01 7.254597544670104980e-02 -1.434820592403411865e-01 3.275520503520965576e-01 1.564652323722839355e-01 2.314513362944126129e-02 -1.133757531642913818e-01 2.364976108074188232e-01 1.148123666644096375e-02 3.010861873626708984e-01 -1.064227297902107239e-01 -7.198286056518554688e-02 -5.795918032526969910e-02 1.231824606657028198e-01 -1.088424995541572571e-01 -1.611040979623794556e-01 -3.730805590748786926e-02 1.649084240198135376e-01 2.101989835500717163e-01 -2.293371409177780151e-01 3.218904510140419006e-02 -8.133434504270553589e-02 -8.489505387842655182e-03 5.106293037533760071e-02 7.086246460676193237e-02 2.495598047971725464e-02 4.970672130584716797e-01 -2.749900147318840027e-02 1.697967797517776489e-01
-1.433054655790328979e-01 -4.569752886891365051e-02 -2.527160756289958954e-02 8.112951368093490601e-02 -6.869819760322570801e-02 -8.199824392795562744e-02 2.043765038251876831e-01 2.105800062417984009e-01 1.500607747584581375e-02 -9.020092338323593140e-02 -2.587527930736541748e-01 3.604374825954437256e-02 2.658447921276092529e-01 -3.592274188995361328e-01 -1.114113256335258484e-01 -2.315133512020111084e-01 2.922826446592807770e-02 -3.911667466163635254e-01 -1.651337146759033203e-01 -2.677011787891387939e-01 -3.345362347317859530e-05 -1.525055617094039917e-01 -6.994619034230709076e-03 -2.291372790932655334e-02 2.812261283397674561e-01 -1.467857360839843750e-01 7.158190011978149414e-02 -3.188243508338928223e-02 6.943175941705703735e-02 2.492783665657043457e-01 2.821806967258453369e-01 -1.624022424221038818e-02
-1.768921464681625366e-01 2.054318934679031372e-01 1.920816749334335327e-01 -2.890811264514923096e-01 -2.015507519245147705e-01 6.282649934291839600e-02 4.562805593013763428e-01 2.163530290126800537e-01 -3.324809670448303223e-02 9.968670457601547241e-02 -1.948789134621620178e-02 6.845436245203018188e-02 4.510890319943428040e-02 -1.738067418336868286e-01 -1.810697615146636963e-01 1.589352041482925415e-01 -5.748166516423225403e-02 -1.748978197574615479e-01 -1.045000180602073669e-01 1.039408380165696144e-03 -1.002585962414741516e-01 -1.854266226291656494e-01 -9.342218190431594849e-02 4.523775726556777954e-02 4.703830182552337646e-02 -1.293853521347045898e-01 -2.219642996788024902e-01 1.215829998254776001e-01 1.749370396137237549e-01 3.078442513942718506e-01 2.286046743392944336e-01 1.985341459512710571e-01
-2.491090595722198486e-01 3.779969364404678345e-02 -1.084402278065681458e-01 -3.118205964565277100e-01 -3.073230385780334473e-01 4.515232518315315247e-03 3.469470441341400146e-01 2.872200310230255127e-02 -1.041837632656097412e-01 -1.003280505537986755e-01 -1.363476365804672241e-02 -1.147376466542482376e-02 2.980470657348632812e-01 -1.404645591974258423e-01 -8.857286721467971802e-02 6.880932301282882690e-02 -3.298790380358695984e-02 -1.706540882587432861e-01 2.935285493731498718e-02 -6.280858814716339111e-02 -3.072963058948516846e-01 -1.038213297724723816e-01 -1.027115657925605774e-01 1.192067712545394897e-01 1.387857086956501007e-02 -6.579081714153289795e-02 -2.088932543992996216e-01 -3.094393014907836914e-01 7.966312766075134277e-02 9.296949952840805054e-02 3.770874738693237305e-01 -5.829135701060295105e-02
1.506419479846954346e-01 -1.263670623302459717e-01 4.603132605552673340e-02 3.121902346611022949e-01 -1.386702060699462891e-01 -9.589952230453491211e-02 4.302329123020172119e-01 9.928727149963378906e-02 -5.711984355002641678e-03 3.035017848014831543e-02 5.374282971024513245e-02 1.027759611606597900e-01 3.388086557388305664e-01 -2.908485829830169678e-01 -2.931321971118450165e-02 -1.153775583952665329e-02 2.537399232387542725e-01 1.399504113942384720e-02 9.730019420385360718e-02 5.628710496239364147e-04 -9.807991236448287964e-02 -2.338327467441558838e-02 -2.545723319053649902e-01 -3.437053412199020386e-02 4.885826259851455688e-02 -1.609488725662231445e-01 -1.272725611925125122e-01 3.945989161729812622e-02 7.410794496536254883e-02 3.405455350875854492e-01 2.582425773143768311e-01 -1.979617923498153687e-01
-8.745427429676055908e-02 -2.316056340932846069e-01 8.191243559122085571e-02 -1.821184158325195312e-02 -3.230182528495788574e-01 1.462251991033554077e-01 2.898264527320861816e-01 1.768376082181930542e-01 1.590647548437118530e-02 -2.388398945331573486e-01 2.776094079017639160e-01 -2.400373518466949463e-01 1.304008662700653076e-01 5.950187519192695618e-02 -1.480316072702407837e-01 8.945468068122863770e-02 -1.238652616739273071e-01 -9.332277625799179077e-02 -1.918145865201950073e-01 -1.295577883720397949e-01 8.571489155292510986e-02 -7.240385562181472778e-02 5.109659582376480103e-02 2.974235452711582184e-02 2.249917387962341309e-02 -1.520543545484542847e-01 2.177596539258956909e-01 -4.226073995232582092e-02 8.992273360490798950e-03 4.369649887084960938e-01 -1.274646725505590439e-02 3.008401393890380859e-01
2.423093318939208984e-01 2.701812684535980225e-01 -6.749704480171203613e-02 1.667912155389785767e-01 -1.969948261976242065e-01 1.092655360698699951e-01 3.176868557929992676e-01 -1.446139514446258545e-01 4.816888645291328430e-02 1.069337222725152969e-02 2.956954948604106903e-02 -2.927438355982303619e-02 2.898938059806823730e-01 -3.552767634391784668e-01 -2.492419928312301636e-01 1.191948205232620239e-01 1.792635470628738403e-01 -8.144584484398365021e-03 -7.890580594539642334e-02 -1.907784305512905121e-02 1.370796412229537964e-01 -1.903917491436004639e-01 -1.223697587847709656e-01 8.627799898386001587e-02 8.205818943679332733e-03 -8.135271072387695312e-02 -7.676048576831817627e-02 -1.476272791624069214e-01 2.800373733043670654e-01 2.522956132888793945e-01 2.700413167476654053e-01 -8.340369910001754761e-02
-8.433596789836883545e-02 -1.734900772571563721e-01 -2.400172501802444458e-02 -2.490054816007614136e-01 -3.811762481927871704e-02 2.451991140842437744e-01 3.250783085823059082e-01 2.194316536188125610e-01 -2.230648994445800781e-01 -1.640208810567855835e-01 2.582455277442932129e-01 -1.705812215805053711e-01 2.900426685810089111e-01 -3.261653482913970947e-01 -9.439884871244430542e-02 5.007364600896835327e-02 -1.584411412477493286e-01 -2.533417008817195892e-02 1.776936464011669159e-02 2.867577075958251953e-01 5.045023933053016663e-02 -7.535611093044281006e-02 1.153597831726074219e-01 2.374001033604145050e-02 4.659071564674377441e-02 -3.609851375222206116e-02 -3.887306898832321167e-02 -2.154736779630184174e-02 2.536915838718414307e-01 1.669044941663742065e-01 2.072732448577880859e-01 1.985353082418441772e-01
-2.909277006983757019e-02 -2.327142953872680664e-01 2.621691524982452393e-01 -1.621363461017608643e-01 -1.015463024377822876e-01 5.352435633540153503e-02 2.887952625751495361e-01 -6.538588553667068481e-02 7.928773760795593262e-03 -1.697511225938796997e-01 1.110533103346824646e-01 1.901135295629501343e-01 1.054437458515167236e-01 -2.006222605705261230e-01 -2.543046474456787109e-01 -2.855507135391235352e-01 6.627436727285385132e-02 -1.139862015843391418e-01 -2.006177455186843872e-01 3.298956155776977539e-02 -3.002732098102569580e-01 -3.067947924137115479e-01 -3.015481121838092804e-02 2.611495181918144226e-02 -4.597610235214233398e-02 -1.871151477098464966e-01 -1.192460805177688599e-01 -1.777002960443496704e-02 1.750220805406570435e-01 2.057614475488662720e-01 2.689968049526214600e-01 -1.805543750524520874e-01
-1.103128865361213684e-01 -1.286104619503021240e-01 -5.361457541584968567e-02 1.830101907253265381e-01 -5.778960883617401123e-02 1.042413804680109024e-02 3.347671627998352051e-01 1.375693827867507935e-01 -1.705701202154159546e-01 -7.976964116096496582e-02 2.145219743251800537e-01 3.398362547159194946e-02 2.207541316747665405e-01 2.093155123293399811e-02 -3.765214383602142334e-01 -3.533672541379928589e-02 -1.539150476455688477e-01 -3.346129506826400757e-02 -1.980813592672348022e-01 -9.392593801021575928e-02 1.957779079675674438e-01 -1.115310117602348328e-01 -1.009330973029136658e-01 -2.821907699108123779e-01 -1.020778566598892212e-01 -5.345800146460533142e-02 -1.093486044555902481e-02 -4.462887644767761230e-01 1.535197198390960693e-01 -1.473094522953033447e-01 1.783929020166397095e-01 -1.501422971487045288e-01
3.695074841380119324e-02 -9.291825443506240845e-02 -5.888851732015609741e-02 -2.606261968612670898e-01 5.014090612530708313e-02 4.549999535083770752e-02 1.664926707744598389e-01 2.462906986474990845e-01 1.605231016874313354e-01 -2.604009509086608887e-01 1.184765547513961792e-01 -1.332422047853469849e-01 1.995319426059722900e-01 -2.593263424932956696e-02 -3.657643496990203857e-01 -5.261229351162910461e-02 3.608982264995574951e-02 -3.822176456451416016e-01 2.213566303253173828e-01 -7.124538719654083252e-02 -2.252345383167266846e-01 3.668262436985969543e-02 -1.036767959594726562e-01 8.713249117136001587e-02 -1.945985481142997742e-02 -3.333320915699005127e-01 7.417728006839752197e-02 1.579294502735137939e-01 2.326634973287582397e-01 2.023509442806243896e-01 -8.783345669507980347e-02 -8.142278343439102173e-02
-1.969358175992965698e-01 -1.202253252267837524e-01 -5.609102919697761536e-02 -1.955305933952331543e-01 -5.894360691308975220e-02 1.494870986789464951e-02 3.655217885971069336e-01 3.280153870582580566e-01 -3.332249522209167480e-01 -2.663298845291137695e-01 -1.027802824974060059e-01 -1.342853307723999023e-01 1.860974431037902832e-01 1.163944527506828308e-01 -1.067717596888542175e-01 -2.163055092096328735e-01 -4.481967538595199585e-02 -2.559198737144470215e-01 -7.579879462718963623e-02 1.624129563570022583e-01 9.318649768829345703e-02 -2.170200645923614502e-02 2.641346771270036697e-03 1.716804206371307373e-01 8.715438097715377808e-02 -2.475621104240417480e-01 4.464698210358619690e-02 -5.451614782214164734e-02 1.249637734144926071e-02 1.479131132364273071e-01 -3.121214509010314941e-01 -1.094763949513435364e-01
1.232247948646545410e-01 -1.744076162576675415e-01 8.080921322107315063e-02 -8.889520168304443359e-02 9.386770427227020264e-02 3.178198635578155518e-02 2.909875512123107910e-01 6.446210294961929321e-02 1.421974599361419678e-01 -3.756978809833526611e-01 2.346866577863693237e-02 1.317740231752395630e-01 2.128514796495437622e-01 -1.050960496068000793e-01 -2.641277611255645752e-01 1.893564499914646149e-02 -1.796179711818695068e-01 9.166605770587921143e-02 -8.997009694576263428e-02 -1.824449002742767334e-01 8.017446100711822510e-02 2.410043329000473022e-01 -1.538734138011932373e-01 -6.890576332807540894e-02 -6.175738573074340820e-02 1.458562314510345459e-01 5.178679525852203369e-02 -1.192633733153343201e-01 -1.590178012847900391e-01 5.055128931999206543e-01 -1.145910397171974182e-01 1.569109708070755005e-01
1.564458310604095459e-01 -1.904007643461227417e-01 1.676535904407501221e-01 8.129957318305969238e-02 4.524300992488861084e-02 -9.245146648027002811e-04 4.759559333324432373e-01 1.193818002939224243e-01 9.661645442247390747e-02 -2.454361021518707275e-01 3.408506885170936584e-02 6.729848682880401611e-03 1.981205046176910400e-01 -1.954445689916610718e-01 -2.137825489044189453e-01 9.420957416296005249e-03 -1.119514927268028259e-01 -1.046859025955200195e-01 -1.621980965137481689e-01 -2.347172498703002930e-01 1.613465696573257446e-01 2.198219597339630127e-01 -1.612153351306915283e-01 -1.582956612110137939e-01 1.109692007303237915e-01 2.336255759000778198e-01 1.349292993545532227e-01 -8.589065074920654297e-02 -5.054195225238800049e-02 3.228177428245544434e-01 -1.871828883886337280e-01 5.587399005889892578e-02
-1.558601558208465576e-01 -7.764940708875656128e-02 7.528225332498550415e-02 1.753818127326667309e-03 -8.698526769876480103e-02 2.397269457578659058e-01 2.932497262954711914e-01 2.480875253677368164e-01 1.266934424638748169e-01 -2.385275661945343018e-01 -3.589604422450065613e-02 3.463848233222961426e-01 -4.480803385376930237e-02 -2.830104529857635498e-02 -1.563543081283569336e-01 -1.543139070272445679e-01 -4.731458425521850586e-02 -8.774430304765701294e-02 -1.821501255035400391e-01 -2.121540904045104980e-01 1.537778079509735107e-01 1.218526214361190796e-01 1.046499982476234436e-01 -2.018651068210601807e-01 1.649760082364082336e-02 4.449597746133804321e-02 1.667593717575073242e-01 -6.944284588098526001e-02 4.419642090797424316e-01 1.144254505634307861e-01 2.837629616260528564e-01 -6.317447870969772339e-02
-3.674020990729331970e-02 -1.640129238367080688e-01 8.702687919139862061e-02 7.163102924823760986e-02 1.127333715558052063e-01 1.627517193555831909e-01 6.050532460212707520e-01 1.397370398044586182e-01 -8.062127977609634399e-02 -8.835139870643615723e-02 -6.256731599569320679e-02 1.096534878015518188e-01 -4.187234211713075638e-03 -8.771761506795883179e-02 -2.650384902954101562e-01 -2.693659961223602295e-01 -2.728823721408843994e-01 7.722948491573333740e-02 -1.340313404798507690e-01 -6.008069589734077454e-02 4.764292016625404358e-02 1.512912958860397339e-01 -7.006108760833740234e-02 1.328014880418777466e-01 8.580825477838516235e-02 -6.136045977473258972e-02 3.008194267749786377e-01 -2.025636583566665649e-01 1.487717330455780029e-01 1.865360885858535767e-01 5.626705661416053772e-02 -3.191481530666351318e-02
-3.379542529582977295e-01 -6.408850103616714478e-02 3.297432512044906616e-02 -4.897284135222434998e-02 -1.779551953077316284e-01 -2.402162179350852966e-02 4.638033509254455566e-01 2.443997561931610107e-01 -2.652132883667945862e-02 -1.134757697582244873e-01 1.084669157862663269e-01 1.031817495822906494e-01 1.852348744869232178e-01 -2.904820442199707031e-01 -1.787099242210388184e-01 4.362682253122329712e-02 -1.876326650381088257e-01 -2.540035247802734375e-01 -1.473955512046813965e-01 1.622583568096160889e-01 -1.803817898035049438e-01 -2.391553223133087158e-01 -1.647415012121200562e-01 -1.402656883001327515e-01 8.028884418308734894e-03 1.904550753533840179e-02 -1.072896942496299744e-01 1.881253533065319061e-02 1.814332902431488037e-01 1.280486285686492920e-01 1.694179773330688477e-01 8.914476633071899414e-02
-1.292052417993545532e-01 -6.619216501712799072e-02 1.225658357143402100e-01 -1.315885633230209351e-01 -4.188251122832298279e-02 1.379544008523225784e-02 5.806224942207336426e-01 2.014375329017639160e-01 -1.226469948887825012e-01 -1.661534905433654785e-01 -1.058192551136016846e-02 -2.549204416573047638e-02 1.147863939404487610e-01 -1.300570964813232422e-01 -1.834975779056549072e-01 -8.160077035427093506e-02 4.387243092060089111e-02 -2.330898344516754150e-01 -2.661826610565185547e-01 7.142743468284606934e-02 -2.620015442371368408e-01 -1.574145704507827759e-01 -6.652113795280456543e-02 5.149850621819496155e-02 1.945928782224655151e-01 -4.936569556593894958e-02 -2.807502746582031250e-01 1.612873971462249756e-01 4.351195320487022400e-02 1.197234168648719788e-01 2.367483079433441162e-01 -5.463028326630592346e-02
8.916502445936203003e-02 1.358746588230133057e-01 -5.071119219064712524e-02 -8.700747787952423096e-02 -1.299744546413421631e-01 1.871355473995208740e-01 3.346869051456451416e-01 6.256017833948135376e-02 5.062738899141550064e-03 -4.793935641646385193e-02 1.056100949645042419e-01 1.144597083330154419e-01 1.723500639200210571e-01 -2.073497921228408813e-01 -2.433589696884155273e-01 -1.933847926557064056e-02 9.429735690355300903e-02 -1.706514880061149597e-02 5.235433578491210938e-02 1.586916297674179077e-01 1.411307007074356079e-01 -2.826231718063354492e-01 1.568687334656715393e-02 1.773542612791061401e-01 2.614125311374664307e-01 -1.987612694501876831e-01 1.967924833297729492e-01 -1.266190111637115479e-01 3.476642668247222900e-01 1.654155254364013672e-01 3.013350367546081543e-01 2.578562498092651367e-01
-1.185665205121040344e-01 -1.421534717082977295e-01 -7.838956266641616821e-02 -3.236581981182098389e-01 7.617574930191040039e-02 -1.881285570561885834e-02 3.769854009151458740e-01 2.062059193849563599e-01 -2.489986829459667206e-02 -3.245740532875061035e-01 -2.286561205983161926e-02 9.202015399932861328e-02 5.124188959598541260e-02 -4.328446686267852783e-01 -1.770852059125900269e-01 -1.263562291860580444e-01 1.127339340746402740e-02 -2.013346403837203979e-01 -5.925768613815307617e-02 3.051109015941619873e-01 9.028873592615127563e-02 3.104892186820507050e-02 -6.208194792270660400e-02 -1.541893184185028076e-01 -1.163252629339694977e-02 8.659516274929046631e-02 -8.007108420133590698e-02 -1.759316921234130859e-01 1.684399396181106567e-01 9.787901490926742554e-02 2.334913462400436401e-01 -1.719612814486026764e-02
-7.078759372234344482e-02 -1.097971424460411072e-01 -1.292934417724609375e-01 -2.022581994533538818e-01 -2.841647155582904816e-02 -1.631074249744415283e-01 5.117656588554382324e-01 2.945544719696044922e-01 -3.906673751771450043e-03 -1.438782662153244019e-01 1.097555831074714661e-02 3.052413761615753174e-01 4.318313598632812500e-01 -2.210815437138080597e-02 -6.077649816870689392e-02 -6.817876547574996948e-02 -2.180224806070327759e-01 -7.189660519361495972e-02 1.138546168804168701e-01 1.638273000717163086e-01 -5.123228207230567932e-02 -1.393153667449951172e-01 -7.960216701030731201e-02 9.689267724752426147e-02 8.992920815944671631e-02 -5.356890708208084106e-02 -3.613776341080665588e-02 9.120804071426391602e-02 -3.061131574213504791e-02 1.858871281147003174e-01 -2.248491942882537842e-01 -5.494629964232444763e-02
-2.555510997772216797e-01 -1.861928701400756836e-01 -5.359990522265434265e-02 4.990356788039207458e-02 -1.181232333183288574e-01 -1.373326629400253296e-01 1.032468006014823914e-01 1.419684737920761108e-01 3.202779591083526611e-02 -1.215567663311958313e-01 -5.268264189362525940e-02 3.341839015483856201e-01 2.292924374341964722e-01 -2.115793228149414062e-01 -7.178913801908493042e-02 1.927501894533634186e-02 1.660353094339370728e-01 9.147203713655471802e-02 -6.980881839990615845e-02 1.378245055675506592e-01 1.683783084154129028e-01 -2.537033148109912872e-02 -3.057485222816467285e-01 6.638145446777343750e-02 -1.403028219938278198e-01 -3.139483332633972168e-01 1.161837484687566757e-02 -1.539291739463806152e-01 -4.996032267808914185e-02 4.325341582298278809e-01 -1.540840715169906616e-01 -2.362698465585708618e-01
4.091370478272438049e-02 -1.657105386257171631e-01 5.456608533859252930e-02 -1.612746268510818481e-01 3.937389701604843140e-02 1.653835028409957886e-01 2.302947640419006348e-01 5.133587494492530823e-02 -7.856609672307968140e-02 -8.511213958263397217e-02 3.064878582954406738e-01 2.969122529029846191e-01 2.368913441896438599e-01 -2.704025208950042725e-01 -2.906015217304229736e-01 -9.303588420152664185e-02 1.499660462141036987e-01 -1.152989789843559265e-01 -1.553633511066436768e-01 4.568155482411384583e-02 6.126134097576141357e-02 1.815196573734283447e-01 -2.053179591894149780e-01 -4.190244898200035095e-02 -1.821031719446182251e-01 4.293197765946388245e-02 2.635012865066528320e-01 1.780126094818115234e-01 -3.944471105933189392e-02 3.509125411510467529e-01 1.328383223153650761e-03 1.897694617509841919e-01
1.639212667942047119e-02 -4.299844056367874146e-02 1.388723254203796387e-01 4.084002971649169922e-02 -4.411101043224334717e-01 -5.590834468603134155e-02 1.857457607984542847e-01 3.587046563625335693e-01 -3.287077844142913818e-01 -4.318730905652046204e-02 1.762349754571914673e-01 1.044158339500427246e-01 2.914737164974212646e-01 -1.184723600745201111e-01 4.795667901635169983e-02 4.063269868493080139e-02 1.216074377298355103e-01 -1.845715753734111786e-02 -2.124839127063751221e-01 -1.271123737096786499e-01 -7.406486570835113525e-02 3.120665811002254486e-02 -1.933450102806091309e-01 6.791646033525466919e-02 9.061970561742782593e-02 6.468524783849716187e-02 1.798866391181945801e-01 3.968815132975578308e-02 -3.601280599832534790e-02 4.203715920448303223e-01 9.739658981561660767e-02 5.019649118185043335e-02
-1.718191504478454590e-01 -1.423725038766860962e-01 1.046593263745307922e-01 -2.816190123558044434e-01 -6.665030866861343384e-02 1.438474059104919434e-01 4.312307238578796387e-01 6.018241494894027710e-02 -1.980042159557342529e-01 -3.456183075904846191e-01 1.804498955607414246e-02 -2.305113151669502258e-02 1.277603954076766968e-01 -3.314836919307708740e-01 3.628268837928771973e-03 -1.306746248155832291e-02 -2.318291366100311279e-01 1.056869849562644958e-01 -8.515225350856781006e-02 1.249428391456604004e-01 9.655755758285522461e-02 3.129640966653823853e-02 9.529685229063034058e-02 -5.061444640159606934e-02 9.314210712909698486e-02 -4.451995342969894409e-02 -1.871880590915679932e-01 1.703834980726242065e-01 1.814095526933670044e-01 3.173911869525909424e-01 1.417939960956573486e-01 1.453427821397781372e-01
-3.289405107498168945e-01 1.683354750275611877e-02 -2.151189148426055908e-01 -2.404077500104904175e-01 1.236528158187866211e-02 2.812932431697845459e-01 3.432060182094573975e-01 2.379053831100463867e-01 -5.815334618091583252e-02 1.468889266252517700e-01 1.516182124614715576e-01 -6.321027874946594238e-02 3.912968933582305908e-01 6.839659810066223145e-02 -2.300211489200592041e-01 4.815643280744552612e-02 -2.386684529483318329e-02 1.436697039753198624e-02 -2.509812824428081512e-02 -2.140542864799499512e-02 2.572742402553558350e-01 -1.869928985834121704e-01 6.625724583864212036e-02 1.052037030458450317e-01 -1.480782777070999146e-01 -4.307865351438522339e-02 7.859113812446594238e-02 9.137121587991714478e-02 5.427752062678337097e-02 2.336252927780151367e-01 -9.888391941785812378e-02 -2.114739716053009033e-01
-7.699295878410339355e-02 -1.808512210845947266e-01 5.912128463387489319e-02 -7.960234582424163818e-02 -7.961142063140869141e-02 1.881690919399261475e-01 2.134212851524353027e-01 -2.382927015423774719e-02 -5.019148811697959900e-02 -7.966956496238708496e-02 3.872572630643844604e-02 4.506224691867828369e-01 2.861109375953674316e-01 -4.071875214576721191e-01 -1.667210459709167480e-01 -2.224016636610031128e-01 2.924916446208953857e-01 -8.975973725318908691e-02 1.996657252311706543e-02 -1.315090656280517578e-01 1.641734242439270020e-01 -1.415976695716381073e-02 -1.432420760393142700e-01 1.776925288140773773e-02 -5.438450723886489868e-02 1.101817563176155090e-01 1.382563710212707520e-01 -6.309207528829574585e-02 -1.395500451326370239e-01 2.899039089679718018e-01 1.486890614032745361e-01 -4.707032442092895508e-02
1.531985402107238770e-02 -1.194015890359878540e-01 8.103068172931671143e-02 1.579795181751251221e-01 5.494315549731254578e-02 1.888074874877929688e-01 4.602298140525817871e-01 3.653217107057571411e-02 -1.660530716180801392e-01 -5.204708315432071686e-03 1.317956484854221344e-02 1.877155601978302002e-01 1.498980224132537842e-01 -4.649249836802482605e-02 1.371648255735635757e-02 -4.740799590945243835e-02 -4.748709499835968018e-02 -2.090455293655395508e-01 6.975220143795013428e-02 2.446702681481838226e-02 -2.300123684108257294e-02 -3.845542371273040771e-01 1.772058457136154175e-01 -2.072495669126510620e-01 4.835495725274085999e-02 -2.478932291269302368e-01 7.157686352729797363e-02 2.408766373991966248e-02 -1.544531583786010742e-01 3.492170572280883789e-01 3.022970557212829590e-01 1.767056137323379517e-01
-1.426109857857227325e-02 -1.939894706010818481e-01 -6.045548245310783386e-02 -2.824993729591369629e-01 -9.841348975896835327e-02 -1.472633630037307739e-01 2.546184957027435303e-01 1.916645765304565430e-01 -2.781022489070892334e-01 -2.663685083389282227e-01 -1.668847166001796722e-02 -1.057649403810501099e-01 2.627483904361724854e-01 1.305476482957601547e-02 -3.987698629498481750e-02 -9.448616951704025269e-02 -4.618507251143455505e-02 -1.324970275163650513e-01 -2.556765675544738770e-01 7.155539095401763916e-02 -2.139569073915481567e-02 -2.635656893253326416e-01 -1.472826004028320312e-01 1.343126595020294189e-01 -1.576395183801651001e-01 4.936078935861587524e-02 8.056867122650146484e-02 -1.720226854085922241e-01 2.152216136455535889e-01 1.505520641803741455e-01 -3.011321723461151123e-01 -2.888099849224090576e-01
-2.475982606410980225e-01 -1.385749690234661102e-02 -2.126816064119338989e-01 -1.258139759302139282e-01 -2.141068130731582642e-01 3.928056731820106506e-02 2.279355973005294800e-01 1.429137438535690308e-01 2.079961597919464111e-01 -1.884217262268066406e-01 1.870728433132171631e-01 2.677473723888397217e-01 1.165122352540493011e-02 -1.459472924470901489e-01 -8.248147368431091309e-02 -7.468624413013458252e-02 -1.862832903861999512e-01 -6.596904993057250977e-02 1.905658096075057983e-01 -2.141347229480743408e-01 2.155186384916305542e-01 1.242851838469505310e-02 -1.474756300449371338e-01 9.476807713508605957e-02 -1.595991551876068115e-01 1.789729297161102295e-02 -2.753922343254089355e-01 -2.275462076067924500e-02 1.043598353862762451e-01 2.567282319068908691e-01 2.861698865890502930e-01 -2.810866236686706543e-01
-1.305696815252304077e-01 1.721477657556533813e-01 -2.035369127988815308e-01 9.848419576883316040e-03 -8.954163640737533569e-02 1.102960705757141113e-01 3.318593502044677734e-01 3.189555108547210693e-01 1.750005930662155151e-01 -2.378708273172378540e-01 1.466172933578491211e-01 -2.313831262290477753e-02 3.739442229270935059e-01 3.035064041614532471e-01 -1.493906676769256592e-01 -9.312195330858230591e-02 5.630932748317718506e-02 -2.258976101875305176e-01 -1.739750355482101440e-01 -1.128436252474784851e-01 -1.750375479459762573e-01 7.744637876749038696e-02 -1.081822142004966736e-01 -9.683421254158020020e-02 -8.782561123371124268e-02 -1.144411228597164154e-02 -1.603238284587860107e-01 -3.431006669998168945e-01 1.313566230237483978e-02 2.811861783266067505e-02 -1.468112599104642868e-02 -1.429164316505193710e-02
2.908327803015708923e-02 7.577757537364959717e-02 -1.511390805244445801e-01 -1.717052981257438660e-02 -1.279830038547515869e-01 7.016088813543319702e-02 2.055132836103439331e-01 -9.245298802852630615e-02 -7.417538017034530640e-02 -2.087901830673217773e-01 -2.522766292095184326e-01 -8.975121378898620605e-02 2.435946166515350342e-01 -3.592041432857513428e-01 -2.816569805145263672e-01 8.640749752521514893e-02 8.089217543601989746e-02 -8.198282122611999512e-02 1.402868479490280151e-01 1.569727621972560883e-02 6.916629523038864136e-02 -1.074780672788619995e-01 -2.290081977844238281e-02 3.759254887700080872e-02 -3.451460506767034531e-04 -1.139189228415489197e-01 -1.636606901884078979e-01 -3.709187805652618408e-01 1.781405508518218994e-01 3.764663636684417725e-01 3.104382455348968506e-01 -5.992510542273521423e-02
8.226559311151504517e-02 6.362336128950119019e-02 -1.430334523320198059e-02 -7.878347486257553101e-02 6.578338146209716797e-02 5.213074386119842529e-02 3.205754756927490234e-01 4.595206677913665771e-02 -1.455996036529541016e-01 -3.896248936653137207e-01 -4.594771564006805420e-02 -4.082668572664260864e-02 3.822925686836242676e-01 1.611018786206841469e-03 2.791742980480194092e-02 -3.217845261096954346e-01 -2.558405399322509766e-01 5.164590850472450256e-02 -2.131027430295944214e-01 2.285930663347244263e-01 2.044470794498920441e-02 -2.191496938467025757e-01 6.274865567684173584e-02 1.599563211202621460e-01 -1.676256656646728516e-01 -2.122159153223037720e-01 1.112698987126350403e-01 -1.332677751779556274e-01 9.009201079607009888e-02 -1.475337594747543335e-01 -6.436914950609207153e-02 -2.500589489936828613e-01
2.269589155912399292e-01 3.283358365297317505e-02 2.074912786483764648e-01 1.090603470802307129e-01 -3.314988613128662109e-01 1.600039303302764893e-01 4.235310554504394531e-01 2.644379138946533203e-01 -7.344175130128860474e-02 -2.408985644578933716e-01 1.906559318304061890e-01 -1.187689155340194702e-01 5.904481932520866394e-02 1.098483577370643616e-01 -9.849220514297485352e-02 -1.448343694210052490e-01 5.836677737534046173e-03 -6.843744963407516479e-02 -1.654560416936874390e-01 -1.508543491363525391e-01 -2.459138259291648865e-02 -9.578340500593185425e-02 1.414043605327606201e-01 -6.133245676755905151e-02 8.171576261520385742e-02 9.769964218139648438e-02 1.354302614927291870e-01 -3.975108265876770020e-02 2.360217273235321045e-02 4.678506255149841309e-01 1.600842550396919250e-02 5.766821652650833130e-02
-2.669233977794647217e-01 -4.642878845334053040e-02 4.516822099685668945e-02 -7.940086722373962402e-02 1.513970494270324707e-01 1.183515563607215881e-01 4.442311525344848633e-01 3.847319185733795166e-01 1.125263571739196777e-01 -9.205611050128936768e-02 -1.044838428497314453e-01 1.312621831893920898e-01 8.205893635749816895e-02 -2.746965587139129639e-01 -3.092810139060020447e-02 -1.246556043624877930e-01 -2.059949934482574463e-01 -1.999908536672592163e-01 -2.525485754013061523e-01 -1.979029038920998573e-03 1.299834102392196655e-01 -1.951173134148120880e-02 6.227345764636993408e-02 -1.962097585201263428e-01 -2.218471169471740723e-01 -1.443267762660980225e-01 -1.242392659187316895e-01 5.765431094914674759e-03 1.443790942430496216e-01 8.741773664951324463e-02 -2.355357706546783447e-01 -1.124544888734817505e-01
6.676594167947769165e-02 -1.036701127886772156e-01 -1.241339668631553650e-01 8.703851141035556793e-03 -3.657295927405357361e-02 2.473483979701995850e-01 3.053655624389648438e-01 1.784164905548095703e-01 7.340135425329208374e-02 -3.555962741374969482e-01 1.211104616522789001e-01 -2.315503656864166260e-01 1.606616228818893433e-01 1.486530154943466187e-01 -2.117284387350082397e-01 -2.822022140026092529e-01 -7.291289418935775757e-02 1.964446157217025757e-01 -2.649456262588500977e-01 -4.016971588134765625e-02 -1.025750581175088882e-02 -5.832128599286079407e-02 -6.246003508567810059e-02 1.191273480653762817e-01 1.216304972767829895e-01 -2.923806607723236084e-01 1.984416693449020386e-01 -7.904872298240661621e-02 2.463997900485992432e-01 2.054737359285354614e-01 1.516942232847213745e-01 -6.801042705774307251e-03
9.422494098544120789e-03 -2.104265093803405762e-01 5.691024661064147949e-02 -3.016293048858642578e-01 4.208279028534889221e-02 8.503431081771850586e-02 4.412011802196502686e-01 3.031299710273742676e-01 -1.204223483800888062e-01 -1.985328048467636108e-01 4.066722933202981949e-03 -1.125202793627977371e-02 7.229437679052352905e-02 -4.300393760204315186e-01 -2.455967813730239868e-01 -6.668392568826675415e-02 -5.842566490173339844e-02 -1.927258521318435669e-01 -3.155821189284324646e-02 1.213129311800003052e-01 -8.965893834829330444e-02 -4.594167694449424744e-02 -1.276875436305999756e-01 -1.966968625783920288e-01 5.515659973025321960e-02 1.249994561076164246e-01 -5.136272683739662170e-02 -1.659021228551864624e-01 2.447983771562576294e-01 -1.054453197866678238e-02 1.420364677906036377e-01 8.016588538885116577e-02
1.420064568519592285e-01 5.945555865764617920e-02 5.760281533002853394e-02 -4.342725872993469238e-02 2.841799855232238770e-01 2.415759265422821045e-01 6.540607661008834839e-02 2.401282787322998047e-01 1.495439652353525162e-02 -2.653858959674835205e-01 3.001285195350646973e-01 4.333904981613159180e-01 7.774108089506626129e-03 1.170101016759872437e-01 -3.134344518184661865e-01 -9.104566276073455811e-02 3.962598368525505066e-02 -5.486126244068145752e-02 -7.863789051771163940e-02 -4.295924678444862366e-03 2.837258018553256989e-02 -2.065005153417587280e-02 -1.742932479828596115e-03 5.433887615799903870e-02 -1.226362586021423340e-01 -2.109882235527038574e-01 3.995595499873161316e-02 -1.553318798542022705e-01 -2.199451029300689697e-01 3.510180115699768066e-01 1.346971243619918823e-01 -1.059053391218185425e-01
1.707858443260192871e-01 1.851232256740331650e-03 -1.046920493245124817e-01 7.957124151289463043e-03 -1.000012680888175964e-01 -1.389122456312179565e-01 2.314953505992889404e-01 1.195145025849342346e-02 -4.001512378454208374e-02 -3.365302383899688721e-01 2.964683175086975098e-01 2.362754344940185547e-01 2.893725931644439697e-01 9.734302759170532227e-03 -2.465850859880447388e-01 -8.019291609525680542e-02 -2.649068832397460938e-01 2.223050408065319061e-02 -1.786615103483200073e-01 -1.759564317762851715e-02 5.176051333546638489e-02 2.486077696084976196e-01 1.875001937150955200e-02 -5.604889243841171265e-03 -2.682735919952392578e-01 -3.266727626323699951e-01 -3.427763283252716064e-02 6.476210802793502808e-02 1.235977783799171448e-01 3.159017562866210938e-01 2.700056415051221848e-03 -1.534175500273704529e-02
-1.098273843526840210e-01 -1.114087626338005066e-01 1.618239879608154297e-01 -3.825720772147178650e-02 -3.857145085930824280e-02 -1.584460213780403137e-02 2.885325849056243896e-01 2.172366231679916382e-01 -6.669206172227859497e-02 -2.775574624538421631e-01 -4.899505153298377991e-02 -9.877198934555053711e-02 3.889369368553161621e-01 -2.501122355461120605e-01 -2.200820297002792358e-01 1.137734875082969666e-01 -4.345666989684104919e-02 -4.750167429447174072e-01 1.395632624626159668e-01 -2.381789982318878174e-01 -5.155590176582336426e-02 -1.691659539937973022e-02 -9.343101829290390015e-02 -1.300952881574630737e-01 -1.012134701013565063e-01 -4.925510659813880920e-02 4.012633115053176880e-02 -1.312334239482879639e-01 8.300606161355972290e-02 -1.466540247201919556e-01 1.366877704858779907e-01 1.895371824502944946e-01
-1.760007888078689575e-01 -1.216980218887329102e-01 9.616995602846145630e-02 -1.107040494680404663e-01 -1.180851235985755920e-01 -1.019382327795028687e-01 4.582339227199554443e-01 3.582532405853271484e-01 4.642504267394542694e-03 -2.100608497858047485e-01 1.386377364397048950e-01 1.076437383890151978e-01 1.621647775173187256e-01 1.231812592595815659e-02 8.741572499275207520e-02 9.274743497371673584e-02 -6.349355913698673248e-03 -3.293223679065704346e-01 9.149110317230224609e-02 -3.190082609653472900e-01 9.641101956367492676e-02 -2.793829739093780518e-01 4.542247857898473740e-03 -2.005581855773925781e-01 2.065520584583282471e-01 -7.156611979007720947e-02 -1.865253001451492310e-01 -3.182331565767526627e-04 -6.789280474185943604e-02 2.083291299641132355e-02 -1.248086169362068176e-01 -5.459165945649147034e-02
3.383150696754455566e-01 -9.888663142919540405e-02 1.725781559944152832e-01 -1.614887081086635590e-02 -2.184105217456817627e-01 3.193458914756774902e-02 3.082253336906433105e-01 1.982850879430770874e-01 1.725735068321228027e-01 -1.149513423442840576e-01 6.272970885038375854e-02 2.029976099729537964e-01 3.268457949161529541e-01 3.725787997245788574e-02 -1.642769277095794678e-01 2.082626819610595703e-01 9.629039466381072998e-02 -3.109681606292724609e-01 -2.662392556667327881e-01 -2.063270471990108490e-02 1.810199469327926636e-01 2.469871342182159424e-01 8.310966938734054565e-02 1.730404645204544067e-01 -9.501296095550060272e-03 -1.141367331147193909e-01 7.645124197006225586e-02 1.199007593095302582e-02 3.254899382591247559e-02 2.356328666210174561e-01 -3.744671493768692017e-02 -1.047321781516075134e-01
-5.792822688817977905e-02 -1.310607790946960449e-01 -2.428358197212219238e-01 -2.433561384677886963e-01 -2.646276913583278656e-02 -1.108961477875709534e-01 4.378917217254638672e-01 3.412926197052001953e-01 -1.906305551528930664e-01 -1.083564087748527527e-01 -9.667897596955299377e-03 3.001969158649444580e-01 1.829056441783905029e-01 1.429993286728858948e-02 -1.711611896753311157e-01 -1.466318368911743164e-01 -1.635453253984451294e-01 -1.089212074875831604e-01 1.336862444877624512e-01 3.309380710124969482e-01 1.315666884183883667e-01 -6.610213220119476318e-02 -9.420022368431091309e-02 1.202893406152725220e-01 -3.404312580823898315e-02 1.093926653265953064e-01 -1.552644819021224976e-01 -5.005547404289245605e-02 -1.595581769943237305e-01 1.667172461748123169e-01 -7.509612292051315308e-02 -8.742200583219528198e-02
8.736006170511245728e-02 -6.335788220167160034e-02 4.208356514573097229e-02 -2.960216999053955078e-02 5.140886828303337097e-02 9.536325931549072266e-02 3.251145482063293457e-01 1.345480680465698242e-01 1.278503984212875366e-01 -3.804233074188232422e-01 1.365375220775604248e-01 1.500742137432098389e-01 1.263686865568161011e-01 -1.309251040220260620e-01 -2.539902925491333008e-01 1.308276355266571045e-01 -7.559348642826080322e-02 8.737815171480178833e-02 -1.029502004384994507e-01 -1.653147637844085693e-01 7.532198727130889893e-02 2.382933795452117920e-01 -1.432635486125946045e-01 -2.066201865673065186e-01 -3.489869460463523865e-02 2.362131178379058838e-01 3.552957996726036072e-02 -2.539829313755035400e-01 -8.532983064651489258e-02 4.251321256160736084e-01 -1.656022518873214722e-01 1.342384815216064453e-01
-1.817760616540908813e-01 2.175263911485671997e-01 2.091641165316104889e-02 -1.363054662942886353e-01 3.906309232115745544e-02 -1.211876273155212402e-01 2.856807708740234375e-01 1.297198981046676636e-01 -3.546898365020751953e-01 -1.105400174856185913e-02 2.407576590776443481e-01 -1.434816699475049973e-02 1.153202950954437256e-01 -3.375241160392761230e-02 -2.388657033443450928e-01 7.660569995641708374e-02 1.003833860158920288e-01 -3.555986285209655762e-01 -9.954692423343658447e-02 -1.207899525761604309e-01 -8.501151949167251587e-02 -1.585031300783157349e-01 -2.089889533817768097e-02 2.190214246511459351e-01 9.658736735582351685e-02 2.061848156154155731e-02 -5.390629172325134277e-02 -1.995952278375625610e-01 7.873141020536422729e-02 2.189363688230514526e-01 4.196136891841888428e-01 -4.401986021548509598e-03
4.545103758573532104e-02 -1.421061903238296509e-01 -2.387830466032028198e-01 -2.268788814544677734e-01 -1.172350272536277771e-01 7.342167198657989502e-02 1.999401301145553589e-01 2.284990996122360229e-01 5.938270315527915955e-02 -1.993569731712341309e-01 3.666079835966229439e-03 -2.561165690422058105e-01 3.714184165000915527e-01 2.012950032949447632e-01 -7.586385309696197510e-02 -1.212935373187065125e-01 1.124703139066696167e-01 -4.253160655498504639e-01 1.779541522264480591e-01 7.693191524595022202e-03 1.271960884332656860e-01 4.958745557814836502e-03 7.181309908628463745e-02 -2.465334236621856689e-01 -6.475376337766647339e-02 6.932829320430755615e-02 -1.360565572977066040e-01 -1.123235300183296204e-01 4.266391694545745850e-02 1.937661767005920410e-01 7.946155965328216553e-02 -2.385204583406448364e-01
1.545522063970565796e-01 -3.317011594772338867e-01 -1.035207137465476990e-01 6.714763492345809937e-02 -1.081133037805557251e-01 1.062245815992355347e-01 5.101814270019531250e-01 -4.581140354275703430e-02 -8.361411094665527344e-02 2.372815757989883423e-01 1.956696659326553345e-01 2.093967795372009277e-02 -1.370010431855916977e-02 -1.886954456567764282e-01 -3.265101909637451172e-01 2.292676456272602081e-02 -2.437715679407119751e-01 -2.383265346288681030e-01 -3.184185922145843506e-02 -5.496868863701820374e-02 2.100656628608703613e-01 -2.671956717967987061e-01 1.859193854033946991e-02 5.825172644108533859e-03 -2.024665027856826782e-01 -4.783198609948158264e-02 -8.528301864862442017e-02 2.952580340206623077e-02 8.590507507324218750e-02 7.793781906366348267e-02 1.264994740486145020e-01 -5.931052565574645996e-02
-1.975931413471698761e-02 -2.598002552986145020e-01 9.194091707468032837e-02 9.645900130271911621e-02 -1.308425515890121460e-01 3.350651923028635792e-06 4.197365939617156982e-01 3.015022277832031250e-01 -1.452951878309249878e-01 -7.287684082984924316e-02 -1.642958521842956543e-01 -1.102330069988965988e-02 1.821226775646209717e-01 -8.631555736064910889e-02 5.388353765010833740e-02 -1.345481574535369873e-01 1.349312998354434967e-02 -1.907672733068466187e-01 9.785740822553634644e-02 3.689886257052421570e-02 -1.563388854265213013e-01 -1.103440597653388977e-01 2.589818835258483887e-01 -7.930559664964675903e-02 -1.869806833565235138e-02 -4.350469708442687988e-01 -1.265528798103332520e-01 1.511428803205490112e-01 1.316919177770614624e-01 1.833821535110473633e-01 2.552345693111419678e-01 1.136189103126525879e-01
-1.004372313618659973e-01 -2.267102301120758057e-01 2.109530381858348846e-03 -2.149730622768402100e-01 -3.328378498554229736e-02 2.100402563810348511e-01 2.319168597459793091e-01 1.716481745243072510e-01 -1.732779890298843384e-01 -3.061826527118682861e-01 1.923345178365707397e-01 -6.669974885880947113e-03 8.336538821458816528e-02 -4.047414660453796387e-01 -1.890129745006561279e-01 6.413888931274414062e-02 -1.514795273542404175e-01 5.317918583750724792e-02 1.070518717169761658e-01 2.230501919984817505e-01 1.934953927993774414e-01 -1.571917831897735596e-01 1.106226518750190735e-01 -1.021966412663459778e-01 -9.777359664440155029e-02 5.394472554326057434e-02 -6.552803516387939453e-02 -5.752374976873397827e-02 2.581812739372253418e-01 2.995320856571197510e-01 1.975886821746826172e-01 7.141769677400588989e-02
1.139183714985847473e-01 1.381375920027494431e-02 -8.518359065055847168e-02 -5.495057255029678345e-02 -2.724797427654266357e-01 8.548532426357269287e-02 3.689140081405639648e-02 3.339516222476959229e-01 -7.486991584300994873e-02 -1.193752586841583252e-01 1.048162132501602173e-01 1.047692522406578064e-01 2.299243658781051636e-01 -2.379283681511878967e-02 -3.437550961971282959e-01 2.799646556377410889e-01 1.967036351561546326e-02 -1.025168746709823608e-01 -2.258945852518081665e-01 1.057349890470504761e-01 -3.335525989532470703e-01 -1.676011830568313599e-01 -1.616775803267955780e-02 -2.390853762626647949e-01 -1.843895018100738525e-01 -1.983841359615325928e-01 6.094930693507194519e-02 -9.793757647275924683e-02 5.495211854577064514e-02 2.345497459173202515e-01 2.104706764221191406e-01 1.773447245359420776e-01
1.185753941535949707e-01 3.196513652801513672e-02 -4.027097299695014954e-02 1.443384736776351929e-01 -1.841751486063003540e-01 -1.074957400560379028e-01 3.227881193161010742e-01 2.003329619765281677e-02 8.664614520967006683e-03 -3.841116726398468018e-01 1.542076170444488525e-01 2.483889609575271606e-01 2.537406980991363525e-01 2.332730963826179504e-02 -1.459263414144515991e-01 4.483712092041969299e-02 -1.597868502140045166e-01 -2.609198391437530518e-01 -2.253034114837646484e-01 -1.406592577695846558e-01 2.691112458705902100e-01 2.248148471117019653e-01 6.078828126192092896e-03 1.030945107340812683e-01 -2.052582055330276489e-01 -2.488916367292404175e-01 -5.877506732940673828e-02 -2.282272838056087494e-02 -7.501036394387483597e-03 1.833157986402511597e-01 -1.018943265080451965e-02 2.268530875444412231e-01
-5.923564732074737549e-02 -1.125216037034988403e-01 -4.874290898442268372e-02 6.644735578447580338e-03 -6.075004488229751587e-02 -1.702557355165481567e-01 1.238459870219230652e-01 3.076937794685363770e-01 -1.914030127227306366e-02 2.788160741329193115e-02 -4.479213804006576538e-02 3.252106308937072754e-01 1.949846744537353516e-01 -3.047629296779632568e-01 -1.202055811882019043e-01 -5.285410583019256592e-02 9.673593938350677490e-02 6.504610925912857056e-02 -9.211099892854690552e-02 -1.321028918027877808e-01 6.343588232994079590e-02 1.373433023691177368e-01 -2.752322852611541748e-01 -4.579818993806838989e-02 -2.804394662380218506e-01 -3.036611974239349365e-01 2.081481814384460449e-01 -2.121312916278839111e-01 -3.628015890717506409e-02 3.771189153194427490e-01 -1.880735307931900024e-01 -5.756912752985954285e-02
1.101611778140068054e-01 2.051133662462234497e-01 1.568232476711273193e-01 1.782753914594650269e-01 1.392621845006942749e-01 1.828621923923492432e-01 3.093031942844390869e-01 8.400955796241760254e-02 -1.432863995432853699e-02 -2.548140287399291992e-02 -5.066670011729001999e-03 1.285913586616516113e-01 2.529369592666625977e-01 7.846354693174362183e-02 9.684507385827600956e-04 -1.741499155759811401e-01 -7.508729398250579834e-02 -2.370751202106475830e-01 8.949959278106689453e-02 -1.770760864019393921e-01 -1.554036140441894531e-02 -8.390440046787261963e-02 -3.347707912325859070e-02 -3.044696748256683350e-01 -1.030303314328193665e-01 -3.339604437351226807e-01 -2.562085092067718506e-01 -2.732247412204742432e-01 -7.928828150033950806e-02 2.236411869525909424e-01 3.056320846080780029e-01 -3.892114013433456421e-02
6.602542847394943237e-02 6.460011750459671021e-02 -8.054987341165542603e-02 -8.659178391098976135e-03 -2.545370161533355713e-01 1.186058074235916138e-01 3.066756129264831543e-01 -1.504837423563003540e-01 -2.907479703426361084e-01 -2.921605296432971954e-02 -2.760587036609649658e-01 -7.956296950578689575e-02 3.831107020378112793e-01 -3.748262673616409302e-02 -3.832358717918395996e-01 -1.296019554138183594e-01 -2.152108252048492432e-01 -2.692039310932159424e-01 -1.271281242370605469e-01 -1.097118034958839417e-01 1.696806252002716064e-01 5.641477927565574646e-02 -3.651162981986999512e-02 8.664344251155853271e-02 2.508093044161796570e-02 7.972899824380874634e-02 -8.312156796455383301e-02 -3.755608573555946350e-03 7.792732119560241699e-02 2.299703955650329590e-01 -1.967773139476776123e-01 -1.009564027190208435e-01
-1.594605594873428345e-01 -1.097414419054985046e-01 -1.079270467162132263e-01 9.326604008674621582e-02 -1.090966239571571350e-01 -3.114546239376068115e-01 3.150719404220581055e-01 3.107836842536926270e-01 -1.032743081450462341e-01 -1.636011898517608643e-01 1.399608105421066284e-01 -4.122406989336013794e-02 3.010040223598480225e-01 1.255782991647720337e-01 -9.551530331373214722e-02 -1.769391596317291260e-01 2.639181613922119141e-01 -2.781916856765747070e-01 2.595636621117591858e-02 -5.907709151506423950e-02 -6.112151220440864563e-02 -1.631880551576614380e-01 1.164147183299064636e-01 -7.055082917213439941e-02 1.881428360939025879e-01 -4.919527471065521240e-02 8.091951161623001099e-02 2.806447446346282959e-01 2.208425998687744141e-01 1.898235231637954712e-01 1.523718833923339844e-01 2.537914738059043884e-02
1.276623308658599854e-01 -7.090567052364349365e-02 -1.705373674631118774e-01 2.193784117698669434e-01 -1.950841993093490601e-01 3.073270060122013092e-02 4.490701854228973389e-01 8.390386402606964111e-02 -1.579080224037170410e-01 -6.283996999263763428e-02 1.165826097130775452e-01 2.154268920421600342e-01 3.734983503818511963e-01 -3.282076120376586914e-01 -4.549648985266685486e-02 9.967688471078872681e-02 1.620019376277923584e-01 1.399463787674903870e-02 4.839209094643592834e-02 -6.697972863912582397e-02 -1.362483799457550049e-01 -1.687821000814437866e-01 -1.988936066627502441e-01 1.593470871448516846e-01 5.230935290455818176e-02 -2.164466828107833862e-01 -8.078943938016891479e-02 1.315156817436218262e-01 1.326887011528015137e-01 2.056913524866104126e-01 1.641733497381210327e-01 -1.006008964031934738e-02
-1.527179777622222900e-01 -1.759852319955825806e-01 2.327661216259002686e-02 -1.482868641614913940e-01 -1.470897048711776733e-01 -3.549814457073807716e-03 4.692270457744598389e-01 5.727936699986457825e-02 1.250954717397689819e-01 -6.918923556804656982e-02 2.297674864530563354e-01 6.406344473361968994e-02 1.953060626983642578e-01 -7.299007475376129150e-02 -2.683023512363433838e-01 1.549810171127319336e-01 -1.467697024345397949e-01 1.217583846300840378e-02 -3.594425618648529053e-01 1.885672844946384430e-02 1.070557087659835815e-01 -1.535992324352264404e-02 -1.758892089128494263e-01 -4.845445230603218079e-02 -2.455960260704159737e-03 -4.708357900381088257e-02 1.299241632223129272e-01 2.352363429963588715e-02 -2.048932015895843506e-01 3.876836001873016357e-01 -1.899350881576538086e-01 1.304792612791061401e-01
-2.934425771236419678e-01 -1.235947459936141968e-01 1.466263458132743835e-02 2.234719246625900269e-01 -2.990296781063079834e-01 4.672834649682044983e-03 9.879980236291885376e-02 1.209462508559226990e-01 1.645867899060249329e-02 -3.814880251884460449e-01 1.720198988914489746e-01 1.408550888299942017e-01 8.259186521172523499e-03 8.442850410938262939e-02 -2.456715852022171021e-01 2.254654467105865479e-02 -1.316109895706176758e-01 -2.080507278442382812e-01 -5.745297297835350037e-02 2.015462145209312439e-02 2.638127207756042480e-01 -5.681743472814559937e-02 -2.158480435609817505e-01 2.065309286117553711e-01 -2.004635781049728394e-01 -2.446699142456054688e-01 -2.298460155725479126e-02 -2.054064273834228516e-01 4.992198571562767029e-02 1.406850665807723999e-01 2.503805160522460938e-01 -1.311809271574020386e-01
3.115846216678619385e-02 -3.494138717651367188e-01 4.673145338892936707e-02 -4.146991670131683350e-02 -1.077722292393445969e-02 4.231327027082443237e-02 1.872169077396392822e-01 5.135794356465339661e-02 -2.842415869235992432e-01 -1.237880215048789978e-01 -1.874824287369847298e-03 1.476781070232391357e-01 4.431904852390289307e-01 -6.070545315742492676e-02 -2.254288494586944580e-01 1.395131498575210571e-01 6.123958528041839600e-02 -3.123415168374776840e-03 -8.984932303428649902e-02 -7.626801263540983200e-03 1.022253707051277161e-01 -1.512251980602741241e-02 -7.172836363315582275e-02 -9.451846033334732056e-02 3.177765756845474243e-02 -1.094113364815711975e-01 4.673579037189483643e-01 -8.936817198991775513e-02 -7.156798988580703735e-02 3.744228780269622803e-01 -9.282121807336807251e-02 -1.231154203414916992e-01
1.757952757179737091e-02 -1.156689524650573730e-01 2.870355844497680664e-01 -1.597875356674194336e-01 -1.593714058399200439e-01 -9.565847367048263550e-02 1.838518977165222168e-01 2.148388922214508057e-01 -1.194854453206062317e-01 -3.203214406967163086e-01 -2.304002270102500916e-02 1.357638686895370483e-01 2.181608229875564575e-01 -1.137941628694534302e-01 -1.470767557621002197e-01 2.563204765319824219e-01 1.277013421058654785e-01 -1.847725659608840942e-01 -1.742227524518966675e-01 1.269066184759140015e-01 1.824105679988861084e-01 2.090359292924404144e-02 5.597616080194711685e-03 -9.948518872261047363e-02 1.267863661050796509e-01 -8.302984386682510376e-02 3.790617585182189941e-01 -5.808222666382789612e-02 -9.130559861660003662e-03 3.974232971668243408e-01 -1.068563684821128845e-01 -1.180114690214395523e-02
-1.423182189464569092e-01 -6.810083985328674316e-02 -1.694539189338684082e-01 -1.075723543763160706e-01 1.353055089712142944e-01 9.338852018117904663e-02 2.512046396732330322e-01 1.085412725806236267e-01 -2.151369899511337280e-01 -2.338430881500244141e-01 2.201035916805267334e-01 1.223696172237396240e-01 8.787050843238830566e-02 2.622383832931518555e-01 5.500660836696624756e-02 1.666561663150787354e-01 -1.771968975663185120e-02 -1.944539546966552734e-01 -2.197201997041702271e-01 -3.394361957907676697e-02 -5.939764901995658875e-02 1.528126373887062073e-02 -2.038941234350204468e-01 -5.575138702988624573e-02 1.517298966646194458e-01 -2.785582244396209717e-01 1.148281022906303406e-01 -4.929524660110473633e-01 -4.972930252552032471e-02 2.267222404479980469e-01 2.065073885023593903e-02 -1.188529804348945618e-01
-2.264008373022079468e-01 -4.743378236889839172e-02 -2.229771316051483154e-01 -1.702949106693267822e-01 -6.081852316856384277e-02 -3.580756857991218567e-02 4.345196187496185303e-01 -5.301862210035324097e-02 -1.345274895429611206e-01 4.029207676649093628e-02 1.736134141683578491e-01 -1.085119843482971191e-01 4.283016622066497803e-01 1.915794014930725098e-01 -2.954116165637969971e-01 4.305720701813697815e-02 7.351896911859512329e-02 -1.015804186463356018e-01 -1.343099772930145264e-01 3.370566666126251221e-02 1.833855956792831421e-01 -2.609121203422546387e-01 -4.031005874276161194e-02 5.308349430561065674e-02 -3.790893778204917908e-02 1.370103508234024048e-01 8.511938154697418213e-02 1.020326986908912659e-01 6.211492046713829041e-02 2.925316393375396729e-01 -1.653444766998291016e-01 -6.772014498710632324e-02
4.534718021750450134e-02 -3.085841834545135498e-01 2.510464191436767578e-01 4.221381992101669312e-02 -6.030194088816642761e-02 2.069171965122222900e-01 5.261051654815673828e-01 1.734870076179504395e-01 -1.124451160430908203e-01 -1.055730413645505905e-02 -4.629922285676002502e-02 1.314821690320968628e-01 1.871959120035171509e-01 1.670669913291931152e-01 2.537376619875431061e-02 -2.709121704101562500e-01 -2.249979078769683838e-01 -1.358724087476730347e-01 1.135103702545166016e-01 -5.157626047730445862e-02 -1.803354173898696899e-01 -1.141893342137336731e-01 1.891109198331832886e-01 5.252992361783981323e-02 1.040304172784090042e-02 -1.409404575824737549e-01 1.804676204919815063e-01 -3.177434951066970825e-02 -2.791167609393596649e-02 2.169411033391952515e-01 2.097153663635253906e-01 3.625027462840080261e-02
-1.179883629083633423e-01 1.298048347234725952e-01 -1.096713840961456299e-01 6.760831177234649658e-02 -1.215792000293731689e-01 1.160584986209869385e-01 2.525997757911682129e-01 1.054435968399047852e-01 -4.642724618315696716e-02 -2.067856937646865845e-01 -2.889816761016845703e-01 1.053889468312263489e-01 1.832136213779449463e-01 -2.555949389934539795e-01 -1.035013422369956970e-01 -4.828010499477386475e-02 -1.539707649499177933e-02 -4.660680890083312988e-01 -1.102296561002731323e-01 -2.539103329181671143e-01 -1.723715960979461670e-01 -1.107290089130401611e-01 -1.299506053328514099e-02 1.916913092136383057e-01 9.481645375490188599e-02 -1.467714160680770874e-01 -1.405550986528396606e-01 -1.388669759035110474e-01 1.022909134626388550e-01 2.216462939977645874e-01 3.078566789627075195e-01 3.284896910190582275e-02
1.385998725891113281e-01 -2.182461023330688477e-01 1.528174336999654770e-02 -1.980043798685073853e-01 -3.534965515136718750e-01 1.587914228439331055e-01 1.296339333057403564e-01 3.128302395343780518e-01 -1.227163672447204590e-01 -1.132548749446868896e-01 1.607933044433593750e-01 4.319343715906143188e-03 3.595823049545288086e-01 -4.976188018918037415e-02 -1.531244665384292603e-01 2.244400531053543091e-01 4.324840381741523743e-02 -3.930294513702392578e-02 -3.537394106388092041e-02 1.364988237619400024e-01 -7.982335239648818970e-02 -2.982297539710998535e-02 9.849981963634490967e-02 -1.581720262765884399e-01 -3.079503774642944336e-01 -2.827408015727996826e-01 3.211078047752380371e-02 -1.449266076087951660e-01 -8.549077808856964111e-02 3.057181835174560547e-02 1.979988664388656616e-01 -2.449171990156173706e-01
-7.013625651597976685e-02 1.284548491239547729e-01 -5.424667894840240479e-02 -1.171036437153816223e-01 -1.470915973186492920e-01 6.041241064667701721e-02 3.224326372146606445e-01 1.134994477033615112e-01 2.758081629872322083e-02 -8.949973434209823608e-02 5.407828092575073242e-02 6.626511458307504654e-03 2.574080824851989746e-01 -9.595182538032531738e-02 -5.775232240557670593e-02 1.190530210733413696e-01 2.510474622249603271e-01 -5.339450761675834656e-02 2.782924473285675049e-02 -1.232705637812614441e-01 1.720716208219528198e-01 6.024366710335016251e-03 7.470552623271942139e-02 1.363168358802795410e-01 1.113797277212142944e-01 -1.500186026096343994e-01 1.269641369581222534e-01 -6.407807767391204834e-02 3.759671747684478760e-01 3.124367594718933105e-01 3.836437165737152100e-01 3.716698288917541504e-01
2.210525609552860260e-02 -2.460939586162567139e-01 9.446295350790023804e-02 -1.927266567945480347e-01 8.877810835838317871e-02 3.707486391067504883e-02 3.096626698970794678e-01 -3.126961737871170044e-02 1.490153223276138306e-01 6.775589287281036377e-02 5.183925107121467590e-02 8.103973418474197388e-02 1.117420718073844910e-01 -1.330255568027496338e-01 -3.724270462989807129e-01 -1.503376513719558716e-01 -6.460716575384140015e-02 -1.019579619169235229e-01 -2.478699684143066406e-01 -5.688329041004180908e-02 -1.428626179695129395e-01 -2.524679601192474365e-01 2.376802861690521240e-01 -7.886431366205215454e-02 1.355343163013458252e-01 -2.411035299301147461e-01 -2.095445841550827026e-01 -6.116807460784912109e-03 1.587483137845993042e-01 3.743068873882293701e-01 1.899735778570175171e-01 -1.061669737100601196e-01
2.147476673126220703e-01 -1.077655926346778870e-01 -1.664854288101196289e-01 -5.324235651642084122e-03 -8.876913785934448242e-02 -6.784570962190628052e-02 3.652335703372955322e-01 1.140438318252563477e-01 -6.652127951383590698e-02 -2.065992504358291626e-01 2.142467498779296875e-01 2.384936809539794922e-01 1.429247856140136719e-01 -2.508456110954284668e-01 -1.396494805812835693e-01 5.608770996332168579e-02 -1.768660247325897217e-01 -4.829408973455429077e-02 -6.623451411724090576e-02 5.491719022393226624e-02 1.348173767328262329e-01 1.068527996540069580e-01 -1.993227601051330566e-01 -1.361272782087326050e-01 -5.039060115814208984e-01 -2.330718189477920532e-01 1.496623158454895020e-01 -3.674687445163726807e-02 -1.123542562127113342e-01 9.165570139884948730e-02 -3.856246918439865112e-02 1.279747635126113892e-01
-2.632360160350799561e-01 -1.628228127956390381e-01 -1.003456190228462219e-01 -1.369801163673400879e-01 -1.521457433700561523e-01 1.398931294679641724e-01 4.971254467964172363e-01 2.176142036914825439e-01 1.206201612949371338e-01 3.925725445151329041e-02 1.580483466386795044e-01 1.600680053234100342e-01 3.580909371376037598e-01 -1.630116403102874756e-01 -6.903329491615295410e-02 -1.554950326681137085e-01 -1.072384491562843323e-01 -1.751530617475509644e-01 -2.845874726772308350e-01 1.069325283169746399e-01 -5.577737838029861450e-02 -1.018148101866245270e-02 -4.065093025565147400e-02 -1.241560503840446472e-01 1.173306554555892944e-01 -3.112943610176444054e-03 -9.078346192836761475e-02 1.299009472131729126e-01 2.868225574493408203e-01 5.337901040911674500e-02 8.249139040708541870e-02 4.492501914501190186e-02
-5.570315569639205933e-02 4.064473882317543030e-02 -2.078258842229843140e-01 1.325463056564331055e-01 -1.883855909109115601e-01 -9.007367491722106934e-02 4.759121313691139221e-02 2.593518495559692383e-01 -8.140306919813156128e-02 -3.156096637248992920e-01 3.709981143474578857e-01 1.945953816175460815e-01 2.792010903358459473e-01 -1.162978932261466980e-01 -3.230595588684082031e-02 -9.261520951986312866e-02 -1.446718573570251465e-01 -5.258432775735855103e-02 -1.920589208602905273e-01 -1.106904074549674988e-02 2.016348838806152344e-01 -1.270474940538406372e-01 -5.476418510079383850e-02 1.592163369059562683e-02 2.417348772287368774e-01 -1.891154795885086060e-01 -2.396481335163116455e-01 -2.291098833084106445e-01 -1.427910476922988892e-01 2.717483937740325928e-01 1.391569823026657104e-01 5.747643765062093735e-03
-1.751313507556915283e-01 1.844741255044937134e-01 2.221919409930706024e-02 -2.008039057254791260e-01 -1.451724618673324585e-01 5.938414484262466431e-02 3.746379315853118896e-01 8.295462280511856079e-02 -2.120523452758789062e-01 -1.136455610394477844e-01 -2.524171471595764160e-01 1.862998902797698975e-01 3.928478956222534180e-01 -1.120079681277275085e-01 -3.449210271355696023e-05 1.397379189729690552e-01 -1.020653098821640015e-01 3.373905271291732788e-02 1.380398720502853394e-01 -5.605735816061496735e-03 -2.289111018180847168e-01 -2.127861827611923218e-01 -1.032060682773590088e-01 -3.345056995749473572e-02 -2.235266417264938354e-01 -7.556642405688762665e-03 -1.634645611047744751e-01 -3.498000502586364746e-01 1.481070816516876221e-01 6.879951059818267822e-02 1.136679723858833313e-01 3.402955085039138794e-02
-1.682626754045486450e-01 7.409808039665222168e-02 2.619101852178573608e-02 2.257387638092041016e-01 -4.764802753925323486e-02 2.275317758321762085e-01 6.739947944879531860e-02 -3.729886189103126526e-02 1.193720325827598572e-01 -2.757891416549682617e-01 6.659334897994995117e-02 -9.433624893426895142e-02 3.754547536373138428e-01 1.045803949236869812e-01 -3.739622831344604492e-01 2.458547800779342651e-02 9.723900258541107178e-02 -1.575088351964950562e-01 -1.722188591957092285e-01 -5.840015411376953125e-02 2.441699802875518799e-01 -3.014916554093360901e-02 -1.458804607391357422e-01 5.977568030357360840e-02 1.112462207674980164e-02 -2.590851485729217529e-01 9.016483277082443237e-02 2.706947922706604004e-02 1.516410857439041138e-01 2.597656250000000000e-01 1.746945381164550781e-01 -3.297879695892333984e-01
-3.129729628562927246e-02 -2.907949984073638916e-01 1.015819385647773743e-01 6.874772906303405762e-02 9.040415287017822266e-02 -6.776481121778488159e-02 2.857935130596160889e-01 1.592441499233245850e-01 -1.852307170629501343e-01 -1.107272803783416748e-01 -9.159621596336364746e-02 1.515609025955200195e-01 5.028151869773864746e-01 -3.355229273438453674e-02 -3.471050858497619629e-01 4.817588999867439270e-02 -9.076336771249771118e-02 6.118750944733619690e-02 -1.267767045646905899e-02 -1.676409877836704254e-02 5.510168522596359253e-02 5.612149089574813843e-02 -1.752120852470397949e-01 -1.083777323365211487e-01 9.284509718418121338e-02 -1.229321882128715515e-01 2.834958434104919434e-01 -1.218321770429611206e-01 -9.306884557008743286e-02 2.646236121654510498e-01 -1.953266859054565430e-01 -1.675973981618881226e-01
-1.301228553056716919e-01 -9.870996326208114624e-02 9.710025973618030548e-03 -1.639007925987243652e-01 1.590672880411148071e-02 -1.709645688533782959e-01 6.507971137762069702e-02 2.137285172939300537e-01 6.615272164344787598e-02 -2.537735998630523682e-01 2.994575500488281250e-01 1.323580145835876465e-01 2.670483887195587158e-01 1.203545182943344116e-01 -1.931596994400024414e-01 4.820531234145164490e-02 -1.641951352357864380e-01 2.080767787992954254e-02 -1.497063189744949341e-01 1.811562031507492065e-01 4.853402078151702881e-02 -2.197224088013172150e-02 -2.950429618358612061e-01 -5.380845814943313599e-02 1.060771420598030090e-01 -4.021688699722290039e-01 -1.057903468608856201e-01 -1.543209254741668701e-01 4.222313314676284790e-02 3.970904350280761719e-01 -6.463205441832542419e-03 1.505107581615447998e-01
-5.133837461471557617e-02 6.311460584402084351e-02 2.380919307470321655e-01 -2.186203151941299438e-01 1.213048547506332397e-01 8.096142113208770752e-02 5.054263472557067871e-01 2.588571906089782715e-01 -1.470134854316711426e-01 -2.113088071346282959e-01 -6.805910263210535049e-03 5.130095407366752625e-02 -3.748019412159919739e-02 -2.578007280826568604e-01 -3.380795121192932129e-01 -4.624809324741363525e-02 2.182662719860672951e-03 -2.003618478775024414e-01 -6.126769259572029114e-02 -4.945680033415555954e-03 -6.915992498397827148e-02 -1.843804568052291870e-01 -1.427749693393707275e-01 -5.339407175779342651e-02 2.863688953220844269e-02 -1.210584491491317749e-01 -2.089380472898483276e-01 2.572564780712127686e-01 -8.588325232267379761e-02 1.071866452693939209e-01 2.042547762393951416e-01 -9.051149711012840271e-03
-1.338263042271137238e-02 2.024973183870315552e-02 -1.750445179641246796e-02 -1.225897222757339478e-01 1.223512645810842514e-02 -4.878054931759834290e-02 3.804481029510498047e-01 2.615413367748260498e-01 3.628522530198097229e-02 -2.285236716270446777e-01 2.305944683030247688e-03 -2.739929258823394775e-01 3.179887235164642334e-01 3.358518704771995544e-02 -1.397754698991775513e-01 -2.507868409156799316e-01 1.212481707334518433e-01 -1.382628530263900757e-01 -5.769686773419380188e-02 -2.035420835018157959e-01 -1.668680757284164429e-01 -1.867683380842208862e-01 -6.925968825817108154e-02 -1.039259880781173706e-01 -3.588498234748840332e-01 -5.492220167070627213e-03 -1.780596673488616943e-01 3.314918279647827148e-02 4.924982786178588867e-02 1.657465547323226929e-01 1.520490348339080811e-01 2.891096770763397217e-01
1.439564675092697144e-01 1.260691285133361816e-01 -5.893580242991447449e-02 -4.709141328930854797e-02 -2.071565687656402588e-01 2.046188861131668091e-01 1.835470795631408691e-01 2.284092456102371216e-01 -7.180830091238021851e-02 -1.725700646638870239e-01 -1.322391033172607422e-01 2.068224996328353882e-01 1.628494262695312500e-01 2.281650751829147339e-01 -1.902198046445846558e-01 -6.250231061130762100e-03 -1.046895161271095276e-01 7.370551675558090210e-02 -1.636072248220443726e-01 -1.125268787145614624e-01 -1.868246495723724365e-01 -2.832405865192413330e-01 1.712733209133148193e-01 -2.895360291004180908e-01 1.719181090593338013e-01 -3.067912161350250244e-01 1.817427109926939011e-04 -1.966909468173980713e-01 -2.512309700250625610e-02 3.246056735515594482e-01 1.555382311344146729e-01 -1.936669461429119110e-02
-1.285663098096847534e-01 -4.507668018341064453e-01 6.649593263864517212e-02 -1.942012459039688110e-01 -1.950338333845138550e-01 6.416653841733932495e-02 2.555101215839385986e-01 3.591253235936164856e-02 -7.228714972734451294e-02 -1.948697715997695923e-01 1.069712638854980469e-01 -6.567599251866340637e-03 1.853801123797893524e-02 -2.074374258518218994e-01 -2.685268819332122803e-01 -2.304738461971282959e-01 2.087317109107971191e-01 -5.340484902262687683e-02 -1.139622032642364502e-01 -5.668283998966217041e-02 -1.468775272369384766e-01 -2.548651397228240967e-01 -2.303656190633773804e-02 1.167226806282997131e-01 -1.383051276206970215e-01 -8.388279378414154053e-02 1.566807180643081665e-01 -2.299574948847293854e-02 2.177488207817077637e-01 1.552057862281799316e-01 3.395415544509887695e-01 -6.920627504587173462e-02
7.542456686496734619e-02 -1.364614814519882202e-01 -9.523212909698486328e-02 -1.692179739475250244e-01 1.137168183922767639e-01 -1.275178641080856323e-01 6.817556023597717285e-01 -3.224855661392211914e-02 -2.785471640527248383e-02 -2.518124878406524658e-01 -1.525125373154878616e-02 -7.016121526248753071e-04 2.728210985660552979e-01 -9.787067025899887085e-02 -2.868743240833282471e-01 -3.956272080540657043e-02 -5.338413640856742859e-02 1.308975368738174438e-01 1.459274291992187500e-01 3.034708835184574127e-02 1.049798578023910522e-01 1.362310647964477539e-01 5.610232427716255188e-02 1.609440310858190060e-03 4.033123329281806946e-02 1.280793268233537674e-02 -1.548790037631988525e-01 2.016021162271499634e-01 7.734964787960052490e-02 5.619836971163749695e-02 5.120048671960830688e-02 -2.399126291275024414e-01
-5.112618952989578247e-02 -1.299806982278823853e-01 -5.469743534922599792e-02 -1.000519618391990662e-01 -1.922892183065414429e-01 -5.911354348063468933e-02 5.578187108039855957e-01 2.062830179929733276e-01 -4.471159577369689941e-01 -3.178405165672302246e-01 -1.652947962284088135e-01 -1.054025366902351379e-01 1.424901634454727173e-01 1.081660506315529346e-03 -1.805210262537002563e-01 -1.617985367774963379e-01 7.234884798526763916e-02 -2.287255227565765381e-02 -5.536153167486190796e-02 -2.530656754970550537e-02 1.082647368311882019e-01 2.146014124155044556e-01 -9.690814465284347534e-02 6.128200516104698181e-02 6.428389996290206909e-02 -1.036613136529922485e-01 4.594511538743972778e-02 -5.932141467928886414e-02 -3.276237100362777710e-02 -1.467332094907760620e-01 1.528587937355041504e-01 -8.946543186902999878e-02
-1.074762865900993347e-01 -3.155745267868041992e-01 2.481503784656524658e-01 -2.742831408977508545e-01 -2.059103846549987793e-01 -6.831165403127670288e-02 3.986083865165710449e-01 1.802182346582412720e-01 -3.126188367605209351e-02 -2.605676054954528809e-01 -5.995093658566474915e-02 7.006909698247909546e-02 1.279119402170181274e-01 -1.575936079025268555e-01 -2.991745434701442719e-02 -8.645639568567276001e-02 -1.870917379856109619e-01 -2.681872248649597168e-01 -8.217623084783554077e-02 -4.152647256851196289e-01 3.959286212921142578e-02 5.248833075165748596e-02 3.313094750046730042e-02 -4.345153644680976868e-02 -1.606040447950363159e-01 -1.041438523679971695e-02 -9.192196279764175415e-02 2.366419136524200439e-02 -2.516989968717098236e-02 -8.580175042152404785e-02 2.096458375453948975e-01 7.989359647035598755e-02
2.675662636756896973e-01 2.056047469377517700e-01 1.295049190521240234e-01 -5.851169675588607788e-02 -1.467893719673156738e-01 1.559598743915557861e-01 3.317760527133941650e-01 7.344972342252731323e-02 -8.394886553287506104e-02 -1.977088749408721924e-01 1.619531959295272827e-01 3.208323419094085693e-01 6.499625742435455322e-02 8.544133603572845459e-02 -4.246692657470703125e-01 2.446077018976211548e-01 -2.682329155504703522e-02 -3.688861802220344543e-02 -1.312194615602493286e-01 1.154892612248659134e-02 1.105952356010675430e-02 3.447929630056023598e-03 -1.008394807577133179e-01 7.634811848402023315e-02 6.719708442687988281e-02 -2.936749458312988281e-01 2.985339378938078880e-03 1.376816350966691971e-02 2.233626097440719604e-01 2.542082369327545166e-01 -1.905834525823593140e-01 -1.553626451641321182e-02
4.532046616077423096e-02 7.106472551822662354e-02 -1.598680019378662109e-01 2.010634988546371460e-01 -1.761592626571655273e-01 2.094912678003311157e-01 2.602259516716003418e-01 1.480198279023170471e-02 -3.048733435571193695e-02 -3.267403841018676758e-01 -6.884779781103134155e-02 -1.220170557498931885e-01 4.142515659332275391e-01 -3.468401134014129639e-01 -2.334379851818084717e-01 1.226572021842002869e-01 1.590306162834167480e-01 7.701478898525238037e-02 -4.203695803880691528e-02 7.235878705978393555e-02 7.610797137022018433e-02 -1.119815260171890259e-01 2.230697777122259140e-03 1.042468771338462830e-01 -5.207730829715728760e-02 3.775747865438461304e-02 -2.262100875377655029e-01 -1.775332540273666382e-01 2.189318090677261353e-01 2.096459120512008667e-01 2.184328287839889526e-01 -3.803926706314086914e-02
-1.926158070564270020e-01 -2.503512501716613770e-01 3.185983300209045410e-01 -2.140223383903503418e-01 2.864538319408893585e-02 2.306112796068191528e-01 3.181505203247070312e-01 3.326483964920043945e-01 8.663159608840942383e-02 -1.417193710803985596e-01 1.592622101306915283e-01 4.706091433763504028e-02 1.570220291614532471e-01 3.427613526582717896e-02 -1.026075035333633423e-01 1.298274546861648560e-01 -1.293088942766189575e-01 -1.823201477527618408e-01 -1.743011623620986938e-01 -2.168636471033096313e-01 -1.696456670761108398e-01 -7.633864879608154297e-02 -8.859779685735702515e-02 9.612775593996047974e-02 1.130175217986106873e-01 -1.702581159770488739e-02 -1.431201994419097900e-01 7.638069987297058105e-02 1.281905919313430786e-01 2.572062611579895020e-01 -6.615859270095825195e-02 -2.706265449523925781e-01
-3.834524378180503845e-02 -1.121394261717796326e-01 1.403464376926422119e-01 -1.035088151693344116e-01 2.539753913879394531e-01 1.408099569380283356e-02 4.747518599033355713e-01 2.232650667428970337e-01 -2.943201065063476562e-01 -1.199045553803443909e-01 -1.520306020975112915e-01 -4.243997484445571899e-02 1.847396790981292725e-01 4.663866013288497925e-02 -1.901983320713043213e-01 -7.053299993276596069e-02 9.715095162391662598e-02 -1.102918386459350586e-02 -1.611796915531158447e-01 -1.062252074480056763e-01 2.457142174243927002e-01 -4.120521247386932373e-02 1.326769590377807617e-01 -1.512243598699569702e-01 2.305105030536651611e-01 -2.366337627172470093e-01 -1.178118214011192322e-01 -1.803973019123077393e-01 9.765150025486946106e-03 2.294836789369583130e-01 -2.245465815067291260e-01 -6.429758667945861816e-02
-2.014956325292587280e-01 -9.548202902078628540e-02 6.094825640320777893e-02 8.976986259222030640e-02 -1.484581381082534790e-01 5.410073572420515120e-05 1.642577946186065674e-01 2.019912004470825195e-01 1.137249097228050232e-01 -3.385835587978363037e-01 1.806369982659816742e-02 2.839259207248687744e-01 3.123088926076889038e-02 -7.048889249563217163e-02 -1.270238459110260010e-01 1.525306105613708496e-01 -3.663942813873291016e-01 -2.912158966064453125e-01 1.563592255115509033e-01 -2.514627575874328613e-01 1.965831816196441650e-01 1.013840828090906143e-02 -9.646054357290267944e-02 -1.431117653846740723e-01 -1.310517787933349609e-01 -2.252008914947509766e-01 -6.944280862808227539e-02 -1.058528944849967957e-01 3.382102549076080322e-01 4.148842394351959229e-02 1.302012652158737183e-01 -5.087010189890861511e-02
-2.217769473791122437e-01 -2.717725634574890137e-01 4.309931397438049316e-02 -2.005997747182846069e-01 -8.405189216136932373e-02 7.960084825754165649e-02 1.178028509020805359e-01 2.139740586280822754e-01 3.261159406974911690e-03 -1.771290451288223267e-01 -5.537384003400802612e-02 2.936122417449951172e-01 2.309366911649703979e-01 -2.062650769948959351e-01 1.944685727357864380e-01 -3.173349499702453613e-01 -1.230926811695098877e-01 1.013322733342647552e-02 -5.402225255966186523e-02 -1.369434036314487457e-02 1.626847088336944580e-01 -8.989403396844863892e-02 -5.637618899345397949e-02 -6.874866783618927002e-02 4.826701059937477112e-02 -1.612556725740432739e-02 -1.004347726702690125e-01 6.511103361845016479e-02 -5.351304542273283005e-03 5.599309802055358887e-01 1.114721521735191345e-01 -5.505543574690818787e-02
1.071156635880470276e-01 -2.396602183580398560e-01 1.541475951671600342e-01 -1.158332526683807373e-01 -3.190701901912689209e-01 -1.824499517679214478e-01 3.778843879699707031e-01 1.614858359098434448e-01 -2.268233448266983032e-01 -9.129644185304641724e-02 3.734773769974708557e-02 1.555263102054595947e-01 1.285018865019083023e-02 2.000678181648254395e-01 -2.184235751628875732e-01 -1.717170774936676025e-01 1.665000766515731812e-01 -3.863785564899444580e-01 1.075018197298049927e-01 1.698288768529891968e-01 -1.831233501434326172e-01 -1.624897122383117676e-02 -6.128351762890815735e-02 4.984440281987190247e-02 -2.299329489469528198e-01 -2.378268539905548096e-02 1.012710034847259521e-01 -1.842313706874847412e-01 -2.830675430595874786e-02 1.670831739902496338e-01 1.817814074456691742e-02 -5.531596392393112183e-02
1.895715743303298950e-01 -1.965941488742828369e-01 -2.361476123332977295e-01 7.537259161472320557e-02 1.077870950102806091e-01 6.082452461123466492e-02 3.983730673789978027e-01 1.108862981200218201e-01 -1.918255984783172607e-01 -3.663738071918487549e-01 1.223618760704994202e-01 5.640870705246925354e-02 2.106233686208724976e-01 -2.122910618782043457e-01 -1.202184930443763733e-01 -6.026579067111015320e-02 9.681699424982070923e-02 2.776819169521331787e-01 2.735140919685363770e-02 -2.858060002326965332e-01 1.261797845363616943e-01 -1.135268211364746094e-01 1.264123897999525070e-02 7.190997153520584106e-02 -6.283219903707504272e-02 -2.281138002872467041e-01 -7.507191598415374756e-02 7.250996679067611694e-02 1.950283199548721313e-01 -8.790295571088790894e-03 -1.088030859827995300e-01 -2.471305578947067261e-01
1.448235213756561279e-01 2.708666399121284485e-02 4.310712590813636780e-02 9.306594729423522949e-02 4.458168521523475647e-02 2.290649712085723877e-01 9.345305711030960083e-02 1.208662465214729309e-01 -1.288858205080032349e-01 -2.802806496620178223e-01 6.802987307310104370e-02 6.702215969562530518e-02 2.027989774942398071e-01 6.249543279409408569e-02 1.258859485387802124e-01 -2.523377835750579834e-01 9.052651375532150269e-02 4.455368220806121826e-02 2.008122764527797699e-02 4.629543423652648926e-02 2.132703214883804321e-01 -8.483283221721649170e-02 -1.503045856952667236e-01 -1.519106775522232056e-01 6.291478127241134644e-02 -2.965787649154663086e-01 1.631331443786621094e-01 -2.138942629098892212e-01 1.948419958353042603e-01 2.114200294017791748e-01 5.261358618736267090e-01 -1.621481478214263916e-01
-9.619788825511932373e-02 -2.165605425834655762e-01 -1.261404016986489296e-03 -7.520497590303421021e-02 4.319364950060844421e-02 4.485140144824981689e-01 3.405814468860626221e-01 -9.598456323146820068e-02 1.094323992729187012e-01 -1.678430438041687012e-01 -5.173583701252937317e-02 1.423140317201614380e-01 2.263212651014328003e-01 -2.782284915447235107e-01 -1.863916516304016113e-01 -1.998683363199234009e-01 1.485840678215026855e-01 -3.985348623245954514e-03 -1.387367844581604004e-01 -2.009820491075515747e-01 -3.255992755293846130e-02 -6.209761276841163635e-02 2.119560725986957550e-02 1.512721925973892212e-01 -9.107184410095214844e-02 -1.954672858119010925e-02 5.429501831531524658e-02 3.934363648295402527e-02 -1.060215905308723450e-01 3.055393397808074951e-01 1.647996753454208374e-01 2.977302968502044678e-01
1.495760679244995117e-01 -1.410909891128540039e-01 2.625202238559722900e-01 -7.139469496905803680e-03 -1.050913780927658081e-01 -4.120320081710815430e-02 2.023167759180068970e-01 1.102362126111984253e-01 -1.035716459155082703e-01 -3.825106918811798096e-01 7.249900227179750800e-05 5.459973216056823730e-02 2.820316553115844727e-01 -2.410838901996612549e-01 -2.429179102182388306e-01 6.346613913774490356e-02 -7.425510324537754059e-03 7.472416013479232788e-02 -9.895552694797515869e-02 -1.388942003250122070e-01 7.853706926107406616e-02 8.512051403522491455e-02 3.831922262907028198e-02 -3.379693627357482910e-01 3.923994023352861404e-03 6.771980226039886475e-02 2.899325489997863770e-01 -1.256905794143676758e-01 -8.137623220682144165e-02 4.094813168048858643e-01 -1.377302408218383789e-01 2.546556293964385986e-02
4.650858230888843536e-03 -1.040856912732124329e-02 -2.329900488257408142e-02 -8.111296594142913818e-02 -1.349257230758666992e-01 -1.310466676950454712e-01 3.096496164798736572e-01 -5.496665835380554199e-02 -1.513185054063796997e-01 -1.982493102550506592e-01 1.034836247563362122e-01 1.527151465415954590e-01 1.271957755088806152e-01 -2.246667593717575073e-01 -1.590534746646881104e-01 7.949406653642654419e-02 -2.118686735630035400e-01 -1.456317901611328125e-01 -2.471440285444259644e-01 -3.349780291318893433e-02 2.115822136402130127e-01 2.063183635473251343e-01 -1.390350908041000366e-01 -1.203971281647682190e-01 -5.064636468887329102e-01 -2.857427299022674561e-01 8.825476467609405518e-02 8.090230822563171387e-02 -7.296422123908996582e-02 2.202636897563934326e-01 -8.420048654079437256e-02 -3.294976800680160522e-02
2.414012402296066284e-01 4.155708849430084229e-02 -4.899754375219345093e-02 -1.259613186120986938e-01 -1.737489551305770874e-01 4.271001368761062622e-02 2.509719133377075195e-01 5.104509368538856506e-02 8.964014798402786255e-02 -1.025472208857536316e-01 1.766404211521148682e-01 1.336910277605056763e-01 3.455440700054168701e-01 -9.810532629489898682e-02 -1.267463564872741699e-01 -8.172777295112609863e-02 -7.170863449573516846e-02 -9.567195922136306763e-02 -3.315503299236297607e-01 6.469961255788803101e-02 1.391390562057495117e-01 2.184114009141921997e-01 -3.495007157325744629e-01 7.669105380773544312e-02 -3.800407350063323975e-01 -8.344747126102447510e-02 8.424520492553710938e-02 4.350196197628974915e-02 2.132034715032204986e-04 3.450069427490234375e-01 -1.035613167914561927e-04 4.258961230516433716e-02
2.965245246887207031e-01 1.497911810874938965e-01 -4.986547306180000305e-02 5.006224662065505981e-02 1.382368057966232300e-01 3.783849254250526428e-02 1.775722205638885498e-01 1.826448887586593628e-01 -1.077453941106796265e-01 1.256768219172954559e-02 9.253885596990585327e-02 1.104821637272834778e-01 3.608669936656951904e-01 -3.720863722264766693e-03 -3.185898065567016602e-02 -8.252193033695220947e-02 -4.584044590592384338e-02 -1.291719377040863037e-01 -2.227584570646286011e-01 -5.303461104631423950e-02 1.267344341613352299e-03 2.398231178522109985e-01 -2.770758271217346191e-01 1.474394053220748901e-01 -9.509215503931045532e-02 -3.521982952952384949e-02 9.722454473376274109e-03 1.055949851870536804e-01 9.702228009700775146e-02 6.032672524452209473e-01 7.479405403137207031e-02 -2.994946390390396118e-02
-1.093632727861404419e-01 4.369955509901046753e-02 -2.605388686060905457e-02 -1.544434726238250732e-01 -9.862559288740158081e-02 -1.077491044998168945e-01 5.657074451446533203e-01 8.114280551671981812e-02 2.485707774758338928e-02 -2.170018702745437622e-01 -1.411565095186233521e-01 2.973642945289611816e-01 3.692778348922729492e-01 -1.518718004226684570e-01 1.903265155851840973e-02 8.792901039123535156e-02 -1.214518323540687561e-01 -6.813254207372665405e-02 2.985469698905944824e-01 -9.780882857739925385e-03 -2.493835538625717163e-01 -2.517481334507465363e-02 -1.637658029794692993e-01 -1.258143037557601929e-01 -7.706160098314285278e-02 -5.606393888592720032e-02 -7.619439810514450073e-02 -1.437005549669265747e-01 6.337498128414154053e-02 -8.895127475261688232e-02 1.560353785753250122e-01 -6.452428549528121948e-02
2.130490168929100037e-02 -9.730863571166992188e-02 4.537302628159523010e-02 1.356708556413650513e-01 1.081227958202362061e-01 1.577662378549575806e-01 3.714242279529571533e-01 2.137152850627899170e-02 -2.539284527301788330e-01 -8.580987155437469482e-02 1.711267977952957153e-01 -9.068070352077484131e-02 2.359511256217956543e-01 6.336658261716365814e-03 2.561672031879425049e-01 7.868959754705429077e-02 -2.140174657106399536e-01 2.518144249916076660e-02 8.930300176143646240e-02 1.070618350058794022e-02 2.073072046041488647e-01 3.527693450450897217e-02 1.093063428997993469e-01 -8.427968621253967285e-02 -4.337116777896881104e-01 -9.531890600919723511e-02 -1.266756504774093628e-01 -2.481147199869155884e-01 2.163260281085968018e-01 1.616880595684051514e-01 2.956121563911437988e-01 6.940130889415740967e-02
-1.618202626705169678e-01 1.650404930114746094e-02 -2.439837157726287842e-01 -1.342106461524963379e-01 -9.829251095652580261e-03 2.384936809539794922e-01 1.987119764089584351e-01 3.674625754356384277e-01 7.003509998321533203e-02 9.031016379594802856e-02 4.370493441820144653e-02 -1.946413330733776093e-02 1.672299206256866455e-01 1.427399516105651855e-01 -3.035679459571838379e-01 -1.649741977453231812e-01 1.344570145010948181e-02 -1.486219316720962524e-01 -8.004172891378402710e-02 -1.367949065752327442e-03 1.309918314218521118e-01 1.654862239956855774e-02 -1.963472813367843628e-01 -8.688469976186752319e-02 -3.730105459690093994e-01 -2.303799986839294434e-02 1.623449176549911499e-01 -4.088048040866851807e-01 2.099250406026840210e-01 9.725474566221237183e-02 -4.486159607768058777e-02 2.353085391223430634e-02
4.996717721223831177e-02 -7.086926698684692383e-02 -9.250752627849578857e-02 -2.099927663803100586e-01 -2.313866466283798218e-02 9.090565890073776245e-02 2.836415171623229980e-01 3.208709359169006348e-01 -1.473291311413049698e-02 -2.045959681272506714e-01 2.127586677670478821e-02 -1.405576020479202271e-01 2.950870096683502197e-01 -1.114496514201164246e-01 -3.843028545379638672e-01 -1.265863478183746338e-01 -1.102627962827682495e-01 -2.909392416477203369e-01 1.247338578104972839e-01 -7.786884903907775879e-02 -1.151723116636276245e-01 2.884851582348346710e-02 1.910268217325210571e-01 3.681602329015731812e-02 -2.732754684984683990e-02 -2.440955191850662231e-01 2.372790575027465820e-01 1.741190701723098755e-01 2.966054975986480713e-01 8.505215495824813843e-02 -9.201020002365112305e-02 -3.359432891011238098e-02
-1.966846883296966553e-01 -1.247266083955764771e-01 1.117593199014663696e-01 -2.254055887460708618e-01 9.426425397396087646e-02 -6.746515631675720215e-02 2.780243754386901855e-01 1.638644635677337646e-01 -3.400993719696998596e-02 1.821560859680175781e-01 -1.217937543988227844e-01 -1.491929311305284500e-02 1.091461181640625000e-01 -5.774568021297454834e-02 -2.378478348255157471e-01 2.281152270734310150e-02 -2.262118756771087646e-01 -8.250933885574340820e-02 -1.076892763376235962e-02 -7.705064117908477783e-02 2.458923459053039551e-01 -5.638435855507850647e-02 2.020989507436752319e-01 -3.880176246166229248e-01 -1.500530540943145752e-01 -2.498395144939422607e-01 1.332892104983329773e-02 -2.342331856489181519e-01 -2.471510553732514381e-03 3.146007359027862549e-01 1.644533574581146240e-01 2.409596741199493408e-01
-1.045848429203033447e-01 -1.012115329504013062e-01 -1.581559926271438599e-01 -2.705240845680236816e-01 -1.309124082326889038e-01 1.911688782274723053e-02 3.512966036796569824e-01 1.850987076759338379e-01 1.791886091232299805e-01 -1.121733337640762329e-01 -5.393728986382484436e-02 -1.490420252084732056e-01 2.753409147262573242e-01 2.149097919464111328e-01 6.515813060104846954e-03 -3.546325862407684326e-02 9.018746018409729004e-02 -3.096548020839691162e-01 -3.505329042673110962e-02 5.717761814594268799e-02 1.808140575885772705e-01 1.499657928943634033e-01 7.125165313482284546e-03 -6.048638746142387390e-02 -1.880026757717132568e-01 4.608212783932685852e-02 -1.281196624040603638e-02 -2.853676676750183105e-01 -4.729434102773666382e-02 1.361846476793289185e-01 4.869662970304489136e-02 -4.502238631248474121e-01
-3.095870912075042725e-01 -1.764114201068878174e-01 -1.913085430860519409e-01 -1.249762251973152161e-01 -8.135214447975158691e-02 6.431954354047775269e-02 4.278897047042846680e-01 -7.845435291528701782e-02 1.071537956595420837e-01 -2.076888084411621094e-01 2.547266185283660889e-01 3.651115894317626953e-01 -8.164075016975402832e-02 1.578902304172515869e-01 5.213054362684488297e-03 -6.060405285097658634e-04 -1.652241647243499756e-01 -2.991015017032623291e-01 1.180340349674224854e-02 -3.458177670836448669e-02 2.236153930425643921e-01 -1.843700855970382690e-01 -1.376861780881881714e-01 1.203061193227767944e-01 -1.172185987234115601e-01 -1.897685229778289795e-02 -9.637980163097381592e-02 -1.183130145072937012e-01 9.678602963685989380e-02 1.807859092950820923e-01 1.364410668611526489e-01 5.299347639083862305e-02
-2.030101120471954346e-01 -1.751873642206192017e-01 -2.771494910120964050e-02 -1.372177153825759888e-01 -8.021076768636703491e-02 -1.640579551458358765e-01 3.260551989078521729e-01 2.864943742752075195e-01 -8.966933190822601318e-02 -3.570521771907806396e-01 9.779936820268630981e-02 9.005865082144737244e-03 2.179102748632431030e-01 -3.863556087017059326e-01 -1.166673935949802399e-02 -2.741966955363750458e-02 9.732234291732311249e-03 -1.922286599874496460e-01 -3.346858918666839600e-02 3.184225037693977356e-02 -1.269811838865280151e-01 -6.033152714371681213e-02 -6.873504072427749634e-02 -2.979866266250610352e-01 -3.873093053698539734e-02 1.005128026008605957e-01 -1.387461274862289429e-01 -2.867654152214527130e-02 3.014019727706909180e-01 3.112537413835525513e-02 2.444089353084564209e-01 -9.085592627525329590e-02
-3.177570551633834839e-02 3.266390413045883179e-02 -9.203521162271499634e-02 -1.970720291137695312e-02 -1.849311888217926025e-01 1.254824697971343994e-01 4.907988011837005615e-01 1.156822498887777328e-02 -2.487826496362686157e-01 -1.778725683689117432e-01 1.401015967130661011e-01 -1.063181669451296329e-03 3.154574036598205566e-01 2.069977968931198120e-01 9.415586292743682861e-02 -2.615918777883052826e-02 -1.053280755877494812e-01 -8.306933939456939697e-02 9.857934713363647461e-02 1.566827893257141113e-01 6.489703804254531860e-02 -1.238741874694824219e-01 1.138102859258651733e-01 -6.366895884275436401e-02 -3.884041905403137207e-01 -1.602180749177932739e-01 -1.670782417058944702e-01 -2.772698737680912018e-02 8.220596611499786377e-02 -4.337749630212783813e-02 3.348378837108612061e-01 1.350458115339279175e-01
-1.758541725575923920e-02 6.497645378112792969e-02 6.564616411924362183e-02 5.921725928783416748e-02 -1.360535472631454468e-01 1.070188060402870178e-01 2.834151685237884521e-01 2.610154747962951660e-01 -3.069417774677276611e-01 -1.990818232297897339e-02 1.864748448133468628e-01 -9.051783382892608643e-02 1.730735152959823608e-01 -1.510459184646606445e-01 -5.095802247524261475e-02 -1.662047654390335083e-01 -1.278093308210372925e-01 1.633982807397842407e-01 -2.710950076580047607e-01 -9.941048920154571533e-02 3.146305978298187256e-01 3.606304153800010681e-02 -1.610822677612304688e-01 1.637792289257049561e-01 8.996850252151489258e-02 -2.818321995437145233e-02 1.622510403394699097e-01 -4.005588889122009277e-01 4.817091301083564758e-02 2.309268265962600708e-01 2.405977398157119751e-01 5.592218367382884026e-04
2.199748158454895020e-01 2.218082249164581299e-01 -1.389506608247756958e-01 4.085017368197441101e-02 -1.646229922771453857e-01 -9.816057281568646431e-04 2.414476424455642700e-01 -4.060397297143936157e-02 -1.164020076394081116e-01 -1.551512181758880615e-01 1.458347737789154053e-01 -7.103603333234786987e-02 3.012943565845489502e-01 1.104944385588169098e-02 -7.542455941438674927e-02 2.192739397287368774e-01 -9.858047217130661011e-02 -3.751917779445648193e-01 -4.638746753334999084e-02 2.740829950198531151e-03 6.176558881998062134e-02 -3.721377253532409668e-02 -1.070413663983345032e-01 -3.054471015930175781e-01 -1.011447682976722717e-01 -7.528556883335113525e-02 3.456352055072784424e-01 -6.998468190431594849e-02 1.033797413110733032e-01 3.857124745845794678e-01 -1.478681415319442749e-01 3.993851691484451294e-02
9.604702144861221313e-02 6.182640045881271362e-02 1.720128394663333893e-02 -6.801547715440392494e-04 -2.168227136135101318e-01 5.216888710856437683e-02 1.363556683063507080e-01 1.254419237375259399e-01 8.561265468597412109e-02 -2.397607862949371338e-01 -2.165884971618652344e-01 1.402382999658584595e-01 3.373908400535583496e-01 -1.516457349061965942e-01 -7.906456291675567627e-02 2.524049580097198486e-02 2.363246679306030273e-01 1.227072849869728088e-01 -9.109646826982498169e-02 1.656307280063629150e-01 -7.746414840221405029e-02 -2.576464414596557617e-01 1.996404863893985748e-02 1.117789745330810547e-01 6.742540746927261353e-02 -4.142714738845825195e-01 -1.070927754044532776e-01 -6.599946320056915283e-02 1.741760522127151489e-01 3.268447220325469971e-01 3.181565105915069580e-01 7.204330712556838989e-02
4.214477166533470154e-02 -1.274938881397247314e-01 -3.196517825126647949e-01 -2.549757063388824463e-01 -2.853779196739196777e-01 -9.121277183294296265e-02 3.438610434532165527e-01 -3.689600899815559387e-02 -6.515293568372726440e-02 -2.545103430747985840e-01 -6.194531545042991638e-02 -1.027156040072441101e-01 3.649991154670715332e-01 3.032424859702587128e-02 -3.323134034872055054e-02 -3.618291392922401428e-02 -1.100936308503150940e-01 -2.472665309906005859e-01 -3.343057036399841309e-01 -6.883899122476577759e-02 -1.576745882630348206e-02 -2.230681478977203369e-01 -1.134755462408065796e-01 6.693273782730102539e-02 6.980457901954650879e-02 8.498485386371612549e-02 1.245526075363159180e-01 6.011847034096717834e-02 8.911956101655960083e-02 1.238698959350585938e-01 -2.126815468072891235e-01 -1.690689921379089355e-01
1.432649493217468262e-01 -2.258392125368118286e-01 2.729419469833374023e-01 -1.471978053450584412e-02 -9.801729768514633179e-02 1.921296864748001099e-01 3.988361954689025879e-01 2.096364349126815796e-01 9.440902620553970337e-03 -1.102899014949798584e-01 1.818413436412811279e-01 2.615684270858764648e-01 2.033889740705490112e-01 2.269686944782733917e-02 -5.378744378685951233e-02 1.381162852048873901e-01 -2.840338945388793945e-01 -1.988535523414611816e-01 -1.977086812257766724e-01 -1.046992763876914978e-01 -1.328121963888406754e-02 1.619818359613418579e-01 -1.104770302772521973e-01 -9.985555894672870636e-03 4.882927983999252319e-03 8.875802159309387207e-02 1.559614390134811401e-01 7.186262309551239014e-02 1.210076268762350082e-02 3.960129618644714355e-01 -1.483284682035446167e-01 3.575168550014495850e-02
-4.995182901620864868e-02 -3.771510673686861992e-03 -1.459717005491256714e-02 -2.673424482345581055e-01 -4.119665175676345825e-02 -1.055684089660644531e-01 5.055419802665710449e-01 2.594431675970554352e-02 -2.468345314264297485e-01 -2.452948540449142456e-01 1.861426383256912231e-01 -5.560722947120666504e-02 1.741010844707489014e-01 1.595664918422698975e-01 -2.681931555271148682e-01 1.194021925330162048e-01 -1.593046933412551880e-01 1.821327954530715942e-01 2.982087731361389160e-01 9.653132408857345581e-02 1.198225319385528564e-01 -7.342851907014846802e-02 8.237919956445693970e-02 -1.696328748948872089e-03 -1.970543153584003448e-02 -2.563380002975463867e-01 -2.087188363075256348e-01 -3.082455135881900787e-02 1.581393033266067505e-01 9.574109315872192383e-02 4.315454512834548950e-02 -1.610573530197143555e-01
-6.265594065189361572e-02 -7.957656681537628174e-02 1.360760480165481567e-01 -3.578845784068107605e-02 -1.416288409382104874e-02 2.063562273979187012e-01 2.658225297927856445e-01 2.019448280334472656e-01 3.023054897785186768e-01 -1.780422180891036987e-01 -1.230974644422531128e-01 1.990052312612533569e-01 1.829334767535328865e-03 -1.807651817798614502e-01 -1.423476338386535645e-01 -2.974435985088348389e-01 1.872716471552848816e-02 -2.364391535520553589e-01 -4.213055968284606934e-02 -1.778127104043960571e-01 -6.353020668029785156e-02 -2.724854275584220886e-02 1.339663118124008179e-01 -2.778776288032531738e-01 -1.318753510713577271e-01 -1.165374070405960083e-01 8.645119518041610718e-02 -3.229527473449707031e-01 2.271574288606643677e-01 1.333032101392745972e-01 2.928513884544372559e-01 -9.483800828456878662e-02
-2.271608114242553711e-01 2.743330039083957672e-02 -1.215201094746589661e-01 -2.338229715824127197e-01 -6.724553555250167847e-02 8.427906781435012817e-03 5.731685161590576172e-01 -3.118101358413696289e-01 -6.938715279102325439e-02 8.939503133296966553e-02 6.027483195066452026e-02 -3.499015793204307556e-02 2.965898513793945312e-01 8.229152113199234009e-02 -3.706804811954498291e-01 -7.860746234655380249e-03 -7.561505585908889771e-02 -8.072010427713394165e-02 -1.151885092258453369e-02 -7.540213316679000854e-02 3.468987047672271729e-01 -2.702961675822734833e-02 -1.866928786039352417e-01 4.910165444016456604e-02 1.664386503398418427e-02 7.320705801248550415e-03 -5.790724977850914001e-02 -5.350697785615921021e-02 -3.558900579810142517e-02 1.074183061718940735e-01 1.597076281905174255e-02 4.477069899439811707e-02
2.211306840181350708e-01 -1.611345261335372925e-01 -3.000470101833343506e-01 1.512266099452972412e-01 1.068185344338417053e-01 -1.462792418897151947e-02 3.538619875907897949e-01 7.149724662303924561e-02 -2.047388702630996704e-01 -3.008489906787872314e-01 1.272758245468139648e-01 1.584706827998161316e-02 1.497163176536560059e-01 -2.435893714427947998e-01 -5.902056396007537842e-02 1.687126047909259796e-02 1.568801403045654297e-01 1.278034001588821411e-01 -1.682494208216667175e-02 -3.073143362998962402e-01 1.762445271015167236e-01 -1.816385537385940552e-01 -1.515082828700542450e-02 4.805309325456619263e-02 1.364486962556838989e-01 -2.620071470737457275e-01 -7.209603488445281982e-02 -6.172769516706466675e-02 2.489607334136962891e-01 7.800874114036560059e-02 -1.038390621542930603e-01 -2.418688535690307617e-01
-5.551315471529960632e-02 -2.004018276929855347e-01 -1.690848469734191895e-01 -5.532392859458923340e-02 3.145182505249977112e-02 4.255998134613037109e-02 3.067398667335510254e-01 1.555738896131515503e-01 -1.486912835389375687e-02 -2.914611995220184326e-01 1.524838507175445557e-01 4.002557396888732910e-01 -4.386543855071067810e-02 1.787476241588592529e-01 -3.755847364664077759e-02 -6.382438540458679199e-02 -2.059505432844161987e-01 -1.287034749984741211e-01 7.101817429065704346e-02 -9.446845948696136475e-02 3.132849335670471191e-01 -1.534347534179687500e-01 -1.219308301806449890e-01 2.247246950864791870e-01 -1.407717615365982056e-01 -1.439496036618947983e-02 -9.294117242097854614e-02 1.986500769853591919e-01 6.138429790735244751e-02 2.925863862037658691e-01 2.800087928771972656e-01 1.087999530136585236e-02
-2.001897394657135010e-01 1.430483721196651459e-02 3.380908966064453125e-01 -4.549237713217735291e-02 6.121634691953659058e-02 2.017433941364288330e-01 3.827045857906341553e-01 2.259595990180969238e-01 -1.198359727859497070e-01 -2.826332747936248779e-01 8.041715621948242188e-02 2.700230479240417480e-01 4.143793508410453796e-02 -3.232743740081787109e-01 -1.288784146308898926e-01 -1.298856586217880249e-01 -8.498164266347885132e-02 -2.346107661724090576e-01 -4.858889058232307434e-02 1.224953234195709229e-01 -3.230896592140197754e-02 3.146895393729209900e-02 -1.886867880821228027e-01 -2.504339516162872314e-01 -1.265690475702285767e-01 6.167558953166007996e-02 -1.435358375310897827e-01 -3.452808037400245667e-02 2.450452893972396851e-01 7.908925414085388184e-02 -8.841086179018020630e-03 8.257868699729442596e-03
6.771186739206314087e-02 -1.520565152168273926e-01 -3.622538596391677856e-02 -6.889244914054870605e-02 -1.607277989387512207e-01 -3.553091362118721008e-02 2.653398513793945312e-01 3.200969513272866607e-05 3.406104817986488342e-02 -1.120329275727272034e-01 1.300297677516937256e-01 -2.954337559640407562e-02 2.886104285717010498e-01 -4.046468734741210938e-01 -1.391001492738723755e-01 2.728539705276489258e-01 1.856577992439270020e-01 1.244009658694267273e-01 7.376655936241149902e-02 -2.815999984741210938e-01 -6.679375469684600830e-02 -1.162029579281806946e-01 -3.052153252065181732e-02 1.077211946249008179e-01 -8.229848742485046387e-02 -5.324226990342140198e-02 9.003204852342605591e-02 -1.975688189268112183e-01 2.080790102481842041e-01 4.178491532802581787e-01 1.162385568022727966e-01 -2.075367569923400879e-01
1.634725481271743774e-01 -7.785598188638687134e-02 3.740889579057693481e-02 -2.454973571002483368e-02 -1.908408999443054199e-01 1.388600468635559082e-01 2.535845041275024414e-01 1.320347934961318970e-01 -5.128854885697364807e-02 -2.982224524021148682e-01 -1.215284764766693115e-01 2.529765367507934570e-01 1.958855986595153809e-01 1.049925386905670166e-02 -8.404602855443954468e-02 3.287537395954132080e-01 1.981779746711254120e-02 1.779712289571762085e-01 -1.832163631916046143e-01 -1.107793450355529785e-01 2.861004695296287537e-02 7.888532243669033051e-03 -4.756722971796989441e-02 -4.408387839794158936e-02 3.526599705219268799e-02 -1.402579247951507568e-01 4.003884792327880859e-01 -2.326775938272476196e-01 -2.143761329352855682e-02 4.272635579109191895e-01 -2.628500200808048248e-02 -4.184219241142272949e-02
2.331695109605789185e-01 8.544256538152694702e-02 -5.125765129923820496e-02 -9.986086189746856689e-02 -2.597857639193534851e-02 -1.763516217470169067e-01 2.793768942356109619e-01 1.107465028762817383e-01 9.378033131361007690e-02 -1.867987364530563354e-01 8.511444926261901855e-02 9.181032329797744751e-02 3.026043176651000977e-01 2.082805186510086060e-01 -1.044115945696830750e-01 -1.155667472630739212e-02 -5.065925791859626770e-02 -9.810354560613632202e-02 -7.237155735492706299e-02 -1.151054278016090393e-01 1.446879655122756958e-01 1.099542379379272461e-01 -1.241082772612571716e-01 2.552381753921508789e-01 1.820222586393356323e-01 -4.966884255409240723e-01 -1.293989121913909912e-01 -1.447141766548156738e-01 -2.322662323713302612e-01 2.662121951580047607e-01 1.049004197120666504e-01 2.652349136769771576e-02
6.473080813884735107e-02 3.869180381298065186e-02 1.589792519807815552e-01 -4.284986555576324463e-01 2.228830903768539429e-01 1.026636287569999695e-01 6.927144527435302734e-02 2.146395146846771240e-01 -6.615877151489257812e-02 -3.114924132823944092e-01 2.069053947925567627e-01 7.118967920541763306e-02 1.479410976171493530e-01 7.009495049715042114e-02 -1.391840428113937378e-01 -3.514673560857772827e-02 -8.474394679069519043e-02 -2.754029929637908936e-01 -2.088263034820556641e-01 5.407724902033805847e-02 7.759214192628860474e-02 3.673725575208663940e-02 -3.934559226036071777e-01 6.692299246788024902e-02 -2.385817617177963257e-01 4.838903620839118958e-02 1.052754521369934082e-01 -1.403538584709167480e-01 3.138326480984687805e-02 2.537323534488677979e-01 1.453693956136703491e-01 6.994711607694625854e-02
9.212847054004669189e-02 -3.383325934410095215e-01 7.160345464944839478e-02 -2.539724670350551605e-02 9.573010355234146118e-02 1.733788102865219116e-01 2.297978252172470093e-01 2.898189127445220947e-01 -1.865806579589843750e-01 -4.801558703184127808e-02 -1.022572070360183716e-01 3.714659810066223145e-01 3.423634469509124756e-01 -8.866893500089645386e-02 -7.254455122165381908e-04 -1.096628308296203613e-01 -1.848054528236389160e-01 -1.724700331687927246e-01 -3.395798057317733765e-02 6.022770889103412628e-03 5.797088891267776489e-02 -1.686726510524749756e-01 1.051048710942268372e-01 -1.027138438075780869e-03 2.063870616257190704e-02 -7.419332861900329590e-02 2.685285806655883789e-01 1.299143210053443909e-02 -1.382312476634979248e-01 3.977089524269104004e-01 -9.487103670835494995e-02 -1.210836041718721390e-02
1.447806209325790405e-01 -5.350366607308387756e-02 -2.670961320400238037e-01 2.342816442251205444e-02 -1.243798211216926575e-01 -2.037567049264907837e-01 1.937712579965591431e-01 1.040587797760963440e-01 -4.347259178757667542e-03 -4.174649715423583984e-01 3.109526336193084717e-01 2.063861489295959473e-01 3.229432404041290283e-01 3.803042694926261902e-02 -1.854677349328994751e-01 -8.452419936656951904e-02 -2.486200779676437378e-01 -1.385052949190139771e-01 -1.309307068586349487e-01 6.251269578933715820e-02 2.483756840229034424e-01 9.878836572170257568e-02 1.973677724599838257e-01 -1.153741627931594849e-01 -1.110873520374298096e-01 -1.340984106063842773e-01 -4.363865405321121216e-02 -9.524813294410705566e-02 -6.369809061288833618e-02 1.598050892353057861e-01 1.556671559810638428e-01 1.310429722070693970e-01
5.338411778211593628e-02 -1.295243203639984131e-01 3.637133538722991943e-02 -2.171433530747890472e-02 -1.209356337785720825e-01 -1.107031255960464478e-01 2.012637704610824585e-01 2.387093007564544678e-01 1.343606114387512207e-01 -1.607065349817276001e-01 -3.446013033390045166e-01 4.738431423902511597e-02 6.513626873493194580e-02 -4.445402324199676514e-01 -5.247029289603233337e-02 5.584035068750381470e-02 -5.607566609978675842e-02 -2.116426676511764526e-01 -1.057820767164230347e-01 -3.136517107486724854e-02 1.168380901217460632e-01 -1.216913685202598572e-01 1.386445760726928711e-02 -8.503551781177520752e-02 -3.628964126110076904e-01 -1.472101509571075439e-01 -1.939297467470169067e-01 -1.572905629873275757e-01 1.211737319827079773e-01 2.819130718708038330e-01 1.626550406217575073e-01 2.219962775707244873e-01
-1.957072019577026367e-01 -2.066211588680744171e-02 8.978070318698883057e-02 -1.739467680454254150e-01 -3.347869589924812317e-02 7.783096283674240112e-02 1.970493346452713013e-01 2.744210958480834961e-01 -1.253165453672409058e-01 -2.309337705373764038e-01 -4.314333945512771606e-02 6.001701951026916504e-02 7.731966674327850342e-02 -2.218963354825973511e-01 -1.977277547121047974e-01 8.949695527553558350e-02 2.284659072756767273e-02 -2.481114268302917480e-01 -7.469768822193145752e-02 -2.006473839282989502e-01 8.754000067710876465e-02 -1.100882589817047119e-01 -1.548978537321090698e-01 -3.142679333686828613e-01 -2.907313220202922821e-02 7.956498116254806519e-02 4.002937301993370056e-02 -3.085297942161560059e-01 4.768509268760681152e-01 3.573213890194892883e-02 1.920532882213592529e-01 -6.958376616239547729e-02
7.793494313955307007e-02 -8.959189057350158691e-02 -1.106816381216049194e-01 2.349845506250858307e-02 9.944677352905273438e-02 2.037645578384399414e-01 2.547803819179534912e-01 -5.458052828907966614e-02 -1.935497485101222992e-02 -2.494462430477142334e-01 -1.531148403882980347e-01 -1.516350656747817993e-01 2.573356926441192627e-01 -3.671224415302276611e-01 -3.735795989632606506e-02 -2.105215564370155334e-03 1.194733753800392151e-01 -1.350626647472381592e-01 -3.241355717182159424e-02 6.534402072429656982e-02 -6.467498838901519775e-02 -9.449864178895950317e-02 -4.145406186580657959e-02 -1.075742021203041077e-01 -6.382472347468137741e-03 1.133303493261337280e-01 -9.112592041492462158e-02 -3.092579543590545654e-01 3.557876050472259521e-01 3.744275867938995361e-01 2.937551736831665039e-01 -9.065053611993789673e-02
[truncated: 3,275,216 more chars]
