# Supplementary material for: The Language of Innovation
Source: PLoS One. 2020 Apr 30;15(4):e0230107. doi: 10.1371/journal.pone.0230107 (PMC7194493; doi:10.1371/journal.pone.0230107)
Supplement: S15 File — (GZ) [file pone.0230107.s015.tar.gz › 1993-1997/V2Run_25_VS_4500_embeddings1993-1997ED32.txt]

-8.239834755659103394e-02 -1.867393553256988525e-01 8.060886710882186890e-02 -1.573410332202911377e-01 -1.103377714753150940e-01 6.812064349651336670e-02 2.219960652291774750e-02 -2.634628713130950928e-01 -4.743101447820663452e-02 -1.821910147555172443e-03 -2.397771179676055908e-01 1.734111160039901733e-01 3.003276325762271881e-02 -1.846914589405059814e-01 1.512077003717422485e-01 3.189664781093597412e-01 9.162048995494842529e-02 -1.394045501947402954e-01 -3.411100804805755615e-01 -9.499733895063400269e-02 2.221914529800415039e-01 2.436908483505249023e-01 -2.837653160095214844e-01 2.915238440036773682e-01 -1.405283063650131226e-01 -1.295129656791687012e-01 -1.028951704502105713e-01 -3.762694448232650757e-02 -2.248538136482238770e-01 2.314746677875518799e-01 -6.857767701148986816e-02 -7.804796099662780762e-02
-6.416840851306915283e-02 -2.771145701408386230e-01 -2.263580411672592163e-01 -9.252946078777313232e-02 1.176867932081222534e-01 9.503300487995147705e-02 2.477442175149917603e-01 -4.152408242225646973e-02 -2.114673703908920288e-01 -2.325439155101776123e-01 3.339290618896484375e-03 -1.561248451471328735e-01 -8.720132708549499512e-02 1.225133016705513000e-01 2.544748187065124512e-01 -2.752744555473327637e-01 1.232273131608963013e-02 1.296641081571578979e-01 -1.121862530708312988e-01 3.715745732188224792e-02 -2.796568907797336578e-02 1.649500876665115356e-01 -4.129814803600311279e-01 2.560994327068328857e-01 1.407842189073562622e-01 6.383837759494781494e-02 -2.259854227304458618e-01 -5.966255441308021545e-03 2.044647336006164551e-01 2.242534607648849487e-01 -2.563157677650451660e-02 -1.554462909698486328e-01
1.390063911676406860e-01 -2.155618071556091309e-01 -2.290166616439819336e-01 3.890245221555233002e-03 2.558447979390621185e-02 -3.171420097351074219e-02 8.590212673880159855e-04 -1.723472774028778076e-01 -2.429181709885597229e-02 4.134334251284599304e-02 6.733242422342300415e-02 1.608933508396148682e-01 -9.680750221014022827e-02 -2.121070772409439087e-01 2.333435863256454468e-01 -1.329085230827331543e-01 1.109763309359550476e-01 7.717340439558029175e-02 -3.384022712707519531e-01 -2.482499480247497559e-01 1.477700918912887573e-01 1.692432016134262085e-01 -3.217887282371520996e-01 9.592228382825851440e-02 1.060364693403244019e-01 3.281753361225128174e-01 -2.032114267349243164e-01 -1.243263930082321167e-01 -3.111349344253540039e-01 1.219470649957656860e-01 -2.147747278213500977e-01 6.660963408648967743e-03
1.364856660366058350e-01 -2.439192682504653931e-01 -2.975928038358688354e-02 -4.262689128518104553e-02 1.445585163310170174e-03 -8.555410802364349365e-02 9.387323260307312012e-02 -1.644256711006164551e-01 -3.369154036045074463e-01 -1.960612386465072632e-01 1.035138294100761414e-01 -2.557918429374694824e-01 9.027837961912155151e-02 -5.369725078344345093e-02 4.306765273213386536e-02 -1.726498752832412720e-01 -1.520815491676330566e-01 6.497065722942352295e-02 -2.626677751541137695e-01 -1.107188686728477478e-01 2.938272953033447266e-01 4.886254668235778809e-02 -2.339110523462295532e-02 1.076711863279342651e-01 1.945324242115020752e-01 2.592581212520599365e-01 -2.557649314403533936e-01 -2.946879863739013672e-01 -1.283600628376007080e-01 1.027833670377731323e-01 -3.322969079017639160e-01 -3.111770190298557281e-02
3.302981704473495483e-02 5.871764570474624634e-02 2.098082751035690308e-01 2.916691005229949951e-01 -1.308240592479705811e-01 4.241509363055229187e-02 3.101539313793182373e-01 -4.592105746269226074e-01 -7.049569487571716309e-02 -1.675106883049011230e-01 -1.282495409250259399e-01 -7.930757477879524231e-03 -2.298445440828800201e-03 -3.729128465056419373e-02 7.882852107286453247e-02 3.797768428921699524e-02 6.415573507547378540e-02 1.068593859672546387e-01 -4.188577830791473389e-01 5.123299546539783478e-03 2.388020753860473633e-01 2.105838358402252197e-01 -1.538258194923400879e-01 1.325670331716537476e-01 2.108851075172424316e-01 1.914300397038459778e-02 -8.431702852249145508e-03 1.328031253069639206e-02 -5.838270112872123718e-02 -8.442473411560058594e-02 -2.655615806579589844e-01 -1.484515666961669922e-01
-9.859215468168258667e-02 -2.233058512210845947e-01 -1.679701656103134155e-01 1.801756620407104492e-01 1.432145982980728149e-01 -2.333138883113861084e-01 2.121405899524688721e-01 7.821267470717430115e-03 -2.533239126205444336e-01 -3.637021183967590332e-01 -1.810427159070968628e-01 -2.203518897294998169e-01 3.209747374057769775e-01 1.245763897895812988e-01 3.652831166982650757e-02 -1.556871980428695679e-01 -2.713271677494049072e-01 -1.338268257677555084e-02 -2.286098152399063110e-01 3.011388145387172699e-02 1.629652976989746094e-01 3.024059534072875977e-01 -1.965752057731151581e-02 1.805044710636138916e-02 -2.584571950137615204e-02 5.151573941111564636e-02 -7.758666574954986572e-02 -3.806682676076889038e-02 -1.982801407575607300e-01 1.224860921502113342e-01 -1.371984481811523438e-01 -9.059610962867736816e-02
1.272429972887039185e-01 -1.227739974856376648e-01 1.769057512283325195e-01 -1.159226670861244202e-01 3.246895223855972290e-02 5.765746347606182098e-03 9.924830496311187744e-02 -3.416218757629394531e-01 -4.060984849929809570e-01 5.271049216389656067e-02 -6.697405129671096802e-02 1.540969610214233398e-01 6.587366759777069092e-02 8.170897513628005981e-02 7.761593908071517944e-02 -1.851973831653594971e-01 1.321313530206680298e-02 4.958941414952278137e-02 -2.956532239913940430e-01 1.538822706788778305e-02 -7.800036668777465820e-02 1.603654772043228149e-01 -1.731781512498855591e-01 3.094927370548248291e-01 -9.047939628362655640e-02 1.622633039951324463e-01 -3.200758993625640869e-01 4.769133031368255615e-02 -1.846902966499328613e-01 3.123219311237335205e-01 -1.243727467954158783e-02 -1.737444102764129639e-01
-9.388419240713119507e-02 -2.196984142065048218e-01 1.122637838125228882e-02 -8.250962942838668823e-02 1.030665710568428040e-01 4.451997205615043640e-02 -1.224031820893287659e-01 -8.872249722480773926e-02 -9.234487265348434448e-02 -3.007391095161437988e-01 -1.148877292871475220e-01 3.036572411656379700e-02 9.445963799953460693e-02 -2.134057730436325073e-01 -1.400892902165651321e-02 -3.905948400497436523e-01 1.630195975303649902e-01 -4.060835018754005432e-02 -3.675389587879180908e-01 -1.391043700277805328e-02 1.161205619573593140e-01 1.422849148511886597e-01 -9.580488502979278564e-02 1.686930954456329346e-01 -1.063592210412025452e-01 2.260273844003677368e-01 -2.249621301889419556e-01 -2.813127934932708740e-01 -5.361211299896240234e-02 8.576864749193191528e-02 -3.687098920345306396e-01 8.376569300889968872e-02
6.446349620819091797e-02 -2.329188883304595947e-01 9.504992514848709106e-02 -1.863030716776847839e-02 -4.855491966009140015e-02 3.859046474099159241e-02 3.179494291543960571e-02 8.422102034091949463e-02 -3.809344470500946045e-01 -1.481164991855621338e-01 -1.290368884801864624e-01 5.977103486657142639e-02 6.844206899404525757e-02 -1.777071356773376465e-01 4.294816777110099792e-02 -2.547227740287780762e-01 1.968574076890945435e-01 -6.256211549043655396e-02 -1.251279115676879883e-01 4.416799172759056091e-02 -3.730420023202896118e-02 9.476403892040252686e-02 -2.550811767578125000e-01 4.072678387165069580e-01 -1.767840422689914703e-02 3.579453229904174805e-01 1.106900721788406372e-01 2.009445987641811371e-02 -9.246815741062164307e-02 3.669539988040924072e-01 -6.598273664712905884e-02 -1.994067430496215820e-01
7.126752287149429321e-02 -9.126617759466171265e-02 -1.610500663518905640e-01 -2.091335505247116089e-01 9.043948352336883545e-02 9.381439536809921265e-02 1.513017416000366211e-01 -1.816632896661758423e-01 6.884161382913589478e-02 -2.407882362604141235e-01 2.254408784210681915e-02 -1.466676741838455200e-01 -2.158677950501441956e-02 -8.681368827819824219e-02 5.131924897432327271e-02 -2.089880108833312988e-01 9.867283701896667480e-02 6.389506906270980835e-02 -2.651880681514739990e-01 2.270938903093338013e-01 2.890644073486328125e-01 6.231578812003135681e-02 -1.692235469818115234e-01 2.882165014743804932e-01 2.072158269584178925e-02 2.148996442556381226e-01 -1.935984343290328979e-01 -3.485024869441986084e-01 4.551663249731063843e-02 1.878730207681655884e-01 1.966615021228790283e-01 -2.975596785545349121e-01
-1.454102843999862671e-01 -2.401206791400909424e-01 5.494749918580055237e-02 -1.564561575651168823e-01 9.401114657521247864e-03 7.189389318227767944e-02 -4.310203343629837036e-02 -2.638491988182067871e-01 -4.403643682599067688e-02 -6.099147349596023560e-02 -4.792670160531997681e-02 3.147682175040245056e-02 -1.058922708034515381e-01 -2.043289393186569214e-01 3.607238829135894775e-01 -1.504596769809722900e-01 -2.232304401695728302e-02 -5.794603005051612854e-02 -1.659558713436126709e-01 8.499177545309066772e-02 8.753424882888793945e-02 9.655874967575073242e-02 -1.865403950214385986e-01 4.489647150039672852e-01 1.489403694868087769e-01 3.661728277802467346e-02 -2.924734055995941162e-01 -9.585798531770706177e-02 -1.583866477012634277e-01 2.474740594625473022e-01 2.954961359500885010e-01 -1.357344388961791992e-01
6.802689284086227417e-02 -1.966107636690139771e-01 -5.836009979248046875e-02 4.708549752831459045e-02 -8.466392755508422852e-02 -4.560816660523414612e-02 6.352660059928894043e-02 -2.300411313772201538e-01 -3.525692224502563477e-01 -1.179854571819305420e-02 -1.514248400926589966e-01 1.228484436869621277e-01 -3.738904744386672974e-02 -4.757126048207283020e-02 -1.344271004199981689e-01 -2.324191778898239136e-01 -1.264310330152511597e-01 -1.093032956123352051e-01 -4.651772975921630859e-01 -1.467715650796890259e-01 2.015847712755203247e-01 1.317984014749526978e-01 -2.918364107608795166e-01 -1.491147279739379883e-01 3.717536851763725281e-02 3.037988841533660889e-01 -3.382879868149757385e-02 -2.324613975360989571e-03 -8.332751691341400146e-02 1.594667881727218628e-01 -2.960382401943206787e-01 -2.372916229069232941e-02
-1.905449628829956055e-01 -4.238029718399047852e-01 2.635681927204132080e-01 1.574686914682388306e-02 4.563624784350395203e-02 -5.486300960183143616e-02 -3.140011429786682129e-02 -2.348055094480514526e-01 -9.754815697669982910e-02 -4.296771809458732605e-02 1.866767182946205139e-02 -2.645335532724857330e-02 1.407192796468734741e-01 -1.942185014486312866e-01 7.206542883068323135e-03 -2.262157350778579712e-01 -4.235853254795074463e-02 -9.243039786815643311e-02 -7.001791894435882568e-02 -6.629724055528640747e-02 1.756761521100997925e-01 1.969824433326721191e-01 -3.472541868686676025e-01 3.319989740848541260e-01 -1.841807663440704346e-01 2.205283381044864655e-02 -1.910609453916549683e-01 -1.589581370353698730e-01 -7.978293299674987793e-02 -5.075922980904579163e-02 -3.209250569343566895e-01 -6.142533570528030396e-02
2.763503231108188629e-02 -3.336502984166145325e-02 5.568690225481987000e-02 -5.781966447830200195e-02 1.793393641710281372e-01 -1.096400469541549683e-01 -5.779907479882240295e-02 -4.925465211272239685e-02 -7.294141501188278198e-02 -9.712460637092590332e-02 -2.740578725934028625e-02 -2.799641489982604980e-01 8.075596392154693604e-02 -1.989143937826156616e-01 1.543160229921340942e-01 -2.846200466156005859e-01 3.070413768291473389e-01 7.746228016912937164e-03 -1.935701817274093628e-02 -2.339060883969068527e-03 1.414598673582077026e-01 1.978980451822280884e-01 -3.534865379333496094e-01 2.874975800514221191e-01 1.141881197690963745e-02 9.132064133882522583e-02 -2.996494760736823082e-03 -8.213137090206146240e-02 -6.998144835233688354e-02 3.890437781810760498e-01 -1.760992705821990967e-01 -3.646220564842224121e-01
-1.710866689682006836e-01 -3.259891271591186523e-01 -1.192505061626434326e-01 4.227266833186149597e-02 -1.387652754783630371e-01 2.691854536533355713e-01 2.126586884260177612e-01 -2.322162985801696777e-01 -8.429392427206039429e-02 1.971015483140945435e-01 -3.471148014068603516e-01 -2.230354351922869682e-03 1.356488168239593506e-01 -1.976716369390487671e-01 9.694150090217590332e-02 1.330252140760421753e-01 -1.198955848813056946e-01 3.742152824997901917e-02 -2.822698950767517090e-01 3.824661299586296082e-02 2.492003291845321655e-01 1.493256818503141403e-02 -1.708846092224121094e-01 1.991625428199768066e-01 -1.310882717370986938e-01 6.191760301589965820e-02 6.434100121259689331e-02 5.452170595526695251e-02 1.060146912932395935e-01 2.903536558151245117e-01 -2.184318453073501587e-01 8.413865417242050171e-02
5.240689218044281006e-02 -3.641408085823059082e-01 1.456548087298870087e-02 -6.598326563835144043e-02 2.078095078468322754e-01 -5.858790501952171326e-02 -5.756621435284614563e-02 -3.208873569965362549e-01 -1.369583457708358765e-01 -1.417617052793502808e-01 -2.524891495704650879e-01 -1.186722889542579651e-01 1.099326312541961670e-01 4.847363382577896118e-02 -2.154830545186996460e-01 -3.491190969944000244e-01 -1.619620807468891144e-02 -7.797491550445556641e-02 -2.119703143835067749e-01 -1.995019763708114624e-01 9.127506613731384277e-02 1.634365171194076538e-01 -1.680641919374465942e-01 1.938994377851486206e-01 2.581108547747135162e-02 2.762239873409271240e-01 6.839691847562789917e-02 -9.276669472455978394e-02 -3.242381811141967773e-01 -7.747296988964080811e-02 -8.430609107017517090e-02 8.543682843446731567e-02
-1.309692859649658203e-01 -2.579634487628936768e-01 -3.406163305044174194e-02 2.322206832468509674e-02 2.246814966201782227e-01 3.690569102764129639e-02 9.617715328931808472e-02 -3.349844738841056824e-02 -3.441550135612487793e-01 -3.256391584873199463e-01 -1.636083126068115234e-01 -3.527769073843955994e-02 1.666846126317977905e-01 -3.190463483333587646e-01 1.334612369537353516e-01 7.454026490449905396e-02 8.341121673583984375e-02 4.299060255289077759e-02 -1.866791993379592896e-01 -1.424576044082641602e-01 1.500982791185379028e-01 3.838848173618316650e-01 9.286562912166118622e-03 -3.498383238911628723e-02 5.585496500134468079e-02 1.163907945156097412e-01 -1.406552195549011230e-01 -3.459000885486602783e-01 -1.048367470502853394e-01 1.667947024106979370e-01 -5.629362165927886963e-02 -1.171095147728919983e-01
-6.150530278682708740e-02 -2.397973686456680298e-01 5.834978818893432617e-02 1.034953668713569641e-01 -1.785837411880493164e-01 4.822496771812438965e-01 5.470494180917739868e-02 -2.396684139966964722e-01 -1.874919831752777100e-01 3.056842274963855743e-02 -2.619188725948333740e-01 -1.376058906316757202e-01 -1.483372300863265991e-01 -1.842094957828521729e-01 1.663355529308319092e-01 1.141934618353843689e-01 1.695637553930282593e-01 6.114438921213150024e-02 -2.456270903348922729e-01 -1.703621447086334229e-01 1.843450814485549927e-01 1.226984858512878418e-01 -2.447041273117065430e-01 1.667768806219100952e-01 2.733635008335113525e-01 2.454907447099685669e-02 2.059573866426944733e-02 -4.764273017644882202e-02 -4.273507744073867798e-02 7.335855066776275635e-02 -1.552128195762634277e-01 1.074072271585464478e-01
-2.890422940254211426e-01 -3.226115405559539795e-01 1.503109484910964966e-01 -2.299348562955856323e-01 2.134867385029792786e-02 -5.579320341348648071e-02 7.020611315965652466e-02 -2.853494882583618164e-01 -2.087603062391281128e-01 -1.623214632272720337e-01 -8.304322510957717896e-02 4.579510539770126343e-02 -2.536983415484428406e-02 -1.036757230758666992e-01 -3.973889350891113281e-02 -2.472263574600219727e-01 1.326472610235214233e-01 -8.326157182455062866e-02 -2.796131372451782227e-01 -2.528988122940063477e-01 1.208046078681945801e-01 9.447588771581649780e-02 -8.175559341907501221e-02 2.762176692485809326e-01 5.333726480603218079e-02 1.371318846940994263e-01 1.107525546103715897e-03 -1.167953982949256897e-01 -2.182195335626602173e-01 1.870157271623611450e-01 -3.083600997924804688e-01 8.851242065429687500e-02
9.929800033569335938e-02 -1.968546360731124878e-01 -1.000181362032890320e-01 3.865740448236465454e-02 6.723962724208831787e-02 -1.325305644422769547e-02 2.670501768589019775e-01 -2.007197737693786621e-01 -3.088087737560272217e-01 -2.925563044846057892e-02 -9.203646914102137089e-05 1.030006483197212219e-01 2.774800360202789307e-01 -1.972670108079910278e-01 -4.953744634985923767e-02 -1.506150364875793457e-01 3.921092301607131958e-02 -1.285143792629241943e-01 -1.507616788148880005e-01 -1.176294758915901184e-01 2.105495780706405640e-01 1.900708675384521484e-01 -3.183178603649139404e-01 2.077914774417877197e-01 -1.699562966823577881e-01 3.612981140613555908e-01 -1.064072549343109131e-01 3.961518406867980957e-02 5.725728720426559448e-02 4.298191145062446594e-02 -3.341879844665527344e-01 8.373492956161499023e-02
9.092642366886138916e-02 -2.399888634681701660e-01 3.355946391820907593e-02 -1.660319976508617401e-02 3.024993836879730225e-01 5.929874628782272339e-02 1.211173459887504578e-01 -8.529978245496749878e-02 -3.612830340862274170e-01 -2.505458891391754150e-01 -1.871030777692794800e-02 2.040241360664367676e-01 -1.828041076660156250e-01 8.568330109119415283e-02 1.172417327761650085e-01 3.748681545257568359e-01 8.444391191005706787e-02 -8.672879636287689209e-02 -1.764021217823028564e-01 9.171956777572631836e-02 3.469341993331909180e-01 -7.329197973012924194e-02 -8.391699939966201782e-02 3.755776584148406982e-01 5.194292217493057251e-02 6.997961550951004028e-02 -7.836483418941497803e-02 -1.040558591485023499e-01 5.676218867301940918e-02 1.350083053112030029e-01 -9.950713813304901123e-02 -3.911001607775688171e-02
9.904810786247253418e-02 -3.576587140560150146e-02 1.326712407171726227e-02 2.945826947689056396e-01 1.364526748657226562e-01 2.811744213104248047e-01 1.808544099330902100e-01 -3.477403819561004639e-01 -1.877687722444534302e-01 -6.502140313386917114e-02 -4.106161892414093018e-01 1.496312581002712250e-02 8.721742033958435059e-02 -1.240451931953430176e-01 -3.966382145881652832e-02 3.494471311569213867e-02 -7.157184183597564697e-02 1.360633522272109985e-01 -2.456579804420471191e-01 -2.363040149211883545e-01 2.566496431827545166e-01 1.816296577453613281e-01 -3.108157813549041748e-01 -4.653545841574668884e-02 2.110707312822341919e-01 -3.118482418358325958e-02 9.836704283952713013e-02 -8.765342831611633301e-02 -8.557487279176712036e-02 -6.592067889869213104e-03 -9.355369955301284790e-02 -9.344688616693019867e-03
2.095242291688919067e-01 6.529493629932403564e-02 2.697616815567016602e-01 1.845688670873641968e-01 1.689289361238479614e-01 1.818078011274337769e-01 1.169453859329223633e-01 -1.081866994500160217e-01 -3.820615261793136597e-02 -2.347899079322814941e-01 -1.101233288645744324e-01 -2.704522609710693359e-01 -1.780730672180652618e-02 1.412931233644485474e-01 4.067764282226562500e-01 2.787826349958777428e-03 6.539572775363922119e-02 1.533958464860916138e-01 -3.256551623344421387e-01 -2.008976489305496216e-01 1.152213141322135925e-01 2.233506590127944946e-01 -1.363056898117065430e-01 5.285345762968063354e-02 2.905210256576538086e-01 1.073070690035820007e-01 -1.644066721200942993e-01 -3.650842234492301941e-02 -1.565416753292083740e-01 3.676649183034896851e-02 -1.368665546178817749e-01 5.284658446907997131e-02
-1.471396982669830322e-01 -1.944409608840942383e-01 -1.595311462879180908e-01 -1.107256636023521423e-01 8.876907825469970703e-02 7.129349559545516968e-02 1.153102517127990723e-01 -1.906464546918869019e-01 -2.812813408672809601e-02 -1.171489283442497253e-01 -9.444200247526168823e-02 1.683650165796279907e-01 -6.404238939285278320e-02 -1.811541765928268433e-01 1.112160906195640564e-01 -6.875972449779510498e-02 6.919073313474655151e-02 1.422753185033798218e-01 -1.985230892896652222e-01 2.738855779170989990e-01 8.563338220119476318e-02 2.910747528076171875e-01 -3.893798887729644775e-01 2.886812388896942139e-01 6.901063024997711182e-03 2.627246081829071045e-01 -7.299187034368515015e-02 -2.005684226751327515e-01 -3.243519067764282227e-01 3.702310845255851746e-02 1.674715876579284668e-01 -1.368073672056198120e-01
-1.859387159347534180e-01 -2.027577608823776245e-01 1.492734998464584351e-01 2.140302658081054688e-01 1.224939003586769104e-01 2.939752042293548584e-01 2.026101201772689819e-01 -3.252372741699218750e-01 -4.109021276235580444e-02 1.309518702328205109e-02 -3.703286945819854736e-01 -1.582748293876647949e-01 -9.378170594573020935e-03 -2.994075790047645569e-02 1.011391580104827881e-01 -7.579008117318153381e-03 6.493812054395675659e-02 -4.002565890550613403e-02 -2.225176393985748291e-01 -1.440922468900680542e-01 2.297813296318054199e-01 -2.709711343050003052e-02 -2.778626978397369385e-01 2.464845031499862671e-01 3.173628747463226318e-01 -1.453757733106613159e-01 -5.971550941467285156e-03 -8.490555733442306519e-02 -4.855996370315551758e-02 2.683815546333789825e-02 -1.729089617729187012e-01 -5.456691607832908630e-02
9.911277890205383301e-02 7.219052314758300781e-02 -1.632182747125625610e-01 2.901262640953063965e-01 1.001648083329200745e-01 2.425106912851333618e-01 -1.671127825975418091e-01 1.226600185036659241e-01 -2.274573780596256256e-03 -2.795495092868804932e-02 -2.404007613658905029e-01 -1.786889284849166870e-01 7.552496343851089478e-02 1.999035626649856567e-01 2.371805310249328613e-01 -5.350119620561599731e-02 -1.164094312116503716e-03 5.164708942174911499e-02 1.156987994909286499e-02 -1.267387568950653076e-01 2.562623620033264160e-01 1.632930636405944824e-01 2.489969693124294281e-02 4.544482231140136719e-01 2.416906058788299561e-01 -4.076239652931690216e-03 2.748210914433002472e-02 1.356453541666269302e-02 -7.687024772167205811e-02 3.948598504066467285e-01 -1.109148859977722168e-01 1.233071684837341309e-01
2.042143791913986206e-01 -2.804335355758666992e-01 -1.960184017661958933e-04 1.327073872089385986e-01 2.035006880760192871e-02 9.489434212446212769e-02 6.005689501762390137e-02 -1.607581786811351776e-02 -1.472252011299133301e-01 -1.340243816375732422e-01 -3.097991645336151123e-01 1.309846043586730957e-01 3.154045343399047852e-02 -1.424122154712677002e-01 2.304837852716445923e-01 -8.958657830953598022e-02 -1.221681758761405945e-02 -6.355455517768859863e-02 -1.890545636415481567e-01 2.767372690141201019e-02 -7.072075270116329193e-03 9.429322928190231323e-02 -8.745335042476654053e-02 3.701288700103759766e-01 -3.114386498928070068e-01 6.195862591266632080e-02 -4.075508713722229004e-01 -2.947768867015838623e-01 -2.699582139030098915e-03 2.244874387979507446e-01 -7.377205789089202881e-02 -9.805338084697723389e-02
9.403376281261444092e-02 5.408730730414390564e-02 7.517176866531372070e-02 -3.280090391635894775e-01 2.421087175607681274e-01 5.499653145670890808e-02 9.596575982868671417e-03 -1.271961778402328491e-01 2.265073917806148529e-02 -1.459833830595016479e-01 -2.569173872470855713e-01 -1.474978774785995483e-01 -2.708513140678405762e-01 7.697615027427673340e-02 1.935034394264221191e-01 -4.062717035412788391e-02 -3.639658167958259583e-02 1.322884112596511841e-01 7.224655896425247192e-02 1.832673549652099609e-01 2.992140650749206543e-01 3.255989775061607361e-02 -4.131089746952056885e-01 2.582686543464660645e-01 -1.466677291318774223e-03 -7.848343253135681152e-02 -3.283132240176200867e-02 1.392405778169631958e-01 -1.497543901205062866e-01 -2.103485539555549622e-02 -3.122023344039916992e-01 1.912167072296142578e-01
1.920528709888458252e-02 -1.422204822301864624e-01 -3.151005879044532776e-02 1.809229850769042969e-01 7.113332301378250122e-02 -3.829260170459747314e-02 2.510313093662261963e-01 -2.189909517765045166e-01 -1.840579211711883545e-01 -1.635559499263763428e-01 -1.854990124702453613e-01 -2.648890614509582520e-01 -1.360813230276107788e-01 1.621811836957931519e-01 2.920031845569610596e-01 2.430238276720046997e-01 6.567057222127914429e-02 1.406975928694009781e-02 -2.996873855590820312e-01 2.549149990081787109e-01 2.589394748210906982e-01 7.139341533184051514e-02 -1.204260438680648804e-01 2.176494300365447998e-01 -2.290628850460052490e-02 1.994770169258117676e-01 -2.497243583202362061e-01 8.820327371358871460e-02 -1.887685358524322510e-01 1.205307692289352417e-01 8.197331428527832031e-02 -1.147325038909912109e-01
-7.583139836788177490e-02 -2.352631986141204834e-01 -2.510212361812591553e-02 1.319116950035095215e-01 9.728834778070449829e-02 -2.312199920415878296e-01 3.252043426036834717e-01 -7.355209439992904663e-02 -3.412873148918151855e-01 -2.796284854412078857e-01 -1.493285875767469406e-02 -2.220106422901153564e-01 1.613962799310684204e-01 -7.599443197250366211e-02 1.038464307785034180e-01 2.782182954251766205e-02 -5.055717751383781433e-02 -2.073059380054473877e-01 -2.006479501724243164e-01 7.075863331556320190e-02 1.057529821991920471e-01 2.775830924510955811e-01 -2.860097289085388184e-01 9.539493359625339508e-03 -6.793829798698425293e-02 1.595050096511840820e-01 -6.896581500768661499e-02 -2.279371619224548340e-01 -1.813346594572067261e-01 5.722847953438758850e-02 -2.173853367567062378e-01 1.676364690065383911e-01
-5.272335186600685120e-02 -1.379132866859436035e-01 -7.435137405991554260e-03 -2.929945476353168488e-02 9.980458766222000122e-02 -8.772206306457519531e-02 -2.086465358734130859e-01 -2.956320345401763916e-01 -1.896897107362747192e-01 -1.742682754993438721e-01 -9.404532029293477535e-04 -9.874672442674636841e-02 -1.526192128658294678e-01 1.058634892106056213e-01 -2.191625349223613739e-02 -2.421745061874389648e-01 1.667112857103347778e-01 8.954406529664993286e-02 -1.291205585002899170e-01 -2.634492516517639160e-01 2.997705936431884766e-01 2.623199485242366791e-02 -3.739116787910461426e-01 2.488851547241210938e-02 2.403440028429031372e-01 4.359688162803649902e-01 -3.566502034664154053e-02 9.123107790946960449e-02 -1.579533368349075317e-01 7.549946010112762451e-02 6.855580955743789673e-02 -1.154119297862052917e-01
-3.864612057805061340e-02 -2.923524677753448486e-01 -3.744223117828369141e-01 -5.796732753515243530e-02 1.658827513456344604e-01 -7.492412626743316650e-02 -4.369295388460159302e-02 -2.596397995948791504e-01 4.147161915898323059e-02 -7.337324321269989014e-02 -1.554087251424789429e-01 5.970937758684158325e-02 2.980249002575874329e-02 -1.288746148347854614e-01 2.396717481315135956e-02 -1.368931829929351807e-01 1.326396465301513672e-01 -1.254335194826126099e-01 -2.602571845054626465e-01 3.454067930579185486e-02 2.294036187231540680e-02 -6.621802598237991333e-02 -4.340427815914154053e-01 1.806588172912597656e-01 -1.465984731912612915e-01 1.544082462787628174e-01 3.754715621471405029e-02 -6.709068268537521362e-02 2.537049911916255951e-02 4.170843660831451416e-01 -1.127613410353660583e-01 -1.692410707473754883e-01
7.094603776931762695e-02 -3.725804090499877930e-01 9.025074541568756104e-02 6.491998676210641861e-03 1.859550029039382935e-01 1.762393116950988770e-01 -4.572833701968193054e-02 9.916166774928569794e-03 -8.855583518743515015e-02 -1.742144525051116943e-01 -6.811755895614624023e-02 -1.304121166467666626e-01 -5.321855843067169189e-02 8.480150997638702393e-02 1.843471825122833252e-01 -2.753111422061920166e-01 -3.426158130168914795e-01 1.106309071183204651e-01 -3.395844697952270508e-01 -6.071950774639844894e-03 2.063138782978057861e-01 2.069145590066909790e-01 -1.003541648387908936e-01 9.816631674766540527e-02 -2.128530144691467285e-01 3.230001032352447510e-01 -6.139057502150535583e-02 1.380770504474639893e-01 -6.835763156414031982e-02 1.672699451446533203e-01 2.030410021543502808e-01 -6.385538727045059204e-02
-2.115088999271392822e-01 2.997662872076034546e-02 -2.076783329248428345e-01 -3.953792899847030640e-02 2.661643922328948975e-01 1.387111097574234009e-01 8.659694343805313110e-02 -2.647756040096282959e-01 -3.811208903789520264e-01 1.898053884506225586e-01 -2.334991991519927979e-01 -9.087742120027542114e-02 -6.573376804590225220e-02 -7.689788192510604858e-02 1.352092325687408447e-01 -2.671799063682556152e-01 4.968745168298482895e-03 1.864466071128845215e-02 -1.716919392347335815e-01 2.360849678516387939e-01 1.719038188457489014e-01 3.329963088035583496e-01 -1.903094649314880371e-01 -5.796889672637917101e-05 -5.254690349102020264e-02 5.175666511058807373e-02 -2.367857247591018677e-01 -1.166645735502243042e-01 -2.185856103897094727e-01 8.072000741958618164e-02 -4.381233453750610352e-02 -6.668666750192642212e-02
-2.337917238473892212e-01 -2.790505588054656982e-01 1.485536694526672363e-01 -1.758554130792617798e-01 2.831387817859649658e-01 1.816203445196151733e-02 -9.646330773830413818e-02 -3.385483101010322571e-02 -1.083631068468093872e-01 -2.507502436637878418e-01 -1.599653959274291992e-01 -1.148842051625251770e-01 1.447363048791885376e-01 -1.598293036222457886e-01 1.715527772903442383e-01 -2.310180068016052246e-01 5.748542025685310364e-02 -3.630622988566756248e-03 -4.009840190410614014e-01 -2.581243216991424561e-01 8.264937996864318848e-02 1.052312552928924561e-01 -2.989557087421417236e-01 9.181346744298934937e-02 1.351371109485626221e-01 2.177468538284301758e-01 -2.896315976977348328e-02 -2.009106241166591644e-02 2.145612612366676331e-02 1.293920576572418213e-01 -2.242029458284378052e-01 -5.297231255099177361e-04
-1.027181670069694519e-01 -1.569671481847763062e-01 -1.665765047073364258e-01 1.398430764675140381e-01 7.417818158864974976e-02 -1.475255191326141357e-02 -7.146539865061640739e-04 -2.539705932140350342e-01 -2.730740308761596680e-01 2.812082171440124512e-01 -9.718526899814605713e-02 5.415132269263267517e-02 1.546747535467147827e-01 -2.631125748157501221e-01 1.176795437932014465e-01 -7.159838080406188965e-02 1.656503677368164062e-01 -1.268848311156034470e-02 -1.771313846111297607e-01 6.195320561528205872e-02 3.286418914794921875e-01 3.137691617012023926e-01 -1.698751747608184814e-01 2.102730274200439453e-01 6.946364790201187134e-02 -7.876858115196228027e-02 -1.550448387861251831e-01 -2.418208718299865723e-01 2.473066151142120361e-01 1.982579380273818970e-01 -1.416920572519302368e-01 1.126918494701385498e-01
-1.916707307100296021e-02 -3.274399638175964355e-01 6.410869210958480835e-02 -8.191457390785217285e-02 2.717185914516448975e-01 7.768651843070983887e-02 8.718422055244445801e-02 -2.620217204093933105e-01 -4.945925250649452209e-02 -3.498084545135498047e-01 3.146679699420928955e-02 -1.084788069128990173e-01 9.967558830976486206e-02 -1.258678883314132690e-01 -1.315917670726776123e-01 -1.808798909187316895e-01 3.970911353826522827e-02 -2.181428074836730957e-01 -2.468816637992858887e-01 -2.990701794624328613e-01 1.930303499102592468e-02 3.653392940759658813e-02 -3.783726096153259277e-01 2.566225230693817139e-01 6.525233387947082520e-02 1.193391084671020508e-01 -9.981596469879150391e-02 -1.177782099694013596e-02 -1.001118421554565430e-01 1.037272885441780090e-01 -1.882419288158416748e-01 1.303377449512481689e-01
-1.600193232297897339e-01 -2.053928375244140625e-01 3.388965874910354614e-02 -6.689380854368209839e-02 4.945870116353034973e-02 -1.508722156286239624e-01 -4.310745373368263245e-02 -1.427098959684371948e-01 -4.827039316296577454e-02 -1.072626039385795593e-01 5.922798812389373779e-02 -3.044430017471313477e-01 1.516014188528060913e-01 -1.157802492380142212e-01 1.799653656780719757e-02 -2.231913059949874878e-01 1.998151689767837524e-01 -1.824296265840530396e-01 -4.002305269241333008e-01 -1.906016170978546143e-01 8.380516618490219116e-02 1.245458275079727173e-01 -4.716419577598571777e-01 2.295641303062438965e-01 4.869406111538410187e-03 2.069920897483825684e-01 -3.963606059551239014e-02 -1.567299365997314453e-01 -4.132086783647537231e-02 -1.864666678011417389e-02 -1.951657384634017944e-01 7.775578647851943970e-02
-3.892601653933525085e-02 1.889820210635662079e-02 2.157474905252456665e-01 7.142383605241775513e-02 -1.411851309239864349e-02 1.709303855895996094e-01 -2.625180184841156006e-01 -1.453395336866378784e-01 -2.533188462257385254e-01 -2.934823036193847656e-01 -1.748197078704833984e-01 -4.543992504477500916e-02 6.848026067018508911e-02 4.933892190456390381e-02 1.385708004236221313e-01 5.911220610141754150e-02 2.633727490901947021e-01 -6.556393951177597046e-02 -8.117353171110153198e-02 2.948377840220928192e-02 1.112403050065040588e-01 5.066242441534996033e-02 -1.039667800068855286e-01 4.243893623352050781e-01 7.131178677082061768e-02 2.769902348518371582e-04 1.854147613048553467e-01 -1.998635679483413696e-01 2.674241662025451660e-01 3.700699210166931152e-01 5.972776934504508972e-02 1.893447786569595337e-01
-3.635486960411071777e-02 5.941951647400856018e-02 2.740096673369407654e-02 1.433041784912347794e-02 1.802995502948760986e-01 1.386728286743164062e-01 -4.610222578048706055e-02 -2.941389679908752441e-01 1.960710287094116211e-01 -7.737314328551292419e-03 -1.855149120092391968e-01 -7.268092036247253418e-02 -1.415240764617919922e-01 3.238585963845252991e-02 1.954101473093032837e-01 1.604929715394973755e-01 -1.974957734346389771e-01 1.890606135129928589e-01 -4.802190065383911133e-01 -2.936191856861114502e-02 1.799543201923370361e-01 1.940284669399261475e-01 -2.206355780363082886e-01 4.701580107212066650e-02 1.448146998882293701e-01 -1.138579845428466797e-01 -2.773613482713699341e-02 -1.965526044368743896e-01 -6.362621206790208817e-03 2.149510383605957031e-01 -3.734823465347290039e-01 6.614074856042861938e-02
1.876397281885147095e-01 -1.703359037637710571e-01 1.640025079250335693e-01 3.195782378315925598e-02 1.248178258538246155e-01 2.760216891765594482e-01 1.018753573298454285e-01 -3.627995550632476807e-01 -1.730323880910873413e-01 -7.465800642967224121e-02 -1.959122717380523682e-01 -2.763335034251213074e-02 2.718110978603363037e-01 1.218403503298759460e-01 1.543395817279815674e-01 4.743455722928047180e-02 -1.671537160873413086e-01 1.663688570261001587e-01 -4.286999404430389404e-01 -1.324342936277389526e-02 1.217037886381149292e-01 6.376678496599197388e-02 -2.157728523015975952e-01 1.294798702001571655e-01 7.929256558418273926e-02 3.337338194251060486e-02 -4.682375863194465637e-02 -3.794017434120178223e-02 -7.628925144672393799e-02 -1.269650906324386597e-01 -3.325745463371276855e-01 1.388345509767532349e-01
-4.522560536861419678e-02 -2.568521797657012939e-01 -5.570547282695770264e-02 -1.484742909669876099e-01 5.638861283659934998e-02 -2.752538025379180908e-01 4.995076358318328857e-02 -4.169798493385314941e-01 -1.404199749231338501e-01 -1.771343797445297241e-01 -2.324494868516921997e-01 -1.197403147816658020e-01 -1.175593361258506775e-01 -1.205066870898008347e-02 -2.778730541467666626e-02 -8.552833646535873413e-02 1.605398766696453094e-02 -3.493921458721160889e-02 -1.740674972534179688e-01 -1.988144814968109131e-01 3.434394299983978271e-01 -9.273976087570190430e-02 -1.810103058815002441e-01 2.540006488561630249e-02 -4.124727845191955566e-02 4.183455407619476318e-01 -5.818709614686667919e-04 4.879003018140792847e-02 -2.333894073963165283e-01 4.822389781475067139e-02 -7.564200460910797119e-02 -1.926798671483993530e-01
1.988964378833770752e-01 -1.238767430186271667e-01 -2.277849853271618485e-04 3.792558237910270691e-02 1.614957004785537720e-01 -2.656919136643409729e-02 1.742976345121860504e-02 -2.210254818201065063e-01 -2.524265050888061523e-01 -2.087926417589187622e-01 -2.091786265373229980e-02 -1.549667119979858398e-01 -1.069712564349174500e-01 1.995431929826736450e-01 1.685672998428344727e-01 1.733082532882690430e-01 3.638510107994079590e-01 -9.856824763119220734e-03 -3.693752288818359375e-01 2.757927477359771729e-01 1.221821382641792297e-01 1.892544031143188477e-01 -1.956910640001296997e-02 3.469869494438171387e-01 2.514684759080410004e-02 1.670183539390563965e-01 -6.901329010725021362e-02 1.088443323969841003e-01 -1.991328001022338867e-01 7.659023255109786987e-02 7.472638785839080811e-02 1.161130070686340332e-01
-4.894830659031867981e-02 -3.236392736434936523e-01 9.839918464422225952e-02 -2.651571631431579590e-01 -4.399140179157257080e-02 -3.145065158605575562e-02 1.026081368327140808e-01 -1.320469845086336136e-02 -4.464237019419670105e-02 -4.242467693984508514e-03 2.548177260905504227e-03 1.688981801271438599e-01 6.839793920516967773e-02 3.371561318635940552e-02 2.327982485294342041e-01 1.199461519718170166e-02 1.347846686840057373e-01 -1.561902612447738647e-01 -2.371031939983367920e-01 2.851067185401916504e-01 2.512256801128387451e-01 2.712836265563964844e-01 1.187916472554206848e-01 4.383804202079772949e-01 4.624383524060249329e-02 2.160639613866806030e-01 -4.523278772830963135e-02 1.572929024696350098e-01 -2.065309882164001465e-01 1.530700176954269409e-01 -1.463141143321990967e-01 -1.495970785617828369e-01
1.708030700683593750e-01 -4.050210416316986084e-01 -1.367843151092529297e-01 -1.032899226993322372e-02 -1.552477031946182251e-01 -7.315590232610702515e-02 2.070774324238300323e-02 9.652325883507728577e-03 -2.354879081249237061e-01 2.299466282129287720e-01 -4.292300343513488770e-02 -1.085659191012382507e-01 5.638864636421203613e-02 -1.765905022621154785e-01 -4.583708569407463074e-02 -1.513567566871643066e-01 6.042981147766113281e-02 -1.355370134115219116e-01 -2.260407805442810059e-01 5.211830139160156250e-02 2.994346916675567627e-01 4.494408965110778809e-01 -2.631143033504486084e-01 1.915280520915985107e-01 -1.426990479230880737e-01 5.614053457975387573e-02 -1.889335960149765015e-01 1.157006248831748962e-02 8.577701449394226074e-02 9.091957658529281616e-02 -1.595613211393356323e-01 -5.317727103829383850e-02
-1.564466804265975952e-01 -2.206710278987884521e-01 7.568687200546264648e-02 -2.233215868473052979e-01 1.565897315740585327e-01 2.293393760919570923e-02 -3.625922650098800659e-02 -3.528655469417572021e-01 -9.746068716049194336e-02 -2.777956724166870117e-01 -1.000394597649574280e-01 -3.233678406104445457e-03 4.920388013124465942e-02 -1.791689991950988770e-01 1.670451015233993530e-01 -1.502241641283035278e-01 5.456320941448211670e-02 -1.399784535169601440e-01 -1.741016060113906860e-01 -2.051887810230255127e-01 3.676707297563552856e-02 1.541652157902717590e-02 -2.103877514600753784e-01 1.241948753595352173e-01 9.950956702232360840e-02 4.920154809951782227e-01 -9.576529264450073242e-02 -2.252209186553955078e-01 -9.313869476318359375e-02 2.146143615245819092e-01 1.480429712682962418e-02 -1.248176321387290955e-01
3.934635594487190247e-02 -4.140446186065673828e-01 9.829562902450561523e-02 4.001989215612411499e-02 1.696642190217971802e-01 4.856568202376365662e-02 -1.117673143744468689e-01 8.183214068412780762e-02 -3.253819644451141357e-01 -3.962007537484169006e-02 -2.180817723274230957e-01 -9.458398446440696716e-03 -2.224915176630020142e-01 -7.100834697484970093e-02 2.912792861461639404e-01 -2.018357515335083008e-01 -8.800693601369857788e-02 -7.773116976022720337e-02 -3.985968530178070068e-01 -1.144183948636054993e-01 5.127538740634918213e-02 2.619153261184692383e-01 5.632173269987106323e-02 1.025468930602073669e-01 5.519348010420799255e-02 1.851934790611267090e-01 -2.407806664705276489e-01 -8.156948536634445190e-02 1.948609575629234314e-02 1.929333806037902832e-01 1.233484148979187012e-01 -6.884009391069412231e-02
-2.497181892395019531e-01 -2.434305995702743530e-01 1.972100697457790375e-02 4.929054528474807739e-02 9.783833473920822144e-02 9.894395619630813599e-02 -3.582527115941047668e-02 -9.420613199472427368e-02 -2.527240812778472900e-01 -1.467274427413940430e-01 1.740839630365371704e-01 -9.656672179698944092e-02 -2.109590023756027222e-01 3.256979212164878845e-02 2.398501634597778320e-01 -1.923419535160064697e-01 1.118712201714515686e-01 -1.510037928819656372e-01 -2.680878937244415283e-01 -1.891614347696304321e-01 3.169684708118438721e-01 1.758202165365219116e-01 -2.283157110214233398e-01 7.582805119454860687e-03 -1.893640607595443726e-01 3.830798566341400146e-01 1.750603877007961273e-02 1.358788311481475830e-01 -1.178039833903312683e-01 -3.945177793502807617e-02 -1.919863373041152954e-01 2.678444981575012207e-02
8.844893425703048706e-02 -5.982853099703788757e-02 -1.403075009584426880e-01 -4.269603639841079712e-02 2.849318087100982666e-01 2.998668327927589417e-02 1.704668700695037842e-01 -2.408996969461441040e-02 -2.726048231124877930e-01 5.697686225175857544e-02 -1.681058853864669800e-01 -1.554642897099256516e-02 -1.261545270681381226e-01 1.931991614401340485e-02 6.826809048652648926e-02 -1.510708481073379517e-01 7.769107818603515625e-02 1.813737303018569946e-01 -2.130255997180938721e-01 3.013356355950236320e-03 1.768957823514938354e-01 3.871612250804901123e-01 -5.648445338010787964e-02 3.022257089614868164e-01 -8.201585710048675537e-02 2.721750736236572266e-01 -2.729424834251403809e-01 3.048620931804180145e-02 -2.386461794376373291e-01 1.562326252460479736e-01 -1.460959166288375854e-01 -2.942038774490356445e-01
-1.013526692986488342e-01 -1.310780793428421021e-01 8.318836241960525513e-02 2.854031622409820557e-01 -4.712287802249193192e-03 1.905907094478607178e-01 -4.990580677986145020e-02 -1.933022439479827881e-01 -7.479639351367950439e-02 1.649570316076278687e-01 -4.334790706634521484e-01 -2.213241606950759888e-01 -9.334860742092132568e-02 -1.210765540599822998e-01 1.687629818916320801e-01 1.236686259508132935e-01 2.855187840759754181e-02 -1.028694435954093933e-01 -3.366493284702301025e-01 -1.271445602178573608e-01 7.725867629051208496e-02 3.571150600910186768e-01 -1.516868323087692261e-01 2.456200122833251953e-01 1.983433216810226440e-01 1.158044766634702682e-02 4.287711903452873230e-02 -1.971148103475570679e-01 -6.933690980076789856e-03 -6.996286660432815552e-02 -1.640695929527282715e-01 3.691328689455986023e-02
-4.984922707080841064e-02 -1.709661781787872314e-01 1.099696606397628784e-01 -8.524698764085769653e-02 6.193739920854568481e-02 -9.969981014728546143e-02 -9.283557534217834473e-02 -2.459856271743774414e-01 -1.737844944000244141e-02 -2.436435371637344360e-01 -2.042986452579498291e-01 -1.844340004026889801e-03 -5.800005421042442322e-02 -1.253253370523452759e-01 -2.260951101779937744e-01 -1.124820578843355179e-02 1.697387844324111938e-01 2.749446928501129150e-01 -2.363743633031845093e-01 -5.274388566613197327e-02 1.525908112525939941e-01 7.578203827142715454e-02 -2.862071692943572998e-01 1.729085445404052734e-01 -2.633645012974739075e-02 4.758866429328918457e-01 -1.109335757791996002e-02 -1.584655344486236572e-01 -3.468152582645416260e-01 7.736256718635559082e-02 -7.405792921781539917e-02 7.908430695533752441e-02
2.999019250273704529e-02 -2.722769379615783691e-01 8.039634674787521362e-02 2.237608432769775391e-01 1.551847457885742188e-01 1.301420778036117554e-01 4.770044237375259399e-02 -1.723732948303222656e-01 -1.687868535518646240e-01 -2.119992971420288086e-01 -3.415583446621894836e-02 -4.732805117964744568e-02 -8.017525821924209595e-02 1.847971826791763306e-01 6.727547198534011841e-02 2.225573956966400146e-01 1.786281615495681763e-01 -1.113431304693222046e-01 -2.353180646896362305e-01 1.431765407323837280e-01 3.592511117458343506e-01 1.105182468891143799e-01 1.107166260480880737e-01 4.754304885864257812e-01 -1.769781671464443207e-02 -6.957917660474777222e-02 -2.043661326169967651e-01 -1.497939378023147583e-01 -1.929327249526977539e-01 7.244334369897842407e-02 -2.606824412941932678e-02 -1.081442758440971375e-01
-1.399916876107454300e-02 -1.112999487668275833e-02 2.447159290313720703e-01 3.206716179847717285e-01 -7.328112144023180008e-03 2.175275683403015137e-01 1.548011451959609985e-01 -3.001470863819122314e-01 -1.306092739105224609e-01 -1.905678957700729370e-01 -3.825224936008453369e-01 -2.448888495564460754e-02 5.843137577176094055e-02 -1.054342463612556458e-01 1.843190640211105347e-01 6.076533347368240356e-02 3.306790441274642944e-02 1.999132335186004639e-02 -4.243422150611877441e-01 -6.048213690519332886e-02 -1.683648303151130676e-02 2.328657805919647217e-01 -2.687793076038360596e-01 5.735730752348899841e-02 3.735322132706642151e-02 -2.248021587729454041e-02 -1.713837869465351105e-02 4.173467308282852173e-02 3.609540313482284546e-02 1.735442690551280975e-02 -3.164887130260467529e-01 -4.561677202582359314e-02
-1.521900892257690430e-01 -5.095116496086120605e-01 6.887289881706237793e-02 -1.075509935617446899e-01 8.770582824945449829e-02 6.169332936406135559e-02 1.178448274731636047e-02 -2.921697199344635010e-01 -6.284654885530471802e-02 -7.499542832374572754e-02 -1.160118803381919861e-01 -8.077729493379592896e-02 4.432443529367446899e-02 -3.054043352603912354e-01 -3.478649538010358810e-03 -1.904005557298660278e-01 7.636712491512298584e-02 -1.404940187931060791e-01 -4.168914556503295898e-01 -5.361170507967472076e-03 -6.036680936813354492e-02 1.741719394922256470e-01 -2.700845599174499512e-01 1.770693957805633545e-01 1.736295819282531738e-01 1.457921564579010010e-01 9.608214348554611206e-02 -5.419642478227615356e-02 -1.041290313005447388e-01 2.523592486977577209e-02 -1.734076589345932007e-01 -8.245162665843963623e-03
-1.189220398664474487e-01 -2.135726362466812134e-01 1.058186292648315430e-01 6.313313543796539307e-02 1.393233686685562134e-01 -2.370908409357070923e-01 -6.543745845556259155e-02 -4.550420939922332764e-01 -1.834423989057540894e-01 -1.283996850252151489e-01 -2.159768193960189819e-01 8.821252733469009399e-02 -2.646947978064417839e-03 -5.053775385022163391e-02 -3.342787548899650574e-02 -2.401270419359207153e-01 2.447536028921604156e-02 9.565486013889312744e-02 -1.940834820270538330e-01 -1.980938911437988281e-01 2.945067584514617920e-01 -1.942634955048561096e-02 -2.527688145637512207e-01 2.457130253314971924e-01 4.898420348763465881e-02 1.832714527845382690e-01 -7.160837203264236450e-02 -2.978549599647521973e-01 -1.678617447614669800e-01 -2.284199930727481842e-02 -4.988340660929679871e-02 1.145858690142631531e-01
-1.237305924296379089e-01 -2.321402281522750854e-01 -1.362810134887695312e-01 -2.694538235664367676e-02 1.947616636753082275e-01 -2.363872230052947998e-01 -7.040229439735412598e-02 -3.290345072746276855e-01 -3.074976801872253418e-02 -1.854082345962524414e-01 -1.546710729598999023e-01 9.484309703111648560e-02 1.227618232369422913e-01 6.892972439527511597e-02 -4.950865730643272400e-02 -2.288480699062347412e-01 -4.890741035342216492e-02 1.133668944239616394e-01 -2.408206313848495483e-01 -2.006728053092956543e-01 2.342515140771865845e-01 1.467455178499221802e-01 -3.387854695320129395e-01 3.083563037216663361e-02 -5.979523807764053345e-02 2.263302356004714966e-01 7.359161227941513062e-02 -3.181941807270050049e-02 -2.335283458232879639e-01 6.729416549205780029e-02 -3.405733704566955566e-01 1.402202248573303223e-01
-1.206375136971473694e-01 -1.308392733335494995e-01 -5.016189813613891602e-02 -2.189767919480800629e-02 1.340030506253242493e-02 -4.052073135972023010e-02 8.885426819324493408e-02 -3.477970510721206665e-02 -4.216542467474937439e-02 -1.524021029472351074e-01 -6.886232644319534302e-02 2.864753827452659607e-02 1.620028764009475708e-01 -4.659404978156089783e-02 -4.686852172017097473e-02 -1.802806407213211060e-01 -4.071393609046936035e-02 -9.486625343561172485e-02 -3.966135680675506592e-01 -2.511696517467498779e-01 6.640141457319259644e-02 1.525026112794876099e-01 -1.774467676877975464e-01 1.839009523391723633e-01 4.019520431756973267e-02 2.246846556663513184e-01 -2.667732834815979004e-01 9.624168276786804199e-02 -3.026400804519653320e-01 2.010937333106994629e-01 -5.101514458656311035e-01 -1.090528145432472229e-01
-9.427994489669799805e-02 -1.619189381599426270e-01 -3.778745532035827637e-01 -1.035144254565238953e-01 2.220480237156152725e-03 1.091429367661476135e-01 -1.729979962110519409e-01 -3.143000006675720215e-01 -2.131463289260864258e-01 -2.545967400074005127e-01 -2.019399255514144897e-01 1.902499198913574219e-01 -1.595357507467269897e-01 3.599769668653607368e-03 -1.391025781631469727e-01 -1.815463416278362274e-02 1.394216553308069706e-03 -1.128054782748222351e-02 -2.780207693576812744e-01 2.040752172470092773e-01 3.873851150274276733e-02 9.418436139822006226e-02 -1.608660668134689331e-01 1.868386119604110718e-01 2.104842662811279297e-01 2.873415946960449219e-01 -1.110089868307113647e-01 4.518307745456695557e-02 -4.407970234751701355e-02 3.172181546688079834e-01 4.417252168059349060e-02 -4.904748126864433289e-02
-5.243986099958419800e-02 -2.033077627420425415e-01 8.385020494461059570e-02 1.712120771408081055e-01 -9.237150102853775024e-02 -1.245239898562431335e-01 -1.499493569135665894e-01 -6.461658328771591187e-02 3.162413835525512695e-02 -1.479573398828506470e-01 2.087855339050292969e-02 1.034204438328742981e-01 2.260876744985580444e-01 -1.980648934841156006e-01 6.133113801479339600e-02 2.062691450119018555e-01 2.047708928585052490e-01 -4.671695828437805176e-02 -3.593257367610931396e-01 1.639886051416397095e-01 2.535894811153411865e-01 -8.940821886062622070e-02 -3.641247451305389404e-01 2.990161180496215820e-01 2.872290313243865967e-01 5.118065699934959412e-02 9.956556558609008789e-02 1.020888313651084900e-01 -1.750105768442153931e-01 1.032687500119209290e-01 4.214486107230186462e-02 -2.350557297468185425e-01
1.367077082395553589e-01 -1.485512405633926392e-01 -1.022311160340905190e-03 6.479542702436447144e-02 7.898496091365814209e-02 3.191632330417633057e-01 -1.198570877313613892e-01 -2.786679938435554504e-02 -3.513843417167663574e-01 -3.007271587848663330e-01 7.687836140394210815e-02 -2.794177234172821045e-01 1.101675331592559814e-01 -2.210985310375690460e-02 -3.171834349632263184e-02 -1.148594468832015991e-01 1.790460199117660522e-01 2.115765586495399475e-02 -1.038126721978187561e-01 2.392756491899490356e-01 2.439746856689453125e-01 2.367355972528457642e-01 -1.609640866518020630e-01 3.643115758895874023e-01 -1.778821796178817749e-01 1.721889674663543701e-01 2.210189998149871826e-01 -1.161235035397112370e-03 -5.280354619026184082e-02 -5.819356068968772888e-03 1.222789511084556580e-01 6.656064838171005249e-02
2.658255957067012787e-02 -3.549770712852478027e-01 -4.832618311047554016e-02 -3.802743554115295410e-02 -1.145352702587842941e-02 -5.912489257752895355e-03 9.078765660524368286e-02 6.198725849390029907e-02 -3.226031661033630371e-01 -2.123513668775558472e-01 -8.408297598361968994e-02 1.456500291824340820e-01 -6.599812209606170654e-02 3.643628954887390137e-01 1.480691134929656982e-01 -8.672643452882766724e-03 1.593187637627124786e-02 -1.817712634801864624e-01 -2.291070669889450073e-01 2.108430266380310059e-01 2.445897310972213745e-01 2.045342922210693359e-01 -5.320088192820549011e-02 4.601083099842071533e-01 3.602167591452598572e-02 1.487664729356765747e-01 7.659179717302322388e-02 -3.178066574037075043e-03 -5.138473585247993469e-02 -2.041151076555252075e-01 -2.533129788935184479e-02 -2.877313643693923950e-03
-6.797358393669128418e-02 -2.198932021856307983e-01 1.102236509323120117e-01 -2.397962808609008789e-01 -3.094181045889854431e-02 8.638852834701538086e-02 -8.571808785200119019e-02 -4.167081117630004883e-01 1.432458609342575073e-01 -3.506626188755035400e-02 -7.023330777883529663e-02 3.596928715705871582e-02 9.633523225784301758e-02 -7.742407917976379395e-02 -9.852260351181030273e-02 -8.367744833230972290e-02 7.751306891441345215e-02 6.466823816299438477e-02 -1.835013926029205322e-01 -1.703620254993438721e-01 7.141833007335662842e-02 2.878599464893341064e-01 -3.235373795032501221e-01 2.995897531509399414e-01 -4.259452968835830688e-02 2.339363992214202881e-01 -2.324312180280685425e-01 -8.537689596414566040e-02 1.693321317434310913e-01 1.407769788056612015e-02 -2.976841032505035400e-01 1.933404356241226196e-01
1.333525031805038452e-01 -3.123425878584384918e-02 -1.122202202677726746e-01 2.230882048606872559e-01 2.753784358501434326e-01 -5.152300372719764709e-02 -1.525858324021100998e-02 -2.465246021747589111e-01 -1.854325681924819946e-01 -1.755169034004211426e-01 4.665882140398025513e-02 -1.271121352910995483e-01 -2.738186120986938477e-01 -1.563416123390197754e-01 1.659844666719436646e-01 -5.154193192720413208e-02 7.907542586326599121e-02 1.153318434953689575e-01 -2.833979129791259766e-01 9.703552722930908203e-02 4.446569085121154785e-01 3.913122415542602539e-02 -1.610748767852783203e-01 3.434287607669830322e-01 -1.000007390975952148e-01 -7.510861754417419434e-02 -1.784461289644241333e-01 -3.570936992764472961e-02 -3.289686515927314758e-02 7.393101602792739868e-02 7.012922316789627075e-02 2.314784079790115356e-01
-1.409011781215667725e-01 -2.080545574426651001e-01 2.271377891302108765e-01 2.453982830047607422e-01 -2.406365796923637390e-02 4.306688606739044189e-01 1.034170314669609070e-01 -2.144532464444637299e-02 -4.470233619213104248e-02 9.890354424715042114e-02 -3.944244682788848877e-01 -1.375849246978759766e-01 -4.340710490942001343e-02 -1.494564116001129150e-01 -2.806070260703563690e-02 3.774207457900047302e-02 -5.865258350968360901e-02 7.271217554807662964e-02 -2.897575199604034424e-01 -3.775847703218460083e-02 2.835255563259124756e-01 1.258974075317382812e-01 -1.526342928409576416e-01 2.925859689712524414e-01 7.964318990707397461e-02 2.050397694110870361e-01 -1.002730801701545715e-01 -2.396241202950477600e-02 1.345556378364562988e-01 1.678863614797592163e-01 -9.051299840211868286e-02 4.873383790254592896e-02
-1.967875659465789795e-01 -5.112504586577415466e-02 1.153592094779014587e-01 2.266176789999008179e-01 -3.788972645998001099e-02 3.773684799671173096e-01 1.554335653781890869e-01 -2.222917377948760986e-01 1.268202625215053558e-02 5.604959651827812195e-02 -2.148380726575851440e-01 -2.130970656871795654e-01 1.269609387964010239e-02 -1.220707595348358154e-01 1.062396094202995300e-01 2.545495927333831787e-01 -1.023686677217483521e-01 -1.365386396646499634e-01 -1.452667713165283203e-01 -2.259189933538436890e-01 1.613268852233886719e-01 2.515648901462554932e-01 -2.240736037492752075e-01 3.256203234195709229e-01 4.332881793379783630e-02 7.531065493822097778e-02 1.510361731052398682e-01 -3.090895339846611023e-02 -1.037803739309310913e-01 -7.485140580683946609e-03 -2.891692519187927246e-01 1.341428607702255249e-01
-8.129809051752090454e-02 -1.589186787605285645e-01 -6.100499629974365234e-02 1.839801818132400513e-01 3.038831353187561035e-01 1.107461657375097275e-02 1.112761572003364563e-01 -3.282140195369720459e-01 -1.436190903186798096e-01 -8.448173105716705322e-02 -7.179918698966503143e-03 -6.654719263315200806e-02 -1.475121639668941498e-02 2.873221337795257568e-01 2.221437990665435791e-01 2.669410407543182373e-01 8.567183464765548706e-02 -1.260127872228622437e-01 -2.162746191024780273e-01 1.056969463825225830e-01 2.008661329746246338e-01 2.353900074958801270e-01 -1.141785159707069397e-01 3.566259741783142090e-01 -1.280067116022109985e-01 1.203458905220031738e-01 -1.137558370828628540e-02 1.878007352352142334e-01 -2.636315524578094482e-01 -6.232880987226963043e-03 -1.707756966352462769e-01 1.605931296944618225e-02
-7.023785263299942017e-02 -2.174473404884338379e-01 -1.644632779061794281e-02 -1.718642264604568481e-01 2.000418752431869507e-01 -6.105744838714599609e-02 -2.652728557586669922e-02 -3.988572061061859131e-01 -2.424047440290451050e-01 -9.061698615550994873e-02 -2.804915308952331543e-01 -7.677950710058212280e-02 -2.703618665691465139e-04 -1.726255565881729126e-01 -8.105258643627166748e-02 -1.379346698522567749e-01 1.503912806510925293e-01 -1.244542449712753296e-01 -3.075609505176544189e-01 -2.233420461416244507e-01 1.355822086334228516e-01 2.480184286832809448e-02 -2.759117186069488525e-01 1.125323250889778137e-01 -1.902887970209121704e-02 2.895031571388244629e-01 8.352870494127273560e-02 -1.493364721536636353e-01 -1.269595324993133545e-01 -7.952605932950973511e-02 -2.331412285566329956e-01 1.639573425054550171e-01
-1.947189569473266602e-01 8.210611529648303986e-03 6.869785487651824951e-02 2.416900917887687683e-02 9.442892670631408691e-02 1.903563365340232849e-02 1.979548186063766479e-01 -9.184437990188598633e-02 -6.811707466840744019e-02 -2.969290018081665039e-01 -5.924960598349571228e-02 3.335204208269715309e-03 -1.128954812884330750e-03 -2.313902676105499268e-01 1.078415736556053162e-01 5.239567905664443970e-02 -1.078863590955734253e-01 2.640689313411712646e-01 -3.978303372859954834e-01 1.676792651414871216e-01 3.087601363658905029e-01 3.036815524101257324e-01 3.646144270896911621e-02 1.984885931015014648e-01 -3.145798444747924805e-01 5.056604370474815369e-02 -2.306629270315170288e-01 1.302008889615535736e-02 -6.429878622293472290e-02 1.339320689439773560e-01 -2.398564368486404419e-01 -7.093235105276107788e-02
3.853747248649597168e-02 -2.282658219337463379e-01 1.725792586803436279e-01 -5.914963409304618835e-02 -2.529706805944442749e-02 2.266878485679626465e-01 2.150899320840835571e-01 -9.940362721681594849e-02 -1.222622841596603394e-01 4.562527686357498169e-02 -5.587476864457130432e-02 -3.649338707327842712e-02 2.581305801868438721e-01 -3.626894950866699219e-02 -2.850956618785858154e-01 -1.634867787361145020e-01 -4.163699224591255188e-02 2.083718031644821167e-01 -1.286306232213973999e-01 -1.121115982532501221e-01 5.138857364654541016e-01 4.826617985963821411e-02 -2.285703122615814209e-01 7.608523964881896973e-02 2.684381902217864990e-01 1.453562229871749878e-01 6.665180623531341553e-02 7.362104486674070358e-03 -4.675161093473434448e-02 2.790549397468566895e-01 -1.582641154527664185e-01 -7.758559286594390869e-02
-3.426906466484069824e-02 -2.689629197120666504e-01 -1.143356263637542725e-01 -2.089361697435379028e-01 1.227138862013816833e-01 -1.104730218648910522e-01 -1.381650418043136597e-01 -3.764597475528717041e-01 -3.061406314373016357e-01 -1.807269155979156494e-01 -1.648810803890228271e-01 -1.703413277864456177e-01 -4.417200386524200439e-02 -5.391009896993637085e-02 -1.377988606691360474e-01 -2.574071884155273438e-01 1.053908169269561768e-01 1.653136610984802246e-01 -3.354349732398986816e-01 -1.021731868386268616e-01 3.163862824440002441e-01 -1.336813345551490784e-02 -1.048748865723609924e-01 1.274298578500747681e-01 -5.197608098387718201e-02 2.696853503584861755e-02 1.293614804744720459e-01 -2.309687733650207520e-01 -6.652169674634933472e-02 9.536006301641464233e-02 -1.715484112501144409e-01 6.022606045007705688e-02
-1.956619620323181152e-01 -3.779515624046325684e-01 -6.042337417602539062e-02 -1.457576751708984375e-01 9.302292764186859131e-02 1.317960210144519806e-02 6.346177309751510620e-02 -2.710577249526977539e-01 4.270167648792266846e-02 1.914690993726253510e-02 -2.682316899299621582e-01 1.151707620010711253e-04 -5.995437502861022949e-02 -1.527022942900657654e-02 1.254357099533081055e-01 -4.488748311996459961e-01 -3.160081803798675537e-03 -2.212090939283370972e-01 -4.751627147197723389e-02 -8.037772029638290405e-02 4.610081203281879425e-03 4.169615209102630615e-01 -1.509058326482772827e-01 1.874811053276062012e-01 6.973946839570999146e-02 -1.606833934783935547e-02 -1.201160922646522522e-01 -2.227080613374710083e-01 4.056786652654409409e-03 -5.339553207159042358e-02 -2.031926065683364868e-01 -9.845004230737686157e-02
-3.899376094341278076e-02 -1.480374634265899658e-01 1.409201771020889282e-01 9.509442746639251709e-02 2.193426340818405151e-01 2.172881662845611572e-01 1.141903921961784363e-01 -4.840091615915298462e-02 -2.385960668325424194e-01 -6.363485008478164673e-02 2.466236613690853119e-02 1.635855287313461304e-01 -8.141498267650604248e-02 -1.383367627859115601e-01 2.455306947231292725e-01 -7.359770685434341431e-02 1.384303569793701172e-01 3.898417577147483826e-02 9.527377784252166748e-03 1.490836739540100098e-01 3.576242923736572266e-01 2.680894732475280762e-01 -1.734129488468170166e-01 3.230381309986114502e-01 -2.292924821376800537e-01 2.620175667107105255e-02 1.942803561687469482e-01 5.972057580947875977e-03 -1.126351356506347656e-01 3.332979083061218262e-01 -3.809926286339759827e-02 -2.523533403873443604e-01
5.778191238641738892e-02 3.742668405175209045e-02 -3.558444231748580933e-02 4.099563956260681152e-01 -7.361578941345214844e-02 -5.864924605702981353e-05 -1.421330273151397705e-01 -3.708646297454833984e-01 -1.997344046831130981e-01 -2.936012744903564453e-01 -1.040448769927024841e-01 -2.570274770259857178e-01 -8.853788673877716064e-02 1.344351321458816528e-01 2.100592851638793945e-01 -5.886518582701683044e-02 1.169454157352447510e-01 4.326197784394025803e-03 -3.373294174671173096e-01 -2.532451748847961426e-01 1.112854033708572388e-01 -1.447484269738197327e-02 -1.963267177343368530e-01 2.690103948116302490e-01 5.573604255914688110e-02 7.212841510772705078e-02 -1.230908464640378952e-02 5.678487569093704224e-02 1.214082911610603333e-01 1.745029836893081665e-01 3.595509007573127747e-02 -1.139718741178512573e-01
-1.394565850496292114e-01 -2.453888058662414551e-01 1.472914963960647583e-01 4.049835205078125000e-01 -3.373125568032264709e-02 -8.182392269372940063e-02 -4.391983151435852051e-02 -1.099902912974357605e-01 3.636342659592628479e-02 -2.122063934803009033e-01 -3.437098264694213867e-01 -2.264677733182907104e-01 1.676014065742492676e-01 -1.502820402383804321e-01 -7.895167171955108643e-02 -1.437496095895767212e-01 2.755850851535797119e-01 -3.192730545997619629e-01 4.130841419100761414e-02 8.233889937400817871e-02 2.911751866340637207e-01 1.124918609857559204e-01 -2.766350209712982178e-01 1.674315929412841797e-01 -1.342709809541702271e-01 -2.858927100896835327e-02 -3.099975583609193563e-04 -4.192461445927619934e-02 -7.553770393133163452e-02 -3.755167499184608459e-02 -5.542641133069992065e-02 -1.617355830967426300e-02
1.149083450436592102e-01 -1.397370845079421997e-01 1.723535209894180298e-01 -1.099832653999328613e-01 2.254880815744400024e-01 -9.746050089597702026e-02 -7.899653282947838306e-04 -2.283536940813064575e-01 9.648403525352478027e-02 1.456987578421831131e-02 1.683615148067474365e-01 2.720427513122558594e-01 1.085558608174324036e-01 2.329608798027038574e-01 1.975483149290084839e-01 2.440444678068161011e-01 -1.301595568656921387e-02 -2.039158940315246582e-01 -2.422636598348617554e-01 -1.289363056421279907e-01 7.636401802301406860e-02 3.878548145294189453e-01 -1.435515731573104858e-01 3.055545091629028320e-01 -1.894866116344928741e-02 2.258071303367614746e-01 7.171549648046493530e-02 -2.989771030843257904e-02 -7.257318589836359024e-03 2.558596134185791016e-01 -1.600120812654495239e-01 2.567602321505546570e-02
8.337471634149551392e-02 7.354782894253730774e-03 -1.607566326856613159e-02 -8.354391157627105713e-02 -3.959430381655693054e-02 -1.767591238021850586e-01 -2.395786643028259277e-01 -1.271211951971054077e-01 -1.099297925829887390e-01 -8.192194253206253052e-02 -1.239288672804832458e-01 -2.110591530799865723e-02 7.973840832710266113e-02 -1.842833906412124634e-01 -4.095508158206939697e-01 -1.673067957162857056e-01 1.649191081523895264e-01 -1.602786630392074585e-01 -2.362026125192642212e-01 -2.296362668275833130e-01 3.647924959659576416e-01 1.581390351057052612e-01 -2.688990235328674316e-01 2.160596400499343872e-01 1.451611518859863281e-01 1.012661382555961609e-01 -2.962128221988677979e-01 -2.420558221638202667e-02 -5.142386071383953094e-04 9.539197385311126709e-02 -1.635419726371765137e-01 -1.215044930577278137e-01
-3.810347244143486023e-02 -6.071429699659347534e-02 -6.020270660519599915e-02 1.609303615987300873e-02 1.858145296573638916e-01 3.131726756691932678e-02 5.921557545661926270e-03 -2.893818914890289307e-02 -2.128884494304656982e-01 -1.486631035804748535e-01 -1.918723806738853455e-02 2.803423404693603516e-01 -8.421246707439422607e-02 -1.576573848724365234e-01 -1.323636472225189209e-01 -5.060310289263725281e-02 9.131703525781631470e-02 -5.075744818896055222e-03 -2.345057725906372070e-01 -6.669399142265319824e-02 4.181663691997528076e-02 1.356145739555358887e-01 -3.280759751796722412e-01 3.663611710071563721e-01 1.465566903352737427e-01 8.692705631256103516e-02 -3.793964684009552002e-01 -1.920111849904060364e-02 -3.336018025875091553e-01 2.697266638278961182e-01 -1.803723275661468506e-01 -1.909596174955368042e-01
6.628336757421493530e-02 -4.791618883609771729e-01 -2.397958375513553619e-02 7.853768020868301392e-02 2.992410445585846901e-03 -4.080892354249954224e-02 2.277447283267974854e-02 -9.560713917016983032e-02 -2.355850487947463989e-01 1.133683174848556519e-01 -1.175575926899909973e-01 1.567949354648590088e-01 2.329315990209579468e-01 -8.068865537643432617e-02 -3.024439211003482342e-04 -9.967835247516632080e-02 -3.216086700558662415e-02 -1.581745743751525879e-01 -2.105501145124435425e-01 -2.391240596771240234e-01 2.936305105686187744e-01 1.540431380271911621e-01 -1.680237501859664917e-01 2.739040851593017578e-01 -5.219449847936630249e-02 2.266052812337875366e-01 -2.615720033645629883e-01 -7.118497043848037720e-03 1.585556417703628540e-01 1.543605327606201172e-01 -1.960042715072631836e-01 1.406217217445373535e-01
1.026174053549766541e-01 -1.923860013484954834e-01 4.332138225436210632e-02 1.423993110656738281e-01 1.088542491197586060e-01 3.904531151056289673e-02 1.858455687761306763e-01 -1.226368397474288940e-01 -2.159321010112762451e-01 -6.680396944284439087e-02 -7.940398156642913818e-02 -1.239631418138742447e-02 -8.165252208709716797e-02 1.457359082996845245e-02 2.277715653181076050e-01 3.897401094436645508e-01 1.046720817685127258e-01 -3.135957941412925720e-02 -4.022315144538879395e-01 9.043185412883758545e-02 2.438975274562835693e-01 4.369898885488510132e-02 -2.238608449697494507e-01 4.068238139152526855e-01 1.082959934137761593e-03 1.379557400941848755e-01 -1.186448633670806885e-01 -4.300569742918014526e-02 -3.003824055194854736e-01 8.449623733758926392e-02 3.677817434072494507e-02 8.088481426239013672e-02
-5.214379727840423584e-02 5.624547228217124939e-02 -7.891070097684860229e-02 1.086849868297576904e-01 5.250062420964241028e-02 4.521177709102630615e-02 -5.269742384552955627e-02 2.347441576421260834e-02 -3.327724337577819824e-01 -2.385880947113037109e-01 5.872155353426933289e-02 4.703121259808540344e-02 2.333949692547321320e-02 -1.703842580318450928e-01 -9.405649453401565552e-02 -1.690017729997634888e-01 2.920867204666137695e-01 9.870494250208139420e-04 -1.919963359832763672e-01 -1.359539777040481567e-01 1.168092042207717896e-01 9.910046309232711792e-02 -4.038864076137542725e-01 2.710441350936889648e-01 1.016636192798614502e-01 2.241630703210830688e-01 -1.669668257236480713e-01 -1.493377983570098877e-01 -2.598634362220764160e-01 1.417449712753295898e-01 -2.660259902477264404e-01 -2.403602004051208496e-01
-2.313029468059539795e-01 -2.070832550525665283e-01 1.245766654610633850e-01 -1.168527007102966309e-01 3.772849962115287781e-02 1.533882170915603638e-01 8.194247260689735413e-03 -1.905333697795867920e-01 -1.777126193046569824e-01 6.390076596289873123e-03 -1.262088716030120850e-01 -6.206394359469413757e-02 -9.179407730698585510e-03 1.147767230868339539e-01 -2.297746390104293823e-01 -1.667790561914443970e-01 1.043664291501045227e-01 -3.546388819813728333e-02 -2.370906919240951538e-01 -1.570295095443725586e-01 -1.140942983329296112e-02 3.183357417583465576e-01 -3.414835035800933838e-01 2.303535789251327515e-01 8.952279575169086456e-03 2.827768027782440186e-01 -1.576672345399856567e-01 -2.115995883941650391e-01 2.038996070623397827e-01 8.939637243747711182e-02 -3.179010748863220215e-01 5.814818665385246277e-02
1.153712719678878784e-01 -1.066758036613464355e-01 7.443121820688247681e-02 -1.909202039241790771e-01 -4.797426238656044006e-02 3.309898674488067627e-01 2.024049460887908936e-01 -1.740409284830093384e-01 -3.533869050443172455e-03 1.080836132168769836e-01 -2.162579149007797241e-01 -1.981607228517532349e-01 1.839335411787033081e-01 9.346628189086914062e-02 2.305837161839008331e-02 5.321214906871318817e-03 5.395829677581787109e-02 1.099352464079856873e-01 -6.202226132154464722e-02 5.015217885375022888e-02 4.076616466045379639e-01 2.034034878015518188e-01 -1.543630212545394897e-01 -6.981132924556732178e-02 -3.092135488986968994e-02 1.866350919008255005e-01 2.622877992689609528e-02 -1.951941251754760742e-01 -1.637515872716903687e-01 -5.245143175125122070e-02 -4.276612102985382080e-01 -2.543407082557678223e-01
-2.011708766222000122e-01 -1.327349543571472168e-01 -1.609492450952529907e-01 -1.910531669855117798e-01 1.053509190678596497e-01 -4.773028194904327393e-02 8.940080553293228149e-02 -2.039393484592437744e-01 -1.455106437206268311e-01 -2.894715368747711182e-01 -6.285735219717025757e-02 -3.113690614700317383e-01 2.870246767997741699e-01 -2.476168274879455566e-01 1.289203166961669922e-01 9.920251369476318359e-02 -1.400651484727859497e-01 5.595289915800094604e-02 -2.135633528232574463e-01 -1.055889576673507690e-01 8.574168384075164795e-02 2.135378122329711914e-01 -9.564993530511856079e-02 1.338303387165069580e-01 4.085577279329299927e-02 3.521762490272521973e-01 -1.099153086543083191e-01 -1.466167420148849487e-01 -1.572050601243972778e-01 1.252587437629699707e-01 -2.843873500823974609e-01 -2.112025767564773560e-02
1.402912884950637817e-01 -9.427528828382492065e-02 6.031828001141548157e-03 1.110803112387657166e-01 5.861261114478111267e-02 2.769852988421916962e-02 6.747504323720932007e-02 -1.438895426690578461e-02 -2.660529613494873047e-01 -6.144310906529426575e-02 7.774602621793746948e-02 -7.949268445372581482e-03 -9.802882373332977295e-02 -1.379628926515579224e-01 5.264046043157577515e-02 -2.037695795297622681e-01 1.225845813751220703e-01 -1.455608308315277100e-01 -3.725880980491638184e-01 -2.229167670011520386e-01 2.269996255636215210e-01 1.359833776950836182e-01 -3.030232191085815430e-01 -5.413140356540679932e-02 7.685951422899961472e-04 8.137350529432296753e-02 -1.591060906648635864e-01 -1.545688658952713013e-01 -3.974862992763519287e-01 2.880899608135223389e-01 -3.317796587944030762e-01 9.465235285460948944e-03
2.502377927303314209e-01 -5.060455575585365295e-02 1.705817729234695435e-01 1.593771129846572876e-01 2.226852774620056152e-01 3.132566511631011963e-01 2.191749811172485352e-01 -1.832677423954010010e-01 -5.170230870135128498e-04 -1.280326247215270996e-01 -3.672412931919097900e-01 -9.115583961829543114e-04 8.925749361515045166e-02 -1.441315840929746628e-02 7.412467896938323975e-02 1.171570867300033569e-01 1.187830865383148193e-01 6.410055607557296753e-02 -4.994537532329559326e-01 -8.633899688720703125e-02 1.702897101640701294e-01 1.412551254034042358e-01 -1.075127273797988892e-01 1.182300001382827759e-01 9.134659916162490845e-02 -8.605119585990905762e-02 -1.824410073459148407e-02 -1.445058286190032959e-01 -3.586569102481007576e-03 7.218512892723083496e-02 -2.777015268802642822e-01 -5.832595005631446838e-02
-2.119188755750656128e-01 9.781575202941894531e-02 -2.523492090404033661e-02 1.374935805797576904e-01 3.358303010463714600e-02 3.480123281478881836e-01 2.002758830785751343e-01 -1.921872794628143311e-01 3.522550314664840698e-02 9.556684643030166626e-02 -3.293766081333160400e-01 -8.027690649032592773e-02 -1.931275576353073120e-01 -9.396632760763168335e-02 2.969416975975036621e-01 1.866549625992774963e-02 -7.199960201978683472e-02 -5.450789257884025574e-02 -3.392222523689270020e-01 -2.121065407991409302e-01 1.191876232624053955e-01 2.060648947954177856e-01 -2.869459390640258789e-01 2.891228497028350830e-01 2.320920526981353760e-01 5.584368854761123657e-02 -8.637118339538574219e-02 -2.885544858872890472e-02 4.427981004118919373e-02 -4.024485498666763306e-02 -8.287508785724639893e-02 1.398759335279464722e-02
3.848110139369964600e-01 -2.129106596112251282e-02 -1.587202250957489014e-01 6.331388652324676514e-02 -9.131118655204772949e-02 1.857041418552398682e-01 -2.250563800334930420e-01 -1.611914485692977905e-02 -8.057174086570739746e-02 -3.420966565608978271e-01 -4.882971197366714478e-02 4.039570316672325134e-02 -2.530778050422668457e-01 7.947065681219100952e-02 3.434994071722030640e-02 -2.553489506244659424e-01 1.504898220300674438e-01 1.524024456739425659e-01 3.687006887048482895e-03 2.310553006827831268e-02 4.354452788829803467e-01 3.247749507427215576e-01 -2.037567198276519775e-01 1.156050935387611389e-01 -3.529119119048118591e-02 1.259506400674581528e-02 7.631126791238784790e-02 1.098480969667434692e-01 -3.251598402857780457e-02 1.872576475143432617e-01 8.784618973731994629e-02 -6.870093941688537598e-02
3.041582703590393066e-01 -1.453446000814437866e-01 1.877734810113906860e-01 1.470023989677429199e-01 -1.530950516462326050e-01 6.762821227312088013e-02 7.350972294807434082e-02 -2.085155397653579712e-01 9.320475906133651733e-02 -2.057735919952392578e-01 -2.374659031629562378e-01 -1.075116991996765137e-01 1.253578513860702515e-01 -3.506067767739295959e-02 3.424338102340698242e-01 2.007829546928405762e-01 1.582404412329196930e-02 2.152066305279731750e-02 -4.621644616127014160e-01 -1.350268721580505371e-01 2.433463633060455322e-01 1.651607155799865723e-01 -1.452685743570327759e-01 5.807280912995338440e-02 1.456838548183441162e-01 -1.039531156420707703e-01 -1.985444873571395874e-01 6.433981657028198242e-02 -6.897504627704620361e-02 7.841962575912475586e-02 -3.184369578957557678e-02 1.675690710544586182e-01
-1.933751553297042847e-01 -6.607489287853240967e-02 1.328551173210144043e-01 2.881920635700225830e-01 4.626262933015823364e-02 4.091705083847045898e-01 1.211949586868286133e-01 -2.184050530195236206e-01 -6.769874691963195801e-02 -3.607067978009581566e-03 -3.307498395442962646e-01 4.010291770100593567e-02 -7.919409126043319702e-02 -1.437298804521560669e-01 6.359320133924484253e-02 -1.226493120193481445e-01 6.443180888891220093e-02 -2.370305359363555908e-02 -3.429208993911743164e-01 -1.910172700881958008e-01 3.574240505695343018e-01 1.668107360601425171e-01 -1.566533446311950684e-01 1.839451640844345093e-01 1.923079639673233032e-01 -4.970654845237731934e-02 3.226949600502848625e-03 7.254476100206375122e-02 -1.267826743423938751e-02 8.858017623424530029e-02 -1.683931499719619751e-01 1.006449311971664429e-01
2.024275213479995728e-01 -1.141930371522903442e-01 5.111471563577651978e-02 3.396399617195129395e-01 2.741005420684814453e-01 6.573048979043960571e-02 1.817587763071060181e-01 -1.108327507972717285e-02 -1.176652163267135620e-01 -6.587804853916168213e-02 -2.196626216173171997e-01 -6.243517249822616577e-02 -3.594535216689109802e-02 2.580923587083816528e-02 3.898839950561523438e-01 2.330238372087478638e-01 1.579876840114593506e-01 -1.633174568414688110e-01 -1.867350786924362183e-01 6.871978938579559326e-02 1.461558192968368530e-01 2.402118295431137085e-01 -2.230102568864822388e-01 3.764852881431579590e-01 -1.025553494691848755e-01 -1.811113208532333374e-01 -6.941897422075271606e-02 3.131951764225959778e-02 -1.105480343103408813e-01 1.081837937235832214e-01 4.395772889256477356e-02 -7.935683242976665497e-03
-1.990681439638137817e-01 -2.774548232555389404e-01 2.984946360811591148e-03 4.974588006734848022e-02 -2.472028508782386780e-02 8.093521744012832642e-02 1.271693855524063110e-01 -2.758016288280487061e-01 -2.316097021102905273e-01 1.152101382613182068e-01 -5.102748423814773560e-02 -2.242529541254043579e-01 1.082851216197013855e-01 -2.274733483791351318e-01 1.194736268371343613e-02 1.019130647182464600e-01 2.538595199584960938e-01 -4.293828457593917847e-02 -1.857889145612716675e-01 1.538247615098953247e-01 3.416722118854522705e-01 1.541474740952253342e-02 -3.520612120628356934e-01 7.995058596134185791e-02 1.009453088045120239e-02 -5.245481152087450027e-03 4.536722972989082336e-02 -1.039525792002677917e-01 2.335584610700607300e-01 3.774392306804656982e-01 4.208148270845413208e-02 6.433701515197753906e-02
-2.186145074665546417e-02 -1.788487583398818970e-01 -5.233826115727424622e-02 -2.075098156929016113e-01 -9.500826895236968994e-02 -2.370852530002593994e-01 -5.696021392941474915e-02 -3.892445266246795654e-01 -2.236330658197402954e-01 -1.730660349130630493e-01 -1.732265353202819824e-01 7.491909712553024292e-02 8.768890798091888428e-02 6.975023448467254639e-02 -6.818210333585739136e-02 -1.302344352006912231e-01 4.016763716936111450e-02 6.709828972816467285e-02 -3.308044970035552979e-01 -1.411490738391876221e-01 1.535675525665283203e-01 3.776775300502777100e-02 -3.813144266605377197e-01 1.149297654628753662e-01 1.277804523706436157e-01 4.006082713603973389e-01 1.133088767528533936e-02 4.594963788986206055e-02 -2.035084664821624756e-01 -1.086130887269973755e-01 -2.193017303943634033e-02 -1.259016990661621094e-02
7.097229361534118652e-02 5.590549204498529434e-03 3.080908060073852539e-01 2.309427112340927124e-01 2.204233780503273010e-02 1.666910648345947266e-01 2.510006427764892578e-01 -2.728964388370513916e-01 -5.170392990112304688e-02 4.615613818168640137e-02 -4.376951754093170166e-01 -1.697936281561851501e-02 -7.264371030032634735e-03 -7.676735520362854004e-02 2.129132896661758423e-01 1.253100186586380005e-01 6.374331563711166382e-02 9.250463545322418213e-02 -3.465456664562225342e-01 -1.462956611067056656e-02 5.454333126544952393e-02 1.920810043811798096e-01 -2.431987226009368896e-01 1.075649708509445190e-01 5.689340457320213318e-02 1.111167818307876587e-01 9.549798071384429932e-02 1.976989954710006714e-01 -3.868658840656280518e-02 1.075520887970924377e-01 -3.074359595775604248e-01 -4.897277802228927612e-02
-2.028891630470752716e-02 3.981123864650726318e-02 -4.654121026396751404e-02 -7.906779646873474121e-02 -6.422346830368041992e-02 1.363231688737869263e-01 -6.040940433740615845e-02 5.847557261586189270e-02 -3.743351697921752930e-01 4.809132218360900879e-02 -1.402580440044403076e-01 1.161535829305648804e-01 1.174305006861686707e-01 -3.629067167639732361e-02 6.355866044759750366e-02 -7.565005868673324585e-02 1.221033558249473572e-01 -1.579008102416992188e-01 -3.163653016090393066e-01 -1.773905009031295776e-01 9.946151077747344971e-02 4.322636127471923828e-01 -1.213485971093177795e-01 1.593974232673645020e-01 -7.427224516868591309e-02 2.291044145822525024e-01 -3.354309201240539551e-01 -2.164745330810546875e-02 -2.103845775127410889e-01 2.019139826297760010e-01 -5.028831213712692261e-02 -3.041607737541198730e-01
1.323898434638977051e-01 -1.620561480522155762e-01 1.139338836073875427e-01 2.146563380956649780e-01 1.000221371650695801e-01 1.005703210830688477e-01 8.169002085924148560e-02 -2.881615795195102692e-02 -2.880015075206756592e-01 -5.261490494012832642e-02 -1.924005150794982910e-02 3.938918188214302063e-02 -6.567695736885070801e-02 -4.670246317982673645e-02 2.267956882715225220e-01 -2.383574396371841431e-01 1.499506682157516479e-01 -1.251611709594726562e-01 1.118455361574888229e-02 7.558034360408782959e-02 2.006616294384002686e-01 2.004792839288711548e-01 -3.049887120723724365e-01 4.396772086620330811e-01 -7.958566397428512573e-02 -1.313751637935638428e-01 1.447265297174453735e-01 -2.213073819875717163e-01 1.151396781206130981e-01 2.613649964332580566e-01 1.206681481562554836e-03 -2.851041555404663086e-01
-3.130133450031280518e-02 -6.528357416391372681e-02 1.744692176580429077e-01 2.266628444194793701e-01 3.531982377171516418e-02 5.136223435401916504e-01 9.900078177452087402e-02 -1.306052803993225098e-01 -2.121657878160476685e-01 1.079029589891433716e-01 -2.094692587852478027e-01 -9.890092164278030396e-02 -8.644234389066696167e-03 1.085249986499547958e-02 1.515523046255111694e-01 8.333545178174972534e-02 -9.138770401477813721e-02 -1.426504254341125488e-01 -2.375219613313674927e-01 -1.276416927576065063e-01 2.698880732059478760e-01 7.032618671655654907e-02 -2.768534719944000244e-01 1.658367812633514404e-01 3.618645370006561279e-01 1.556600630283355713e-01 3.399199247360229492e-02 -5.209274962544441223e-02 -6.649836897850036621e-02 -4.740127548575401306e-02 -1.356678605079650879e-01 -1.146394610404968262e-01
3.114461712539196014e-02 -2.500272989273071289e-01 -2.212008088827133179e-01 -1.524150222539901733e-01 7.683289051055908203e-02 -3.002864122390747070e-01 -1.039663851261138916e-01 -1.681875139474868774e-01 -2.323396503925323486e-02 3.189835324883460999e-02 -5.261381343007087708e-02 -2.228272408246994019e-01 -1.523233391344547272e-02 1.612460240721702576e-02 4.498787224292755127e-02 -4.855978116393089294e-02 -5.685643106698989868e-02 -1.626346558332443237e-01 -1.831258684396743774e-01 -9.720803052186965942e-02 1.199853718280792236e-01 5.069799423217773438e-01 -1.524406522512435913e-01 3.813860118389129639e-01 1.589788347482681274e-01 -2.440541833639144897e-01 -1.361126601696014404e-01 -2.584816329181194305e-02 1.688466817140579224e-01 6.573953479528427124e-02 -1.425882130861282349e-01 1.881982572376728058e-02
5.969505384564399719e-02 -1.225684061646461487e-01 -7.039425522089004517e-02 -3.473206982016563416e-02 3.599646687507629395e-02 2.356822639703750610e-01 -5.368493869900703430e-02 8.084234595298767090e-02 -2.503551915287971497e-02 -4.407318234443664551e-01 -1.549312621355056763e-01 -3.862862661480903625e-02 1.709345877170562744e-01 -2.764908038079738617e-02 -9.911431372165679932e-02 1.783670186996459961e-01 -5.837522447109222412e-02 1.025538593530654907e-01 -4.438180327415466309e-01 1.288569252938032150e-02 1.949150115251541138e-01 -1.175980176776647568e-02 -2.757109701633453369e-01 1.816791296005249023e-01 2.989640692248940468e-03 9.896194934844970703e-02 1.997418105602264404e-01 9.077107161283493042e-02 -3.214701265096664429e-02 2.492199838161468506e-01 2.049522250890731812e-01 -3.093478977680206299e-01
3.713327273726463318e-02 -8.174604922533035278e-02 8.785749971866607666e-02 3.004151582717895508e-01 -9.381404519081115723e-02 3.650625646114349365e-01 1.504318118095397949e-01 -1.739453077316284180e-01 -1.077010780572891235e-01 9.420014917850494385e-02 -3.949948549270629883e-01 -6.937132775783538818e-02 -4.385552927851676941e-02 -1.614684164524078369e-01 1.265350580215454102e-01 5.201992765069007874e-02 -9.663346409797668457e-02 6.905025802552700043e-03 -2.506753206253051758e-01 -7.140079513192176819e-03 3.861423134803771973e-01 1.454857140779495239e-01 -2.346951067447662354e-01 1.463665664196014404e-01 2.609649300575256348e-01 -1.340638101100921631e-01 -6.756265461444854736e-02 1.331018097698688507e-02 -1.250927597284317017e-01 5.837893113493919373e-02 -1.997262537479400635e-01 -4.665385931730270386e-02
-5.895597860217094421e-02 -1.329812258481979370e-01 1.353880912065505981e-01 -2.766043841838836670e-01 1.689706444740295410e-01 4.182561114430427551e-02 -1.672524586319923401e-02 1.127621810883283615e-02 -3.448525965213775635e-01 -3.072631657123565674e-01 -2.395479083061218262e-01 1.292790174484252930e-01 -8.054102957248687744e-02 2.004715353250503540e-01 8.515593409538269043e-02 2.809710502624511719e-01 8.369027078151702881e-02 5.949531123042106628e-02 -5.753283202648162842e-02 1.429908871650695801e-01 3.775448799133300781e-01 9.346783161163330078e-02 -1.293704658746719360e-01 4.285683631896972656e-01 1.352101564407348633e-03 1.006695721298456192e-02 1.505364198237657547e-02 -1.238498240709304810e-01 -1.307061314582824707e-01 8.620192855596542358e-02 1.051487307995557785e-02 -8.193098753690719604e-02
1.886223852634429932e-01 -1.579373329877853394e-02 5.311313644051551819e-02 -2.583029679954051971e-02 8.664254099130630493e-02 5.119631439447402954e-02 1.137222796678543091e-01 -4.111371934413909912e-03 -2.459483593702316284e-01 8.065236359834671021e-02 -1.750801503658294678e-02 -1.570091843605041504e-01 1.679444462060928345e-01 -5.181501433253288269e-02 6.777701526880264282e-02 -2.477390505373477936e-02 7.353666424751281738e-02 -1.492685526609420776e-01 -9.775732457637786865e-02 -7.879736274480819702e-02 2.302867472171783447e-01 5.147242546081542969e-01 -1.754365414381027222e-01 3.178474679589271545e-02 -1.007902324199676514e-01 3.489266633987426758e-01 -2.408717721700668335e-01 1.800369769334793091e-01 -3.013034462928771973e-01 2.734712958335876465e-01 -6.261339038610458374e-02 -1.565489619970321655e-01
-8.347739465534687042e-03 -8.019147813320159912e-02 1.743115335702896118e-01 2.501602768898010254e-01 -1.859007179737091064e-01 2.402620613574981689e-01 1.863482147455215454e-01 -2.570231854915618896e-01 -1.456312537193298340e-01 -6.604029983282089233e-02 -4.448281824588775635e-01 -1.415840238332748413e-01 -6.815040111541748047e-02 1.055695042014122009e-01 9.848231077194213867e-02 1.401098668575286865e-01 -6.718360632658004761e-02 3.087067976593971252e-02 -4.156932830810546875e-01 -1.049517169594764709e-01 1.216035038232803345e-01 1.663645505905151367e-01 -2.531328499317169189e-01 6.059167534112930298e-02 1.876610964536666870e-01 3.363661095499992371e-02 1.149884331971406937e-02 1.187531128525733948e-01 4.122939705848693848e-02 1.329405158758163452e-01 -1.797972023487091064e-01 -1.306876391172409058e-01
1.463429182767868042e-01 -7.107838522642850876e-03 8.457876741886138916e-02 2.483040541410446167e-01 -2.248648554086685181e-01 -3.029956296086311340e-02 -5.117869004607200623e-02 -3.291844725608825684e-01 1.610559225082397461e-02 -2.653927803039550781e-01 -1.199232786893844604e-01 -2.641260325908660889e-01 -1.207793503999710083e-01 2.135802656412124634e-01 3.568418323993682861e-02 2.405583858489990234e-02 9.697589278221130371e-02 -2.189776487648487091e-02 -3.067823648452758789e-01 8.733332902193069458e-02 1.716370508074760437e-02 1.883748173713684082e-01 -2.734900712966918945e-01 3.755129575729370117e-01 -1.957030147314071655e-01 -1.432538926601409912e-01 8.768215775489807129e-02 -1.230272650718688965e-01 1.853627711534500122e-01 1.490989327430725098e-01 -1.386933960020542145e-02 -1.694916039705276489e-01
1.082571595907211304e-01 -2.285159528255462646e-01 7.940830662846565247e-03 -2.047986537218093872e-01 2.627307474613189697e-01 6.529219448566436768e-02 -3.100352920591831207e-02 -1.490706112235784531e-02 -4.041379690170288086e-01 -9.764357673702761531e-05 -3.345438465476036072e-02 -6.927614659070968628e-02 1.116682067513465881e-01 -2.975987456738948822e-02 1.785507649183273315e-01 9.055741876363754272e-02 2.708954215049743652e-01 2.171170338988304138e-02 1.010052263736724854e-01 -1.439566761255264282e-01 -3.982442896813154221e-03 1.343995630741119385e-01 -3.483184576034545898e-01 2.590795755386352539e-01 1.816651970148086548e-02 2.201811969280242920e-01 2.255020104348659515e-02 -2.383997663855552673e-02 -2.805416882038116455e-01 3.893937468528747559e-01 -4.243826121091842651e-02 -5.976579710841178894e-02
-1.687344908714294434e-01 -2.200831100344657898e-02 -2.527634501457214355e-01 7.308813184499740601e-02 2.064827680587768555e-01 9.858455508947372437e-02 -5.146923288702964783e-02 -2.815883755683898926e-01 -2.763597071170806885e-01 -1.024655029177665710e-01 -2.020148634910583496e-01 -9.248784184455871582e-02 7.963094860315322876e-02 2.013883292675018311e-01 2.765724062919616699e-01 9.971240907907485962e-02 2.332576662302017212e-01 4.735891148447990417e-02 -4.569476842880249023e-01 -2.805380709469318390e-02 1.291698366403579712e-01 2.575650513172149658e-01 -1.607108265161514282e-01 2.018256485462188721e-01 -1.785085052251815796e-01 -8.745943754911422729e-02 -6.164351850748062134e-02 -1.482216566801071167e-01 5.062873661518096924e-02 5.906213773414492607e-04 9.143818914890289307e-02 -7.688881456851959229e-02
-1.150058507919311523e-01 -1.719893664121627808e-01 2.463629692792892456e-01 -7.993181049823760986e-02 1.128728836774826050e-01 -1.514761596918106079e-01 -1.395545993000268936e-02 -3.342160210013389587e-02 -1.454319059848785400e-01 -6.143892928957939148e-02 2.006985247135162354e-02 2.503196522593498230e-02 1.801177263259887695e-01 1.368157658725976944e-02 -1.454776525497436523e-01 -6.158533319830894470e-02 3.501896262168884277e-01 -1.644353419542312622e-01 -5.798944085836410522e-02 1.586142331361770630e-01 4.489417970180511475e-01 3.285004794597625732e-01 -2.501639127731323242e-01 1.173996999859809875e-01 2.314267605543136597e-01 -1.819880865514278412e-02 -2.581130266189575195e-01 2.362564504146575928e-01 -1.127267479896545410e-01 -2.276131510734558105e-02 -6.554807722568511963e-02 1.081753149628639221e-01
1.145258322358131409e-01 -2.532572448253631592e-01 -6.492741405963897705e-02 2.105370610952377319e-01 -1.786736696958541870e-01 -9.575366973876953125e-02 -1.525372117757797241e-01 -8.740113675594329834e-02 -1.118381842970848083e-01 -3.412139415740966797e-01 -2.297380268573760986e-01 -1.141319572925567627e-01 6.720787286758422852e-02 -1.918923407793045044e-01 1.534701138734817505e-01 3.194132819771766663e-02 2.899307012557983398e-02 -2.556067146360874176e-02 -1.141575500369071960e-01 2.109740525484085083e-01 -1.063294336199760437e-01 1.068457961082458496e-01 -3.961920440196990967e-01 6.088852509856224060e-02 1.465025842189788818e-01 1.385468691587448120e-01 -8.081843703985214233e-02 -3.426723182201385498e-02 -3.380885720252990723e-01 3.191202580928802490e-01 -1.754946857690811157e-01 -6.174737215042114258e-02
1.980684846639633179e-01 -1.514635235071182251e-01 -1.830441318452358246e-02 1.511956006288528442e-01 -3.899864107370376587e-02 -5.980613455176353455e-02 -6.400818377733230591e-02 -2.350022085011005402e-02 -3.882461413741111755e-02 -1.482253968715667725e-01 -4.508947953581809998e-02 1.950093545019626617e-02 -1.309476941823959351e-01 4.290464520454406738e-02 -2.595799043774604797e-02 -3.572272881865501404e-02 -4.291412979364395142e-02 -1.959598064422607422e-01 -3.070155158638954163e-02 -3.262117207050323486e-01 3.114307820796966553e-01 3.227358162403106689e-01 -2.727617323398590088e-02 8.683565258979797363e-02 1.116554439067840576e-02 3.533983528614044189e-01 -3.076532781124114990e-01 -1.967331469058990479e-01 -2.636448442935943604e-01 3.762429058551788330e-01 2.859097346663475037e-02 -1.754174828529357910e-01
2.817662246525287628e-02 -3.380776941776275635e-01 1.530839800834655762e-01 8.944531530141830444e-02 -6.047067418694496155e-02 -1.315083056688308716e-01 -1.324980556964874268e-01 -2.206917256116867065e-01 -2.200438976287841797e-01 -2.071394771337509155e-01 8.757525682449340820e-02 -1.420342326164245605e-01 -6.889142841100692749e-02 -2.783121764659881592e-01 2.490416914224624634e-01 -3.022951185703277588e-01 5.764741823077201843e-02 -8.867111802101135254e-02 -1.803603172302246094e-01 -1.270112395286560059e-01 2.767893113195896149e-02 8.188646286725997925e-02 -2.622977793216705322e-01 3.431085348129272461e-01 1.130985841155052185e-01 8.959156274795532227e-02 1.038415357470512390e-01 -1.304990891367197037e-02 6.014211103320121765e-03 1.830368041992187500e-01 -1.868172883987426758e-01 -2.396505475044250488e-01
-3.547409921884536743e-02 1.580101102590560913e-01 -1.132525280117988586e-01 -6.368792802095413208e-02 -1.383084505796432495e-01 9.116177260875701904e-02 -9.181617945432662964e-02 -5.610358342528343201e-02 6.428771466016769409e-02 -1.566527038812637329e-02 -6.409370899200439453e-02 -1.640912741422653198e-01 -2.343140691518783569e-01 -3.864225745201110840e-02 7.985693961381912231e-02 -2.463577687740325928e-02 1.591048985719680786e-01 8.262814953923225403e-04 -3.514187932014465332e-01 1.314996927976608276e-01 3.426321744918823242e-01 4.942444339394569397e-02 -5.019721016287803650e-02 5.057421922683715820e-01 2.256328985095024109e-02 -1.957343146204948425e-02 3.241600692272186279e-01 -1.075852215290069580e-01 -9.184939414262771606e-02 6.570779532194137573e-02 -3.331712782382965088e-01 1.831441372632980347e-01
3.553002327680587769e-02 -1.417563706636428833e-01 -1.741604804992675781e-01 -1.808192878961563110e-01 1.556942760944366455e-01 -9.648813307285308838e-02 -1.427399665117263794e-01 -2.461569756269454956e-01 4.249695688486099243e-02 -3.524733781814575195e-01 1.057815402746200562e-01 -2.824748679995536804e-02 -1.798768043518066406e-01 -5.411917716264724731e-02 7.158154249191284180e-02 -4.831982776522636414e-02 1.004865486174821854e-02 -9.198684245347976685e-02 -1.319216489791870117e-01 2.836499810218811035e-01 2.958552213385701180e-04 2.001250684261322021e-01 -4.094616174697875977e-01 2.134982198476791382e-01 1.340738236904144287e-01 2.682387232780456543e-01 -2.258251607418060303e-01 8.135531097650527954e-02 -1.317518055438995361e-01 2.870575487613677979e-01 -4.867786541581153870e-02 1.045709401369094849e-01
-1.021128445863723755e-01 -9.388957917690277100e-02 1.055961623787879944e-01 -2.482157945632934570e-01 2.082246690988540649e-01 1.160290092229843140e-01 1.487969905138015747e-01 -3.175654411315917969e-01 -7.362181693315505981e-02 -7.948071509599685669e-02 5.881827697157859802e-02 1.233972236514091492e-01 -1.384324282407760620e-01 4.251789748668670654e-01 7.224944233894348145e-02 1.466317623853683472e-01 5.500037595629692078e-02 2.257862500846385956e-02 -2.964471578598022461e-01 -1.696791201829910278e-01 2.271915227174758911e-01 2.616786956787109375e-01 -1.077291816473007202e-01 2.901083528995513916e-01 1.056781262159347534e-01 3.540848195552825928e-02 -9.865156561136245728e-02 -6.746060401201248169e-02 4.482236504554748535e-02 2.776304483413696289e-01 -4.553421214222908020e-02 1.648317277431488037e-01
2.341305650770664215e-02 -3.428082466125488281e-01 1.162864416837692261e-01 -8.587378263473510742e-02 5.224413471296429634e-04 1.612329185009002686e-01 1.646811813116073608e-01 1.117664128541946411e-01 -1.349390596151351929e-01 -6.088215485215187073e-02 -1.866896599531173706e-01 1.970742642879486084e-01 -1.245695352554321289e-01 1.246869340538978577e-01 2.039697021245956421e-01 -1.869773864746093750e-01 2.222035378217697144e-01 -2.527548670768737793e-01 -3.613243103027343750e-01 2.660574316978454590e-01 1.209441795945167542e-01 2.736720740795135498e-01 1.568874344229698181e-02 3.234367370605468750e-01 8.922283351421356201e-02 -2.210676437243819237e-03 -1.306598484516143799e-01 -3.157855942845344543e-02 -4.002858884632587433e-03 -7.044336944818496704e-02 -1.680691093206405640e-01 -1.547630876302719116e-01
-1.040742620825767517e-01 -1.467746049165725708e-01 -1.168664097785949707e-01 -5.466609075665473938e-02 1.239568740129470825e-01 3.339473530650138855e-02 -1.284156888723373413e-01 -2.581429183483123779e-01 -3.993933498859405518e-01 1.344078779220581055e-01 -2.491448223590850830e-01 -2.527565956115722656e-01 -1.289392411708831787e-01 -1.824314594268798828e-01 -8.046684414148330688e-02 -1.880700588226318359e-01 -5.999565869569778442e-02 -5.393780302256345749e-03 -1.148406341671943665e-01 -1.474159359931945801e-01 1.706336438655853271e-01 1.930609345436096191e-02 -1.479521095752716064e-01 2.752402722835540771e-01 2.136572152376174927e-01 8.434785902500152588e-02 -2.968804836273193359e-01 8.387918351218104362e-04 -3.340966105461120605e-01 1.688586473464965820e-01 -9.643360972404479980e-02 -7.702392525970935822e-03
1.710229068994522095e-01 -1.471247822046279907e-01 -4.470817744731903076e-02 4.623165819793939590e-03 4.393698871135711670e-01 9.867142885923385620e-02 2.768525481224060059e-01 -1.241427287459373474e-01 -8.947053551673889160e-02 -2.460173815488815308e-01 -2.759374380111694336e-01 -2.445952501147985458e-03 -1.920556724071502686e-01 4.675860702991485596e-02 1.292298436164855957e-01 -1.510187685489654541e-01 -6.390162557363510132e-02 4.586479440331459045e-02 -2.516811192035675049e-01 1.290948837995529175e-01 3.254791796207427979e-01 1.645222604274749756e-01 -5.329266935586929321e-02 2.475201636552810669e-01 -2.411945462226867676e-01 -5.511499568819999695e-02 -5.686681717634201050e-02 -2.152554988861083984e-01 -7.203604280948638916e-02 1.371785998344421387e-01 5.679529905319213867e-02 8.756865561008453369e-02
-1.112342067062854767e-02 -2.682366669178009033e-01 4.575922712683677673e-02 -1.575388461351394653e-01 1.426248848438262939e-01 -1.353544592857360840e-01 -7.092036306858062744e-02 -2.709895558655261993e-02 -1.334198266267776489e-01 -1.237322539091110229e-01 -2.319844365119934082e-01 2.211813032627105713e-01 3.882173821330070496e-02 1.054980978369712830e-01 1.174291893839836121e-01 5.254452303051948547e-02 1.961090862751007080e-01 -2.894210815429687500e-01 -1.572906076908111572e-01 4.090887308120727539e-01 1.479478925466537476e-01 3.224260509014129639e-01 -2.999548800289630890e-02 3.471218049526214600e-01 6.869524717330932617e-02 1.192057728767395020e-01 8.600302040576934814e-02 -1.784479767084121704e-01 -1.408774703741073608e-01 2.830977551639080048e-02 -1.225013509392738342e-01 -1.901808828115463257e-01
-1.065425276756286621e-01 -1.750807166099548340e-01 1.184093058109283447e-01 1.330506950616836548e-01 1.026990041136741638e-01 4.254428148269653320e-01 2.495767176151275635e-01 -2.538894116878509521e-01 -7.330439239740371704e-02 2.936686621978878975e-03 -2.926557660102844238e-01 -1.574006825685501099e-01 -4.761699587106704712e-02 -1.902974396944046021e-01 -7.211681455373764038e-02 9.035817533731460571e-02 6.620599329471588135e-02 -5.499058216810226440e-02 -3.729184865951538086e-01 -3.548707440495491028e-02 2.020262032747268677e-01 1.334890276193618774e-01 -2.707603871822357178e-01 1.657810509204864502e-01 2.818243801593780518e-01 3.871619328856468201e-02 4.590879008173942566e-02 1.337286233901977539e-01 -3.653584420680999756e-02 1.332696229219436646e-01 -1.144005879759788513e-01 7.960311137139797211e-03
3.007377982139587402e-01 -4.772086627781391144e-03 2.128089219331741333e-01 2.564426064491271973e-01 1.126726716756820679e-01 1.122057214379310608e-01 1.235599070787429810e-01 -1.597979366779327393e-01 1.413522637449204922e-03 -6.639549881219863892e-02 -2.038567960262298584e-01 -3.086994215846061707e-02 1.689770966768264771e-01 -1.190932095050811768e-01 3.907743394374847412e-01 6.805244833230972290e-02 2.867500856518745422e-02 -6.138663738965988159e-02 -1.068810448050498962e-01 -2.651585936546325684e-01 2.305615842342376709e-01 1.650730818510055542e-01 -2.119784653186798096e-01 3.339128494262695312e-01 9.649485349655151367e-02 1.630888581275939941e-01 -1.189771220088005066e-01 -2.278003692626953125e-01 3.780679404735565186e-02 5.005611479282379150e-02 2.348741590976715088e-01 3.436113521456718445e-02
5.826763343065977097e-03 -3.885725140571594238e-01 3.199028596282005310e-02 -2.103534713387489319e-02 2.241038829088211060e-01 2.240884304046630859e-01 -1.604277044534683228e-01 -2.110163569450378418e-01 3.089242614805698395e-02 -1.677183806896209717e-01 8.742968738079071045e-02 -1.192538291215896606e-01 -1.147885322570800781e-01 -1.612864583730697632e-01 5.997046083211898804e-02 -2.299198880791664124e-03 -2.462544478476047516e-02 -1.164414212107658386e-01 -2.831874489784240723e-01 -1.617075204849243164e-01 1.733683347702026367e-01 2.823520004749298096e-01 1.929466053843498230e-02 -3.430106863379478455e-02 -4.244752600789070129e-02 2.252540886402130127e-01 -1.592721790075302124e-01 2.921316623687744141e-01 -2.504071891307830811e-01 2.825116813182830811e-01 -2.072070688009262085e-01 -5.028724670410156250e-02
2.093208767473697662e-02 -6.931529939174652100e-02 1.117384284734725952e-01 1.895509511232376099e-01 -1.069465577602386475e-01 1.491074860095977783e-01 1.663893014192581177e-01 -2.724744379520416260e-01 -1.208470910787582397e-01 -1.692429631948471069e-01 -3.912278413772583008e-01 -5.896326154470443726e-02 1.044292896986007690e-01 3.369404375553131104e-02 1.086986735463142395e-01 1.025865450501441956e-01 -1.174094602465629578e-01 1.526659876108169556e-01 -4.208197295665740967e-01 -1.159274727106094360e-01 -2.327683009207248688e-02 3.018553256988525391e-01 -2.672336101531982422e-01 9.842326492071151733e-02 2.121378779411315918e-01 -6.108867935836315155e-03 2.394769527018070221e-02 1.502194553613662720e-01 -9.597485885024070740e-03 1.671565920114517212e-01 -2.111709266901016235e-01 -1.881354153156280518e-01
-7.328226417303085327e-02 -2.369814217090606689e-01 -1.694300919771194458e-01 -4.652578011155128479e-02 1.435272693634033203e-01 9.755630791187286377e-02 -1.846334487199783325e-01 -4.508346021175384521e-01 -5.208552256226539612e-02 -1.193184182047843933e-01 -6.513442099094390869e-02 9.034545719623565674e-02 1.578543148934841156e-02 1.421291977167129517e-01 -2.102382779121398926e-01 -2.578231971710920334e-03 3.012177646160125732e-01 -3.756251037120819092e-01 -1.029224842786788940e-01 1.350831538438796997e-01 1.844971328973770142e-01 9.896805137395858765e-02 -2.065783739089965820e-01 1.074134930968284607e-01 9.619962656870484352e-04 3.557901084423065186e-01 -2.147030830383300781e-01 2.596873790025711060e-03 -8.178681135177612305e-02 6.192721053957939148e-02 -5.394622683525085449e-02 3.590965643525123596e-02
-8.768596500158309937e-02 -2.727511525154113770e-01 1.653141379356384277e-01 1.799032837152481079e-02 1.736582368612289429e-01 -2.354079335927963257e-01 3.642499074339866638e-02 -1.191604435443878174e-01 -1.223798245191574097e-01 -1.526857167482376099e-01 4.364687204360961914e-02 -8.941818773746490479e-02 -2.846908569335937500e-01 -1.743432730436325073e-01 -1.314743012189865112e-01 -2.151228114962577820e-02 -4.203009977936744690e-02 -7.816753536462783813e-02 -3.135501146316528320e-01 6.885371357202529907e-02 1.539858430624008179e-01 1.846482306718826294e-01 -2.187481224536895752e-01 3.007183969020843506e-01 -3.427135944366455078e-02 4.941361248493194580e-01 -8.693237602710723877e-02 1.361710950732231140e-03 7.246090471744537354e-02 2.006100714206695557e-01 8.830167353153228760e-03 -7.927871495485305786e-02
-6.517195701599121094e-02 -2.694157063961029053e-01 -6.208874285221099854e-02 6.815630011260509491e-03 2.375993728637695312e-01 1.957544535398483276e-01 4.699463397264480591e-02 1.200849749147891998e-02 -1.670216321945190430e-01 -9.770379215478897095e-02 -1.818283200263977051e-01 1.079768016934394836e-01 7.033563405275344849e-02 2.416227161884307861e-01 3.757651522755622864e-02 6.610199064016342163e-02 -1.690858006477355957e-01 -2.016608864068984985e-01 -3.674287199974060059e-01 3.075541555881500244e-01 2.085453867912292480e-01 2.203239351511001587e-01 6.412203609943389893e-02 4.842799305915832520e-01 1.029341667890548706e-01 2.134859189391136169e-02 -1.193334460258483887e-01 1.157818362116813660e-02 -9.382054954767227173e-02 -3.803062252700328827e-03 -7.393226772546768188e-02 -4.044717177748680115e-02
-1.408598572015762329e-01 -2.366310656070709229e-01 -5.941987410187721252e-02 -6.385973840951919556e-02 -1.782151870429515839e-02 2.819007039070129395e-01 -1.253121644258499146e-01 1.150716375559568405e-02 -4.768741130828857422e-02 -1.743683218955993652e-01 1.091111376881599426e-01 7.395188510417938232e-02 -1.109301745891571045e-01 -3.459823876619338989e-02 -9.266434790333732963e-05 -2.040372639894485474e-01 1.705799251794815063e-02 -1.336337476968765259e-01 -4.640121459960937500e-01 -3.110466003417968750e-01 2.965938746929168701e-01 2.532558143138885498e-01 -6.016428768634796143e-02 6.355229020118713379e-02 -1.200878247618675232e-01 3.675792515277862549e-01 1.951880939304828644e-02 4.124310240149497986e-02 -1.811462491750717163e-01 1.331250220537185669e-01 -1.535793691873550415e-01 -6.018446292728185654e-03
-8.123939856886863708e-03 -9.236868470907211304e-02 1.307061910629272461e-01 2.561957538127899170e-01 -5.526463314890861511e-02 2.422150522470474243e-01 1.309415996074676514e-01 -3.807399272918701172e-01 -4.183481261134147644e-02 -1.218245625495910645e-01 -4.095194339752197266e-01 -5.283882841467857361e-02 -1.011387351900339127e-02 -1.042554248124361038e-02 -1.721258275210857391e-02 8.416309952735900879e-02 -1.738435402512550354e-02 2.106592357158660889e-01 -3.632273674011230469e-01 3.744569374248385429e-03 1.708436943590641022e-02 2.659381628036499023e-01 -3.130304217338562012e-01 1.028117239475250244e-01 2.010920941829681396e-01 5.697002261877059937e-02 1.916901674121618271e-03 1.289015449583530426e-02 9.860374964773654938e-03 3.083304874598979950e-02 -2.573428750038146973e-01 -1.511391401290893555e-01
-1.961772590875625610e-01 -1.832730174064636230e-01 2.837284803390502930e-01 3.579439595341682434e-02 2.126397937536239624e-01 -2.134975939989089966e-01 3.579287230968475342e-02 -7.988956570625305176e-02 -6.596818566322326660e-02 -1.701390296220779419e-01 7.585500180721282959e-02 1.334383189678192139e-01 -1.342736482620239258e-01 -1.375447362661361694e-01 -9.333468973636627197e-02 4.216188937425613403e-02 7.441928982734680176e-02 1.999216079711914062e-01 -3.315913379192352295e-01 5.451809614896774292e-02 2.177429795265197754e-01 4.029065370559692383e-01 -5.571285635232925415e-02 3.168766498565673828e-01 4.189921543002128601e-02 3.280886411666870117e-01 1.419119071215391159e-02 -1.462672054767608643e-01 7.678204774856567383e-02 1.486864984035491943e-01 -6.894949078559875488e-02 -8.912594616413116455e-02
-4.693380370736122131e-02 -3.451802432537078857e-01 7.937833666801452637e-02 1.823778599500656128e-01 2.435257732868194580e-01 -2.667002081871032715e-01 1.016880348324775696e-01 -1.592962443828582764e-01 -1.962727606296539307e-01 -6.977055221796035767e-02 -1.081584915518760681e-01 -1.308899819850921631e-01 9.030197560787200928e-02 1.561336666345596313e-01 2.964323461055755615e-01 7.821782678365707397e-02 7.689245045185089111e-02 2.124451398849487305e-01 -2.611028850078582764e-01 -5.722951516509056091e-02 2.484237104654312134e-01 1.740946024656295776e-01 -2.298441976308822632e-01 3.889358639717102051e-01 2.277949266135692596e-02 -5.484328791499137878e-02 6.923608481884002686e-02 3.525397554039955139e-02 -1.179139614105224609e-01 -1.626435071229934692e-01 7.517772912979125977e-02 -1.573294983245432377e-03
-9.977878630161285400e-02 -2.316456288099288940e-01 9.272751957178115845e-02 1.774653792381286621e-02 -1.646376699209213257e-01 -1.744889654219150543e-02 4.656573385000228882e-02 -1.560509353876113892e-01 -2.485794723033905029e-01 -1.789169162511825562e-01 -4.881799593567848206e-02 4.024294391274452209e-02 2.758607566356658936e-01 -1.563177406787872314e-01 -6.893924623727798462e-02 -1.587946116924285889e-01 1.898699849843978882e-01 9.226796776056289673e-02 -3.283554017543792725e-01 -2.733547985553741455e-01 1.238796710968017578e-01 3.376519680023193359e-01 -1.299696564674377441e-01 2.217649221420288086e-01 4.158442094922065735e-02 1.665642559528350830e-01 -2.635788619518280029e-01 -5.584635655395686626e-04 5.517724156379699707e-02 2.710237167775630951e-02 -3.463211059570312500e-01 -6.084939464926719666e-03
-7.064283639192581177e-02 -2.442655712366104126e-01 2.672180235385894775e-01 1.442863494157791138e-01 -1.613241732120513916e-01 -6.302423775196075439e-02 -5.987830087542533875e-02 -8.429122716188430786e-02 -1.974470913410186768e-02 -6.732194125652313232e-02 -2.793520689010620117e-01 -9.847107343375682831e-03 1.493829190731048584e-01 -1.714921928942203522e-02 1.359902769327163696e-01 -1.152125820517539978e-01 -3.594700619578361511e-02 -3.786166012287139893e-01 1.204942688345909119e-01 1.338921766728162766e-02 5.122804045677185059e-01 2.359652519226074219e-01 3.044766746461391449e-02 4.195343703031539917e-02 9.811435639858245850e-02 4.658251628279685974e-02 9.519949555397033691e-02 -2.421633601188659668e-01 -8.359587937593460083e-02 2.939757406711578369e-01 4.204983636736869812e-02 1.008916422724723816e-01
-1.265088021755218506e-01 -3.059295713901519775e-01 -5.021230783313512802e-03 -1.536141782999038696e-01 7.737045735120773315e-02 -1.713467016816139221e-02 -4.761286824941635132e-02 -3.139010071754455566e-01 2.319966442883014679e-02 -1.053724884986877441e-01 -1.168177276849746704e-01 -2.408278547227382660e-02 5.368747934699058533e-02 -7.981865853071212769e-02 -1.662931442260742188e-01 -9.749779105186462402e-02 -3.833827376365661621e-02 -8.070864528417587280e-02 -1.810032278299331665e-01 -2.993691861629486084e-01 9.165999293327331543e-02 1.622685343027114868e-01 -2.906304001808166504e-01 3.099814355373382568e-01 1.199238970875740051e-01 2.940957546234130859e-01 -3.328437358140945435e-02 -2.726709842681884766e-01 1.707415580749511719e-01 3.533257171511650085e-02 -3.643795549869537354e-01 -4.753058403730392456e-02
1.593233197927474976e-01 -1.737173348665237427e-01 8.216123096644878387e-03 7.251112163066864014e-02 -1.057702861726284027e-02 -1.500412225723266602e-01 -1.543089896440505981e-01 -1.160197332501411438e-01 -1.368300765752792358e-01 -2.832466065883636475e-01 -1.380195468664169312e-01 8.401462435722351074e-02 2.074061483144760132e-01 -1.867926679551601410e-02 -8.553893119096755981e-02 -5.291298776865005493e-02 -1.064424286596477032e-03 -2.213052660226821899e-01 -2.457794398069381714e-01 1.588238328695297241e-01 -7.789304107427597046e-02 3.740424662828445435e-02 -6.153367161750793457e-01 2.262417599558830261e-02 2.505782842636108398e-01 2.593027651309967041e-01 1.957675814628601074e-02 2.591328695416450500e-02 -1.788539886474609375e-01 9.383984655141830444e-02 6.537001579999923706e-02 -5.742725729942321777e-02
2.917291037738323212e-02 -3.171059191226959229e-01 -4.504048824310302734e-02 9.382119774818420410e-02 1.322414129972457886e-01 -7.018623291514813900e-04 -8.763618022203445435e-02 2.898258715867996216e-02 -2.149908691644668579e-01 -4.861889779567718506e-02 -2.201894670724868774e-01 7.561703026294708252e-02 -3.965185582637786865e-02 -2.538739740848541260e-01 2.936670556664466858e-02 -9.832882136106491089e-02 1.501988470554351807e-01 -5.021938681602478027e-02 -2.823629081249237061e-01 -2.886848151683807373e-01 2.920247018337249756e-01 -7.001115381717681885e-02 -2.233875095844268799e-01 1.752874404191970825e-01 -6.882829219102859497e-02 2.587556242942810059e-01 1.331455707550048828e-01 1.275074854493141174e-02 -2.611512839794158936e-01 1.690278574824333191e-02 -4.061886072158813477e-01 1.994198188185691833e-02
1.217328459024429321e-01 -1.816931962966918945e-01 9.143924713134765625e-02 -2.762567400932312012e-01 2.578729987144470215e-01 -3.034653514623641968e-02 4.072473570704460144e-02 -2.379335463047027588e-01 -1.809238940477371216e-01 -4.166251420974731445e-01 -7.434795051813125610e-02 1.653133779764175415e-01 -2.740619182586669922e-01 9.644505381584167480e-02 1.279130876064300537e-01 1.306607276201248169e-01 -6.935287266969680786e-02 -6.629653275012969971e-03 -1.603144407272338867e-01 1.051530614495277405e-01 3.019532561302185059e-01 1.113355606794357300e-01 -1.144302338361740112e-01 3.368225991725921631e-01 -9.381587058305740356e-02 -1.642368286848068237e-01 -5.359262600541114807e-02 -2.385847456753253937e-02 -3.197389468550682068e-02 1.534110307693481445e-01 1.414545178413391113e-01 -1.711071729660034180e-01
5.197352170944213867e-02 -7.589813321828842163e-02 -1.225496362894773483e-02 -3.599491417407989502e-01 5.688044428825378418e-02 2.158539146184921265e-01 -8.831262588500976562e-02 -4.772686958312988281e-02 -3.508357405662536621e-01 1.227174401283264160e-01 -1.101490259170532227e-01 -1.918917894363403320e-01 -2.036161534488201141e-02 -1.582823693752288818e-01 5.198740586638450623e-02 -6.427685916423797607e-02 9.959939122200012207e-02 7.642658054828643799e-02 -1.957025527954101562e-01 4.842223133891820908e-03 -5.680429935455322266e-02 3.774946928024291992e-01 -2.000126093626022339e-01 2.302009016275405884e-01 1.053357869386672974e-01 1.527786850929260254e-01 -9.044854342937469482e-02 -4.590270295739173889e-02 -2.310302555561065674e-01 4.105556607246398926e-01 -1.238718181848526001e-01 -8.778534084558486938e-02
1.952000856399536133e-01 -3.266221657395362854e-02 1.410456188023090363e-02 2.263597249984741211e-01 2.432299405336380005e-01 2.583558857440948486e-01 1.907336711883544922e-01 6.131023168563842773e-02 -9.973610192537307739e-02 -2.900781631469726562e-01 -1.411208659410476685e-01 8.213004469871520996e-02 -9.760939283296465874e-04 8.235076069831848145e-02 1.431380212306976318e-02 4.102924093604087830e-02 -5.752760171890258789e-02 1.123228743672370911e-01 -3.573347926139831543e-01 -3.535063564777374268e-02 1.223919466137886047e-01 3.119869232177734375e-01 7.865619659423828125e-02 2.598072588443756104e-01 -2.419538795948028564e-01 3.720947802066802979e-01 -6.168603524565696716e-02 -4.008012823760509491e-03 1.039744615554809570e-01 1.916125416755676270e-01 -1.274809688329696655e-01 -1.358708739280700684e-01
-1.234552040696144104e-01 -7.823514193296432495e-02 2.963950932025909424e-01 -1.797243654727935791e-01 3.525385856628417969e-01 6.043414399027824402e-02 -1.823318600654602051e-01 7.669480983167886734e-03 -2.341087535023689270e-02 -1.400991380214691162e-01 -3.076427280902862549e-01 1.817818172276020050e-02 -2.631450593471527100e-01 -1.904792934656143188e-01 1.110525876283645630e-01 2.397185936570167542e-02 -1.173532158136367798e-01 -2.019433826208114624e-01 -3.120582364499568939e-02 4.514891281723976135e-02 2.661008238792419434e-01 1.565644741058349609e-01 -2.783440649509429932e-01 2.660401761531829834e-01 6.667697429656982422e-02 3.442718833684921265e-02 7.302185893058776855e-02 4.066853225231170654e-02 -2.269697487354278564e-01 5.669402331113815308e-02 -2.628206014633178711e-01 1.615585088729858398e-01
-4.829450324177742004e-02 -1.087726578116416931e-01 1.237189769744873047e-01 -1.460839360952377319e-01 3.683339953422546387e-01 7.416673749685287476e-02 1.237879842519760132e-01 -1.279810965061187744e-01 -2.482247799634933472e-01 -1.741913557052612305e-01 -1.109837368130683899e-01 1.313123106956481934e-01 -2.460206896066665649e-01 1.662904024124145508e-01 2.943676523864269257e-02 2.555971741676330566e-01 5.750713124871253967e-02 3.496380150318145752e-02 -1.359052658081054688e-01 1.271696090698242188e-01 3.470960557460784912e-01 1.203447580337524414e-01 -1.765136569738388062e-01 3.068793714046478271e-01 -1.381860077381134033e-01 1.003043577075004578e-01 -9.467385709285736084e-02 -1.720794737339019775e-01 -1.290605217218399048e-01 2.171809524297714233e-01 -6.645507365465164185e-02 -2.549286782741546631e-01
-7.331392168998718262e-02 -9.617701172828674316e-02 2.092387992888689041e-03 3.622360527515411377e-02 -4.645600914955139160e-02 2.293746173381805420e-01 2.199901789426803589e-01 -1.029236167669296265e-01 -4.499066621065139771e-03 2.864795029163360596e-01 -6.232226639986038208e-02 -4.146056249737739563e-02 4.035828262567520142e-02 -5.751605331897735596e-02 1.377980709075927734e-01 -3.042009659111499786e-02 1.264164447784423828e-01 -4.430020973086357117e-02 -9.474499523639678955e-02 1.507638394832611084e-01 2.929664552211761475e-01 2.970336377620697021e-01 -2.166948765516281128e-01 3.714779615402221680e-01 8.152530342340469360e-02 1.503019332885742188e-01 -1.183033827692270279e-02 1.624402552843093872e-01 3.416542410850524902e-01 3.546787202358245850e-01 -2.134921252727508545e-01 -7.229159772396087646e-02
1.069540455937385559e-01 -1.462627649307250977e-01 6.346900481730699539e-03 -1.623220741748809814e-01 -1.109801083803176880e-01 1.426265984773635864e-01 6.013682112097740173e-03 -5.926490947604179382e-02 -1.711552962660789490e-03 -1.794625073671340942e-01 -3.798107504844665527e-01 9.993609040975570679e-02 -2.235150188207626343e-01 -1.996918171644210815e-01 2.794971466064453125e-01 1.080826520919799805e-01 2.507761418819427490e-01 -2.894473969936370850e-01 -3.565115109086036682e-02 1.801104843616485596e-01 1.134160757064819336e-01 1.234694570302963257e-01 -4.287724941968917847e-02 1.280525922775268555e-01 -2.904280126094818115e-01 1.484851539134979248e-01 -1.835417449474334717e-01 -1.254122983664274216e-02 -2.489966303110122681e-01 2.089125812053680420e-01 -2.128072679042816162e-01 1.434842199087142944e-01
-4.747528582811355591e-02 -1.358495056629180908e-01 2.502746693789958954e-02 -6.021273508667945862e-02 -1.471080631017684937e-01 -1.504751890897750854e-01 1.288928240537643433e-01 -1.580884009599685669e-01 6.964953616261482239e-03 -1.502722352743148804e-01 -2.760176360607147217e-01 -1.316837873309850693e-02 -2.695713192224502563e-02 -1.529728174209594727e-01 -2.067168802022933960e-01 -3.717786669731140137e-01 1.144276857376098633e-01 -4.382071271538734436e-02 -3.007904887199401855e-01 -1.595334708690643311e-01 2.753055989742279053e-01 3.068161308765411377e-01 -1.643553376197814941e-01 1.202856972813606262e-01 7.301764935255050659e-02 1.492099463939666748e-01 -3.445637226104736328e-01 1.874527186155319214e-01 -1.200773194432258606e-01 -1.569999605417251587e-01 -2.025675028562545776e-02 -1.476345062255859375e-01
-1.244802698493003845e-01 -2.566020190715789795e-01 1.650431007146835327e-02 -2.502200603485107422e-01 -1.504472270607948303e-02 1.719299852848052979e-01 1.686594635248184204e-01 -1.582481265068054199e-01 -1.291224360466003418e-01 -9.866243600845336914e-02 2.723273634910583496e-02 2.213391959667205811e-01 3.053682669997215271e-02 2.887623906135559082e-01 1.133047565817832947e-01 6.675989180803298950e-02 -1.515366137027740479e-01 -2.533387243747711182e-01 -1.244466379284858704e-01 2.816514968872070312e-01 3.358353078365325928e-01 2.308331429958343506e-01 -1.559679061174392700e-01 3.124472200870513916e-01 -8.985973149538040161e-02 9.389090351760387421e-03 -1.109041199088096619e-01 -2.855009399354457855e-02 -8.257476240396499634e-02 5.274156853556632996e-02 -2.620595693588256836e-01 -1.588143706321716309e-01
1.359215676784515381e-01 -1.050220802426338196e-01 6.214044243097305298e-02 2.065770179033279419e-01 -2.009466104209423065e-02 3.561877012252807617e-01 1.452819705009460449e-01 -2.323684245347976685e-01 -4.373519495129585266e-02 -3.163533285260200500e-02 -3.299860954284667969e-01 4.848723113536834717e-02 -5.277712363749742508e-03 1.270279437303543091e-01 7.810980826616287231e-02 7.090350240468978882e-02 7.572448253631591797e-02 7.860579341650009155e-02 -3.082821965217590332e-01 -1.969247013330459595e-01 2.520083785057067871e-01 1.985465139150619507e-01 -1.855255514383316040e-01 1.468875706195831299e-01 3.204202651977539062e-01 -7.267055660486221313e-02 1.671643257141113281e-01 -1.415207535028457642e-01 8.364068716764450073e-02 -6.852786242961883545e-02 -3.231822252273559570e-01 5.849048122763633728e-02
7.273145485669374466e-03 -3.268279731273651123e-01 -7.915405929088592529e-02 1.167074069380760193e-01 1.370930671691894531e-01 7.459254562854766846e-02 1.461340337991714478e-01 -1.064948290586471558e-01 -5.856550857424736023e-02 -1.237268671393394470e-01 -8.238985203206539154e-03 -3.513942658901214600e-02 -1.228107810020446777e-01 1.134833917021751404e-01 1.241311728954315186e-01 3.140277862548828125e-01 4.443105682730674744e-02 -6.391204148530960083e-02 -4.767928421497344971e-01 5.520699173212051392e-02 2.535191774368286133e-01 1.489671468734741211e-01 -6.609912961721420288e-02 3.639403581619262695e-01 1.345934998244047165e-02 -9.322866797447204590e-03 -1.467159539461135864e-01 -1.332111749798059464e-02 -4.065438508987426758e-01 -3.812152147293090820e-02 -2.703365497291088104e-02 -7.078105211257934570e-02
2.049213647842407227e-01 -9.940743446350097656e-02 1.664536446332931519e-01 -2.293437346816062927e-02 9.099566936492919922e-02 1.561274845153093338e-02 -3.079936094582080841e-02 -3.375997841358184814e-01 2.802183665335178375e-02 -2.392062544822692871e-01 -2.551267743110656738e-01 -1.101388484239578247e-01 -1.009792322292923927e-03 2.518489658832550049e-01 9.949131309986114502e-02 -1.295822262763977051e-01 -1.360323876142501831e-01 -7.383310794830322266e-02 2.960421144962310791e-01 1.953654736280441284e-01 2.070977985858917236e-01 1.450378596782684326e-01 -3.436576426029205322e-01 1.955264061689376831e-01 7.912077009677886963e-02 2.535488307476043701e-01 -1.062189489603042603e-01 8.479008823633193970e-02 -1.208197176456451416e-01 5.471898615360260010e-02 1.625636778771877289e-02 3.069302737712860107e-01
2.106596231460571289e-01 -1.446163058280944824e-01 1.571728736162185669e-01 2.298491746187210083e-01 3.764288499951362610e-03 -3.325304714962840080e-04 1.684021502733230591e-01 -1.422962546348571777e-01 -5.775498598814010620e-02 -2.056584954261779785e-01 -1.929826289415359497e-01 -1.263163387775421143e-01 5.131391808390617371e-02 3.192138299345970154e-02 2.993128001689910889e-01 2.547586858272552490e-01 1.381574571132659912e-01 -4.265230894088745117e-02 -4.432028234004974365e-01 -2.288813292980194092e-01 1.139127388596534729e-01 1.519655734300613403e-01 -2.902561724185943604e-01 1.053373590111732483e-01 1.482609361410140991e-01 7.998714596033096313e-02 -2.828524708747863770e-01 -4.098803270608186722e-03 1.210178285837173462e-01 -2.884138002991676331e-02 -6.624025106430053711e-02 1.489255130290985107e-01
-2.828768491744995117e-01 -2.170642614364624023e-01 3.431389108300209045e-02 1.528071016073226929e-01 3.919182717800140381e-02 -8.801833726465702057e-03 -2.695379592478275299e-02 -2.949796915054321289e-01 1.314468216150999069e-02 -2.091821581125259399e-01 -2.166811823844909668e-01 -2.553980052471160889e-01 -1.140472944825887680e-02 -1.878258883953094482e-01 -1.928111761808395386e-01 -2.713380455970764160e-01 2.539572119712829590e-01 -3.801191747188568115e-01 -6.435410678386688232e-02 -4.454424977302551270e-02 2.090363651514053345e-01 1.189345866441726685e-01 -8.226934075355529785e-02 3.065544068813323975e-01 1.140738651156425476e-02 -4.368257522583007812e-02 7.237751502543687820e-03 2.046828866004943848e-01 -8.561506867408752441e-02 1.480083465576171875e-01 -5.639524012804031372e-02 8.103600889444351196e-02
2.720959298312664032e-02 -5.495683848857879639e-02 1.849029511213302612e-01 3.031506538391113281e-01 -1.716728694736957550e-02 2.026604712009429932e-01 1.776362359523773193e-01 -3.001176416873931885e-01 -1.288476437330245972e-01 -1.082803830504417419e-01 -4.004364311695098877e-01 -3.441983461380004883e-02 3.933271393179893494e-02 -1.541667152196168900e-02 5.155153106898069382e-03 7.123090792447328568e-03 1.297170668840408325e-02 2.915897220373153687e-02 -4.794030785560607910e-01 -1.811332851648330688e-01 1.791238598525524139e-02 2.102737128734588623e-01 -2.171359956264495850e-01 1.340489536523818970e-01 2.902818918228149414e-01 4.377562925219535828e-02 -3.683718666434288025e-02 1.230663210153579712e-01 -5.993059277534484863e-02 7.546607404947280884e-02 -1.705550253391265869e-01 -3.271371498703956604e-02
2.196545749902725220e-01 -3.914163708686828613e-01 -1.519603878259658813e-01 -4.338633641600608826e-02 -1.122562680393457413e-03 8.480028063058853149e-02 -1.610411852598190308e-01 -1.564582586288452148e-01 -2.136799246072769165e-01 -3.193143755197525024e-02 -1.198037490248680115e-01 -8.457683958113193512e-03 3.498553484678268433e-02 -1.895590275526046753e-01 2.601829469203948975e-01 -1.018483266234397888e-01 1.439032554626464844e-01 1.673303693532943726e-01 -1.151278987526893616e-01 -9.677481651306152344e-02 2.152926474809646606e-01 1.429439336061477661e-01 -6.417071819305419922e-02 1.355310976505279541e-01 -1.667026244103908539e-02 -2.886483445763587952e-02 1.325698047876358032e-01 -1.687363833189010620e-01 2.829195857048034668e-01 3.345792591571807861e-01 -1.911704689264297485e-01 -3.214783966541290283e-01
2.640280425548553467e-01 -5.585523322224617004e-02 -1.718044164590537548e-03 -9.431142359972000122e-02 -1.215892583131790161e-01 1.949950307607650757e-02 -4.657205194234848022e-02 -2.116573303937911987e-01 -1.084606572985649109e-01 -3.102057576179504395e-01 -2.159513086080551147e-01 -2.347308211028575897e-02 -1.131824627518653870e-01 -1.122651770710945129e-01 1.598805636167526245e-01 -2.342831790447235107e-01 1.815350726246833801e-02 1.630072891712188721e-01 -2.050883322954177856e-01 1.095816716551780701e-01 4.172880351543426514e-01 4.856758117675781250e-01 1.692490093410015106e-02 9.622899815440177917e-04 -2.116143405437469482e-01 -1.552863866090774536e-01 3.539315611124038696e-02 2.651336416602134705e-02 9.705911576747894287e-02 7.250995188951492310e-02 1.270089112222194672e-02 1.346886456012725830e-01
7.603747397661209106e-02 -2.366870343685150146e-01 -1.069749146699905396e-01 -2.235759496688842773e-01 5.405031889677047729e-02 3.371841907501220703e-01 2.226983159780502319e-01 1.775880530476570129e-02 -2.167270779609680176e-01 -6.033322960138320923e-02 -2.176494449377059937e-01 -7.850014418363571167e-02 1.984242498874664307e-01 2.065851092338562012e-01 3.441257402300834656e-02 -6.765125691890716553e-02 6.298996973782777786e-03 1.633344292640686035e-01 -3.603895902633666992e-01 -1.116121858358383179e-01 4.625429809093475342e-01 1.553288996219635010e-01 -1.707388758659362793e-01 1.276244316250085831e-02 1.098920255899429321e-01 -6.509296596050262451e-02 5.338064208626747131e-02 -1.345281582325696945e-02 -1.034632138907909393e-02 -1.040152460336685181e-01 -2.897042222321033478e-02 -2.252461165189743042e-01
-3.561294451355934143e-02 -1.078341528773307800e-01 -6.874691694974899292e-02 -2.264801859855651855e-01 8.564657717943191528e-02 4.139985516667366028e-02 6.383444368839263916e-02 -4.008110761642456055e-01 -3.385005891323089600e-01 3.487747907638549805e-02 -1.814689785242080688e-01 -2.832574583590030670e-02 5.484354496002197266e-02 -6.296475231647491455e-02 -1.370772123336791992e-01 -1.808768212795257568e-01 -1.026270389556884766e-01 5.714952200651168823e-02 -3.077637553215026855e-01 -1.789035350084304810e-01 2.835933566093444824e-01 -1.293916851282119751e-01 -2.353935241699218750e-01 2.860530912876129150e-01 -1.566130109131336212e-02 1.285208165645599365e-01 1.922727525234222412e-01 -1.465571671724319458e-01 -2.711669802665710449e-01 9.742208570241928101e-02 -1.153488457202911377e-01 -5.322796478867530823e-02
1.524714976549148560e-01 -2.819857597351074219e-01 -1.500256806612014771e-01 1.609337329864501953e-01 1.038604602217674255e-01 -1.234352216124534607e-01 1.621113717555999756e-01 -1.502265632152557373e-01 3.346452116966247559e-02 -2.082034051418304443e-01 -2.074484676122665405e-01 -2.342466413974761963e-01 -1.262295544147491455e-01 1.667996346950531006e-01 5.537599697709083557e-02 1.145861372351646423e-01 1.816873848438262939e-01 9.538029879331588745e-02 -2.463373988866806030e-01 2.081574052572250366e-01 7.455445080995559692e-02 1.381010711193084717e-01 -2.605284154415130615e-01 4.430358111858367920e-01 -1.262375563383102417e-01 1.062033474445343018e-01 -2.518402338027954102e-01 7.833957672119140625e-02 -1.091778511181473732e-03 -1.053727325052022934e-02 8.663944154977798462e-02 -1.798070371150970459e-01
8.873742073774337769e-02 -1.484879404306411743e-01 4.757117852568626404e-02 -1.980523318052291870e-01 -1.521161850541830063e-02 -9.554517269134521484e-02 -1.863823831081390381e-02 -2.389724850654602051e-01 8.550956100225448608e-02 -3.379141986370086670e-01 -4.452661797404289246e-02 1.906668841838836670e-01 3.055816888809204102e-01 -9.230835735797882080e-02 1.101191043853759766e-01 2.479758113622665405e-01 -1.189220771193504333e-01 -7.425571233034133911e-02 -3.586688339710235596e-01 3.175778687000274658e-01 1.819749325513839722e-01 -6.067987158894538879e-02 -4.121620059013366699e-01 3.744525462388992310e-02 2.147307433187961578e-02 1.820935308933258057e-01 6.404696032404899597e-03 1.983107440173625946e-02 -1.158686652779579163e-01 1.581083796918392181e-02 2.929997630417346954e-02 -1.435299515724182129e-01
4.221447706222534180e-01 4.831199068576097488e-03 -1.227373406291007996e-01 6.843481212854385376e-02 2.135362923145294189e-01 -2.925612404942512512e-02 8.204934000968933105e-02 -1.705167889595031738e-01 -3.249839246273040771e-01 -2.189470529556274414e-01 9.857807308435440063e-02 8.347462862730026245e-02 8.293212950229644775e-02 -1.269630640745162964e-01 1.740709133446216583e-02 -2.935949265956878662e-01 2.448535561561584473e-01 8.874689787626266479e-02 -2.940439283847808838e-01 1.176691949367523193e-01 2.271763831377029419e-01 2.088912129402160645e-01 -2.038812488317489624e-01 8.593136817216873169e-02 -8.137102425098419189e-02 8.548770099878311157e-03 -3.904991224408149719e-02 -7.360427081584930420e-02 1.308823525905609131e-01 2.255209535360336304e-01 -1.449515819549560547e-01 -1.582822501659393311e-01
1.749231964349746704e-01 -1.133641526103019714e-01 -1.557071954011917114e-01 -1.926947981119155884e-01 7.441617548465728760e-02 5.694338679313659668e-02 5.738897714763879776e-03 -4.850719124078750610e-02 -2.822119891643524170e-01 -5.248268693685531616e-02 -2.230592817068099976e-01 -1.543616801500320435e-01 1.672634184360504150e-01 -1.119553968310356140e-01 7.672710716724395752e-02 -1.205966919660568237e-01 1.421488970518112183e-01 1.293845176696777344e-01 -2.211412489414215088e-01 -2.213299274444580078e-03 7.868543267250061035e-02 4.302348792552947998e-01 -1.662710309028625488e-02 6.660003960132598877e-02 -1.206742972135543823e-01 2.591653168201446533e-01 -3.274298906326293945e-01 1.259833425283432007e-01 -2.704703509807586670e-01 2.945959866046905518e-01 -1.267350912094116211e-01 6.641852110624313354e-02
-1.499086916446685791e-01 -4.462014883756637573e-02 8.415791392326354980e-02 -2.291706204414367676e-01 3.763956576585769653e-02 4.024560377001762390e-02 -1.062008664011955261e-01 -1.953759789466857910e-01 -4.907348752021789551e-02 2.550713159143924713e-02 -2.313085049390792847e-01 -5.770543590188026428e-02 3.089757636189460754e-02 2.693234710022807121e-03 -1.467561721801757812e-01 -2.874552309513092041e-01 8.829442784190177917e-03 -2.075807750225067139e-01 -1.999078094959259033e-01 4.534236341714859009e-02 1.498529464006423950e-01 1.169565469026565552e-01 -3.336188793182373047e-01 1.052467990666627884e-02 4.787490516901016235e-02 3.207009434700012207e-01 -2.456709370017051697e-02 -6.617169082164764404e-02 -3.726170063018798828e-01 2.581582665443420410e-01 -3.472206294536590576e-01 1.718057245016098022e-01
-1.105025336146354675e-01 -9.237056225538253784e-02 7.902176678180694580e-02 -3.155806064605712891e-01 1.865859143435955048e-02 6.343717128038406372e-02 -8.863528817892074585e-02 -1.684586703777313232e-01 -3.398042023181915283e-01 -1.235685795545578003e-01 -1.793258488178253174e-01 -5.345284007489681244e-04 1.370071619749069214e-01 8.817358314990997314e-02 5.616656318306922913e-02 1.800955832004547119e-01 1.773078590631484985e-01 2.815148793160915375e-02 -1.141858249902725220e-01 2.864789664745330811e-01 6.183749646879732609e-04 3.889410793781280518e-01 -8.971611410379409790e-02 4.603790864348411560e-02 -3.837621957063674927e-02 -2.666914090514183044e-02 1.738791465759277344e-01 -1.574504077434539795e-01 -1.966275721788406372e-01 4.570862650871276855e-01 -1.099371016025543213e-01 4.601383209228515625e-02
1.960841119289398193e-01 -5.068279057741165161e-02 -1.913981977850198746e-03 2.539203763008117676e-01 1.819405332207679749e-02 8.386655151844024658e-02 -7.451678067445755005e-02 -2.054728716611862183e-01 -6.043583527207374573e-02 -1.016462743282318115e-01 -1.854327619075775146e-01 -1.136302947998046875e-01 -1.904210448265075684e-01 -5.488216876983642578e-02 1.185604557394981384e-01 6.457198411226272583e-02 1.332595795392990112e-01 3.042695485055446625e-02 -4.704271554946899414e-01 -3.561197221279144287e-01 1.810264736413955688e-01 1.309325173497200012e-02 -8.552984893321990967e-02 3.678986132144927979e-01 -6.957841664552688599e-02 -1.974004954099655151e-01 -2.135083526372909546e-01 -8.901880681514739990e-02 -1.083093136548995972e-01 1.029807850718498230e-01 -1.642223447561264038e-01 -1.776225715875625610e-01
-8.227784931659698486e-02 -1.154666393995285034e-02 -2.353902608156204224e-01 5.358784645795822144e-02 1.375283747911453247e-01 1.349668502807617188e-01 -1.620637327432632446e-01 -4.936087429523468018e-01 1.371768582612276077e-02 -1.437688320875167847e-01 -1.194216981530189514e-01 1.634052693843841553e-01 -1.010785475373268127e-01 -1.166106536984443665e-01 -1.303273141384124756e-01 -1.555124074220657349e-01 -8.145784027874469757e-03 -6.784932315349578857e-02 -2.265053540468215942e-01 3.496373891830444336e-01 1.708152443170547485e-01 2.846326529979705811e-01 -2.909875512123107910e-01 1.601045876741409302e-01 2.652304433286190033e-02 1.864162534475326538e-01 -7.990177720785140991e-02 -1.480530202388763428e-02 -1.413299590349197388e-01 1.145652383565902710e-01 7.964445650577545166e-02 -1.440330743789672852e-01
-2.766289710998535156e-01 -2.323500365018844604e-01 -9.815119951963424683e-02 1.024962738156318665e-01 -1.033616587519645691e-01 -1.712265610694885254e-01 -1.565929651260375977e-01 -1.059826463460922241e-01 -2.075529247522354126e-01 -8.463092148303985596e-02 -8.266304433345794678e-02 -3.297069296240806580e-02 -6.951105594635009766e-02 -1.444192230701446533e-01 1.397906988859176636e-01 -3.413271307945251465e-01 9.923695027828216553e-02 -1.943003535270690918e-01 -5.342607945203781128e-02 5.021353811025619507e-02 2.169780991971492767e-02 1.750670373439788818e-01 -2.437488287687301636e-01 3.232611119747161865e-01 1.459589600563049316e-01 1.306110769510269165e-01 -4.642302915453910828e-02 -8.048149943351745605e-02 -3.388968408107757568e-01 3.033571839332580566e-01 -1.672162264585494995e-01 -1.544648408889770508e-01
1.553109437227249146e-01 1.508426014333963394e-02 3.268952667713165283e-01 2.893931567668914795e-01 -1.202876307070255280e-02 -9.990034997463226318e-02 2.039948999881744385e-01 -2.923350930213928223e-01 -2.203150540590286255e-01 -3.732794150710105896e-02 -4.257392287254333496e-01 -2.518586218357086182e-01 -1.414385139942169189e-01 1.016812697052955627e-01 -1.080228108912706375e-02 -2.129890583455562592e-02 1.360596418380737305e-01 8.210607618093490601e-02 -2.137124836444854736e-01 1.153015792369842529e-01 3.585696918889880180e-03 3.098327815532684326e-01 -9.979224950075149536e-02 2.933290302753448486e-01 -6.273168325424194336e-02 4.730610549449920654e-02 2.599802974145859480e-04 3.587955608963966370e-02 5.464408546686172485e-02 -8.600501716136932373e-02 -1.357976496219635010e-01 9.897184371948242188e-02
-8.466487750411033630e-03 -5.563301965594291687e-02 -2.429051399230957031e-01 -1.045218035578727722e-01 1.603843420743942261e-01 1.393593549728393555e-01 -1.246894150972366333e-01 -2.674491703510284424e-01 -1.190255135297775269e-01 -2.237186133861541748e-01 -1.492304205894470215e-01 -2.634559571743011475e-02 -7.435951381921768188e-02 -1.208999380469322205e-01 -7.180748879909515381e-02 6.005769968032836914e-02 -2.938294708728790283e-01 -2.450846582651138306e-01 -6.734047085046768188e-02 2.852706313133239746e-01 3.484137058258056641e-01 -2.304583555087447166e-03 -1.076298654079437256e-01 1.351079344749450684e-01 3.047851622104644775e-01 9.987113997340202332e-03 -2.882755100727081299e-01 -7.872645556926727295e-02 -2.500494122505187988e-01 1.687402576208114624e-01 -9.137001633644104004e-02 1.157661229372024536e-01
-1.769787967205047607e-01 -3.761158511042594910e-02 2.059638798236846924e-01 4.863525182008743286e-02 -7.551386952400207520e-02 2.197990268468856812e-01 -1.509794145822525024e-01 -4.876850545406341553e-01 3.919676318764686584e-02 -1.980954110622406006e-01 -1.581104248762130737e-01 -9.014099836349487305e-02 -6.258920580148696899e-02 2.709884643554687500e-01 2.536295540630817413e-02 -6.476465612649917603e-02 4.105190336704254150e-01 -9.033005684614181519e-02 7.367644459009170532e-02 8.130598813295364380e-02 1.155885308980941772e-01 2.305347174406051636e-01 -1.645968258380889893e-01 2.840308547019958496e-01 -2.661371529102325439e-01 -6.882658228278160095e-03 6.909213215112686157e-02 -1.591035537421703339e-02 -7.456720340996980667e-03 1.018540486693382263e-01 -3.366248682141304016e-03 4.897175729274749756e-02
1.699454635381698608e-01 -9.313667565584182739e-02 3.765050694346427917e-02 1.226260587573051453e-01 7.361083477735519409e-02 -3.177565522491931915e-04 2.626750767230987549e-01 -2.072884589433670044e-01 2.352050505578517914e-02 -3.007389008998870850e-01 7.609168440103530884e-02 -1.075906530022621155e-01 6.914418935775756836e-02 7.631359249353408813e-02 3.540256321430206299e-01 1.200819686055183411e-01 1.830653995275497437e-01 -4.488541185855865479e-02 -2.724544107913970947e-01 1.856783926486968994e-01 5.088470876216888428e-02 1.819379329681396484e-01 -3.091294765472412109e-01 2.531438767910003662e-01 -1.607912480831146240e-01 -1.463023871183395386e-01 -2.767047286033630371e-01 -3.167006373405456543e-02 -2.369834035634994507e-01 -9.080033004283905029e-02 -1.980844736099243164e-01 4.293960705399513245e-02
3.083254955708980560e-02 1.977577619254589081e-02 7.451082766056060791e-02 -1.464835256338119507e-01 -3.196238279342651367e-01 -4.527664929628372192e-02 2.288072369992733002e-02 -1.914335042238235474e-01 -2.522137165069580078e-01 1.219917163252830505e-01 -1.491738259792327881e-01 -9.843812137842178345e-02 2.431404590606689453e-02 2.885439060628414154e-02 1.330053657293319702e-01 -2.103346437215805054e-01 6.579951941967010498e-02 -7.601379603147506714e-02 -1.716293841600418091e-01 4.069355130195617676e-02 3.482902348041534424e-01 -4.769625514745712280e-02 -4.978920817375183105e-01 3.663590922951698303e-02 1.271959245204925537e-01 3.074316680431365967e-01 -3.138410151004791260e-01 9.263488650321960449e-02 5.246228352189064026e-02 6.337199360132217407e-02 -4.651349503546953201e-03 -1.337065249681472778e-01
-3.321976959705352783e-02 -1.112014614045619965e-02 5.854061618447303772e-02 -7.713403552770614624e-02 3.861666917800903320e-01 7.962009310722351074e-02 -1.921147666871547699e-02 1.066407114267349243e-01 -1.250735074281692505e-01 -3.450179100036621094e-01 -2.036022692918777466e-01 -2.314825356006622314e-01 -3.044204413890838623e-01 7.895618677139282227e-03 2.476886063814163208e-01 1.187171437777578831e-03 -6.600398570299148560e-02 -3.725830093026161194e-02 2.042035805061459541e-03 2.177652269601821899e-01 2.770914435386657715e-01 1.386319845914840698e-01 -2.251776307821273804e-01 3.307864665985107422e-01 -2.604693360626697540e-02 1.068210452795028687e-01 -1.453162133693695068e-01 -2.160551100969314575e-01 -7.984050363302230835e-02 -7.943806052207946777e-02 -1.909768134355545044e-01 7.095296401530504227e-03
1.759694665670394897e-01 -1.908961385488510132e-01 1.769246011972427368e-01 -2.494838535785675049e-01 2.412169724702835083e-01 9.716944396495819092e-02 -1.037755981087684631e-01 -2.945915423333644867e-02 -1.506352722644805908e-01 -6.256778538227081299e-02 -1.516962349414825439e-01 -3.618323504924774170e-01 3.453465178608894348e-02 4.993429407477378845e-02 -7.546526193618774414e-02 4.107703268527984619e-02 -1.939978152513504028e-01 -2.523507177829742432e-01 1.099113523960113525e-01 -1.469257175922393799e-01 3.994358479976654053e-01 2.043424546718597412e-01 -3.083253502845764160e-01 1.838681101799011230e-01 -1.890504509210586548e-01 -6.323771178722381592e-02 -5.903029069304466248e-02 7.453802227973937988e-02 -2.004227600991725922e-02 5.508102104067802429e-02 -2.248419970273971558e-01 -1.568184606730937958e-02
8.075097203254699707e-02 6.638743728399276733e-02 1.817649416625499725e-02 -1.518555730581283569e-02 5.459164455533027649e-02 -2.005505859851837158e-01 8.354258537292480469e-02 -1.847201883792877197e-01 -4.019988775253295898e-01 2.406178787350654602e-02 -9.016941487789154053e-02 -4.950360953807830811e-02 1.850333362817764282e-01 -8.105024695396423340e-02 1.195993945002555847e-01 -2.609184980392456055e-01 1.299054473638534546e-01 1.212636083364486694e-01 -2.986261807382106781e-02 7.902859151363372803e-02 -4.185426235198974609e-02 3.607491254806518555e-01 -1.314064413309097290e-01 4.464807808399200439e-01 1.424273103475570679e-01 2.301047444343566895e-01 -9.203261882066726685e-02 1.029470376670360565e-02 -2.394835352897644043e-01 2.820639014244079590e-01 4.503577947616577148e-02 1.687157712876796722e-02
2.001692801713943481e-01 -1.189614832401275635e-02 2.685827910900115967e-01 1.145124062895774841e-01 1.974305836483836174e-03 2.656162083148956299e-01 4.207036271691322327e-02 -3.472071886062622070e-01 3.430112078785896301e-02 -2.741539776325225830e-01 -1.497488915920257568e-01 9.160130284726619720e-03 3.637294052168726921e-03 3.660178557038307190e-02 5.826314538717269897e-02 5.137002468109130859e-02 8.218111842870712280e-02 1.180802881717681885e-01 -3.880497515201568604e-01 -2.309873104095458984e-01 1.913362890481948853e-01 2.566282749176025391e-01 -1.994225382804870605e-01 1.218147501349449158e-01 2.861210107803344727e-01 -1.384004652500152588e-01 -2.193447761237621307e-02 -6.112508848309516907e-02 -1.853145472705364227e-02 -9.387645125389099121e-02 -2.373080104589462280e-01 1.516952067613601685e-01
-8.674812316894531250e-02 1.654518991708755493e-01 6.514784693717956543e-02 -1.692540943622589111e-02 1.968261450529098511e-01 2.823089063167572021e-01 -9.188142605125904083e-03 4.816783219575881958e-02 -2.232334315776824951e-01 -1.381492614746093750e-01 -5.444551631808280945e-02 -2.693673372268676758e-01 -2.251978069543838501e-01 -7.268195599317550659e-02 1.838649660348892212e-01 -8.582490682601928711e-02 1.533290445804595947e-01 -2.203614562749862671e-01 -3.256338834762573242e-01 1.941229403018951416e-01 3.239288032054901123e-01 -6.726270914077758789e-02 -4.038943052291870117e-01 2.482072860002517700e-01 -3.662537783384323120e-02 7.025092840194702148e-02 8.271571993827819824e-02 -8.589666336774826050e-02 -1.289766430854797363e-01 1.684734225273132324e-02 -6.991922855377197266e-02 7.635394483804702759e-02
8.042829483747482300e-02 -1.298523694276809692e-02 1.828620210289955139e-02 9.676988422870635986e-02 -1.483171880245208740e-01 2.261426150798797607e-01 1.398143321275711060e-01 6.092561781406402588e-02 -9.138627350330352783e-02 -5.002980679273605347e-02 -3.285225033760070801e-01 -2.441492378711700439e-01 -5.246995016932487488e-02 2.274294793605804443e-01 2.063874602317810059e-01 -5.074124783277511597e-03 -7.662578672170639038e-02 -3.779140859842300415e-02 -1.599538624286651611e-01 -7.734793424606323242e-02 2.475820630788803101e-01 -7.867701351642608643e-02 -1.408374756574630737e-01 4.017751812934875488e-01 2.782402336597442627e-01 2.299161851406097412e-01 2.460126727819442749e-01 -1.996881514787673950e-01 -4.555398598313331604e-02 1.739912927150726318e-01 8.311240375041961670e-02 2.328750491142272949e-01
2.745954990386962891e-01 -2.470558881759643555e-01 2.481997944414615631e-02 -3.689289689064025879e-01 3.786807507276535034e-02 2.802336812019348145e-01 1.137377396225929260e-01 6.425986532121896744e-03 -1.778428852558135986e-01 -1.189465224742889404e-01 -1.185817345976829529e-01 -5.691655725240707397e-02 -5.110971257090568542e-02 -1.081697270274162292e-01 -7.614570111036300659e-02 -7.600545138120651245e-02 -1.128708012402057648e-02 5.598408728837966919e-02 -5.862189084291458130e-02 3.942923620343208313e-02 2.142795026302337646e-01 4.271814525127410889e-01 -1.102199479937553406e-01 2.298877984285354614e-01 -9.571305662393569946e-02 -1.479323208332061768e-02 -2.747389972209930420e-01 -2.258801758289337158e-01 -7.683611661195755005e-02 2.880968749523162842e-01 2.453215233981609344e-02 -1.337551772594451904e-01
-8.203893154859542847e-02 -1.899000406265258789e-01 1.095451693981885910e-02 -6.933159381151199341e-02 1.282579302787780762e-01 -1.689750701189041138e-01 -1.604450941085815430e-01 -1.952379941940307617e-01 -2.838822305202484131e-01 -1.209652274847030640e-01 -2.230042219161987305e-01 -9.209030866622924805e-02 -1.579977869987487793e-01 -9.292259812355041504e-02 -7.948099076747894287e-02 -3.450926244258880615e-01 9.748327732086181641e-02 -1.583796739578247070e-02 -2.894999384880065918e-01 -2.558003664016723633e-01 2.331060469150543213e-01 7.292643189430236816e-02 -2.154684513807296753e-01 1.829217970371246338e-01 1.462094485759735107e-01 -2.474402450025081635e-02 7.915364950895309448e-02 -3.500251099467277527e-02 -3.870511651039123535e-01 -6.845682114362716675e-02 -2.095298618078231812e-01 -6.753429770469665527e-02
9.691072627902030945e-03 -7.668045908212661743e-02 3.112869895994663239e-02 -2.415312826633453369e-01 -8.112256228923797607e-02 -1.946323066949844360e-01 -5.319026112556457520e-02 -2.564009428024291992e-01 -2.416010648012161255e-01 -2.111354470252990723e-01 -1.546218246221542358e-01 -1.296184659004211426e-01 -4.299853369593620300e-02 -9.750589728355407715e-02 -4.590636119246482849e-02 -6.926789879798889160e-02 -1.480572372674942017e-01 9.320276230573654175e-02 3.813800215721130371e-02 1.006459072232246399e-01 2.724315822124481201e-01 2.319969236850738525e-01 -4.090259075164794922e-01 1.303171515464782715e-01 7.378500699996948242e-02 3.671793043613433838e-01 -8.832421898841857910e-02 2.449499219655990601e-01 -2.437832504510879517e-01 -3.650882467627525330e-02 2.963154949247837067e-02 -1.885233223438262939e-01
7.776680588722229004e-02 -1.176214776933193207e-03 9.731929749250411987e-02 2.794488668441772461e-01 -5.116853863000869751e-03 2.366678565740585327e-01 1.173173710703849792e-01 -3.304115831851959229e-01 -5.549243465065956116e-02 -8.981440216302871704e-02 -2.643156945705413818e-01 1.503682043403387070e-02 -4.245539754629135132e-02 1.422430668026208878e-02 1.332446038722991943e-01 7.506400346755981445e-02 -7.725716382265090942e-02 9.157489240169525146e-02 -4.641757607460021973e-01 -7.460483908653259277e-02 -6.610988080501556396e-02 2.951359152793884277e-01 -2.870006263256072998e-01 1.825425922870635986e-01 2.741497755050659180e-01 3.058857657015323639e-02 7.039663195610046387e-02 4.169858992099761963e-02 -2.058066055178642273e-02 1.392769366502761841e-01 -2.549508213996887207e-01 -1.031042039394378662e-01
-4.067403078079223633e-02 1.994710788130760193e-02 -5.303801596164703369e-02 -3.014949262142181396e-01 4.275258779525756836e-01 1.611020416021347046e-01 6.530826538801193237e-02 -8.665832132101058960e-02 -7.736188918352127075e-02 -1.565643250942230225e-01 -5.354923605918884277e-01 2.475711517035961151e-02 -1.316180825233459473e-01 7.308892160654067993e-02 1.857003420591354370e-01 -8.459722250699996948e-02 -5.386003106832504272e-02 1.137704821303486824e-03 9.999702870845794678e-02 -7.631774991750717163e-02 1.470135059207677841e-02 2.143488079309463501e-01 -2.675586938858032227e-01 2.533844709396362305e-01 1.054501757025718689e-01 2.091962695121765137e-01 -3.289144858717918396e-02 -3.964188694953918457e-02 -3.060987964272499084e-02 -1.403284966945648193e-01 -1.045100614428520203e-01 -1.085963174700737000e-01
-8.891429752111434937e-02 2.135490626096725464e-02 -7.679086178541183472e-02 1.955482214689254761e-01 1.529053896665573120e-01 2.428077757358551025e-01 -4.956816136837005615e-02 -3.031503856182098389e-01 -1.658328622579574585e-01 -1.221753731369972229e-01 -1.344555765390396118e-01 -1.254224181175231934e-01 1.611417829990386963e-01 3.937940001487731934e-01 2.417713552713394165e-01 -3.188829123973846436e-02 6.644289940595626831e-02 -1.780164986848831177e-01 -2.350530773401260376e-01 -9.888070821762084961e-02 1.709948927164077759e-01 4.845759272575378418e-02 -1.537635773420333862e-01 2.440830022096633911e-01 -2.423969060182571411e-01 1.742784231901168823e-01 -2.125389873981475830e-01 -1.354008913040161133e-01 -8.286084979772567749e-02 -4.591094702482223511e-02 6.527838110923767090e-02 -2.687989771366119385e-01
5.129712074995040894e-02 -2.227036803960800171e-01 1.298610121011734009e-01 -7.225757092237472534e-02 1.639925092458724976e-01 -1.146844960749149323e-02 -3.299854695796966553e-01 -2.831090390682220459e-01 -2.526543140411376953e-01 6.497088819742202759e-02 -1.106618344783782959e-01 -1.410461813211441040e-01 -8.514326065778732300e-02 2.709077298641204834e-02 -1.976426318287849426e-02 -1.928175389766693115e-01 2.644903585314750671e-02 -1.264601349830627441e-01 -2.835510373115539551e-01 -1.014205664396286011e-01 1.458464860916137695e-01 -6.056912988424301147e-02 -2.507133781909942627e-01 2.325988113880157471e-01 6.513024121522903442e-02 2.437532544136047363e-01 5.910949409008026123e-02 -3.269983828067779541e-02 -3.295196294784545898e-01 -7.158953696489334106e-03 -3.051341772079467773e-01 -2.112632095813751221e-01
9.409593418240547180e-03 -1.047504171729087830e-01 -6.552983820438385010e-02 8.187159150838851929e-02 -9.909353405237197876e-02 -1.579588949680328369e-01 6.347894668579101562e-02 -4.353610053658485413e-02 -2.044476270675659180e-01 -1.412499547004699707e-01 -8.546947687864303589e-02 -1.695764623582363129e-02 1.106012836098670959e-01 5.122115835547447205e-02 6.251926720142364502e-02 -5.349826067686080933e-02 3.843147680163383484e-02 3.283518925309181213e-02 -2.119058519601821899e-01 -5.534554272890090942e-02 8.088116347789764404e-02 6.213688254356384277e-01 -1.128428503870964050e-01 5.111099779605865479e-02 -1.449016928672790527e-01 2.962594032287597656e-01 -2.140495628118515015e-01 -2.862580120563507080e-01 -2.213873527944087982e-02 2.972438335418701172e-01 -1.627174913883209229e-01 -1.895235627889633179e-01
-9.982886165380477905e-02 -2.697639167308807373e-01 -3.044945299625396729e-01 -2.544387280941009521e-01 2.078643739223480225e-01 -3.927186504006385803e-02 1.542467325925827026e-01 -1.205732002854347229e-01 1.626969426870346069e-01 -1.497968733310699463e-01 -8.414458483457565308e-02 -5.742408335208892822e-02 6.165371835231781006e-02 -1.620126813650131226e-01 -4.277775064110755920e-02 3.392805159091949463e-02 -1.409415006637573242e-01 -1.644593775272369385e-01 -3.117377460002899170e-01 1.149701178073883057e-01 1.402874141931533813e-01 2.816066443920135498e-01 -3.260923922061920166e-01 1.393106728792190552e-01 1.194507032632827759e-01 -1.201919540762901306e-01 -2.392038106918334961e-01 -5.517565459012985229e-02 4.321036860346794128e-02 2.691937088966369629e-01 3.067804034799337387e-03 -1.976169943809509277e-01
2.289851382374763489e-02 -2.707230150699615479e-01 4.460510239005088806e-02 6.790252774953842163e-02 -4.441869631409645081e-02 -1.346067786216735840e-01 -2.711352109909057617e-01 1.760229840874671936e-02 -2.129053175449371338e-01 -4.120810627937316895e-01 -1.328874528408050537e-01 -6.421044468879699707e-03 1.379740685224533081e-01 -6.890691071748733521e-02 7.814979553222656250e-02 -1.237082406878471375e-01 1.768246591091156006e-01 -5.262919142842292786e-02 -1.453128606081008911e-01 -2.323692291975021362e-02 8.017964661121368408e-03 3.760847263038158417e-03 -2.448813468217849731e-01 1.420450955629348755e-01 2.046433836221694946e-01 8.491733670234680176e-02 -6.802269723266363144e-03 -2.058548480272293091e-01 -3.033908307552337646e-01 4.389367401599884033e-01 -1.095779687166213989e-01 -1.532529443502426147e-01
1.067103296518325806e-01 -2.014468796551227570e-02 2.385469526052474976e-01 3.265675902366638184e-01 9.870556183159351349e-03 1.394298374652862549e-01 4.930369928479194641e-02 -2.438942790031433105e-01 -4.227881133556365967e-02 -7.945489138364791870e-02 -3.514589965343475342e-01 -5.515613779425621033e-02 2.840199740603566170e-03 -1.028540432453155518e-01 3.197340294718742371e-02 1.469287276268005371e-01 1.987988688051700592e-02 8.777795732021331787e-02 -4.413245618343353271e-01 -1.044398471713066101e-01 1.365099102258682251e-01 1.394908130168914795e-01 -3.010980188846588135e-01 1.481117010116577148e-01 2.155513465404510498e-01 -3.912772051990032196e-03 1.534671708941459656e-02 6.952740997076034546e-02 -4.153344035148620605e-02 2.324166707694530487e-02 -3.489924967288970947e-01 -1.877925693988800049e-01
1.269599646329879761e-01 -2.385845333337783813e-01 -6.794226937927305698e-04 8.233551681041717529e-02 7.951235771179199219e-02 -4.584089666604995728e-02 2.117581516504287720e-01 -1.450709402561187744e-01 -1.185245364904403687e-01 -1.859668083488941193e-02 -5.104706063866615295e-02 -9.763704985380172729e-02 3.275337442755699158e-02 -1.721071153879165649e-01 9.670665115118026733e-02 -2.853966355323791504e-01 -2.206791192293167114e-02 1.274121403694152832e-01 -2.180301398038864136e-01 -2.614400684833526611e-01 3.207046985626220703e-01 1.384865641593933105e-01 -1.974647343158721924e-01 1.139133200049400330e-01 -7.845294475555419922e-02 2.808123528957366943e-01 -3.599021211266517639e-02 1.503118276596069336e-01 -1.484492421150207520e-01 1.083961129188537598e-01 -4.685460925102233887e-01 1.703214794397354126e-01
1.267435699701309204e-01 1.143781002610921860e-02 -5.084202438592910767e-02 1.649733334779739380e-01 -8.551472425460815430e-02 3.091327100992202759e-02 3.208266198635101318e-02 -4.728219211101531982e-01 -6.901380419731140137e-02 -1.884238049387931824e-02 -3.212005496025085449e-01 -1.725711510516703129e-03 1.210982054471969604e-01 -1.799949109554290771e-01 -1.838032454252243042e-01 -1.383759826421737671e-01 1.690864413976669312e-01 -3.452749848365783691e-01 1.555033475160598755e-01 -1.494214683771133423e-01 3.395844995975494385e-01 7.623492181301116943e-02 -1.188521236181259155e-01 1.457172185182571411e-01 -2.677206881344318390e-02 -4.951858147978782654e-02 4.024420306086540222e-02 -1.680144853889942169e-02 -2.736762464046478271e-01 1.389825642108917236e-01 -2.128128260374069214e-01 1.322268843650817871e-01
-2.152170836925506592e-01 -3.417816162109375000e-01 -7.171758264303207397e-02 3.087779581546783447e-01 1.304100900888442993e-01 1.538430005311965942e-01 -1.342295557260513306e-01 -1.210947036743164062e-01 -8.651644736528396606e-02 1.092811077833175659e-01 1.197616290301084518e-02 -7.351689785718917847e-02 -7.821326702833175659e-02 7.612828165292739868e-02 -1.249788552522659302e-01 -8.113849908113479614e-02 2.424638867378234863e-01 1.020809561014175415e-01 -7.444050163030624390e-02 -2.537646889686584473e-02 3.412576019763946533e-01 3.200983703136444092e-01 -2.501457631587982178e-01 1.630687527358531952e-02 -1.605672761797904968e-02 2.250043600797653198e-01 1.266334503889083862e-01 8.752460777759552002e-02 6.822758913040161133e-02 1.754333078861236572e-01 -1.183216869831085205e-01 -3.503796160221099854e-01
2.563819587230682373e-01 -7.384917885065078735e-02 2.313398420810699463e-01 2.750866711139678955e-01 -1.157650575041770935e-01 1.540934592485427856e-01 2.495584934949874878e-01 -1.160121411085128784e-01 -1.143801398575305939e-02 -1.926519274711608887e-01 -3.542639613151550293e-01 -6.591300945729017258e-03 -5.487722228281199932e-04 6.393047422170639038e-02 1.620005965232849121e-01 5.323339998722076416e-02 -2.589290775358676910e-02 9.190177172422409058e-02 -3.785472810268402100e-01 -1.382814049720764160e-01 8.928992599248886108e-02 1.709544807672500610e-01 -4.046089649200439453e-01 1.139934509992599487e-01 1.398830562829971313e-01 -5.868487432599067688e-02 -7.899908721446990967e-02 -8.471234887838363647e-02 -4.277396947145462036e-02 -1.256978511810302734e-01 -2.229865193367004395e-01 -3.954660892486572266e-02
-1.113324835896492004e-01 -2.854028940200805664e-01 -2.828212678432464600e-01 9.974700957536697388e-02 1.968623884022235870e-02 1.899492293596267700e-01 1.011586114764213562e-01 -1.181696802377700806e-01 -1.480203568935394287e-01 -9.156547486782073975e-02 -1.288808584213256836e-01 -9.722246229648590088e-02 -3.515360178425908089e-03 -1.830999404191970825e-01 3.087478689849376678e-02 -2.226027846336364746e-01 2.404255867004394531e-01 -2.430899143218994141e-01 3.407334908843040466e-02 -6.232593208551406860e-02 3.093005120754241943e-01 1.704172044992446899e-01 -1.421592384576797485e-01 5.468198657035827637e-02 5.229859799146652222e-02 2.230114489793777466e-01 -2.273473739624023438e-01 2.478390187025070190e-01 -1.303431764245033264e-02 3.708571791648864746e-01 -1.296340823173522949e-01 -1.587661653757095337e-01
-9.889011085033416748e-02 -3.268489241600036621e-01 -1.320516467094421387e-01 -2.079017646610736847e-02 -1.899199001491069794e-02 -1.416068673133850098e-01 9.096717089414596558e-02 -6.836507469415664673e-02 -2.585139572620391846e-01 -5.778773874044418335e-02 -5.540958791971206665e-02 -1.626112684607505798e-02 8.063156902790069580e-02 -2.342090159654617310e-01 -5.208039283752441406e-02 1.845716871321201324e-02 9.207589924335479736e-02 7.203582674264907837e-02 -1.962555795907974243e-01 -2.948683202266693115e-01 2.060818970203399658e-01 2.823068499565124512e-01 -3.709461987018585205e-01 2.135319560766220093e-01 3.936554864048957825e-02 3.051982820034027100e-01 -9.905178844928741455e-02 5.536556243896484375e-02 1.892190277576446533e-01 1.724558649584650993e-03 -2.965028285980224609e-01 1.358644217252731323e-01
-8.899441361427307129e-02 -1.474790722131729126e-01 -3.672033548355102539e-02 9.646359831094741821e-02 -1.201636716723442078e-02 2.780334353446960449e-01 4.503649473190307617e-02 -1.855047494173049927e-01 -2.075620591640472412e-01 -5.440128594636917114e-02 -1.336615830659866333e-01 -5.624806135892868042e-02 7.672774046659469604e-02 1.158523708581924438e-01 1.833486706018447876e-01 -1.120006814599037170e-01 -4.008770920336246490e-03 -1.580754853785037994e-02 -2.781207859516143799e-01 -1.502588391304016113e-02 1.314187347888946533e-01 1.358847916126251221e-01 -2.299169301986694336e-01 4.434561431407928467e-01 -2.629628181457519531e-01 -1.497601717710494995e-01 1.610240191221237183e-01 -1.619020849466323853e-01 1.321263462305068970e-01 4.176907539367675781e-01 1.979379355907440186e-02 1.188338324427604675e-01
-1.199393495917320251e-01 -1.012922376394271851e-01 -2.190187806263566017e-03 -6.487335264682769775e-02 1.853023320436477661e-01 2.206845283508300781e-01 6.721583753824234009e-02 -1.686479151248931885e-01 -1.548440754413604736e-01 -2.136747241020202637e-01 -1.502209305763244629e-01 3.712978586554527283e-02 9.547595679759979248e-02 1.098257899284362793e-01 1.132162939757108688e-02 4.172903597354888916e-01 2.448273450136184692e-01 1.721298992633819580e-01 -2.101441174745559692e-01 -5.899346247315406799e-02 5.047529339790344238e-01 1.206465810537338257e-01 -1.457554101943969727e-01 7.148662209510803223e-02 1.010159961879253387e-02 -1.250828355550765991e-01 8.134231902658939362e-03 -2.316218763589859009e-01 6.370394676923751831e-02 -7.691995799541473389e-02 -2.271566987037658691e-01 -4.683262482285499573e-02
-2.833005785942077637e-02 -4.660386219620704651e-02 -1.937204152345657349e-01 -9.363979846239089966e-02 3.609737008810043335e-02 1.670524477958679199e-01 -7.172626256942749023e-02 -1.532699167728424072e-01 -3.573246598243713379e-01 1.380569189786911011e-01 -1.485253721475601196e-01 -8.107018470764160156e-02 1.742728613317012787e-02 -6.405927985906600952e-02 -6.847677379846572876e-02 -2.256838679313659668e-01 1.912527382373809814e-01 9.555993974208831787e-02 -4.743383452296257019e-02 -1.432265937328338623e-01 1.345624774694442749e-01 5.045524239540100098e-01 -2.876413762569427490e-01 1.887844055891036987e-01 -2.942919731140136719e-03 2.297687716782093048e-02 -1.343668252229690552e-01 -2.513923943042755127e-01 -1.834204941987991333e-01 1.517607271671295166e-01 1.336607784032821655e-01 -2.040144205093383789e-01
2.154081463813781738e-01 6.430049240589141846e-02 -8.152805268764495850e-02 -1.657716780900955200e-01 4.059911146759986877e-02 -9.958813339471817017e-02 2.611861526966094971e-01 5.072603374719619751e-02 9.365949034690856934e-02 2.470453456044197083e-02 -2.184252738952636719e-01 3.860580176115036011e-02 1.625009328126907349e-01 -5.240783467888832092e-02 2.982091307640075684e-01 -9.402280300855636597e-02 1.867353916168212891e-01 -3.708051145076751709e-02 1.257887110114097595e-02 -1.731146872043609619e-01 2.069618552923202515e-01 4.209515750408172607e-01 -1.680215001106262207e-01 3.846267759799957275e-01 -1.255473196506500244e-01 3.747951611876487732e-02 6.402371078729629517e-02 -2.024873644113540649e-01 3.613561158999800682e-03 3.429403603076934814e-01 3.570099174976348877e-02 6.114565208554267883e-02
-1.849653385579586029e-02 -1.361600495874881744e-02 -1.013681516051292419e-01 4.800896719098091125e-02 4.016652703285217285e-01 -7.450278848409652710e-02 2.947621643543243408e-01 -7.255283743143081665e-02 -1.389382630586624146e-01 -2.082895934581756592e-01 -1.368453651666641235e-01 1.775866150856018066e-01 4.648113623261451721e-02 -9.135471284389495850e-02 2.088698893785476685e-01 -1.515433043241500854e-01 6.694514304399490356e-02 -1.456266045570373535e-01 -2.567237913608551025e-01 4.788037016987800598e-02 2.670396566390991211e-01 1.485377848148345947e-01 -2.154828161001205444e-01 3.473419845104217529e-01 -1.346359550952911377e-01 -1.545380353927612305e-01 4.708418622612953186e-02 -3.228759169578552246e-01 9.003045409917831421e-02 1.237910538911819458e-01 9.833377785980701447e-03 -1.070753484964370728e-01
6.779817491769790649e-02 -1.797411739826202393e-01 -8.036536723375320435e-02 4.795097559690475464e-02 4.135928153991699219e-01 3.764947876334190369e-02 1.345454808324575424e-02 -2.000212669372558594e-02 -1.938470005989074707e-01 -2.121431082487106323e-01 -1.482962444424629211e-02 3.382360562682151794e-02 6.173637881875038147e-02 2.201560288667678833e-01 1.706224381923675537e-01 9.887805581092834473e-02 -4.022685810923576355e-02 2.082741856575012207e-01 -3.260917663574218750e-01 6.801569461822509766e-02 3.518753945827484131e-01 2.344886958599090576e-01 -3.936363384127616882e-02 4.050667583942413330e-01 -1.320550963282585144e-02 -7.203716784715652466e-02 -9.202156215906143188e-02 -7.721731066703796387e-02 -7.615436613559722900e-02 1.549350768327713013e-01 -4.138335213065147400e-02 -2.333828657865524292e-01
-9.489989280700683594e-02 -1.803103387355804443e-01 -1.505513954907655716e-02 -1.662392914295196533e-01 1.190024465322494507e-01 6.944888830184936523e-02 -7.323357462882995605e-02 -9.513767808675765991e-02 4.440256580710411072e-02 -2.881331145763397217e-01 2.104366272687911987e-01 2.384617924690246582e-02 -2.943035066127777100e-01 -2.063929848372936249e-02 2.263841181993484497e-01 -1.513673271983861923e-02 7.481013238430023193e-02 -3.117486238479614258e-01 -2.431204169988632202e-01 3.266115905717015266e-03 2.240628451108932495e-01 1.928422749042510986e-01 -1.142517626285552979e-01 2.351021207869052887e-02 5.846514180302619934e-02 3.698374927043914795e-01 -2.386375963687896729e-01 6.863497942686080933e-02 -1.945795714855194092e-01 2.868357896804809570e-01 -1.804114580154418945e-01 1.068447828292846680e-01
1.196889802813529968e-01 -1.376125961542129517e-01 1.338393837213516235e-01 -2.862772941589355469e-01 3.262450695037841797e-01 9.171355515718460083e-03 8.583714812994003296e-02 -3.377928733825683594e-01 -7.843279093503952026e-02 -1.845778375864028931e-01 -7.537963986396789551e-02 2.539966441690921783e-02 5.005969479680061340e-02 2.403149008750915527e-02 3.729419037699699402e-02 3.076491951942443848e-01 8.896894007921218872e-02 1.580636389553546906e-02 -1.787831336259841919e-01 2.150469273328781128e-02 3.124347627162933350e-01 1.168561205267906189e-01 -1.913001984357833862e-01 2.829545438289642334e-01 -3.453574478626251221e-01 9.309655427932739258e-02 -1.208809688687324524e-01 -2.241710275411605835e-01 -1.442679315805435181e-01 6.335146725177764893e-02 1.425384357571601868e-02 -8.278263360261917114e-02
-1.636848300695419312e-01 -9.740882366895675659e-02 -1.387803405523300171e-01 1.091246828436851501e-01 -1.159256696701049805e-01 1.607728451490402222e-01 1.396245602518320084e-02 -2.415450215339660645e-01 1.495077908039093018e-01 -4.898335039615631104e-01 -4.101598262786865234e-01 -2.273385412991046906e-02 -4.330103471875190735e-02 -4.187975451350212097e-02 -4.733672365546226501e-02 -1.414581090211868286e-01 1.528461426496505737e-01 -1.599482297897338867e-01 -1.029049698263406754e-02 -1.990035474300384521e-01 1.439515501260757446e-01 1.911081522703170776e-01 -1.851523518562316895e-01 2.165536582469940186e-01 -1.404292732477188110e-01 3.134660795331001282e-02 8.816781640052795410e-02 7.147124409675598145e-02 -3.113102018833160400e-01 -5.400409549474716187e-02 1.100717037916183472e-01 -7.212232053279876709e-02
-1.287239342927932739e-01 -1.004344373941421509e-01 1.885403841733932495e-01 1.141310296952724457e-02 1.045715659856796265e-01 1.521669477224349976e-01 2.711154147982597351e-02 -6.450737267732620239e-02 1.467357128858566284e-01 -1.905628889799118042e-01 -3.462474942207336426e-01 -2.357496470212936401e-01 -1.312859356403350830e-01 2.587781846523284912e-01 1.003327518701553345e-01 5.625865608453750610e-02 -8.696857839822769165e-02 -7.143408805131912231e-02 4.608858376741409302e-02 1.656537652015686035e-01 8.006608486175537109e-02 1.187997087836265564e-01 -4.239191114902496338e-01 1.412332653999328613e-01 9.247169643640518188e-02 3.944545090198516846e-01 -3.869901597499847412e-02 -5.914553999900817871e-03 -3.507709875702857971e-02 3.531157076358795166e-01 1.137376576662063599e-01 3.144961595535278320e-02
4.068387672305107117e-02 1.569879055023193359e-01 1.879081726074218750e-01 2.356446832418441772e-01 8.456128090620040894e-02 1.376726478338241577e-01 -6.163277104496955872e-02 -1.370145231485366821e-01 3.926809504628181458e-02 -1.898880489170551300e-02 -1.773882359266281128e-01 -7.924342155456542969e-02 2.674565650522708893e-02 2.760716080665588379e-01 1.331064552068710327e-01 1.283681094646453857e-01 2.545221745967864990e-01 1.593251824378967285e-01 -2.475835233926773071e-01 2.201832979917526245e-01 2.864329516887664795e-01 4.153284430503845215e-02 -2.886196076869964600e-01 4.230053722858428955e-01 -2.331399824470281601e-03 1.398345679044723511e-01 2.370472401380538940e-01 -8.489198237657546997e-02 5.599804967641830444e-02 2.111474573612213135e-01 -4.803715273737907410e-02 -6.692454218864440918e-02
1.313217580318450928e-01 3.823981806635856628e-02 2.324022166430950165e-02 -2.130015492439270020e-01 2.169139981269836426e-01 1.034934073686599731e-01 -3.652687370777130127e-02 -2.007841020822525024e-01 9.351281332783401012e-04 -3.475013375282287598e-02 -2.160289734601974487e-01 3.548688068985939026e-02 1.016475930809974670e-01 -1.804666370153427124e-01 -1.164742745459079742e-02 2.297944203019142151e-02 4.653098806738853455e-02 -2.915455102920532227e-01 -1.842222213745117188e-01 2.939057536423206329e-02 3.029292225837707520e-01 1.643166542053222656e-01 -2.157578915357589722e-01 1.092017740011215210e-01 3.360552787780761719e-01 5.200681686401367188e-01 1.942388899624347687e-02 4.483408480882644653e-02 -2.073834091424942017e-02 -1.384567320346832275e-01 -9.486776590347290039e-02 1.722534447908401489e-01
-7.770571857690811157e-02 4.253975301980972290e-02 5.707407742738723755e-02 4.119171947240829468e-02 1.273979544639587402e-01 3.006057143211364746e-01 9.389556944370269775e-02 -4.923994839191436768e-02 -3.117328584194183350e-01 -5.582668259739875793e-02 3.291216120123863220e-02 -3.899040445685386658e-02 6.214455887675285339e-02 -1.766194552183151245e-01 1.890885382890701294e-01 -1.120593994855880737e-01 5.973799899220466614e-02 -3.768986091017723083e-02 7.533859461545944214e-02 -9.011453390121459961e-02 2.725785672664642334e-01 2.088696211576461792e-01 -1.385118961334228516e-01 4.333900809288024902e-01 5.921453703194856644e-03 1.055506765842437744e-01 1.716394722461700439e-01 6.963351368904113770e-02 -1.082409545779228210e-01 3.747185468673706055e-01 1.069554463028907776e-01 -3.609971106052398682e-01
3.866278007626533508e-02 7.738532125949859619e-02 5.322581157088279724e-02 3.347144722938537598e-01 -1.613589376211166382e-01 1.317583490163087845e-02 7.652392238378524780e-02 -4.471543133258819580e-01 -6.653768569231033325e-02 -1.876698583364486694e-01 -1.881392449140548706e-01 -1.533007919788360596e-01 2.248896472156047821e-02 1.694014668464660645e-01 6.790710985660552979e-02 1.350011024624109268e-02 6.038213521242141724e-02 -5.459697917103767395e-02 -3.607825040817260742e-01 -5.387908220291137695e-02 2.235220968723297119e-01 -3.686058800667524338e-03 -8.152334392070770264e-02 3.523333072662353516e-01 -2.198485136032104492e-01 -5.622510984539985657e-02 -4.514625761657953262e-03 -2.123729884624481201e-02 8.364085853099822998e-02 1.866129487752914429e-01 -1.670816726982593536e-02 -3.139681816101074219e-01
-2.487302869558334351e-01 -1.211975961923599243e-01 8.684221655130386353e-02 -5.038044974207878113e-02 6.529870629310607910e-02 -2.051224559545516968e-01 -1.378556489944458008e-01 -2.249358445405960083e-01 -8.716130629181861877e-03 -1.831751465797424316e-01 1.790454611182212830e-02 -4.975603520870208740e-02 -2.861045598983764648e-01 -3.767782151699066162e-01 -1.246411278843879700e-01 -8.305872976779937744e-02 -1.047424003481864929e-01 -3.728533163666725159e-02 -2.732637822628021240e-01 -2.094756811857223511e-03 2.026294916868209839e-01 2.765499055385589600e-01 -3.456236720085144043e-01 1.772704571485519409e-01 6.742799282073974609e-02 2.707578837871551514e-01 -7.696516811847686768e-02 -7.127084583044052124e-02 7.970584183931350708e-02 2.345775365829467773e-01 -7.798843830823898315e-02 5.448831617832183838e-02
1.111940760165452957e-02 -2.825211286544799805e-01 -1.695848852396011353e-01 1.727189309895038605e-02 -1.157310158014297485e-01 3.973853215575218201e-02 -8.246634155511856079e-02 -5.966411903500556946e-02 -2.233070731163024902e-01 -1.167491264641284943e-02 -1.481030136346817017e-01 9.000036865472793579e-03 5.981721356511116028e-02 -3.484635353088378906e-01 2.440292239189147949e-01 -1.159092187881469727e-01 2.011962085962295532e-01 -2.198697179555892944e-01 -4.553787875920534134e-03 1.057345699518918991e-02 2.725936472415924072e-01 3.513594269752502441e-01 -1.634928584098815918e-01 1.200324520468711853e-01 -8.847936987876892090e-02 1.138464212417602539e-01 -2.017870098352432251e-01 1.605197340250015259e-01 2.949451804161071777e-01 8.319547027349472046e-02 -2.872522771358489990e-01 -6.406133621931076050e-02
1.786863803863525391e-01 -8.786231279373168945e-02 -1.413183510303497314e-01 -1.121581494808197021e-01 -3.941843286156654358e-02 1.233890578150749207e-01 3.414506092667579651e-02 -2.617892622947692871e-01 8.689019829034805298e-02 -2.811073064804077148e-01 -1.216764450073242188e-01 -2.777119725942611694e-02 -6.844414770603179932e-02 -1.381668895483016968e-01 4.562068581581115723e-01 -2.599308788776397705e-01 3.723565861582756042e-02 -1.196184977889060974e-01 -2.507693171501159668e-01 1.185924187302589417e-01 3.260291218757629395e-01 2.310056239366531372e-01 1.427055001258850098e-01 -1.102190744131803513e-02 -1.136251017451286316e-01 -5.084555223584175110e-02 -7.614196278154850006e-03 1.770220994949340820e-01 -3.003712296485900879e-01 1.363541781902313232e-01 -8.184026926755905151e-02 -6.722227483987808228e-02
1.270523481070995331e-02 -2.252915687859058380e-02 1.415559202432632446e-01 7.144384086132049561e-02 5.841358378529548645e-02 6.657358258962631226e-02 5.346743017435073853e-02 -3.547315299510955811e-01 -1.735669672489166260e-01 -1.352638006210327148e-01 -4.044193625450134277e-01 -1.231221184134483337e-01 -2.555832639336585999e-02 -1.043046712875366211e-01 9.421922266483306885e-02 1.524268686771392822e-01 6.831361353397369385e-02 1.694324165582656860e-01 -2.384805828332901001e-01 1.226556138135492802e-03 3.706828132271766663e-02 2.237745225429534912e-01 -1.018082574009895325e-01 2.990280985832214355e-01 2.278606444597244263e-01 -4.268589243292808533e-02 -2.270429283380508423e-01 1.762194782495498657e-01 5.517022684216499329e-02 3.561730682849884033e-02 -1.739086061716079712e-01 -3.930526077747344971e-01
2.361849695444107056e-01 -3.317507728934288025e-02 -6.781864166259765625e-02 -9.498769789934158325e-02 1.663540601730346680e-01 4.619549959897994995e-02 2.587288245558738708e-02 -2.062841653823852539e-01 6.606557965278625488e-02 -2.411024570465087891e-01 -2.800183594226837158e-01 -1.670698970556259155e-01 9.330701082944869995e-02 -8.043048530817031860e-02 2.805434167385101318e-01 -2.083145678043365479e-01 1.869886666536331177e-01 -1.385038793087005615e-01 -1.257860660552978516e-01 2.009341418743133545e-01 2.423379719257354736e-01 1.889883726835250854e-01 -3.809293732047080994e-02 -1.951129287481307983e-01 2.226550132036209106e-01 3.816273212432861328e-01 1.285939477384090424e-02 -5.029099434614181519e-02 -1.418719738721847534e-01 1.968340873718261719e-01 4.181169718503952026e-02 -2.180214673280715942e-01
-2.972445487976074219e-01 -1.384136527776718140e-01 1.465833745896816254e-02 -7.107127457857131958e-03 1.045693233609199524e-01 5.606860388070344925e-03 1.816259883344173431e-02 -1.878788694739341736e-02 -1.628980487585067749e-01 -3.809855878353118896e-01 3.481847047805786133e-02 -8.908186852931976318e-02 2.748763263225555420e-01 -1.019285097718238831e-01 -4.759685602039098740e-03 -1.857971400022506714e-02 4.060440510511398315e-02 1.611461490392684937e-02 -3.482783138751983643e-01 -2.195201367139816284e-01 2.534478604793548584e-01 3.030412793159484863e-01 -7.826535403728485107e-02 2.136832624673843384e-01 1.978565938770771027e-03 2.560802400112152100e-01 -1.618024855852127075e-01 -2.447727918624877930e-01 -1.440094262361526489e-01 2.288445364683866501e-03 -2.438118904829025269e-01 4.807122424244880676e-02
1.314486861228942871e-01 1.301027536392211914e-01 1.733551174402236938e-02 7.892388850450515747e-02 -5.996159091591835022e-02 1.288299411535263062e-01 1.801748126745223999e-01 -2.487388700246810913e-01 1.465336680412292480e-01 -2.005298435688018799e-01 -1.948194503784179688e-01 -5.473036691546440125e-02 1.351193040609359741e-01 -1.667285114526748657e-01 4.447277784347534180e-01 -2.245788834989070892e-02 5.509389191865921021e-02 1.325117051601409912e-01 -1.420918256044387817e-01 -2.311680465936660767e-01 7.208947092294692993e-02 1.987780481576919556e-01 -2.816303074359893799e-01 4.049988687038421631e-01 -9.943612664937973022e-02 9.835930913686752319e-02 -2.387716174125671387e-01 -1.015804782509803772e-01 -2.645678445696830750e-02 -7.547708600759506226e-02 -1.907069236040115356e-02 1.477689594030380249e-01
1.457355916500091553e-01 -2.480149269104003906e-01 8.652484416961669922e-02 1.726508438587188721e-01 -1.521271020174026489e-01 -9.860491752624511719e-02 1.228561922907829285e-01 -4.513506218791007996e-02 -2.226246893405914307e-01 -5.339190736413002014e-02 -8.651359379291534424e-02 -8.804173208773136139e-03 2.448989301919937134e-01 -1.906130909919738770e-01 6.930312514305114746e-02 -1.711385995149612427e-01 -1.690751127898693085e-02 1.524593234062194824e-01 -1.800442337989807129e-01 -7.617374509572982788e-02 1.641551554203033447e-01 2.378736883401870728e-01 -3.106662034988403320e-01 1.911934465169906616e-01 -8.733350783586502075e-02 3.309842050075531006e-01 -1.945618689060211182e-01 -1.947102323174476624e-02 -3.213654085993766785e-02 6.105856224894523621e-02 -4.442001879215240479e-01 6.124103069305419922e-02
-5.228634923696517944e-02 -3.415239751338958740e-01 1.384560465812683105e-01 -8.749009668827056885e-02 1.495696157217025757e-01 -1.712482869625091553e-01 -1.854736804962158203e-01 -3.714631497859954834e-01 -1.555846482515335083e-01 9.285477921366691589e-03 -2.571827769279479980e-01 -2.379720471799373627e-02 -1.389709115028381348e-01 -3.269429784268140793e-03 4.691500589251518250e-02 -2.107745110988616943e-01 5.048435181379318237e-02 -1.775849610567092896e-02 -2.434577941894531250e-01 -2.390164434909820557e-01 1.243017837405204773e-01 1.470691431313753128e-02 -3.382964730262756348e-01 1.095969825983047485e-01 -9.823988378047943115e-02 1.413105875253677368e-01 2.014910429716110229e-01 5.029352381825447083e-02 -2.708922624588012695e-01 6.739908456802368164e-02 -2.381929159164428711e-01 -6.301609426736831665e-02
3.590515628457069397e-02 -4.055646955966949463e-01 -4.240369424223899841e-02 1.233492866158485413e-01 4.235863685607910156e-02 -5.012056976556777954e-02 -2.138423174619674683e-01 -1.207732930779457092e-01 -3.188414126634597778e-02 -2.809374630451202393e-01 7.656633108854293823e-02 1.128493323922157288e-01 -2.378636151552200317e-01 -6.041299924254417419e-02 8.394744247198104858e-02 -1.299791485071182251e-01 -9.359320998191833496e-02 -2.217320352792739868e-01 -8.622678369283676147e-02 -1.855534464120864868e-01 2.498507201671600342e-01 2.990715801715850830e-01 3.001814894378185272e-02 3.446965292096138000e-02 1.815333263948559761e-03 2.090592235326766968e-01 -2.012190818786621094e-01 9.462304413318634033e-02 -2.164882868528366089e-01 2.212675362825393677e-01 -3.422805368900299072e-01 -1.000051870942115784e-01
-4.476066678762435913e-02 -3.731649219989776611e-01 -1.096259653568267822e-01 -3.734277933835983276e-02 1.212827768176794052e-02 1.732725948095321655e-01 -1.076736152172088623e-01 -7.259458303451538086e-02 2.871387079358100891e-02 -2.020956426858901978e-01 6.291747838258743286e-02 -3.663122653961181641e-02 -2.816531658172607422e-01 -3.189242780208587646e-01 2.641476094722747803e-01 2.902310527861118317e-02 1.271547377109527588e-01 -1.584595888853073120e-01 -2.926392853260040283e-01 -8.830267190933227539e-02 2.144698500633239746e-01 3.430090844631195068e-01 -1.128289997577667236e-01 -6.789606064558029175e-02 -1.010327190160751343e-01 1.398263871669769287e-01 -1.073437035083770752e-01 8.850499242544174194e-02 -1.192770227789878845e-01 2.971250116825103760e-01 -1.773408651351928711e-01 2.987276948988437653e-02
1.427646428346633911e-01 -3.327611088752746582e-01 -1.876556575298309326e-01 1.114191301167011261e-02 -6.617121398448944092e-02 -2.584938406944274902e-01 3.075392916798591614e-02 -1.048269122838973999e-01 -1.850924342870712280e-01 -2.393379360437393188e-01 -2.785121202468872070e-01 -2.050291448831558228e-01 1.288517564535140991e-01 -1.465836819261312485e-02 -7.451359182596206665e-02 1.775739192962646484e-01 -9.496407955884933472e-02 -1.046063974499702454e-01 -2.681185007095336914e-01 2.518754824995994568e-02 6.327153742313385010e-02 4.407407045364379883e-01 -5.735119059681892395e-02 9.852655977010726929e-02 -1.148432046175003052e-01 1.719826310873031616e-01 -1.409817785024642944e-01 -2.601330578327178955e-01 4.661826882511377335e-03 1.592294722795486450e-01 -6.266692280769348145e-02 1.483825445175170898e-01
8.183555305004119873e-02 1.688061840832233429e-02 1.371951103210449219e-01 2.426103204488754272e-01 -5.549441650509834290e-02 2.394869327545166016e-01 1.063011810183525085e-01 -3.498380780220031738e-01 -7.281581312417984009e-02 -1.952818334102630615e-01 -3.120439648628234863e-01 -4.816896468400955200e-02 1.424514949321746826e-01 1.086247246712446213e-02 1.016092225909233093e-01 1.031659170985221863e-01 -1.568301469087600708e-01 1.057844460010528564e-01 -4.473657906055450439e-01 -2.286772988736629486e-02 8.906551450490951538e-02 2.846443951129913330e-01 -2.126143574714660645e-01 9.792590141296386719e-02 2.339067310094833374e-01 -2.305544540286064148e-02 -7.463221903890371323e-03 3.937398549169301987e-03 6.218986585736274719e-02 8.122219890356063843e-02 -2.957734763622283936e-01 -5.702847614884376526e-02
-7.032573223114013672e-02 -1.188081726431846619e-01 1.855110228061676025e-01 -3.035066723823547363e-01 2.769390940666198730e-01 1.414317488670349121e-01 -5.699140485376119614e-03 4.435214400291442871e-02 -1.411183774471282959e-01 -2.377229034900665283e-01 -3.952205181121826172e-01 -2.165072560310363770e-01 -3.177362084388732910e-01 3.758069500327110291e-02 7.831307500600814819e-02 6.250187754631042480e-02 1.255268696695566177e-02 2.938578464090824127e-02 4.555381461977958679e-02 1.976247429847717285e-01 3.088068664073944092e-01 8.179748803377151489e-02 -2.555329799652099609e-01 3.371363282203674316e-01 -3.228764107916504145e-04 -4.523615352809429169e-03 3.820890933275222778e-02 -1.041004732251167297e-01 -8.482198417186737061e-02 3.291225060820579529e-02 -1.361548006534576416e-01 3.880131244659423828e-02
-1.513269692659378052e-01 -6.017860770225524902e-02 -1.096743717789649963e-01 3.160020709037780762e-02 -6.109108775854110718e-02 -1.265060752630233765e-01 7.390534132719039917e-02 -1.531308442354202271e-01 -2.099631726741790771e-01 -2.721962928771972656e-01 -1.262942999601364136e-01 -2.641198039054870605e-01 8.019216358661651611e-02 -1.380176097154617310e-01 -2.765040844678878784e-02 9.624448418617248535e-02 -1.865356564521789551e-01 -2.719039916992187500e-01 -3.243778347969055176e-01 -9.427315741777420044e-02 1.356570869684219360e-01 4.372348487377166748e-01 5.136738717555999756e-02 1.718386709690093994e-01 -3.009911067783832550e-02 1.088336855173110962e-01 -1.950570791959762573e-01 -2.154081463813781738e-01 -1.422691047191619873e-01 -1.117828115820884705e-02 -2.465435266494750977e-01 1.717110425233840942e-01
4.495535492897033691e-01 1.806589588522911072e-02 1.763513386249542236e-01 -4.570220410823822021e-02 -1.229956746101379395e-01 9.950760006904602051e-02 -1.343935448676347733e-02 -2.758070230484008789e-01 -2.704539597034454346e-01 -2.369657009840011597e-01 -1.126524582505226135e-01 6.586248427629470825e-02 -2.781409621238708496e-01 6.529991328716278076e-02 9.141809493303298950e-02 -3.337600827217102051e-01 1.289391145110130310e-02 -1.257736608386039734e-02 -1.087690442800521851e-01 1.116871312260627747e-01 2.398258000612258911e-01 3.573775589466094971e-01 -8.994982391595840454e-02 7.593966275453567505e-02 -3.028997965157032013e-02 -1.438159123063087463e-02 1.088046841323375702e-02 1.324905306100845337e-01 -6.271125376224517822e-02 2.363546192646026611e-01 8.907352387905120850e-02 7.177628576755523682e-02
3.677868843078613281e-02 -3.172660768032073975e-01 1.822628639638423920e-02 -4.098157957196235657e-02 2.239876389503479004e-01 -9.397636353969573975e-02 1.432144790887832642e-01 -5.566737800836563110e-02 -2.574748694896697998e-01 -2.001387327909469604e-01 -1.196142286062240601e-01 8.808229863643646240e-02 -1.991226673126220703e-01 2.199707925319671631e-01 -1.008914876729249954e-02 5.685168504714965820e-02 1.182189304381608963e-02 -1.166669502854347229e-01 -2.870065867900848389e-01 3.431332409381866455e-01 3.274365067481994629e-01 2.154130935668945312e-01 6.022609770298004150e-02 3.455994427204132080e-01 7.134820520877838135e-02 1.206991672515869141e-01 -4.381632804870605469e-02 -5.032963305711746216e-02 -3.136975318193435669e-02 -5.759893730282783508e-02 -2.239651829004287720e-01 -1.563951373100280762e-01
2.498420476913452148e-01 -2.275318950414657593e-01 1.615758612751960754e-02 2.281953394412994385e-02 2.090412974357604980e-01 5.001719295978546143e-02 -7.526624947786331177e-02 -2.576643973588943481e-02 -7.403182238340377808e-02 -1.099381819367408752e-01 -3.064057230949401855e-01 -2.791780047118663788e-02 6.299936026334762573e-02 2.175805270671844482e-01 1.239821538329124451e-01 2.721345424652099609e-01 1.147377565503120422e-01 8.860361576080322266e-02 -2.779135704040527344e-01 1.703397035598754883e-01 3.011945486068725586e-01 -1.657538861036300659e-01 -6.350388377904891968e-02 4.879745543003082275e-01 1.848318576812744141e-01 8.914328366518020630e-02 -3.509981930255889893e-02 -6.370273232460021973e-02 -1.856799870729446411e-01 6.753543019294738770e-02 -7.061215583235025406e-03 -7.368220388889312744e-02
-4.072876647114753723e-02 -4.166860282421112061e-01 -1.242382153868675232e-01 -3.113225847482681274e-02 5.968785285949707031e-02 6.750374287366867065e-02 -1.609152555465698242e-01 -1.725260466337203979e-01 -2.028116881847381592e-01 -5.287325009703636169e-02 -1.062658950686454773e-01 -2.042220681905746460e-01 1.156018748879432678e-01 -6.801139563322067261e-02 2.742013931274414062e-01 -1.450484097003936768e-01 3.536495612934231758e-03 -6.980814039707183838e-02 -6.952788680791854858e-02 -1.069699227809906006e-01 -3.147592395544052124e-02 -9.815312176942825317e-02 -2.440741062164306641e-01 3.721866011619567871e-01 1.033999323844909668e-01 3.901095986366271973e-01 9.803891927003860474e-02 -2.692771889269351959e-02 -7.123502343893051147e-02 1.767718195915222168e-01 -2.355205267667770386e-01 -1.962163001298904419e-01
-7.664082222618162632e-04 -7.008522003889083862e-02 -1.118277236819267273e-01 1.680771410465240479e-01 1.188232526183128357e-01 8.180908858776092529e-02 7.984383404254913330e-02 -1.720911860466003418e-01 -1.764175146818161011e-01 -1.336835175752639771e-01 -1.057503521442413330e-01 -8.121736347675323486e-02 5.612692609429359436e-02 1.159195601940155029e-01 3.289828002452850342e-01 1.995169222354888916e-01 5.028557032346725464e-02 -5.105571821331977844e-02 -5.393840074539184570e-01 2.777115702629089355e-01 2.659203708171844482e-01 1.196339949965476990e-01 -9.450674057006835938e-02 4.037008583545684814e-01 4.560501500964164734e-02 7.587262988090515137e-02 -6.444987654685974121e-02 -7.571323215961456299e-02 -1.326179206371307373e-01 -4.513882566243410110e-03 1.829319447278976440e-02 1.845801435410976410e-02
1.557467877864837646e-01 9.317054599523544312e-02 -1.270139068365097046e-01 1.290263682603836060e-01 1.797350794076919556e-01 -1.582278986461460590e-03 -1.265176534652709961e-01 -1.824691444635391235e-01 -3.225502371788024902e-01 -2.308374823769554496e-04 -4.561922550201416016e-01 9.465944021940231323e-02 -8.836621791124343872e-02 1.326879411935806274e-01 2.484474703669548035e-02 5.223842337727546692e-02 7.641110569238662720e-02 -5.353874340653419495e-02 -3.416176885366439819e-02 1.438690721988677979e-01 1.162357330322265625e-01 1.717516034841537476e-01 -1.877907216548919678e-01 7.140906900167465210e-02 2.715800702571868896e-01 2.888005673885345459e-01 -2.686030566692352295e-01 -2.472243458032608032e-01 -6.947455555200576782e-02 1.181928589940071106e-01 -1.964603066444396973e-01 -2.025720030069351196e-01
-1.813207864761352539e-01 -2.531278133392333984e-01 -9.568972885608673096e-02 -4.748625680804252625e-02 1.756346412003040314e-02 -8.174171298742294312e-02 -1.706099361181259155e-01 -1.169748902320861816e-01 -2.233067303895950317e-01 -3.991091623902320862e-02 -2.461081594228744507e-01 -1.640565395355224609e-01 -2.593387067317962646e-01 7.878948748111724854e-02 8.027957379817962646e-02 -2.186450958251953125e-01 2.729109302163124084e-02 -3.951564896851778030e-03 -2.867057621479034424e-01 -2.756812870502471924e-01 1.699978560209274292e-01 8.486552536487579346e-02 -3.083061575889587402e-01 1.480110436677932739e-01 -2.247710712254047394e-02 3.223921954631805420e-01 6.724143028259277344e-02 7.915333658456802368e-02 -3.169222772121429443e-01 -9.804201871156692505e-02 -9.008502215147018433e-02 -1.725722253322601318e-01
2.704025804996490479e-02 -2.599769532680511475e-01 -4.056515917181968689e-02 9.478551894426345825e-02 1.988075524568557739e-01 -1.142701506614685059e-01 2.619613409042358398e-01 -2.813342511653900146e-01 -1.205360516905784607e-01 -2.703508436679840088e-01 -1.387452781200408936e-01 -2.076536566019058228e-01 -1.634536087512969971e-01 6.960386037826538086e-02 2.876397371292114258e-01 3.769307583570480347e-02 2.950459718704223633e-01 6.383207440376281738e-02 -2.288412302732467651e-01 2.503511905670166016e-01 2.270672656595706940e-02 2.238065190613269806e-02 -1.730304658412933350e-01 3.567742705345153809e-01 -8.995713293552398682e-02 1.080398187041282654e-01 -5.711294338107109070e-02 -3.260956332087516785e-02 -1.955170482397079468e-01 5.885652452707290649e-02 2.101760357618331909e-02 -1.560477763414382935e-01
6.803657114505767822e-02 -2.225733697414398193e-01 -2.290725894272327423e-02 -1.885952800512313843e-01 5.391356721520423889e-02 2.675183117389678955e-02 8.488170802593231201e-02 8.045887574553489685e-03 -2.806047499179840088e-01 -2.665171027183532715e-01 -1.041483953595161438e-01 1.095038577914237976e-01 -8.580110967159271240e-02 1.254989206790924072e-01 2.116144001483917236e-01 1.891140490770339966e-01 7.883002609014511108e-02 -1.519134789705276489e-01 -1.405076235532760620e-01 3.166618943214416504e-01 3.648831248283386230e-01 1.484464704990386963e-01 -7.058274745941162109e-02 4.018722474575042725e-01 2.135602086782455444e-01 -1.692823320627212524e-02 -1.569261960685253143e-02 5.622144788503646851e-02 -1.562894433736801147e-01 -7.788567245006561279e-02 -9.942754358053207397e-02 -2.488651126623153687e-01
-5.864050611853599548e-02 -9.534902125597000122e-02 1.118940636515617371e-01 2.674404531717300415e-02 1.271030455827713013e-01 -3.532651364803314209e-01 -1.980070620775222778e-01 -1.451732218265533447e-01 -3.179628029465675354e-02 -2.446459829807281494e-01 6.855029612779617310e-02 -2.403645776212215424e-02 -7.270298153162002563e-02 -1.574687808752059937e-01 -7.968153804540634155e-02 -8.714414387941360474e-02 -1.423676908016204834e-01 -6.810381263494491577e-02 -2.391885221004486084e-01 -1.071544811129570007e-01 2.617047727108001709e-01 2.171273976564407349e-01 -3.199566900730133057e-01 2.428237795829772949e-01 1.466220915317535400e-01 2.991692125797271729e-01 -4.507027193903923035e-02 -1.603639870882034302e-01 2.739942669868469238e-01 1.515913754701614380e-01 -1.416258066892623901e-01 1.881698369979858398e-01
6.516809016466140747e-02 -7.781139016151428223e-02 3.742061927914619446e-02 -1.355058699846267700e-01 2.705270051956176758e-01 1.097620129585266113e-01 -2.244965173304080963e-03 5.003729462623596191e-02 -2.603841125965118408e-01 -3.130851686000823975e-01 2.500056475400924683e-02 -2.289602160453796387e-01 4.788509756326675415e-02 -1.764669269323348999e-01 1.616419851779937744e-01 5.378101021051406860e-02 3.595197945833206177e-02 -4.335780628025531769e-03 -1.532851010560989380e-01 1.491331011056900024e-01 3.118306100368499756e-01 1.962206959724426270e-01 -3.366328179836273193e-01 3.892628848552703857e-01 -1.854140460491180420e-01 -2.012038230895996094e-01 1.429889947175979614e-01 -2.774668671190738678e-02 -1.406340152025222778e-01 1.584214270114898682e-01 1.042215898633003235e-01 3.768470138311386108e-02
4.253089427947998047e-03 -1.760899573564529419e-01 -8.371944725513458252e-02 1.025013476610183716e-01 3.210512101650238037e-01 9.425893425941467285e-02 1.123573109507560730e-01 -5.905174463987350464e-02 -1.149344518780708313e-01 -1.071275100111961365e-01 -1.696929335594177246e-01 -9.144303202629089355e-02 -6.731943041086196899e-02 3.275991976261138916e-02 2.934708893299102783e-01 3.365616798400878906e-01 2.033763527870178223e-01 1.501856721006333828e-03 -4.589367806911468506e-01 1.665243804454803467e-01 1.607876271009445190e-01 1.873922795057296753e-01 -2.284728586673736572e-01 2.515587210655212402e-01 -5.327383801341056824e-02 1.066095829010009766e-01 -2.030117064714431763e-01 9.236185811460018158e-03 -1.973877847194671631e-01 1.349370228126645088e-03 -3.095962293446063995e-02 7.034560292959213257e-02
-1.054370328783988953e-01 -2.837181389331817627e-01 1.696443706750869751e-01 -1.383585333824157715e-01 8.366668969392776489e-02 -1.762964725494384766e-01 -1.236547902226448059e-01 -1.874458938837051392e-01 -1.181275397539138794e-01 -1.438798904418945312e-01 -4.247904568910598755e-02 6.299232691526412964e-02 -4.770951345562934875e-02 -2.295935004949569702e-01 5.017196387052536011e-02 -2.803384363651275635e-01 -1.049873456358909607e-01 -2.045578062534332275e-01 -3.712624311447143555e-01 -8.969031274318695068e-02 9.202781319618225098e-02 1.837212294340133667e-01 -1.777591109275817871e-01 3.317552208900451660e-01 1.773357689380645752e-01 2.135096937417984009e-01 -2.404604572802782059e-03 -2.548798918724060059e-02 3.011587820947170258e-02 1.431232094764709473e-01 -2.507247030735015869e-01 2.255232036113739014e-01
-4.604463279247283936e-02 -1.201385855674743652e-01 1.097854599356651306e-01 1.211886256933212280e-01 1.249277614988386631e-03 -7.144757360219955444e-02 -7.276906818151473999e-02 -1.403807699680328369e-01 -7.171317934989929199e-02 -2.936107665300369263e-02 -1.012216601520776749e-02 -1.085538566112518311e-01 -1.872544735670089722e-01 -1.809160858392715454e-01 5.040669813752174377e-02 -2.870025113224983215e-02 1.032362412661314011e-02 1.592440307140350342e-01 -3.168642222881317139e-01 1.119919940829277039e-01 5.382151007652282715e-01 3.587656319141387939e-01 -6.063419952988624573e-02 3.007911145687103271e-03 4.516765940934419632e-03 -8.682379126548767090e-02 6.965977698564529419e-02 8.393923938274383545e-02 -2.847866714000701904e-01 2.644741535186767578e-01 2.902441322803497314e-01 -1.493823081254959106e-01
2.094844877719879150e-01 2.248927718028426170e-03 -3.216988965868949890e-02 6.099049374461174011e-02 -1.456643221899867058e-03 -7.466285675764083862e-02 -1.105154827237129211e-01 -1.462972909212112427e-01 -3.991644680500030518e-01 -3.139579892158508301e-01 -3.504802659153938293e-02 2.213012427091598511e-01 -4.922534152865409851e-02 -8.123256266117095947e-02 1.757514327764511108e-01 -2.766223847866058350e-01 3.959622234106063843e-02 2.717745602130889893e-01 -2.790104746818542480e-01 7.349860668182373047e-02 1.981976181268692017e-01 1.999160945415496826e-01 -1.400209665298461914e-01 9.708318859338760376e-02 -1.304017454385757446e-01 -2.617514878511428833e-02 -1.279090791940689087e-01 1.985953152179718018e-01 -1.949101239442825317e-01 2.158545851707458496e-01 -1.733486205339431763e-01 -1.804077774286270142e-01
1.055143326520919800e-01 -2.534537315368652344e-01 -2.203519046306610107e-01 -2.748922444880008698e-02 5.311496928334236145e-02 -2.530877888202667236e-01 9.762165136635303497e-03 -3.948891162872314453e-02 -1.410634964704513550e-01 -2.271154224872589111e-01 -1.933475136756896973e-01 -1.790024638175964355e-01 4.822793975472450256e-02 -1.998461224138736725e-02 1.052251830697059631e-01 1.385714411735534668e-01 -1.084095682017505169e-03 -5.965937674045562744e-02 -2.210918217897415161e-01 -5.868570134043693542e-02 -1.184005960822105408e-01 5.790639519691467285e-01 -2.014964669942855835e-01 4.167154058814048767e-02 9.317073225975036621e-02 1.448844373226165771e-01 -8.603920787572860718e-02 -2.667657434940338135e-01 9.348992258310317993e-02 -1.954829320311546326e-02 -2.236312329769134521e-01 1.339901387691497803e-01
-2.304346114397048950e-02 1.897145360708236694e-01 -1.071179062128067017e-01 -6.461752951145172119e-02 1.479665338993072510e-01 1.140188649296760559e-01 -8.576010912656784058e-02 -1.297429502010345459e-01 6.625448912382125854e-02 -3.363946974277496338e-01 -2.311223000288009644e-01 -1.615612208843231201e-01 -4.791169241070747375e-02 2.770859599113464355e-01 4.477491080760955811e-01 -1.975013166666030884e-01 1.686174124479293823e-01 -1.555949002504348755e-01 4.279148206114768982e-02 4.955789074301719666e-02 8.252020925283432007e-02 2.223993688821792603e-01 -2.404116094112396240e-01 -9.856372326612472534e-02 2.480328679084777832e-01 3.782172501087188721e-02 8.487928658723831177e-03 -2.217727527022361755e-02 -1.871321350336074829e-01 2.462667673826217651e-01 -7.096390426158905029e-02 -1.678926944732666016e-01
-1.751398891210556030e-01 -1.034688279032707214e-01 2.487540394067764282e-01 -1.161140501499176025e-01 1.664671897888183594e-01 -8.520726859569549561e-02 1.497614085674285889e-01 -1.717075705528259277e-01 1.481932848691940308e-01 -3.020311594009399414e-01 1.222733929753303528e-01 3.777398914098739624e-02 -1.822802275419235229e-01 3.584317862987518311e-01 2.689209282398223877e-01 1.475017368793487549e-01 -1.001157984137535095e-01 -2.730079926550388336e-02 -8.885133266448974609e-02 -1.689888834953308105e-01 2.818755805492401123e-01 3.052292764186859131e-01 -2.208945602178573608e-01 1.892892569303512573e-01 6.501995772123336792e-02 1.687365621328353882e-01 -2.670824900269508362e-02 -5.689417570829391479e-02 6.158239021897315979e-02 1.394687294960021973e-01 -1.551697254180908203e-01 -1.503458768129348755e-01
6.379435211420059204e-02 -3.081293106079101562e-01 1.761602759361267090e-01 -1.312173753976821899e-01 7.751303166151046753e-02 4.032807648181915283e-01 -1.201373990625143051e-02 -2.242900729179382324e-01 8.013787679374217987e-03 -3.040848374366760254e-01 -1.046629063785076141e-02 1.211104393005371094e-01 1.540640648454427719e-02 -4.358797520399093628e-02 7.953223586082458496e-02 -1.801489591598510742e-01 -1.377286911010742188e-01 -2.073913961648941040e-01 9.776660799980163574e-02 -6.377773825079202652e-03 2.978581786155700684e-01 2.254980802536010742e-01 -3.455274105072021484e-01 9.376462548971176147e-02 -1.429833471775054932e-01 -1.469680964946746826e-01 -2.379074841737747192e-01 -7.787130773067474365e-03 4.503463394939899445e-03 2.107332497835159302e-01 -1.411096937954425812e-02 5.248865857720375061e-02
2.514197230339050293e-01 -1.324350833892822266e-01 -4.914445802569389343e-02 -2.316664457321166992e-01 1.761054433882236481e-02 2.482718229293823242e-01 7.464149594306945801e-02 -2.656134068965911865e-01 -5.521849915385246277e-02 1.088800132274627686e-01 -1.413082033395767212e-01 1.479354649782180786e-01 2.816391587257385254e-01 2.349765896797180176e-01 4.636267945170402527e-02 7.262723147869110107e-02 -7.619933038949966431e-02 1.524469256401062012e-01 -1.716101616621017456e-01 -1.181503236293792725e-01 4.798161089420318604e-01 2.132724374532699585e-01 -1.965957581996917725e-01 -7.271693646907806396e-02 -2.571262419223785400e-02 1.665440797805786133e-01 -1.339297145605087280e-01 -1.134406253695487976e-01 7.933548092842102051e-02 8.203902095556259155e-02 -2.426812350749969482e-01 -5.615301802754402161e-02
-1.637941002845764160e-01 -8.861989527940750122e-02 -2.156664282083511353e-01 -3.678634464740753174e-01 2.243064641952514648e-01 -1.655842363834381104e-01 -1.345389336347579956e-01 -1.628032028675079346e-01 -3.258790075778961182e-02 -3.221792876720428467e-01 -1.917906478047370911e-02 1.533175408840179443e-01 -9.794162958860397339e-02 -5.127173289656639099e-02 1.183597743511199951e-01 -1.237180642783641815e-02 6.687400490045547485e-02 -1.294524818658828735e-01 -1.567229032516479492e-01 1.663693934679031372e-01 1.882819235324859619e-01 1.248262971639633179e-01 -2.417684942483901978e-01 2.076902985572814941e-01 6.623838841915130615e-02 3.589100241661071777e-01 -7.606301456689834595e-02 -1.123889759182929993e-01 -2.340727299451828003e-01 2.645924985408782959e-01 -5.153496563434600830e-02 -2.933583036065101624e-02
3.848985955119132996e-02 -2.349781543016433716e-01 4.788810387253761292e-02 8.332539349794387817e-02 -7.877150177955627441e-02 -2.052633762359619141e-01 -7.845946401357650757e-02 -1.382616907358169556e-01 -1.748002171516418457e-01 -2.853721082210540771e-01 -8.463134616613388062e-02 -1.790807545185089111e-01 1.251398622989654541e-01 -2.927504107356071472e-02 1.615323275327682495e-01 -5.593893676996231079e-02 4.376437887549400330e-02 -2.045521885156631470e-01 -1.399956047534942627e-01 1.469632685184478760e-01 -5.289585515856742859e-02 -8.184062689542770386e-02 -3.466610908508300781e-01 1.150060296058654785e-01 1.266473531723022461e-01 1.088105291128158569e-01 1.755224913358688354e-02 -1.163526102900505066e-01 -2.845091521739959717e-01 4.791445136070251465e-01 -2.747557461261749268e-01 -8.889778703451156616e-02
7.091035693883895874e-02 -4.792666733264923096e-01 -3.749002516269683838e-02 1.130113154649734497e-01 -2.087781392037868500e-02 8.746932260692119598e-03 -8.542448282241821289e-02 -2.169822007417678833e-01 -2.596076428890228271e-01 -3.293387591838836670e-01 -1.540248841047286987e-02 -5.063708871603012085e-02 -1.833955645561218262e-01 2.946025133132934570e-02 -3.354095295071601868e-02 -1.690511219203472137e-02 -4.752610810101032257e-03 7.001755386590957642e-02 4.099521040916442871e-02 1.692328155040740967e-01 2.768335938453674316e-01 1.175675019621849060e-01 -3.328063786029815674e-01 6.997174769639968872e-02 1.426236182451248169e-01 2.432723343372344971e-02 -1.601748615503311157e-01 8.973359130322933197e-03 -2.919297814369201660e-01 2.566121816635131836e-01 1.924044489860534668e-01 -7.423303276300430298e-02
-8.616138994693756104e-02 -1.598437577486038208e-01 1.239509135484695435e-01 1.970883011817932129e-01 -7.853582501411437988e-03 3.981211185455322266e-01 1.796163320541381836e-01 -2.680861651897430420e-01 -1.609494835138320923e-01 1.081398725509643555e-01 -3.192284107208251953e-01 -2.187932133674621582e-01 -1.401513069868087769e-01 -9.313771128654479980e-02 1.951829791069030762e-01 7.992117851972579956e-02 -1.149509698152542114e-01 -8.331523835659027100e-02 -3.283857703208923340e-01 -1.509760618209838867e-01 2.428026497364044189e-01 1.502399146556854248e-01 -2.175556570291519165e-01 1.787812858819961548e-01 1.553229689598083496e-01 9.314281493425369263e-02 6.976633518934249878e-02 5.658579617738723755e-02 1.202236786484718323e-01 9.623962640762329102e-02 -2.972748130559921265e-02 -1.134590953588485718e-01
2.356881462037563324e-02 5.827060085721313953e-04 -2.112182229757308960e-01 -9.584043174982070923e-02 1.950964927673339844e-01 1.501912474632263184e-01 -6.989246699959039688e-03 -1.539567112922668457e-01 -3.643040731549263000e-02 -1.455985158681869507e-01 -3.796747624874114990e-01 -7.597154378890991211e-02 1.544314324855804443e-01 -4.978979006409645081e-02 2.735620439052581787e-01 1.070886477828025818e-01 1.460937857627868652e-01 -3.187919557094573975e-01 -4.621891677379608154e-02 1.814305931329727173e-01 4.794081151485443115e-01 1.428270787000656128e-01 7.039453368633985519e-03 7.790621835738420486e-03 -1.090176627039909363e-01 -7.772264629602432251e-02 6.269454210996627808e-02 8.440892398357391357e-02 -1.385192424058914185e-01 3.220258057117462158e-01 9.260249137878417969e-02 -8.590476959943771362e-02
-1.454730182886123657e-01 -4.174450933933258057e-01 -1.249250695109367371e-01 7.019712030887603760e-02 -2.349995076656341553e-01 1.392776817083358765e-01 -1.286298632621765137e-01 -6.699169427156448364e-02 -1.285218000411987305e-01 -1.761436462402343750e-02 -1.366086900234222412e-01 -1.473084241151809692e-01 2.768193930387496948e-02 -2.310642749071121216e-01 6.028384342789649963e-02 -9.353849291801452637e-02 1.668889075517654419e-01 -1.714323163032531738e-01 2.845573006197810173e-03 1.494779884815216064e-01 3.509567081928253174e-01 3.235207200050354004e-01 -1.362209767103195190e-01 1.080753952264785767e-01 -1.515516936779022217e-01 1.433965116739273071e-01 -1.383883357048034668e-01 1.226579099893569946e-01 1.707590520381927490e-01 2.044311016798019409e-01 -2.114521265029907227e-01 -1.833068281412124634e-01
-1.402762979269027710e-01 -1.265889406204223633e-01 -1.214006617665290833e-01 -4.248565435409545898e-02 -2.887821495532989502e-01 -2.170758992433547974e-01 -8.311463892459869385e-02 -9.933375567197799683e-02 -3.365172147750854492e-01 3.522109240293502808e-02 -3.179377913475036621e-01 1.887441799044609070e-02 1.880300790071487427e-02 -2.278994321823120117e-01 -6.408524513244628906e-02 3.894929215312004089e-02 1.038595214486122131e-01 -9.612935036420822144e-02 -2.368212491273880005e-01 -1.273844689130783081e-01 3.400350213050842285e-01 6.261421740055084229e-02 -2.712105214595794678e-01 1.431716978549957275e-01 1.230102628469467163e-01 2.694009244441986084e-01 -1.822448670864105225e-01 2.926222681999206543e-01 1.829341240227222443e-02 6.079303100705146790e-02 5.293921008706092834e-02 -8.545728772878646851e-02
1.612261831760406494e-01 2.219540476799011230e-01 3.011388182640075684e-01 2.517707273364067078e-02 1.059803888201713562e-01 9.438020735979080200e-02 1.233445182442665100e-01 -3.103186786174774170e-01 -1.715525686740875244e-01 8.345089852809906006e-02 -2.292902618646621704e-01 -1.720728725194931030e-01 -1.500473618507385254e-01 9.592905640602111816e-02 1.807500123977661133e-01 1.648379862308502197e-01 2.324586957693099976e-01 6.166132166981697083e-02 -1.727313101291656494e-01 7.037390023469924927e-02 2.678264081478118896e-01 2.513164579868316650e-01 -8.463609963655471802e-02 3.491429686546325684e-01 5.926295369863510132e-02 -5.544304382055997849e-03 -1.083272993564605713e-01 1.495916098356246948e-01 -6.579609960317611694e-02 6.699395179748535156e-02 -1.313018202781677246e-01 2.670979797840118408e-01
2.420886456966400146e-01 -8.058023452758789062e-02 -1.251019239425659180e-01 -1.049650609493255615e-01 1.920232921838760376e-01 -2.025642246007919312e-02 8.095178008079528809e-02 -9.349590539932250977e-02 1.869583725929260254e-01 -2.035011500120162964e-01 -3.761090338230133057e-01 -5.915398895740509033e-02 1.370988190174102783e-01 -1.807693392038345337e-01 1.216049492359161377e-01 -1.487389057874679565e-01 2.580530643463134766e-01 -1.728530377149581909e-01 -1.601810604333877563e-01 -7.487728726118803024e-03 1.246746256947517395e-01 2.753816246986389160e-01 -1.547692120075225830e-01 -1.530538350343704224e-01 1.061228513717651367e-01 2.543794810771942139e-01 1.685235202312469482e-01 7.349015679210424423e-03 -3.258982598781585693e-01 2.229104042053222656e-01 -9.392365068197250366e-02 -1.259323209524154663e-01
5.952785536646842957e-02 1.684584654867649078e-02 1.055398657917976379e-01 -1.256106197834014893e-01 1.029820889234542847e-01 -8.973064273595809937e-02 4.463522434234619141e-01 -2.779920697212219238e-01 -2.827007882297039032e-02 -1.043763160705566406e-01 -6.194776389747858047e-03 -7.437639683485031128e-02 6.700180470943450928e-02 2.337826639413833618e-01 1.082085147500038147e-01 1.155353859066963196e-01 1.161381527781486511e-01 -2.600899040699005127e-01 -2.681313753128051758e-01 -6.414207071065902710e-02 3.245709538459777832e-01 1.600455194711685181e-01 -8.416337519884109497e-02 -5.524375941604375839e-03 2.907374501228332520e-02 2.639783620834350586e-01 -3.426400944590568542e-02 -2.755496203899383545e-01 5.261019244790077209e-02 3.013519942760467529e-01 -1.072878837585449219e-01 1.571080833673477173e-01
3.190841525793075562e-02 1.498782727867364883e-02 -1.094756200909614563e-01 2.445347793400287628e-02 -6.115473061800003052e-02 2.495179474353790283e-01 1.256869584321975708e-01 -2.447101175785064697e-01 -1.256183385848999023e-01 1.496774107217788696e-01 -5.354016646742820740e-02 1.248053312301635742e-01 2.476556152105331421e-01 3.142691254615783691e-01 8.167625218629837036e-02 -3.341400921344757080e-01 -1.217770949006080627e-01 2.529988810420036316e-02 -7.475861907005310059e-02 -2.162117660045623779e-01 4.434359967708587646e-01 1.699093282222747803e-01 -1.271045804023742676e-01 1.087201014161109924e-01 1.684419065713882446e-02 2.223943620920181274e-01 -1.795251518487930298e-01 -2.971534989774227142e-02 -1.613052040338516235e-01 1.393467038869857788e-01 -1.426902413368225098e-01 -1.987730711698532104e-01
-4.563205689191818237e-02 1.451593544334173203e-02 -8.299986273050308228e-02 -1.188825517892837524e-01 -1.751959323883056641e-01 -2.549155056476593018e-02 7.097224146127700806e-02 -9.973081946372985840e-02 -3.514827042818069458e-02 -2.769709229469299316e-01 -1.570072174072265625e-01 2.618454694747924805e-01 -4.504690691828727722e-02 5.965258926153182983e-02 -5.330364778637886047e-02 -1.959414929151535034e-01 2.186045646667480469e-01 -4.105535894632339478e-02 7.262168079614639282e-02 1.045844107866287231e-01 3.798190653324127197e-01 2.113017290830612183e-01 -7.566791027784347534e-02 3.284120559692382812e-01 3.801321983337402344e-01 1.976224482059478760e-01 -3.231702372431755066e-02 2.199166268110275269e-01 3.776811528950929642e-03 -1.952281892299652100e-01 -2.357413321733474731e-01 1.324086040258407593e-01
-2.967739291489124298e-02 -1.280801147222518921e-01 -6.609785556793212891e-02 3.903182456269860268e-03 -3.623101487755775452e-02 2.760675176978111267e-02 1.252195835113525391e-01 4.394817352294921875e-02 -7.847945392131805420e-02 -1.504047866910696030e-02 -3.174070417881011963e-01 -9.543620795011520386e-02 1.340703666210174561e-01 1.792489439249038696e-01 2.578306198120117188e-01 8.723621070384979248e-02 -1.939802467823028564e-01 -2.344498634338378906e-01 3.408046066761016846e-02 1.183396950364112854e-01 5.262996554374694824e-01 1.896512210369110107e-01 -7.662074267864227295e-02 6.728491187095642090e-02 1.026596426963806152e-01 2.719046473503112793e-01 1.059519648551940918e-01 -2.747219987213611603e-02 -5.767018720507621765e-02 1.043936163187026978e-01 -8.677887916564941406e-02 4.109600186347961426e-01
-9.164197742938995361e-02 1.757848449051380157e-02 -2.640477940440177917e-02 5.806806497275829315e-03 -1.244150623679161072e-01 7.261776924133300781e-02 -3.614753112196922302e-02 1.764036864042282104e-01 2.079606615006923676e-02 -2.151025384664535522e-01 -4.304080009460449219e-01 -2.192979007959365845e-01 2.297869473695755005e-01 1.681310832500457764e-01 3.237575888633728027e-01 -1.865028752945363522e-04 1.954204291105270386e-01 -1.128972396254539490e-01 -7.921027392148971558e-02 1.712794303894042969e-01 1.486117988824844360e-01 3.315924406051635742e-01 -2.923303050920367241e-03 2.027469724416732788e-01 2.775699496269226074e-01 1.092121601104736328e-01 1.802751272916793823e-01 -1.264967471361160278e-01 -4.463211167603731155e-03 2.442683428525924683e-01 -1.091241464018821716e-01 5.180298164486885071e-02
4.647378250956535339e-02 -1.243654936552047729e-01 4.153071343898773193e-02 1.306308656930923462e-01 -8.371741324663162231e-02 5.203713849186897278e-02 -7.412698864936828613e-02 -1.684428751468658447e-01 -2.545925378799438477e-01 -2.721548080444335938e-01 4.241522401571273804e-02 -9.221326559782028198e-02 1.804428696632385254e-01 1.321291625499725342e-01 2.058305777609348297e-02 3.201906681060791016e-01 8.935470134019851685e-02 9.860895574092864990e-02 -9.622789174318313599e-02 4.774664528667926788e-03 4.803079366683959961e-01 1.404812335968017578e-01 -2.819003351032733917e-02 4.817917346954345703e-01 9.966876357793807983e-02 5.015392974019050598e-02 -1.157628670334815979e-01 5.352642759680747986e-02 -1.757215112447738647e-01 -2.178227156400680542e-01 -1.836040243506431580e-02 -1.149454899132251740e-02
-7.276834547519683838e-02 -2.595909871160984039e-02 7.967890799045562744e-02 -1.514216065406799316e-01 1.906811445951461792e-01 -8.541455864906311035e-02 2.135587483644485474e-01 -7.551352679729461670e-02 -1.112252995371818542e-01 -2.779473066329956055e-01 -2.630217373371124268e-01 1.563092917203903198e-01 1.131141837686300278e-02 8.176232129335403442e-02 -7.702705264091491699e-02 7.409386336803436279e-02 2.145927697420120239e-01 -1.115283668041229248e-01 -5.413769185543060303e-02 4.163794517517089844e-01 2.506378889083862305e-01 6.894354522228240967e-02 -1.725299209356307983e-01 3.299658596515655518e-01 2.109836786985397339e-02 3.039932548999786377e-01 -1.538042724132537842e-01 1.569199860095977783e-01 2.050197683274745941e-02 -4.496360942721366882e-02 -2.699834108352661133e-01 -1.040982231497764587e-01
8.429498970508575439e-02 -7.418879121541976929e-02 -5.413442105054855347e-02 -2.352326512336730957e-01 1.321924626827239990e-01 -5.737538263201713562e-02 3.612865507602691650e-02 -5.145648121833801270e-02 4.680344427470117807e-04 -2.830964922904968262e-01 -3.910565972328186035e-01 2.368164956569671631e-01 1.268891543149948120e-01 4.371971637010574341e-02 -1.968159079551696777e-01 -1.367309391498565674e-01 3.469558805227279663e-02 -1.597890853881835938e-01 6.138270720839500427e-02 1.419590413570404053e-01 3.137293457984924316e-01 1.834588795900344849e-01 -6.895455718040466309e-02 3.574897050857543945e-01 9.852615743875503540e-02 4.306570887565612793e-01 6.261511147022247314e-02 8.988896757364273071e-02 -1.180028915405273438e-01 -4.489302262663841248e-02 -2.050592564046382904e-02 -3.134934231638908386e-02
-1.505414545536041260e-01 -4.480191320180892944e-02 1.727527379989624023e-01 -1.213702633976936340e-01 2.809300785884261131e-03 -1.632831990718841553e-01 6.562618166208267212e-02 -2.041982859373092651e-01 -2.331923320889472961e-02 -2.048408240079879761e-01 -2.265638858079910278e-01 7.544053345918655396e-02 -2.267946302890777588e-02 -8.872928470373153687e-02 -2.648889645934104919e-02 -1.418596506118774414e-01 1.784819811582565308e-01 -7.849878072738647461e-02 -3.091592192649841309e-01 -2.409728020429611206e-01 3.591636419296264648e-01 1.080646514892578125e-01 -1.828716695308685303e-01 4.772448539733886719e-02 -7.562353461980819702e-02 1.648729294538497925e-01 -4.460422992706298828e-01 3.612672165036201477e-02 1.128205358982086182e-01 -1.454642415046691895e-01 -2.448983937501907349e-01 -1.850892156362533569e-01
6.482467055320739746e-02 -2.061705142259597778e-01 -5.408726260066032410e-02 2.364473640918731689e-01 1.007455289363861084e-01 -2.277659066021442413e-02 1.342932581901550293e-01 -2.243194133043289185e-01 -1.042106151580810547e-01 -1.348613649606704712e-01 4.159094393253326416e-02 -1.700596809387207031e-01 -1.528963893651962280e-01 2.067539989948272705e-01 1.796969026327133179e-01 1.881077438592910767e-01 -1.216846611350774765e-02 8.906964212656021118e-02 -4.019394218921661377e-01 -8.121837675571441650e-02 2.812612056732177734e-01 1.961250156164169312e-01 1.306440215557813644e-02 2.890443205833435059e-01 1.164970695972442627e-01 -1.874015480279922485e-02 7.646261900663375854e-02 -2.424140423536300659e-01 -2.711848616600036621e-01 -8.441453427076339722e-02 1.133697573095560074e-03 -2.919132709503173828e-01
2.637728489935398102e-02 1.973680406808853149e-02 1.382523030042648315e-01 -3.052810132503509521e-01 -1.008801385760307312e-01 1.323529053479433060e-02 -7.922013849020004272e-02 -4.840909689664840698e-02 4.450953006744384766e-02 -3.119101524353027344e-01 -3.886678516864776611e-01 2.939701378345489502e-01 7.763518393039703369e-02 2.051730453968048096e-02 -1.916160434484481812e-01 1.736657768487930298e-01 1.161101162433624268e-01 -2.346341758966445923e-01 -1.154733672738075256e-01 2.210955619812011719e-01 2.998080253601074219e-01 2.423639446496963501e-01 -1.295377761125564575e-01 2.323523014783859253e-01 6.731146574020385742e-02 1.833852231502532959e-01 -3.373885899782180786e-02 2.075059562921524048e-01 -4.062489047646522522e-02 1.238142848014831543e-01 -5.039537698030471802e-02 -7.440040260553359985e-02
6.665480881929397583e-02 -3.233136236667633057e-01 -1.864132285118103027e-01 -8.832824230194091797e-02 -1.366537064313888550e-01 -1.393875181674957275e-01 -9.986930340528488159e-02 5.312635749578475952e-02 -2.209062874317169189e-01 -1.782814562320709229e-01 -1.203336492180824280e-01 -1.058181077241897583e-01 -2.369752228260040283e-01 -1.200621649622917175e-01 1.794170290231704712e-01 -2.387715876102447510e-01 2.469682097434997559e-01 4.739970341324806213e-02 3.847766295075416565e-02 -1.047354340553283691e-01 1.425595581531524658e-01 4.890452697873115540e-02 -2.577757537364959717e-01 2.296835333108901978e-01 2.536417730152606964e-02 2.564544677734375000e-01 1.907465606927871704e-01 -1.216021180152893066e-01 -2.344209402799606323e-01 2.395874708890914917e-01 -2.287279963493347168e-01 -1.779749393463134766e-01
-1.257213652133941650e-01 -9.595400840044021606e-02 6.863108277320861816e-02 -1.507339924573898315e-01 1.751797497272491455e-01 -9.300555288791656494e-02 -9.940790385007858276e-02 -2.463991641998291016e-01 -2.318452671170234680e-02 -2.276346087455749512e-01 -2.606509625911712646e-02 -5.153664574027061462e-02 1.961903087794780731e-02 2.681981213390827179e-02 -2.405768185853958130e-01 -2.905529737472534180e-01 3.550079837441444397e-02 -2.381744608283042908e-02 -1.910233646631240845e-01 -3.485171198844909668e-01 2.044259160757064819e-01 3.221441209316253662e-01 -1.756830215454101562e-01 2.786647081375122070e-01 1.551609337329864502e-01 2.211096435785293579e-01 -9.076969325542449951e-02 -1.984758824110031128e-01 1.387129426002502441e-01 6.225610151886940002e-02 -2.687257528305053711e-01 9.347114711999893188e-02
8.681537955999374390e-02 -1.075778342783451080e-02 3.729012235999107361e-02 -2.482361346483230591e-01 -1.452656090259552002e-01 1.850490421056747437e-01 -7.772862166166305542e-02 -2.363120764493942261e-01 -1.162330619990825653e-02 -1.353685557842254639e-01 -2.179262191057205200e-01 2.911447286605834961e-01 1.937290877103805542e-01 1.702481955289840698e-01 1.518647670745849609e-01 2.560521960258483887e-01 2.074884716421365738e-03 1.851307898759841919e-01 -1.989680379629135132e-01 2.863433770835399628e-02 3.687846362590789795e-01 4.701581597328186035e-02 -2.331289649009704590e-01 8.113369345664978027e-02 4.564893990755081177e-02 2.136944085359573364e-01 1.324623376131057739e-01 -2.828585505485534668e-01 -1.033784747123718262e-01 -1.132406815886497498e-01 -2.084940969944000244e-01 -1.418888866901397705e-01
-5.521101993508636951e-04 -2.378174811601638794e-01 -4.222551733255386353e-02 -3.233927488327026367e-01 2.499965429306030273e-01 1.050312295556068420e-01 -1.623934954404830933e-01 -2.217298597097396851e-01 -2.518415749073028564e-01 -2.386841922998428345e-01 6.593282520771026611e-02 1.070057451725006104e-01 -2.469949424266815186e-01 -4.920161888003349304e-02 3.339078649878501892e-02 1.479873992502689362e-02 1.074374243617057800e-01 5.138578265905380249e-02 3.226546570658683777e-02 1.241198182106018066e-01 2.079889774322509766e-01 7.602102309465408325e-02 -3.620447218418121338e-01 2.380793094635009766e-01 -3.393171727657318115e-02 2.639216184616088867e-01 -6.229286268353462219e-02 -4.591886699199676514e-02 -2.980585098266601562e-01 2.308241128921508789e-01 2.000410668551921844e-02 1.782186888158321381e-02
-3.596682846546173096e-02 -1.356967985630035400e-01 -6.226244568824768066e-02 1.795192062854766846e-01 -1.170588284730911255e-01 -8.012530952692031860e-02 1.307315528392791748e-01 -1.521620154380798340e-01 -7.607196271419525146e-02 -1.856491565704345703e-01 -3.269387781620025635e-01 1.322520226240158081e-01 9.024214744567871094e-02 -2.342214807868003845e-02 -9.874484688043594360e-02 -3.306051492691040039e-01 3.020005226135253906e-01 -2.489649206399917603e-01 -1.737416833639144897e-01 -4.687317460775375366e-02 4.703919291496276855e-01 1.701479107141494751e-01 -8.340598642826080322e-02 -7.271013408899307251e-02 1.371532380580902100e-01 -6.421502679586410522e-02 -1.770653203129768372e-02 1.352774351835250854e-01 -1.152493879199028015e-01 2.507835924625396729e-01 -6.190588325262069702e-02 -1.478480994701385498e-01
1.264709085226058960e-01 -1.947262138128280640e-01 3.965391963720321655e-02 -3.973571062088012695e-01 5.036203190684318542e-02 -1.887920349836349487e-01 -2.171885222196578979e-01 -2.255700677633285522e-01 1.956008970737457275e-01 1.908565126359462738e-02 -1.607585996389389038e-01 -4.445292800664901733e-02 1.818640902638435364e-02 3.544042631983757019e-02 8.300638943910598755e-02 4.037318751215934753e-02 -7.112714648246765137e-02 -1.576347798109054565e-01 2.121583186089992523e-02 -2.401323467493057251e-01 6.291328370571136475e-02 3.664498329162597656e-01 -1.901866644620895386e-01 2.864813208580017090e-01 -1.801158487796783447e-02 1.572812646627426147e-01 -1.335278898477554321e-01 -7.662763446569442749e-02 1.581992059946060181e-01 2.195234298706054688e-01 -3.238650858402252197e-01 -4.963055625557899475e-02
-1.347111463546752930e-01 -2.426950484514236450e-01 -1.296256110072135925e-02 -1.768689155578613281e-01 1.151547208428382874e-01 1.559444069862365723e-01 -1.286793500185012817e-01 1.262550950050354004e-01 5.313209444284439087e-02 -2.935913205146789551e-01 1.872662007808685303e-01 -1.019710898399353027e-01 -1.996719539165496826e-01 1.224185340106487274e-02 2.894491553306579590e-01 -3.650785610079765320e-02 -6.779188662767410278e-02 -4.233529791235923767e-03 -3.669165670871734619e-01 -4.031989350914955139e-02 3.195191919803619385e-01 3.012968897819519043e-01 -1.019389256834983826e-01 3.681443631649017334e-02 -4.720808565616607666e-02 2.636143863201141357e-01 -2.522763013839721680e-01 -1.026275753974914551e-01 1.535188592970371246e-02 2.055041640996932983e-01 -1.645531952381134033e-01 2.961049415171146393e-02
-5.622814223170280457e-02 5.743467807769775391e-02 -2.394125312566757202e-01 3.221899271011352539e-01 2.859512865543365479e-01 1.259652227163314819e-01 9.889379888772964478e-02 -2.724295556545257568e-01 3.144741058349609375e-03 -2.464605029672384262e-03 -1.971694678068161011e-01 -1.097286716103553772e-01 1.247779000550508499e-02 1.952960938215255737e-01 1.241450086236000061e-01 1.579507440328598022e-01 2.476297169923782349e-01 -3.671564534306526184e-02 -4.169811606407165527e-01 -2.524830587208271027e-02 1.972287297248840332e-01 2.689337730407714844e-01 -1.089773476123809814e-01 2.644390165805816650e-01 -1.728347092866897583e-01 1.137031465768814087e-01 -2.061757817864418030e-02 -9.244297444820404053e-02 -1.157867088913917542e-01 9.258904494345188141e-03 1.347821056842803955e-01 -8.692277967929840088e-02
1.883952617645263672e-01 -5.153898000717163086e-01 -3.030845336616039276e-02 1.306267380714416504e-01 -6.748555600643157959e-02 -2.900753356516361237e-02 -6.991676241159439087e-02 -1.564252823591232300e-01 -1.130672022700309753e-01 -6.923304498195648193e-02 4.484476149082183838e-02 -1.012273430824279785e-01 -2.470826208591461182e-01 -8.695144206285476685e-02 -4.214452579617500305e-03 -4.012764990329742432e-02 -1.062214672565460205e-01 1.218676790595054626e-01 -1.977085173130035400e-01 2.726490497589111328e-01 3.590886890888214111e-01 2.915147840976715088e-01 -9.338860958814620972e-02 4.471011832356452942e-02 1.105369031429290771e-01 -1.210687384009361267e-01 1.057980302721261978e-02 -1.169300898909568787e-01 -1.833809912204742432e-01 2.512891590595245361e-01 -3.772332333028316498e-03 -2.107494771480560303e-01
1.266495324671268463e-03 -3.488596975803375244e-01 6.661947071552276611e-02 -1.875844448804855347e-01 8.807456493377685547e-02 -1.811347454786300659e-01 6.105025857686996460e-02 -3.267569541931152344e-01 1.701868176460266113e-01 -1.326560676097869873e-01 -1.051793694496154785e-01 -3.698371350765228271e-02 -4.122732952237129211e-02 -5.398498475551605225e-02 -2.612549364566802979e-01 -3.533346951007843018e-02 -9.139365516602993011e-03 -1.222829371690750122e-01 -1.365247815847396851e-01 -1.154858320951461792e-01 1.798615558072924614e-03 3.525932431221008301e-01 -3.131304085254669189e-01 3.296959698200225830e-01 -3.560841456055641174e-02 7.994693517684936523e-02 -6.078850850462913513e-02 -4.436427354812622070e-02 1.750117242336273193e-01 -1.778239943087100983e-02 -3.634939491748809814e-01 3.540589706972241402e-03
-2.121515423059463501e-01 -2.868619263172149658e-01 -8.955784142017364502e-03 -1.145155280828475952e-01 4.371055960655212402e-02 -1.717629730701446533e-01 -1.034633442759513855e-01 -1.962613165378570557e-01 -8.669877052307128906e-02 -8.879245817661285400e-02 -4.196156188845634460e-02 1.679467782378196716e-02 -1.400367766618728638e-01 -3.067125380039215088e-01 -1.253368705511093140e-01 -5.568479001522064209e-02 -1.065077725797891617e-03 -7.377517875283956528e-03 -3.188913762569427490e-01 -6.165311112999916077e-02 2.808975875377655029e-01 2.998147904872894287e-01 -1.427752524614334106e-01 1.402325183153152466e-01 7.623717933893203735e-02 3.988467156887054443e-01 -1.652208566665649414e-01 -7.352331280708312988e-02 5.460671707987785339e-02 3.100628554821014404e-01 -1.156040728092193604e-01 -6.681880354881286621e-02
-7.347426563501358032e-02 1.819752305746078491e-01 7.519405335187911987e-02 -7.709262426942586899e-03 1.154086459428071976e-02 6.263515353202819824e-02 -2.088165283203125000e-01 -1.967119984328746796e-03 -7.685049623250961304e-02 -2.954751253128051758e-01 -4.152616858482360840e-01 4.139857366681098938e-02 1.447680741548538208e-01 2.727919518947601318e-01 4.601331055164337158e-02 -1.078353971242904663e-01 -3.290570806711912155e-03 -5.586597323417663574e-02 1.315264999866485596e-01 1.583441048860549927e-01 5.864933133125305176e-02 2.739656865596771240e-01 -2.755138874053955078e-01 3.571020364761352539e-01 2.182452753186225891e-02 2.359506785869598389e-01 1.810177564620971680e-01 -1.292776465415954590e-01 1.128462404012680054e-01 2.650197744369506836e-01 9.614122658967971802e-02 -7.968088984489440918e-02
1.191249042749404907e-01 -1.423024386167526245e-01 1.034810245037078857e-01 2.232003808021545410e-01 2.353093214333057404e-02 2.225199192762374878e-01 1.636410653591156006e-01 -2.769208252429962158e-01 -1.884371638298034668e-01 -5.689854174852371216e-02 -3.544118702411651611e-01 -6.162200868129730225e-02 7.812244445085525513e-02 1.477884128689765930e-03 1.459117531776428223e-01 5.726883560419082642e-02 1.010123454034328461e-02 7.500288635492324829e-02 -4.578341245651245117e-01 -1.075557544827461243e-01 1.994464993476867676e-01 2.029569596052169800e-01 -2.581292986869812012e-01 6.645251810550689697e-02 2.445053309202194214e-01 -1.714916825294494629e-01 9.061271697282791138e-02 8.878223598003387451e-02 6.504429131746292114e-02 -2.186789922416210175e-02 -2.345932424068450928e-01 -9.338485449552536011e-02
-1.897104382514953613e-01 -1.574808657169342041e-01 1.365780681371688843e-01 4.122326895594596863e-02 3.633513674139976501e-02 -2.877525240182876587e-02 -6.666379421949386597e-02 -1.687650382518768311e-01 3.072204254567623138e-02 -2.935442626476287842e-01 -4.294196665287017822e-01 1.452206224203109741e-01 1.654070243239402771e-02 2.306714802980422974e-01 -1.211367100477218628e-01 9.274103678762912750e-03 1.858808696269989014e-01 -9.233042597770690918e-02 -1.372327059507369995e-01 1.968025118112564087e-01 3.800132125616073608e-02 2.736173868179321289e-01 -3.463348448276519775e-01 -6.411746889352798462e-02 2.001234143972396851e-01 6.826552003622055054e-02 -1.928736120462417603e-01 9.064113348722457886e-02 -6.475017964839935303e-02 2.924836575984954834e-01 1.202367991209030151e-01 1.661486327648162842e-01
2.136652437911834568e-05 -1.439522206783294678e-01 9.930062294006347656e-02 -2.543456852436065674e-01 3.300340473651885986e-01 -4.592098295688629150e-02 1.553368419408798218e-01 -1.205892041325569153e-01 9.134393930435180664e-02 -1.657713204622268677e-01 1.048642545938491821e-01 1.976516284048557281e-02 -2.664389461278915405e-02 2.411205321550369263e-01 1.414046287536621094e-01 1.405503451824188232e-01 4.467348009347915649e-02 -1.793060451745986938e-01 -2.857306301593780518e-01 -1.276917755603790283e-01 4.247775673866271973e-01 2.829370796680450439e-01 -1.158409491181373596e-01 1.156585961580276489e-01 9.135191887617111206e-02 2.261705696582794189e-01 7.502701878547668457e-02 -1.349358558654785156e-01 1.791631132364273071e-01 2.516416907310485840e-01 -1.033743247389793396e-01 1.974697224795818329e-02
8.093764074146747589e-03 -6.554264575242996216e-02 1.251599937677383423e-01 -2.165444344282150269e-01 1.675160080194473267e-01 5.497707388713024557e-05 2.478021830320358276e-01 -1.698781549930572510e-01 2.631548345088958740e-01 -1.876221746206283569e-01 1.209228113293647766e-01 9.140605106949806213e-03 -1.766131818294525146e-01 3.242814540863037109e-01 2.278675734996795654e-01 2.223617397248744965e-03 1.731964051723480225e-01 -1.070556193590164185e-01 -3.622036278247833252e-01 2.815514430403709412e-02 3.147760927677154541e-01 2.185261696577072144e-01 -2.792203240096569061e-02 2.991667687892913818e-01 1.830142885446548462e-01 1.105537563562393188e-01 -1.101759001612663269e-01 -3.164256364107131958e-02 7.910769432783126831e-02 8.824717253446578979e-02 -1.277541220188140869e-01 -8.680462837219238281e-02
9.703793376684188843e-02 -8.129259198904037476e-02 -2.054442092776298523e-02 -1.427823156118392944e-01 1.852577738463878632e-02 4.065680876374244690e-02 8.980674296617507935e-02 -7.581783831119537354e-02 -1.626124680042266846e-01 -2.105376124382019043e-01 -4.936205148696899414e-01 -4.548060148954391479e-02 -6.552536971867084503e-03 -2.037403546273708344e-02 -3.000278174877166748e-01 -2.442125231027603149e-01 -7.833820581436157227e-02 -4.194486439228057861e-01 -5.816347151994705200e-02 -1.454160213470458984e-01 2.521440386772155762e-01 1.992019712924957275e-01 -1.188041642308235168e-01 1.412034151144325733e-03 -2.428858354687690735e-02 9.815108031034469604e-02 1.973164677619934082e-01 1.974864900112152100e-01 -1.205199584364891052e-02 2.444491386413574219e-01 -9.008528292179107666e-02 2.433080598711967468e-02
3.164399415254592896e-02 -3.354581296443939209e-01 1.421585232019424438e-01 -5.017345305532217026e-03 1.574231237173080444e-01 2.511282265186309814e-01 -1.650974601507186890e-01 -1.171554811298847198e-02 -1.946640312671661377e-01 -4.520342685282230377e-03 2.150653675198554993e-02 -1.525142937898635864e-01 -2.890674173831939697e-01 -1.489137262105941772e-01 1.686965376138687134e-01 -3.364763036370277405e-02 2.074877731502056122e-02 -9.511534869670867920e-02 -4.504781961441040039e-01 4.801036790013313293e-02 1.608290523290634155e-01 3.312698900699615479e-01 -1.520412713289260864e-01 -5.643784254789352417e-02 -1.241819262504577637e-01 2.169119715690612793e-01 -6.101233884692192078e-02 -3.724165260791778564e-02 -1.009463742375373840e-01 2.997167706489562988e-01 -6.534925103187561035e-02 -7.439234852790832520e-02
2.178154438734054565e-01 2.123843319714069366e-02 1.915457397699356079e-01 -7.264107465744018555e-02 -4.573154076933860779e-02 1.996738761663436890e-01 2.255843728780746460e-01 -1.172443181276321411e-01 -5.457961931824684143e-02 1.400750130414962769e-01 -1.635095030069351196e-01 -1.023492664098739624e-01 -8.061740547418594360e-03 3.013358116149902344e-01 1.772479712963104248e-01 7.799305021762847900e-02 1.261587142944335938e-01 2.927854359149932861e-01 -7.728572934865951538e-02 2.515174821019172668e-02 2.657093703746795654e-01 3.011249303817749023e-01 -1.897509098052978516e-01 2.724164128303527832e-01 4.425780847668647766e-02 1.558358371257781982e-01 -1.263186186552047729e-01 -1.403242945671081543e-01 3.728753700852394104e-02 2.378985434770584106e-01 -1.392732262611389160e-01 3.104059100151062012e-01
1.239072903990745544e-01 5.945713073015213013e-02 2.551136016845703125e-01 2.451863884925842285e-02 -5.601132288575172424e-02 5.851818248629570007e-02 -2.146710455417633057e-01 -8.415434509515762329e-02 -3.028335794806480408e-02 -3.410712182521820068e-01 -2.054006904363632202e-01 -1.479694694280624390e-01 -5.386224016547203064e-02 3.183402717113494873e-01 4.691703617572784424e-02 -8.867635577917098999e-02 1.027617007493972778e-01 -1.823451835662126541e-03 -1.772867590188980103e-01 9.949221462011337280e-02 3.993801027536392212e-02 1.193287745118141174e-01 -2.561021447181701660e-01 5.044537782669067383e-01 -4.308731853961944580e-02 -2.523143589496612549e-01 -6.992824375629425049e-02 -1.580155193805694580e-01 1.109809502959251404e-01 2.248128503561019897e-01 6.067198514938354492e-02 -1.017716377973556519e-01
2.535926736891269684e-02 -1.831371933221817017e-01 3.636807501316070557e-01 -1.559063345193862915e-01 -4.448400810360908508e-02 8.362688124179840088e-02 -1.568225920200347900e-01 -3.980144858360290527e-02 -5.012368038296699524e-02 -2.308105677366256714e-01 -3.670719917863607407e-03 5.630813911557197571e-02 -1.065871119499206543e-01 -1.036956235766410828e-01 5.473957862704992294e-04 -2.442381232976913452e-01 4.566004872322082520e-02 -5.573279689997434616e-03 -2.288530170917510986e-01 -1.082799285650253296e-01 2.834087014198303223e-01 1.602609306573867798e-01 -3.689700067043304443e-01 -1.266216766089200974e-02 -8.559368550777435303e-02 3.311583399772644043e-01 -6.741633266210556030e-02 -1.783715188503265381e-01 -2.001120150089263916e-01 -1.311738342046737671e-01 -3.129362165927886963e-01 1.277109086513519287e-01
-2.277457341551780701e-02 -1.730375885963439941e-01 -2.411532104015350342e-01 -1.168897747993469238e-01 -2.074051201343536377e-01 -2.363790869712829590e-01 -9.718310087919235229e-03 -1.047394573688507080e-01 -2.234695106744766235e-01 -2.540093064308166504e-01 -1.573508977890014648e-01 -1.016589999198913574e-01 1.518445611000061035e-01 8.230432122945785522e-02 1.750471070408821106e-02 2.192407995462417603e-01 -9.836970269680023193e-02 -2.354412339627742767e-02 -1.754278689622879028e-01 -1.329788714647293091e-01 2.658316306769847870e-02 4.321120381355285645e-01 -1.930584311485290527e-01 2.691328823566436768e-01 1.311826705932617188e-02 1.573226898908615112e-01 -1.247832924127578735e-01 -3.635068237781524658e-01 4.101029783487319946e-02 5.480889603495597839e-02 -1.522175669670104980e-01 6.082942709326744080e-02
3.349152803421020508e-01 -1.404377073049545288e-01 1.074756011366844177e-01 1.169818118214607239e-01 -2.084493190050125122e-01 5.164048075675964355e-02 -6.249084323644638062e-02 -7.536284625530242920e-02 -3.339360952377319336e-01 -5.801222473382949829e-02 -1.172007247805595398e-01 -5.171797052025794983e-02 5.880590155720710754e-02 -1.008402407169342041e-01 2.381410151720046997e-01 -6.600052863359451294e-02 -6.712565571069717407e-02 -1.091502159833908081e-01 -6.369549036026000977e-02 -1.590105742216110229e-01 3.208775818347930908e-01 3.037378787994384766e-01 -1.866542100906372070e-01 -8.428866043686866760e-03 -7.385372370481491089e-02 3.602058589458465576e-01 -3.510887622833251953e-01 -6.190210580825805664e-02 -1.014384999871253967e-01 1.187937110662460327e-01 3.212847933173179626e-02 -1.325309574604034424e-01
5.964220687747001648e-02 -1.354751884937286377e-01 -2.279688715934753418e-01 -1.138233989477157593e-01 1.293640881776809692e-01 1.758938282728195190e-01 2.379432506859302521e-02 -4.602028131484985352e-01 -6.209501251578330994e-02 -1.882213056087493896e-01 -1.287528723478317261e-01 1.109268218278884888e-01 8.044374734163284302e-02 -5.260716378688812256e-02 -4.426445066928863525e-02 -1.895007193088531494e-01 -1.210819035768508911e-01 -5.500067025423049927e-02 -8.658614009618759155e-02 4.008492231369018555e-01 1.665006428956985474e-01 3.010904788970947266e-01 -1.952502280473709106e-01 1.428956389427185059e-01 9.923347085714340210e-02 2.080439925193786621e-01 -1.396512687206268311e-01 -1.020823419094085693e-01 5.358016118407249451e-02 3.558419644832611084e-03 2.239006757736206055e-02 -2.977297306060791016e-01
2.676265314221382141e-02 -1.168492436408996582e-01 2.857165038585662842e-01 2.659513950347900391e-01 1.965967193245887756e-02 6.373746693134307861e-02 1.715955287218093872e-01 -4.002624750137329102e-01 -2.409609109163284302e-01 -2.150719314813613892e-01 -2.737841904163360596e-01 2.000933699309825897e-02 -7.511909306049346924e-02 3.044039756059646606e-02 9.297128766775131226e-02 1.026800572872161865e-01 -8.455984294414520264e-03 1.439246088266372681e-01 -1.896220743656158447e-01 -3.161956369876861572e-02 5.515088513493537903e-02 6.554171442985534668e-02 -1.308573782444000244e-01 3.331285119056701660e-01 7.870560884475708008e-02 4.699837788939476013e-02 -2.179258763790130615e-01 1.973314136266708374e-01 6.854835897684097290e-02 7.625075429677963257e-02 -2.915132939815521240e-01 -2.241059392690658569e-01
-4.383216053247451782e-02 -2.883008420467376709e-01 3.331967443227767944e-02 -1.376302987337112427e-01 9.821221232414245605e-03 8.317164331674575806e-02 -2.871840819716453552e-02 5.877102725207805634e-03 -3.152651190757751465e-01 -1.041088774800300598e-01 -8.927525579929351807e-02 1.525241285562515259e-01 -1.229143142700195312e-01 1.342822909355163574e-01 1.067609190940856934e-01 -4.746889229863882065e-03 8.611505478620529175e-02 -9.229575842618942261e-02 -2.852879762649536133e-01 3.137884140014648438e-01 3.142546415328979492e-01 2.981737256050109863e-01 9.164965897798538208e-02 5.034080147743225098e-01 7.419998943805694580e-02 6.164495646953582764e-02 -1.045958474278450012e-01 -1.717269048094749451e-02 -1.720187067985534668e-02 -1.222090348601341248e-01 -1.129425317049026489e-01 -8.493340015411376953e-02
-5.491964891552925110e-02 -1.593004614114761353e-01 -2.503194808959960938e-01 -6.310082226991653442e-02 3.893291205167770386e-02 -4.410748928785324097e-02 -7.635112851858139038e-02 -4.879232048988342285e-01 -7.794139534235000610e-02 -3.024904727935791016e-01 5.160233471542596817e-03 1.216663569211959839e-01 -5.062469467520713806e-02 -1.456350386142730713e-01 -4.505165666341781616e-02 -1.329879015684127808e-01 -1.009760275483131409e-01 1.225817855447530746e-02 -2.167534828186035156e-01 1.766792982816696167e-01 1.882178783416748047e-01 3.056928813457489014e-01 -1.774914413690567017e-01 1.741164475679397583e-01 1.067405790090560913e-01 2.836896181106567383e-01 -1.826251149177551270e-01 -1.009812876582145691e-01 -1.812350377440452576e-02 1.928799450397491455e-01 1.084636673331260681e-01 -1.943123787641525269e-01
1.283054649829864502e-01 -1.173795536160469055e-01 -1.806297302246093750e-01 4.101624339818954468e-02 2.825661301612854004e-01 1.262845098972320557e-01 -3.564235940575599670e-02 -3.494471013545989990e-01 -3.281414210796356201e-01 -1.669287122786045074e-02 8.278203010559082031e-02 3.076224587857723236e-02 1.533056497573852539e-01 -5.353873595595359802e-02 1.329109519720077515e-01 -1.728752255439758301e-01 -1.406496912240982056e-01 4.902764689177274704e-03 -1.070923507213592529e-01 2.538655400276184082e-01 3.738436698913574219e-01 2.535921931266784668e-01 -1.134032383561134338e-01 2.592258453369140625e-01 2.357463091611862183e-01 1.364441215991973877e-01 1.332748383283615112e-01 1.235329080373048782e-02 1.634324528276920319e-02 5.200601648539304733e-03 2.325965315103530884e-01 -1.574383303523063660e-02
-9.326369315385818481e-02 -2.410423755645751953e-01 5.734318494796752930e-02 -1.550744622945785522e-01 3.592756763100624084e-02 5.063075572252273560e-02 3.684287518262863159e-02 1.580784656107425690e-02 -4.820947721600532532e-02 -2.540610134601593018e-01 -2.502530813217163086e-01 1.453835368156433105e-01 -3.793426975607872009e-02 1.178571134805679321e-01 1.638157218694686890e-01 -2.878090180456638336e-02 1.555967926979064941e-01 -9.013865888118743896e-02 7.300867885351181030e-02 4.093006625771522522e-02 3.764479160308837891e-01 -1.420566737651824951e-01 -5.492702126502990723e-01 7.839629799127578735e-02 -1.995044648647308350e-01 6.423804163932800293e-02 -2.841067314147949219e-01 -4.501978680491447449e-02 -2.521049976348876953e-01 2.498435415327548981e-02 -1.306344848126173019e-02 8.169282972812652588e-02
7.699175179004669189e-02 -5.030841752886772156e-02 -3.432551398873329163e-02 4.362593591213226318e-02 6.809113174676895142e-02 -1.708617210388183594e-01 1.037026718258857727e-01 4.588807746767997742e-02 -2.731995880603790283e-01 -2.603207230567932129e-01 -1.492214798927307129e-01 -1.684996187686920166e-01 -5.513254553079605103e-02 -2.031035721302032471e-01 -1.720088347792625427e-02 1.070736199617385864e-01 1.028991071507334709e-03 2.206632196903228760e-01 -5.349941849708557129e-01 -2.290873602032661438e-02 2.111414521932601929e-01 1.674024760723114014e-01 -7.979059219360351562e-02 3.753113746643066406e-01 -5.719101428985595703e-02 1.022758632898330688e-01 -2.286113351583480835e-01 -2.059908816590905190e-03 -1.027016937732696533e-01 1.630360931158065796e-01 1.056224629282951355e-01 1.520032137632369995e-01
2.952170092612504959e-03 -1.983547210693359375e-01 7.994146645069122314e-02 1.420030444860458374e-01 -1.210254058241844177e-01 -6.691001821309328079e-03 1.256868243217468262e-01 -1.006858050823211670e-01 -1.610606461763381958e-01 -1.460125595331192017e-01 -5.558794364333152771e-02 -1.861508935689926147e-02 2.101677656173706055e-01 -1.374495029449462891e-01 1.062650009989738464e-01 -1.862875968217849731e-01 6.543844193220138550e-02 9.987690299749374390e-02 -1.905224919319152832e-01 -2.571856379508972168e-01 2.550021708011627197e-01 1.951278448104858398e-01 -2.359542101621627808e-01 1.140560507774353027e-01 -1.262348890304565430e-01 2.977799773216247559e-01 -2.537897825241088867e-01 -1.214246749877929688e-01 -4.177051782608032227e-02 1.166816279292106628e-01 -4.960884153842926025e-01 4.367652873042970896e-04
4.076549410820007324e-02 -9.886241704225540161e-02 2.753263413906097412e-01 -4.624383151531219482e-02 1.181245967745780945e-01 1.625005900859832764e-02 -9.752134978771209717e-02 3.147225081920623779e-02 1.190886795520782471e-01 -1.871730387210845947e-01 -1.271891742944717407e-01 -1.837396919727325439e-01 5.595439672470092773e-02 1.313574761152267456e-01 9.472333639860153198e-02 -1.703051291406154633e-02 -4.078628495335578918e-02 -2.026644200086593628e-01 2.006062269210815430e-01 1.814757585525512695e-01 8.172065764665603638e-02 1.855970621109008789e-01 -3.686379492282867432e-01 4.385343790054321289e-01 -1.094226818531751633e-02 3.523629307746887207e-01 2.562365122139453888e-02 -3.828609362244606018e-02 -1.084099560976028442e-01 2.897392213344573975e-01 -5.537796393036842346e-02 2.160737812519073486e-01
-2.908414304256439209e-01 -8.490821719169616699e-02 1.473044604063034058e-01 -1.359441578388214111e-01 2.494864463806152344e-01 2.264874614775180817e-02 5.333166942000389099e-02 -1.917977482080459595e-01 -2.666139900684356689e-01 -1.542143672704696655e-01 -2.921197116374969482e-01 -3.146165609359741211e-02 -2.152563035488128662e-01 -1.665569096803665161e-02 2.128346562385559082e-01 3.260155394673347473e-02 -7.941237650811672211e-03 2.618257515132427216e-02 1.439187526702880859e-01 2.002124339342117310e-01 3.294944763183593750e-01 1.837655901908874512e-01 -1.820601820945739746e-01 1.896635442972183228e-01 -1.626224070787429810e-01 8.312080055475234985e-02 4.400976374745368958e-02 -1.001945510506629944e-01 -1.245227083563804626e-01 -8.246296644210815430e-02 -2.275834381580352783e-01 3.147068023681640625e-01
-6.051065400242805481e-02 -3.558714687824249268e-01 -4.777662106789648533e-04 -1.317225843667984009e-01 1.259879022836685181e-02 8.635774254798889160e-02 -2.584471404552459717e-01 -3.037632405757904053e-01 -3.182776868343353271e-01 -9.888570010662078857e-02 -2.310326844453811646e-01 -2.124907523393630981e-01 -2.595232129096984863e-01 -1.008998379111289978e-01 2.199780568480491638e-02 -3.222937583923339844e-01 7.271746546030044556e-02 -5.723382160067558289e-02 -2.089267522096633911e-01 -1.711802035570144653e-01 6.168444082140922546e-02 4.329419881105422974e-02 -2.802919447422027588e-01 1.132786795496940613e-01 -2.380508556962013245e-02 1.181940734386444092e-01 1.317283976823091507e-02 -2.467332035303115845e-02 -2.508414685726165771e-01 5.152190849184989929e-02 -1.657314747571945190e-01 -8.490277826786041260e-02
1.051883921027183533e-01 -2.688778042793273926e-01 -1.634881645441055298e-01 2.170252986252307892e-02 2.416133433580398560e-01 8.067034929990768433e-02 1.527916342020034790e-01 -1.220864504575729370e-01 -1.941550821065902710e-01 -1.478400379419326782e-01 -9.651034325361251831e-02 8.511549234390258789e-02 -2.906310558319091797e-02 1.573423594236373901e-01 4.856610298156738281e-02 1.827974170446395874e-01 8.512963354587554932e-02 -1.279113888740539551e-01 -2.938962578773498535e-01 1.067515313625335693e-01 2.795466482639312744e-01 2.042433172464370728e-01 2.189827263355255127e-01 4.018251001834869385e-01 4.168215766549110413e-02 1.527029275894165039e-01 5.836392566561698914e-02 -1.240748763084411621e-01 -1.381791085004806519e-01 -9.499137848615646362e-02 -2.238353043794631958e-01 -2.758365273475646973e-01
-4.858646541833877563e-02 -4.794278368353843689e-02 4.206512495875358582e-02 -2.123950235545635223e-02 2.024451941251754761e-01 2.019050903618335724e-02 -1.353954374790191650e-01 2.421755641698837280e-01 -5.329195037484169006e-02 -2.079780101776123047e-01 -4.572216272354125977e-01 -1.312341168522834778e-02 -1.428072899580001831e-01 1.190333291888237000e-01 9.711603820323944092e-02 -4.050315474160015583e-04 -7.192775607109069824e-02 -1.182059720158576965e-01 -1.935261860489845276e-02 -1.169397607445716858e-01 1.838756501674652100e-01 3.939790651202201843e-02 -2.925957441329956055e-01 2.301695346832275391e-01 2.567434869706630707e-02 6.959104537963867188e-02 -2.171327024698257446e-01 -1.677557826042175293e-01 -1.668933928012847900e-01 1.572455316781997681e-01 -3.721322119235992432e-01 3.105370998382568359e-01
2.953854622319340706e-03 -9.598782658576965332e-02 7.719538360834121704e-02 -1.174367442727088928e-01 2.381973434239625931e-03 3.666657209396362305e-01 1.230600848793983459e-01 -1.731860786676406860e-01 1.061056740581989288e-02 3.902333602309226990e-02 -2.756642997264862061e-01 -1.950183361768722534e-01 4.028576314449310303e-01 2.972618341445922852e-01 1.380377113819122314e-01 1.436529010534286499e-01 -1.706615835428237915e-02 1.330313831567764282e-01 -6.083652377128601074e-02 -1.219758763909339905e-02 3.482568562030792236e-01 1.562670022249221802e-01 -1.491046398878097534e-01 7.818737626075744629e-02 1.967189908027648926e-01 1.500618457794189453e-01 1.615209281444549561e-01 -3.000473789870738983e-02 3.915376588702201843e-02 1.917802840471267700e-01 -1.416333764791488647e-01 -2.072859555482864380e-01
4.484099149703979492e-02 -1.506491601467132568e-01 4.179282486438751221e-02 1.628034859895706177e-01 -1.120437383651733398e-01 2.639199979603290558e-02 -6.387394387274980545e-03 -3.952746391296386719e-01 -7.152428478002548218e-02 -1.460357159376144409e-01 -3.989557027816772461e-01 -5.842574685811996460e-02 -6.434781104326248169e-02 -1.495145112276077271e-01 -2.556662857532501221e-01 -1.292567700147628784e-01 3.632918298244476318e-01 -3.853607773780822754e-01 -3.682236000895500183e-02 -6.715918332338333130e-02 1.877685636281967163e-01 2.246239483356475830e-01 -2.623248100280761719e-01 7.216008380055427551e-03 1.525945216417312622e-01 1.028705015778541565e-01 -4.787976294755935669e-02 -1.404233928769826889e-02 -3.750989958643913269e-02 3.197954222559928894e-02 6.348642986267805099e-03 1.280133146792650223e-02
2.627755105495452881e-01 -1.823015362024307251e-01 5.296675488352775574e-03 5.909517779946327209e-02 3.506651818752288818e-01 1.270255446434020996e-01 2.438238449394702911e-02 -6.268776208162307739e-02 -4.044806659221649170e-01 7.001347839832305908e-02 -1.536909639835357666e-01 6.945125758647918701e-02 1.418401300907135010e-02 1.695303767919540405e-01 2.521695494651794434e-01 -7.095832377672195435e-02 1.546667665243148804e-01 4.949580505490303040e-02 -3.066464960575103760e-01 -5.608352646231651306e-02 1.667566299438476562e-01 2.194102704524993896e-01 -1.707028001546859741e-01 2.355283647775650024e-01 -1.419481076300144196e-02 -1.622268371284008026e-02 -2.383936196565628052e-01 -9.191139042377471924e-02 -1.955806910991668701e-01 1.826516091823577881e-01 2.971005626022815704e-02 -1.835784316062927246e-01
-7.558726519346237183e-02 -1.890565752983093262e-01 2.545529901981353760e-01 -5.052940547466278076e-02 -3.433755785226821899e-02 -3.185740113258361816e-02 1.010326445102691650e-01 -2.166796177625656128e-01 -1.400647312402725220e-01 -1.472752094268798828e-01 7.587519288063049316e-02 -5.336317699402570724e-03 -1.506571564823389053e-02 -1.242222338914871216e-01 3.346606194972991943e-01 -2.723562717437744141e-01 -2.020219713449478149e-02 -1.560098081827163696e-01 -1.286016106605529785e-01 -8.164417743682861328e-02 -4.968550056219100952e-02 1.657447405159473419e-02 -3.921128511428833008e-01 3.508971035480499268e-01 1.225983276963233948e-01 2.154494673013687134e-01 1.670928150415420532e-01 -7.272070646286010742e-02 8.953805081546306610e-04 3.443000912666320801e-01 -2.027650326490402222e-01 -3.200507164001464844e-02
1.007822602987289429e-01 3.823625296354293823e-02 8.589496463537216187e-02 1.455573290586471558e-01 -3.721294924616813660e-02 8.466900885105133057e-02 8.543957024812698364e-02 -3.941259086132049561e-01 -2.127323895692825317e-01 -1.642450988292694092e-01 -2.365169078111648560e-01 -1.655168682336807251e-01 -8.256918936967849731e-02 -1.483084112405776978e-01 4.275749996304512024e-02 1.561975330114364624e-01 3.763002576306462288e-03 1.696064472198486328e-01 -3.296486139297485352e-01 -1.963787972927093506e-01 1.092948466539382935e-01 4.113106057047843933e-02 -2.678191065788269043e-01 3.200108706951141357e-01 -7.940638065338134766e-02 1.272258069366216660e-02 -1.832824647426605225e-01 2.258682250976562500e-01 6.366960704326629639e-02 7.186833024024963379e-02 -2.552582025527954102e-01 -2.208718657493591309e-01
-7.024855911731719971e-02 -1.363775134086608887e-01 1.727274060249328613e-01 -1.364393830299377441e-01 3.380569815635681152e-01 -3.098706901073455811e-01 6.098613888025283813e-02 -2.264546304941177368e-01 -2.228026650846004486e-02 -2.919051982462406158e-02 -6.073862314224243164e-02 1.430741548538208008e-01 -1.493351627141237259e-02 -1.424669921398162842e-01 -9.355977177619934082e-03 2.338459789752960205e-01 1.583536900579929352e-02 5.649540945887565613e-02 -2.174420505762100220e-01 -3.336912393569946289e-02 4.022152423858642578e-01 3.146174848079681396e-01 1.604083180427551270e-02 2.423989325761795044e-01 1.225924398750066757e-02 2.209791839122772217e-01 -1.598451584577560425e-01 -1.816810667514801025e-01 7.708392292261123657e-02 1.095405220985412598e-01 -1.993524581193923950e-01 -1.583588123321533203e-01
-2.571512758731842041e-02 -1.731044948101043701e-01 2.847885191440582275e-01 2.212654799222946167e-01 -1.240165680646896362e-01 2.853053212165832520e-01 2.049832195043563843e-01 -1.489015966653823853e-01 -1.710871309041976929e-01 9.306820482015609741e-02 -3.317719399929046631e-01 -1.168296039104461670e-01 6.439951062202453613e-02 -6.604799628257751465e-02 1.891567260026931763e-01 5.343465879559516907e-02 -7.959814369678497314e-02 -5.052450299263000488e-02 -2.938959002494812012e-01 -1.080213412642478943e-01 2.522568404674530029e-01 2.841902375221252441e-01 -3.089072406291961670e-01 9.425862878561019897e-02 1.502442508935928345e-01 -6.240132078528404236e-02 1.332953572273254395e-01 1.139022335410118103e-01 -8.331988751888275146e-02 8.093860931694507599e-03 -2.067728489637374878e-01 -8.326488733291625977e-02
2.469488233327865601e-02 -2.987451851367950439e-01 -6.630066037178039551e-02 -4.562066867947578430e-02 6.343317031860351562e-02 -1.466257870197296143e-02 2.709817588329315186e-01 -3.729720599949359894e-03 -1.618158519268035889e-01 -6.528758257627487183e-02 -1.870757490396499634e-01 1.260438710451126099e-01 1.190612763166427612e-01 -1.260290741920471191e-01 1.136646792292594910e-01 -1.271826326847076416e-01 1.077234074473381042e-01 5.657060816884040833e-02 -2.280175536870956421e-01 -1.044446453452110291e-01 1.246905326843261719e-01 3.116814196109771729e-01 -9.816618263721466064e-02 3.691670894622802734e-01 -2.032046020030975342e-01 1.305968612432479858e-01 -9.421396255493164062e-02 -1.807610988616943359e-01 2.067493796348571777e-01 3.359591960906982422e-01 -1.636399477720260620e-01 -2.586226165294647217e-01
1.214397996664047241e-01 -1.993528157472610474e-01 -1.498382985591888428e-01 9.532158821821212769e-02 2.315093278884887695e-01 3.605166450142860413e-02 1.419615652412176132e-02 -3.278819024562835693e-01 -2.341622263193130493e-01 -1.149622946977615356e-01 -1.408859640359878540e-01 -1.499853655695915222e-02 -5.741637200117111206e-03 1.727307736873626709e-01 3.600343465805053711e-01 2.931145727634429932e-01 -9.066990017890930176e-02 -8.434227108955383301e-02 -2.940645813941955566e-01 1.968066245317459106e-01 9.147513657808303833e-02 1.401662081480026245e-01 -1.484777182340621948e-01 3.417309224605560303e-01 -1.549503803253173828e-01 1.272886246442794800e-01 -2.402221225202083588e-02 1.150844171643257141e-01 -2.218856662511825562e-01 4.566489253193140030e-03 -5.841349065303802490e-02 6.128332018852233887e-02
-6.083006411790847778e-02 -1.504430025815963745e-01 -1.424161940813064575e-01 7.389234751462936401e-02 2.445716410875320435e-01 1.894436478614807129e-01 5.717379599809646606e-02 -3.267913162708282471e-01 -2.680752575397491455e-01 -1.253491640090942383e-01 2.572085708379745483e-02 -1.336655765771865845e-01 2.583073824644088745e-02 -3.186778724193572998e-02 2.668637037277221680e-01 -8.206739276647567749e-02 7.356191426515579224e-02 -9.398745000362396240e-02 -2.994660139083862305e-01 2.169234603643417358e-01 2.170488387346267700e-01 1.118217557668685913e-01 -1.617280244827270508e-01 1.960058808326721191e-01 9.706742316484451294e-02 5.568971857428550720e-02 -2.229259349405765533e-02 -3.475338220596313477e-02 -3.524533510208129883e-01 1.569854319095611572e-01 3.342619240283966064e-01 -8.014662563800811768e-02
5.525308102369308472e-02 4.666924849152565002e-02 -5.700926482677459717e-02 2.292374819517135620e-01 1.304117590188980103e-01 -2.455091029405593872e-01 -1.199185624718666077e-01 -8.805752545595169067e-02 -2.962470352649688721e-01 -4.664321616291999817e-02 -3.113308846950531006e-01 2.747818827629089355e-01 -1.993570663034915924e-02 8.905893564224243164e-02 -9.095818549394607544e-02 -1.466530859470367432e-01 2.877778112888336182e-01 -1.853071749210357666e-01 -1.716727949678897858e-02 1.944806575775146484e-01 2.211200147867202759e-01 2.442201524972915649e-01 -2.323837429285049438e-01 1.042677015066146851e-01 6.804256141185760498e-02 2.668330669403076172e-01 -2.837254703044891357e-01 4.950889199972152710e-02 -1.447016000747680664e-01 1.020779833197593689e-01 -9.361473470926284790e-02 -1.071738377213478088e-01
7.169054448604583740e-02 1.316757053136825562e-01 2.652277238667011261e-02 1.038494110107421875e-01 5.059301853179931641e-03 7.246119529008865356e-02 -2.047350257635116577e-02 -1.222735419869422913e-01 -2.070623785257339478e-01 -3.053046166896820068e-01 -1.480662524700164795e-01 -5.109305307269096375e-02 -1.889243256300687790e-03 -3.403531387448310852e-02 2.732723355293273926e-01 2.599650919437408447e-01 8.194870501756668091e-02 1.157703995704650879e-01 3.014250099658966064e-02 -1.117047965526580811e-01 3.717779219150543213e-01 1.415886282920837402e-01 -1.769045442342758179e-01 4.707121849060058594e-01 1.667455881834030151e-01 6.091844663023948669e-02 -1.037363484501838684e-01 -1.959300488233566284e-01 -2.042416781187057495e-01 -2.426471561193466187e-01 1.066308766603469849e-01 -6.389580667018890381e-02
-3.838446363806724548e-02 1.560016162693500519e-02 5.089522898197174072e-02 -8.123732358217239380e-02 2.016262859106063843e-01 8.682579547166824341e-02 4.401523619890213013e-02 5.344538763165473938e-02 -3.060356974601745605e-01 -2.960913442075252533e-02 -3.117743432521820068e-01 -6.064236536622047424e-02 -3.063825368881225586e-01 1.234165802597999573e-01 1.574171930551528931e-01 -2.439892292022705078e-01 -1.072379387915134430e-02 -8.600444346666336060e-02 2.334887534379959106e-01 1.239419430494308472e-01 7.643575966358184814e-02 2.862013578414916992e-01 -2.758564651012420654e-01 3.916837871074676514e-01 8.734890818595886230e-02 1.442288309335708618e-01 -7.774210721254348755e-02 1.710574626922607422e-01 -7.649341970682144165e-02 1.113138794898986816e-01 -1.594251245260238647e-01 2.126688063144683838e-01
3.573695123195648193e-01 6.957019865512847900e-02 2.232688292860984802e-02 -1.545512378215789795e-01 7.160250097513198853e-02 2.820909582078456879e-02 2.870638854801654816e-02 -3.046595752239227295e-01 -6.637965328991413116e-03 -2.630557417869567871e-01 -3.996174037456512451e-01 2.619052492082118988e-02 3.711740300059318542e-02 -8.397426456212997437e-02 -9.762826561927795410e-02 4.604716971516609192e-02 2.711875736713409424e-01 -4.300441443920135498e-01 -1.688130050897598267e-01 -5.785009637475013733e-02 2.211213707923889160e-01 1.433902606368064880e-02 -1.122252568602561951e-01 -8.225945383310317993e-02 2.743238396942615509e-02 -5.363501608371734619e-02 -5.495467036962509155e-02 -1.160147339105606079e-01 -1.807239651679992676e-01 1.412619799375534058e-01 -2.167978584766387939e-01 -1.236214116215705872e-01
-1.261133402585983276e-01 -1.971463859081268311e-01 -1.761881411075592041e-01 -3.857024479657411575e-03 2.296970933675765991e-01 7.577451877295970917e-03 1.071260198950767517e-01 -1.372279375791549683e-01 -8.648793399333953857e-02 -1.940060257911682129e-01 -2.067428529262542725e-01 -1.926292628049850464e-01 -6.745365913957357407e-03 1.848235726356506348e-01 3.906801939010620117e-01 2.931872904300689697e-01 1.257664859294891357e-01 -7.205397635698318481e-02 -3.975815773010253906e-01 9.767634421586990356e-02 4.221880063414573669e-02 6.444675475358963013e-02 -1.079194061458110809e-02 2.850615382194519043e-01 3.308364190161228180e-03 1.534892916679382324e-01 -5.991024896502494812e-02 -4.113187268376350403e-02 -2.600037753582000732e-01 1.302195638418197632e-01 -1.911982744932174683e-01 -8.592888712882995605e-02
1.134358812123537064e-02 -1.457502096891403198e-01 8.131490647792816162e-02 -3.150746226310729980e-02 -2.717738747596740723e-01 -2.259407341480255127e-01 7.118061184883117676e-02 -2.633519768714904785e-01 -1.735185235738754272e-01 1.156239807605743408e-01 -1.971404105424880981e-01 7.647363096475601196e-02 2.856787666678428650e-02 -1.139559671282768250e-01 -2.397338002920150757e-01 -1.471871882677078247e-01 3.305580914020538330e-01 -2.495924383401870728e-01 -2.073408067226409912e-01 -1.117476262152194977e-02 4.663257598876953125e-01 1.898920238018035889e-01 -1.379836648702621460e-01 8.764083683490753174e-02 -2.242736518383026123e-02 1.727889105677604675e-02 -2.513554394245147705e-01 -2.945463359355926514e-02 -1.985900662839412689e-02 9.973091632127761841e-02 -9.106622636318206787e-02 1.102821975946426392e-01
7.128646224737167358e-02 8.041635155677795410e-03 1.599180884659290314e-02 -2.719449345022439957e-03 3.272187337279319763e-02 1.284802407026290894e-01 7.268726080656051636e-02 -6.094035878777503967e-02 -9.413911402225494385e-02 -2.810304760932922363e-01 -9.861629456281661987e-02 -1.377512514591217041e-01 5.265735089778900146e-02 4.822935909032821655e-02 2.380262911319732666e-01 2.650817334651947021e-01 5.913465842604637146e-02 2.193876206874847412e-01 -1.062347143888473511e-01 -6.294035166501998901e-02 4.683565199375152588e-01 1.487041115760803223e-01 -2.701717019081115723e-01 4.063559770584106445e-01 1.514186500571668148e-03 1.000604405999183655e-01 -2.088901400566101074e-01 -4.718227684497833252e-02 -1.302130371332168579e-01 -3.088628053665161133e-01 6.495698541402816772e-02 -2.324589900672435760e-02
-6.426894664764404297e-02 3.228463977575302124e-02 8.604256063699722290e-02 -1.029398571699857712e-02 -3.443508176133036613e-03 6.940414011478424072e-02 -6.508623808622360229e-02 -1.643874049186706543e-01 -2.823984026908874512e-01 -2.490757256746292114e-01 -1.428709030151367188e-01 7.768110930919647217e-02 5.717235431075096130e-02 1.992975175380706787e-01 1.769382506608963013e-01 3.774425387382507324e-01 1.394026279449462891e-01 1.331289648078382015e-03 -9.401601739227771759e-03 1.397687345743179321e-01 4.245469272136688232e-01 2.310996502637863159e-01 -2.328973859548568726e-01 3.270414471626281738e-01 8.861533552408218384e-02 5.024424567818641663e-02 3.802156448364257812e-02 -2.626273632049560547e-01 -1.771512478590011597e-01 -1.411607414484024048e-01 1.310263480991125107e-02 7.616179995238780975e-03
-1.020991280674934387e-01 9.239111095666885376e-03 1.348260045051574707e-01 1.850181818008422852e-01 -2.167491465806961060e-01 -1.340810805559158325e-01 -2.591323256492614746e-01 1.506057195365428925e-02 -3.971203416585922241e-02 -2.358980625867843628e-01 -1.634286940097808838e-01 -8.663311600685119629e-02 -1.963132293894886971e-03 6.197371333837509155e-02 -4.778775945305824280e-02 -1.088495701551437378e-01 -1.415607333183288574e-02 -1.432041674852371216e-01 -3.930717408657073975e-01 2.877924405038356781e-02 2.077425420284271240e-01 3.202094733715057373e-01 -1.730716228485107422e-01 1.541841179132461548e-01 -1.233426406979560852e-01 -8.680445142090320587e-03 3.810922801494598389e-01 1.757076010107994080e-02 -3.688891883939504623e-03 1.358572393655776978e-01 -2.547605633735656738e-01 2.750803530216217041e-01
1.760138720273971558e-01 3.807020187377929688e-02 -6.391756236553192139e-02 -2.950706286355853081e-03 2.324197143316268921e-01 1.627484261989593506e-01 1.691201627254486084e-01 -4.585196375846862793e-01 -4.058295488357543945e-02 -2.837222255766391754e-02 -6.771384179592132568e-02 -1.397136747837066650e-01 -1.288833171129226685e-01 2.703934609889984131e-01 2.037789523601531982e-01 2.650634348392486572e-01 -6.154443323612213135e-02 7.239200919866561890e-02 -1.387479454278945923e-01 6.202343385666608810e-03 1.298976689577102661e-01 2.709786593914031982e-01 -1.528322547674179077e-01 1.854296177625656128e-01 2.318114638328552246e-01 -3.788299858570098877e-02 2.571404725313186646e-02 -8.174728602170944214e-02 1.095252335071563721e-01 3.352737426757812500e-01 -1.320370435714721680e-01 1.880070120096206665e-01
-2.522894144058227539e-01 -3.298868238925933838e-01 3.059333562850952148e-02 -1.736575961112976074e-01 5.206230282783508301e-02 -4.999652970582246780e-03 1.346049010753631592e-01 -2.407322227954864502e-01 1.522241234779357910e-01 -1.665660180151462555e-02 -5.812691152095794678e-02 -7.147145271301269531e-02 1.452312469482421875e-01 -6.790561228990554810e-02 3.457210585474967957e-02 -1.782906204462051392e-01 2.524665892124176025e-01 -3.310121595859527588e-01 -2.433875016868114471e-02 -5.253436043858528137e-02 1.022234037518501282e-01 2.560434639453887939e-01 -4.162712693214416504e-01 4.010911285877227783e-02 7.028143852949142456e-02 3.892407193779945374e-02 -6.551469862461090088e-02 -2.510532140731811523e-01 -1.685091853141784668e-01 9.297760576009750366e-02 -2.856519818305969238e-01 8.385976403951644897e-02
-3.612065315246582031e-02 -4.242116808891296387e-01 -3.412180393934249878e-02 -1.499983519315719604e-01 2.233083732426166534e-02 1.141703221946954727e-02 -1.028136387467384338e-01 -3.613667488098144531e-01 -2.399166226387023926e-01 -5.718367919325828552e-02 -1.339109390974044800e-01 4.949903860688209534e-02 -1.413405984640121460e-01 7.367482781410217285e-02 3.494979813694953918e-02 -2.462620139122009277e-01 1.307877153158187866e-01 7.966727018356323242e-03 -9.636769443750381470e-02 -1.537338271737098694e-02 2.628641426563262939e-01 -6.722817569971084595e-02 -4.037694334983825684e-01 1.007832586765289307e-01 -7.848992943763732910e-02 1.457784771919250488e-01 -5.200837552547454834e-02 7.484844420105218887e-03 -3.797391057014465332e-01 3.215809166431427002e-02 -1.797757446765899658e-01 5.985096469521522522e-02
3.169225752353668213e-01 -7.752217352390289307e-02 -1.521597355604171753e-01 -1.262711882591247559e-01 -1.232751831412315369e-01 1.048842072486877441e-01 1.006143540143966675e-01 -1.708472222089767456e-01 -3.215381503105163574e-01 2.011667042970657349e-01 -7.548171281814575195e-02 -2.660333178937435150e-03 7.596124708652496338e-02 5.573112517595291138e-02 1.751757860183715820e-01 -4.840128123760223389e-03 1.525516510009765625e-01 2.185244299471378326e-02 -1.529141366481781006e-01 -2.183108627796173096e-01 3.566659986972808838e-01 2.041235268115997314e-01 -2.431211620569229126e-01 -6.422921270132064819e-02 6.128457840532064438e-03 2.828794717788696289e-01 -2.208480983972549438e-01 6.484472006559371948e-02 -2.771713137626647949e-01 1.971215307712554932e-01 -1.180557385087013245e-01 1.011996194720268250e-01
1.040224060416221619e-01 -2.136299759149551392e-01 3.692763671278953552e-02 -2.110409885644912720e-01 -2.764647454023361206e-02 2.198042422533035278e-01 1.048299297690391541e-01 -3.170412182807922363e-01 -1.327949464321136475e-01 1.423057634383440018e-03 -7.156395912170410156e-02 -1.607971340417861938e-01 2.970371842384338379e-01 2.911709249019622803e-01 6.112548056989908218e-03 -1.005003452301025391e-01 1.754360347986221313e-01 1.360567957162857056e-01 -1.518423408269882202e-01 1.633427441120147705e-01 4.837907850742340088e-01 1.219243928790092468e-01 -1.756298393011093140e-01 -1.086415126919746399e-01 -1.717129349708557129e-02 2.974569983780384064e-02 1.739030331373214722e-02 -1.587243378162384033e-01 4.541375860571861267e-02 8.972073346376419067e-02 -1.913873255252838135e-01 -2.031824886798858643e-01
1.411841362714767456e-01 -8.778931200504302979e-02 1.976212412118911743e-01 -2.295934408903121948e-01 -1.200091391801834106e-01 6.083934754133224487e-02 1.407899428158998489e-02 -5.256481841206550598e-02 -1.440355628728866577e-01 -3.152199685573577881e-01 6.443438678979873657e-02 -1.868084371089935303e-01 4.432018846273422241e-03 -1.747706085443496704e-01 9.715516865253448486e-02 -2.032688111066818237e-01 -6.958758831024169922e-02 8.434087038040161133e-02 -9.683777391910552979e-02 8.650630712509155273e-02 4.180658459663391113e-01 3.510866165161132812e-01 -5.997428297996520996e-02 1.235310956835746765e-01 2.928875982761383057e-01 -1.227180659770965576e-01 2.361347377300262451e-01 1.838661730289459229e-01 7.940483838319778442e-02 2.635107040405273438e-01 -5.555620044469833374e-02 -6.398399919271469116e-02
-2.267939001321792603e-01 -2.086639255285263062e-01 5.986858531832695007e-02 1.508567184209823608e-01 3.233650326728820801e-02 -1.618046909570693970e-01 8.722745627164840698e-02 -2.214065343141555786e-01 5.635250359773635864e-02 -1.469098478555679321e-01 -1.893607825040817261e-01 -1.146129369735717773e-01 -6.295436620712280273e-02 1.219724789261817932e-01 2.817794121801853180e-02 3.649388253688812256e-02 -8.359797298908233643e-02 -1.489459276199340820e-01 2.021916210651397705e-01 -7.060736417770385742e-02 6.530328840017318726e-02 1.457845419645309448e-01 -5.272445082664489746e-01 1.607285887002944946e-01 1.692744344472885132e-01 2.049373835325241089e-01 3.868752717971801758e-02 -3.512461110949516296e-02 -1.524557620286941528e-01 3.621941208839416504e-01 -6.930080801248550415e-02 2.512286305427551270e-01
2.668443880975246429e-02 -1.017067208886146545e-01 -1.302712410688400269e-01 1.243470534682273865e-01 -2.237522229552268982e-02 -8.170151710510253906e-02 -8.887615799903869629e-02 -3.508223965764045715e-02 -3.486842811107635498e-01 2.294353693723678589e-01 9.968744590878486633e-03 2.004677243530750275e-02 1.605968177318572998e-01 -1.124859005212783813e-01 9.048688411712646484e-02 -1.778836250305175781e-01 -7.413928210735321045e-02 -8.239805698394775391e-03 -1.463754028081893921e-01 8.363825827836990356e-02 3.116805553436279297e-01 2.865015268325805664e-01 -3.617472052574157715e-01 1.473670899868011475e-01 1.719389110803604126e-01 2.000277340412139893e-01 -9.881035983562469482e-02 -3.691112156957387924e-03 -1.416177004575729370e-01 4.581006467342376709e-01 -9.321203082799911499e-02 5.886280164122581482e-02
-4.848975688219070435e-02 -1.764292269945144653e-02 4.227473586797714233e-02 2.217923849821090698e-01 -3.981690853834152222e-02 3.833591565489768982e-02 -9.546808898448944092e-02 -1.707279235124588013e-01 -1.088763847947120667e-01 -9.428420662879943848e-02 -1.294893771409988403e-01 -2.228324562311172485e-01 1.870226711034774780e-01 3.336499333381652832e-01 1.592969894409179688e-01 1.369679570198059082e-01 2.003919780254364014e-01 -2.315840274095535278e-01 -3.137407302856445312e-01 2.901784144341945648e-02 3.230018019676208496e-01 6.957929581403732300e-02 -2.346776239573955536e-02 2.146197408437728882e-01 -2.483858615159988403e-01 -2.025249786674976349e-02 -1.775045245885848999e-01 -1.317602097988128662e-01 -6.709120422601699829e-02 1.225232854485511780e-01 -7.921209931373596191e-02 -3.766044974327087402e-01
-9.662952274084091187e-02 -8.572515100240707397e-02 -1.182138696312904358e-01 3.519998490810394287e-01 2.624153159558773041e-02 5.009191036224365234e-01 1.445938944816589355e-01 -2.507131993770599365e-01 4.724270477890968323e-02 -1.307864021509885788e-02 -3.408082127571105957e-01 -2.780557423830032349e-02 8.874262124300003052e-02 -1.148893982172012329e-01 -5.733015015721321106e-02 1.114937663078308105e-01 9.767463803291320801e-02 1.389363687485456467e-02 -2.886084020137786865e-01 -7.086300849914550781e-02 1.308422982692718506e-01 1.211975812911987305e-01 -2.401288002729415894e-01 3.107248544692993164e-01 7.199120521545410156e-02 8.084724098443984985e-02 1.307579036802053452e-02 -1.222012266516685486e-01 2.258172072470188141e-02 1.407411098480224609e-01 -1.400856226682662964e-01 -5.575617775321006775e-02
9.957715868949890137e-02 -7.107380032539367676e-02 1.427515447139739990e-01 -3.835617005825042725e-02 3.175251781940460205e-01 -3.359639272093772888e-02 -5.515078082680702209e-02 -4.254254698753356934e-02 -2.519901692867279053e-01 -4.666554555296897888e-02 -3.148515224456787109e-01 -2.534772157669067383e-01 -1.966897696256637573e-01 2.588683925569057465e-02 1.373438090085983276e-01 -2.373041212558746338e-02 -1.798032671213150024e-01 -3.507785201072692871e-01 -5.727794766426086426e-02 7.283403724431991577e-02 2.469425499439239502e-01 -8.105362206697463989e-02 -1.865062862634658813e-01 2.949222326278686523e-01 1.297164410352706909e-01 1.397193819284439087e-01 2.045596539974212646e-01 1.772324144840240479e-01 7.016540318727493286e-02 1.236396133899688721e-01 -2.922450304031372070e-01 6.601532455533742905e-03
-7.463786751031875610e-02 -7.073614001274108887e-02 9.334078431129455566e-02 1.371132284402847290e-01 -2.053845301270484924e-02 2.482511401176452637e-01 -5.380768328905105591e-02 -2.025763690471649170e-01 1.544243991374969482e-01 -3.722499907016754150e-01 -2.211885154247283936e-01 -2.974133491516113281e-01 1.707682609558105469e-01 5.555669590830802917e-02 3.708878532052040100e-02 -2.124157547950744629e-01 4.283565282821655273e-01 -1.547516882419586182e-01 1.371898315846920013e-02 -5.808474496006965637e-02 1.604198664426803589e-01 2.439374029636383057e-01 -1.774725914001464844e-01 3.425170481204986572e-01 -7.914788275957107544e-02 -3.170884400606155396e-02 8.704267442226409912e-02 9.621580131351947784e-03 -9.944934397935867310e-02 1.392735447734594345e-02 1.326104812324047089e-02 -8.448195457458496094e-02
-4.902774095535278320e-02 -7.450771331787109375e-02 3.357360884547233582e-02 -2.073863297700881958e-01 2.176503539085388184e-01 1.122236475348472595e-01 1.019195690751075745e-01 -2.956102490425109863e-01 1.981062628328800201e-02 -7.774760574102401733e-02 1.022687926888465881e-01 1.434960514307022095e-01 -9.434636682271957397e-02 3.444297611713409424e-01 3.128401041030883789e-01 2.357825487852096558e-01 5.104674398899078369e-02 -1.566464155912399292e-01 -2.567082047462463379e-01 -1.824479103088378906e-01 3.073076009750366211e-01 3.352596163749694824e-01 -8.966977149248123169e-02 1.966063082218170166e-01 1.020052358508110046e-01 7.154414802789688110e-02 -8.523147553205490112e-02 -1.667148619890213013e-01 6.932921707630157471e-02 1.485134661197662354e-01 -1.015448421239852905e-01 6.379158794879913330e-02
-4.260951280593872070e-02 -1.071349903941154480e-02 1.320708543062210083e-01 -4.192551597952842712e-02 8.003472536802291870e-02 -1.675138175487518311e-01 2.195706218481063843e-01 1.743712127208709717e-01 2.000033855438232422e-02 -1.066637486219406128e-01 -1.332027018070220947e-01 -2.036264389753341675e-01 -2.569905519485473633e-01 2.599596679210662842e-01 -1.167385466396808624e-02 2.016428261995315552e-01 -7.828199863433837891e-02 -2.546083368360996246e-02 -1.070000827312469482e-01 7.624320685863494873e-02 1.547011584043502808e-01 2.363176047801971436e-01 -2.885886132717132568e-01 4.540591239929199219e-01 2.143233716487884521e-01 -5.883591622114181519e-02 -1.445004642009735107e-01 2.348146736621856689e-01 -2.461907863616943359e-01 9.018412232398986816e-02 -1.693348437547683716e-01 6.543258577585220337e-02
-3.287268280982971191e-01 -1.442378014326095581e-01 -8.907128870487213135e-02 -1.111968792974948883e-02 -2.093635350465774536e-01 -8.371190726757049561e-02 2.338592559099197388e-01 -2.681640386581420898e-01 3.183502703905105591e-02 1.205283403396606445e-02 -1.490305364131927490e-01 -1.835577636957168579e-01 1.464846134185791016e-01 2.871562354266643524e-02 1.914931535720825195e-01 -2.541288435459136963e-01 2.559233307838439941e-01 -4.490778222680091858e-02 -5.768709816038608551e-03 8.882895112037658691e-02 3.958383798599243164e-01 7.128371298313140869e-02 -3.580491244792938232e-01 1.096297651529312134e-01 -1.787379682064056396e-01 1.416125297546386719e-01 1.128378286957740784e-01 -3.396302834153175354e-02 4.552761092782020569e-02 2.048578560352325439e-01 -1.051824167370796204e-01 8.138575404882431030e-02
2.519710958003997803e-01 -2.970778644084930420e-01 -2.583888769149780273e-01 -3.716404139995574951e-01 1.572607010602951050e-01 6.746172159910202026e-02 -2.340770661830902100e-01 -2.611999809741973877e-01 9.466669708490371704e-02 -1.812033802270889282e-01 -2.064478099346160889e-01 -9.061498194932937622e-02 1.809555143117904663e-01 2.132876962423324585e-02 6.976899504661560059e-02 -7.879107445478439331e-02 -1.078739985823631287e-01 -2.853672504425048828e-01 -1.634856760501861572e-01 4.943155497312545776e-02 2.108250409364700317e-01 2.235702872276306152e-01 -2.411500215530395508e-01 1.114725396037101746e-01 -3.900248790159821510e-03 -3.405145928263664246e-02 -1.514846384525299072e-01 -1.179192662239074707e-01 5.971998348832130432e-02 -1.112574562430381775e-01 -1.605022326111793518e-02 -1.126425713300704956e-01
1.174805313348770142e-01 -7.480756193399429321e-02 4.958373308181762695e-02 4.542773962020874023e-02 4.685941934585571289e-01 -8.946335315704345703e-02 1.584215313196182251e-01 5.085499584674835205e-02 -1.574332714080810547e-01 -3.262760341167449951e-01 -1.782240122556686401e-01 8.920180052518844604e-02 -8.207718282938003540e-02 -1.235698256641626358e-02 8.402632176876068115e-02 -7.222615182399749756e-02 -5.859054625034332275e-02 1.194395869970321655e-01 -2.965170145034790039e-01 1.599873229861259460e-02 4.042816460132598877e-01 8.743883669376373291e-02 -5.309154465794563293e-02 3.055043816566467285e-01 -7.003737986087799072e-02 -1.107631623744964600e-01 -1.944191008806228638e-02 -2.123089432716369629e-01 -1.174403131008148193e-01 2.822684943675994873e-01 3.823625668883323669e-02 -3.016100497916340828e-03
-2.834678441286087036e-02 -1.850919723510742188e-01 -1.200896799564361572e-01 -6.074079498648643494e-02 -9.272088110446929932e-02 -4.899358749389648438e-02 -3.989087939262390137e-01 -6.354241818189620972e-02 -3.375415205955505371e-01 -1.411576569080352783e-01 -9.231624752283096313e-02 9.031010419130325317e-02 -1.557978838682174683e-01 -1.040974706411361694e-01 1.425862759351730347e-01 -3.426277339458465576e-01 1.067107766866683960e-01 -2.512144744396209717e-01 -2.872081398963928223e-01 -1.519830375909805298e-01 8.687455952167510986e-02 3.166044503450393677e-02 -1.922910362482070923e-01 2.526736855506896973e-01 4.606702923774719238e-02 1.961902230978012085e-01 5.325168743729591370e-02 -3.499966114759445190e-02 -1.683398187160491943e-01 5.824246630072593689e-02 -2.018202990293502808e-01 -2.066473662853240967e-01
1.811400800943374634e-01 -3.180919215083122253e-02 3.799967840313911438e-02 3.032791614532470703e-01 1.300498396158218384e-01 4.042724370956420898e-01 1.211903244256973267e-01 -3.045971393585205078e-01 3.829425573348999023e-02 -8.507693558931350708e-02 -2.300619035959243774e-01 -3.217598795890808105e-02 -1.117670014500617981e-01 1.015889197587966919e-01 6.834847480058670044e-02 6.949423998594284058e-02 9.156978875398635864e-02 -1.181175187230110168e-02 -3.819804489612579346e-01 -5.122580379247665405e-02 1.140929237008094788e-01 1.140222027897834778e-01 -1.318068653345108032e-01 4.152945280075073242e-01 -2.213750407099723816e-02 -6.898982822895050049e-02 -2.234126925468444824e-01 1.572387665510177612e-01 2.221276797354221344e-02 5.688993632793426514e-02 -2.729954011738300323e-02 -1.807660907506942749e-01
3.270473778247833252e-01 -2.165406346321105957e-01 7.660175859928131104e-02 1.290546059608459473e-01 1.335855722427368164e-01 -1.389164105057716370e-02 1.801108196377754211e-02 -2.252814322710037231e-01 1.211204081773757935e-01 -8.152762800455093384e-02 -2.079184651374816895e-01 -1.162481531500816345e-01 -6.393240764737129211e-04 1.354414522647857666e-01 2.293019443750381470e-01 -3.051307797431945801e-01 2.539667785167694092e-01 -2.934468910098075867e-02 -1.077793687582015991e-01 1.008838117122650146e-01 2.318002730607986450e-01 3.044460713863372803e-01 -4.756318032741546631e-02 -8.911357074975967407e-02 1.979298144578933716e-01 2.192135006189346313e-01 -7.910328358411788940e-02 1.814994663000106812e-01 -2.391142845153808594e-01 2.583650648593902588e-01 3.228245303034782410e-02 -1.313262730836868286e-01
1.105362474918365479e-01 -1.486379653215408325e-01 -1.195223033428192139e-01 -1.765612810850143433e-01 -3.084005415439605713e-02 -3.224123716354370117e-01 1.229529827833175659e-01 -1.252864003181457520e-01 -1.493956893682479858e-02 4.702713340520858765e-02 -1.881004571914672852e-01 1.765260659158229828e-02 7.890810817480087280e-02 -2.741378499194979668e-03 -5.389855802059173584e-02 -1.250655800104141235e-01 2.304947525262832642e-01 -3.803862333297729492e-01 -2.348627746105194092e-01 -2.620205283164978027e-01 1.518246680498123169e-01 3.338040709495544434e-01 -4.314777553081512451e-01 7.963222265243530273e-02 3.576868772506713867e-02 2.940005250275135040e-02 -2.332665920257568359e-01 9.772650897502899170e-02 5.394090339541435242e-02 5.980206653475761414e-02 -1.946854032576084137e-02 2.473687753081321716e-03
1.296300590038299561e-01 2.908262796700000763e-02 1.777310967445373535e-01 2.347690910100936890e-01 4.118120670318603516e-02 -3.322621062397956848e-02 -2.570211887359619141e-03 -1.006981879472732544e-01 -1.652416884899139404e-01 -2.304249405860900879e-01 -6.807446479797363281e-02 -1.513797491788864136e-01 9.557976573705673218e-02 1.773905307054519653e-01 3.340068757534027100e-01 1.407798230648040771e-01 7.351422309875488281e-02 -2.802627533674240112e-02 -4.913838207721710205e-01 -1.094949841499328613e-01 1.337378174066543579e-01 2.764914035797119141e-01 -3.669299483299255371e-01 1.226921752095222473e-02 2.004349976778030396e-01 -1.009034924209117889e-02 -2.215793728828430176e-01 4.989447817206382751e-02 6.481715291738510132e-02 -2.317363768815994263e-02 -2.113938145339488983e-02 1.302276998758316040e-01
-1.327504497021436691e-02 -3.024859428405761719e-01 -1.460183970630168915e-02 -1.859439313411712646e-01 1.525153815746307373e-01 -8.796174079179763794e-03 -1.225560456514358521e-01 -1.652330756187438965e-01 1.558661926537752151e-02 -2.710896134376525879e-01 7.128493487834930420e-02 -9.597256779670715332e-02 -2.602360248565673828e-01 -4.397791624069213867e-02 1.912095397710800171e-01 -5.991736426949501038e-02 6.199845299124717712e-02 -2.191126048564910889e-01 -3.069535791873931885e-01 -1.322088986635208130e-01 2.090199589729309082e-01 4.891232848167419434e-01 -1.589020043611526489e-01 -1.527948826551437378e-01 -1.224605515599250793e-01 2.757611572742462158e-01 -1.101820729672908783e-02 -6.929644383490085602e-03 -1.487416774034500122e-02 9.259132295846939087e-02 -1.181013882160186768e-01 3.179783374071121216e-02
8.377878926694393158e-03 -2.291899025440216064e-01 -3.314757719635963440e-02 -5.455069243907928467e-02 3.645940124988555908e-02 1.461417675018310547e-01 1.662822365760803223e-01 -2.903659045696258545e-01 -1.780623197555541992e-01 -2.400030791759490967e-01 8.702415227890014648e-02 -3.633356466889381409e-02 -1.412063837051391602e-01 9.399494156241416931e-03 5.728288739919662476e-02 -4.966811835765838623e-02 -1.222474724054336548e-01 -6.914066523313522339e-02 -1.982038170099258423e-01 2.008966654539108276e-01 1.237187385559082031e-01 -2.682789973914623260e-02 -4.640084505081176758e-01 2.395168393850326538e-01 -7.651953399181365967e-02 -1.301509421318769455e-02 7.080002874135971069e-02 -2.670235931873321533e-01 -3.074206113815307617e-01 2.070735692977905273e-01 1.876016259193420410e-01 -2.042401283979415894e-01
-3.588854148983955383e-02 -3.930631577968597412e-01 -1.737395767122507095e-03 1.386790573596954346e-01 9.851891547441482544e-02 -8.284938335418701172e-02 -1.420607604086399078e-02 -3.090105652809143066e-01 -1.712540239095687866e-01 -2.013444006443023682e-01 -1.996094584465026855e-01 7.711147516965866089e-02 1.775645911693572998e-01 3.931820392608642578e-02 -5.014391243457794189e-02 -2.084882557392120361e-02 6.102248653769493103e-02 -2.104476392269134521e-01 -9.726519696414470673e-03 1.259292215108871460e-01 -1.324862092733383179e-01 7.068570703268051147e-02 -3.006083071231842041e-01 1.488870531320571899e-01 7.472465932369232178e-02 2.501170635223388672e-01 1.193532720208168030e-01 1.459513753652572632e-01 -2.453229725360870361e-01 3.617321252822875977e-01 -2.057869732379913330e-01 -1.578599810600280762e-01
1.015551295131444931e-02 4.022933077067136765e-03 7.916595786809921265e-02 1.605802327394485474e-01 1.128127574920654297e-01 1.787253022193908691e-01 1.145345419645309448e-01 -2.456931769847869873e-01 -1.763688027858734131e-01 -1.881112903356552124e-01 -1.667942851781845093e-01 -1.267597079277038574e-01 1.059625446796417236e-01 3.190204128623008728e-02 2.505276203155517578e-01 -9.659655392169952393e-02 5.468909069895744324e-02 5.852804519236087799e-03 -3.653274476528167725e-01 -2.454115264117717743e-02 9.274802356958389282e-02 6.886438280344009399e-02 -1.620603054761886597e-01 4.768275022506713867e-01 -1.065811067819595337e-01 -2.816284596920013428e-01 -3.110886514186859131e-01 1.384527683258056641e-01 -3.246939927339553833e-02 -3.354335669428110123e-03 8.367421105504035950e-03 -2.076888233423233032e-01
-8.284371346235275269e-02 -4.413925483822822571e-02 -6.492003053426742554e-02 -1.212917938828468323e-01 5.245985090732574463e-02 -3.322876244783401489e-02 1.729625314474105835e-01 4.512444511055946350e-02 7.796495407819747925e-02 -1.711911112070083618e-01 -3.430310785770416260e-01 -7.993145287036895752e-02 1.094727814197540283e-01 2.482016831636428833e-01 1.726455986499786377e-01 1.457999739795923233e-02 1.102744368836283684e-03 1.290574669837951660e-01 7.295237481594085693e-02 1.167492941021919250e-01 2.930982112884521484e-01 -7.894864678382873535e-02 -1.626295894384384155e-01 3.008528947830200195e-01 2.481851577758789062e-01 1.767132580280303955e-01 3.702615946531295776e-02 -3.349862992763519287e-01 -2.162312418222427368e-01 1.138523221015930176e-01 -3.615605831146240234e-01 1.784318685531616211e-01
-1.504150778055191040e-01 -9.318055212497711182e-02 8.342581242322921753e-02 2.957724966108798981e-02 1.301138848066329956e-01 1.235602237284183502e-02 -1.043538600206375122e-01 -1.117204949259757996e-01 -7.018730789422988892e-02 -2.221096903085708618e-01 -2.321885526180267334e-02 -1.266480833292007446e-01 1.126451939344406128e-01 -2.888143062591552734e-01 3.216597139835357666e-01 -4.189576506614685059e-01 -8.842591941356658936e-02 1.159569248557090759e-02 -2.668106257915496826e-01 -4.776676371693611145e-02 7.661867141723632812e-02 4.243071749806404114e-02 -2.975216805934906006e-01 2.738894522190093994e-01 -4.871996864676475525e-02 2.742633819580078125e-01 8.262044191360473633e-02 2.675426751375198364e-02 -1.261836141347885132e-01 2.285969853401184082e-01 -2.393458038568496704e-01 -1.060367971658706665e-01
-2.664947137236595154e-02 -2.629610598087310791e-01 -2.073841691017150879e-01 1.108701154589653015e-01 2.129538506269454956e-01 9.598141908645629883e-02 6.484539248049259186e-03 -9.719169139862060547e-02 -6.310459226369857788e-02 -1.812754422426223755e-01 -2.705080807209014893e-01 -5.785544216632843018e-02 -1.006119027733802795e-01 1.890496909618377686e-01 3.681328296661376953e-01 3.004471361637115479e-01 2.233372926712036133e-01 -4.327689763158559799e-03 -4.359376728534698486e-01 1.968266628682613373e-02 9.328853338956832886e-02 7.178973406553268433e-02 -3.529326617717742920e-02 1.726522147655487061e-01 -1.058661658316850662e-02 2.202752679586410522e-01 -1.216084361076354980e-01 -1.006950885057449341e-01 -2.380113899707794189e-01 8.736102283000946045e-02 -3.711597621440887451e-02 3.625543415546417236e-02
5.106455087661743164e-02 2.274900823831558228e-01 -1.747850030660629272e-01 6.999019067734479904e-03 -1.478509902954101562e-01 1.305179446935653687e-01 2.389955334365367889e-02 8.048379421234130859e-02 -9.363994747400283813e-02 -7.661399990320205688e-02 -3.167697787284851074e-01 -4.344571754336357117e-02 -6.379082053899765015e-02 -4.751761630177497864e-02 2.597425282001495361e-01 -1.501697674393653870e-02 1.375079303979873657e-01 -7.397456467151641846e-02 -2.114818245172500610e-01 -9.171858429908752441e-03 1.657793074846267700e-01 1.859278045594692230e-02 -2.748459577560424805e-01 4.839473664760589600e-01 2.615576609969139099e-02 1.203546673059463501e-01 3.329648971557617188e-01 -1.889734566211700439e-01 2.230619266629219055e-02 7.823546230792999268e-02 -1.444180160760879517e-01 2.867516279220581055e-01
1.122604589909315109e-02 7.964387536048889160e-02 -1.160330176353454590e-01 1.325955092906951904e-01 -1.897024214267730713e-01 8.567105978727340698e-02 -3.507364913821220398e-02 4.160690680146217346e-02 9.891763329505920410e-04 -3.082393407821655273e-01 -1.386505812406539917e-01 -8.378474414348602295e-02 1.200957447290420532e-01 1.149428337812423706e-01 3.975918591022491455e-01 7.824547588825225830e-03 8.325567841529846191e-02 -1.995362937450408936e-01 1.025235354900360107e-01 1.490673422813415527e-01 2.878676950931549072e-01 1.628974378108978271e-01 -9.960387833416461945e-03 4.053763449192047119e-01 3.298177421092987061e-01 1.477671116590499878e-01 2.115736901760101318e-01 -8.235508948564529419e-02 3.491448238492012024e-02 1.191431283950805664e-01 -2.321062535047531128e-01 6.638582050800323486e-02
-2.655828297138214111e-01 2.204812131822109222e-02 5.658939853310585022e-02 -1.443024724721908569e-01 -2.359895035624504089e-03 -1.021040603518486023e-01 8.448085747659206390e-03 -1.166302636265754700e-01 -1.895526498556137085e-01 -2.064443528652191162e-01 -6.429492682218551636e-02 9.917756170034408569e-02 6.904322654008865356e-02 7.382707297801971436e-02 8.891173452138900757e-02 -2.818453609943389893e-01 -2.854165434837341309e-01 -2.079847753047943115e-01 -1.276038736104965210e-01 1.137605309486389160e-02 1.729789073579013348e-03 3.120403587818145752e-01 -3.828483521938323975e-01 3.117368519306182861e-01 1.241047978401184082e-01 4.179252684116363525e-01 -4.125372692942619324e-02 -3.191242367029190063e-02 9.229275584220886230e-02 7.719378918409347534e-02 3.074914775788784027e-02 1.751505956053733826e-02
-3.696867823600769043e-02 -1.400063037872314453e-01 1.147974580526351929e-01 -3.028362058103084564e-02 1.062504947185516357e-01 -1.799323260784149170e-01 -2.330550104379653931e-01 -3.311747610569000244e-01 -2.404505014419555664e-01 -4.582307487726211548e-02 -1.479224264621734619e-01 4.806706309318542480e-02 9.210495278239250183e-03 -1.807490736246109009e-01 8.739703334867954254e-03 -1.832870990037918091e-01 -7.074219733476638794e-02 -9.851790219545364380e-02 -3.641341328620910645e-01 -2.746202349662780762e-01 1.305284202098846436e-01 4.377081990242004395e-02 -1.398117244243621826e-01 2.175282686948776245e-01 4.686034098267555237e-02 3.557766973972320557e-01 1.385586243122816086e-02 8.337301760911941528e-02 -4.446645081043243408e-02 1.870561987161636353e-01 -2.333484143018722534e-01 2.662183940410614014e-01
-1.714146323502063751e-02 -1.162625402212142944e-01 1.169142201542854309e-01 -3.857335075736045837e-02 1.827727705240249634e-01 -1.748135238885879517e-01 -2.251069992780685425e-01 -3.513463586568832397e-02 -3.420653566718101501e-02 1.716292947530746460e-01 -4.545931145548820496e-02 -1.096914038062095642e-01 5.032101646065711975e-02 -1.678729802370071411e-01 -9.963383525609970093e-02 -1.048774048686027527e-01 1.501095592975616455e-01 -6.549280881881713867e-02 -1.010613515973091125e-01 4.596292600035667419e-02 5.597099065780639648e-01 1.957653760910034180e-01 -2.245752811431884766e-01 1.239993944764137268e-01 2.050297707319259644e-01 3.881078660488128662e-01 -1.070378422737121582e-01 -1.384658664464950562e-01 -1.275105476379394531e-01 2.378206998109817505e-01 -6.358228623867034912e-02 4.562253877520561218e-02
1.248803734779357910e-01 -9.741400927305221558e-02 3.995533287525177002e-02 1.506832093000411987e-01 1.103103682398796082e-01 1.166196092963218689e-01 -7.741186022758483887e-02 -1.457491815090179443e-01 -1.095070317387580872e-01 -2.539322972297668457e-01 1.461007744073867798e-01 -8.009616285562515259e-02 3.145897015929222107e-02 -3.939611464738845825e-02 1.058672294020652771e-01 1.892141252756118774e-01 -7.401210721582174301e-03 -5.826835706830024719e-02 -3.574039340019226074e-01 1.093821823596954346e-01 1.288802176713943481e-01 1.174096241593360901e-01 -4.805313348770141602e-01 2.960968911647796631e-01 -1.418100148439407349e-01 -8.113913238048553467e-02 3.741799294948577881e-01 -1.013835594058036804e-01 1.550571471452713013e-01 2.168647199869155884e-01 5.517171323299407959e-02 -2.435439079999923706e-02
1.671246602199971676e-03 -3.224566578865051270e-01 -1.418178826570510864e-01 9.833775460720062256e-02 9.782361984252929688e-02 1.708622276782989502e-01 4.223498329520225525e-02 -1.746587753295898438e-01 -1.507256031036376953e-01 -2.117484211921691895e-01 1.924177259206771851e-02 1.348423808813095093e-01 -5.243308469653129578e-02 2.510973215103149414e-01 8.493449422530829906e-04 2.135423123836517334e-01 -6.669222563505172729e-02 -1.770757883787155151e-02 -2.621543705463409424e-01 1.432228386402130127e-01 3.779554367065429688e-01 1.378287523984909058e-01 9.513357281684875488e-02 4.041402935981750488e-01 -1.782776974141597748e-02 6.238975096493959427e-03 -6.723295897245407104e-02 -1.648517698049545288e-01 -1.747089922428131104e-01 4.384123906493186951e-02 -2.596285641193389893e-01 -1.937614530324935913e-01
-2.056892365217208862e-01 -3.007981479167938232e-01 2.350050061941146851e-01 1.546145379543304443e-01 2.114331275224685669e-01 -1.694067614153027534e-03 -1.213564444333314896e-02 -1.700026392936706543e-01 -2.102086842060089111e-01 -1.718620210886001587e-01 -5.413740407675504684e-03 -1.077115610241889954e-01 1.587188541889190674e-01 -1.015164628624916077e-01 2.036814987659454346e-01 -2.832083404064178467e-01 5.960103496909141541e-02 -2.884051501750946045e-01 -1.981420516967773438e-01 -9.554323740303516388e-03 4.521276429295539856e-02 -9.886203333735466003e-03 -2.845990657806396484e-01 3.650062680244445801e-01 1.353245824575424194e-01 1.516933292150497437e-01 -4.966939613223075867e-02 3.973610699176788330e-02 6.291685253381729126e-02 1.900890171527862549e-01 -8.050468564033508301e-02 -1.933551579713821411e-01
6.053883582353591919e-02 -1.207161173224449158e-01 4.683648422360420227e-02 1.401542965322732925e-02 2.158903330564498901e-01 9.430249035358428955e-02 3.431883826851844788e-02 -2.438872307538986206e-01 -2.149436920881271362e-01 -3.119236826896667480e-01 9.573791176080703735e-03 2.734452253207564354e-03 1.803453862667083740e-01 -9.653063118457794189e-02 9.483467787504196167e-02 1.132442206144332886e-01 -1.375042460858821869e-02 4.123955592513084412e-02 -3.137433230876922607e-01 2.543900609016418457e-01 1.144317984580993652e-01 1.778436750173568726e-01 -3.088192939758300781e-01 2.797468900680541992e-01 -1.080512627959251404e-01 1.813948452472686768e-01 -7.969915866851806641e-02 1.210796386003494263e-01 -2.413921952247619629e-01 1.674926280975341797e-01 3.000681698322296143e-01 -1.749557405710220337e-01
3.744019893929362297e-03 -2.585772275924682617e-01 -5.844835937023162842e-02 9.329815953969955444e-02 5.845628678798675537e-02 1.267377287149429321e-01 1.741093546152114868e-01 -6.553070247173309326e-02 -1.236154213547706604e-01 -2.938063144683837891e-01 -6.043037027120590210e-02 -1.903394013643264771e-01 -1.446539461612701416e-01 8.759371936321258545e-02 2.247327864170074463e-01 1.941607296466827393e-01 1.071619987487792969e-01 -2.262730617076158524e-03 -3.563640713691711426e-01 2.948593199253082275e-01 1.984749883413314819e-01 1.514181643724441528e-01 -3.978836163878440857e-02 3.779395520687103271e-01 7.727851718664169312e-02 7.363354414701461792e-02 -1.454484313726425171e-01 1.235367804765701294e-01 -3.478960394859313965e-01 8.672630786895751953e-02 3.937012050300836563e-03 9.181748144328594208e-03
-1.085874512791633606e-01 -1.718281209468841553e-01 -2.937872707843780518e-02 -2.793592214584350586e-01 -1.254118233919143677e-01 -2.759052999317646027e-02 3.435188904404640198e-02 -2.383539974689483643e-01 -1.442323625087738037e-01 -6.065627932548522949e-02 4.793764650821685791e-02 1.781948283314704895e-02 -9.096531569957733154e-02 2.780935354530811310e-02 8.495372533798217773e-02 -2.655773609876632690e-02 1.820142716169357300e-01 1.146869957447052002e-01 -8.968912810087203979e-02 1.577806770801544189e-01 1.886508017778396606e-01 4.753842949867248535e-01 -4.238715767860412598e-02 1.014027297496795654e-01 2.025901079177856445e-01 -1.139397472143173218e-01 2.202592939138412476e-01 -2.369142770767211914e-01 -1.314574927091598511e-01 4.661637246608734131e-01 -1.173201128840446472e-01 3.644046187400817871e-02
1.502179503440856934e-01 -2.070580422878265381e-01 -1.284914463758468628e-01 -1.293377429246902466e-01 -2.657859325408935547e-01 1.007004734128713608e-02 4.140426218509674072e-02 3.338940069079399109e-02 -9.549592435359954834e-02 -1.748454719781875610e-01 1.471987552940845490e-02 -3.339104354381561279e-01 1.451226770877838135e-01 -2.975251674652099609e-01 9.968616068363189697e-02 -1.562641710042953491e-01 1.121358796954154968e-01 5.584988743066787720e-02 -5.021451413631439209e-02 1.206710562109947205e-01 2.465013116598129272e-01 1.857171058654785156e-01 -3.528696596622467041e-01 1.482448577880859375e-01 2.500267513096332550e-02 -1.127657294273376465e-01 -1.742810010910034180e-01 -3.579937666654586792e-02 -3.501652777194976807e-01 2.971653938293457031e-01 1.859711110591888428e-02 -4.025089740753173828e-02
-1.210090517997741699e-01 1.294080168008804321e-01 8.795466274023056030e-02 -1.520181167870759964e-02 6.882674247026443481e-02 1.274088472127914429e-01 3.275687107816338539e-03 -3.539741635322570801e-01 -8.896069973707199097e-02 -2.113329172134399414e-01 -1.893890053033828735e-01 7.297015190124511719e-02 2.607533708214759827e-02 -2.803959250450134277e-01 -1.515723317861557007e-01 -4.761584848165512085e-02 3.642606437206268311e-01 -3.638321459293365479e-01 5.134905688464641571e-03 -6.468384712934494019e-02 2.549937069416046143e-01 2.283746302127838135e-01 -2.270490378141403198e-01 1.808757707476615906e-02 1.254988927394151688e-02 -4.535995796322822571e-02 -1.086256206035614014e-01 -8.151536434888839722e-02 -1.133574470877647400e-01 2.344502806663513184e-01 -2.663060128688812256e-01 1.353989392518997192e-01
3.735228255391120911e-02 -1.428740918636322021e-01 -1.973145455121994019e-01 1.159989610314369202e-01 3.426990211009979248e-01 5.104625970125198364e-02 1.265152692794799805e-01 -4.204185009002685547e-01 -1.878897100687026978e-01 -5.719001218676567078e-02 -7.575308531522750854e-02 1.137969568371772766e-01 9.738947264850139618e-04 2.834100089967250824e-02 -4.558009654283523560e-02 -6.929313391447067261e-02 -7.945891469717025757e-02 -1.267417967319488525e-01 -1.844454854726791382e-01 3.221835196018218994e-01 2.777241468429565430e-01 1.934482716023921967e-02 -2.089605480432510376e-01 2.690774202346801758e-01 4.309935867786407471e-02 1.804987192153930664e-01 -7.381012290716171265e-02 1.260349601507186890e-01 -3.059177994728088379e-01 1.511507779359817505e-01 1.321606040000915527e-01 6.790921837091445923e-02
1.581637710332870483e-01 -3.231725469231605530e-02 -6.045725196599960327e-02 -7.205092161893844604e-02 -7.919885963201522827e-02 1.633073687553405762e-01 -1.388543397188186646e-01 -2.454239875078201294e-01 -1.367606818675994873e-01 -2.304628342390060425e-01 -1.120096519589424133e-01 1.657441258430480957e-01 5.036571249365806580e-02 4.371449351310729980e-02 1.329487264156341553e-01 -3.420105278491973877e-01 -9.308528155088424683e-02 2.168063633143901825e-02 -1.580595821142196655e-01 -2.855361439287662506e-02 3.426887392997741699e-01 5.442944169044494629e-01 -2.766845747828483582e-02 9.020962566137313843e-02 -1.761479824781417847e-01 -1.186880990862846375e-01 1.492514461278915405e-01 1.050789877772331238e-01 -4.660514742136001587e-02 1.742340028285980225e-01 1.348790228366851807e-01 1.225856244564056396e-01
8.659650385379791260e-02 1.001419425010681152e-01 9.388919174671173096e-02 2.241171449422836304e-01 1.082194270566105843e-03 1.464580893516540527e-01 9.228627383708953857e-02 -1.138338893651962280e-01 3.245944390073418617e-03 -2.501989901065826416e-01 -1.688961684703826904e-01 -1.127478033304214478e-01 -5.062217265367507935e-02 2.833010628819465637e-02 1.371292173862457275e-01 2.337574362754821777e-01 1.829189658164978027e-01 1.138129979372024536e-01 -9.264290332794189453e-03 -4.402745515108108521e-02 4.103968739509582520e-01 2.929782867431640625e-01 -1.657326221466064453e-01 4.118979871273040771e-01 3.988620359450578690e-03 1.530587822198867798e-01 -2.492944449186325073e-01 -1.739523857831954956e-01 -1.130010932683944702e-01 -2.512658536434173584e-01 9.029808640480041504e-02 1.043759193271398544e-02
-6.357046077027916908e-04 -9.879708290100097656e-03 2.216236889362335205e-01 -3.393394947052001953e-01 1.060438305139541626e-01 1.743420064449310303e-01 -1.103146467357873917e-02 -1.067418456077575684e-01 -2.264048010110855103e-01 -2.600450515747070312e-01 -2.234943211078643799e-01 2.408869117498397827e-01 -2.680910527706146240e-01 2.121855020523071289e-01 8.626838773488998413e-02 2.657167613506317139e-01 6.783666461706161499e-02 -1.941058970987796783e-02 -8.493115007877349854e-02 1.347526311874389648e-01 2.468349635601043701e-01 1.277496814727783203e-01 -1.312793046236038208e-01 3.854171931743621826e-01 -5.964685976505279541e-02 5.645602941513061523e-02 -3.416351601481437683e-02 -1.597862839698791504e-01 -1.882805116474628448e-02 1.577116549015045166e-01 -1.399826109409332275e-01 -9.503227472305297852e-02
2.121388539671897888e-02 -3.731515631079673767e-02 1.943866163492202759e-01 1.749088615179061890e-01 1.350329518318176270e-01 -1.449324637651443481e-01 9.609937667846679688e-02 -1.677702814340591431e-01 1.639986336231231689e-01 -1.565090566873550415e-01 -9.338374435901641846e-02 -1.090375110507011414e-01 1.733628809452056885e-01 -1.426063776016235352e-01 4.793767333030700684e-01 1.223052814602851868e-01 1.709531247615814209e-01 5.458517372608184814e-02 -9.216294437646865845e-02 -2.586945891380310059e-01 3.098871707916259766e-01 2.147915810346603394e-01 -9.590545296669006348e-02 3.170406222343444824e-01 1.343133300542831421e-01 2.165476419031620026e-02 -2.250044643878936768e-01 -1.146919280290603638e-01 7.477332651615142822e-02 8.976256102323532104e-02 -2.238283492624759674e-02 1.733949631452560425e-01
-1.968611925840377808e-01 -3.773099482059478760e-01 1.013072729110717773e-01 5.916529800742864609e-03 -1.980651170015335083e-01 -7.878922857344150543e-03 -1.466684341430664062e-01 -9.345622360706329346e-02 6.835211813449859619e-02 -1.433802545070648193e-01 -8.995106816291809082e-02 -1.217817962169647217e-01 5.262638255953788757e-02 2.557033002376556396e-01 2.182799130678176880e-01 -6.812524795532226562e-02 -9.467622637748718262e-02 8.638320118188858032e-02 -7.942152768373489380e-02 5.515398085117340088e-02 2.428250908851623535e-01 2.824802398681640625e-01 -1.688480377197265625e-01 1.421450227499008179e-01 9.688384085893630981e-02 4.771459475159645081e-02 1.668748706579208374e-01 -2.448582276701927185e-02 -3.326911032199859619e-01 1.518989354372024536e-01 -1.372975558042526245e-01 4.055710136890411377e-01
1.512539014220237732e-02 -2.670201100409030914e-02 -8.425593376159667969e-03 2.838762402534484863e-01 2.863434851169586182e-01 -9.828083217144012451e-02 6.376612186431884766e-02 -2.822595462203025818e-02 -7.084220647811889648e-02 -1.879365444183349609e-01 -5.250419303774833679e-02 -5.721069127321243286e-02 -3.006205260753631592e-01 -3.680939227342605591e-02 2.424922585487365723e-01 -2.835607901215553284e-02 -4.904113709926605225e-03 1.528308689594268799e-01 -4.740399420261383057e-01 1.810678094625473022e-02 2.981696426868438721e-01 2.533841729164123535e-01 -2.754058837890625000e-01 2.842622101306915283e-01 -8.878856897354125977e-02 -1.930935867130756378e-02 -1.257567405700683594e-01 -4.392324760556221008e-02 -8.744051307439804077e-02 8.182750642299652100e-02 1.087055951356887817e-01 1.176451146602630615e-01
4.364249482750892639e-02 4.773402959108352661e-02 3.622845932841300964e-02 1.982070952653884888e-01 -1.588630080223083496e-01 -5.219837278127670288e-02 -1.250546425580978394e-01 -3.633933365345001221e-01 1.201012451201677322e-02 -1.904329955577850342e-01 -1.834586560726165771e-01 -2.504240572452545166e-01 -1.102442592382431030e-01 2.070660889148712158e-01 1.015726774930953979e-01 -6.489263474941253662e-02 8.405080065131187439e-03 1.281515881419181824e-02 -4.206458926200866699e-01 -8.389665931463241577e-02 8.695393800735473633e-02 1.123973205685615540e-01 -2.338992059230804443e-01 3.824551999568939209e-01 -1.345337182283401489e-01 -9.030609577894210815e-02 4.317136108875274658e-02 6.731325387954711914e-02 1.040188819169998169e-01 2.659131288528442383e-01 7.643333822488784790e-02 -2.276262342929840088e-01
1.213093623518943787e-01 7.408051192760467529e-02 3.242662921547889709e-02 1.004577055573463440e-01 -1.231410950422286987e-01 1.083556264638900757e-01 6.760238111019134521e-02 -4.430127143859863281e-01 -7.565948367118835449e-02 -9.835962206125259399e-02 -2.040795981884002686e-01 -8.130776137113571167e-02 -2.102497369050979614e-01 1.217196881771087646e-01 2.890301644802093506e-01 -5.216388963162899017e-03 1.047924086451530457e-01 1.986205726861953735e-01 -3.446387648582458496e-01 -3.189681172370910645e-01 6.020047888159751892e-02 2.832238678820431232e-04 -1.379083544015884399e-01 3.129415810108184814e-01 -1.027450039982795715e-01 1.723196953535079956e-01 3.247717022895812988e-02 -1.896232813596725464e-01 -7.972178608179092407e-02 1.272451281547546387e-01 1.813987386412918568e-03 -2.081757038831710815e-01
1.269774585962295532e-01 -2.648937702178955078e-01 -9.166679531335830688e-02 -6.776896119117736816e-02 -1.144389733672142029e-01 -5.962938070297241211e-02 -4.493091255426406860e-02 -4.524916410446166992e-02 -1.371712386608123779e-01 -2.847789824008941650e-01 -2.505603134632110596e-01 1.043595001101493835e-02 -9.467405825853347778e-02 2.045615464448928833e-01 -2.592264413833618164e-01 -1.217700913548469543e-02 1.636561006307601929e-02 -3.794850409030914307e-01 -6.687048077583312988e-02 -1.366676092147827148e-01 1.456784158945083618e-01 1.661684364080429077e-01 -1.894441843032836914e-01 1.605832725763320923e-01 1.672717034816741943e-01 -4.649819806218147278e-02 -1.424746960401535034e-01 2.934854328632354736e-01 1.620099395513534546e-01 2.384361922740936279e-01 -3.184519708156585693e-01 3.554454306140542030e-03
8.931092917919158936e-02 6.295389682054519653e-02 -1.020139157772064209e-01 9.599763900041580200e-02 7.125762104988098145e-02 -1.715881936252117157e-02 4.892858862876892090e-02 1.636714488267898560e-01 -4.069397747516632080e-01 -2.002574354410171509e-01 -4.347024485468864441e-02 -2.533894032239913940e-03 -1.078362911939620972e-01 1.237373948097229004e-01 6.314139813184738159e-02 -1.451468914747238159e-01 1.545251011848449707e-01 -1.235529780387878418e-01 -2.000544518232345581e-01 -1.270511895418167114e-01 1.040208339691162109e-01 2.583735883235931396e-01 -2.016498595476150513e-01 1.666303873062133789e-01 -1.180174667388200760e-02 3.496677875518798828e-01 -3.102689087390899658e-01 -1.691345870494842529e-01 -2.067147046327590942e-01 1.689649820327758789e-01 -2.614484429359436035e-01 -2.146208733320236206e-01
7.978799194097518921e-02 -3.188742101192474365e-01 5.586894974112510681e-02 2.256940677762031555e-02 -2.201801165938377380e-02 9.614060074090957642e-02 8.077798038721084595e-02 -3.728662803769111633e-02 -1.672732681035995483e-01 -4.703231900930404663e-02 -9.522496163845062256e-02 -7.037030160427093506e-02 5.861268565058708191e-02 -1.839729249477386475e-01 3.668986558914184570e-01 -1.960122883319854736e-01 2.515967935323715210e-02 2.641565501689910889e-01 3.772129863500595093e-02 1.843556761741638184e-02 2.522391378879547119e-01 4.061423540115356445e-01 -1.646598279476165771e-01 3.556838631629943848e-01 -9.969227761030197144e-02 1.381839625537395477e-02 1.472476571798324585e-01 -4.229443892836570740e-02 6.213425472378730774e-02 2.531248629093170166e-01 -9.668540954589843750e-02 -2.255978286266326904e-01
6.768111139535903931e-02 2.244553565979003906e-01 2.507382035255432129e-01 -1.152538415044546127e-02 3.237093240022659302e-02 1.410019844770431519e-01 -2.589559368789196014e-02 -2.016214579343795776e-01 -1.441752258688211441e-02 -1.887529939413070679e-01 -5.133273825049400330e-02 -5.128143727779388428e-02 -1.134746149182319641e-02 3.427479267120361328e-01 1.130048707127571106e-01 1.441295295953750610e-01 7.399116456508636475e-02 2.195550650358200073e-01 1.601524464786052704e-02 -6.426507141441106796e-03 2.217255681753158569e-01 1.237069964408874512e-01 -4.117337465286254883e-01 3.824603855609893799e-01 4.272683709859848022e-02 3.281416743993759155e-02 -1.648643612861633301e-01 -1.009184569120407104e-01 5.074497684836387634e-02 2.327345013618469238e-01 -1.394745409488677979e-01 2.771870493888854980e-01
2.299677953124046326e-02 -1.386966742575168610e-02 1.391201019287109375e-01 1.258860230445861816e-01 -1.030385643243789673e-01 -1.074366271495819092e-01 1.424043178558349609e-01 -1.584086418151855469e-01 -3.963662087917327881e-01 -9.788034856319427490e-02 -1.194207370281219482e-01 -2.643252611160278320e-01 7.411196082830429077e-02 -8.823012933135032654e-03 2.272596359252929688e-01 4.867215175181627274e-03 9.338118834421038628e-04 6.828609108924865723e-02 -4.597293734550476074e-01 2.483835369348526001e-01 6.363745778799057007e-02 2.827347815036773682e-01 -3.450675681233406067e-02 1.012777760624885559e-01 -2.113717645406723022e-01 3.379181623458862305e-01 5.684390291571617126e-02 -1.897747963666915894e-01 -9.818229824304580688e-02 6.110911816358566284e-02 -1.425887551158666611e-02 6.043571233749389648e-02
-2.844549156725406647e-02 -1.476680487394332886e-01 9.071447700262069702e-02 -5.995193868875503540e-02 3.618522584438323975e-01 1.439984291791915894e-01 1.093132123351097107e-01 -2.897039353847503662e-01 2.722787484526634216e-02 -1.382986754179000854e-01 2.659139782190322876e-02 1.124416291713714600e-01 -1.448065489530563354e-01 2.822700440883636475e-01 1.792528182268142700e-01 3.129757046699523926e-01 -1.054724901914596558e-01 -1.935607753694057465e-02 -2.223351597785949707e-01 -2.631407231092453003e-02 3.578971922397613525e-01 3.267720341682434082e-01 -7.043465506285429001e-03 3.466897606849670410e-01 5.644577741622924805e-02 2.287232875823974609e-02 -6.898291409015655518e-02 -4.538510739803314209e-02 -5.013588815927505493e-02 5.754668265581130981e-02 -1.332494765520095825e-01 -5.671153962612152100e-02
2.135925590991973877e-01 -3.423197567462921143e-01 5.732387676835060120e-02 -2.962346673011779785e-01 -8.665612898766994476e-03 3.093817643821239471e-02 2.527905106544494629e-01 -2.022764086723327637e-01 1.480965465307235718e-01 3.808426856994628906e-02 -2.207451313734054565e-01 2.414262481033802032e-02 6.904861330986022949e-02 -1.510129421949386597e-01 8.405845612287521362e-02 -1.456798017024993896e-01 -9.335177391767501831e-02 -2.295598685741424561e-01 -1.655774712562561035e-01 -8.247784338891506195e-03 1.880999468266963959e-02 4.600569903850555420e-01 -3.037970066070556641e-01 5.688190460205078125e-02 -1.260086447000503540e-01 1.943542622029781342e-02 -1.939183771610260010e-01 -3.151663392782211304e-02 5.221274681389331818e-03 7.570099085569381714e-02 -2.256943881511688232e-01 6.138605624437332153e-02
1.743350923061370850e-01 -2.787826955318450928e-01 -1.388918608427047729e-01 -1.080348864197731018e-01 4.585234820842742920e-02 -8.476929366588592529e-02 1.348590403795242310e-01 -9.711487218737602234e-03 -3.324309587478637695e-01 -2.862909995019435883e-02 -2.189389467239379883e-01 4.207566007971763611e-02 7.910981029272079468e-02 2.279088497161865234e-01 1.969892382621765137e-01 -1.785406321287155151e-01 4.377553239464759827e-02 -8.297694474458694458e-02 -3.106313645839691162e-01 2.228322476148605347e-01 3.388519287109375000e-01 2.427435517311096191e-01 1.214623972773551941e-01 3.021386563777923584e-01 -5.716110020875930786e-02 1.087100803852081299e-02 -4.135403037071228027e-02 5.919123068451881409e-02 9.187205880880355835e-02 -9.783991426229476929e-02 -2.129660546779632568e-01 -1.916721612215042114e-01
1.568053215742111206e-01 -1.602670401334762573e-01 -2.260735034942626953e-01 2.706353962421417236e-01 3.268329799175262451e-01 -1.715172976255416870e-01 2.576745860278606415e-02 -1.032345890998840332e-01 -1.184356957674026489e-01 -1.059468686580657959e-01 -2.607447803020477295e-01 -3.663876652717590332e-02 -1.644110679626464844e-01 -3.116179071366786957e-02 2.173188030719757080e-01 -1.253547240048646927e-02 6.634661555290222168e-02 1.666282862424850464e-01 -2.253583222627639771e-01 -2.269195020198822021e-02 4.242587983608245850e-01 1.655390560626983643e-01 -1.281893551349639893e-01 2.177707254886627197e-01 -1.120849326252937317e-01 2.003036625683307648e-02 -1.660835370421409607e-02 -1.148619353771209717e-01 -2.774346470832824707e-01 -1.324577480554580688e-01 1.714160442352294922e-01 5.282566696405410767e-02
-3.996228799223899841e-02 -3.824476599693298340e-01 -9.822841733694076538e-03 2.598285377025604248e-01 1.070467978715896606e-01 -9.100686013698577881e-02 1.129974983632564545e-02 -3.061335086822509766e-01 -1.865556687116622925e-01 -3.125604093074798584e-01 -6.621289998292922974e-02 8.612360805273056030e-02 6.569337844848632812e-02 5.477639287710189819e-02 -1.017377991229295731e-02 -1.758489608764648438e-01 1.935010105371475220e-01 -1.070247069001197815e-01 1.465908996760845184e-02 3.486490249633789062e-02 -7.949509471654891968e-02 9.332635998725891113e-02 -3.942157924175262451e-01 1.689944788813591003e-02 2.107423543930053711e-01 2.073168903589248657e-01 1.697292923927307129e-01 -1.307461261749267578e-01 -1.158185824751853943e-01 1.735603213310241699e-01 -3.004871904850006104e-01 1.134439278393983841e-02
-2.571898326277732849e-02 -3.859368562698364258e-01 1.562195122241973877e-01 -1.560804545879364014e-01 5.091166868805885315e-02 8.000390604138374329e-03 2.197089493274688721e-01 -8.770452439785003662e-02 3.116242028772830963e-02 -3.043171763420104980e-01 -4.356931149959564209e-02 2.606852166354656219e-02 -5.811103619635105133e-03 3.248574733734130859e-01 1.100830286741256714e-01 -3.241802752017974854e-02 1.011186912655830383e-01 -2.121567428112030029e-01 -4.219495654106140137e-01 1.470125019550323486e-01 3.318206965923309326e-01 3.198375925421714783e-03 1.241484060883522034e-01 2.783485352993011475e-01 5.632666498422622681e-02 4.607572779059410095e-02 3.694900497794151306e-02 1.076941378414630890e-02 -1.763839460909366608e-02 4.955498501658439636e-02 -2.349266260862350464e-01 -7.404515147209167480e-02
-2.372452467679977417e-01 -8.314820379018783569e-02 -5.557343736290931702e-02 -2.046190500259399414e-01 -3.263945877552032471e-02 -7.783658802509307861e-02 -4.168163985013961792e-02 1.971077173948287964e-02 -2.281876057386398315e-01 -2.414025068283081055e-01 -1.672614663839340210e-01 -3.275175765156745911e-02 -6.063497439026832581e-02 2.272694557905197144e-01 -2.971814945340156555e-02 -1.420059520751237869e-02 3.501746356487274170e-01 3.460995852947235107e-02 2.885384717956185341e-03 5.793772265315055847e-02 3.175754547119140625e-01 2.644982337951660156e-01 -1.156197339296340942e-01 2.315155118703842163e-01 4.737564027309417725e-01 1.604163944721221924e-01 3.888661786913871765e-02 -6.942665576934814453e-02 -3.366021439433097839e-02 -1.261175721883773804e-01 -1.653752923011779785e-01 1.446467339992523193e-01
-1.393428593873977661e-01 -3.393347263336181641e-01 -4.112045466899871826e-02 1.977918893098831177e-01 8.699037134647369385e-02 -2.369332760572433472e-01 -1.593254879117012024e-02 -3.934891819953918457e-01 -1.716701984405517578e-01 -3.244122266769409180e-01 -2.253093272447586060e-01 -1.912659592926502228e-02 1.819502860307693481e-01 -4.538233950734138489e-02 5.797782912850379944e-02 -1.176418289542198181e-01 -2.360095269978046417e-02 -7.859174162149429321e-02 1.732391305267810822e-02 2.188830673694610596e-01 5.556504242122173309e-03 -4.376627132296562195e-02 -3.611455559730529785e-01 8.941698819398880005e-02 9.065964818000793457e-02 6.681074202060699463e-02 -4.565333947539329529e-02 3.487669397145509720e-03 -1.184173896908760071e-01 1.648714840412139893e-01 -2.992618083953857422e-01 -1.636048555374145508e-01
-1.605763435363769531e-01 -2.414393424987792969e-01 -9.079483151435852051e-02 1.100904494524002075e-01 2.197242155671119690e-02 1.312328875064849854e-01 -5.458814278244972229e-02 -1.456618309020996094e-01 1.849321424961090088e-01 -2.196772098541259766e-01 -4.385747015476226807e-01 -2.129142880439758301e-01 -7.497986406087875366e-02 1.463075429201126099e-01 -1.612607575953006744e-02 -1.736089028418064117e-02 3.740428984165191650e-01 -2.502756714820861816e-01 -6.402739882469177246e-02 -9.994663298130035400e-02 2.757599055767059326e-01 2.732159793376922607e-01 -1.568385660648345947e-01 1.839906573295593262e-01 -1.122450679540634155e-01 1.073719188570976257e-02 1.359082162380218506e-01 -1.141875609755516052e-01 5.501693487167358398e-02 1.738621480762958527e-02 1.575190424919128418e-01 8.824685961008071899e-02
-8.502365648746490479e-02 -1.841533780097961426e-01 -1.712121367454528809e-01 2.207163907587528229e-02 -1.048511639237403870e-02 1.548980921506881714e-01 1.272132545709609985e-01 6.291440129280090332e-02 -1.828167438507080078e-01 -3.731980919837951660e-01 -1.178553253412246704e-01 -1.596623808145523071e-01 7.845462113618850708e-02 -9.515385329723358154e-02 2.892562374472618103e-02 -5.991905927658081055e-03 -2.583204209804534912e-01 5.389039218425750732e-02 -9.648074209690093994e-02 -9.474271535873413086e-02 2.254439741373062134e-01 4.072066247463226318e-01 -1.273118704557418823e-02 1.556297093629837036e-01 1.169396042823791504e-01 2.004004567861557007e-01 -1.048356965184211731e-01 -4.023293554782867432e-01 -1.322019696235656738e-01 3.505718894302845001e-03 -2.189435213804244995e-01 1.886430680751800537e-01
-7.055490463972091675e-02 -8.274278789758682251e-02 6.772019714117050171e-02 2.006895095109939575e-01 -3.939604386687278748e-02 2.446574866771697998e-01 2.041893750429153442e-01 -2.075857222080230713e-01 -6.919872015714645386e-02 -1.273713260889053345e-01 -3.921902477741241455e-01 -2.038728892803192139e-01 1.942519843578338623e-02 1.649806089699268341e-02 -3.382027521729469299e-02 5.771147832274436951e-02 -1.000643372535705566e-01 2.362946271896362305e-01 -4.689779877662658691e-01 -8.770774304866790771e-02 6.910786777734756470e-02 2.080112993717193604e-01 -2.141054272651672363e-01 1.652759909629821777e-01 2.184490412473678589e-01 4.986288957297801971e-03 1.664627939462661743e-01 1.411880701780319214e-01 -8.045362681150436401e-02 1.478435844182968140e-01 -1.784855872392654419e-01 -7.311817258596420288e-02
-8.730625361204147339e-02 -1.988193839788436890e-01 -1.492892503738403320e-01 -1.781814694404602051e-01 -2.061934471130371094e-01 2.158185541629791260e-01 1.972129046916961670e-01 -5.681531503796577454e-02 -1.835409849882125854e-01 -4.868094995617866516e-02 -2.174472808837890625e-01 -1.686144173145294189e-01 9.139864891767501831e-02 -1.715832054615020752e-01 -3.470334922894835472e-03 -4.298511147499084473e-02 6.985540688037872314e-02 9.950964152812957764e-02 -4.358422011137008667e-02 7.751212269067764282e-02 4.093748927116394043e-01 -6.982289999723434448e-02 -5.489717721939086914e-01 1.163290068507194519e-01 -7.142356783151626587e-02 -9.185989946126937866e-02 -1.999972611665725708e-01 -1.458520302549004555e-03 7.168482244014739990e-02 1.218400672078132629e-01 -1.439566314220428467e-01 1.089489609003067017e-01
1.180921047925949097e-01 -1.717338562011718750e-01 8.117467910051345825e-02 1.659612059593200684e-01 -5.285237729549407959e-02 -1.061734557151794434e-01 1.337776631116867065e-01 -4.213247597217559814e-01 -1.548916380852460861e-02 -2.187718003988265991e-01 -2.323041558265686035e-01 -1.237694248557090759e-01 6.901673227548599243e-02 -2.067581713199615479e-01 -1.776203066110610962e-01 9.518641978502273560e-02 3.210593163967132568e-01 -4.184623956680297852e-01 -1.885616965591907501e-02 -7.853320986032485962e-02 3.067697882652282715e-01 8.732756227254867554e-02 -2.185123413801193237e-01 7.982204668223857880e-03 2.009629309177398682e-01 4.243188723921775818e-02 -8.255388587713241577e-02 -1.518852892331779003e-03 -7.340614497661590576e-02 1.248656287789344788e-01 -5.054420977830886841e-02 -2.546867169439792633e-02
1.680939048528671265e-01 6.937227398157119751e-02 -7.151782512664794922e-02 8.596614748239517212e-02 -8.083622157573699951e-02 -4.870163276791572571e-02 1.526069939136505127e-01 -1.348881423473358154e-01 -1.976421475410461426e-01 -7.537943124771118164e-02 -1.582429409027099609e-01 -2.229182422161102295e-01 -2.074165046215057373e-01 7.014446891844272614e-03 -1.225331705063581467e-02 -5.595261231064796448e-02 1.714104562997817993e-01 1.905848532915115356e-01 -5.030237436294555664e-01 6.269354373216629028e-02 3.979617729783058167e-02 -8.457821607589721680e-02 -1.949352174997329712e-01 3.318365812301635742e-01 2.459427341818809509e-02 1.407271772623062134e-01 -1.943122893571853638e-01 -6.296202540397644043e-02 -1.906389892101287842e-01 1.410968452692031860e-01 -1.878372877836227417e-01 -3.240721225738525391e-01
-2.436893619596958160e-02 -2.608059644699096680e-01 -2.310734093189239502e-01 2.468538284301757812e-02 -2.725009247660636902e-02 -1.598774828016757965e-02 -2.357009053230285645e-01 -1.216983422636985779e-01 -3.611086606979370117e-01 -1.116603910923004150e-01 -9.477355331182479858e-02 -1.383087486028671265e-01 -1.745421811938285828e-02 -5.350221693515777588e-02 2.265041321516036987e-01 -3.103412985801696777e-01 8.454611897468566895e-02 -2.880467772483825684e-01 -2.608747482299804688e-01 5.870575085282325745e-02 -2.513065375387668610e-02 -3.995141014456748962e-02 -3.368213772773742676e-01 2.050032317638397217e-01 -2.840483747422695160e-02 1.817008256912231445e-01 -1.271681394428014755e-02 1.328839361667633057e-01 -1.320607513189315796e-01 1.107445284724235535e-01 -2.736382186412811279e-01 -9.332106262445449829e-02
1.639984697103500366e-01 -1.784786134958267212e-01 1.610997021198272705e-01 5.622661113739013672e-02 1.146884337067604065e-01 -1.105009242892265320e-01 1.108693853020668030e-01 -2.370026558637619019e-01 -4.029373824596405029e-01 -2.176826596260070801e-01 -2.128877788782119751e-01 -1.736998111009597778e-01 1.518176943063735962e-01 -9.085578471422195435e-02 3.220361173152923584e-01 1.233628019690513611e-02 -1.167741641402244568e-01 1.247427389025688171e-01 -3.382810950279235840e-01 1.838564276695251465e-01 -1.402477473020553589e-01 2.143454104661941528e-01 3.862343356013298035e-02 1.689847260713577271e-01 -8.579345792531967163e-02 -6.027068011462688446e-03 -3.179534897208213806e-02 -9.582020342350006104e-02 -5.900872126221656799e-02 2.828135192394256592e-01 -1.538328379392623901e-01 -9.733427315950393677e-03
-2.075780630111694336e-01 -1.546512693166732788e-01 4.355506226420402527e-02 9.450539201498031616e-02 -6.262201070785522461e-02 -7.437467575073242188e-02 -3.805215656757354736e-02 -1.935040950775146484e-01 -7.317367941141128540e-02 -2.490385770797729492e-01 -1.043090745806694031e-01 -3.594003990292549133e-02 1.251758486032485962e-01 1.189632527530193329e-02 -2.295220345258712769e-01 -9.646040201187133789e-02 -1.663919687271118164e-01 -9.406228363513946533e-02 -2.172625213861465454e-01 -1.019610390067100525e-01 8.085321635007858276e-02 1.613613367080688477e-01 -3.735999166965484619e-01 4.053552746772766113e-01 5.969661101698875427e-02 3.183081448078155518e-01 1.597768999636173248e-02 -2.519283890724182129e-01 1.923446357250213623e-01 1.841622870415449142e-03 -2.530054450035095215e-01 1.275258660316467285e-01
3.937802314758300781e-01 -1.291170716285705566e-01 -8.744873106479644775e-02 3.351730108261108398e-01 8.486580103635787964e-02 1.000363081693649292e-01 7.911662757396697998e-02 -3.054464757442474365e-01 1.501030474901199341e-01 -1.295557618141174316e-01 -9.116304665803909302e-02 -1.357327848672866821e-01 -3.256220221519470215e-01 1.024783924221992493e-01 2.150569856166839600e-01 -2.478319406509399414e-01 1.619814932346343994e-01 -6.605059653520584106e-02 -1.184189096093177795e-01 -1.213755756616592407e-01 1.614897847175598145e-01 2.386801689863204956e-01 5.610965657979249954e-03 2.630001902580261230e-01 -1.354588717222213745e-01 1.787206381559371948e-01 9.190949052572250366e-02 -6.763248145580291748e-02 -1.495420187711715698e-01 5.222228541970252991e-02 2.905729785561561584e-02 2.025817520916461945e-02
6.484115123748779297e-02 -3.091028034687042236e-01 7.568240631371736526e-03 1.884124130010604858e-01 1.372179836034774780e-01 1.195689961314201355e-01 1.462452411651611328e-01 -2.278143018484115601e-01 -8.656032383441925049e-02 -2.970035076141357422e-01 -2.304856665432453156e-02 -4.902448505163192749e-02 5.134553089737892151e-02 6.686009466648101807e-02 2.508014142513275146e-01 3.300314545631408691e-01 9.131408482789993286e-02 2.666964381933212280e-02 -2.060196995735168457e-01 1.398545503616333008e-01 2.463499009609222412e-01 8.792246878147125244e-02 8.081720769405364990e-02 3.618617355823516846e-01 5.839914828538894653e-02 1.323131322860717773e-01 -1.335540562868118286e-01 6.407768465578556061e-03 -3.701209425926208496e-01 1.460714936256408691e-01 -7.169122993946075439e-02 -3.881904855370521545e-02
-1.627103239297866821e-01 -3.139516115188598633e-01 2.385946810245513916e-01 2.973571047186851501e-02 -1.152766961604356766e-02 3.658936545252799988e-02 1.046909317374229431e-01 2.608248777687549591e-02 7.537408173084259033e-02 -4.492144286632537842e-01 2.999312430620193481e-02 2.854923345148563385e-02 -1.052714958786964417e-01 -7.367175817489624023e-02 -4.938951134681701660e-02 -2.356411814689636230e-01 -1.110027655959129333e-01 2.308861119672656059e-03 -1.855082958936691284e-01 -2.086708843708038330e-01 3.263666629791259766e-01 1.773040443658828735e-01 -2.512313425540924072e-01 -9.723877534270286560e-03 5.511304363608360291e-03 1.838011592626571655e-01 5.562051013112068176e-02 -3.065512701869010925e-02 -3.355706930160522461e-01 2.691413648426532745e-02 -2.721640169620513916e-01 6.059215962886810303e-02
-2.889856100082397461e-01 -1.143586784601211548e-01 -9.809227287769317627e-02 1.014964058995246887e-01 6.346032768487930298e-02 -4.211663827300071716e-02 -1.087804064154624939e-01 -4.062992334365844727e-01 -1.381383538246154785e-01 -3.126878440380096436e-01 -4.587008431553840637e-02 1.828835606575012207e-01 1.673853248357772827e-01 -1.129117533564567566e-01 1.258905082941055298e-01 -1.265453994274139404e-01 4.183005169034004211e-02 -1.707237027585506439e-02 5.354461818933486938e-02 1.755493283271789551e-01 1.338851004838943481e-01 1.485171765089035034e-01 -9.369129687547683716e-02 2.448892444372177124e-01 1.480596512556076050e-01 2.925600409507751465e-01 -1.490687280893325806e-01 1.907584667205810547e-01 -2.519245147705078125e-01 1.486342549324035645e-01 -2.653563916683197021e-01 9.583525359630584717e-02
3.229133784770965576e-02 -1.512767374515533447e-01 8.110634982585906982e-02 6.245066225528717041e-02 8.254768699407577515e-02 9.396429173648357391e-03 -2.725651562213897705e-01 -1.645289063453674316e-01 -1.217618212103843689e-01 -4.015564545989036560e-02 -1.610239297151565552e-01 -4.919694736599922180e-02 1.443263590335845947e-01 -1.061545088887214661e-01 4.021306931972503662e-01 -2.217632234096527100e-01 -1.085146665573120117e-01 2.010049223899841309e-01 -7.990864664316177368e-02 1.580190956592559814e-01 1.463595479726791382e-01 2.832664251327514648e-01 -3.086446821689605713e-01 2.035832405090332031e-01 -2.435575425624847412e-01 -1.706589609384536743e-01 3.614959120750427246e-02 -7.065363973379135132e-02 1.304790973663330078e-01 2.739135026931762695e-01 -1.505968272686004639e-01 -1.953892707824707031e-01
-9.401534497737884521e-02 7.804355584084987640e-03 -1.037468239665031433e-01 1.246306374669075012e-01 1.424981653690338135e-01 -3.659782931208610535e-02 -1.632112264633178711e-01 -1.119084507226943970e-01 -1.128961592912673950e-01 -3.006405830383300781e-01 -2.735992707312107086e-02 -9.155247360467910767e-02 1.904448419809341431e-01 -1.915679685771465302e-02 -1.418163925409317017e-01 1.940610585734248161e-03 -2.510884106159210205e-01 -1.684357672929763794e-01 -1.144147589802742004e-01 -2.384605109691619873e-01 1.966866105794906616e-01 1.433339267969131470e-01 -3.517587482929229736e-01 2.720952033996582031e-01 1.543100774288177490e-01 1.583644896745681763e-01 -2.040732204914093018e-01 -2.236111760139465332e-01 3.108155429363250732e-01 4.936925601214170456e-03 -2.077344655990600586e-01 1.905037611722946167e-01
8.352558314800262451e-02 -3.211468458175659180e-01 -3.940585628151893616e-02 -1.417632400989532471e-01 1.463125199079513550e-01 1.786618530750274658e-01 -1.095122769474983215e-01 -1.837929710745811462e-02 -7.555933296680450439e-02 -2.885152399539947510e-01 -3.701269626617431641e-01 5.021522566676139832e-02 -8.801501989364624023e-02 1.055245995521545410e-01 1.666377782821655273e-01 9.744686074554920197e-03 2.688033878803253174e-01 -1.406818479299545288e-01 3.264743089675903320e-02 8.774033188819885254e-02 2.742350399494171143e-01 5.491221696138381958e-02 -4.681542515754699707e-02 -8.103819936513900757e-02 6.487198173999786377e-03 2.779538035392761230e-01 1.020608693361282349e-01 1.249530687928199768e-01 7.235418260097503662e-02 1.923719048500061035e-01 -4.402598738670349121e-01 -1.336836162954568863e-02
-7.006299495697021484e-02 -1.145566925406455994e-01 -1.034092456102371216e-01 -6.167118623852729797e-02 -1.495299488306045532e-01 2.532606013119220734e-02 1.905873864889144897e-01 -1.870191991329193115e-01 1.423747986555099487e-01 -3.917841911315917969e-01 -4.324262142181396484e-01 5.613966658711433411e-02 -9.133441001176834106e-02 1.508378796279430389e-02 3.480300307273864746e-01 -1.092926710844039917e-01 -1.548624970018863678e-02 1.499398648738861084e-01 3.189155086874961853e-02 -1.437224149703979492e-01 1.084875389933586121e-01 1.879425197839736938e-01 -2.815412580966949463e-01 3.583799814805388451e-03 2.063211984932422638e-02 -2.032112926244735718e-01 -8.034720271825790405e-02 1.587504893541336060e-01 -1.443045884370803833e-01 3.004435002803802490e-01 -5.823192372918128967e-02 -9.485688805580139160e-02
-1.316766347736120224e-02 -1.147642582654953003e-01 -7.535832375288009644e-02 -1.157806515693664551e-01 -1.186101362109184265e-01 4.414150118827819824e-02 3.263251855969429016e-02 -1.731087863445281982e-01 -1.273722853511571884e-02 1.064853090792894363e-02 -3.983998894691467285e-01 9.344929456710815430e-02 -8.161982148885726929e-02 2.311501502990722656e-01 3.149065375328063965e-01 -1.713039278984069824e-01 -1.022006124258041382e-01 -3.292976021766662598e-01 -1.630353182554244995e-02 2.233040928840637207e-01 4.626044631004333496e-01 -6.813878566026687622e-02 -2.657647430896759033e-01 1.113755255937576294e-01 -1.139677986502647400e-01 -3.160160779953002930e-02 -1.012687310576438904e-01 -1.349129974842071533e-01 1.859625130891799927e-01 1.028373762965202332e-01 -5.938516929745674133e-02 -4.865403473377227783e-02
1.390191018581390381e-01 -3.341501951217651367e-01 -8.782993257045745850e-02 1.358157396316528320e-01 1.466871798038482666e-02 8.839645236730575562e-02 3.568411245942115784e-02 -2.771371603012084961e-01 6.184716150164604187e-02 -2.578020989894866943e-01 -6.495519727468490601e-02 -1.053726151585578918e-01 5.392244085669517517e-02 9.951457381248474121e-03 2.865417897701263428e-01 2.886798381805419922e-01 1.509747207164764404e-01 9.042683057487010956e-03 -4.162866771221160889e-01 1.976582556962966919e-01 1.353750377893447876e-01 7.769589126110076904e-02 -7.969544827938079834e-02 2.886921465396881104e-01 -4.621667042374610901e-02 1.076151877641677856e-01 -2.095436751842498779e-01 -5.536244809627532959e-02 -2.963905930519104004e-01 1.934379152953624725e-02 4.913361370563507080e-02 4.548873007297515869e-02
-3.253959864377975464e-02 -9.852400422096252441e-02 -1.296302862465381622e-02 -1.537655293941497803e-01 -8.492781780660152435e-03 -1.907338500022888184e-01 -1.262106448411941528e-01 -2.405094653367996216e-01 -5.091132223606109619e-02 -2.939749136567115784e-02 -1.855184137821197510e-01 -2.325009405612945557e-01 1.051513776183128357e-01 -5.816193297505378723e-02 -1.812047809362411499e-01 -5.312059819698333740e-02 1.886383891105651855e-01 -8.954304456710815430e-02 -3.512307703495025635e-01 -2.362635284662246704e-01 3.120874166488647461e-01 2.362992018461227417e-01 -3.108708858489990234e-01 6.903756409883499146e-02 -3.481649234890937805e-02 3.011682927608489990e-01 -1.612566709518432617e-01 1.945398151874542236e-01 -2.334612607955932617e-02 -1.543202102184295654e-01 -9.553967416286468506e-02 -2.156160920858383179e-01
4.223623126745223999e-02 2.831623330712318420e-02 -1.612569242715835571e-01 1.430398672819137573e-01 1.402265429496765137e-01 1.493351813405752182e-02 -9.527030587196350098e-02 -2.060615122318267822e-01 -1.743400096893310547e-01 1.820735931396484375e-01 -2.283265292644500732e-01 -1.367389410734176636e-01 5.423558503389358521e-02 7.604429870843887329e-02 2.655782103538513184e-01 1.729922592639923096e-01 1.911571919918060303e-01 1.913324147462844849e-01 -4.271263778209686279e-01 -2.554226852953433990e-02 1.787281632423400879e-01 3.177762329578399658e-01 -2.908540070056915283e-01 2.326661348342895508e-01 -2.047415673732757568e-01 -4.997326061129570007e-03 -1.315024793148040771e-01 -9.142871946096420288e-02 -1.057062521576881409e-01 -6.592523306608200073e-02 2.185174962505698204e-03 -1.579660177230834961e-01
-9.092368930578231812e-02 -1.540718972682952881e-01 -5.267484486103057861e-02 -4.108161851763725281e-02 -4.667418450117111206e-02 -2.806272916495800018e-02 2.210144996643066406e-01 -1.667383611202239990e-01 8.414520323276519775e-02 -2.949676513671875000e-01 7.875367067754268646e-03 1.085256934165954590e-01 -2.083122171461582184e-02 2.186005711555480957e-01 -8.117226511240005493e-02 5.076089873909950256e-02 -8.601029985584318638e-04 8.589214086532592773e-02 -3.382600843906402588e-01 7.672961801290512085e-02 1.343069672584533691e-01 4.763657450675964355e-01 -7.017169892787933350e-02 5.049988627433776855e-02 1.980302184820175171e-01 -3.660854324698448181e-02 1.934302598237991333e-01 -4.572869092226028442e-02 -1.100314557552337646e-01 4.495022296905517578e-01 -9.805981814861297607e-02 1.914299428462982178e-01
-6.008997932076454163e-02 -1.494686156511306763e-01 7.581621408462524414e-03 -3.032986223697662354e-01 -2.212784737348556519e-01 5.547396466135978699e-02 -3.871007636189460754e-02 -8.851742744445800781e-02 -1.070213392376899719e-01 -1.859727501869201660e-01 -3.745605796575546265e-02 2.098746299743652344e-01 -4.697320610284805298e-02 8.898795396089553833e-02 1.804326921701431274e-01 -1.000968273729085922e-02 -8.613837882876396179e-03 7.523499429225921631e-02 -1.253088712692260742e-01 7.046482525765895844e-03 3.435763120651245117e-01 -8.234173804521560669e-02 -4.595234990119934082e-01 1.126272678375244141e-01 -5.801919102668762207e-02 2.704444527626037598e-01 -3.114022612571716309e-01 3.280933573842048645e-02 -3.217283785343170166e-01 1.109505370259284973e-01 -1.330907791852951050e-01 9.005525708198547363e-02
1.523258090019226074e-01 -1.061149835586547852e-01 -2.123950421810150146e-01 3.379812836647033691e-01 3.630477190017700195e-02 -4.409978631883859634e-03 -7.245134562253952026e-02 -2.584118545055389404e-01 -1.117847859859466553e-01 -2.007993906736373901e-01 1.101726386696100235e-02 -7.100588828325271606e-02 2.041931077837944031e-02 1.451643407344818115e-01 -9.640982002019882202e-02 -1.181386783719062805e-01 2.162934392690658569e-01 -5.411554500460624695e-02 2.969778329133987427e-02 -3.863218054175376892e-02 -2.126887440681457520e-02 2.160245627164840698e-01 -3.415113985538482666e-01 6.949960440397262573e-02 1.845668703317642212e-01 2.232310026884078979e-01 -2.001779079437255859e-01 -2.524013817310333252e-01 -3.409452438354492188e-01 2.369453310966491699e-01 -1.269063353538513184e-01 -1.824219673871994019e-01
4.968900233507156372e-02 -2.675938010215759277e-01 3.814259171485900879e-02 -4.411275032907724380e-03 -2.780248224735260010e-02 1.610957235097885132e-01 4.450235143303871155e-02 1.113291755318641663e-01 -2.341927774250507355e-02 -6.465338170528411865e-03 -5.251919105648994446e-02 1.438325941562652588e-01 2.186776250600814819e-01 1.327285636216402054e-02 -4.972235858440399170e-02 -3.640300408005714417e-02 -6.595791876316070557e-02 1.700341403484344482e-01 -1.106934249401092529e-01 -2.343394160270690918e-01 3.286723792552947998e-01 2.238313555717468262e-01 -2.815599143505096436e-01 4.974922537803649902e-02 3.505251184105873108e-02 8.921706676483154297e-02 -9.639707952737808228e-02 -7.891048491001129150e-02 -6.870710104703903198e-02 3.524741530418395996e-01 -5.099433064460754395e-01 -2.313120961189270020e-01
-1.343861781060695648e-02 -2.125231176614761353e-01 -1.579142361879348755e-01 9.758788347244262695e-02 -2.694016695022583008e-01 -1.080512627959251404e-01 -5.214453488588333130e-02 -1.804703474044799805e-01 -5.521880835294723511e-02 -1.538098156452178955e-01 -2.072897702455520630e-01 -1.625464707612991333e-01 1.305558830499649048e-01 -1.113715916872024536e-01 7.411568611860275269e-02 -3.294582366943359375e-01 1.946171224117279053e-01 -1.989574283361434937e-01 -1.333194971084594727e-01 8.575845509767532349e-02 3.828709125518798828e-01 1.940220892429351807e-01 -1.582438200712203979e-01 -8.442013710737228394e-02 -9.575367905199527740e-03 2.041977941989898682e-01 -2.288065701723098755e-01 1.269158124923706055e-01 -1.011399738490581512e-02 3.070032596588134766e-01 -7.960880547761917114e-02 -1.764665246009826660e-01
8.193690329790115356e-03 -1.722731143236160278e-01 1.137087270617485046e-01 -2.912206575274467468e-02 8.066422492265701294e-02 -3.342790603637695312e-01 -5.215916037559509277e-02 -1.764370501041412354e-01 1.947725005447864532e-02 1.562099009752273560e-01 -2.107768207788467407e-01 -9.021129459142684937e-02 -1.036280300468206406e-03 -1.024652719497680664e-01 -4.861625283956527710e-02 -2.599184513092041016e-01 1.562220901250839233e-01 4.751352593302726746e-02 -2.143668681383132935e-01 1.228085011243820190e-01 3.691716194152832031e-01 1.697988212108612061e-01 -2.166842073202133179e-01 5.897608771920204163e-02 2.587256133556365967e-01 3.081462383270263672e-01 -2.416016533970832825e-02 -1.105494350194931030e-01 -1.240258738398551941e-01 3.498998284339904785e-02 -3.677748739719390869e-01 1.296136379241943359e-01
-3.688627108931541443e-02 1.610291153192520142e-01 1.886938326060771942e-02 -2.381306840106844902e-03 -6.755214929580688477e-02 1.595928072929382324e-01 1.602937839925289154e-02 -4.200052469968795776e-02 -3.532727435231208801e-02 -4.006145596504211426e-01 -2.172668278217315674e-01 -9.484391659498214722e-02 1.918551772832870483e-01 2.116689532995223999e-01 2.250111401081085205e-01 1.445568948984146118e-01 1.599159389734268188e-01 1.783777773380279541e-02 9.109552949666976929e-02 2.697635889053344727e-01 1.830944418907165527e-01 1.268209964036941528e-01 -2.272989600896835327e-01 5.077572464942932129e-01 1.808021217584609985e-01 1.434964779764413834e-02 1.840678304433822632e-01 -1.325671672821044922e-01 3.110445663332939148e-02 3.557715937495231628e-02 -9.481128305196762085e-02 -8.711972832679748535e-02
1.443037092685699463e-01 -7.362317293882369995e-02 4.651588387787342072e-03 -1.169603541493415833e-01 4.706740677356719971e-01 -7.811311632394790649e-02 7.445845752954483032e-02 -2.395359799265861511e-02 -7.865655422210693359e-02 -7.163104414939880371e-02 -4.428715705871582031e-01 -6.948889791965484619e-02 -1.129980534315109253e-01 -1.262458264827728271e-01 -9.866993874311447144e-02 -1.467488855123519897e-01 1.567686796188354492e-01 -7.590906228870153427e-03 1.111298352479934692e-01 -1.718064770102500916e-02 1.286775022745132446e-01 3.082656860351562500e-01 -6.989362090826034546e-02 3.220202624797821045e-01 1.673326343297958374e-01 1.483982205390930176e-01 -1.413296312093734741e-01 -6.838782876729965210e-02 -2.758571505546569824e-01 1.109084114432334900e-01 -1.564199775457382202e-01 9.516670554876327515e-02
-5.038784071803092957e-02 -1.266456767916679382e-02 1.143693849444389343e-01 1.691832095384597778e-01 -2.326367236673831940e-02 1.248861029744148254e-01 6.787386536598205566e-02 -3.382613956928253174e-01 -2.942022979259490967e-01 -1.838018894195556641e-01 -2.564173638820648193e-01 -9.288891404867172241e-02 -8.806634694337844849e-02 8.703557401895523071e-02 1.748411916196346283e-02 -6.099299062043428421e-03 -4.682210087776184082e-02 2.892241775989532471e-01 -2.601464092731475830e-01 -2.331199496984481812e-02 4.227747023105621338e-02 3.049726486206054688e-01 -6.406059116125106812e-02 3.138822019100189209e-01 1.364246308803558350e-01 -1.693926565349102020e-02 -2.623665630817413330e-01 2.262972742319107056e-01 1.848989874124526978e-01 -8.203723281621932983e-02 -2.544901371002197266e-01 -1.180243343114852905e-01
7.634319830685853958e-03 -1.787886917591094971e-01 -3.507768735289573669e-02 -1.681289374828338623e-01 2.347510606050491333e-01 5.729089677333831787e-02 -9.469915181398391724e-02 -2.622821554541587830e-02 -1.860688999295234680e-02 -8.508992195129394531e-02 -5.037586688995361328e-01 1.167937815189361572e-01 2.815802097320556641e-01 -2.210822403430938721e-01 -6.379511207342147827e-02 -7.342021912336349487e-02 3.203894570469856262e-02 -1.566928178071975708e-01 8.005773276090621948e-02 -1.185579132288694382e-02 9.498828649520874023e-02 2.503925263881683350e-01 -1.229010298848152161e-01 2.866393029689788818e-01 3.243012130260467529e-01 1.339618116617202759e-01 -9.592458605766296387e-02 1.376639306545257568e-01 -2.355128228664398193e-01 1.106210872530937195e-01 -1.895621567964553833e-01 -4.225257411599159241e-02
1.408704668283462524e-01 -2.831133008003234863e-01 -1.968007385730743408e-01 7.924301922321319580e-02 -2.060204744338989258e-01 -1.480225920677185059e-01 -6.580676883459091187e-02 -2.601097822189331055e-01 -2.631596624851226807e-01 -3.021782636642456055e-01 -1.713894009590148926e-01 -4.593778774142265320e-02 1.163100451231002808e-01 8.131028153002262115e-03 1.266104727983474731e-01 -1.343437731266021729e-01 5.728055164217948914e-02 -3.628526255488395691e-02 -3.235753625631332397e-02 4.605150222778320312e-02 -1.050973087549209595e-01 2.843935601413249969e-02 -3.453556895256042480e-01 1.164746508002281189e-01 2.445299923419952393e-01 1.177596300840377808e-01 9.478674083948135376e-02 -8.045583963394165039e-02 -3.054346442222595215e-01 3.103982508182525635e-01 -1.902737319469451904e-01 -1.072837412357330322e-01
-2.898094430565834045e-02 -9.623020887374877930e-02 -1.470022946596145630e-01 9.334934502840042114e-02 -1.029503438621759415e-02 -1.229188814759254456e-01 1.416936516761779785e-01 -1.996732503175735474e-01 -2.764034569263458252e-01 -1.961232870817184448e-01 -1.165424659848213196e-01 5.829139053821563721e-02 -1.915526762604713440e-02 5.345942825078964233e-02 4.342104196548461914e-01 2.195523232221603394e-01 1.704768687486648560e-01 -1.446084082126617432e-01 -2.865797579288482666e-01 1.467403471469879150e-01 2.088273167610168457e-01 1.256067752838134766e-01 -4.129077121615409851e-02 3.317607939243316650e-01 -1.485788226127624512e-01 8.636990934610366821e-02 -1.300695985555648804e-01 2.586488425731658936e-01 -2.078816145658493042e-01 1.655264757573604584e-02 -4.231870174407958984e-02 1.708262264728546143e-01
-1.501989960670471191e-01 -3.422935903072357178e-01 5.734575912356376648e-02 -1.068456694483757019e-01 -1.765764951705932617e-01 -5.563580617308616638e-02 2.755021117627620697e-02 -2.900880873203277588e-01 -1.737495809793472290e-01 9.369835257530212402e-03 -1.648820489645004272e-01 -6.819824129343032837e-02 1.080960184335708618e-01 1.462945342063903809e-01 1.068660467863082886e-01 -7.971869409084320068e-02 1.142668500542640686e-01 -8.091582357883453369e-02 -7.028009742498397827e-03 1.598092317581176758e-01 7.281237095594406128e-02 3.849948346614837646e-01 -2.644629916176199913e-03 1.096387580037117004e-01 1.242866273969411850e-02 7.291241735219955444e-02 2.099646441638469696e-02 -1.418062597513198853e-01 -1.459421366453170776e-01 5.090255141258239746e-01 -8.772582560777664185e-02 2.975642383098602295e-01
-6.831265985965728760e-02 -3.758766055107116699e-01 -3.382884338498115540e-02 1.935611218214035034e-01 3.773498162627220154e-02 1.271609812974929810e-01 -1.492242813110351562e-01 -1.946639567613601685e-01 -1.420363038778305054e-01 -1.273219138383865356e-01 -1.330143362283706665e-01 -1.142617464065551758e-01 1.005832329392433167e-01 -1.172613501548767090e-01 -2.066624723374843597e-02 -1.231820881366729736e-01 1.190232783555984497e-01 -1.035202369093894958e-01 -4.677097871899604797e-02 1.588467359542846680e-01 6.008501350879669189e-02 -1.065066829323768616e-01 -4.001340866088867188e-01 1.593200415372848511e-01 -1.340077631175518036e-02 3.037546873092651367e-01 3.792077675461769104e-02 -9.770865738391876221e-02 -7.432123273611068726e-02 2.736296355724334717e-01 -2.862813472747802734e-01 -3.354845643043518066e-01
1.487253457307815552e-01 -2.061085104942321777e-01 1.018576174974441528e-01 3.653223440051078796e-02 -9.497327357530593872e-02 2.311594635248184204e-01 -1.536752432584762573e-01 -8.007250726222991943e-02 -3.072946332395076752e-02 -4.141287505626678467e-01 -7.033093273639678955e-02 1.645315885543823242e-01 -1.491732313297688961e-03 -1.033425405621528625e-01 -1.633491367101669312e-02 -7.321711629629135132e-02 1.852403432130813599e-01 2.518088817596435547e-01 -1.546511054039001465e-01 2.368130981922149658e-01 2.621549367904663086e-01 2.347553223371505737e-01 -2.844423353672027588e-01 2.713304460048675537e-01 5.197270959615707397e-02 1.055679842829704285e-02 3.085044920444488525e-01 1.468552649021148682e-01 -7.579128444194793701e-02 5.320547148585319519e-02 -1.979987137019634247e-03 -1.619242876768112183e-01
1.561536360532045364e-02 -8.952359110116958618e-02 1.682824045419692993e-01 -1.894967555999755859e-01 -4.933238029479980469e-02 -2.720770612359046936e-02 -1.177633330225944519e-01 -3.244011700153350830e-01 -1.976439952850341797e-01 -6.328326463699340820e-02 -1.895503513514995575e-02 -3.736238926649093628e-02 -1.882444322109222412e-01 -6.299807876348495483e-02 -7.059575617313385010e-02 -2.496675699949264526e-01 1.870579123497009277e-01 3.343207389116287231e-02 -1.824203282594680786e-01 -3.306300044059753418e-01 3.377031981945037842e-01 2.238008826971054077e-01 -6.014866754412651062e-02 1.388507187366485596e-01 -5.307814106345176697e-02 3.835257887840270996e-01 -4.239334375597536564e-04 1.230581700801849365e-01 -2.424768656492233276e-01 -6.451212614774703979e-02 -2.372843623161315918e-01 6.038985401391983032e-02
3.941201046109199524e-02 -1.791994422674179077e-01 -1.976756155490875244e-01 5.666759610176086426e-02 1.553063988685607910e-01 -3.849269449710845947e-02 8.324765413999557495e-02 -1.705536395311355591e-01 -2.365575283765792847e-01 -2.358432160690426826e-03 -1.690980195999145508e-01 -1.585706621408462524e-01 -3.069188259541988373e-02 1.246082112193107605e-01 2.853398025035858154e-01 3.885243833065032959e-02 2.448080182075500488e-01 1.042663156986236572e-01 -4.193474352359771729e-01 -6.502659618854522705e-02 1.819648593664169312e-01 2.169645577669143677e-01 -3.244042992591857910e-01 1.893836855888366699e-01 -2.175198793411254883e-01 -4.395016655325889587e-02 -1.064385399222373962e-01 -1.572269499301910400e-01 -2.084234952926635742e-01 -1.546159237623214722e-01 1.600963473320007324e-01 -5.366644263267517090e-02
-4.776339232921600342e-02 -3.618184477090835571e-03 2.002540230751037598e-01 -2.497742772102355957e-01 6.565605849027633667e-02 1.020143926143646240e-01 3.536985814571380615e-01 -5.449171736836433411e-02 9.156312048435211182e-02 -1.855801045894622803e-01 -6.489543616771697998e-02 3.621871396899223328e-02 1.185436993837356567e-01 2.340655326843261719e-01 1.686672270298004150e-01 -1.611919887363910675e-02 1.590145528316497803e-01 -3.049178123474121094e-01 -3.553532361984252930e-01 -2.547803521156311035e-01 3.440477252006530762e-01 2.714077830314636230e-01 6.769932806491851807e-02 8.645648509263992310e-02 5.288020148873329163e-02 1.629517227411270142e-01 3.814811259508132935e-02 -1.120788883417844772e-02 2.666701562702655792e-03 2.485946118831634521e-01 -1.342783961445093155e-02 8.761567994952201843e-03
1.012756898999214172e-01 -2.512933686375617981e-02 -2.216080203652381897e-02 -2.069505602121353149e-01 9.498041868209838867e-02 -3.970941901206970215e-02 -1.024536192417144775e-01 6.529974937438964844e-02 -1.660609245300292969e-01 -1.419459283351898193e-01 -2.254103720188140869e-01 6.066070124506950378e-02 -1.676635630428791046e-02 1.539153158664703369e-01 -2.279423177242279053e-01 6.554161757230758667e-02 1.755948066711425781e-01 -2.665783464908599854e-01 -1.089208051562309265e-01 -1.697449237108230591e-01 2.846008241176605225e-01 2.015127688646316528e-01 -2.949616909027099609e-01 2.221252173185348511e-01 2.310757040977478027e-01 8.845420926809310913e-02 6.778023391962051392e-02 2.229271382093429565e-01 1.007801815867424011e-01 3.306971490383148193e-01 -1.297043412923812866e-01 2.926111519336700439e-01
1.396789997816085815e-01 -1.437908560037612915e-01 -1.821005046367645264e-01 2.404199987649917603e-01 1.489611417055130005e-01 1.170069351792335510e-01 3.075327277183532715e-01 -2.910904586315155029e-01 -9.931726753711700439e-02 -1.052846089005470276e-01 -1.453125011175870895e-02 -1.684614717960357666e-01 6.579920649528503418e-02 -4.563591256737709045e-02 4.346769303083419800e-02 1.229528188705444336e-01 1.864180415868759155e-01 1.818109750747680664e-01 -1.633121371269226074e-01 5.751736462116241455e-03 1.215893775224685669e-01 9.934221953153610229e-02 -1.576221585273742676e-01 5.610719919204711914e-01 4.671997949481010437e-02 7.114497572183609009e-02 -1.325268149375915527e-01 -1.699585169553756714e-01 -1.531881242990493774e-01 7.979933917522430420e-02 6.815426796674728394e-02 -1.836298555135726929e-01
1.043436303734779358e-01 -3.550993744283914566e-03 -1.822004467248916626e-01 6.869720667600631714e-02 3.712990283966064453e-01 -1.008085310459136963e-01 2.009876072406768799e-01 2.605910599231719971e-02 -1.393887698650360107e-01 -2.787659466266632080e-01 -1.873636096715927124e-01 1.453808695077896118e-01 -6.314080208539962769e-03 -2.264929749071598053e-02 2.629867792129516602e-01 -1.813485771417617798e-01 -1.352509856224060059e-01 7.307102531194686890e-02 -2.315725982189178467e-01 1.144442036747932434e-01 3.498664200305938721e-01 1.401405483484268188e-01 -1.488816142082214355e-01 3.540024757385253906e-01 -8.029114454984664917e-02 -9.589906781911849976e-02 3.682742640376091003e-02 -2.563936412334442139e-01 4.399062320590019226e-02 1.532457470893859863e-01 -5.548570305109024048e-02 -1.223937422037124634e-01
2.275825738906860352e-01 -2.864586114883422852e-01 -4.862775281071662903e-02 -1.421893835067749023e-01 -1.865438818931579590e-01 2.444863468408584595e-01 -1.998489052057266235e-01 2.403129125013947487e-03 -1.375170946121215820e-01 -2.481292784214019775e-01 -1.539970189332962036e-01 -1.556209381669759750e-02 -9.577702730894088745e-02 -3.489176556468009949e-02 3.295426443219184875e-02 -2.071927674114704132e-02 5.342777445912361145e-02 1.057871356606483459e-01 -2.619112730026245117e-01 4.021227061748504639e-01 3.369900584220886230e-01 1.776166707277297974e-01 -1.960909515619277954e-01 3.070989549160003662e-01 1.189254689961671829e-02 -1.474054902791976929e-01 1.400895267724990845e-01 2.061205357313156128e-02 -9.624002873897552490e-02 1.242223978042602539e-01 3.689775615930557251e-02 -5.013676360249519348e-02
2.115042209625244141e-01 -1.415974497795104980e-01 1.447224318981170654e-01 -2.688813209533691406e-02 9.188271313905715942e-02 1.844543367624282837e-01 -4.942679777741432190e-02 -3.129341006278991699e-01 2.330235391855239868e-01 -2.235282510519027710e-01 -9.791486710309982300e-02 9.541980922222137451e-02 -7.022303342819213867e-02 -1.859478056430816650e-01 8.778634667396545410e-02 1.046958938241004944e-02 -6.859178096055984497e-02 1.758615672588348389e-01 -2.822921238839626312e-02 1.494759768247604370e-01 1.432471424341201782e-01 4.718944430351257324e-01 -4.053085446357727051e-01 1.894299983978271484e-01 -1.145014390349388123e-01 -2.361290715634822845e-02 -6.490560248494148254e-03 -1.070578582584857941e-02 -9.183325618505477905e-02 8.682214468717575073e-02 1.760386377573013306e-01 -1.936750113964080811e-01
7.038541883230209351e-02 -2.031474262475967407e-01 8.216840773820877075e-02 -1.791038513183593750e-01 -7.800456881523132324e-02 2.587665915489196777e-01 2.341571003198623657e-01 -3.317465782165527344e-01 5.554210394620895386e-02 5.268802866339683533e-02 -9.880214184522628784e-02 -6.210932135581970215e-02 1.935517340898513794e-01 3.540687561035156250e-01 -1.298552453517913818e-01 -4.217452555894851685e-02 -2.221195260062813759e-03 8.943266421556472778e-02 -2.005950063467025757e-01 -8.625486865639686584e-03 4.874120950698852539e-01 6.717060506343841553e-02 -6.738051306456327438e-03 8.813841640949249268e-02 5.825019627809524536e-02 1.448484510183334351e-01 1.171430274844169617e-01 5.364205315709114075e-02 9.807106852531433105e-02 1.714867949485778809e-01 -3.095467388629913330e-01 -4.513547942042350769e-02
1.818928718566894531e-01 8.437076956033706665e-02 -1.667260229587554932e-01 -1.534267049282789230e-02 2.017501145601272583e-01 9.910033643245697021e-02 -8.706386387348175049e-02 -8.515603840351104736e-02 -2.256755679845809937e-01 1.163741871714591980e-01 -2.097971588373184204e-01 9.158045984804630280e-03 -6.198027729988098145e-02 9.954745322465896606e-02 -1.753306388854980469e-01 8.358881622552871704e-02 2.362616956233978271e-01 -5.824914202094078064e-02 -1.522329896688461304e-01 -5.439458042383193970e-02 1.899297162890434265e-02 2.916744947433471680e-01 -9.704099595546722412e-02 3.144224584102630615e-01 1.491289138793945312e-01 2.671183943748474121e-01 -2.160649299621582031e-01 -9.008179605007171631e-02 -3.398956656455993652e-01 2.894897758960723877e-01 -2.477714568376541138e-01 -1.348473727703094482e-01
-7.182720303535461426e-02 -1.311072260141372681e-01 1.264519989490509033e-01 3.578784167766571045e-01 -2.868097648024559021e-02 -3.967312723398208618e-02 3.879275871440768242e-03 2.302659004926681519e-01 -4.304188862442970276e-02 -2.305822074413299561e-01 -5.639330297708511353e-02 -6.620810180902481079e-02 5.474796518683433533e-02 1.013875752687454224e-01 2.189782559871673584e-01 8.700808882713317871e-02 -1.435793191194534302e-01 1.088322177529335022e-01 -1.810104250907897949e-01 -7.029802538454532623e-03 1.426791697740554810e-01 3.053126335144042969e-01 -1.227537840604782104e-01 2.971266210079193115e-01 -4.496306553483009338e-02 8.772236853837966919e-02 -1.499351859092712402e-01 -2.314603924751281738e-01 7.649143785238265991e-02 3.820521831512451172e-01 -3.030442297458648682e-01 -1.874730736017227173e-01
9.895766153931617737e-03 -4.005605354905128479e-02 5.671332776546478271e-02 1.394549477845430374e-02 -6.117390841245651245e-02 8.287447690963745117e-02 1.141792163252830505e-01 -2.385147511959075928e-01 6.554303225129842758e-03 -3.802945613861083984e-01 -4.375611841678619385e-01 -1.020817533135414124e-01 1.989889331161975861e-02 -2.464198172092437744e-01 8.506033569574356079e-02 3.199922665953636169e-02 2.333075851202011108e-01 -9.142963588237762451e-02 1.289891302585601807e-01 6.176295876502990723e-02 1.548896580934524536e-01 5.215775966644287109e-01 -1.456061005592346191e-02 -1.765927113592624664e-02 -1.688196361064910889e-01 4.438639059662818909e-02 1.539686918258666992e-01 -3.715153783559799194e-02 -1.934314221143722534e-01 3.208452835679054260e-02 1.268877685070037842e-01 -9.230362623929977417e-02
-9.290858288295567036e-04 5.645118653774261475e-02 -1.883490532636642456e-01 1.170429363846778870e-01 1.817712932825088501e-01 6.364192068576812744e-02 -9.985452145338058472e-02 -1.963657140731811523e-01 -1.645121425390243530e-01 1.450787931680679321e-01 -1.796188801527023315e-01 -2.900632657110691071e-02 4.076251760125160217e-02 2.219203300774097443e-02 3.905436694622039795e-01 1.937619149684906006e-01 2.453786432743072510e-01 1.015133559703826904e-01 -3.767387568950653076e-01 3.815358737483620644e-03 2.761851251125335693e-01 2.680513262748718262e-01 -3.190517127513885498e-01 1.878567487001419067e-01 -2.044704109430313110e-01 -1.747402921319007874e-02 -1.061913818120956421e-01 -1.578373759984970093e-01 -8.861091732978820801e-02 -5.773940309882164001e-02 1.299715018831193447e-03 -3.757006302475929260e-02
3.498874604701995850e-01 -7.024643570184707642e-02 -3.583499230444431305e-03 8.262216299772262573e-02 9.685093164443969727e-02 -3.245355933904647827e-02 3.202208131551742554e-02 -1.189965456724166870e-01 -2.627049386501312256e-01 -2.573734819889068604e-01 1.075537353754043579e-01 2.241057306528091431e-01 1.906846649944782257e-02 -1.357965022325515747e-01 -5.923218280076980591e-02 -1.961122304201126099e-01 8.014195412397384644e-02 3.257693722844123840e-02 -3.215553462505340576e-01 -1.180442646145820618e-01 9.248299151659011841e-02 3.334993720054626465e-01 -2.157076746225357056e-01 7.877598702907562256e-02 7.418074458837509155e-02 -1.084276810288429260e-01 -3.180095925927162170e-02 2.267325818538665771e-01 -1.635159850120544434e-01 2.312692552804946899e-01 -2.748866379261016846e-01 -2.440828680992126465e-01
2.032353579998016357e-01 -3.956481218338012695e-01 -2.080496698617935181e-01 -3.201294243335723877e-01 2.894798815250396729e-01 2.913986705243587494e-02 -6.072096899151802063e-02 -2.716712057590484619e-01 6.338547915220260620e-02 -1.712886393070220947e-01 -1.131912097334861755e-01 -1.333509832620620728e-01 1.292856633663177490e-01 -3.444880992174148560e-02 -1.081162095069885254e-01 -7.000716775655746460e-02 -3.188434988260269165e-02 -2.503427267074584961e-01 2.190701663494110107e-02 1.705049164593219757e-02 1.961634308099746704e-01 2.669639885425567627e-01 -2.562089264392852783e-01 2.656362652778625488e-01 -1.663924455642700195e-01 4.335462674498558044e-02 -2.714138850569725037e-02 -9.278310090303421021e-02 9.230155497789382935e-02 -1.195736676454544067e-01 -1.482985317707061768e-01 4.087867587804794312e-02
2.091101706027984619e-01 -6.913676857948303223e-02 -1.223638840019702911e-02 2.915492653846740723e-01 -1.748528629541397095e-01 1.083101704716682434e-01 1.414665132761001587e-01 -2.135207355022430420e-01 4.306728765368461609e-02 2.770106866955757141e-02 -1.968149095773696899e-01 -1.615298986434936523e-01 1.969691067934036255e-01 1.677900701761245728e-01 2.980833649635314941e-01 4.174900427460670471e-02 2.925738319754600525e-02 2.099860459566116333e-02 -1.311259865760803223e-01 1.323213428258895874e-01 2.215947955846786499e-01 1.277051419019699097e-01 -8.245280385017395020e-02 4.017639160156250000e-01 2.144065350294113159e-01 1.578243374824523926e-01 2.219604402780532837e-01 -1.465106755495071411e-01 1.129171326756477356e-01 2.924392521381378174e-01 -1.520781666040420532e-01 -2.831928059458732605e-02
-2.486477233469486237e-02 -1.798867434263229370e-01 -8.054543286561965942e-03 -9.451881796121597290e-02 -7.157292217016220093e-02 7.814460247755050659e-02 -1.965751647949218750e-01 -3.703854084014892578e-01 -1.868876963853836060e-01 -1.067059114575386047e-01 -1.314131319522857666e-01 4.738413542509078979e-02 4.343543574213981628e-02 -3.650436103343963623e-01 4.408135078847408295e-03 -6.969193369150161743e-02 1.750140488147735596e-01 -1.241748481988906860e-01 -9.674120694398880005e-02 2.847988605499267578e-01 8.079297840595245361e-02 1.089266687631607056e-02 -3.298168182373046875e-01 2.251373082399368286e-01 1.030557416379451752e-02 9.764581173658370972e-02 -1.427419632673263550e-01 -1.797362416982650757e-01 1.431372165679931641e-01 2.206473946571350098e-01 -1.357473880052566528e-01 -3.355099558830261230e-01
2.426089495420455933e-01 -1.356584727764129639e-01 8.640113472938537598e-02 -1.456899847835302353e-02 -1.851475834846496582e-01 1.679747253656387329e-01 3.752456512302160263e-03 -2.500860691070556641e-01 -2.089321613311767578e-01 -3.974837362766265869e-01 5.187050439417362213e-03 6.669015437364578247e-02 -1.645088493824005127e-01 6.552038341760635376e-02 1.024129912257194519e-01 -3.756062388420104980e-01 -1.442595869302749634e-01 1.903280243277549744e-02 -2.604335546493530273e-02 -6.239035353064537048e-02 3.293880224227905273e-01 3.391341269016265869e-01 6.822645664215087891e-03 2.171615362167358398e-01 6.157900765538215637e-02 -1.215484589338302612e-01 -1.383147388696670532e-01 1.705311536788940430e-01 1.714076697826385498e-01 6.004928424954414368e-02 -3.620417788624763489e-02 5.856668204069137573e-02
2.426552176475524902e-01 -1.480550020933151245e-01 5.375735834240913391e-02 -6.397175788879394531e-02 7.501702755689620972e-02 -9.699854999780654907e-02 -1.512413322925567627e-01 -9.005427360534667969e-03 -6.449329853057861328e-02 -3.088674545288085938e-01 -3.024885058403015137e-01 -1.442455798387527466e-01 -2.642964124679565430e-01 1.805178262293338776e-02 2.133144885301589966e-01 8.518417924642562866e-02 3.367812186479568481e-02 -1.419333815574645996e-01 1.705579310655593872e-01 1.650786101818084717e-01 1.434323638677597046e-01 1.234481036663055420e-01 -1.793598830699920654e-01 1.753948479890823364e-01 -2.388262748718261719e-01 1.447410583496093750e-01 2.335847355425357819e-02 1.066771745681762695e-01 -2.628971338272094727e-01 1.426041722297668457e-01 -4.206465184688568115e-01 8.214776962995529175e-02
-1.084200665354728699e-02 -2.816177904605865479e-01 -3.251508995890617371e-02 -1.597963422536849976e-01 9.832710027694702148e-02 -2.321707271039485931e-02 -6.982298195362091064e-02 5.738898739218711853e-02 -2.085667252540588379e-01 -2.957551367580890656e-02 -1.781770437955856323e-01 2.029396891593933105e-01 3.737250342965126038e-02 1.229377686977386475e-01 2.279635816812515259e-01 -5.662719905376434326e-02 6.462113559246063232e-02 -6.828200072050094604e-02 -3.116540014743804932e-01 2.784704566001892090e-01 2.970179319381713867e-01 1.787991821765899658e-01 -3.724895417690277100e-02 3.884712159633636475e-01 3.111999928951263428e-01 -7.537303864955902100e-02 -1.858609318733215332e-01 -2.936343662440776825e-02 -2.386274486780166626e-01 -5.932351946830749512e-02 -1.758973151445388794e-01 -3.579600527882575989e-02
1.494168788194656372e-01 -2.303314059972763062e-01 2.455877810716629028e-01 1.228882372379302979e-01 -6.806509196758270264e-02 -3.025887906551361084e-02 5.082381889224052429e-02 -2.402937263250350952e-01 1.302430629730224609e-01 -1.852381080389022827e-01 -4.133740961551666260e-01 -1.004296466708183289e-01 -2.512077689170837402e-01 1.015213429927825928e-01 1.163558214902877808e-01 3.480377420783042908e-02 2.765863761305809021e-02 -1.465378515422344208e-02 -1.706665032543241978e-03 5.606861039996147156e-02 -7.028947025537490845e-02 2.112515717744827271e-01 -2.845034003257751465e-01 -2.112018503248691559e-02 6.693765521049499512e-02 2.120099216699600220e-01 1.576424688100814819e-01 3.837277740240097046e-02 -3.399086708668619394e-04 4.972118139266967773e-01 -3.316238895058631897e-02 6.146417930722236633e-02
7.746320962905883789e-02 -7.198325544595718384e-02 -3.499938845634460449e-01 -1.281215343624353409e-02 1.757379919290542603e-01 2.046141773462295532e-01 -1.146850883960723877e-01 -3.289184272289276123e-01 -3.347187340259552002e-01 -9.654794819653034210e-03 -5.128883291035890579e-03 1.258124783635139465e-02 -1.677832379937171936e-02 2.883793227374553680e-02 -3.828813880681991577e-02 7.179918140172958374e-02 -2.693561613559722900e-01 -3.435141742229461670e-01 -8.645753562450408936e-02 1.115128099918365479e-01 2.306687682867050171e-01 1.150146275758743286e-01 -2.313842922449111938e-01 1.633580476045608521e-01 1.598249077796936035e-01 1.247906535863876343e-01 -1.245153993368148804e-01 2.583971321582794189e-01 8.079376816749572754e-02 1.456886231899261475e-01 -1.351681798696517944e-01 -1.596241444349288940e-01
-2.136552706360816956e-02 -2.224418520927429199e-01 -1.259960383176803589e-01 -1.829487681388854980e-01 -7.846574299037456512e-03 1.893709003925323486e-01 1.089410576969385147e-02 -2.898771166801452637e-01 1.782110184431076050e-01 -3.209466934204101562e-01 -1.591204851865768433e-01 1.195312365889549255e-01 1.026030182838439941e-01 -1.001875195652246475e-02 1.711729615926742554e-01 -7.530195172876119614e-03 -4.977449029684066772e-02 1.196853592991828918e-01 -3.777016326785087585e-02 1.752666234970092773e-01 1.732154637575149536e-01 4.216320514678955078e-01 -3.486727476119995117e-01 2.270078361034393311e-01 -1.379411518573760986e-01 -3.681878373026847839e-02 -3.420412167906761169e-02 -8.320005238056182861e-02 6.789599359035491943e-02 1.671013683080673218e-01 2.684372663497924805e-01 -5.825453996658325195e-02
-6.410202942788600922e-03 -1.412325203418731689e-01 -1.366915851831436157e-01 -1.886262744665145874e-02 -1.824343502521514893e-01 -1.601291745901107788e-01 -1.805938631296157837e-01 -3.279461562633514404e-01 -3.766172230243682861e-01 -1.211926341056823730e-01 3.335479646921157837e-02 -2.675216495990753174e-01 -1.516550481319427490e-01 -2.284896522760391235e-01 -1.134440582245588303e-02 -1.256299670785665512e-02 -4.824322462081909180e-02 8.468458056449890137e-02 7.046738266944885254e-02 6.615152955055236816e-02 2.551974952220916748e-01 1.675726920366287231e-01 -3.071849942207336426e-01 2.614727020263671875e-01 3.748498484492301941e-02 1.922703683376312256e-01 1.179689466953277588e-01 3.985852748155593872e-02 -2.021717429161071777e-01 1.355441063642501831e-01 7.623111456632614136e-02 -2.519340515136718750e-01
-1.073559671640396118e-01 -1.986208856105804443e-01 -7.708038389682769775e-02 1.777759194374084473e-02 -3.788227960467338562e-02 2.347354590892791748e-01 2.372987009584903717e-02 -1.875374019145965576e-01 -1.222316622734069824e-01 3.885257840156555176e-01 -1.943113654851913452e-01 -7.425326108932495117e-02 3.800367191433906555e-02 -1.602163538336753845e-02 1.167040914297103882e-01 7.363712787628173828e-02 -8.706395328044891357e-02 1.916507631540298462e-02 -2.462227493524551392e-01 -6.157328560948371887e-02 3.434886634349822998e-01 1.821509748697280884e-01 -1.581967622041702271e-01 4.439379274845123291e-01 1.856658607721328735e-01 1.633118651807308197e-02 2.407919615507125854e-01 -6.640626583248376846e-03 1.037513315677642822e-01 2.124160230159759521e-01 -8.563186973333358765e-02 1.377516090869903564e-01
-1.147664040327072144e-01 -1.839914470911026001e-01 -1.456971913576126099e-01 -4.975119978189468384e-02 1.238410472869873047e-01 1.891068816184997559e-01 -3.643891215324401855e-01 -3.518869280815124512e-01 -5.491896346211433411e-02 -2.450257092714309692e-01 -2.733334302902221680e-01 1.327489018440246582e-01 -6.596662104129791260e-02 -2.074026018381118774e-01 1.133477091789245605e-01 1.094391345977783203e-01 -1.342411786317825317e-01 -6.075447797775268555e-02 -6.124325841665267944e-02 2.084037214517593384e-01 1.488001644611358643e-01 -1.218185201287269592e-01 -1.373896449804306030e-01 2.311765402555465698e-01 1.085151582956314087e-01 2.995585501194000244e-01 -1.422769129276275635e-01 -7.364336401224136353e-02 -1.339551210403442383e-01 2.173440307378768921e-01 -1.333726793527603149e-01 7.516668736934661865e-02
4.399845376610755920e-02 -8.841220289468765259e-02 -2.106650620698928833e-01 6.770575046539306641e-02 3.767544329166412354e-01 -1.466002017259597778e-01 6.319107115268707275e-02 -1.094267517328262329e-01 -9.269270300865173340e-02 -1.230019256472587585e-01 -3.074775338172912598e-01 -1.305395811796188354e-01 -2.667524516582489014e-01 1.015468090772628784e-01 2.100774496793746948e-01 -1.663552410900592804e-02 1.497692614793777466e-01 1.474366039037704468e-01 -4.331428408622741699e-01 7.141663134098052979e-02 2.399978637695312500e-01 1.592188030481338501e-01 -2.422888278961181641e-01 1.156211346387863159e-01 -2.047718763351440430e-01 -7.889469712972640991e-02 -1.717585027217864990e-01 -9.603101760149002075e-02 -6.086106970906257629e-02 1.153335347771644592e-02 2.720328792929649353e-02 1.316790431737899780e-01
1.192281320691108704e-01 -2.747574150562286377e-01 1.810982823371887207e-01 -1.497356146574020386e-01 3.112743198871612549e-01 7.615386042743921280e-03 -1.276587992906570435e-01 -2.123942226171493530e-01 1.837628893554210663e-02 -5.925304070115089417e-02 -3.123255372047424316e-01 -3.005326539278030396e-02 -1.378883123397827148e-01 2.971337437629699707e-01 1.755210608243942261e-01 1.145880222320556641e-01 -8.083572983741760254e-02 3.792756702750921249e-03 -4.758144542574882507e-02 9.716964513063430786e-02 1.258741170167922974e-01 1.522539928555488586e-02 -5.034825950860977173e-02 3.678442239761352539e-01 3.243060410022735596e-01 2.723791897296905518e-01 6.095437705516815186e-02 -1.919573172926902771e-02 4.640504345297813416e-02 2.585754096508026123e-01 -3.182027861475944519e-02 1.323932260274887085e-01
-1.138798147439956665e-01 1.860314980149269104e-02 2.414570599794387817e-01 -1.746365129947662354e-01 -5.121429264545440674e-02 -1.245830431580543518e-01 1.601210050284862518e-02 -1.650517433881759644e-01 -1.108212545514106750e-01 -1.041605547070503235e-01 -8.526653051376342773e-02 2.665643393993377686e-01 1.361096054315567017e-01 -7.962754368782043457e-02 1.369948536157608032e-01 -1.470296829938888550e-01 -2.400440275669097900e-01 -1.207770407199859619e-01 -1.754027307033538818e-01 -2.764817178249359131e-01 2.262624204158782959e-01 3.839231133460998535e-01 -4.232144057750701904e-01 1.618649363517761230e-01 4.823658242821693420e-02 2.309179157018661499e-01 4.376834630966186523e-02 -1.650848090648651123e-01 -2.715634740889072418e-02 1.636314392089843750e-02 1.011373028159141541e-01 7.850466668605804443e-02
8.825889974832534790e-02 -1.391268670558929443e-01 1.848853677511215210e-01 2.004634737968444824e-01 -1.453339029103517532e-02 1.383614093065261841e-01 2.665709257125854492e-01 -3.268014788627624512e-01 -1.274897009134292603e-01 -2.270022332668304443e-01 -3.927689790725708008e-01 8.554103970527648926e-02 1.434618234634399414e-01 -9.089504182338714600e-02 1.367257386445999146e-01 1.547037512063980103e-01 -1.130993664264678955e-01 6.470986455678939819e-02 -3.551775813102722168e-01 -8.956945687532424927e-02 7.483667135238647461e-02 9.574287384748458862e-02 -1.582062691450119019e-01 7.792747020721435547e-02 2.543939352035522461e-01 3.625663369894027710e-02 6.244342774152755737e-02 8.040394634008407593e-02 6.501029431819915771e-02 1.066249832510948181e-01 -2.699142992496490479e-01 -1.963854134082794189e-01
-2.004026323556900024e-01 -2.517190277576446533e-01 -2.453627996146678925e-02 -9.147906303405761719e-02 -9.998280555009841919e-02 4.184914380311965942e-02 -1.823413968086242676e-01 -4.884772002696990967e-02 -2.662627026438713074e-02 -1.259413659572601318e-01 -3.067710995674133301e-01 -1.449744850397109985e-01 5.148052796721458435e-02 8.187265694141387939e-02 -9.714856743812561035e-02 -2.551209628582000732e-01 8.312185294926166534e-03 -6.929565221071243286e-02 -3.212037682533264160e-01 7.621906697750091553e-02 2.345052212476730347e-01 1.403175741434097290e-01 -1.914129406213760376e-01 3.222107514739036560e-02 4.553788341581821442e-03 -1.964222043752670288e-01 1.158796921372413635e-01 -1.436201483011245728e-01 -2.353501915931701660e-01 4.448076486587524414e-01 -1.418430805206298828e-01 2.287315130233764648e-01
-1.356445904821157455e-02 -5.510793253779411316e-02 8.666345477104187012e-02 2.223940938711166382e-01 2.825349755585193634e-02 1.308209449052810669e-01 7.846800237894058228e-02 -3.445869386196136475e-01 1.071601063013076782e-01 -1.739939898252487183e-01 -1.772403270006179810e-01 9.216801077127456665e-02 6.055188179016113281e-02 2.119792848825454712e-01 1.307707279920578003e-01 4.015823826193809509e-02 -2.513961195945739746e-01 1.731237918138504028e-01 -3.284820020198822021e-01 -9.434881806373596191e-02 1.231442838907241821e-01 2.712830901145935059e-01 -2.453915625810623169e-01 2.349455356597900391e-01 3.504694998264312744e-01 -7.703647762537002563e-02 3.392887860536575317e-02 -1.535913199186325073e-01 7.117507606744766235e-02 1.589805483818054199e-01 -1.268038153648376465e-01 1.842380911111831665e-01
2.242570817470550537e-01 4.512360692024230957e-02 2.323335260152816772e-01 1.330984532833099365e-01 -5.072107538580894470e-02 3.065032958984375000e-01 5.837341025471687317e-02 -3.640770912170410156e-01 -1.137906461954116821e-01 -1.133233308792114258e-01 -2.247432023286819458e-01 6.459280103445053101e-02 2.439818829298019409e-01 1.111680865287780762e-01 2.073274105787277222e-01 3.968720138072967529e-02 3.893619775772094727e-02 1.638906598091125488e-01 -2.383580654859542847e-01 -3.181891143321990967e-02 1.678745150566101074e-01 2.746490836143493652e-01 -2.306410074234008789e-01 9.574709832668304443e-02 2.739288210868835449e-01 -2.018565386533737183e-01 1.041319128125905991e-02 2.392409369349479675e-02 -8.289053291082382202e-02 3.968407958745956421e-02 -2.634211182594299316e-01 1.023151446133852005e-02
4.913977161049842834e-02 1.490042954683303833e-01 1.214546784758567810e-01 -4.498422145843505859e-02 2.809951603412628174e-01 -1.697163432836532593e-01 -1.354906857013702393e-01 -1.645706444978713989e-01 -3.286180794239044189e-01 -4.939111322164535522e-02 -1.812837123870849609e-01 2.197194993495941162e-01 -3.108049556612968445e-02 -7.003518193960189819e-02 -9.872375428676605225e-02 2.635095268487930298e-02 -5.675403401255607605e-03 -6.705507636070251465e-02 -1.516754478216171265e-01 4.412093386054039001e-02 1.253027766942977905e-01 1.942327618598937988e-01 -1.734535098075866699e-01 3.017910122871398926e-01 2.898843288421630859e-01 1.552360951900482178e-01 -2.883714139461517334e-01 -9.991414844989776611e-02 -2.544494569301605225e-01 1.616145819425582886e-01 -2.090967744588851929e-01 -2.399885505437850952e-01
-2.972084283828735352e-02 -1.071535870432853699e-01 -6.959127634763717651e-02 -6.760239601135253906e-02 -3.028319180011749268e-01 1.219926849007606506e-01 1.426816172897815704e-02 -1.052954513579607010e-02 -9.544792771339416504e-02 -9.830900281667709351e-02 -4.457965865731239319e-02 9.519652277231216431e-02 6.403514742851257324e-02 -1.312306672334671021e-01 -2.206358872354030609e-02 -3.405876457691192627e-01 4.165011942386627197e-01 -7.786138355731964111e-02 4.399411007761955261e-02 6.161317601799964905e-02 2.288254052400588989e-01 2.067854404449462891e-01 -2.227466106414794922e-01 3.857014775276184082e-01 7.071467582136392593e-03 1.127182245254516602e-01 -2.312659472227096558e-01 2.130828201770782471e-01 -8.881003409624099731e-02 2.366482317447662354e-01 -2.179761081933975220e-01 -4.321177676320075989e-02
1.244315803050994873e-01 5.037070950493216515e-04 9.733413159847259521e-02 1.518559902906417847e-01 1.001000404357910156e-01 6.186475977301597595e-02 1.582630574703216553e-01 -2.351291328668594360e-01 -1.356664299964904785e-01 -3.045267164707183838e-01 -3.780559003353118896e-01 -1.373937726020812988e-01 -5.508176982402801514e-02 -9.830688685178756714e-02 -5.275990068912506104e-02 5.847391206771135330e-03 -7.020263373851776123e-02 3.132799863815307617e-01 -2.291674166917800903e-01 -1.322225015610456467e-02 9.982608258724212646e-02 1.008016988635063171e-01 -1.574880182743072510e-01 4.033849239349365234e-01 1.225317120552062988e-01 3.244867548346519470e-02 -9.475053846836090088e-02 2.934138476848602295e-01 1.356299817562103271e-01 -5.952393636107444763e-02 -2.324757725000381470e-01 -1.371406018733978271e-01
8.963194489479064941e-02 2.423730865120887756e-02 1.318333446979522705e-01 2.184981107711791992e-01 -6.983394175767898560e-02 9.736164659261703491e-02 1.919282786548137665e-02 -3.616457879543304443e-01 -1.694074124097824097e-01 -2.438614070415496826e-01 -2.483952194452285767e-01 -1.680044084787368774e-01 -1.411079615354537964e-01 -3.983172029256820679e-02 1.349739879369735718e-01 7.705473899841308594e-02 1.660990528762340546e-02 1.848357170820236206e-01 -4.492075145244598389e-01 -1.910750865936279297e-01 1.209693215787410736e-02 1.510221064090728760e-01 -1.273514926433563232e-01 3.848211765289306641e-01 5.184553563594818115e-02 3.563889302313327789e-03 1.213270332664251328e-02 3.798366338014602661e-02 6.700124591588973999e-02 4.101573675870895386e-02 -1.777322441339492798e-01 -2.344159781932830811e-01
2.880203910171985626e-02 -2.123088538646697998e-01 1.913792826235294342e-02 1.812212914228439331e-01 7.048225402832031250e-02 8.296543359756469727e-02 -9.280693531036376953e-02 -1.207531839609146118e-01 4.051020741462707520e-02 -2.795296013355255127e-01 -3.353744372725486755e-02 1.329281479120254517e-01 2.380002886056900024e-01 -1.415032148361206055e-02 -1.261872425675392151e-02 1.997117847204208374e-01 3.262665495276451111e-02 -1.709801517426967621e-02 -3.264762461185455322e-01 1.279718130826950073e-01 2.420099228620529175e-01 -8.796793967485427856e-02 -4.615926146507263184e-01 3.042559027671813965e-01 2.702073566615581512e-02 2.680424749851226807e-01 8.571389317512512207e-02 1.369047164916992188e-02 -1.579320244491100311e-02 -3.461504727602005005e-02 1.462445557117462158e-01 -3.019411265850067139e-01
4.749748483300209045e-02 -4.123487174510955811e-01 1.374361217021942139e-01 -2.538457512855529785e-02 -1.266042441129684448e-01 -1.353498101234436035e-01 4.520639404654502869e-02 -1.522213965654373169e-01 -1.674823611974716187e-01 -9.931344538927078247e-02 -2.063393592834472656e-01 -9.984120726585388184e-02 2.131539583206176758e-02 -8.681116160005331039e-04 -5.304244905710220337e-02 2.921886555850505829e-02 2.171624302864074707e-01 1.569726914167404175e-01 1.218139380216598511e-01 1.445290148258209229e-01 4.230758249759674072e-01 3.060920834541320801e-01 5.595680698752403259e-02 4.887287504971027374e-03 -2.302270010113716125e-02 2.029923647642135620e-01 7.884524762630462646e-02 -1.719334721565246582e-01 -1.025863215327262878e-01 4.199795424938201904e-01 3.823245316743850708e-02 -6.918312609195709229e-02
1.542494148015975952e-01 -3.559568226337432861e-01 -7.659843564033508301e-02 2.264271825551986694e-01 1.305295675992965698e-01 4.002492502331733704e-02 1.349639426916837692e-02 -1.009895429015159607e-01 5.585049465298652649e-02 -3.371650278568267822e-01 -2.735480070114135742e-01 1.945675313472747803e-01 2.390677109360694885e-02 -8.803290873765945435e-02 -9.363570809364318848e-02 6.453242152929306030e-02 2.522220909595489502e-01 4.072628449648618698e-03 -1.791855990886688232e-01 1.306497156620025635e-01 3.736430704593658447e-01 3.119036555290222168e-01 -1.213687807321548462e-01 -1.177596896886825562e-01 -4.924981296062469482e-02 -1.734350323677062988e-01 1.723601818084716797e-01 1.513768881559371948e-01 -3.758829087018966675e-02 3.487087786197662354e-02 -2.156922668218612671e-01 -5.085448268800973892e-03
-5.402190610766410828e-03 -1.441523134708404541e-01 7.954562455415725708e-02 -2.091806828975677490e-01 3.303349949419498444e-03 -4.705264568328857422e-01 1.102076261304318905e-03 -2.609944343566894531e-01 -1.884567290544509888e-01 -1.808760017156600952e-01 -1.673327535390853882e-01 -2.879385650157928467e-02 1.892215106636285782e-03 9.883638471364974976e-02 -1.570426374673843384e-01 -7.577724009752273560e-02 6.970410048961639404e-02 4.065154120326042175e-02 -3.486902117729187012e-01 -1.652379035949707031e-01 1.742219477891921997e-01 2.911883965134620667e-02 -2.980057597160339355e-01 2.168560326099395752e-01 1.288192123174667358e-01 3.042186796665191650e-01 1.143184006214141846e-01 -1.958710141479969025e-02 -2.212975472211837769e-01 -1.327085774391889572e-02 -6.881973147392272949e-02 -5.854846537113189697e-02
1.763573288917541504e-02 -3.218751251697540283e-01 1.152631267905235291e-01 -7.532417029142379761e-02 1.132045686244964600e-01 -1.304959356784820557e-01 5.632919445633888245e-02 -4.507608339190483093e-02 9.508398175239562988e-02 -1.359973698854446411e-01 -9.111019223928451538e-02 2.981745451688766479e-02 -7.844241708517074585e-02 4.352833032608032227e-01 1.060847193002700806e-01 -4.565472155809402466e-02 1.286842375993728638e-01 -2.893803715705871582e-01 -3.738577365875244141e-01 1.443050652742385864e-01 2.416228950023651123e-01 2.244146019220352173e-01 4.887803923338651657e-03 2.883696258068084717e-01 1.665149033069610596e-01 1.229377165436744690e-01 -6.747073493897914886e-03 -6.489606946706771851e-02 -5.202976986765861511e-02 -9.740422666072845459e-02 -1.840599030256271362e-01 -2.244948595762252808e-01
-2.952560037374496460e-02 -2.390725761651992798e-01 3.490015566349029541e-01 -1.216351613402366638e-01 3.250642493367195129e-02 -2.516349032521247864e-02 1.268418729305267334e-01 1.375645697116851807e-01 3.667607158422470093e-02 -2.998750209808349609e-01 -1.757214814424514771e-01 -1.041885539889335632e-01 5.942885577678680420e-02 2.573908492922782898e-02 9.538129717111587524e-02 -2.986498475074768066e-01 1.627015471458435059e-01 -1.171688809990882874e-01 -2.148268371820449829e-01 3.487398624420166016e-01 1.473012566566467285e-01 4.231880009174346924e-01 -3.512612357735633850e-02 1.082739531993865967e-01 1.660375595092773438e-01 -8.329732716083526611e-02 1.346240490674972534e-01 1.288817147724330425e-03 4.588598757982254028e-02 5.327961966395378113e-02 -1.663872897624969482e-01 -1.618987619876861572e-01
-5.181141197681427002e-03 -1.896779090166091919e-01 -1.085244119167327881e-01 -2.276329090818762779e-03 -5.620325356721878052e-02 -7.828246057033538818e-02 1.255511939525604248e-01 -1.752992570400238037e-01 -2.418830841779708862e-01 -2.878168225288391113e-01 -2.651675939559936523e-01 -9.929200261831283569e-02 1.884960755705833435e-02 7.183526456356048584e-02 -2.418616972863674164e-02 1.845301538705825806e-01 -2.528045475482940674e-01 -1.142567917704582214e-01 -3.201695382595062256e-01 -1.579743996262550354e-02 1.763556152582168579e-02 3.210358321666717529e-01 -2.456269860267639160e-01 -1.163593977689743042e-01 -1.037179604172706604e-01 1.852826327085494995e-01 -2.160163670778274536e-01 -2.942366302013397217e-01 8.517529815435409546e-02 1.809234619140625000e-01 -2.023894935846328735e-01 1.360781788825988770e-01
-2.111494094133377075e-01 -1.906431615352630615e-01 -1.586578786373138428e-01 -1.901013106107711792e-01 1.390288323163986206e-01 8.062853594310581684e-04 -1.787902414798736572e-01 -2.325817197561264038e-01 -8.717887848615646362e-02 -2.767383754253387451e-01 5.234377458691596985e-02 1.710565984249114990e-01 3.502718508243560791e-01 1.491565257310867310e-02 9.831237047910690308e-02 1.288453303277492523e-02 5.268267914652824402e-02 5.168344825506210327e-03 3.268719417974352837e-03 1.611614041030406952e-02 2.166638076305389404e-01 2.358168363571166992e-01 -5.450258031487464905e-02 3.163673579692840576e-01 1.063270494341850281e-01 1.681015044450759888e-01 -3.006106317043304443e-01 1.589215844869613647e-01 -2.975097894668579102e-01 8.607233315706253052e-02 -2.085500359535217285e-01 -1.255199033766984940e-02
-9.201218187808990479e-02 6.025755777955055237e-02 1.382222026586532593e-01 4.665429294109344482e-01 6.466817855834960938e-02 5.651760380715131760e-03 5.749450251460075378e-02 -1.300056725740432739e-01 -1.614885926246643066e-01 -2.136914283037185669e-01 -1.050581037998199463e-01 9.859728626906871796e-03 7.909726351499557495e-02 3.852918744087219238e-02 1.566979289054870605e-01 7.133425027132034302e-02 -2.441946864128112793e-01 6.893089413642883301e-02 -1.580324620008468628e-01 -7.353249937295913696e-02 2.919500768184661865e-01 3.262163102626800537e-01 2.572977449744939804e-03 2.278297692537307739e-01 -2.056605219841003418e-01 3.922501578927040100e-02 -2.007458806037902832e-01 2.790183573961257935e-02 -9.157037362456321716e-03 3.616660833358764648e-01 -1.722134351730346680e-01 -1.505610197782516479e-01
1.233199983835220337e-01 -1.012860015034675598e-01 -3.995706792920827866e-03 -6.958328932523727417e-02 4.262447655200958252e-01 -1.042373944073915482e-02 1.076860502362251282e-01 1.121670752763748169e-02 -1.961766332387924194e-01 -2.364017963409423828e-01 -4.002655744552612305e-01 4.453898221254348755e-02 1.433995962142944336e-01 8.073968440294265747e-02 -9.173634648323059082e-02 -1.957347095012664795e-01 1.823229640722274780e-01 -7.155323028564453125e-02 3.352200612425804138e-02 1.485695689916610718e-01 8.947972208261489868e-02 2.833243608474731445e-01 -9.044192731380462646e-02 3.546797335147857666e-01 1.498383283615112305e-01 1.484157145023345947e-01 -1.848294436931610107e-01 2.483053058385848999e-01 -9.425926953554153442e-02 4.099014028906822205e-02 -1.401687227189540863e-02 -1.044522076845169067e-01
1.707289926707744598e-02 -9.128089994192123413e-02 1.093963608145713806e-01 1.015054062008857727e-01 1.623285412788391113e-01 3.483035415410995483e-02 5.165377631783485413e-02 -3.565935790538787842e-01 2.700733542442321777e-01 -4.425373077392578125e-01 -3.437776863574981689e-01 1.154785901308059692e-01 -2.297923527657985687e-02 -4.616758227348327637e-02 1.515515595674514771e-01 -2.819421589374542236e-01 8.485456928610801697e-03 7.997278124094009399e-02 -6.241094321012496948e-02 -2.725558355450630188e-02 2.468906193971633911e-01 -1.614187844097614288e-03 -2.979689538478851318e-01 -3.851895779371261597e-02 8.114999160170555115e-03 -8.629457652568817139e-02 1.471409499645233154e-01 5.238277092576026917e-02 -6.260842084884643555e-02 3.066889047622680664e-01 -6.266468018293380737e-02 -1.007688790559768677e-01
-7.814813405275344849e-02 -8.881871588528156281e-03 2.262092381715774536e-01 2.274308055639266968e-01 -1.542646903544664383e-02 1.662883535027503967e-02 1.331904083490371704e-01 -2.855605483055114746e-01 -2.471311688423156738e-01 -9.389555454254150391e-02 -2.836969196796417236e-01 -4.522768780589103699e-02 -1.470151990652084351e-01 4.382367804646492004e-02 8.799327164888381958e-02 9.772423654794692993e-03 -1.616845652461051941e-02 3.076131939888000488e-01 -1.485707908868789673e-01 -3.862643241882324219e-02 7.402933388948440552e-02 3.068878054618835449e-01 -1.897864490747451782e-01 3.226858079433441162e-01 8.538647741079330444e-02 -5.108202248811721802e-02 -4.903540387749671936e-02 2.823884785175323486e-01 4.731089621782302856e-02 6.391449272632598877e-02 -3.308941423892974854e-01 -2.029960006475448608e-01
8.875113725662231445e-02 1.406496912240982056e-01 -5.298307538032531738e-02 2.218741774559020996e-01 -6.991960853338241577e-02 1.142209991812705994e-01 -1.228330954909324646e-01 -3.480837345123291016e-01 4.557992145419120789e-02 -1.828102767467498779e-01 -1.259633898735046387e-01 3.547647595405578613e-02 -1.402275264263153076e-01 -1.579255238175392151e-02 4.649694263935089111e-01 -1.137785911560058594e-01 -1.957107707858085632e-02 -9.446131065487861633e-03 -3.160781860351562500e-01 -2.687208354473114014e-01 1.339622586965560913e-01 4.829251021146774292e-02 -2.855581976473331451e-02 4.003446698188781738e-01 -8.257275074720382690e-02 -2.799149975180625916e-02 -7.915504276752471924e-02 3.391858935356140137e-02 5.345629900693893433e-02 1.490725427865982056e-01 -1.954160332679748535e-01 -1.794406920671463013e-01
2.057407796382904053e-02 -1.384514663368463516e-02 1.323350667953491211e-01 1.992018334567546844e-02 1.540584415197372437e-01 -2.032938152551651001e-01 -1.415489614009857178e-01 -1.544245630502700806e-01 1.143113821744918823e-01 -2.216455787420272827e-01 -1.270294636487960815e-01 -1.459095627069473267e-02 -1.717225089669227600e-02 1.594199687242507935e-01 -2.460942603647708893e-02 -2.486133128404617310e-01 -2.379679232835769653e-01 -2.086456492543220520e-02 -1.935673356056213379e-01 -5.439194850623607635e-03 4.087948054075241089e-02 2.387331873178482056e-01 -2.266172021627426147e-01 1.968230158090591431e-01 3.763224184513092041e-01 3.582082092761993408e-01 -1.087569445371627808e-01 -1.839941889047622681e-01 1.472571492195129395e-01 2.638497352600097656e-01 -2.202959805727005005e-01 8.424034714698791504e-02
1.595974266529083252e-01 -1.425760388374328613e-01 -5.774889886379241943e-02 -1.343740671873092651e-01 -1.151806563138961792e-01 3.173451721668243408e-01 1.354754902422428131e-02 -1.795461177825927734e-01 -1.255333721637725830e-01 -3.989012911915779114e-03 -2.279196977615356445e-01 -5.539720132946968079e-02 2.636598050594329834e-01 2.591171860694885254e-01 -1.007010340690612793e-01 -1.050659790635108948e-01 1.311393231153488159e-01 3.224315047264099121e-01 -1.642331033945083618e-01 -1.278058886528015137e-01 3.933428823947906494e-01 1.605708748102188110e-01 -2.232163995504379272e-01 1.927528064697980881e-03 1.148455217480659485e-01 4.149940796196460724e-03 -1.707596629858016968e-01 -1.412322968244552612e-01 -1.173079833388328552e-01 2.157999426126480103e-01 -3.966332599520683289e-02 -1.969075202941894531e-01
1.996067017316818237e-01 6.475383788347244263e-02 -2.366778207942843437e-03 -9.021119773387908936e-02 4.460694491863250732e-01 2.521906793117523193e-01 1.140236184000968933e-01 3.444604203104972839e-02 -3.011369109153747559e-01 -1.747150719165802002e-01 -1.328361630439758301e-01 9.252554178237915039e-02 -5.626327916979789734e-02 9.920110553503036499e-02 3.517866507172584534e-02 -6.941681355237960815e-02 1.754323542118072510e-01 7.582552731037139893e-02 -1.896824091672897339e-01 -5.071510374546051025e-02 9.162281453609466553e-02 2.757327258586883545e-01 -2.557834684848785400e-01 3.839707076549530029e-01 -9.702969342470169067e-02 -9.915976971387863159e-02 -8.322076499462127686e-02 7.911570370197296143e-02 -1.453492343425750732e-01 2.506282329559326172e-01 9.971786290407180786e-02 -7.681316137313842773e-02
-1.424325108528137207e-01 -2.146393209695816040e-01 -6.194090843200683594e-02 -1.109324023127555847e-01 -5.627977102994918823e-02 9.714907407760620117e-02 7.224904745817184448e-02 -2.656213641166687012e-01 1.365062445402145386e-01 -5.030322074890136719e-01 -3.166562318801879883e-01 -5.525388196110725403e-02 2.706009335815906525e-02 -1.449325960129499435e-02 1.078915148973464966e-01 -3.692770004272460938e-02 2.902091741561889648e-01 -1.051425337791442871e-01 -7.524797320365905762e-02 1.448271679691970348e-03 1.205330863595008850e-01 3.414486944675445557e-01 -1.333129853010177612e-01 1.443956643342971802e-01 -1.484607160091400146e-01 -8.527772873640060425e-02 2.176985591650009155e-01 1.369929015636444092e-01 -9.154084324836730957e-02 -7.690670341253280640e-02 8.621060848236083984e-02 -2.286846488714218140e-01
1.214182302355766296e-01 -1.243867948651313782e-01 8.999902755022048950e-02 6.281442474573850632e-03 8.376932144165039062e-02 2.649598419666290283e-01 -6.652251631021499634e-02 -1.863041967153549194e-01 -3.650934100151062012e-01 -2.636454533785581589e-03 -9.972839057445526123e-02 2.194517292082309723e-02 2.691275179386138916e-01 1.927507519721984863e-01 6.770061701536178589e-02 -3.799766674637794495e-02 1.964785903692245483e-02 3.376319408416748047e-01 1.926401257514953613e-02 -8.915071189403533936e-02 2.902166545391082764e-01 2.509291172027587891e-01 -1.620780080556869507e-01 7.404725998640060425e-03 2.349353283643722534e-01 -2.701178379356861115e-02 -7.024115324020385742e-02 -1.039245650172233582e-01 -1.721283793449401855e-01 2.204179167747497559e-01 -3.556876778602600098e-01 -1.155577450990676880e-01
-3.570230677723884583e-02 -2.150915116071701050e-01 5.769762769341468811e-02 -2.228369563817977905e-01 -2.883388996124267578e-01 5.266818776726722717e-02 1.642323285341262817e-01 -2.103886008262634277e-02 -1.582619100809097290e-01 6.618229299783706665e-02 -2.490614950656890869e-01 -6.032136082649230957e-02 2.630355656147003174e-01 -5.624790489673614502e-02 2.120894193649291992e-01 -8.487991988658905029e-03 4.456620663404464722e-02 2.703535556793212891e-01 -2.104741930961608887e-01 -1.144093796610832214e-01 4.883013665676116943e-01 3.570556640625000000e-03 -3.500754237174987793e-01 -4.532099142670631409e-02 -9.200902283191680908e-02 6.080284714698791504e-02 -1.160806640982627869e-01 4.847385361790657043e-02 -1.308299899101257324e-01 7.584247738122940063e-02 -1.465991139411926270e-01 -7.598645240068435669e-02
1.414615567773580551e-02 -3.978643938899040222e-02 1.067128032445907593e-01 -4.598261043429374695e-02 -3.430062532424926758e-02 -6.945984810590744019e-02 -5.178335681557655334e-02 -4.097407460212707520e-01 -1.036378275603055954e-02 -2.560161650180816650e-01 -3.199236094951629639e-01 -7.246950268745422363e-02 -9.369111806154251099e-02 3.187663853168487549e-01 1.169098541140556335e-01 -1.556513756513595581e-01 2.416583448648452759e-01 -3.295319676399230957e-01 -2.362869679927825928e-02 1.152952760457992554e-01 6.456062942743301392e-02 2.686808705329895020e-01 -2.247058153152465820e-01 1.742573082447052002e-01 -2.617366015911102295e-01 -1.898259520530700684e-01 5.916261672973632812e-02 7.389093190431594849e-02 1.616088002920150757e-01 -1.335569377988576889e-02 5.596399307250976562e-02 7.496485859155654907e-02
2.801275551319122314e-01 -4.015425145626068115e-01 -8.962418884038925171e-02 2.577703073620796204e-02 -1.431334111839532852e-02 -3.812215477228164673e-02 -1.202623173594474792e-02 4.034588858485221863e-02 1.266684662550687790e-02 -2.009173929691314697e-01 -2.739971876144409180e-01 -9.750211983919143677e-02 -1.361076235771179199e-01 -9.092928469181060791e-02 -1.442714035511016846e-01 -1.829159557819366455e-01 -4.652980249375104904e-03 -1.059026122093200684e-01 -1.613600403070449829e-01 2.389743924140930176e-01 2.775782346725463867e-01 2.945888340473175049e-01 -2.823152951896190643e-02 2.988540232181549072e-01 2.269991189241409302e-01 -8.278447389602661133e-02 1.102482303977012634e-01 -1.149059757590293884e-01 2.662044465541839600e-01 -1.575881093740463257e-01 -8.814369887113571167e-02 -8.034618198871612549e-02
1.487659066915512085e-01 -3.121238052845001221e-01 -7.569739222526550293e-02 -8.270844072103500366e-02 2.071487903594970703e-02 1.844733059406280518e-01 1.655301004648208618e-01 -1.769454777240753174e-02 9.088705480098724365e-02 -9.853535145521163940e-02 -3.174243271350860596e-01 -1.511168330907821655e-01 -1.522994339466094971e-01 8.233127743005752563e-02 5.173382163047790527e-02 -1.437770575284957886e-01 5.377837643027305603e-02 -9.698394685983657837e-02 -1.582663059234619141e-01 2.212757468223571777e-01 2.261489629745483398e-01 2.584388554096221924e-01 -1.317425668239593506e-01 1.080655120313167572e-02 1.123485937714576721e-01 2.224403768777847290e-01 -1.039962396025657654e-01 1.958193033933639526e-01 -2.711246311664581299e-01 2.511609792709350586e-01 1.783169507980346680e-01 -3.308354616165161133e-01
3.130174009129405022e-03 -1.108840852975845337e-01 -1.718977987766265869e-01 4.909237474203109741e-02 -4.398689791560173035e-02 5.336052924394607544e-02 -1.041492968797683716e-01 1.589455008506774902e-01 -1.982403546571731567e-01 -6.767810881137847900e-02 -1.862957477569580078e-01 1.854777149856090546e-02 -9.390214830636978149e-02 3.522528335452079773e-02 1.138707175850868225e-01 9.995747357606887817e-02 5.152239650487899780e-02 -1.794360280036926270e-01 -4.428218603134155273e-01 1.010166555643081665e-01 2.919006049633026123e-01 1.798339486122131348e-01 1.867961585521697998e-01 5.197408795356750488e-01 1.027814075350761414e-01 1.536688655614852905e-01 1.658807843923568726e-01 -1.597535312175750732e-01 4.863337427377700806e-02 -6.925281137228012085e-02 -2.115447521209716797e-01 7.190865930169820786e-03
-1.964458823204040527e-01 -1.369150429964065552e-01 -9.108573198318481445e-02 7.491447031497955322e-02 -8.398183435201644897e-02 8.439048379659652710e-02 3.125749528408050537e-01 -2.329833060503005981e-01 -7.760220021009445190e-02 -2.874786555767059326e-01 1.762866675853729248e-01 9.251256473362445831e-03 1.080378964543342590e-01 -1.313210725784301758e-01 3.284314647316932678e-02 -1.005009412765502930e-01 2.552393451333045959e-02 -9.602846205234527588e-02 -2.033147960901260376e-01 2.860684096813201904e-01 1.675481200218200684e-01 7.997497916221618652e-02 -3.549662828445434570e-01 1.815341114997863770e-01 2.441759780049324036e-02 -1.042490229010581970e-01 -4.035148024559020996e-02 -3.478173911571502686e-02 -4.339424073696136475e-01 2.670013606548309326e-01 -4.669880121946334839e-02 1.107106637209653854e-02
2.383418828248977661e-01 -4.587302729487419128e-02 -7.007133960723876953e-02 -7.540225051343441010e-03 5.539468303322792053e-02 8.702751994132995605e-02 3.114991188049316406e-01 -2.337801456451416016e-01 -3.179828822612762451e-01 -1.957280188798904419e-01 -3.553466498851776123e-02 -2.043781876564025879e-01 1.329570263624191284e-01 1.135455891489982605e-01 2.370721399784088135e-01 6.587490439414978027e-02 1.863451451063156128e-01 1.948347687721252441e-02 -3.365361392498016357e-01 -3.722320869565010071e-02 4.572458192706108093e-02 1.234811767935752869e-01 -3.517598211765289307e-01 2.997043132781982422e-01 -9.336531907320022583e-02 -2.305034361779689789e-02 -1.833956241607666016e-01 4.057620838284492493e-02 -1.441545933485031128e-01 -1.828286796808242798e-02 2.180265635251998901e-01 -8.002957701683044434e-02
-6.118403375148773193e-02 -4.376622661948204041e-02 5.670690163969993591e-02 -2.587608098983764648e-01 -2.488859929144382477e-03 -1.297044157981872559e-01 -1.189524829387664795e-01 -1.444411575794219971e-01 -6.885608285665512085e-02 -2.974448800086975098e-01 -1.332488209009170532e-01 2.017861008644104004e-01 -2.488037794828414917e-01 7.942090928554534912e-02 -2.096891216933727264e-02 -1.591623872518539429e-01 2.569285929203033447e-01 -8.303715288639068604e-02 -1.255502253770828247e-01 1.933175139129161835e-02 2.943901419639587402e-01 6.916852295398712158e-02 -3.399219512939453125e-01 1.942999847233295441e-02 8.177418494597077370e-04 3.830244541168212891e-01 -2.939762771129608154e-01 1.425767987966537476e-01 -2.243698388338088989e-01 7.802147418260574341e-02 -1.389297395944595337e-01 3.236459195613861084e-02
-1.769164018332958221e-02 8.276168256998062134e-02 4.118395969271659851e-02 1.018144711852073669e-01 8.606470376253128052e-02 9.994638711214065552e-02 3.998651355504989624e-02 -3.290557563304901123e-01 -2.717624604701995850e-01 -2.269864976406097412e-01 -3.930304348468780518e-01 -1.610534191131591797e-01 -2.032049000263214111e-01 -7.668984681367874146e-02 -3.785942448303103447e-03 -1.154358498752117157e-02 -1.270464342087507248e-02 2.215524315834045410e-01 -3.982619047164916992e-01 -2.047142013907432556e-02 4.503490030765533447e-02 2.407325506210327148e-01 -7.688926160335540771e-02 2.081596404314041138e-01 1.488643437623977661e-01 -3.692248836159706116e-02 -1.447748839855194092e-01 2.974196672439575195e-01 7.562921941280364990e-02 1.806082017719745636e-02 -1.042853817343711853e-01 -1.817347407341003418e-01
1.513886302709579468e-01 -1.798957139253616333e-01 5.717340484261512756e-02 6.413763016462326050e-02 1.700269579887390137e-01 4.156433641910552979e-01 2.891416847705841064e-02 -3.261552006006240845e-02 -7.769235968589782715e-02 6.282863765954971313e-02 -2.329019904136657715e-01 -1.151831522583961487e-01 5.423209816217422485e-02 2.007589191198348999e-01 6.501589715480804443e-02 -2.617944031953811646e-02 8.220192790031433105e-02 1.126993894577026367e-01 -4.566724896430969238e-01 1.472073197364807129e-01 3.132583498954772949e-01 2.722789943218231201e-01 -2.769723832607269287e-01 4.934138618409633636e-03 8.744437992572784424e-02 -3.558338433504104614e-02 3.427788242697715759e-02 -1.577029526233673096e-01 -1.063051819801330566e-01 -1.987702697515487671e-01 6.412599701434373856e-03 -1.537021100521087646e-01
-1.383702307939529419e-01 1.515534520149230957e-01 8.227671682834625244e-02 -9.854422509670257568e-02 7.503058761358261108e-02 2.450620383024215698e-01 7.322470843791961670e-02 -1.508148461580276489e-01 -9.245084226131439209e-02 5.180115625262260437e-02 -1.133624911308288574e-01 -1.051135882735252380e-01 2.396965622901916504e-01 1.423237323760986328e-01 3.395409882068634033e-01 -1.492068618535995483e-01 2.251600846648216248e-02 -2.596499025821685791e-02 -3.609531819820404053e-01 -4.730032384395599365e-02 1.010329872369766235e-01 1.948096454143524170e-01 -8.890496194362640381e-02 4.660539329051971436e-01 2.708912454545497894e-02 5.470414087176322937e-02 3.583600744605064392e-02 -1.168623100966215134e-02 -7.652368396520614624e-02 2.947565019130706787e-01 -1.307969819754362106e-02 3.036298453807830811e-01
1.860443651676177979e-01 -1.156345941126346588e-02 8.071307837963104248e-02 1.759215146303176880e-01 2.441375330090522766e-02 5.085981264710426331e-02 1.271757632493972778e-01 -3.111025094985961914e-01 -1.695450246334075928e-01 -1.126689761877059937e-01 -1.732449084520339966e-01 -2.106471657752990723e-01 -1.917539238929748535e-01 -1.571926027536392212e-01 1.852973923087120056e-02 1.196136698126792908e-01 8.491721004247665405e-02 1.686451584100723267e-01 -3.163788616657257080e-01 -1.424826085567474365e-01 1.111847311258316040e-01 8.116468042135238647e-02 -1.442095339298248291e-01 3.008443117141723633e-01 3.877221047878265381e-02 -3.056881576776504517e-02 -2.106305360794067383e-01 2.999813854694366455e-01 4.397453740239143372e-03 9.647771716117858887e-02 -3.178775906562805176e-01 -2.936429083347320557e-01
-4.609593190252780914e-03 8.922152966260910034e-02 9.920892119407653809e-02 8.194300532341003418e-02 2.869286239147186279e-01 -1.106984615325927734e-01 -1.266973912715911865e-01 -3.047781288623809814e-01 -4.321921765804290771e-01 -2.081405669450759888e-01 4.107262939214706421e-02 3.267736406996846199e-03 8.778396248817443848e-02 -1.183859929442405701e-01 2.904338538646697998e-01 -7.337921764701604843e-03 1.841158866882324219e-01 1.161656007170677185e-01 -1.179585382342338562e-01 -3.842098265886306763e-02 -4.729067161679267883e-02 2.209721803665161133e-01 -1.905817687511444092e-01 2.197564542293548584e-01 2.165080606937408447e-01 3.653975203633308411e-02 -1.965238600969314575e-01 8.549815416336059570e-02 -1.200364232063293457e-01 2.085285335779190063e-01 -1.665852963924407959e-01 -2.361167222261428833e-01
2.658649906516075134e-02 -7.626441121101379395e-02 2.598105370998382568e-01 9.224107116460800171e-02 1.064370200037956238e-01 2.602940499782562256e-01 1.877505928277969360e-01 -2.554541826248168945e-02 -1.952571123838424683e-01 -2.768919169902801514e-01 -2.136114388704299927e-01 -1.251198649406433105e-01 -1.394733041524887085e-01 -1.589285433292388916e-01 5.119512230157852173e-02 1.078421920537948608e-01 3.456808254122734070e-02 2.196460962295532227e-01 -3.826369345188140869e-01 -6.792688369750976562e-02 1.023265421390533447e-01 1.220104619860649109e-01 -1.311203539371490479e-01 3.247837722301483154e-01 3.028349950909614563e-02 -1.566389389336109161e-02 -1.523012071847915649e-01 8.842522650957107544e-02 1.266984939575195312e-01 7.371468096971511841e-02 -3.233290314674377441e-01 -2.464486658573150635e-01
-1.540571004152297974e-01 -2.302810400724411011e-01 -5.897869914770126343e-02 -6.445808708667755127e-02 2.632752954959869385e-01 5.083958432078361511e-02 8.349259383976459503e-03 -1.775542348623275757e-01 -1.316492259502410889e-01 -1.529856324195861816e-01 -1.339462399482727051e-01 2.774789370596408844e-02 8.932176232337951660e-02 2.985257506370544434e-01 1.089071333408355713e-01 1.936996877193450928e-01 -7.638626545667648315e-02 -1.669715046882629395e-01 -3.620499074459075928e-01 1.887889951467514038e-01 3.418702781200408936e-01 3.091173805296421051e-02 5.393014103174209595e-02 4.043793380260467529e-01 1.549432724714279175e-01 3.058868926018476486e-03 1.129477936774492264e-02 -1.196604873985052109e-02 -1.302601993083953857e-01 1.907724514603614807e-02 -4.623698443174362183e-02 -2.788031399250030518e-01
1.190684661269187927e-01 -2.381193041801452637e-01 -1.144383698701858521e-01 -1.502287089824676514e-01 4.608628898859024048e-02 1.138588935136795044e-01 7.366001605987548828e-02 -1.483507007360458374e-01 -6.607014685869216919e-03 -2.017804086208343506e-01 -1.324712485074996948e-01 -2.363716661930084229e-01 1.808594167232513428e-02 -3.219067454338073730e-01 1.822729855775833130e-01 -3.961478918790817261e-02 -5.960877612233161926e-02 -4.387201070785522461e-01 -4.565718024969100952e-02 6.233532354235649109e-02 6.257313489913940430e-02 3.093971014022827148e-01 -1.578604727983474731e-01 2.949347496032714844e-01 7.532199472188949585e-02 -3.451145812869071960e-02 -7.480578869581222534e-02 -1.383930742740631104e-01 2.089371830224990845e-01 1.353840082883834839e-01 -4.098234698176383972e-02 -2.986457943916320801e-01
-1.286051720380783081e-01 -3.629725798964500427e-02 2.087020501494407654e-02 -6.199397891759872437e-02 1.409453153610229492e-01 3.618717566132545471e-02 1.878846585750579834e-01 -9.260237216949462891e-02 1.718422174453735352e-01 -1.305096000432968140e-01 2.769330330193042755e-02 1.314932852983474731e-01 -1.583202481269836426e-01 2.759777903556823730e-01 -3.448722139000892639e-02 2.857329249382019043e-01 -1.464987359941005707e-02 -1.430312842130661011e-01 -1.991874724626541138e-01 -2.365455627441406250e-01 4.823099374771118164e-01 2.520362734794616699e-01 -9.124310314655303955e-02 2.888716459274291992e-01 5.947054550051689148e-02 5.967353656888008118e-02 2.865112619474530220e-03 -1.848463714122772217e-02 1.064948067069053650e-01 6.686895340681076050e-02 -3.305856585502624512e-01 -1.654253602027893066e-01
2.366244941949844360e-01 -3.114392757415771484e-01 -1.486047655344009399e-01 3.024218231439590454e-02 1.764020621776580811e-01 -1.426911652088165283e-01 2.465889556333422661e-03 -1.816668808460235596e-01 -1.172136813402175903e-01 -3.691973909735679626e-02 -1.357016265392303467e-01 -2.506897747516632080e-01 -4.706021770834922791e-02 9.216243028640747070e-02 2.776976227760314941e-01 2.478300929069519043e-01 5.926075577735900879e-02 1.178895309567451477e-01 -2.588073611259460449e-01 1.634335815906524658e-01 3.371705114841461182e-01 6.630349159240722656e-02 -1.376016139984130859e-01 3.673064708709716797e-01 2.564010955393314362e-02 3.852328285574913025e-02 -7.769354432821273804e-02 -3.101883642375469208e-02 -2.693617343902587891e-01 -1.207402944564819336e-01 2.491917461156845093e-03 1.208827272057533264e-01
-1.080675572156906128e-01 -1.727375388145446777e-01 8.228366263210773468e-03 2.058049105107784271e-02 3.207274526357650757e-02 2.293669879436492920e-01 1.618529111146926880e-02 -2.032703757286071777e-01 -1.619525402784347534e-01 -3.343350440263748169e-02 -1.697326451539993286e-01 6.646275520324707031e-02 3.505105376243591309e-01 2.306033372879028320e-01 -9.451017528772354126e-02 9.120544046163558960e-02 1.079099029302597046e-01 3.312543332576751709e-01 -1.998230516910552979e-01 -2.251160331070423126e-02 2.369038313627243042e-01 6.585202366113662720e-02 -3.797392249107360840e-01 4.366830363869667053e-02 1.840616166591644287e-01 2.114962041378021240e-01 8.685006201267242432e-02 -1.836610436439514160e-01 -2.057150751352310181e-01 8.880257606506347656e-02 -1.163773089647293091e-01 -2.385445833206176758e-01
-1.078450977802276611e-01 -2.034048736095428467e-01 3.730227798223495483e-02 -7.214028388261795044e-02 3.414673730731010437e-02 5.312014371156692505e-02 3.598977997899055481e-02 7.666690647602081299e-02 -1.044560745358467102e-01 -3.275729417800903320e-01 -5.566428229212760925e-02 -8.546608686447143555e-02 2.118961364030838013e-01 -2.557290196418762207e-01 -2.316441945731639862e-02 1.177187338471412659e-01 -1.127202138304710388e-01 6.474698334932327271e-02 -2.353915572166442871e-01 -1.201508566737174988e-01 1.414620131254196167e-01 3.916592299938201904e-01 -5.954002588987350464e-02 3.634845018386840820e-01 -9.089088067412376404e-03 3.014847636222839355e-01 -1.865673810243606567e-01 -2.151681482791900635e-01 -1.032056137919425964e-01 -2.769208699464797974e-02 -2.871718108654022217e-01 1.189356967806816101e-01
8.577726781368255615e-02 -1.901888400316238403e-01 -3.246958181262016296e-02 -1.768084019422531128e-01 4.531465843319892883e-02 -1.402420997619628906e-01 -6.337426602840423584e-02 -1.855506747961044312e-01 -1.566202342510223389e-01 -2.448576390743255615e-01 3.867850406095385551e-03 -3.265819326043128967e-02 -1.863551139831542969e-01 -1.683782935142517090e-01 1.225944533944129944e-01 -1.514154821634292603e-01 1.844332069158554077e-01 3.098715469241142273e-02 -3.008638508617877960e-02 8.764973282814025879e-02 -5.298230797052383423e-02 3.154249787330627441e-01 -2.591874897480010986e-01 3.881560564041137695e-01 2.066243290901184082e-01 2.243998199701309204e-01 -1.479523926973342896e-01 -1.006677597761154175e-01 -1.599393486976623535e-01 3.810816705226898193e-01 6.453045457601547241e-02 -1.167845129966735840e-01
-1.565382070839405060e-02 6.476043909788131714e-02 -3.026619851589202881e-01 -1.831344068050384521e-01 2.308582216501235962e-01 -1.006401181221008301e-01 3.673042953014373779e-01 -1.509703397750854492e-01 -1.865746676921844482e-01 -1.563016176223754883e-01 -1.450578123331069946e-01 1.447166651487350464e-01 8.913409709930419922e-02 -5.169900879263877869e-02 2.263516485691070557e-01 -8.890997618436813354e-02 9.262861311435699463e-02 -2.164149135351181030e-01 -1.774677485227584839e-01 -7.135966420173645020e-02 2.057043164968490601e-01 1.723928749561309814e-01 -5.448253452777862549e-02 3.367600440979003906e-01 -1.915864348411560059e-01 -3.788666427135467529e-02 7.446085661649703979e-02 -1.825850903987884521e-01 9.205685555934906006e-02 3.244402706623077393e-01 2.795367129147052765e-02 -7.972384989261627197e-02
[truncated: 3,275,778 more chars]
