# Supplementary material for: The Language of Innovation
Source: PLoS One. 2020 Apr 30;15(4):e0230107. doi: 10.1371/journal.pone.0230107 (PMC7194493; doi:10.1371/journal.pone.0230107)
Supplement: S15 File — (GZ) [file pone.0230107.s015.tar.gz › 1993-1997/V2Run_11_VS_4500_embeddings1993-1997ED32.txt]

2.159852162003517151e-02 2.115935981273651123e-01 5.652614310383796692e-02 -1.559262871742248535e-01 -1.261280328035354614e-01 1.945649236440658569e-01 -8.055423200130462646e-02 -1.800600588321685791e-01 1.455191969871520996e-01 1.123446896672248840e-01 2.361379265785217285e-01 -1.596474349498748779e-01 1.370376646518707275e-01 -1.285278797149658203e-01 1.073152646422386169e-01 -2.979539036750793457e-01 2.861995697021484375e-01 -1.239954307675361633e-02 -7.241379469633102417e-03 -4.275677800178527832e-01 4.381900653243064880e-02 1.667180061340332031e-01 -2.722016572952270508e-01 -8.643742650747299194e-02 1.910586026497185230e-03 1.512979418039321899e-01 6.331174820661544800e-02 3.794690668582916260e-01 1.264198571443557739e-01 1.040427982807159424e-01 -4.258432611823081970e-02 -9.061197936534881592e-02
-1.452709436416625977e-01 4.061039388179779053e-01 7.777826860547065735e-03 -1.458586901426315308e-01 -9.682000428438186646e-02 5.378990992903709412e-02 1.519814282655715942e-01 1.430853158235549927e-01 -7.789196819067001343e-02 6.271957606077194214e-02 -1.356723159551620483e-02 -2.572996914386749268e-01 -2.581745684146881104e-01 -2.525946497917175293e-01 2.909852266311645508e-01 1.434956490993499756e-01 6.982985138893127441e-02 -2.439665943384170532e-01 -1.783591657876968384e-01 -2.038275003433227539e-01 -1.867243833839893341e-02 6.085114926099777222e-02 -6.000416725873947144e-02 -1.179265603423118591e-01 1.776913404464721680e-01 2.229726910591125488e-01 -1.678430736064910889e-01 3.549266457557678223e-01 -5.918161198496818542e-02 -1.410134136676788330e-01 -2.291794680058956146e-02 7.766548544168472290e-02
2.691851463168859482e-03 -2.025737427175045013e-02 1.944546103477478027e-01 -6.791301537305116653e-03 -1.090681254863739014e-01 9.251631051301956177e-02 2.066542953252792358e-02 -4.902908578515052795e-02 -1.173335611820220947e-01 -7.820925116539001465e-02 -3.328113583847880363e-03 -2.316224426031112671e-01 1.184327974915504456e-01 -1.571440994739532471e-01 2.661733925342559814e-01 -1.596004664897918701e-01 1.340201497077941895e-01 -2.583774328231811523e-01 2.164221182465553284e-02 4.996030405163764954e-02 -6.538559496402740479e-02 4.956045448780059814e-01 3.177056834101676941e-02 -6.629006564617156982e-02 1.617812812328338623e-01 1.041257306933403015e-01 -4.566804468631744385e-01 2.883018255233764648e-01 5.033710971474647522e-03 -7.798933889716863632e-03 2.370857298374176025e-01 -4.334361478686332703e-02
-1.348479930311441422e-02 1.164019480347633362e-01 9.565243124961853027e-02 -1.946595460176467896e-01 -2.308360189199447632e-01 2.678571343421936035e-01 -2.437534034252166748e-01 3.899678960442543030e-02 -3.033949136734008789e-01 7.786506414413452148e-02 -4.833540692925453186e-02 -3.188634216785430908e-01 1.896255463361740112e-01 -1.959572881460189819e-01 1.997619718313217163e-01 -8.433866500854492188e-02 2.794014811515808105e-01 9.497376531362533569e-02 -1.904819905757904053e-01 -1.737182885408401489e-01 -3.728739544749259949e-02 3.811114132404327393e-01 6.304524093866348267e-02 -1.067827194929122925e-01 1.563095003366470337e-01 6.365388631820678711e-02 -9.189224988222122192e-02 2.374813705682754517e-01 -3.659201413393020630e-02 -7.283101230859756470e-02 7.134307175874710083e-02 9.561251848936080933e-02
1.402847021818161011e-01 -9.017583727836608887e-02 -9.516099840402603149e-02 1.581967175006866455e-01 -2.026947736740112305e-01 4.360971152782440186e-01 -1.128057911992073059e-01 -3.372997045516967773e-02 -1.553440243005752563e-01 2.182098627090454102e-01 -5.720002204179763794e-02 -2.822442352771759033e-01 -3.697588294744491577e-02 -2.140880674123764038e-01 -1.537721753120422363e-01 -1.570483595132827759e-01 -6.454443186521530151e-02 -2.994693070650100708e-02 1.853192895650863647e-01 -1.668188869953155518e-01 -1.539594084024429321e-01 1.638427823781967163e-01 -2.060826569795608521e-01 -8.410343527793884277e-02 -2.613349258899688721e-02 1.556172519922256470e-01 -2.361255586147308350e-01 3.904549181461334229e-01 -5.740005895495414734e-02 1.140341013669967651e-01 -1.178060919046401978e-01 1.103326976299285889e-01
3.464501723647117615e-02 2.885880768299102783e-01 2.451879344880580902e-02 -4.057467579841613770e-01 -1.546351164579391479e-01 3.673013746738433838e-01 -8.402252942323684692e-02 1.094405874609947205e-01 -1.479317545890808105e-01 1.863131076097488403e-01 7.800183445215225220e-02 -1.169023569673299789e-02 -6.714305281639099121e-02 -7.486176211386919022e-03 5.116331949830055237e-02 3.041100315749645233e-02 1.913735568523406982e-01 -2.114984542131423950e-01 7.090542465448379517e-02 -2.216527312994003296e-01 6.270918995141983032e-02 3.511736690998077393e-01 1.717578917741775513e-01 1.682644709944725037e-02 2.615515589714050293e-01 -5.500396713614463806e-02 2.377134710550308228e-01 7.308874279260635376e-02 6.478862371295690536e-03 8.968445658683776855e-02 1.701516658067703247e-01 1.965404301881790161e-01
4.119516536593437195e-02 9.893452376127243042e-02 -9.954863786697387695e-02 -1.659418046474456787e-01 -6.135825812816619873e-02 1.334494650363922119e-01 -1.528615504503250122e-01 -6.735832244157791138e-02 8.412305265665054321e-03 -8.722218871116638184e-02 -3.220482170581817627e-02 -2.590220570564270020e-01 -8.029156923294067383e-02 -3.157368898391723633e-01 2.471046149730682373e-01 -2.555894851684570312e-01 -6.980915367603302002e-02 -1.030897349119186401e-01 -9.210400283336639404e-03 -1.562501043081283569e-01 -1.165163740515708923e-01 2.702170051634311676e-02 -6.687181442975997925e-02 -3.685102611780166626e-02 3.424598872661590576e-01 9.757877886295318604e-02 3.399064019322395325e-02 3.551692962646484375e-01 2.543925046920776367e-01 -2.170641869306564331e-01 3.113032281398773193e-01 2.651049196720123291e-01
-9.070808999240398407e-03 2.018094956874847412e-01 2.719109033932909369e-05 -1.451326012611389160e-01 -2.727967202663421631e-01 1.424808353185653687e-01 -2.667693495750427246e-01 -4.273803904652595520e-02 -2.655686996877193451e-02 1.403396278619766235e-01 8.682538755238056183e-03 3.579119220376014709e-03 2.163561992347240448e-02 -1.719244569540023804e-01 -3.088065190240740776e-03 -1.557128131389617920e-01 2.773848176002502441e-01 -7.406893372535705566e-02 -7.506821304559707642e-02 -2.229105681180953979e-01 7.241852581501007080e-02 2.779113352298736572e-01 -4.619854316115379333e-02 -2.231523245573043823e-01 2.488679885864257812e-01 1.011249572038650513e-01 -5.511888861656188965e-01 6.294114887714385986e-02 -6.052486598491668701e-02 4.539526998996734619e-02 1.911585479974746704e-01 -3.583433106541633606e-02
7.549792644567787647e-04 1.501548737287521362e-01 1.015598624944686890e-01 -6.190140172839164734e-02 -1.475608348846435547e-01 1.000673919916152954e-01 -1.509779989719390869e-01 9.928684681653976440e-02 -7.535285502672195435e-02 1.232881546020507812e-01 8.405424654483795166e-03 -5.516084656119346619e-02 -2.627009451389312744e-01 -3.000024259090423584e-01 1.987632066011428833e-01 5.542064458131790161e-02 -2.460446506738662720e-01 -9.229602664709091187e-02 1.195292249321937561e-01 -2.053894102573394775e-01 -1.973592191934585571e-01 2.022615969181060791e-01 -1.360581368207931519e-01 -1.512127965688705444e-01 4.398296475410461426e-01 2.074427008628845215e-01 -1.546644568443298340e-01 1.498144567012786865e-01 8.118986338376998901e-02 1.523424237966537476e-01 2.697178423404693604e-01 2.027858942747116089e-01
1.238859966397285461e-01 2.505025267601013184e-01 3.616298735141754150e-02 -2.280409485101699829e-01 -1.676325052976608276e-01 1.804297715425491333e-01 5.800785124301910400e-02 4.469335675239562988e-01 1.081778388470411301e-02 2.651538848876953125e-01 1.242966502904891968e-01 -1.186744049191474915e-01 -2.294388562440872192e-01 -1.942760124802589417e-02 3.186701238155364990e-01 6.228436157107353210e-02 -7.192185148596763611e-03 -9.355161339044570923e-02 -1.485098004341125488e-01 2.475133389234542847e-01 -3.215473890304565430e-02 -4.540071357041597366e-03 -8.156736195087432861e-02 -1.812126338481903076e-01 2.372008115053176880e-01 1.495536267757415771e-01 -2.006233334541320801e-01 2.165112197399139404e-01 1.095077674835920334e-02 7.531818002462387085e-02 1.622585654258728027e-01 1.259692609310150146e-01
2.319239079952239990e-02 1.916604787111282349e-01 1.105954200029373169e-01 -2.728779315948486328e-01 -4.795898124575614929e-02 7.086770981550216675e-02 -1.307909935712814331e-01 2.259347885847091675e-01 -9.698329865932464600e-02 2.221887186169624329e-02 1.416263282299041748e-01 -3.090510070323944092e-01 -1.950839459896087646e-01 -1.720885932445526123e-01 2.932918667793273926e-01 8.610863238573074341e-03 1.024064645171165466e-01 -6.471042335033416748e-02 -1.867358013987541199e-02 -1.572654768824577332e-02 -2.583384327590465546e-02 -3.048759698867797852e-02 -3.465902507305145264e-01 -2.027216851711273193e-01 4.016025662422180176e-01 1.488726586103439331e-01 5.862627923488616943e-02 1.684630811214447021e-01 2.378152757883071899e-01 1.580996811389923096e-01 -4.679406434297561646e-02 -2.103064656257629395e-01
7.004988193511962891e-02 -2.594506181776523590e-02 2.264286577701568604e-01 3.194065019488334656e-02 -2.110347002744674683e-01 -5.091166868805885315e-02 -3.224589526653289795e-01 1.785774901509284973e-02 -1.982545703649520874e-01 1.632627397775650024e-01 1.910143904387950897e-02 -4.898776859045028687e-02 -1.550532598048448563e-02 -2.869210839271545410e-01 1.282287091016769409e-01 -7.471322081983089447e-03 4.996587522327899933e-03 -2.069961577653884888e-01 4.235413298010826111e-02 -1.955799758434295654e-01 -1.037687435746192932e-01 3.838301301002502441e-01 -2.484106272459030151e-02 2.086720019578933716e-01 3.637470901012420654e-01 1.471162885427474976e-01 -1.415577530860900879e-01 2.288902699947357178e-01 -1.087331920862197876e-01 -7.881407439708709717e-02 2.875805497169494629e-01 1.030661612749099731e-01
-1.110133677721023560e-01 2.186429128050804138e-02 -7.313454523682594299e-03 -7.689437270164489746e-02 -1.047052890062332153e-01 -4.067520052194595337e-02 -3.832713663578033447e-01 -5.721960216760635376e-02 -7.821257226169109344e-03 -1.289375312626361847e-02 1.531029641628265381e-01 -3.162740170955657959e-02 -7.075760979205369949e-03 -3.040738403797149658e-01 -3.250238671898841858e-02 -1.645570248365402222e-01 2.462218999862670898e-01 -5.376002937555313110e-02 -2.897946238517761230e-01 -1.558573603688273579e-05 7.712417095899581909e-02 2.932553887367248535e-01 -2.591876387596130371e-01 -4.767305776476860046e-02 2.513047158718109131e-01 2.176597416400909424e-01 -2.304785996675491333e-01 3.139835596084594727e-01 3.587094321846961975e-02 2.708434760570526123e-01 1.640748679637908936e-01 2.085555531084537506e-02
8.418456465005874634e-02 2.255388498306274414e-01 -4.728819802403450012e-02 2.678576298058032990e-02 -4.860215261578559875e-02 1.629374176263809204e-01 3.643039613962173462e-02 1.493139006197452545e-02 4.973508045077323914e-02 2.343031615018844604e-01 -1.247601360082626343e-01 -7.691777497529983521e-02 -2.036764323711395264e-01 -2.807883620262145996e-01 2.323600053787231445e-01 -1.269605606794357300e-01 -1.106566563248634338e-01 1.670563220977783203e-02 4.268445074558258057e-02 1.425423752516508102e-02 -9.228842705488204956e-02 1.903798580169677734e-01 -3.137802779674530029e-01 -4.256034195423126221e-01 1.819835007190704346e-01 2.815869450569152832e-01 -3.062527477741241455e-01 1.769467294216156006e-01 -1.530558895319700241e-02 1.886630207300186157e-01 1.566298753023147583e-01 -5.062751471996307373e-02
3.587151169776916504e-01 2.673115134239196777e-01 -5.917608365416526794e-02 1.056189388036727905e-01 -8.779144287109375000e-02 1.147095486521720886e-01 -2.174025177955627441e-01 -6.096973270177841187e-02 5.242145061492919922e-02 9.173069149255752563e-02 5.011337250471115112e-02 -2.726792097091674805e-01 -1.920869201421737671e-01 -3.353509306907653809e-01 -2.016840875148773193e-01 2.991061471402645111e-02 -1.964399404823780060e-02 -3.054799139499664307e-01 -1.129664108157157898e-01 -1.381814181804656982e-01 1.750295907258987427e-01 2.034298777580261230e-01 -2.095490396022796631e-01 5.888937041163444519e-02 5.253326892852783203e-02 5.684547498822212219e-02 2.018990963697433472e-01 3.003235161304473877e-01 -1.009705960750579834e-01 4.347119946032762527e-03 1.317654401063919067e-01 1.578783839941024780e-01
1.807161271572113037e-01 -1.353710144758224487e-01 1.657394617795944214e-01 -1.119435802102088928e-01 -8.067084127105772495e-04 7.732307165861129761e-02 -4.964466392993927002e-01 -6.760423630475997925e-02 -2.228903025388717651e-01 -3.547010570764541626e-02 7.716994732618331909e-02 -1.759148538112640381e-01 -7.953292131423950195e-02 -2.737658321857452393e-01 8.692013472318649292e-02 -1.536411345005035400e-01 2.744906544685363770e-01 -1.424356848001480103e-01 -3.614087775349617004e-02 -2.819271981716156006e-01 -3.734076768159866333e-02 1.136045977473258972e-01 -2.398975938558578491e-01 -3.945008385926485062e-03 1.151365712285041809e-01 -6.394712626934051514e-02 -2.494971305131912231e-01 2.155385166406631470e-01 3.089285083115100861e-02 1.867488026618957520e-01 1.841928064823150635e-01 -8.738484233617782593e-02
-8.459436357952654362e-04 6.500295549631118774e-02 -1.920285373926162720e-01 -3.905504643917083740e-01 1.379076018929481506e-02 2.281358093023300171e-01 -1.085430607199668884e-01 1.671303808689117432e-01 -1.798748224973678589e-01 1.495697945356369019e-01 1.237753257155418396e-01 -2.243582457304000854e-01 -2.706968970596790314e-02 -1.093424558639526367e-01 -1.086470764130353928e-02 -1.862367391586303711e-01 1.879307627677917480e-01 -6.182654295116662979e-03 6.314238533377647400e-03 -2.329585701227188110e-02 -1.954140514135360718e-01 3.341800868511199951e-01 7.648785412311553955e-02 -2.565121948719024658e-01 5.732631310820579529e-02 1.138239055871963501e-01 -1.479841172695159912e-01 2.908596098423004150e-01 -7.978203892707824707e-02 2.860181629657745361e-01 2.235461324453353882e-01 1.679565012454986572e-01
1.582135409116744995e-01 1.655585467815399170e-01 7.256249338388442993e-02 -5.101623758673667908e-02 -1.455080211162567139e-01 3.045147955417633057e-01 -2.361839413642883301e-01 7.408394664525985718e-02 9.754379093647003174e-02 2.483236789703369141e-01 -4.154201596975326538e-02 2.572155185043811798e-02 -1.193326339125633240e-01 -1.383349448442459106e-01 -1.920574009418487549e-01 -6.789624691009521484e-02 1.182929575443267822e-01 -9.627660363912582397e-02 6.412465125322341919e-02 -2.525173127651214600e-01 1.130003407597541809e-01 4.190936684608459473e-01 -2.131686061620712280e-01 -4.381135106086730957e-02 3.027526661753654480e-02 1.143998503684997559e-01 1.585184782743453979e-01 3.644005358219146729e-01 3.853946551680564880e-02 1.371733993291854858e-01 -1.772739142179489136e-01 2.559737563133239746e-01
-4.789729788899421692e-02 -1.302958726882934570e-01 2.513236366212368011e-02 -5.138067901134490967e-02 -9.786103665828704834e-02 7.019422203302383423e-02 -3.168391287326812744e-01 2.012786418199539185e-01 -1.404359191656112671e-01 2.764943242073059082e-01 6.809557974338531494e-02 -6.270645558834075928e-02 4.814147017896175385e-03 -2.577509284019470215e-01 1.923405826091766357e-01 -1.647858768701553345e-01 2.560584247112274170e-01 -2.502601146697998047e-01 -1.602087765932083130e-01 -1.709869354963302612e-01 8.193391561508178711e-02 3.309310674667358398e-01 -2.110541909933090210e-01 -1.391849070787429810e-01 1.401231437921524048e-01 3.794241324067115784e-02 -3.250037729740142822e-01 1.354928165674209595e-01 2.843634784221649170e-02 2.391237318515777588e-01 1.405573785305023193e-01 2.560095861554145813e-02
1.695990115404129028e-01 1.974780857563018799e-01 1.326787769794464111e-01 -1.777516901493072510e-01 -6.800828874111175537e-02 -3.577141836285591125e-02 -2.230571955442428589e-01 3.883475903421640396e-03 -1.336339563131332397e-01 6.626737117767333984e-02 4.714899137616157532e-02 -1.307849884033203125e-01 1.884742826223373413e-02 -4.970236718654632568e-01 2.005272358655929565e-02 -3.070125877857208252e-01 1.271467357873916626e-01 -1.012224778532981873e-01 -1.328372023999691010e-02 1.108298599720001221e-01 1.242579519748687744e-01 2.811690866947174072e-01 2.786093158647418022e-03 -1.968370517715811729e-03 3.571476638317108154e-01 2.328346520662307739e-01 -1.264764517545700073e-01 1.701883971691131592e-01 -1.870410591363906860e-01 8.997239172458648682e-02 1.954725533723831177e-01 4.843259602785110474e-02
-5.671649053692817688e-02 -5.294233560562133789e-02 -3.950174525380134583e-02 1.394423991441726685e-01 -1.991789937019348145e-01 5.174084380269050598e-02 -9.691657125949859619e-02 2.059754133224487305e-01 1.714409440755844116e-01 -8.411731687374413013e-04 3.823629915714263916e-01 -1.440802812576293945e-01 -7.327984273433685303e-02 -2.747608423233032227e-01 1.046771779656410217e-01 -1.670693010091781616e-01 3.288024067878723145e-01 -2.124082148075103760e-01 3.062689304351806641e-01 1.263348734937608242e-03 -2.328476309776306152e-02 -6.815061718225479126e-02 6.963875889778137207e-02 -1.376224905252456665e-01 1.173153668642044067e-01 5.153418704867362976e-02 -1.216588914394378662e-01 3.583711683750152588e-01 2.134746313095092773e-01 1.552042514085769653e-01 2.241227477788925171e-01 -8.470422774553298950e-02
7.405226677656173706e-02 6.962394714355468750e-02 1.135067492723464966e-01 4.038138315081596375e-02 -1.020931974053382874e-01 3.194078207015991211e-01 -1.267961114645004272e-01 -2.873043529689311981e-03 -4.917079582810401917e-02 1.171140894293785095e-01 7.432545721530914307e-02 -3.724314570426940918e-01 -9.753294289112091064e-02 -3.245825767517089844e-01 -3.121121823787689209e-01 -1.122449785470962524e-01 6.947324424982070923e-02 -2.801103889942169189e-02 9.737879782915115356e-02 -3.287809789180755615e-01 5.743461661040782928e-04 1.746879816055297852e-01 -7.777997851371765137e-02 1.683138161897659302e-01 6.183670833706855774e-02 1.905940735014155507e-04 2.899125404655933380e-02 3.902356028556823730e-01 -6.909764837473630905e-03 2.451205998659133911e-01 -2.302999645471572876e-01 5.637322738766670227e-02
1.211368888616561890e-01 3.197785615921020508e-01 -6.217848043888807297e-03 4.482899978756904602e-02 -5.652341619133949280e-02 3.867304623126983643e-01 -1.503544300794601440e-01 -2.516997978091239929e-02 9.253900498151779175e-02 -2.242733091115951538e-01 1.937091723084449768e-02 -1.355979591608047485e-01 2.526563704013824463e-01 -2.540217041969299316e-01 -1.108060330152511597e-01 1.397940423339605331e-02 1.069379001855850220e-01 -1.701049655675888062e-01 1.830974072217941284e-01 -1.137885078787803650e-01 -2.376077473163604736e-01 -5.118510685861110687e-03 -1.723380684852600098e-01 -7.544735819101333618e-02 2.033863812685012817e-01 -8.240476250648498535e-03 -2.105760127305984497e-01 4.300867319107055664e-01 -8.204846829175949097e-02 1.330971568822860718e-01 -7.824261486530303955e-02 -8.077467978000640869e-02
1.280798017978668213e-01 1.739680916070938110e-01 -7.549651712179183960e-02 -1.647395491600036621e-01 -2.548279762268066406e-01 2.449920177459716797e-01 -8.145056664943695068e-02 1.484712809324264526e-01 2.107205986976623535e-02 7.532778382301330566e-02 1.932013034820556641e-01 -2.416437305510044098e-02 -3.426152765750885010e-01 -1.078603863716125488e-01 3.974802196025848389e-01 -1.289958357810974121e-01 1.163653209805488586e-01 -1.116860285401344299e-01 -5.331610515713691711e-02 -1.908982694149017334e-01 1.002094224095344543e-01 -8.182089077308773994e-04 -7.522183656692504883e-02 -9.233132749795913696e-02 3.169804215431213379e-01 1.912842690944671631e-01 -1.097202003002166748e-01 9.515684098005294800e-02 2.686604261398315430e-01 3.732433915138244629e-02 2.090374380350112915e-01 -2.328604310750961304e-01
9.894324094057083130e-02 9.755890071392059326e-02 -9.174785576760768890e-03 8.857583999633789062e-02 -1.949637979269027710e-01 2.083512097597122192e-01 -2.656975090503692627e-01 -9.594478458166122437e-02 1.551733165979385376e-01 2.767066955566406250e-01 -1.286109387874603271e-01 -2.313746660947799683e-01 -2.395875900983810425e-01 -2.264109104871749878e-01 -8.987107872962951660e-02 -1.483760625123977661e-01 1.176963075995445251e-01 -1.485818773508071899e-01 1.276457905769348145e-01 -2.092586010694503784e-01 2.186000645160675049e-01 1.070109978318214417e-01 -2.230607420206069946e-01 3.067114204168319702e-02 2.161033265292644501e-02 2.363620847463607788e-01 -4.694496840238571167e-02 4.049732685089111328e-01 3.907056525349617004e-02 1.195587664842605591e-01 -1.999637186527252197e-01 1.333069801330566406e-01
3.311047703027725220e-02 1.587757468223571777e-01 1.116576194763183594e-01 6.144863367080688477e-02 -3.408405780792236328e-01 1.737945973873138428e-01 -1.288500130176544189e-01 6.133545562624931335e-02 3.114796988666057587e-02 1.540162861347198486e-01 2.795898914337158203e-02 -1.442905664443969727e-01 -3.029914340004324913e-03 -3.499238193035125732e-01 -1.538584660738706589e-02 2.452851086854934692e-01 -7.273548841476440430e-02 -9.451336413621902466e-02 2.021328806877136230e-01 -3.626855611801147461e-01 -9.858971834182739258e-02 -5.019553354941308498e-04 7.246117293834686279e-02 -2.894572615623474121e-01 -4.282609000802040100e-02 2.352350950241088867e-02 7.449553161859512329e-02 2.793632447719573975e-01 -2.996701598167419434e-01 -1.855023354291915894e-01 1.724352091550827026e-01 1.904028803110122681e-01
3.290327638387680054e-02 4.610185921192169189e-01 3.393393382430076599e-02 -1.001505702733993530e-01 -2.006097137928009033e-01 1.830361336469650269e-01 5.181845650076866150e-02 1.612599045038223267e-01 -1.746546477079391479e-01 -1.088406052440404892e-02 1.584272682666778564e-01 -1.944922506809234619e-01 -5.010677501559257507e-02 -2.135547250509262085e-01 2.106075361371040344e-02 -2.870947420597076416e-01 -1.067802980542182922e-01 1.365054845809936523e-01 -1.630378700792789459e-02 -4.372179135680198669e-02 -1.706254035234451294e-01 4.992112144827842712e-02 3.257029876112937927e-02 -1.587873995304107666e-01 2.580407261848449707e-01 8.160358667373657227e-02 2.521373145282268524e-02 4.223573505878448486e-01 2.310161292552947998e-01 -1.351787801831960678e-02 1.855759173631668091e-01 1.337196230888366699e-01
-1.015167981386184692e-01 -2.666123211383819580e-02 1.929396837949752808e-01 -1.685214489698410034e-01 -2.045699059963226318e-01 -3.205459564924240112e-02 -9.631809592247009277e-02 1.400864720344543457e-01 1.167803928256034851e-01 6.858624517917633057e-02 2.294397354125976562e-01 2.139762938022613525e-01 -2.512776851654052734e-01 -5.953595414757728577e-02 1.781749427318572998e-01 -2.225402295589447021e-01 -3.979000821709632874e-02 -2.384129315614700317e-01 2.407369166612625122e-01 -1.278318315744400024e-01 -6.298970431089401245e-03 -6.526217609643936157e-02 -2.044735997915267944e-01 1.019551753997802734e-01 1.747692972421646118e-01 -6.161164492368698120e-02 -1.030133888125419617e-01 4.539909660816192627e-01 4.098653048276901245e-02 -3.278987109661102295e-01 2.127777785062789917e-02 -1.921526342630386353e-01
1.894186623394489288e-02 -4.874298721551895142e-02 -9.578641504049301147e-02 5.278458446264266968e-02 -3.856759369373321533e-01 3.479954302310943604e-01 -6.651513278484344482e-02 -5.097888782620429993e-02 1.350830793380737305e-01 -8.277224004268646240e-02 1.173563748598098755e-01 -2.920314371585845947e-01 -6.321132183074951172e-02 1.491044275462627411e-02 1.178808063268661499e-01 -1.406564712524414062e-01 6.253997981548309326e-02 -1.396000981330871582e-01 9.964890778064727783e-02 1.283568446524441242e-03 -2.280454486608505249e-01 -4.222653433680534363e-02 1.315567046403884888e-01 -2.178340405225753784e-01 2.633284330368041992e-01 3.258479535579681396e-01 6.052349880337715149e-02 4.439875781536102295e-01 1.810814999043941498e-02 7.370773702859878540e-02 1.025281623005867004e-01 -4.387832432985305786e-02
1.676446199417114258e-01 6.152811273932456970e-02 -5.041472613811492920e-03 -3.798053264617919922e-01 -1.051680669188499451e-01 2.095342129468917847e-01 6.417704373598098755e-02 1.397110968828201294e-01 -9.559212625026702881e-02 1.190614923834800720e-01 -2.788462862372398376e-02 -2.637316584587097168e-01 1.188093274831771851e-01 -2.735495567321777344e-01 9.728630632162094116e-02 -7.366028428077697754e-02 2.595186233520507812e-01 -2.175854891538619995e-01 3.296707198023796082e-02 -1.219733878970146179e-01 -4.854824021458625793e-02 3.099962472915649414e-01 1.912692487239837646e-01 -2.865769267082214355e-01 3.236318528652191162e-01 -4.812923446297645569e-02 9.150654822587966919e-02 9.387954324483871460e-02 -1.237420886754989624e-01 2.206189334392547607e-01 8.971340209245681763e-02 6.042891740798950195e-02
2.580515444278717041e-01 -6.067829206585884094e-02 1.640243679285049438e-01 1.293525565415620804e-02 -1.466599255800247192e-01 1.246424168348312378e-01 -2.143280804157257080e-01 5.361683294177055359e-02 -2.565517425537109375e-01 1.833258718252182007e-01 8.799465000629425049e-02 -5.787820741534233093e-02 1.878014206886291504e-02 5.492854118347167969e-02 2.319417297840118408e-01 3.189622983336448669e-02 1.247876584529876709e-01 -7.677429914474487305e-02 -1.295729279518127441e-01 -5.084465816617012024e-02 -9.329062700271606445e-02 2.517819404602050781e-01 -2.789368331432342529e-01 1.161779165267944336e-01 1.724717020988464355e-01 1.069474890828132629e-01 -1.625385582447052002e-01 2.953626215457916260e-01 1.103511676192283630e-01 2.708820700645446777e-01 4.321610927581787109e-01 -1.292098760604858398e-01
2.037187069654464722e-01 1.468650400638580322e-01 1.560453623533248901e-01 -1.093646064400672913e-01 -1.622167676687240601e-01 -2.524184063076972961e-02 -7.514672726392745972e-02 7.192373275756835938e-03 2.934742569923400879e-01 -9.428925812244415283e-02 -1.393482387065887451e-01 -2.356025204062461853e-02 -2.344827950000762939e-01 -2.863621115684509277e-01 2.514945864677429199e-01 4.988091066479682922e-02 1.204590946435928345e-01 -1.909689903259277344e-01 -1.449331343173980713e-01 -5.929814651608467102e-02 1.942445933818817139e-01 1.653137654066085815e-01 -1.384635418653488159e-01 -1.839258819818496704e-01 3.867293298244476318e-01 -7.324630767107009888e-02 -2.899715602397918701e-01 1.579584926366806030e-01 8.699092268943786621e-02 2.189483195543289185e-01 1.793010681867599487e-01 7.126819342374801636e-02
2.754031717777252197e-01 -1.127297524362802505e-02 -1.022223755717277527e-01 -1.704631187021732330e-02 9.776074439287185669e-02 -6.785757839679718018e-02 -3.336678072810173035e-02 2.186468392610549927e-01 1.745645701885223389e-01 3.019827306270599365e-01 1.600615978240966797e-01 -1.982819139957427979e-01 1.363172829151153564e-01 -2.796833403408527374e-02 2.756835222244262695e-01 1.557194292545318604e-01 6.300601363182067871e-02 -2.621259391307830811e-01 5.643389374017715454e-02 -1.861126273870468140e-01 -7.850330322980880737e-03 2.803735136985778809e-01 7.904749363660812378e-02 -2.114485204219818115e-01 4.413012564182281494e-01 9.919217973947525024e-02 6.660946458578109741e-02 2.879056036472320557e-01 5.389321222901344299e-02 -5.673215910792350769e-02 -3.828852623701095581e-02 -6.598727405071258545e-02
9.219917468726634979e-03 1.241035480052232742e-02 -9.643389284610748291e-02 3.398239612579345703e-02 -1.744771748781204224e-02 6.407746672630310059e-02 -1.358900368213653564e-01 -3.741075051948428154e-03 6.722659617662429810e-02 1.732736825942993164e-01 -1.403170973062515259e-01 -4.299023151397705078e-01 -4.403687119483947754e-01 -4.516153037548065186e-02 2.958396971225738525e-01 -1.979768574237823486e-01 1.482535600662231445e-01 -8.719076961278915405e-02 -4.148539528250694275e-02 -4.098726063966751099e-02 -3.079293668270111084e-02 3.844159245491027832e-01 2.812728285789489746e-03 -9.942020475864410400e-02 -1.119913812726736069e-02 1.981158554553985596e-01 -4.286454245448112488e-02 3.005006313323974609e-01 -4.275262728333473206e-02 -5.845700576901435852e-02 2.471146136522293091e-01 -1.235546022653579712e-01
5.936798453330993652e-02 -3.266526386141777039e-02 7.178723812103271484e-02 -2.416385859251022339e-01 -4.863138124346733093e-02 -1.203470826148986816e-01 -2.312490791082382202e-01 3.234345838427543640e-02 -2.168818116188049316e-01 8.347632735967636108e-02 7.931913132779300213e-04 -1.969171129167079926e-02 1.431728899478912354e-01 -2.945989966392517090e-01 1.075666546821594238e-01 1.718958094716072083e-02 1.666727811098098755e-01 -2.842896878719329834e-01 -7.431639730930328369e-02 -1.774272024631500244e-01 -6.251241266727447510e-02 1.320905834436416626e-01 -1.359077990055084229e-01 -3.528120815753936768e-01 3.251028060913085938e-01 -3.512146696448326111e-02 -2.944004833698272705e-01 4.026021659374237061e-01 1.389454584568738937e-02 6.533881276845932007e-02 5.922381207346916199e-02 1.156962439417839050e-01
1.993817277252674103e-02 2.219446189701557159e-02 -8.757695555686950684e-02 -1.417490690946578979e-01 -1.829411089420318604e-01 6.274612620472908020e-03 -2.933586835861206055e-01 -6.502365320920944214e-02 7.642957568168640137e-02 3.356457501649856567e-02 3.677051067352294922e-01 -2.899576127529144287e-01 -2.287694811820983887e-01 -2.253489792346954346e-01 5.617891997098922729e-02 -1.090143769979476929e-01 -1.150862723588943481e-01 4.138513654470443726e-02 -1.940967738628387451e-01 9.429564327001571655e-02 2.524700164794921875e-01 4.113708436489105225e-01 3.077359125018119812e-02 -5.548851191997528076e-02 6.587111949920654297e-02 2.221058756113052368e-01 3.598891943693161011e-02 3.258282244205474854e-01 -4.339231923222541809e-02 9.889763593673706055e-02 9.492506086826324463e-02 1.510804742574691772e-01
-1.428686548024415970e-02 1.967083066701889038e-01 1.371496468782424927e-01 -1.039659753441810608e-01 -2.762899361550807953e-02 5.372832342982292175e-02 -2.911306023597717285e-01 1.697918176651000977e-01 -2.827840447425842285e-01 1.054138764739036560e-01 4.521027673035860062e-03 -4.989277105778455734e-03 1.321972347795963287e-02 -2.560796439647674561e-01 -1.459229588508605957e-01 -6.549138575792312622e-02 2.298941463232040405e-01 -9.770814329385757446e-02 -8.064964786171913147e-03 -2.222352772951126099e-01 9.837283939123153687e-02 1.669351905584335327e-01 -1.460112333297729492e-01 -4.502477589994668961e-03 2.049159109592437744e-01 -1.794119365513324738e-02 -3.741328716278076172e-01 3.037040531635284424e-01 1.885454952716827393e-01 3.578602075576782227e-01 1.464000195264816284e-01 3.849496692419052124e-02
5.307023227214813232e-02 1.476250141859054565e-01 2.972945198416709900e-02 -1.941335648298263550e-01 -1.442829519510269165e-01 -9.385796729475259781e-04 -1.772886365652084351e-01 1.501247882843017578e-01 -1.086363792419433594e-01 -6.463886052370071411e-02 4.670795798301696777e-02 -1.947713941335678101e-01 1.893829107284545898e-01 -4.340347945690155029e-01 -4.737259447574615479e-02 3.808603063225746155e-02 1.655027717351913452e-01 -2.388346493244171143e-01 -1.810213476419448853e-01 -2.077677696943283081e-01 7.594986259937286377e-02 1.311078220605850220e-01 -3.759757429361343384e-02 2.716700546443462372e-02 2.121690958738327026e-01 -1.621201075613498688e-02 -3.941355645656585693e-01 2.721872627735137939e-01 4.707352444529533386e-02 1.915350705385208130e-01 2.448508739471435547e-01 1.376501619815826416e-01
-1.202905848622322083e-01 -2.894933708012104034e-02 1.556130945682525635e-01 8.947510272264480591e-02 -9.765557199716567993e-02 2.815912067890167236e-01 -2.838218808174133301e-01 -1.710694134235382080e-01 5.295871198177337646e-02 8.177610486745834351e-02 3.231146037578582764e-01 -2.102734446525573730e-01 -8.568307757377624512e-02 -2.979002296924591064e-01 2.674846649169921875e-01 1.682266741991043091e-01 -1.287541985511779785e-01 2.717544324696063995e-02 -1.237278357148170471e-01 -5.392390862107276917e-02 2.535773515701293945e-01 -1.849811077117919922e-01 -1.616181880235671997e-01 -1.665744036436080933e-01 -5.013880506157875061e-02 2.109900861978530884e-01 -2.429412677884101868e-02 2.794261276721954346e-01 -2.726623713970184326e-01 1.234446559101343155e-02 5.892631784081459045e-02 -9.048738330602645874e-02
1.890690624713897705e-01 6.832256913185119629e-02 -1.011389046907424927e-01 -6.574374437332153320e-02 -1.676968485116958618e-01 4.523586630821228027e-01 -1.157713085412979126e-01 3.786519542336463928e-02 -6.315381079912185669e-02 -3.926062211394309998e-02 -3.931764885783195496e-02 7.758890092372894287e-02 -9.585621766746044159e-03 -4.283584058284759521e-01 1.128443554043769836e-01 -9.084593504667282104e-02 1.067627370357513428e-01 -1.882632225751876831e-01 -1.746424846351146698e-02 -5.047865584492683411e-02 8.687584102153778076e-02 7.077534496784210205e-02 1.758156865835189819e-01 8.516740053892135620e-02 -1.560045629739761353e-01 9.425216913223266602e-02 -1.428055111318826675e-02 4.295906126499176025e-01 -7.878011465072631836e-02 3.172589838504791260e-01 -1.928184926509857178e-01 -1.317332237958908081e-01
1.583276093006134033e-01 9.066922962665557861e-02 -2.059694826602935791e-01 -6.763806100934743881e-03 -6.133295968174934387e-02 3.896019458770751953e-01 -3.548758476972579956e-02 -6.746186316013336182e-02 2.364538013935089111e-01 6.640657037496566772e-02 1.775179803371429443e-02 -1.115104034543037415e-01 -1.390091925859451294e-01 -3.486206829547882080e-01 -1.614396870136260986e-01 -4.883244261145591736e-02 2.541023492813110352e-01 6.662181764841079712e-02 -5.496111232787370682e-03 -3.443175256252288818e-01 -4.910533875226974487e-02 7.467883825302124023e-02 -1.286136806011199951e-01 -2.592415781691670418e-03 3.445813897997140884e-03 -8.819390088319778442e-02 -1.713956147432327271e-01 4.991905689239501953e-01 5.310661625117063522e-03 1.315415203571319580e-01 -6.813964247703552246e-02 -6.581107620149850845e-03
2.775455415248870850e-01 9.343068115413188934e-03 -6.866132467985153198e-02 -1.479545086622238159e-01 -2.611775994300842285e-01 1.318457722663879395e-01 -3.043034672737121582e-01 -7.565038651227951050e-02 -5.499243736267089844e-02 1.256462372839450836e-02 8.647505939006805420e-02 -1.642045564949512482e-02 1.264624297618865967e-01 -1.124219670891761780e-01 2.336655557155609131e-01 -9.351263940334320068e-02 5.054370686411857605e-02 -2.688020765781402588e-01 -1.630315035581588745e-01 -1.800712794065475464e-01 5.494132265448570251e-02 7.983981072902679443e-02 -2.197542935609817505e-01 3.382145464420318604e-01 1.386312097311019897e-01 2.247061952948570251e-02 -9.440774470567703247e-02 3.297415673732757568e-01 4.861951619386672974e-02 2.204318642616271973e-01 3.082674145698547363e-01 -1.421740800142288208e-01
-1.264847368001937866e-01 -9.626423567533493042e-02 -2.152112722396850586e-01 2.212694473564624786e-02 -4.848086535930633545e-01 2.846778929233551025e-01 -4.069726541638374329e-02 1.434974074363708496e-01 5.999891459941864014e-02 1.780956983566284180e-01 1.970226913690567017e-01 -2.441063076257705688e-01 -1.260334551334381104e-01 -5.626121163368225098e-02 1.107896044850349426e-01 7.897061109542846680e-02 1.067782938480377197e-01 -1.279871314764022827e-01 8.302869647741317749e-02 -1.798617541790008545e-01 -2.417337149381637573e-01 4.302603378891944885e-02 -7.290317118167877197e-02 5.965555831789970398e-02 2.716372907161712646e-01 1.947886943817138672e-01 1.663784496486186981e-02 3.949386179447174072e-01 3.184306249022483826e-02 -3.362904489040374756e-02 1.335959509015083313e-02 -1.087373569607734680e-01
-1.932673901319503784e-01 1.619632691144943237e-01 3.176179900765419006e-02 -4.617125540971755981e-02 -1.411327570676803589e-01 1.229283139109611511e-01 -1.491633057594299316e-01 1.312670409679412842e-01 1.970895081758499146e-01 8.477658033370971680e-02 1.110588163137435913e-01 -2.607942521572113037e-01 1.498615443706512451e-01 6.284572184085845947e-02 3.471662104129791260e-02 -1.974869072437286377e-01 -6.220884155482053757e-03 -2.169745117425918579e-01 -1.759508699178695679e-01 -2.057044208049774170e-01 5.978126078844070435e-02 -1.176191940903663635e-01 9.044512361288070679e-02 -2.138138860464096069e-01 4.343527853488922119e-01 -3.375805914402008057e-02 7.029360532760620117e-02 2.661606669425964355e-01 1.324860602617263794e-01 6.183789297938346863e-02 4.012770354747772217e-01 -1.615313142538070679e-01
1.011876165866851807e-01 2.783657908439636230e-01 1.806481927633285522e-01 -9.891633689403533936e-02 -2.857352793216705322e-01 -1.567844748497009277e-01 3.125588968396186829e-02 7.075326889753341675e-02 2.094810642302036285e-02 3.273452818393707275e-02 2.061933279037475586e-01 -1.841303110122680664e-01 -6.735856179147958755e-03 -6.708465516567230225e-02 8.516635000705718994e-02 -2.987457513809204102e-01 -4.351625218987464905e-03 -5.883630365133285522e-02 -1.327328234910964966e-01 2.358935587108135223e-02 3.252109885215759277e-01 4.567891359329223633e-01 -1.626129150390625000e-01 -1.427492052316665649e-01 2.951247096061706543e-01 1.042443811893463135e-01 -2.815026231110095978e-02 2.064338922500610352e-01 -1.051004007458686829e-01 -1.529165264219045639e-02 2.069872915744781494e-01 1.666262187063694000e-02
-2.792826294898986816e-02 -1.990973502397537231e-01 8.772051334381103516e-02 -2.614516913890838623e-01 9.287430346012115479e-02 1.851647943258285522e-01 -1.361108720302581787e-01 6.634061038494110107e-02 -1.421185731887817383e-01 2.219754606485366821e-01 3.972331807017326355e-02 1.118801441043615341e-02 -1.243637967854738235e-02 -2.035437226295471191e-01 2.961956560611724854e-01 -1.442738436162471771e-02 1.823919564485549927e-01 -5.478515475988388062e-02 -1.819562464952468872e-01 3.030102513730525970e-02 -3.605257719755172729e-02 1.503749638795852661e-01 -2.213816791772842407e-01 -1.448677778244018555e-01 3.504100143909454346e-01 -9.176843613386154175e-02 -4.043755233287811279e-01 2.787668406963348389e-01 4.925512149930000305e-02 9.022688865661621094e-02 2.635042965412139893e-01 -1.862739957869052887e-02
-1.047042161226272583e-01 5.575341731309890747e-02 -8.911051787436008453e-03 -7.101244293153285980e-03 7.094701379537582397e-02 -2.033643610775470734e-02 -1.969748288393020630e-01 1.183450743556022644e-01 -1.540460884571075439e-01 2.851760089397430420e-01 1.942066848278045654e-01 -3.930105268955230713e-01 -7.269411534070968628e-02 -4.456206038594245911e-02 1.838936358690261841e-01 -7.371973246335983276e-02 -9.881741553544998169e-02 -2.249347418546676636e-01 9.401833266019821167e-02 -1.527980566024780273e-01 -2.106319367885589600e-01 2.727454900741577148e-01 6.374315917491912842e-02 -2.243916392326354980e-01 3.418084979057312012e-01 2.764708921313285828e-02 -2.105944007635116577e-01 3.021533787250518799e-01 1.490726917982101440e-01 -1.817456781864166260e-01 -9.710153192281723022e-02 1.231547351926565170e-02
1.189702525734901428e-01 1.351219415664672852e-01 2.724662721157073975e-01 -4.989814013242721558e-02 2.408566176891326904e-01 6.658318638801574707e-02 -3.146704733371734619e-01 -2.043459098786115646e-03 -1.159632485359907150e-02 1.230124533176422119e-01 2.324323207139968872e-01 -1.610286831855773926e-01 3.322806656360626221e-01 -7.703417539596557617e-02 2.850226759910583496e-01 5.602122750133275986e-03 1.226736903190612793e-01 -2.323308736085891724e-01 -1.230902895331382751e-01 -2.849183678627014160e-01 3.147009760141372681e-02 1.118383035063743591e-01 -6.242429371923208237e-03 5.354055762290954590e-02 2.343274503946304321e-01 2.098846435546875000e-01 -2.864754498004913330e-01 2.553834021091461182e-01 4.747325181961059570e-02 1.801700145006179810e-02 7.726507633924484253e-02 2.120866265613585711e-04
4.803817346692085266e-02 1.729107797145843506e-01 -1.119348336942493916e-03 -3.542039990425109863e-01 -5.401850491762161255e-02 6.484960019588470459e-02 -4.268763214349746704e-02 3.242468088865280151e-02 3.022001981735229492e-01 7.176145166158676147e-02 1.975254863500595093e-01 -3.157231211662292480e-01 1.336873974651098251e-02 -1.252796649932861328e-01 3.689317703247070312e-01 -3.399713635444641113e-01 7.167417556047439575e-02 -1.617918163537979126e-01 9.172824025154113770e-02 4.131038486957550049e-02 -8.847825229167938232e-02 2.661269307136535645e-01 -9.286057204008102417e-02 -9.664962440729141235e-02 1.363680660724639893e-01 2.615378797054290771e-01 -9.919025935232639313e-03 2.185816615819931030e-01 6.394085288047790527e-02 -1.400237679481506348e-01 1.774501800537109375e-01 3.859431669116020203e-02
1.899909228086471558e-01 1.618622392416000366e-01 1.586147695779800415e-01 1.992683112621307373e-02 -1.910831928253173828e-01 1.569503843784332275e-01 -2.047805935144424438e-01 -5.236715078353881836e-02 -6.254418287426233292e-03 3.211015164852142334e-01 2.792268758639693260e-03 -1.362359970808029175e-01 5.187332630157470703e-02 -1.642129719257354736e-01 9.656453877687454224e-02 3.366336598992347717e-02 1.167739182710647583e-01 -9.259182214736938477e-02 2.526642084121704102e-01 -2.419106662273406982e-01 7.879091799259185791e-02 2.409997731447219849e-01 -3.202395141124725342e-01 1.022578254342079163e-01 -1.012851446866989136e-01 2.399374358355998993e-02 9.199935197830200195e-02 4.463752508163452148e-01 1.030147820711135864e-01 8.902363479137420654e-02 -2.744514346122741699e-01 1.010876595973968506e-01
3.073368668556213379e-01 -2.112262696027755737e-01 2.017434537410736084e-01 -1.407573819160461426e-01 -2.074082344770431519e-01 2.482203692197799683e-01 -1.861740946769714355e-01 3.755665197968482971e-02 -7.768876105546951294e-02 4.404961690306663513e-02 -1.548252999782562256e-01 3.135504201054573059e-02 -3.307049721479415894e-02 -1.246306002140045166e-01 1.832098066806793213e-01 -9.611257910728454590e-02 2.977765798568725586e-01 -4.351763129234313965e-01 -4.518262669444084167e-02 2.692852169275283813e-02 -3.189308196306228638e-02 2.300157397985458374e-01 -9.407219290733337402e-02 3.315590322017669678e-02 2.765268981456756592e-01 -8.255158364772796631e-02 -1.525011658668518066e-01 1.297666132450103760e-01 1.265999227762222290e-01 9.168041497468948364e-02 2.734996974468231201e-01 -7.047166582196950912e-03
-8.570642769336700439e-02 -8.760627359151840210e-02 -5.486517027020454407e-02 1.429723054170608521e-01 -3.493282198905944824e-01 2.341903150081634521e-01 -1.688097864389419556e-01 6.993310898542404175e-02 1.605789065361022949e-01 5.836600810289382935e-02 2.898721992969512939e-01 -3.556713461875915527e-01 -5.118353292346000671e-02 -9.644598513841629028e-02 9.218746423721313477e-02 9.395779669284820557e-02 3.259288668632507324e-01 -1.379837095737457275e-01 1.641114056110382080e-01 -4.721683636307716370e-02 9.462490677833557129e-02 -1.620314270257949829e-02 -1.162953972816467285e-01 -6.981576234102249146e-02 3.728066682815551758e-01 1.003233864903450012e-01 7.463473081588745117e-02 3.602896928787231445e-01 8.579021692276000977e-02 -3.650129213929176331e-02 8.421708643436431885e-02 6.134421098977327347e-03
1.698525398969650269e-01 -9.973512031137943268e-03 -1.621155999600887299e-02 5.701879411935806274e-02 -1.532993763685226440e-01 3.423711061477661133e-01 -1.690618693828582764e-01 -1.216766312718391418e-01 -5.917158350348472595e-02 1.106879934668540955e-01 5.176213756203651428e-02 -1.418948918581008911e-01 -1.923190355300903320e-01 -2.016686499118804932e-01 -3.795575350522994995e-02 -1.674614101648330688e-01 -8.321530371904373169e-02 -7.814168930053710938e-02 8.625101298093795776e-02 -2.344039827585220337e-01 -1.527265161275863647e-01 2.971884310245513916e-01 -2.292917668819427490e-01 1.169825270771980286e-01 -1.876273192465305328e-02 -1.092055067420005798e-02 -2.456665635108947754e-01 5.112583041191101074e-01 1.955248229205608368e-02 1.096797138452529907e-01 -2.196061760187149048e-01 -3.943379595875740051e-02
-1.163588464260101318e-01 -8.575105667114257812e-02 -2.940366044640541077e-03 -1.364108920097351074e-01 -2.382407896220684052e-02 -4.080965742468833923e-02 -3.710852563381195068e-01 9.841276332736015320e-04 -2.383377701044082642e-01 1.743001937866210938e-01 3.666669130325317383e-02 -1.691636890172958374e-01 -8.165942877531051636e-02 -3.659361600875854492e-01 8.861123025417327881e-02 3.601832687854766846e-02 4.829209670424461365e-02 -1.585432738065719604e-01 -1.824460625648498535e-01 -1.292320638895034790e-01 1.124021857976913452e-01 1.004299893975257874e-01 -6.652519851922988892e-02 -1.915237903594970703e-01 2.132559269666671753e-01 1.525922715663909912e-01 -3.579714894294738770e-01 3.157921433448791504e-01 2.358858473598957062e-02 2.805600464344024658e-01 1.425507962703704834e-01 -1.271793246269226074e-01
1.847800612449645996e-01 -6.605806946754455566e-02 6.013097614049911499e-02 -2.065075188875198364e-01 -1.236001104116439819e-01 2.656482458114624023e-01 -2.926630377769470215e-01 1.262875199317932129e-01 -1.380151659250259399e-01 9.715365618467330933e-02 6.154409144073724747e-03 -3.863728046417236328e-01 -2.668985538184642792e-02 -9.368693083524703979e-02 -1.064439583569765091e-02 -9.875667095184326172e-02 1.944711506366729736e-01 -2.795089781284332275e-01 -1.438479721546173096e-01 -9.893988817930221558e-02 -4.158878326416015625e-02 2.831743657588958740e-01 -1.448922604322433472e-01 2.231348454952239990e-01 1.173443645238876343e-01 -1.708844304084777832e-01 -2.955261766910552979e-01 1.873073130846023560e-01 5.101717263460159302e-02 1.016394942998886108e-01 2.084120959043502808e-01 -9.866645932197570801e-02
1.561829298734664917e-01 -2.284183204174041748e-01 4.576916620135307312e-02 -8.043112605810165405e-02 -2.106868475675582886e-01 7.618504017591476440e-02 -3.694072067737579346e-01 -8.751688152551651001e-02 -1.630538105964660645e-01 1.956707537174224854e-01 1.451316326856613159e-01 -8.208168298006057739e-02 -1.400971785187721252e-03 -2.360447347164154053e-01 -9.012526273727416992e-02 3.768264548853039742e-03 1.060871705412864685e-01 -1.805066764354705811e-01 -6.133836135268211365e-02 -1.410437822341918945e-01 -5.337064340710639954e-02 3.470636606216430664e-01 -1.018195673823356628e-01 -1.035039592534303665e-02 8.936817944049835205e-02 -3.181308135390281677e-02 -2.645362317562103271e-01 1.433010399341583252e-01 -1.034137383103370667e-01 2.727732658386230469e-01 3.937896490097045898e-01 -1.518936008214950562e-01
2.890120819211006165e-02 1.575770378112792969e-01 2.800850570201873779e-01 -4.476009309291839600e-02 -1.228690668940544128e-01 6.403230875730514526e-02 -1.975690424442291260e-01 -1.416960507631301880e-01 -1.294598281383514404e-01 1.812018305063247681e-01 1.484388113021850586e-01 -7.790813222527503967e-03 1.313824802637100220e-01 -2.972379028797149658e-01 1.149132847785949707e-01 -2.334485501050949097e-01 1.353645175695419312e-01 -1.986449956893920898e-01 -2.056047469377517700e-01 -8.951750397682189941e-02 -3.580363839864730835e-02 3.067155778408050537e-01 -1.167310252785682678e-01 -2.542189955711364746e-01 8.718521147966384888e-02 1.655317097902297974e-01 -3.035964369773864746e-01 5.807226151227951050e-02 -8.366794139146804810e-02 9.686984866857528687e-02 3.492589294910430908e-01 1.413518339395523071e-01
4.157251492142677307e-02 -6.245235353708267212e-02 2.182349264621734619e-01 -1.605495214462280273e-01 -3.177712261676788330e-01 2.452104985713958740e-01 -2.055107429623603821e-02 -1.590534299612045288e-02 8.288349211215972900e-02 3.029971420764923096e-01 1.829759478569030762e-01 -2.478488832712173462e-01 -1.113426759839057922e-01 -1.216909959912300110e-01 2.749949693679809570e-01 1.417429298162460327e-01 1.749072074890136719e-01 -9.381095319986343384e-02 -3.636026680469512939e-01 -1.252085864543914795e-01 1.956395059823989868e-01 5.382655188441276550e-02 -6.071607023477554321e-02 2.732226997613906860e-02 2.052115797996520996e-01 2.059822902083396912e-02 -1.726340651512145996e-01 -1.177645847201347351e-02 1.178405210375785828e-01 -4.537194967269897461e-02 2.964536249637603760e-01 -1.830088943243026733e-01
1.988044083118438721e-01 -2.318527996540069580e-01 -1.555987000465393066e-01 -1.767605841159820557e-01 -6.874259561300277710e-02 3.508737087249755859e-01 1.865980587899684906e-02 1.796086877584457397e-01 -4.918174445629119873e-02 9.439153224229812622e-02 9.846332669258117676e-02 2.209296450018882751e-02 -7.546166889369487762e-03 -4.431695118546485901e-02 3.323366343975067139e-01 1.698196083307266235e-01 2.748036058619618416e-03 8.887563645839691162e-02 -4.202628135681152344e-02 -1.817889511585235596e-01 2.785649001598358154e-01 -5.987708643078804016e-02 -9.821400046348571777e-02 2.047737538814544678e-01 8.188667893409729004e-02 1.879025250673294067e-01 -1.024977043271064758e-01 4.317875206470489502e-01 1.886513680219650269e-01 4.790230840444564819e-02 1.920824646949768066e-01 1.969289183616638184e-01
-6.532043963670730591e-02 -6.608941406011581421e-02 1.771063357591629028e-01 1.378771066665649414e-01 -7.201664894819259644e-02 5.047992467880249023e-01 -6.234421208500862122e-02 1.462959647178649902e-01 1.116323769092559814e-01 -2.555959522724151611e-01 1.851810514926910400e-01 -8.732031285762786865e-02 3.302028030157089233e-02 -1.155251711606979370e-01 -2.141469158232212067e-02 3.340005874633789062e-01 6.845021247863769531e-02 -1.506559997797012329e-01 -1.231474354863166809e-01 -1.844306662678718567e-02 -5.350824072957038879e-02 1.552717089653015137e-01 -1.991631686687469482e-01 -2.357366681098937988e-01 2.196845114231109619e-01 2.945093810558319092e-01 -1.398685853928327560e-02 1.223373711109161377e-01 -1.798992305994033813e-01 4.081202670931816101e-02 2.301928997039794922e-01 -8.518067747354507446e-02
-3.847133815288543701e-01 1.885380744934082031e-01 1.370350420475006104e-01 1.422454603016376495e-02 -2.659932076930999756e-01 2.870377600193023682e-01 -7.056787610054016113e-02 2.005245536565780640e-01 7.566963136196136475e-02 2.025365829467773438e-01 3.327355086803436279e-01 -3.182500302791595459e-01 -6.200307048857212067e-03 1.231013089418411255e-01 -3.649378195405006409e-02 -3.780095279216766357e-02 1.958547681570053101e-01 -1.264389008283615112e-01 -1.234326045960187912e-02 5.731086712330579758e-04 1.548086255788803101e-01 -6.041845679283142090e-02 2.575402706861495972e-02 8.219481259584426880e-02 6.350682675838470459e-02 1.415386199951171875e-01 -4.121775925159454346e-02 3.070402741432189941e-01 5.408604629337787628e-03 1.028103381395339966e-01 2.743925154209136963e-01 -1.642426103353500366e-01
1.553396880626678467e-01 1.154989898204803467e-01 3.764301910996437073e-02 -2.511074580252170563e-02 -1.693226695060729980e-01 -1.008662134408950806e-01 -2.327055484056472778e-01 -2.887025475502014160e-02 -1.045327931642532349e-01 2.162355482578277588e-01 8.889430016279220581e-02 3.655908629298210144e-02 -1.466822922229766846e-01 -3.787032067775726318e-01 -7.695704698562622070e-02 -3.566575050354003906e-01 7.870267331600189209e-02 -1.274651736021041870e-01 -2.777631878852844238e-01 -1.976913772523403168e-02 -7.856099307537078857e-02 6.433710455894470215e-02 -1.710349023342132568e-01 4.984666034579277039e-02 1.674301028251647949e-01 -1.375441551208496094e-01 -3.656919896602630615e-01 3.985467255115509033e-01 2.587706595659255981e-02 8.958027511835098267e-02 7.291452586650848389e-02 7.813139259815216064e-02
9.809201955795288086e-02 -4.486112669110298157e-02 -1.429417752660810947e-03 1.368694752454757690e-02 -8.765914291143417358e-02 3.092206120491027832e-01 1.558971009217202663e-03 5.318149179220199585e-02 1.663236021995544434e-01 -5.038894340395927429e-02 5.331167578697204590e-01 -2.116569280624389648e-01 6.607293151319026947e-03 -1.710159331560134888e-01 -1.259743701666593552e-03 1.670677214860916138e-01 -3.341054543852806091e-02 -2.476901262998580933e-01 5.835296958684921265e-02 -9.499469399452209473e-02 -3.121429681777954102e-01 -4.258405533619225025e-04 4.672208428382873535e-02 4.590612277388572693e-02 1.810431480407714844e-01 1.168241426348686218e-01 -2.310868203639984131e-01 4.017132818698883057e-01 4.015643522143363953e-02 -3.477391600608825684e-02 1.580416262149810791e-01 2.889227122068405151e-03
1.796685606241226196e-01 2.322272956371307373e-01 1.430490612983703613e-01 -1.010027248412370682e-02 2.692004293203353882e-02 2.658575773239135742e-01 -3.425520658493041992e-01 4.303775727748870850e-02 1.415019333362579346e-01 1.641725599765777588e-01 6.417752802371978760e-02 -2.495445758104324341e-01 -1.158781200647354126e-01 -4.316310286521911621e-01 2.079587616026401520e-02 -5.303373187780380249e-02 -3.469354938715696335e-03 -2.315346598625183105e-01 6.670515984296798706e-02 -7.892765849828720093e-02 1.186054348945617676e-01 2.432327121496200562e-01 -1.370292752981185913e-01 3.762679919600486755e-02 7.344565540552139282e-02 1.455394029617309570e-01 7.545969635248184204e-02 3.006094098091125488e-01 -4.923862963914871216e-02 -8.753017336130142212e-02 -2.491652071475982666e-01 1.837217360734939575e-01
1.108378246426582336e-01 2.985715568065643311e-01 -2.241290360689163208e-02 -8.434120565652847290e-02 -2.304348051548004150e-01 2.052245885133743286e-01 -2.617109380662441254e-02 7.166002690792083740e-02 -2.902902476489543915e-02 2.892631590366363525e-01 5.291550979018211365e-02 -8.834346197545528412e-03 -5.158651992678642273e-02 -2.460938394069671631e-01 5.748072266578674316e-02 -1.403562575578689575e-01 -9.794275974854826927e-04 -2.030094861984252930e-01 4.412797465920448303e-02 -1.481423527002334595e-01 1.692554801702499390e-01 8.423679322004318237e-02 -3.545492291450500488e-01 2.113454490900039673e-01 -1.582328975200653076e-01 2.811942249536514282e-02 1.401666700839996338e-01 4.734214544296264648e-01 -6.036946550011634827e-02 6.340719759464263916e-02 -1.942598372697830200e-01 1.734024137258529663e-01
-1.095363944768905640e-01 -6.401037424802780151e-02 -1.024997141212224960e-02 1.860374584794044495e-02 -4.437427222728729248e-01 3.050723373889923096e-01 1.159195303916931152e-01 1.559997498989105225e-01 1.479912996292114258e-01 9.059973061084747314e-02 2.604821622371673584e-01 -2.642938494682312012e-01 5.615314468741416931e-02 -2.814957797527313232e-01 -4.784319177269935608e-02 -1.590411663055419922e-01 2.299912571907043457e-01 -8.931247144937515259e-02 1.076152324676513672e-01 -2.166977226734161377e-01 -1.055905744433403015e-01 -2.103623151779174805e-01 -1.259788405150175095e-02 3.703391551971435547e-02 1.639811247587203979e-01 2.782150208950042725e-01 6.316780298948287964e-02 2.069327831268310547e-01 1.844468265771865845e-01 1.000657454133033752e-01 1.781667955219745636e-02 -7.820396870374679565e-02
1.944405436515808105e-01 -7.348326593637466431e-02 -6.838757544755935669e-03 -2.407058924436569214e-01 1.574108563363552094e-02 6.258880347013473511e-02 -3.297726213932037354e-01 1.539653539657592773e-01 -1.480089426040649414e-01 1.418772190809249878e-01 -9.699822962284088135e-02 -5.463729426264762878e-02 -7.365318480879068375e-03 -3.038982748985290527e-01 7.993542402982711792e-02 -7.992130517959594727e-02 1.962854713201522827e-01 -2.160315215587615967e-01 -1.011222824454307556e-01 -3.437577188014984131e-01 -3.551212698221206665e-02 2.311382144689559937e-01 -7.560503482818603516e-02 9.573437273502349854e-02 1.807814836502075195e-01 -4.676542431116104126e-02 -2.166824489831924438e-01 2.986663579940795898e-01 -8.396583050489425659e-02 1.556282043457031250e-01 1.684954315423965454e-01 -2.978735566139221191e-01
1.900725066661834717e-01 2.651345431804656982e-01 -9.766571968793869019e-02 -2.348928898572921753e-01 1.314473152160644531e-01 2.771660983562469482e-01 -1.693603843450546265e-01 -2.668973244726657867e-02 2.618708275258541107e-02 2.246415317058563232e-01 4.122764170169830322e-01 -3.207671642303466797e-01 1.404018513858318329e-02 -1.957893371582031250e-01 -6.324250251054763794e-02 -1.669645607471466064e-01 2.376096546649932861e-01 -1.073041185736656189e-01 8.203569054603576660e-02 -1.679677069187164307e-01 -1.428063660860061646e-01 -1.382568925619125366e-01 1.485691070556640625e-01 -1.128082349896430969e-01 9.645178914070129395e-02 2.687127888202667236e-01 -1.147574111819267273e-01 1.068811491131782532e-01 5.236246436834335327e-02 -4.896768927574157715e-02 9.062741696834564209e-02 1.194569393992424011e-01
1.735533177852630615e-01 2.097735553979873657e-01 8.094047009944915771e-02 -4.168113693594932556e-02 -1.235093995928764343e-01 2.919748239219188690e-02 -3.078413009643554688e-01 6.864426285028457642e-02 1.236099973320960999e-01 2.620385587215423584e-01 -1.116037666797637939e-01 -3.265729546546936035e-01 1.097204349935054779e-02 -3.566803932189941406e-01 -2.800267636775970459e-01 1.344537585973739624e-01 1.780013889074325562e-01 3.072335757315158844e-02 6.507926434278488159e-02 -6.947695463895797729e-02 1.212826669216156006e-01 3.472048342227935791e-01 -4.695871379226446152e-03 -2.020666897296905518e-01 7.199025899171829224e-02 2.035813219845294952e-02 -2.279449403285980225e-01 1.674690842628479004e-01 1.739663183689117432e-01 -8.328594267368316650e-02 1.854336112737655640e-01 -1.115428376942873001e-02
1.873171329498291016e-01 -2.780393362045288086e-01 -1.303650885820388794e-01 -9.315093047916889191e-03 -1.947095394134521484e-01 2.923306226730346680e-01 -3.391671776771545410e-01 1.219643726944923401e-01 4.147843644022941589e-02 9.074272215366363525e-02 -1.111085042357444763e-01 -1.723907291889190674e-01 -5.192076787352561951e-02 -2.332944869995117188e-01 7.054373621940612793e-02 -1.641608402132987976e-02 1.495431363582611084e-01 -1.195662841200828552e-01 -2.368527501821517944e-01 -3.243380486965179443e-01 -2.688349597156047821e-02 2.921044230461120605e-01 -1.519058644771575928e-01 4.279729351401329041e-02 2.250110208988189697e-01 -1.535287406295537949e-02 -1.565152108669281006e-01 2.210717350244522095e-01 -6.169616803526878357e-02 1.132372245192527771e-01 2.246663272380828857e-01 -5.110699310898780823e-02
-1.321532130241394043e-01 8.346933871507644653e-02 2.023788243532180786e-01 -1.878101676702499390e-01 -1.069327965378761292e-01 -1.687977463006973267e-01 1.987982727587223053e-02 2.162798494100570679e-01 -8.987257629632949829e-02 4.624349623918533325e-02 1.653738170862197876e-01 -2.663015425205230713e-01 1.975684054195880890e-02 -2.417426407337188721e-01 -1.990782842040061951e-02 -2.227619886398315430e-01 7.149574905633926392e-02 -1.086824089288711548e-01 -3.286045789718627930e-01 -1.365720480680465698e-01 -3.918404132127761841e-02 2.227934449911117554e-01 -3.063593208789825439e-01 -3.798959404230117798e-02 2.310495227575302124e-01 -9.317345172166824341e-02 -3.031969070434570312e-01 2.434800267219543457e-01 -1.054317802190780640e-01 2.215890586376190186e-01 4.814235866069793701e-02 -1.704992651939392090e-01
-2.073251008987426758e-01 1.788607686758041382e-01 5.555170774459838867e-02 5.270892381668090820e-02 -6.782023236155509949e-03 2.274996638298034668e-01 1.965605467557907104e-01 1.048044208437204361e-02 6.938280910253524780e-02 4.728712886571884155e-02 3.890865147113800049e-01 4.868793487548828125e-02 -1.382901966571807861e-01 -1.073918193578720093e-01 1.161341667175292969e-01 -6.029127538204193115e-02 -5.269183963537216187e-02 -4.201358929276466370e-02 1.060440912842750549e-01 -1.259030550718307495e-01 1.253825332969427109e-02 3.526273965835571289e-01 -1.686405688524246216e-01 -2.892829477787017822e-01 2.755821645259857178e-01 1.848167330026626587e-01 1.996198110282421112e-02 3.310119509696960449e-01 2.854513525962829590e-01 -4.280204698443412781e-02 1.957362890243530273e-01 1.003050878643989563e-01
7.344921678304672241e-02 -9.060132503509521484e-02 1.579076647758483887e-01 3.354697721078991890e-03 -1.505816131830215454e-01 4.658998548984527588e-01 -3.049591183662414551e-01 -2.224636226892471313e-01 -7.068469375371932983e-02 4.266988858580589294e-02 2.562516033649444580e-01 -2.100144922733306885e-01 -1.996020786464214325e-02 -9.539566934108734131e-02 1.828745603561401367e-01 3.291241591796278954e-03 2.595157595351338387e-03 -9.876836836338043213e-02 -3.443078696727752686e-02 9.401495009660720825e-02 -8.614044636487960815e-02 -3.134226799011230469e-02 -2.219883054494857788e-01 -2.775503695011138916e-01 1.508511602878570557e-02 7.202001288533210754e-03 -1.243191808462142944e-01 3.561902344226837158e-01 7.122442871332168579e-02 2.985079213976860046e-02 -1.241325438022613525e-01 3.181216120719909668e-01
-6.558225303888320923e-02 5.020159855484962463e-02 3.973192274570465088e-01 -2.029932588338851929e-01 -2.173792421817779541e-01 1.735116839408874512e-01 -3.267588466405868530e-02 -1.143490895628929138e-02 -6.519492715597152710e-02 2.171295583248138428e-01 7.186418771743774414e-02 -1.968837380409240723e-01 7.077273726463317871e-02 -2.886439561843872070e-01 1.096079126000404358e-01 1.377417296171188354e-01 -1.871957629919052124e-02 -2.018133699893951416e-01 1.101987995207309723e-02 -3.537989854812622070e-01 3.359166383743286133e-01 8.055116049945354462e-04 -3.152737915515899658e-01 1.303594708442687988e-01 6.870393455028533936e-02 1.193866599351167679e-02 -6.235973536968231201e-02 -5.622616782784461975e-02 -1.871406435966491699e-01 1.763958781957626343e-01 1.336828470230102539e-01 9.690289944410324097e-02
-7.659185677766799927e-02 8.146832138299942017e-02 -9.971655160188674927e-02 1.057249754667282104e-01 -2.565115131437778473e-02 1.516632586717605591e-01 -4.386418033391237259e-03 -8.407301455736160278e-02 3.038043677806854248e-01 2.535473704338073730e-01 1.295685768127441406e-01 2.344476729631423950e-01 5.348468199372291565e-02 -3.303148448467254639e-01 2.270579785108566284e-01 -2.574885785579681396e-01 -4.208231111988425255e-04 -1.455017179250717163e-01 -9.327560663223266602e-03 -3.175230324268341064e-02 8.056639134883880615e-02 -3.245690464973449707e-02 1.708052009344100952e-01 -2.093457877635955811e-01 3.680884540081024170e-01 -4.306667950004339218e-03 -5.543042719364166260e-02 3.065109848976135254e-01 1.156988665461540222e-01 3.223730623722076416e-01 1.548006683588027954e-01 -2.921198308467864990e-02
2.733840644359588623e-01 1.513320356607437134e-01 2.099157869815826416e-01 -8.570844680070877075e-02 -3.546718955039978027e-01 -1.974962055683135986e-01 -4.754207655787467957e-02 -3.124602511525154114e-02 6.197031587362289429e-02 1.555530130863189697e-01 -1.388955861330032349e-01 -1.875383555889129639e-01 -6.504990160465240479e-03 -3.150533884763717651e-02 -4.356060177087783813e-02 -7.235668599605560303e-02 3.544452488422393799e-01 -1.737320870161056519e-01 2.002773433923721313e-02 -1.679239124059677124e-01 -5.356713756918907166e-02 1.677760183811187744e-01 -1.534465253353118896e-01 5.949159711599349976e-02 1.209700629115104675e-01 2.155089229345321655e-01 -2.636306881904602051e-01 2.292439192533493042e-01 -1.817377954721450806e-01 1.232551634311676025e-01 3.167029917240142822e-01 1.344542950391769409e-01
-8.420202881097793579e-02 2.140638232231140137e-01 3.273998573422431946e-02 -2.257067859172821045e-01 -3.080940842628479004e-01 -4.510170593857765198e-02 -8.781544119119644165e-02 3.736569732427597046e-02 1.160893067717552185e-01 1.052738353610038757e-01 7.783436030149459839e-02 -1.663114130496978760e-01 6.830626726150512695e-02 -3.033807575702667236e-01 3.910237550735473633e-01 -2.644787430763244629e-01 2.094460725784301758e-01 4.669841378927230835e-03 4.186220467090606689e-02 -1.672544479370117188e-01 -1.214093565940856934e-01 1.947238147258758545e-01 -1.522189378738403320e-01 -2.172763794660568237e-01 6.479532271623611450e-02 1.576527059078216553e-01 -1.100253909826278687e-01 1.452966332435607910e-01 1.799594908952713013e-01 7.131441030651330948e-03 3.459578454494476318e-01 -1.142920833081007004e-02
1.778055280447006226e-01 1.162344142794609070e-01 2.219334393739700317e-01 -1.737267076969146729e-01 -1.603444963693618774e-01 -1.461179256439208984e-01 -2.274753451347351074e-01 -3.488012775778770447e-02 -3.214682042598724365e-01 1.227735355496406555e-02 2.585708498954772949e-01 -2.088872641324996948e-01 -2.732634916901588440e-02 -2.734273076057434082e-01 1.320456899702548981e-02 -1.500565558671951294e-01 6.638550665229558945e-03 -4.918074980378150940e-02 3.236892819404602051e-02 1.494737416505813599e-01 1.145412400364875793e-01 2.943234741687774658e-01 -2.895487546920776367e-01 -1.044317707419395447e-01 3.137671351432800293e-01 1.504463702440261841e-01 -8.257785439491271973e-02 2.419077306985855103e-01 -1.701826155185699463e-01 -2.737994305789470673e-02 9.444442391395568848e-02 1.335428506135940552e-01
4.312493279576301575e-02 1.082482188940048218e-01 -2.248493582010269165e-01 -8.812587708234786987e-02 -4.767811894416809082e-01 2.879165112972259521e-01 -1.480189263820648193e-01 4.025274142622947693e-02 3.090650141239166260e-01 -4.215894639492034912e-02 2.224316000938415527e-01 -2.010409981012344360e-01 -1.758166775107383728e-02 -2.446824610233306885e-01 1.066749989986419678e-01 -1.052475348114967346e-01 1.382062733173370361e-01 -2.355394661426544189e-01 1.400700956583023071e-01 -9.661356359720230103e-02 -1.222726404666900635e-01 1.658163592219352722e-02 -6.841057445853948593e-03 -2.666766941547393799e-02 1.850093156099319458e-01 1.912054866552352905e-01 6.779994815587997437e-02 3.322122097015380859e-01 9.935081750154495239e-02 8.046630024909973145e-02 -1.134170871227979660e-02 -5.277281627058982849e-02
-1.392707824707031250e-01 1.512341648340225220e-01 1.192192956805229187e-01 -2.156032323837280273e-01 -1.113693937659263611e-01 7.608005404472351074e-02 -1.604872792959213257e-01 2.871858142316341400e-02 1.177819296717643738e-01 1.528741717338562012e-01 4.281737655401229858e-02 4.613731056451797485e-02 2.091078460216522217e-02 -2.689324319362640381e-01 4.619584679603576660e-01 -1.875444650650024414e-01 8.131325244903564453e-02 -3.476473689079284668e-02 4.423632472753524780e-02 -1.006109043955802917e-01 -1.103461310267448425e-01 3.108216226100921631e-01 -1.197811216115951538e-01 -9.206549078226089478e-02 -5.371018871665000916e-02 2.270063608884811401e-01 -2.882773578166961670e-01 1.860876232385635376e-01 4.765769839286804199e-02 2.130296528339385986e-01 2.946271002292633057e-01 1.777613908052444458e-01
4.795152321457862854e-02 2.556836605072021484e-01 2.423862665891647339e-01 -3.556342795491218567e-02 -2.432918548583984375e-01 1.630883105099201202e-02 -2.470745593309402466e-01 5.217219889163970947e-02 -2.062055617570877075e-01 1.008591130375862122e-01 1.580916643142700195e-01 3.542158380150794983e-02 -1.384447365999221802e-01 -4.945714175701141357e-01 -1.097659468650817871e-01 -9.026202559471130371e-02 3.024189174175262451e-01 -1.055218651890754700e-01 -1.842962354421615601e-01 9.947479516267776489e-02 9.922320023179054260e-03 2.114056944847106934e-01 -9.997496008872985840e-02 4.273201525211334229e-02 1.276439577341079712e-01 3.410913283005356789e-03 -2.550410926342010498e-01 2.761216759681701660e-01 7.670810818672180176e-02 1.137051433324813843e-01 3.507402166724205017e-02 -7.402855902910232544e-02
-5.067236721515655518e-02 7.476983219385147095e-02 -4.473038390278816223e-02 1.874748617410659790e-02 6.815502047538757324e-02 3.601140677928924561e-01 -9.603395313024520874e-02 1.040001809597015381e-01 1.245669499039649963e-01 -1.303964108228683472e-02 -1.682909727096557617e-01 -2.363184234127402306e-03 1.701345667243003845e-03 -2.656664550304412842e-01 -2.072129994630813599e-01 -3.074460029602050781e-01 7.892776280641555786e-02 1.275612711906433105e-01 -5.808732658624649048e-02 -9.656108170747756958e-02 2.098511457443237305e-01 2.548834085464477539e-01 -9.857304394245147705e-02 1.546379178762435913e-01 2.405129140242934227e-03 1.545019596815109253e-01 -1.573329120874404907e-01 4.907989501953125000e-01 1.204851567745208740e-01 -9.114917367696762085e-02 2.886248528957366943e-01 -9.793999046087265015e-02
-1.944390386343002319e-01 -2.749403752386569977e-02 1.389716267585754395e-01 -3.215752840042114258e-01 2.628860250115394592e-02 3.268627822399139404e-01 -2.116471678018569946e-01 -5.615511164069175720e-02 -2.592936456203460693e-01 6.402438879013061523e-02 2.920716702938079834e-01 -6.984893977642059326e-02 1.953049376606941223e-02 -2.485210895538330078e-01 9.860581159591674805e-02 -2.008850723505020142e-01 3.698074519634246826e-01 -1.529877036809921265e-01 -2.106049060821533203e-01 -1.440324485301971436e-01 2.994693070650100708e-02 2.159524708986282349e-01 6.146848946809768677e-02 -1.830638796091079712e-01 1.205053254961967468e-01 6.953518372029066086e-03 -1.118677034974098206e-01 1.402618438005447388e-01 4.693161323666572571e-02 4.808010160923004150e-02 2.008886039257049561e-01 8.821807801723480225e-02
4.059177357703447342e-03 1.517377197742462158e-01 1.901926100254058838e-01 1.725918846204876900e-03 -6.954684853553771973e-02 1.764185726642608643e-01 -1.570598632097244263e-01 -1.685461029410362244e-02 -1.333639174699783325e-01 2.497540414333343506e-02 4.522448405623435974e-02 -8.130200207233428955e-03 4.146798700094223022e-02 -1.171497553586959839e-01 3.145384490489959717e-01 -9.524537622928619385e-02 1.280470639467239380e-01 1.061421725898981094e-02 1.623121201992034912e-01 -9.082346409559249878e-02 3.285409882664680481e-02 3.886975944042205811e-01 7.361681014299392700e-02 -1.969431340694427490e-01 9.209912270307540894e-02 2.488506138324737549e-01 -4.551609456539154053e-01 2.456758022308349609e-01 -1.565192192792892456e-01 -1.141346693038940430e-01 3.236631751060485840e-01 -9.058871865272521973e-02
1.403888612985610962e-01 2.385635301470756531e-02 -1.331740468740463257e-01 1.727526783943176270e-01 -4.347325488924980164e-02 4.753475487232208252e-01 -1.859695762395858765e-01 -1.826998218894004822e-02 2.122888714075088501e-01 7.190901041030883789e-02 1.966830343008041382e-02 -2.777789533138275146e-01 -1.196330562233924866e-01 -2.175186872482299805e-01 -1.080759838223457336e-01 -5.669279024004936218e-02 -6.984318792819976807e-02 -1.320423185825347900e-01 2.539275884628295898e-01 -1.819754987955093384e-01 4.465216025710105896e-02 2.775301933288574219e-01 -9.012842178344726562e-02 9.911043941974639893e-02 1.461140811443328857e-01 -1.021189391613006592e-01 -7.424331456422805786e-02 4.097250103950500488e-01 4.438359662890434265e-02 1.669968366622924805e-01 -2.685977332293987274e-02 -1.116200685501098633e-01
1.192591935396194458e-01 3.319470584392547607e-01 6.363455206155776978e-02 -5.360875651240348816e-02 -1.206672936677932739e-01 3.545139133930206299e-01 -1.690722852945327759e-01 5.557335913181304932e-02 4.793713451363146305e-04 2.311059534549713135e-01 -3.264992684125900269e-02 -1.756751984357833862e-01 -1.463935077190399170e-01 -9.864742308855056763e-02 -2.801660820841789246e-02 8.861584961414337158e-02 1.392104327678680420e-01 -3.210603594779968262e-01 1.891627162694931030e-01 -4.667117819190025330e-02 1.208638772368431091e-01 1.899273991584777832e-01 -1.847458034753799438e-01 8.108592778444290161e-02 -1.976531296968460083e-01 1.060064062476158142e-01 -5.652853474020957947e-02 3.875918388366699219e-01 2.529299585148692131e-03 1.894392520189285278e-01 -2.394851595163345337e-01 1.511038988828659058e-01
-2.976335212588310242e-02 -2.571929991245269775e-01 7.211489975452423096e-02 -1.056808307766914368e-01 -1.401909142732620239e-01 2.593247294425964355e-01 2.177480310201644897e-01 1.632921695709228516e-01 -5.663442239165306091e-02 -1.446372419595718384e-01 4.238106012344360352e-01 -1.716964095830917358e-01 2.304817736148834229e-02 5.381859373301267624e-03 -8.842437714338302612e-02 -2.618508599698543549e-02 -9.622791409492492676e-02 -2.968634665012359619e-01 6.619566679000854492e-02 -1.647530347108840942e-01 1.558675169944763184e-01 3.400841355323791504e-01 -2.182744443416595459e-01 -2.077140957117080688e-01 9.663725644350051880e-02 8.122583478689193726e-02 -2.975468635559082031e-01 1.018108129501342773e-01 -5.171934887766838074e-02 5.021616816520690918e-03 6.604981422424316406e-02 -1.782581210136413574e-01
4.077890515327453613e-02 3.011661171913146973e-01 2.895417623221874237e-02 7.292246073484420776e-02 -1.555698364973068237e-01 4.097194373607635498e-01 -5.675969645380973816e-02 -1.007217243313789368e-01 1.131530553102493286e-01 2.462157746776938438e-03 3.499738872051239014e-02 -2.494513057172298431e-02 -1.264644563198089600e-01 -5.200336128473281860e-02 -9.119562804698944092e-02 8.076158910989761353e-02 4.968506842851638794e-02 -6.184181943535804749e-02 1.918780505657196045e-01 -7.755424827337265015e-02 -1.537526547908782959e-01 5.665589123964309692e-02 -1.543786674737930298e-01 -6.428065150976181030e-02 -7.742157578468322754e-02 1.517403125762939453e-01 -2.906059920787811279e-01 5.377076268196105957e-01 -1.566233113408088684e-02 3.460898995399475098e-01 -6.732019782066345215e-02 -1.294314563274383545e-01
-2.000837773084640503e-02 1.467603147029876709e-01 6.697963923215866089e-02 -3.625270724296569824e-02 -1.396048814058303833e-01 3.321831524372100830e-01 -1.399281919002532959e-01 -2.248690091073513031e-02 1.095874533057212830e-01 2.940744459629058838e-01 2.319478616118431091e-02 -2.542849183082580566e-01 -1.448746174573898315e-01 -2.766440510749816895e-01 -2.202623784542083740e-01 -1.042106524109840393e-01 1.554721891880035400e-01 -2.385464012622833252e-01 4.464541003108024597e-02 -1.267043203115463257e-01 3.193145617842674255e-03 2.306147813796997070e-01 -2.950992286205291748e-01 3.490776568651199341e-02 -6.776893138885498047e-02 1.811452805995941162e-01 6.347176432609558105e-02 2.962417304515838623e-01 -2.193129993975162506e-02 1.028802841901779175e-01 -3.055170774459838867e-01 1.659433245658874512e-01
5.105029419064521790e-02 1.280991639941930771e-02 -9.488332085311412811e-03 1.143646165728569031e-01 -3.537766933441162109e-01 2.252122946083545685e-02 -1.033279970288276672e-01 9.472617506980895996e-02 2.817776799201965332e-01 4.242551978677511215e-03 2.715056538581848145e-01 -9.975630789995193481e-02 -1.092853173613548279e-01 9.620906412601470947e-02 6.000222265720367432e-02 -5.886167287826538086e-02 -1.360979978926479816e-03 4.224817827343940735e-02 2.765198349952697754e-01 -1.739066392183303833e-01 -1.951611191034317017e-01 6.575416028499603271e-02 -1.816144138574600220e-01 -3.110949695110321045e-01 1.192512810230255127e-01 2.143329232931137085e-01 7.971928268671035767e-02 5.160498023033142090e-01 -5.356514453887939453e-02 1.751603335142135620e-01 -1.278100721538066864e-02 -1.390723977237939835e-02
3.513065725564956665e-02 1.067455410957336426e-01 -5.145245417952537537e-02 -9.262985736131668091e-02 -2.341369837522506714e-01 -6.846872624009847641e-03 -1.064710170030593872e-01 1.035106405615806580e-01 1.186981424689292908e-01 -9.479846060276031494e-02 1.231006309390068054e-01 -2.553079426288604736e-01 -1.014012843370437622e-01 -4.452778100967407227e-01 -1.882558502256870270e-02 5.575808882713317871e-02 -6.004304438829421997e-02 -1.068626269698143005e-01 3.850351646542549133e-02 -9.246846288442611694e-02 4.820060431957244873e-01 2.839239537715911865e-01 -8.483758568763732910e-02 -2.021780014038085938e-01 2.686136402189731598e-02 1.252744644880294800e-01 6.576870381832122803e-02 2.350544184446334839e-01 2.603641152381896973e-01 2.278969436883926392e-01 4.368643835186958313e-02 9.813638404011726379e-03
1.539345383644104004e-01 -2.376924455165863037e-01 4.908348247408866882e-02 -2.157374173402786255e-01 -2.007920593023300171e-01 1.370091438293457031e-01 -2.460412383079528809e-01 -1.872091740369796753e-01 -2.524189651012420654e-01 1.993674486875534058e-01 -1.400285363197326660e-01 -1.240417361259460449e-01 -1.290861889719963074e-02 -9.504289925098419189e-02 7.504757493734359741e-02 -8.127663284540176392e-02 1.675750613212585449e-01 -2.521256208419799805e-01 -1.410569697618484497e-01 -1.260548830032348633e-01 -1.760869026184082031e-01 1.721372604370117188e-01 -2.425267845392227173e-01 6.246205791831016541e-02 1.681516915559768677e-01 1.115210205316543579e-01 -1.980182081460952759e-01 3.683291077613830566e-01 9.075739979743957520e-02 2.543662860989570618e-02 2.830917835235595703e-01 -2.964131906628608704e-02
1.443917751312255859e-01 3.357684984803199768e-02 6.113917008042335510e-02 -6.485021673142910004e-03 -7.994480431079864502e-02 4.278894960880279541e-01 -3.259872496128082275e-01 -2.016733586788177490e-01 -1.434347243048250675e-03 2.349824309349060059e-01 7.073023915290832520e-02 -2.917384728789329529e-02 -1.633836627006530762e-01 -2.676916122436523438e-01 -1.931409388780593872e-01 -2.010491341352462769e-01 -8.834747225046157837e-02 -1.143170446157455444e-01 1.773898005485534668e-01 -6.012730300426483154e-02 -1.590469032526016235e-01 1.154958009719848633e-01 -1.887778788805007935e-01 2.360953763127326965e-02 5.026764795184135437e-02 4.580379277467727661e-02 5.727133154869079590e-02 4.561954140663146973e-01 6.013911589980125427e-02 9.490820020437240601e-02 -1.995817720890045166e-01 3.756922855973243713e-02
6.407556682825088501e-02 2.675390839576721191e-01 1.114517375826835632e-01 -2.581298351287841797e-01 1.494347490370273590e-02 1.395512968301773071e-01 -8.320868015289306641e-02 -4.978675022721290588e-02 8.173435181379318237e-02 1.154348552227020264e-01 1.722660362720489502e-01 -1.716705709695816040e-01 3.250437229871749878e-02 -1.854692548513412476e-01 2.627709507942199707e-01 -4.713417887687683105e-01 -5.177001655101776123e-02 8.366861194372177124e-02 1.049039736390113831e-01 -3.388574346899986267e-03 -1.565766148269176483e-02 3.280905485153198242e-01 -2.345239371061325073e-01 6.711476296186447144e-02 2.132129222154617310e-01 3.275541588664054871e-02 -1.823153346776962280e-01 2.157310098409652710e-01 4.222034290432929993e-02 -1.390352547168731689e-01 2.734389007091522217e-01 7.767319679260253906e-03
-2.477044165134429932e-01 1.759428232908248901e-01 1.526307910680770874e-01 1.413921415805816650e-01 -1.736908033490180969e-02 1.817474961280822754e-01 1.570959389209747314e-01 3.990372270345687866e-02 2.620398811995983124e-02 2.898987615481019020e-03 2.839100956916809082e-01 -7.939351350069046021e-02 -1.535146832466125488e-01 -7.403370738029479980e-02 9.930525720119476318e-02 1.110619679093360901e-01 -4.981778562068939209e-02 -1.335548423230648041e-02 1.686942726373672485e-01 -1.316050589084625244e-01 8.824982494115829468e-02 2.510738074779510498e-01 -1.921643018722534180e-01 -3.812946081161499023e-01 2.552693188190460205e-01 2.212886065244674683e-01 7.501941919326782227e-02 2.979286313056945801e-01 1.104779820889234543e-02 1.330891996622085571e-01 2.988703548908233643e-01 2.206597775220870972e-01
1.354402899742126465e-01 6.083730235695838928e-02 1.149302273988723755e-01 -5.353022366762161255e-02 -1.626299470663070679e-01 2.322329133749008179e-01 -2.674345970153808594e-01 1.744992136955261230e-01 2.400675565004348755e-01 5.244547501206398010e-02 -1.831117272377014160e-01 -2.248088568449020386e-01 -9.750483930110931396e-02 -2.084029465913772583e-01 -1.605790108442306519e-01 -1.999128162860870361e-01 1.264131367206573486e-01 -1.694366335868835449e-01 1.284421980381011963e-01 -2.127395570278167725e-02 1.794189959764480591e-01 2.382425069808959961e-01 -1.892494261264801025e-01 1.986970156431198120e-01 -3.319919854402542114e-02 4.423816874623298645e-02 5.577249452471733093e-02 4.646905958652496338e-01 -7.360263913869857788e-02 1.366057693958282471e-01 -1.782602965831756592e-01 1.119773611426353455e-01
-4.773665592074394226e-02 4.888736829161643982e-02 5.504711344838142395e-02 4.056084901094436646e-02 -1.189997792243957520e-01 4.518458619713783264e-02 5.866362899541854858e-02 -5.516248941421508789e-02 -1.028344854712486267e-01 -2.013038657605648041e-02 1.923857778310775757e-01 1.635714918375015259e-01 -2.390407621860504150e-01 -1.378251761198043823e-01 -6.893225014209747314e-03 -1.871463507413864136e-01 6.063006352633237839e-03 -2.616404592990875244e-01 -1.553407907485961914e-01 2.295400016009807587e-02 2.714551985263824463e-01 1.564328521490097046e-01 -1.104087382555007935e-01 1.231688633561134338e-01 3.865084350109100342e-01 -7.295274734497070312e-02 1.058272421360015869e-01 4.749858081340789795e-01 -1.331001520156860352e-01 2.139101773500442505e-01 1.753674596548080444e-01 2.785578370094299316e-01
2.766075432300567627e-01 -3.399962484836578369e-01 3.247390314936637878e-02 7.569551467895507812e-02 -1.265402585268020630e-01 2.739640474319458008e-01 -9.146247059106826782e-03 1.939641535282135010e-01 1.992575079202651978e-01 -3.078570216894149780e-02 2.209749072790145874e-01 3.768226876854896545e-02 -3.787434101104736328e-02 -6.404464691877365112e-02 2.705636620521545410e-01 1.812801063060760498e-01 2.473944723606109619e-01 -6.275301426649093628e-02 -1.113752927631139755e-02 -4.249228239059448242e-01 4.260009527206420898e-02 1.763876974582672119e-01 -8.370364457368850708e-02 -2.278635203838348389e-01 1.320839971303939819e-01 -4.677040036767721176e-03 -2.255818108096718788e-03 2.541857659816741943e-01 -9.374930523335933685e-03 -3.342544194310903549e-03 1.391471922397613525e-01 1.749341487884521484e-01
2.280676811933517456e-01 -2.196139469742774963e-02 -6.196926813572645187e-03 -8.244947344064712524e-02 -7.734652608633041382e-02 2.225409299135208130e-01 -1.919583529233932495e-01 3.444334864616394043e-02 1.676200777292251587e-01 1.469649523496627808e-01 -6.542917340993881226e-02 -2.750083208084106445e-01 -1.937734037637710571e-01 -2.368428111076354980e-01 -2.783410847187042236e-01 -5.727848038077354431e-02 2.321434579789638519e-02 -2.405436187982559204e-01 1.671427339315414429e-01 -1.346134543418884277e-01 3.727971762418746948e-02 2.642833888530731201e-01 -2.756066322326660156e-01 -7.115667313337326050e-02 6.959650665521621704e-02 9.585929661989212036e-02 4.862730205059051514e-02 3.769240677356719971e-01 6.835204083472490311e-03 2.190511822700500488e-01 -2.826116383075714111e-01 -6.193260662257671356e-03
-1.675369143486022949e-01 3.326408192515373230e-02 1.084890589118003845e-01 -4.462615773081779480e-02 -1.588654667139053345e-01 2.551753818988800049e-01 -1.697456091642379761e-01 2.538035511970520020e-01 1.816977411508560181e-01 1.838280707597732544e-01 2.234496027231216431e-01 -1.247024536132812500e-01 -1.739165633916854858e-01 -2.127550393342971802e-01 1.132315397262573242e-02 -1.542714089155197144e-01 2.494496107101440430e-01 -9.374999254941940308e-02 3.765211105346679688e-01 5.643709376454353333e-02 1.482514590024948120e-01 -1.378472894430160522e-01 -9.342478588223457336e-03 -1.730529367923736572e-01 1.986820846796035767e-01 2.155630104243755341e-02 -1.116750091314315796e-01 2.774772942066192627e-01 1.115302443504333496e-01 -1.309925168752670288e-01 1.124022156000137329e-01 -2.883318960666656494e-01
2.306919991970062256e-01 7.826774567365646362e-02 1.918720901012420654e-01 -2.551437318325042725e-01 -2.985876239836215973e-02 1.824612021446228027e-01 5.900033563375473022e-02 -8.455286175012588501e-02 -4.908012598752975464e-02 7.997768372297286987e-02 1.640977412462234497e-01 -8.094267547130584717e-02 -1.520574688911437988e-01 -4.258253425359725952e-02 2.073473930358886719e-01 -3.577999174594879150e-01 1.907532848417758942e-02 8.263037353754043579e-02 9.207635372877120972e-02 -6.370125710964202881e-02 6.180328875780105591e-02 3.569414615631103516e-01 -8.430671691894531250e-02 7.576169073581695557e-02 4.071058630943298340e-01 2.328267991542816162e-01 -1.185451596975326538e-01 2.459296733140945435e-01 -1.833227835595607758e-02 -2.575255632400512695e-01 1.746132224798202515e-01 1.642565056681632996e-02
2.651549577713012695e-01 6.689370423555374146e-02 1.663976162672042847e-01 8.706235885620117188e-02 -1.353955268859863281e-01 4.642179012298583984e-01 -1.619341671466827393e-01 -1.289059817790985107e-01 -2.387881395407021046e-04 7.609309256076812744e-02 -4.882942140102386475e-02 -7.659618556499481201e-02 -2.378311008214950562e-01 -2.664531171321868896e-01 -1.706065833568572998e-01 -7.471871376037597656e-02 -3.611199185252189636e-02 -1.844974458217620850e-01 1.609215736389160156e-01 -4.815773665904998779e-02 -1.663669943809509277e-01 1.324706524610519409e-01 -2.658281624317169189e-01 -6.395753473043441772e-02 5.532486736774444580e-02 3.915348276495933533e-02 -3.997027873992919922e-02 4.195771515369415283e-01 7.078467309474945068e-02 1.033412665128707886e-01 -1.863836646080017090e-01 1.441645473241806030e-01
-6.169630214571952820e-02 -2.149285748600959778e-02 1.378913521766662598e-01 -5.462222918868064880e-02 -9.743084758520126343e-02 4.516683220863342285e-01 -1.484715342521667480e-01 -7.032646983861923218e-02 2.804677002131938934e-02 -5.008544772863388062e-02 3.228486180305480957e-01 -1.206350922584533691e-01 1.979249715805053711e-01 -2.192193269729614258e-01 2.964076213538646698e-02 1.215304527431726456e-02 -1.089641451835632324e-01 1.075508631765842438e-02 1.007418036460876465e-01 -2.851576507091522217e-01 8.915790170431137085e-02 -1.044306606054306030e-01 -2.698187828063964844e-01 -2.572189569473266602e-01 -1.416603028774261475e-01 -2.030748408287763596e-03 -2.015174180269241333e-01 3.417873680591583252e-01 2.634897828102111816e-01 5.347596853971481323e-02 5.826338753104209900e-02 9.196969866752624512e-02
4.417939856648445129e-02 2.470993436872959137e-02 -1.100962515920400620e-02 -2.644324898719787598e-01 -5.482280254364013672e-02 5.298359692096710205e-02 8.816198259592056274e-02 -9.344819188117980957e-02 1.479414254426956177e-01 -4.197575524449348450e-02 3.087627291679382324e-01 -1.449614316225051880e-01 -1.711693555116653442e-01 -3.199822604656219482e-01 2.448246330022811890e-01 1.341223716735839844e-01 -6.844680756330490112e-02 1.178186386823654175e-01 1.278350353240966797e-01 -8.769541978836059570e-02 -1.276548504829406738e-01 2.187364101409912109e-01 -3.572157323360443115e-01 5.554873496294021606e-02 3.593050241470336914e-01 1.391353160142898560e-01 -2.464441210031509399e-01 1.986883580684661865e-01 -1.221321448683738708e-01 5.985981225967407227e-02 2.115841209888458252e-01 -7.807296514511108398e-02
7.294099777936935425e-02 1.562049239873886108e-01 1.443578749895095825e-01 2.457726374268531799e-02 -2.114522755146026611e-01 2.108193635940551758e-01 1.174350380897521973e-01 1.670170575380325317e-01 1.860234588384628296e-01 -1.883708238601684570e-01 2.526720166206359863e-01 -5.754778385162353516e-01 -2.363115921616554260e-02 -8.759952336549758911e-02 1.839486509561538696e-01 -9.238240867853164673e-02 1.582548469305038452e-01 -8.142755925655364990e-02 7.107310742139816284e-02 -2.297618798911571503e-02 -3.924030810594558716e-02 -7.140348851680755615e-02 -3.956868872046470642e-02 -9.354897588491439819e-02 -7.880440354347229004e-02 6.248597428202629089e-02 -3.551724553108215332e-02 4.266109168529510498e-01 3.969150409102439880e-02 2.083372473716735840e-01 3.905213251709938049e-02 9.053408354520797729e-02
-4.326255992054939270e-02 1.820572018623352051e-01 2.370923459529876709e-01 -1.602287292480468750e-01 -1.344467699527740479e-01 -2.159995399415493011e-02 -1.362079232931137085e-01 1.635686010122299194e-01 1.780101470649242401e-02 3.543737828731536865e-01 -9.250354021787643433e-03 -2.155092656612396240e-01 -4.284332320094108582e-02 1.027594432234764099e-01 1.758105307817459106e-01 -9.062138199806213379e-02 1.841210424900054932e-01 1.224354878067970276e-01 1.405496299266815186e-01 2.449519783258438110e-01 3.747843801975250244e-01 2.681008353829383850e-02 -2.393365651369094849e-01 1.216687187552452087e-01 -1.894833752885460854e-03 2.191998213529586792e-01 -1.647070795297622681e-01 3.041835129261016846e-01 4.380414262413978577e-02 1.652667969465255737e-01 2.375646084547042847e-01 3.528162604197859764e-03
1.747655272483825684e-01 2.614027820527553558e-02 1.121668443083763123e-01 -2.519758939743041992e-01 8.468886953778564930e-04 3.673008382320404053e-01 2.846817970275878906e-01 -1.771122068166732788e-01 -1.302466392517089844e-01 -1.104572489857673645e-01 1.864360272884368896e-02 -1.827582716941833496e-01 -5.928831920027732849e-02 -3.412652611732482910e-01 1.746619045734405518e-01 -3.636899590492248535e-02 -5.420959368348121643e-02 -9.702342748641967773e-02 -1.100831553339958191e-01 -3.450855314731597900e-01 8.244954049587249756e-02 1.046310514211654663e-01 -1.550758630037307739e-01 7.261566072702407837e-02 1.664622724056243896e-01 -1.123192086815834045e-01 -1.375508606433868408e-01 2.050855308771133423e-01 1.209461838006973267e-01 1.879855692386627197e-01 2.717815041542053223e-01 -1.220600455999374390e-01
2.234596759080886841e-01 -4.735475406050682068e-02 3.536748886108398438e-01 -2.870353870093822479e-03 -1.346803735941648483e-02 1.192220002412796021e-01 -4.831964522600173950e-02 1.425818949937820435e-01 -2.148223817348480225e-01 2.203036099672317505e-01 1.537953615188598633e-01 -1.069268137216567993e-01 -1.337818056344985962e-01 -2.284770272672176361e-02 1.835968494415283203e-01 -3.817104399204254150e-01 -2.474629878997802734e-02 -8.111247420310974121e-02 7.377865165472030640e-02 3.235596418380737305e-02 -3.779693692922592163e-02 2.488579750061035156e-01 1.961650252342224121e-01 -1.257397681474685669e-01 7.030811160802841187e-02 2.774635851383209229e-01 -3.379626572132110596e-01 1.367851644754409790e-01 1.987234950065612793e-01 2.755600772798061371e-02 2.331994026899337769e-01 1.313313990831375122e-01
9.055300615727901459e-04 1.852541118860244751e-01 -1.603691130876541138e-01 -1.397221535444259644e-01 1.324904263019561768e-01 1.674590110778808594e-01 -8.125144243240356445e-02 -5.961582809686660767e-02 -4.618132486939430237e-02 9.070030599832534790e-02 -8.235719799995422363e-02 -6.091015785932540894e-02 3.206905722618103027e-02 -3.422644734382629395e-01 1.835020184516906738e-01 -4.140042141079902649e-02 -4.945474863052368164e-02 -2.264977097511291504e-01 7.064670324325561523e-02 -2.341653034090995789e-02 1.006156429648399353e-01 3.794640302658081055e-03 -2.337510287761688232e-01 -1.017936691641807556e-01 4.223036170005798340e-01 1.542768627405166626e-01 -3.518851399421691895e-01 3.514547646045684814e-01 1.533695459365844727e-01 2.426948547363281250e-01 1.508448123931884766e-01 3.445036709308624268e-02
2.430668473243713379e-02 2.218570113182067871e-01 1.616006344556808472e-01 1.387709677219390869e-01 -3.263142108917236328e-01 2.269233167171478271e-01 -1.601139456033706665e-01 1.920377165079116821e-01 -2.127500325441360474e-01 -2.752206521108746529e-03 1.877423971891403198e-01 1.427425295114517212e-01 9.885164350271224976e-02 -1.733562946319580078e-01 -8.297502994537353516e-02 -2.333241142332553864e-02 1.088501513004302979e-01 -1.043005064129829407e-01 5.735074728727340698e-02 -2.842660844326019287e-01 1.584248244762420654e-01 -3.356866911053657532e-02 -1.896241754293441772e-01 -1.208726242184638977e-01 -1.323076039552688599e-01 2.215263694524765015e-01 2.821427285671234131e-01 3.174012005329132080e-01 2.233737334609031677e-02 -1.922829449176788330e-01 1.998676210641860962e-01 -1.679821312427520752e-01
-3.713390976190567017e-02 -5.341078341007232666e-02 1.975080221891403198e-01 -1.941138058900833130e-01 -3.166517317295074463e-01 1.249700933694839478e-01 -2.087274380028247833e-02 1.284670084714889526e-01 -1.244298443198204041e-01 1.172097325325012207e-01 3.372570499777793884e-02 -5.853501334786415100e-02 -2.385376095771789551e-01 -2.568932175636291504e-01 2.339980453252792358e-01 1.444072127342224121e-01 1.127651985734701157e-02 -1.135896071791648865e-01 -9.970737248659133911e-02 -2.115653604269027710e-01 -8.826869726181030273e-02 -4.880388826131820679e-02 1.833675242960453033e-02 -1.691831946372985840e-01 4.274273812770843506e-01 -5.637965723872184753e-02 -2.116178572177886963e-01 1.360044777393341064e-01 1.515168696641921997e-01 -6.185377016663551331e-02 3.628082573413848877e-01 -1.988397687673568726e-01
-4.910708963871002197e-02 1.007313430309295654e-01 -6.663502007722854614e-02 1.555273979902267456e-01 -7.774786651134490967e-02 2.358386367559432983e-01 -8.227185904979705811e-02 -4.039861634373664856e-02 -8.721039630472660065e-03 2.274919301271438599e-01 9.806779026985168457e-02 8.711902052164077759e-02 -1.620577722787857056e-01 -4.185832440853118896e-01 -8.088257163763046265e-03 -6.637933850288391113e-02 1.328870803117752075e-01 -2.945421338081359863e-01 1.537389904260635376e-01 -7.404326647520065308e-02 5.052652209997177124e-02 -1.131030321121215820e-01 2.831926047801971436e-01 -2.011189460754394531e-01 2.319962382316589355e-01 2.030997723340988159e-01 8.866752684116363525e-02 3.997527062892913818e-01 1.579051315784454346e-01 9.265311807394027710e-02 9.299853444099426270e-02 -1.983380019664764404e-01
-3.276730179786682129e-01 2.428137212991714478e-01 -2.279659733176231384e-02 5.940704792737960815e-02 -1.623705029487609863e-01 1.105381175875663757e-01 -8.146107941865921021e-02 2.994389832019805908e-01 1.205945089459419250e-01 3.151765465736389160e-01 1.766967624425888062e-01 -3.264192342758178711e-01 5.627690255641937256e-02 2.119949609041213989e-01 -6.814531981945037842e-02 -8.170933276414871216e-02 -2.036783553194254637e-05 -2.815753817558288574e-01 -5.907083675265312195e-02 -3.983976691961288452e-02 4.394039139151573181e-02 2.430980652570724487e-02 -1.105609983205795288e-01 -8.385133743286132812e-02 2.383728176355361938e-01 -8.201326429843902588e-02 -1.744593828916549683e-01 3.094136416912078857e-01 1.877994276583194733e-02 1.215020939707756042e-02 2.895576655864715576e-01 5.880717933177947998e-02
-9.186016768217086792e-02 3.733840584754943848e-02 7.857387512922286987e-02 -2.729775309562683105e-01 -7.581728696823120117e-02 3.616297990083694458e-02 -1.724404841661453247e-01 -9.205920994281768799e-02 2.648581750690937042e-02 1.057718470692634583e-01 1.942850276827812195e-02 -3.465822041034698486e-01 -4.168389737606048584e-02 -8.161824941635131836e-02 2.680978477001190186e-01 1.460030488669872284e-02 1.292378753423690796e-01 -1.135765016078948975e-01 -2.425321564078330994e-02 -1.852563619613647461e-01 -4.148066788911819458e-02 5.008655190467834473e-01 -3.405686914920806885e-01 1.576150357723236084e-01 6.434914469718933105e-02 -8.897845447063446045e-02 1.828243397176265717e-02 2.868749797344207764e-01 1.498120874166488647e-01 -1.775284111499786377e-02 2.077384442090988159e-01 -1.811230778694152832e-01
5.005851387977600098e-02 -1.254593394696712494e-02 1.389138400554656982e-01 -1.025006920099258423e-01 -1.181838940829038620e-02 1.701160669326782227e-01 -6.159787625074386597e-02 1.905582547187805176e-01 2.432745397090911865e-01 1.131803292082622647e-04 4.976933598518371582e-01 -1.923629790544509888e-01 -2.736636102199554443e-01 -3.969466686248779297e-02 5.282776430249214172e-02 1.174610778689384460e-01 4.929719865322113037e-02 -2.188477963209152222e-01 1.712033599615097046e-01 5.286388564854860306e-03 -1.289361566305160522e-01 9.823016822338104248e-02 2.089575976133346558e-01 -2.634010016918182373e-01 2.274167090654373169e-01 -2.851495228242129087e-04 6.880360841751098633e-02 4.161626696586608887e-01 -7.229871116578578949e-03 3.147802490275353193e-04 1.099625304341316223e-01 -2.528509125113487244e-02
-2.532269358634948730e-01 1.623353958129882812e-01 1.351404786109924316e-01 1.107180025428533554e-02 -2.376287579536437988e-01 1.377424150705337524e-01 -1.544229537248611450e-01 1.987797617912292480e-01 1.559836268424987793e-01 2.556613087654113770e-01 1.883116960525512695e-01 -2.099817693233489990e-01 -1.396790295839309692e-01 8.761708438396453857e-02 -2.090188264846801758e-01 -1.560141593217849731e-01 1.279396563768386841e-01 -1.703041642904281616e-01 -1.201897021383047104e-02 2.737324498593807220e-02 -1.054527014493942261e-01 -3.494298458099365234e-02 -6.353741884231567383e-02 -2.098912000656127930e-01 3.290258646011352539e-01 -9.392060339450836182e-02 -5.662848055362701416e-02 1.937462687492370605e-01 2.052536755800247192e-01 2.623144090175628662e-01 3.082025647163391113e-01 -1.320051997900009155e-01
-4.095948860049247742e-02 1.066012382507324219e-01 1.653242297470569611e-02 -1.033390387892723083e-01 -1.447337567806243896e-01 2.928295135498046875e-01 -3.070673942565917969e-01 -7.593517750501632690e-02 -2.914836630225181580e-03 1.670585870742797852e-01 1.346418261528015137e-02 -1.398397982120513916e-01 -1.776302456855773926e-01 -2.562907934188842773e-01 -2.416521310806274414e-01 -2.473285607993602753e-02 -9.927566163241863251e-03 -9.645966440439224243e-02 1.609256416559219360e-01 -2.053776830434799194e-01 2.210119664669036865e-01 2.022755593061447144e-01 -3.541551232337951660e-01 3.389878571033477783e-02 6.549056619405746460e-02 1.722488701343536377e-01 -1.838187687098979950e-02 4.195166230201721191e-01 5.733152851462364197e-03 4.760052636265754700e-02 -2.336013764142990112e-01 6.616957485675811768e-02
1.350514888763427734e-01 3.403843045234680176e-01 4.294633492827415466e-02 1.248488500714302063e-01 -1.031710281968116760e-01 1.477375477552413940e-01 -3.865383565425872803e-01 -5.169938784092664719e-03 4.616874828934669495e-02 1.961059309542179108e-02 -3.300444409251213074e-02 -1.380556076765060425e-01 -6.243358924984931946e-02 1.132293939590454102e-01 7.503192126750946045e-02 -4.838473722338676453e-02 -6.545786559581756592e-02 -9.086088091135025024e-02 1.992931514978408813e-01 -2.725243866443634033e-01 -5.422900989651679993e-02 -1.563173085451126099e-01 -4.520654305815696716e-02 -2.714539170265197754e-01 1.748125553131103516e-01 2.168747782707214355e-01 -2.270925045013427734e-02 5.108723640441894531e-01 -1.840410828590393066e-01 6.449376046657562256e-02 -1.081113591790199280e-01 2.739724330604076385e-02
7.899185270071029663e-02 5.193331465125083923e-02 -8.003089576959609985e-03 -1.965706944465637207e-01 1.205680072307586670e-01 1.013912409543991089e-01 -1.084135249257087708e-01 -1.664291918277740479e-01 1.237211897969245911e-01 2.886498868465423584e-01 2.218064069747924805e-01 6.707849353551864624e-02 2.961096167564392090e-01 3.702940884977579117e-03 8.960442990064620972e-02 -1.016443669795989990e-01 -2.488055266439914703e-02 -1.594020873308181763e-01 -1.722968369722366333e-01 -1.734704226255416870e-01 4.619201645255088806e-02 1.698639988899230957e-01 -8.377151191234588623e-02 9.486594237387180328e-03 5.381350517272949219e-01 1.091287806630134583e-01 -2.691571116447448730e-01 3.477561473846435547e-01 3.810359537601470947e-02 2.414589375257492065e-02 7.238411158323287964e-02 -6.047857925295829773e-02
1.441230922937393188e-01 -4.844861105084419250e-03 1.884276568889617920e-01 1.173772811889648438e-01 -1.129958182573318481e-01 5.178041458129882812e-01 -1.320849210023880005e-01 -1.956257224082946777e-01 -6.805178523063659668e-02 2.603452280163764954e-02 4.764717537909746170e-03 -1.611993610858917236e-01 -2.450574636459350586e-01 -2.623439133167266846e-01 -1.682338118553161621e-01 -1.242567598819732666e-01 -8.208643645048141479e-02 -1.457946598529815674e-01 5.272809043526649475e-02 -1.582560688257217407e-01 -1.923533529043197632e-01 1.936739832162857056e-01 -1.362053006887435913e-01 -7.608671486377716064e-02 9.589157998561859131e-02 4.510610830038785934e-03 -1.504588574171066284e-01 3.852176070213317871e-01 6.039133667945861816e-02 3.068610839545726776e-02 -2.083704322576522827e-01 8.036110550165176392e-02
-2.422442287206649780e-02 -2.291549742221832275e-01 2.559832632541656494e-01 -1.501419991254806519e-01 -2.323353290557861328e-01 1.311404630541801453e-02 5.036264657974243164e-03 1.788465678691864014e-01 1.784722656011581421e-01 1.259512305259704590e-01 -1.092005297541618347e-01 -1.891214698553085327e-01 -4.504740983247756958e-02 -5.899972096085548401e-02 1.896726340055465698e-01 -5.691181868314743042e-02 1.515552997589111328e-01 -2.135177403688430786e-01 -8.895514905452728271e-02 -5.568252131342887878e-02 2.202898114919662476e-01 3.512631356716156006e-02 -1.213275417685508728e-01 5.339762195944786072e-02 1.813919246196746826e-01 1.279342025518417358e-01 -3.672397136688232422e-01 8.517655730247497559e-02 1.859702914953231812e-01 3.849515616893768311e-01 3.301455676555633545e-01 -4.970598593354225159e-02
2.326628118753433228e-01 1.773578971624374390e-01 -1.912140995264053345e-01 4.186836630105972290e-02 -1.939403712749481201e-01 -2.243023552000522614e-02 6.958009302616119385e-02 9.174244105815887451e-02 -1.395980268716812134e-01 3.967921435832977295e-01 2.342932522296905518e-01 -1.034511923789978027e-01 1.142394379712641239e-03 -1.775228828191757202e-01 1.035048291087150574e-01 -3.872188553214073181e-02 2.420106232166290283e-01 -1.621301621198654175e-01 -1.545689553022384644e-01 -5.945798754692077637e-02 -1.716152131557464600e-01 9.200985729694366455e-02 -8.135963231325149536e-02 7.917790859937667847e-02 3.325577378273010254e-01 9.146578609943389893e-02 -2.551782727241516113e-01 3.362151980400085449e-01 1.416234225034713745e-01 4.794680699706077576e-02 2.355439960956573486e-01 2.059924043715000153e-02
-3.285447955131530762e-01 9.646447002887725830e-02 -3.767627477645874023e-02 4.291041940450668335e-02 -3.165866732597351074e-01 2.268629223108291626e-01 9.735589474439620972e-02 2.213963419198989868e-01 2.071150839328765869e-01 1.984356343746185303e-01 1.074460595846176147e-01 -3.287631273269653320e-01 -1.265436559915542603e-01 -4.175268486142158508e-02 -2.537698671221733093e-02 -8.608483523130416870e-02 2.639856636524200439e-01 -6.514318287372589111e-02 6.758373230695724487e-02 -1.552686393260955811e-01 2.733622789382934570e-01 1.272044479846954346e-01 1.025998368859291077e-01 -1.457428485155105591e-01 1.174782663583755493e-01 -2.809354662895202637e-02 8.283379673957824707e-02 3.588834404945373535e-01 6.982684880495071411e-02 4.372036457061767578e-02 2.119839787483215332e-01 -1.197166889905929565e-01
1.584701985120773315e-01 2.017573416233062744e-01 1.173592209815979004e-01 -2.448629401624202728e-02 1.068999096751213074e-01 -5.111066997051239014e-02 -1.978211253881454468e-01 7.593208551406860352e-02 -7.967901974916458130e-02 3.422304391860961914e-01 1.822895407676696777e-01 6.094764173030853271e-02 2.579363286495208740e-01 -5.067531019449234009e-02 1.409627795219421387e-01 -2.330380082130432129e-01 7.943800836801528931e-02 -3.161185979843139648e-01 3.202481195330619812e-02 -2.187110781669616699e-01 6.327309459447860718e-02 2.949040532112121582e-01 5.082913860678672791e-02 -3.399269655346870422e-02 1.282477527856826782e-01 2.508656680583953857e-01 -3.532202243804931641e-01 3.079315125942230225e-01 6.718205660581588745e-02 4.187896847724914551e-02 3.940752148628234863e-02 -2.405861392617225647e-02
1.593003422021865845e-01 6.768315285444259644e-02 6.915742158889770508e-02 1.276103109121322632e-01 -1.957101523876190186e-01 5.162478089332580566e-01 -1.273640990257263184e-01 -1.537709236145019531e-01 -1.330855041742324829e-01 5.128943547606468201e-02 -6.201338395476341248e-02 -1.297813504934310913e-01 -2.376962155103683472e-01 -2.601192295551300049e-01 -1.460323333740234375e-01 -2.337385863065719604e-01 -2.689984440803527832e-02 -1.223992779850959778e-01 1.276369392871856689e-01 -2.426110059022903442e-01 -2.089714258909225464e-02 1.452232748270034790e-01 -1.585014015436172485e-01 -1.263713743537664413e-02 2.734360657632350922e-02 -7.120029535144567490e-03 -1.271141618490219116e-01 3.994079530239105225e-01 4.864098969846963882e-03 5.128373391926288605e-03 -2.157261073589324951e-01 4.905094578862190247e-02
2.739808894693851471e-02 1.466632485389709473e-01 -1.404938101768493652e-01 -1.275260001420974731e-01 -1.279299706220626831e-01 5.810320377349853516e-02 -7.147250324487686157e-02 -6.123740598559379578e-02 -1.311616003513336182e-01 3.699736893177032471e-01 4.156999886035919189e-01 -8.607596158981323242e-02 -1.005812808871269226e-01 -1.962198913097381592e-01 1.115476712584495544e-01 3.444276750087738037e-02 3.522937893867492676e-01 -2.347713261842727661e-01 4.782461002469062805e-02 1.661529242992401123e-01 -4.143045842647552490e-02 2.414507232606410980e-02 4.188218712806701660e-02 -1.506185233592987061e-01 7.912661880254745483e-02 1.691428720951080322e-01 -3.268750607967376709e-01 3.414891362190246582e-01 1.086349412798881531e-01 -6.723925471305847168e-02 7.530467957258224487e-02 2.005550637841224670e-02
1.339127123355865479e-01 1.298807710409164429e-01 1.504728347063064575e-01 -1.244689151644706726e-01 -3.473989367485046387e-01 4.220740497112274170e-01 3.578331694006919861e-02 1.733701974153518677e-01 2.569104135036468506e-01 6.655205041170120239e-02 3.142530024051666260e-01 -1.173186376690864563e-01 -3.378950804471969604e-02 -1.092332322150468826e-02 -1.164775714278221130e-01 -1.006145030260086060e-01 -3.329803794622421265e-02 7.105229794979095459e-02 1.831822246313095093e-01 9.925425052642822266e-02 -1.798477470874786377e-01 9.117846377193927765e-03 9.926103800535202026e-02 -1.312082074582576752e-02 1.903886795043945312e-01 1.060756370425224304e-01 -1.543394625186920166e-01 3.317456543445587158e-01 3.186054825782775879e-01 1.114438548684120178e-01 -1.361941732466220856e-02 3.851490467786788940e-02
-1.194787025451660156e-01 8.624176681041717529e-02 1.537777781486511230e-01 -2.558842301368713379e-01 -2.766219377517700195e-01 6.227514147758483887e-02 -1.973386555910110474e-01 -4.520787298679351807e-02 -1.393479257822036743e-01 2.076203934848308563e-02 9.844080358743667603e-02 1.128818616271018982e-01 4.891336709260940552e-02 -3.744295537471771240e-01 -6.244579330086708069e-02 -2.876980602741241455e-01 1.618817448616027832e-01 -2.693324387073516846e-01 -1.111735254526138306e-01 8.108273893594741821e-02 -8.437439799308776855e-03 3.429830372333526611e-01 -3.137892112135887146e-02 -6.137439236044883728e-02 1.260050535202026367e-01 2.873018682003021240e-01 -2.446288317441940308e-01 2.308337688446044922e-01 -5.268241837620735168e-02 2.303765155375003815e-02 1.183599978685379028e-01 1.650307625532150269e-01
-2.388633228838443756e-02 -4.792283475399017334e-02 3.101204335689544678e-01 -2.157698124647140503e-01 -1.128593087196350098e-01 8.544388413429260254e-02 1.036174073815345764e-01 -1.128066778182983398e-01 1.592904515564441681e-02 5.568142607808113098e-02 9.919048100709915161e-02 -3.177014291286468506e-01 1.054681167006492615e-01 -1.875057965517044067e-01 -2.639082074165344238e-01 7.523855566978454590e-02 -1.402234286069869995e-01 -3.728331029415130615e-01 -2.673448026180267334e-01 -3.435727357864379883e-01 1.232364475727081299e-01 -1.045957952737808228e-01 1.565911471843719482e-01 -1.711800843477249146e-01 -1.397879123687744141e-01 1.125432848930358887e-01 -5.719625949859619141e-02 1.930324882268905640e-01 -2.903305552899837494e-02 1.561260521411895752e-01 2.141630947589874268e-01 5.680865049362182617e-02
7.042799890041351318e-02 5.682085826992988586e-02 2.839927747845649719e-02 -1.724257022142410278e-01 -9.828031808137893677e-02 -9.496931731700897217e-02 -3.221848905086517334e-01 -4.485343396663665771e-02 -1.387593746185302734e-01 3.894761204719543457e-01 3.868944942951202393e-02 -2.786692045629024506e-02 -8.708266168832778931e-02 -3.735044598579406738e-01 -7.676885277032852173e-02 -1.462525576353073120e-01 2.770643830299377441e-01 -1.505065113306045532e-01 -2.683647871017456055e-01 -9.196672588586807251e-02 -1.956446329131722450e-03 9.348683804273605347e-02 -2.073708027601242065e-01 -5.691001191735267639e-02 2.166492491960525513e-01 -4.013461619615554810e-02 -1.253342032432556152e-01 3.512480854988098145e-01 -2.073694616556167603e-01 1.312413513660430908e-01 8.027696609497070312e-02 -2.801429247483611107e-03
9.476240724325180054e-02 -2.490909099578857422e-01 7.932503521442413330e-02 -3.798990845680236816e-01 -1.265845745801925659e-01 1.142171621322631836e-01 1.074283272027969360e-01 -8.500454574823379517e-02 -9.393417835235595703e-02 -3.886216133832931519e-02 -4.317257553339004517e-02 -1.702333427965641022e-02 -1.234960630536079407e-01 -1.303299665451049805e-01 1.415812969207763672e-01 2.301912903785705566e-01 2.360028177499771118e-01 -4.362506791949272156e-02 9.537222795188426971e-03 -4.406332969665527344e-01 3.308589383959770203e-02 1.125475093722343445e-01 7.631551474332809448e-02 -6.449580192565917969e-02 2.575285173952579498e-02 2.194323688745498657e-01 -2.675682902336120605e-01 3.665114045143127441e-01 1.164442077279090881e-01 1.400284618139266968e-01 2.217146903276443481e-01 -1.038808375597000122e-02
2.707887887954711914e-01 1.637833192944526672e-02 4.441404342651367188e-02 -1.199296191334724426e-01 4.107541963458061218e-02 2.558836340904235840e-01 -3.266336023807525635e-01 9.770935866981744766e-04 -2.349874973297119141e-01 -1.742608286440372467e-02 1.141977533698081970e-01 5.298331007361412048e-02 -1.619292795658111572e-02 -1.885153353214263916e-01 2.588892281055450439e-01 -3.446177765727043152e-02 -3.353506326675415039e-02 -2.141341418027877808e-01 -6.261628121137619019e-02 -4.697281867265701294e-03 7.371571660041809082e-02 3.127369880676269531e-01 9.539450518786907196e-03 1.998382434248924255e-02 4.844294860959053040e-02 1.798939704895019531e-01 -4.355946183204650879e-01 3.249271512031555176e-01 -2.106088846921920776e-01 1.427416950464248657e-01 5.898054689168930054e-02 8.901809155941009521e-02
1.442117616534233093e-02 -1.247683018445968628e-01 -9.182155132293701172e-02 -9.881246834993362427e-02 7.614266872406005859e-02 2.490794062614440918e-01 -4.214994609355926514e-02 2.151803076267242432e-01 5.899426713585853577e-02 3.574981540441513062e-02 3.572416603565216064e-01 -1.593989431858062744e-01 -3.255012929439544678e-01 -1.611477732658386230e-01 -2.114968001842498779e-02 5.879011005163192749e-02 1.476119309663772583e-01 -3.416161835193634033e-01 1.832131743431091309e-01 -8.641285449266433716e-02 -5.361416935920715332e-02 -1.301918029785156250e-01 -3.039599023759365082e-02 -1.439363211393356323e-01 2.804386317729949951e-01 5.078186839818954468e-02 2.881471626460552216e-02 2.899248003959655762e-01 2.462946772575378418e-01 -4.466528818011283875e-02 3.175434768199920654e-01 -7.686872035264968872e-02
-1.436352580785751343e-01 1.727207750082015991e-01 -4.403816070407629013e-03 -1.042094081640243530e-02 6.323712319135665894e-02 2.371936142444610596e-01 -6.678287684917449951e-02 -1.522259116172790527e-01 -3.880564123392105103e-02 1.604261845350265503e-01 1.868480741977691650e-01 -4.198006689548492432e-01 -1.479564011096954346e-01 -1.040106341242790222e-01 1.212811693549156189e-01 -5.797408148646354675e-02 -4.511380940675735474e-02 1.061902716755867004e-01 -7.659316807985305786e-02 -3.607652187347412109e-01 -1.008273139595985413e-01 2.687792778015136719e-01 -2.267763167619705200e-01 -6.485776603221893311e-02 2.201912999153137207e-01 1.883324235677719116e-01 -1.010202467441558838e-01 1.151513978838920593e-01 -7.487280666828155518e-02 1.493437774479389191e-02 4.106157720088958740e-01 -5.589847639203071594e-02
1.774023845791816711e-02 1.369345188140869141e-01 5.705415830016136169e-02 -2.223423123359680176e-02 -9.451314806938171387e-02 9.999689459800720215e-02 -6.784392148256301880e-02 1.065426319837570190e-01 1.662459522485733032e-01 3.367139995098114014e-01 3.640573620796203613e-01 -3.391579166054725647e-02 -2.131733112037181854e-02 -2.001933753490447998e-01 1.289862990379333496e-01 -2.970976829528808594e-01 -7.162843644618988037e-02 -9.833864867687225342e-02 1.092693135142326355e-01 -1.167538836598396301e-01 -1.318846195936203003e-01 1.313481628894805908e-01 1.970165222883224487e-01 1.026540249586105347e-02 2.752418816089630127e-01 1.146011129021644592e-01 6.265890598297119141e-02 3.211176097393035889e-01 1.137775257229804993e-01 -3.779391199350357056e-02 -3.702641278505325317e-02 4.433305859565734863e-01
-2.833748459815979004e-01 -1.405660063028335571e-01 8.462120592594146729e-02 -1.007742732763290405e-01 -1.702047288417816162e-01 1.362289190292358398e-01 -7.378013432025909424e-02 -6.769599020481109619e-02 2.933701574802398682e-01 5.950663983821868896e-02 1.611702889204025269e-01 1.398676782846450806e-01 -3.674167394638061523e-02 -1.471573561429977417e-01 -1.453565666452050209e-03 -9.195765107870101929e-02 -6.273940671235322952e-03 -3.172358274459838867e-01 2.558578252792358398e-01 2.150589041411876678e-02 1.009290516376495361e-01 2.386114001274108887e-02 -3.126081228256225586e-01 -1.154617741703987122e-01 2.010129094123840332e-01 7.765576988458633423e-02 -2.080047875642776489e-01 2.782031595706939697e-01 -1.974480301141738892e-01 -1.708812117576599121e-01 2.809069454669952393e-01 -2.363268584012985229e-01
-1.272940635681152344e-01 2.094951225444674492e-03 -9.034844487905502319e-02 -4.668408259749412537e-02 -8.034542202949523926e-02 1.010064631700515747e-01 -1.400104071944952011e-02 1.113843396306037903e-01 3.091504275798797607e-01 1.828993558883666992e-01 3.083745837211608887e-01 -7.608796656131744385e-02 -1.839532852172851562e-01 -2.943162918090820312e-01 2.230230718851089478e-01 -1.452239155769348145e-01 3.095623850822448730e-01 -1.101230084896087646e-01 2.815590202808380127e-01 -7.130434364080429077e-02 -5.064738914370536804e-02 2.012277767062187195e-02 6.196387857198715210e-02 -1.734461039304733276e-01 1.321270018815994263e-01 1.412075757980346680e-01 -1.804775185883045197e-02 3.593019247055053711e-01 1.767865121364593506e-01 -3.852490335702896118e-02 2.378545999526977539e-01 -1.940284520387649536e-01
8.166682720184326172e-02 2.923193871974945068e-01 2.307691723108291626e-01 -4.887797310948371887e-02 -1.997358351945877075e-01 8.083124458789825439e-02 -2.472147345542907715e-01 1.596012152731418610e-02 1.298549324274063110e-01 -5.854279920458793640e-02 1.632564365863800049e-01 -1.111226528882980347e-01 -2.008747458457946777e-01 -4.601991474628448486e-01 -5.927246809005737305e-02 -6.307978183031082153e-02 -9.053166210651397705e-02 -1.168414875864982605e-01 -8.174915611743927002e-02 6.815709918737411499e-02 2.957870662212371826e-01 2.393084764480590820e-01 8.878539665602147579e-05 -2.911763489246368408e-01 8.034898340702056885e-02 1.245475411415100098e-01 2.260656803846359253e-01 2.895494997501373291e-01 7.363525778055191040e-02 -1.137902773916721344e-02 -1.637042127549648285e-02 -8.434629999101161957e-03
-2.653979659080505371e-01 -1.493887454271316528e-01 2.672215998172760010e-01 -2.817851901054382324e-01 -2.731309831142425537e-01 2.958183735609054565e-02 -1.376569122076034546e-01 -6.679171323776245117e-02 4.138002544641494751e-02 -7.833505980670452118e-03 1.575730890035629272e-01 -1.583271920680999756e-01 -1.004633009433746338e-01 2.751429099589586258e-03 -8.640997111797332764e-02 6.143916398286819458e-02 1.393323391675949097e-01 -6.925421208143234253e-02 1.223910078406333923e-01 -2.402962148189544678e-01 4.869210068136453629e-03 1.249439176172018051e-02 -5.277242884039878845e-02 -1.763003766536712646e-01 3.602409362792968750e-01 3.655413091182708740e-01 -1.058249250054359436e-01 1.490747183561325073e-01 2.177035901695489883e-03 -1.182175055146217346e-02 -1.527620404958724976e-01 -3.650524914264678955e-01
2.009775638580322266e-01 2.906891517341136932e-02 1.370919346809387207e-01 -3.368391990661621094e-01 -1.542096287012100220e-01 -1.165361925959587097e-01 -2.388221025466918945e-01 1.110596489161252975e-02 6.845368072390556335e-03 2.755216658115386963e-01 -6.188393104821443558e-03 -2.699104882776737213e-02 -2.854323200881481171e-02 8.198023424483835697e-04 3.450677543878555298e-02 -2.051997333765029907e-01 6.301366537809371948e-02 -1.741053014993667603e-01 -1.280407011508941650e-01 -1.482190843671560287e-02 -8.498772978782653809e-02 1.967738941311836243e-02 -3.019848167896270752e-01 1.661682873964309692e-01 4.638175666332244873e-02 3.792144954204559326e-01 -2.925674021244049072e-01 3.150800764560699463e-01 -1.130771934986114502e-01 1.719573736190795898e-01 1.884202808141708374e-01 1.585886329412460327e-01
-1.556416302919387817e-01 1.074208542704582214e-01 -8.261601626873016357e-02 -9.926424920558929443e-02 -1.021872833371162415e-01 2.542845308780670166e-01 5.215026438236236572e-02 2.827183902263641357e-01 1.939783096313476562e-01 4.146034419536590576e-01 1.459863483905792236e-01 -1.511349827051162720e-01 -2.057823836803436279e-01 -3.377767652273178101e-02 -1.043595522642135620e-01 -2.119365632534027100e-01 2.376615256071090698e-01 -1.503661870956420898e-01 -7.507134974002838135e-02 -1.061057075858116150e-01 2.271443456411361694e-01 -4.523892328143119812e-02 1.583841592073440552e-01 -6.489708274602890015e-02 1.137814000248908997e-01 -1.647669635713100433e-02 -4.820431023836135864e-02 2.544412612915039062e-01 5.794538185000419617e-02 -2.390300156548619270e-03 4.035149216651916504e-01 -1.069477126002311707e-01
1.266242414712905884e-01 1.149314418435096741e-01 -3.255733475089073181e-02 1.753112375736236572e-01 -7.845126092433929443e-02 3.397212624549865723e-01 -1.594175547361373901e-01 1.490314155817031860e-01 9.604576230049133301e-02 2.645597755908966064e-01 1.687204651534557343e-02 -9.422272443771362305e-02 1.850309036672115326e-02 -3.670278787612915039e-01 -2.545708119869232178e-01 -1.836177557706832886e-01 -5.588454753160476685e-02 -7.100544869899749756e-02 8.086438477039337158e-02 -2.324551641941070557e-01 6.725908815860748291e-02 1.987294107675552368e-01 -2.595157027244567871e-01 4.893068224191665649e-02 -1.298827528953552246e-01 4.812381789088249207e-02 -1.861438006162643433e-01 3.873364031314849854e-01 2.088788896799087524e-02 1.417077630758285522e-01 -1.933619230985641479e-01 -5.958975106477737427e-02
4.150856658816337585e-02 1.098319794982671738e-02 -7.096104789525270462e-03 -2.545911632478237152e-02 -3.841044008731842041e-01 2.828949093818664551e-01 -1.886954009532928467e-01 1.895139515399932861e-01 1.678317338228225708e-01 1.846368983387947083e-02 1.243536770343780518e-01 -2.932996749877929688e-01 -2.515378221869468689e-02 -1.643204689025878906e-01 -1.285442337393760681e-02 -9.983710199594497681e-02 1.847222745418548584e-01 -2.294356822967529297e-01 1.774997413158416748e-01 -9.502813220024108887e-02 -8.844971656799316406e-02 -6.224000081419944763e-02 1.647874861955642700e-01 3.696386516094207764e-02 3.701610267162322998e-01 2.598574161529541016e-01 1.075812429189682007e-02 3.348412811756134033e-01 1.898752599954605103e-01 1.548659149557352066e-02 2.881857752799987793e-02 9.584753215312957764e-02
-1.267368206754326820e-03 -6.236387044191360474e-02 1.773457974195480347e-01 -1.627069115638732910e-01 -2.696441411972045898e-01 2.280736267566680908e-01 -2.764796018600463867e-01 1.133865560404956341e-03 1.835459470748901367e-01 8.071983605623245239e-02 -5.112547427415847778e-02 2.662884257733821869e-02 -1.414844691753387451e-01 -1.415476053953170776e-01 8.198237419128417969e-02 -3.029996752738952637e-01 -2.145423293113708496e-01 -1.402647979557514191e-02 -1.107081994414329529e-01 4.175423644483089447e-03 9.716627001762390137e-02 -1.823658645153045654e-01 -2.257142961025238037e-01 -5.299746617674827576e-02 2.445398271083831787e-01 -2.870455086231231689e-01 -4.966818913817405701e-02 3.113415837287902832e-01 -8.875440061092376709e-02 -2.724312059581279755e-02 1.802556365728378296e-01 -3.424105644226074219e-01
2.457009702920913696e-01 2.513642609119415283e-01 6.739122420549392700e-02 -4.832488950341939926e-03 -1.104395762085914612e-01 4.010324776172637939e-01 -1.760018169879913330e-01 -1.033423915505409241e-01 6.368532776832580566e-02 1.662405878305435181e-01 1.316482275724411011e-01 -1.632105857133865356e-01 5.682818591594696045e-03 2.342655509710311890e-02 2.502265572547912598e-02 2.112274318933486938e-01 4.519338533282279968e-02 6.767705082893371582e-02 1.812575608491897583e-01 -1.929166316986083984e-01 -2.024839818477630615e-01 4.007017984986305237e-02 -8.538638800382614136e-02 -4.597927629947662354e-02 1.349933445453643799e-01 3.105250932276248932e-02 -2.775441706180572510e-01 4.303031265735626221e-01 -8.637317270040512085e-02 2.928226590156555176e-01 -1.546840965747833252e-01 -9.220143407583236694e-02
3.316408768296241760e-02 -6.269393116235733032e-02 3.642770349979400635e-01 -4.004763811826705933e-02 -1.096015945076942444e-01 -5.198677256703376770e-02 -1.595455966889858246e-02 2.474796772003173828e-01 4.453796520829200745e-02 1.338463276624679565e-01 -1.110041067004203796e-01 -2.916967570781707764e-01 5.425062775611877441e-02 -2.207449376583099365e-01 1.514412015676498413e-01 2.112473696470260620e-01 -9.230062365531921387e-02 -1.097101867198944092e-01 3.886925429105758667e-02 -3.046836853027343750e-01 3.154557943344116211e-01 8.379381150007247925e-02 -3.701654076576232910e-01 3.304814174771308899e-02 1.830197125673294067e-01 5.727335065603256226e-02 -2.292137145996093750e-01 1.948411762714385986e-01 -1.311361193656921387e-01 1.930561214685440063e-01 2.210291288793087006e-02 -7.830797880887985229e-02
1.959954351186752319e-01 3.633729740977287292e-02 1.246168762445449829e-01 3.376493602991104126e-02 -1.692382544279098511e-01 4.041778445243835449e-01 -9.190675616264343262e-02 -1.636549681425094604e-01 -2.008864283561706543e-02 3.294616043567657471e-01 5.319085717201232910e-02 -1.315473616123199463e-01 -1.138224676251411438e-01 -2.060844749212265015e-01 -1.449237316846847534e-01 -1.387640535831451416e-01 -8.285503834486007690e-02 -1.173448190093040466e-01 1.440379917621612549e-01 -1.052251830697059631e-01 -3.468254581093788147e-02 1.194046586751937866e-01 -2.749154567718505859e-01 5.508751422166824341e-02 3.506679460406303406e-02 -3.144897148013114929e-02 -1.296063512563705444e-01 5.100795030593872070e-01 -2.864365652203559875e-02 1.504399776458740234e-01 -1.834151446819305420e-01 9.369558095932006836e-02
-2.409918606281280518e-02 2.053568214178085327e-01 2.140701562166213989e-01 -3.854441642761230469e-02 1.333514451980590820e-01 6.551740318536758423e-02 -1.994699239730834961e-02 7.297094166278839111e-02 8.911763876676559448e-02 -6.228309869766235352e-02 1.476151943206787109e-01 -2.115347683429718018e-01 -1.847786456346511841e-01 -2.319544553756713867e-01 1.452913414686918259e-02 4.726875049527734518e-04 -2.251797169446945190e-01 -3.490277230739593506e-01 2.047007344663143158e-02 -2.826234325766563416e-02 -3.214719146490097046e-02 2.743777334690093994e-01 7.290816307067871094e-02 -3.197143673896789551e-01 1.227050647139549255e-01 4.320391416549682617e-01 -4.084550216794013977e-02 1.174154207110404968e-01 -9.143779426813125610e-02 3.024558126926422119e-01 1.963606476783752441e-01 4.962027072906494141e-02
2.143156528472900391e-01 1.612971872091293335e-01 1.029553413391113281e-01 -3.348538279533386230e-01 5.257860198616981506e-02 3.158706426620483398e-01 2.752101719379425049e-01 3.657960295677185059e-01 -3.648096323013305664e-02 -2.179659344255924225e-02 2.168408483266830444e-01 -2.715245634317398071e-02 -1.169030517339706421e-01 -1.260428689420223236e-03 -2.347247749567031860e-01 3.008506074547767639e-02 1.114079654216766357e-01 -2.707008719444274902e-01 1.148964986205101013e-01 -2.274163514375686646e-01 1.165280491113662720e-01 1.909334361553192139e-01 -1.932524591684341431e-01 -1.633033901453018188e-01 7.768811192363500595e-03 5.747372284531593323e-02 -1.578963547945022583e-01 1.045231819152832031e-01 -1.856763511896133423e-01 9.005968272686004639e-02 1.223489269614219666e-01 -1.121265441179275513e-01
-2.842424064874649048e-02 -1.188833490014076233e-01 -4.510015249252319336e-02 8.375604450702667236e-02 4.788477346301078796e-02 3.139052987098693848e-01 -1.826454699039459229e-02 3.109300434589385986e-01 8.741438388824462891e-02 1.600716710090637207e-01 -1.603952199220657349e-01 -2.879218459129333496e-01 -7.033840566873550415e-02 -2.447210997343063354e-01 -1.758487969636917114e-01 -9.427965618669986725e-03 8.334797620773315430e-02 -1.258182376623153687e-01 4.458257183432579041e-02 2.660356275737285614e-02 5.136958509683609009e-02 3.000391125679016113e-01 -9.355151653289794922e-02 4.214693978428840637e-02 1.249422281980514526e-01 -8.059854805469512939e-02 -5.607102811336517334e-02 5.675261616706848145e-01 9.906184673309326172e-02 -2.245488166809082031e-01 5.071208998560905457e-02 4.030645638704299927e-02
3.710779547691345215e-02 -4.115721583366394043e-02 -2.381036058068275452e-03 -3.293625637888908386e-02 -2.737419605255126953e-01 2.108704745769500732e-01 -3.192873299121856689e-01 1.810917258262634277e-01 -1.951903700828552246e-01 -5.026370286941528320e-03 -1.266383528709411621e-01 -2.584183514118194580e-01 -3.066173195838928223e-02 -2.808634936809539795e-01 1.817688196897506714e-01 -2.560004405677318573e-02 9.773924201726913452e-02 -9.512793272733688354e-02 -5.322448909282684326e-02 -3.623436689376831055e-01 1.232042722404003143e-02 3.450250327587127686e-01 -2.471864521503448486e-01 7.798433303833007812e-02 7.864369451999664307e-02 6.775628030300140381e-02 -8.122783154249191284e-02 1.963076144456863403e-01 -2.034194581210613251e-02 2.787619130685925484e-03 2.043471783399581909e-01 -2.646561861038208008e-01
2.554721534252166748e-01 1.644272357225418091e-01 -3.653148561716079712e-02 4.934484884142875671e-02 -4.190929532051086426e-01 1.733901500701904297e-01 -1.696457527577877045e-02 2.077339142560958862e-01 6.355669349431991577e-02 -5.930514261126518250e-02 1.199467554688453674e-01 -3.392194509506225586e-01 -1.616710126399993896e-01 -4.621638357639312744e-02 4.880756512284278870e-02 -8.216818422079086304e-02 -6.042866781353950500e-02 -3.685175776481628418e-01 1.290554553270339966e-01 -1.027330905199050903e-01 -2.302643358707427979e-01 -1.400198787450790405e-01 -2.756099402904510498e-02 -2.491790205240249634e-01 1.658193469047546387e-01 5.014238879084587097e-02 -2.080413401126861572e-01 2.180568277835845947e-01 1.994150131940841675e-01 5.406524054706096649e-03 1.237767115235328674e-01 -4.757482558488845825e-02
1.295370012521743774e-01 -1.643659621477127075e-01 7.566291093826293945e-02 -4.227039813995361328e-01 -1.227985322475433350e-01 3.061648905277252197e-01 -1.489184349775314331e-01 2.057862281799316406e-01 9.312693029642105103e-02 -7.135391235351562500e-02 -1.690351217985153198e-02 8.368091285228729248e-02 -1.978218927979469299e-02 -6.554728001356124878e-02 3.201065957546234131e-01 8.184198290109634399e-02 3.356111943721771240e-01 -1.091320961713790894e-01 -8.829459547996520996e-02 -1.754974126815795898e-01 1.291815191507339478e-01 -1.034211665391921997e-01 1.094389930367469788e-01 4.185103252530097961e-02 1.897394955158233643e-01 2.799397334456443787e-02 -1.070893257856369019e-01 3.650934696197509766e-01 2.214711755514144897e-01 -3.888909518718719482e-02 1.536439657211303711e-01 5.988734588027000427e-02
3.599802032113075256e-02 2.746133804321289062e-01 1.692355796694755554e-02 -2.602641582489013672e-01 -1.156148761510848999e-01 1.988195329904556274e-01 4.803330823779106140e-02 3.343171179294586182e-01 -4.922626912593841553e-02 -1.521423310041427612e-01 1.453806906938552856e-01 -6.787999719381332397e-02 -1.540324930101633072e-02 -2.097657769918441772e-01 2.906558215618133545e-01 -3.640807420015335083e-02 -6.542189419269561768e-02 -2.883201241493225098e-01 1.899238526821136475e-01 8.528651669621467590e-03 3.266867250204086304e-02 1.750817596912384033e-01 2.273655263707041740e-03 -1.793701052665710449e-01 1.838129200041294098e-02 3.108552098274230957e-01 -1.654961109161376953e-01 1.794767081737518311e-01 -1.434709876775741577e-01 3.534126281738281250e-02 3.652692437171936035e-01 8.752954006195068359e-02
1.844189912080764771e-01 1.593319624662399292e-01 -5.909155681729316711e-02 -3.303041458129882812e-01 -8.245872706174850464e-02 3.381073474884033203e-01 -2.554661035537719727e-02 -1.177883148193359375e-01 5.935893952846527100e-02 9.300633519887924194e-02 2.049935311079025269e-01 -2.562439441680908203e-01 -4.106073081493377686e-02 -7.272069156169891357e-02 6.530561298131942749e-02 -2.470138669013977051e-01 -1.198247149586677551e-01 3.072176314890384674e-02 -7.498508691787719727e-02 -1.407052129507064819e-01 -3.813993930816650391e-02 3.262155652046203613e-01 -6.013514101505279541e-02 -5.071906372904777527e-02 3.635863065719604492e-01 1.036735624074935913e-01 -1.839608848094940186e-01 3.019964694976806641e-02 -1.758676767349243164e-01 -2.237117886543273926e-01 2.798754572868347168e-01 -9.203110635280609131e-02
1.635334342718124390e-01 -1.162967607378959656e-01 3.485572636127471924e-01 -1.406258791685104370e-01 -1.947115063667297363e-01 -1.037627160549163818e-01 -1.889267712831497192e-01 -1.133586093783378601e-01 -8.621607720851898193e-02 2.898489832878112793e-01 -5.057508498430252075e-02 -1.487411856651306152e-01 -4.643190186470746994e-03 -2.713551521301269531e-01 2.066522091627120972e-01 -1.232682541012763977e-02 2.998256869614124298e-02 1.723811961710453033e-02 -1.640374064445495605e-01 -3.248256742954254150e-01 -2.196995019912719727e-01 1.828819662332534790e-01 -3.630892559885978699e-02 -5.115820840001106262e-02 1.555260270833969116e-01 -7.109519094228744507e-03 -2.456932514905929565e-01 2.063341885805130005e-01 -8.378131687641143799e-02 1.006361842155456543e-01 3.017043173313140869e-01 -1.843532919883728027e-01
-1.942406594753265381e-01 2.404826506972312927e-02 7.382502406835556030e-02 -2.016705721616744995e-01 -3.067030012607574463e-02 3.763878047466278076e-01 3.318849578499794006e-02 1.157365739345550537e-01 1.208629161119461060e-01 1.768599152565002441e-01 3.212489485740661621e-01 -2.301284670829772949e-01 -9.490557760000228882e-02 -3.317822217941284180e-01 4.198379442095756531e-02 1.167095303535461426e-01 -1.848157048225402832e-01 1.557821966707706451e-02 4.966519307345151901e-03 -2.675216086208820343e-02 8.511674404144287109e-02 1.568789929151535034e-01 1.151005700230598450e-01 -1.847849786281585693e-01 3.251722082495689392e-02 -1.228870600461959839e-01 -1.321057826280593872e-01 7.225590199232101440e-02 7.601401954889297485e-02 1.759847849607467651e-01 2.502388358116149902e-01 -4.115332365036010742e-01
4.330325871706008911e-02 1.712505966424942017e-01 -1.570515148341655731e-02 -1.143594458699226379e-01 -1.998767852783203125e-01 4.102255702018737793e-01 -1.251107752323150635e-01 -2.879345417022705078e-01 1.793314218521118164e-01 -2.145160362124443054e-02 1.618716567754745483e-01 -4.054716825485229492e-01 6.702031008899211884e-03 6.933480501174926758e-02 1.411116123199462891e-01 -6.045129150152206421e-02 5.638213083148002625e-02 -2.598374187946319580e-01 1.245683580636978149e-01 -2.035502791404724121e-01 4.054476693272590637e-02 5.764354020357131958e-02 1.248077489435672760e-02 -2.411158531904220581e-01 -1.500315815210342407e-01 -4.694079980254173279e-03 -1.298811286687850952e-01 3.771570622920989990e-01 4.316254332661628723e-02 6.456074863672256470e-02 -1.010107025504112244e-01 9.079591929912567139e-02
6.432648748159408569e-02 -6.293125334195792675e-04 2.952931821346282959e-01 -1.096990555524826050e-01 -2.832106649875640869e-01 3.684254288673400879e-01 -4.831673949956893921e-02 1.445311009883880615e-01 6.544575095176696777e-02 1.640275567770004272e-01 -7.208084315061569214e-02 -1.561974883079528809e-01 -5.322530865669250488e-01 -9.282423555850982666e-02 1.910814344882965088e-01 -1.558563020080327988e-02 1.985945850610733032e-01 -1.154501885175704956e-01 -1.457872688770294189e-01 -9.934194386005401611e-02 4.253789409995079041e-02 7.319000363349914551e-02 7.129626814275979996e-03 -7.891206443309783936e-02 1.201111972332000732e-01 1.268565189093351364e-02 -1.489099264144897461e-01 2.213514037430286407e-02 2.204281687736511230e-01 3.852719068527221680e-02 2.515025734901428223e-01 -1.417761594057083130e-01
1.837379857897758484e-02 4.339353740215301514e-02 1.430210173130035400e-01 -4.980098083615303040e-02 -3.230340778827667236e-02 -1.688238047063350677e-02 4.572646319866180420e-02 -1.313724517822265625e-01 -1.570461690425872803e-01 1.660061031579971313e-01 -6.436792202293872833e-03 -2.137570679187774658e-01 -6.070007383823394775e-02 -3.304551541805267334e-01 2.312233000993728638e-01 6.283468566834926605e-03 -9.870412945747375488e-02 -7.381613552570343018e-02 7.701013982295989990e-02 -2.827664315700531006e-01 8.656831830739974976e-02 1.682101339101791382e-01 -2.567175626754760742e-01 -2.195655107498168945e-01 1.631871312856674194e-01 9.744467586278915405e-02 -3.833446502685546875e-01 1.801394671201705933e-01 3.405583500862121582e-01 7.800651341676712036e-02 3.165866434574127197e-01 -3.195263072848320007e-02
3.421758413314819336e-01 -3.638498857617378235e-02 1.240648776292800903e-01 -9.760726243257522583e-02 -7.551740109920501709e-02 3.336105644702911377e-01 -9.802796691656112671e-02 -6.651812791824340820e-02 -4.459828138351440430e-02 9.107027947902679443e-02 9.282815456390380859e-02 7.636094093322753906e-02 -1.970089375972747803e-01 -1.064781844615936279e-01 -3.631770238280296326e-02 -3.522317484021186829e-02 -1.426123827695846558e-01 -1.637743115425109863e-01 3.523083925247192383e-01 -6.690372526645660400e-02 -2.591440081596374512e-01 -5.089464038610458374e-02 1.398065779358148575e-02 1.482102870941162109e-01 -9.160460904240608215e-03 3.197679519653320312e-01 7.299002259969711304e-02 4.902999103069305420e-01 5.518116988241672516e-03 -2.848039846867322922e-03 -2.702169353142380714e-03 1.800853163003921509e-01
-1.691949963569641113e-01 -1.751912683248519897e-01 4.173567593097686768e-01 -2.362379282712936401e-01 -4.073959887027740479e-01 2.685138285160064697e-01 2.017997577786445618e-02 1.746707409620285034e-01 1.079573407769203186e-01 4.950236901640892029e-02 -1.130801364779472351e-01 -2.891497313976287842e-02 -1.459644287824630737e-01 -2.297415733337402344e-01 1.996299773454666138e-01 -1.334530711174011230e-01 2.343394756317138672e-01 6.545986235141754150e-02 -2.012386769056320190e-01 1.165741384029388428e-01 -1.023689806461334229e-01 1.008356809616088867e-01 -1.245425194501876831e-01 2.495043724775314331e-02 4.902523756027221680e-02 2.960343845188617706e-03 2.658316632732748985e-03 2.570274770259857178e-01 1.142756044864654541e-01 -3.359373658895492554e-02 1.344655901193618774e-01 -1.772080212831497192e-01
-1.177749037742614746e-01 1.225676015019416809e-01 3.246057033538818359e-01 -1.704299002885818481e-01 4.331476986408233643e-02 3.507595062255859375e-01 -2.273466736078262329e-01 5.887743085622787476e-02 1.921064406633377075e-01 -1.558514405041933060e-02 -2.449190802872180939e-02 -1.157397124916315079e-02 -2.080637067556381226e-01 -1.681857705116271973e-01 1.965486556291580200e-01 -4.711563885211944580e-02 7.190882414579391479e-02 -2.255574241280555725e-02 -9.697400033473968506e-02 -2.241899669170379639e-01 4.066863358020782471e-01 -1.809944957494735718e-01 -3.168133199214935303e-01 -1.114640682935714722e-01 -1.292169839143753052e-01 -9.345311671495437622e-03 -2.287032902240753174e-01 1.965235024690628052e-01 -9.614320844411849976e-02 1.000266745686531067e-01 -3.221150860190391541e-02 4.505491256713867188e-02
8.983001857995986938e-02 1.703190058469772339e-01 -1.715077608823776245e-01 -9.442686289548873901e-02 -2.807775735855102539e-01 3.296070098876953125e-01 8.231048472225666046e-03 -4.837122187018394470e-02 3.780377507209777832e-01 -1.274311095476150513e-01 2.761254310607910156e-01 -3.309951126575469971e-01 -3.251924738287925720e-02 -5.905382800847291946e-03 -3.963675722479820251e-02 -3.762811049818992615e-02 1.487958710640668869e-02 3.855159506201744080e-02 1.431431919336318970e-01 -1.649621129035949707e-01 -1.070134714245796204e-01 6.602064520120620728e-02 -8.238557726144790649e-02 -3.583377227187156677e-02 1.724412143230438232e-01 5.603264644742012024e-02 -1.032867357134819031e-01 3.052054345607757568e-01 -1.399893313646316528e-01 3.057798743247985840e-01 7.809570431709289551e-02 -2.376747280359268188e-01
1.751915961503982544e-01 1.831075549125671387e-01 7.463496923446655273e-02 -3.009868264198303223e-01 -2.162901461124420166e-01 -6.613049656152725220e-02 -8.823463320732116699e-02 -1.146899312734603882e-01 -1.633128672838211060e-01 1.627669334411621094e-01 -4.391232877969741821e-02 -8.248464763164520264e-02 -3.044251538813114166e-02 3.834876418113708496e-02 -7.422795891761779785e-02 7.811571657657623291e-02 -1.022788882255554199e-01 -4.739132896065711975e-02 1.235464289784431458e-01 8.783818222582340240e-03 8.851979672908782959e-02 2.485819607973098755e-01 -3.247277736663818359e-01 1.868215054273605347e-01 2.444684207439422607e-01 1.653923541307449341e-01 1.502457447350025177e-02 4.857149720191955566e-01 1.276290416717529297e-01 -1.044120267033576965e-01 3.182651996612548828e-01 4.291775822639465332e-02
-8.895423263311386108e-02 2.798039279878139496e-02 2.063274085521697998e-01 -2.000530511140823364e-01 -7.007325440645217896e-02 2.045121192932128906e-01 -2.577446401119232178e-02 1.784277260303497314e-01 1.327168196439743042e-01 1.656597703695297241e-01 2.060485929250717163e-01 1.150926873087882996e-01 -2.703379392623901367e-01 -5.856852047145366669e-03 1.194899752736091614e-01 5.398165062069892883e-02 2.476866245269775391e-01 -1.065424308180809021e-01 2.268664240837097168e-01 5.305190384387969971e-02 -1.931815743446350098e-01 8.889620751142501831e-02 -2.190294414758682251e-01 -1.027898639440536499e-01 1.305783241987228394e-01 2.236014455556869507e-01 1.125829368829727173e-01 4.049587845802307129e-01 -1.896784007549285889e-01 -1.163997799158096313e-01 1.973667293787002563e-01 -2.747149765491485596e-01
-4.849062114953994751e-02 -4.798330739140510559e-02 2.781746685504913330e-01 4.725307971239089966e-02 6.678025424480438232e-02 -5.614091642200946808e-03 7.222323119640350342e-02 5.948592349886894226e-02 1.541240811347961426e-01 1.525914520025253296e-01 1.696197688579559326e-01 2.948744967579841614e-02 -3.483670949935913086e-01 -1.507556587457656860e-01 -7.310929149389266968e-02 -7.642370462417602539e-02 8.452166616916656494e-02 -3.650588095188140869e-01 7.499838620424270630e-02 1.272380352020263672e-01 4.417077824473381042e-02 2.249566018581390381e-01 -9.954005479812622070e-02 8.466149866580963135e-02 -2.456809207797050476e-02 2.007414102554321289e-01 -2.143657058477401733e-01 3.626859784126281738e-01 -3.527100682258605957e-01 7.727194577455520630e-02 1.109663248062133789e-01 -2.785556018352508545e-01
-3.809083253145217896e-02 1.870170049369335175e-02 -6.620843708515167236e-02 -3.012717068195343018e-01 -9.354391694068908691e-02 2.709293663501739502e-01 -2.886109054088592529e-02 -2.493984699249267578e-01 1.511816382408142090e-01 1.466891821473836899e-02 7.649457454681396484e-02 -1.010666787624359131e-01 -2.785643041133880615e-01 -2.385757416486740112e-01 1.526659876108169556e-01 -1.202858760952949524e-01 -1.841896213591098785e-02 -1.972923800349235535e-02 2.768119238317012787e-02 -1.372423171997070312e-01 -7.433270663022994995e-02 1.483060121536254883e-01 -3.041592240333557129e-01 -1.657259315252304077e-01 4.389683008193969727e-01 1.819306761026382446e-01 1.933644898235797882e-02 8.072166144847869873e-02 -1.528917253017425537e-01 -1.331296265125274658e-01 2.982790768146514893e-01 1.259225010871887207e-01
1.496265679597854614e-01 1.545622795820236206e-01 -5.434401333332061768e-02 9.104418009519577026e-02 -1.014006137847900391e-01 3.120188415050506592e-01 -1.737077254801988602e-04 -1.326352059841156006e-01 5.208387970924377441e-02 1.887303143739700317e-01 3.378051146864891052e-02 -1.395489573478698730e-01 9.188975393772125244e-02 -3.419195711612701416e-01 -1.163997724652290344e-01 -2.102425545454025269e-01 -2.343399636447429657e-02 -7.406957447528839111e-02 2.011105269193649292e-01 -1.740639358758926392e-01 3.346120472997426987e-03 2.052203118801116943e-01 -1.673916578292846680e-01 -9.642066061496734619e-02 -1.700894385576248169e-01 -1.548949349671602249e-02 -1.427503228187561035e-01 3.832670748233795166e-01 -3.095311224460601807e-01 2.899390459060668945e-01 -1.712512373924255371e-01 -1.154736727476119995e-01
8.219258487224578857e-02 2.424128800630569458e-01 3.486093878746032715e-01 -3.612827509641647339e-02 -3.795615434646606445e-01 2.876839041709899902e-01 -8.017975836992263794e-02 2.660748064517974854e-01 3.383504152297973633e-01 -4.580356180667877197e-02 1.869375854730606079e-01 1.016857922077178955e-01 4.538396373391151428e-02 -1.873197853565216064e-01 8.192175626754760742e-02 1.268647462129592896e-01 -5.409270524978637695e-02 -2.134964019060134888e-01 2.246501743793487549e-01 3.581959381699562073e-02 -3.263381309807300568e-03 1.487283259630203247e-01 -1.458457112312316895e-01 -3.911878168582916260e-02 1.480563730001449585e-01 1.431199023500084877e-03 -1.062436327338218689e-01 1.907951831817626953e-01 -1.060927957296371460e-01 -1.442199349403381348e-01 4.992977157235145569e-02 -1.908491253852844238e-01
1.470412015914916992e-01 8.872999250888824463e-02 2.097932547330856323e-01 1.245677173137664795e-01 -2.293563485145568848e-01 5.097767338156700134e-02 -2.168594300746917725e-01 3.057224750518798828e-01 1.683005690574645996e-01 2.327450066804885864e-01 1.857136785984039307e-01 -1.387950927019119263e-01 1.387458443641662598e-01 -2.294090092182159424e-01 -1.925906687974929810e-01 1.885652244091033936e-01 -1.691450923681259155e-02 -3.472654223442077637e-01 4.816076532006263733e-02 -2.351450026035308838e-01 2.904128096997737885e-02 -1.663787215948104858e-01 -5.332028120756149292e-02 -9.227859228849411011e-02 -2.266093045473098755e-01 6.819236278533935547e-02 4.488494619727134705e-02 3.724061250686645508e-01 -9.118271619081497192e-02 8.716446161270141602e-02 -4.558075964450836182e-02 3.787246719002723694e-02
-1.765255928039550781e-01 1.045739278197288513e-01 -5.011697486042976379e-02 -1.544485092163085938e-01 -1.753605902194976807e-02 1.396766453981399536e-01 -5.058722943067550659e-02 3.281187415122985840e-01 -8.998557925224304199e-02 2.135292440652847290e-02 2.536562681198120117e-01 -1.546761244535446167e-01 -3.762277960777282715e-01 -4.897050186991691589e-02 -9.390688687562942505e-02 -3.075202107429504395e-01 5.065118893980979919e-02 9.679128229618072510e-02 -1.142241656780242920e-01 -2.682209014892578125e-01 7.484875619411468506e-02 2.994318604469299316e-01 -8.548248559236526489e-02 -1.949325352907180786e-01 5.193092301487922668e-02 1.637171804904937744e-01 -2.263864129781723022e-01 2.552118003368377686e-01 1.198761314153671265e-01 -1.028466373682022095e-01 2.195862531661987305e-01 -2.837979234755039215e-02
1.862300932407379150e-01 -1.365367770195007324e-01 2.723157405853271484e-02 -1.576163321733474731e-01 6.455222517251968384e-02 1.132015883922576904e-01 -3.253815174102783203e-01 1.238536164164543152e-01 -7.149517536163330078e-02 1.725781522691249847e-02 -3.825907036662101746e-02 -1.856906563043594360e-01 6.888144463300704956e-02 -1.559709310531616211e-01 2.712642848491668701e-01 1.003424227237701416e-01 2.059969902038574219e-01 -2.022868543863296509e-01 -5.765828862786293030e-02 -2.263545989990234375e-01 -1.177765950560569763e-01 3.039960563182830811e-01 -3.456070125102996826e-01 2.191102504730224609e-02 6.899370253086090088e-02 3.919081017374992371e-02 -1.376298666000366211e-01 3.086954653263092041e-01 -8.433976024389266968e-02 1.753890663385391235e-01 3.054393827915191650e-01 -1.139949560165405273e-01
3.157120347023010254e-01 1.150987148284912109e-01 3.889688523486256599e-04 -2.865427136421203613e-01 -3.769251108169555664e-01 6.769180297851562500e-02 5.164014175534248352e-02 -6.986484862864017487e-03 -2.083348780870437622e-01 9.392987936735153198e-02 5.141953006386756897e-03 -5.301438271999359131e-02 -1.521634012460708618e-01 -5.902193859219551086e-02 9.715826064348220825e-02 -7.096506655216217041e-02 1.537188142538070679e-01 -2.423206269741058350e-01 1.944776996970176697e-02 2.854512631893157959e-02 -4.477798193693161011e-02 8.071584999561309814e-02 -1.309874057769775391e-01 1.463820040225982666e-01 -7.637123018503189087e-02 1.922525316476821899e-01 -1.765581369400024414e-01 2.905053794384002686e-01 1.027579978108406067e-01 6.156105548143386841e-02 3.395302891731262207e-01 -3.752171993255615234e-01
2.823574095964431763e-02 1.212207153439521790e-01 9.652869403362274170e-02 1.996245682239532471e-01 -2.708900570869445801e-01 4.909209012985229492e-01 -6.566484924405813217e-03 -1.737958788871765137e-01 -7.732409983873367310e-02 1.071072518825531006e-01 -7.062413264065980911e-03 -1.340581383556127548e-02 -3.852751106023788452e-02 -3.012277781963348389e-01 -1.185731813311576843e-01 -1.683408468961715698e-01 -7.873681932687759399e-02 -1.034829095005989075e-01 9.087444841861724854e-02 -2.508910596370697021e-01 -1.701471209526062012e-01 1.742161065340042114e-01 -1.703595072031021118e-01 4.160743206739425659e-02 1.379140932112932205e-02 3.291462548077106476e-03 -9.479372203350067139e-02 4.424888193607330322e-01 1.474557816982269287e-01 1.161446049809455872e-01 -1.371752470731735229e-01 3.472241386771202087e-02
-2.667494714260101318e-01 -3.140366449952125549e-02 7.289461046457290649e-02 -8.309179544448852539e-02 -1.507461369037628174e-01 -6.032662931829690933e-03 3.495766967535018921e-02 1.438387781381607056e-01 2.923420816659927368e-02 1.660077124834060669e-01 6.446998566389083862e-02 1.972254365682601929e-01 -5.608662590384483337e-02 -3.164973482489585876e-02 2.939296364784240723e-01 -2.393237650394439697e-01 7.143873721361160278e-02 1.553919538855552673e-02 3.351409435272216797e-01 -1.439114809036254883e-01 -6.494043022394180298e-02 2.369759082794189453e-01 -2.599670588970184326e-01 1.877008751034736633e-02 2.004472464323043823e-01 -2.852206304669380188e-02 6.361975520849227905e-02 4.544012248516082764e-01 -1.205178275704383850e-01 1.500894874334335327e-01 2.272893488407135010e-01 -2.115785330533981323e-01
-3.065836057066917419e-02 1.129704294726252556e-03 2.248941063880920410e-01 2.073878049850463867e-01 -1.886789649724960327e-01 3.992670178413391113e-01 1.071391552686691284e-01 -1.323319375514984131e-01 1.305863857269287109e-01 1.059496998786926270e-01 2.129446268081665039e-01 -4.813724458217620850e-01 -5.723488330841064453e-02 -1.177228838205337524e-01 1.861663311719894409e-01 2.436656877398490906e-02 4.236644878983497620e-02 -2.404647767543792725e-01 1.566081345081329346e-01 1.235747560858726501e-01 -4.451707750558853149e-02 -1.385903805494308472e-01 -9.122689068317413330e-02 -1.121069565415382385e-01 8.946350216865539551e-02 3.671515150927007198e-04 1.359943598508834839e-01 2.302326112985610962e-01 2.270221244543790817e-03 1.911942064762115479e-01 1.736833155155181885e-01 1.897684931755065918e-01
1.380661278963088989e-01 2.925486117601394653e-02 1.536222547292709351e-02 6.443088501691818237e-02 -8.218113798648118973e-04 9.975744038820266724e-02 -1.859337389469146729e-01 -3.990661725401878357e-02 -1.716624200344085693e-01 1.282142382115125656e-02 6.057894974946975708e-02 4.150441661477088928e-02 7.839079946279525757e-02 -1.749847680330276489e-01 2.092868387699127197e-01 -2.387203648686408997e-02 8.838710933923721313e-02 -2.797787189483642578e-01 -1.683817058801651001e-01 -3.902221322059631348e-01 8.819516003131866455e-02 3.222921788692474365e-01 -2.393443584442138672e-01 3.979191184043884277e-02 6.374629586935043335e-02 -3.644891455769538879e-02 -2.291043400764465332e-01 4.011519253253936768e-01 9.057991206645965576e-02 -2.484935708343982697e-02 3.447811901569366455e-01 -1.722905486822128296e-01
-2.324390597641468048e-02 6.131144613027572632e-02 3.268904089927673340e-01 -2.058408707380294800e-01 -1.163387596607208252e-01 8.054669201374053955e-02 -1.708194464445114136e-01 -3.876334056258201599e-02 -1.399227976799011230e-02 5.428856611251831055e-02 3.668785393238067627e-01 -2.247512191534042358e-01 -4.769266396760940552e-02 -1.618000119924545288e-01 1.953168958425521851e-01 -3.255065977573394775e-01 1.797801628708839417e-02 -4.401787370443344116e-02 -1.619387231767177582e-02 -9.884607046842575073e-02 -8.370531350374221802e-02 3.861291110515594482e-01 1.824112087488174438e-01 -1.521868854761123657e-01 3.742769360542297363e-01 -5.095171183347702026e-02 -3.473566100001335144e-02 6.641212850809097290e-02 -1.159636601805686951e-01 1.602302193641662598e-01 1.088007390499114990e-01 1.042570099234580994e-01
-7.601632922887802124e-02 6.433874368667602539e-02 3.207132518291473389e-01 3.681360930204391479e-02 9.405276738107204437e-03 3.498453646898269653e-02 7.374688237905502319e-02 6.723907589912414551e-02 -2.274734228849411011e-01 1.729307174682617188e-01 1.009371206164360046e-01 -2.533285021781921387e-01 -4.173547029495239258e-01 -1.999861150979995728e-01 2.038582712411880493e-01 -2.890945971012115479e-02 1.956619769334793091e-01 -1.484503597021102905e-01 -2.635491490364074707e-01 1.225231289863586426e-01 1.663170605897903442e-01 3.653671592473983765e-02 -2.349969232454895973e-03 -2.019810080528259277e-01 3.038357496261596680e-01 -4.010275471955537796e-03 -5.912470445036888123e-02 2.546405494213104248e-01 2.290829084813594818e-03 -7.000073790550231934e-02 2.346183210611343384e-01 1.637115180492401123e-01
2.017065733671188354e-01 1.624542661011219025e-02 1.870364099740982056e-01 -1.816577613353729248e-01 1.414719619788229465e-03 2.575041353702545166e-01 1.037862747907638550e-01 -1.669082641601562500e-01 -1.103242114186286926e-01 4.491430893540382385e-02 1.247476488351821899e-01 -2.831015363335609436e-02 8.669514209032058716e-02 -4.016148447990417480e-01 2.574128806591033936e-01 1.081973984837532043e-01 4.805384203791618347e-02 8.335410058498382568e-02 4.651450365781784058e-02 -3.186145424842834473e-01 -1.262879818677902222e-01 1.376901119947433472e-01 -1.290006190538406372e-01 -2.408307790756225586e-01 2.421991080045700073e-01 5.397954955697059631e-02 -2.298153787851333618e-01 1.320451796054840088e-01 2.199840843677520752e-01 2.295441925525665283e-01 2.287699580192565918e-01 -3.269829228520393372e-02
2.764818668365478516e-01 5.498498678207397461e-02 1.114470437169075012e-01 1.564877331256866455e-01 -2.602311372756958008e-01 3.553591072559356689e-01 -1.852332502603530884e-01 -1.008266881108283997e-01 1.462468877434730530e-03 9.361460804939270020e-02 -1.121463626623153687e-02 -1.518514752388000488e-01 -1.392479538917541504e-01 -2.737970948219299316e-01 -1.538509130477905273e-01 -2.472710162401199341e-01 -7.011308521032333374e-02 -6.808003038167953491e-02 1.477065533399581909e-01 -3.179225325584411621e-01 -1.414561271667480469e-01 1.490274667739868164e-01 -2.443780601024627686e-01 -8.525993674993515015e-03 2.254713512957096100e-02 4.801771789789199829e-02 -1.809292733669281006e-01 3.506155610084533691e-01 3.977821022272109985e-02 9.905773401260375977e-02 -1.722653359174728394e-01 -4.853359423577785492e-03
8.132909238338470459e-02 7.277650292962789536e-04 7.100669294595718384e-02 -3.279059380292892456e-02 -2.248431369662284851e-02 1.661625653505325317e-01 -3.669000267982482910e-01 -2.868667431175708771e-02 -1.739306002855300903e-01 1.346323788166046143e-01 5.990624893456697464e-03 -1.278875619173049927e-01 1.603820174932479858e-01 -2.344327718019485474e-01 1.399205178022384644e-01 -1.125082075595855713e-01 -2.408876642584800720e-02 -1.047121584415435791e-01 -3.103479743003845215e-03 1.494780480861663818e-01 6.232642754912376404e-02 3.407583236694335938e-01 -5.076166987419128418e-02 -1.482170522212982178e-01 1.815633922815322876e-01 1.436330229043960571e-01 -2.688771486282348633e-01 2.876872122287750244e-01 -3.926859796047210693e-01 7.930863648653030396e-02 3.130375146865844727e-01 2.108736336231231689e-02
9.134847670793533325e-02 -1.146358698606491089e-01 1.669658422470092773e-01 -2.973360121250152588e-01 -4.216104745864868164e-01 1.849284619092941284e-01 -8.573703235015273094e-04 -6.796759366989135742e-02 -3.126581013202667236e-02 8.580053597688674927e-02 -1.990898549556732178e-01 -9.243090637028217316e-03 8.774429559707641602e-02 -9.241230785846710205e-02 -1.825116425752639771e-01 -2.720026299357414246e-02 -4.054730013012886047e-02 -1.614006459712982178e-01 1.385264694690704346e-01 -7.964412868022918701e-02 1.651368588209152222e-01 -8.861833065748214722e-02 -4.327615499496459961e-01 -2.003450840711593628e-01 2.286368012428283691e-01 1.856848895549774170e-01 -2.707931995391845703e-01 1.077086105942726135e-01 -1.828916221857070923e-01 1.112190410494804382e-01 6.725722551345825195e-02 9.749365597963333130e-02
5.648935586214065552e-02 1.056187674403190613e-01 7.426089793443679810e-02 2.116798050701618195e-02 -1.591756194829940796e-01 1.904071494936943054e-02 5.651664361357688904e-02 -1.195598542690277100e-01 6.433284282684326172e-02 2.967189252376556396e-01 1.952528953552246094e-01 -9.973052889108657837e-02 -2.910087071359157562e-02 -2.529650032520294189e-01 -5.254712700843811035e-02 1.697164922952651978e-01 -2.116697728633880615e-01 -2.264504432678222656e-01 -2.682916522026062012e-01 -5.853959918022155762e-02 -9.091219305992126465e-02 3.962187170982360840e-01 -2.219617813825607300e-01 -5.901610013097524643e-03 1.626596897840499878e-01 3.018763363361358643e-01 -4.628730565309524536e-02 2.867693006992340088e-01 3.093419373035430908e-01 -8.540149778127670288e-02 -7.194317132234573364e-02 6.060822680592536926e-02
3.507656455039978027e-01 1.507174968719482422e-01 5.341018363833427429e-02 1.199890449643135071e-01 -1.667437106370925903e-01 4.104105234146118164e-01 -1.439350247383117676e-01 -6.145521625876426697e-02 4.048884287476539612e-02 9.407024830579757690e-02 -6.248535215854644775e-02 -1.309732049703598022e-01 1.496150624006986618e-02 -9.271884709596633911e-02 -2.297860383987426758e-01 -1.458361595869064331e-01 -3.929720073938369751e-02 -2.738347463309764862e-02 6.028826907277107239e-02 -2.774533927440643311e-01 -2.128073722124099731e-01 1.084572151303291321e-01 -1.889551132917404175e-01 7.547561079263687134e-02 -2.375015616416931152e-02 -2.824050560593605042e-02 -1.766562163829803467e-01 4.858327507972717285e-01 -4.328977689146995544e-02 2.129048109054565430e-01 -2.327690459787845612e-02 -6.418205797672271729e-02
4.627858847379684448e-02 2.878137491643428802e-02 1.135071367025375366e-01 -2.630708217620849609e-01 9.264249354600906372e-02 9.226026386022567749e-02 -1.074124709703028202e-03 -1.183703988790512085e-01 1.000819448381662369e-02 4.313035905361175537e-01 8.379811793565750122e-02 -2.924266457557678223e-01 -6.571993976831436157e-02 -1.230662390589714050e-01 -1.214414834976196289e-01 3.980563580989837646e-02 -1.819334328174591064e-01 -8.329595625400543213e-02 -4.987553134560585022e-02 -1.954103261232376099e-01 3.376455307006835938e-01 2.243123352527618408e-01 -7.518381625413894653e-02 -1.353267282247543335e-01 3.101573884487152100e-01 2.449800223112106323e-01 -2.606926858425140381e-01 6.014915555715560913e-02 2.509228698909282684e-02 1.749225310049951077e-03 2.681476175785064697e-01 -7.258095778524875641e-03
1.266133338212966919e-01 1.639425158500671387e-01 3.508861735463142395e-02 -2.781591117382049561e-01 -2.155776768922805786e-01 8.840270340442657471e-02 -1.866592317819595337e-01 7.979815453290939331e-02 -2.218329161405563354e-01 2.601440548896789551e-01 1.828565746545791626e-01 -6.851059943437576294e-02 5.201631411910057068e-02 -2.921925187110900879e-01 4.852429497987031937e-03 -1.249649673700332642e-01 -3.350988030433654785e-02 -2.257331907749176025e-01 -1.642446219921112061e-01 2.190697640180587769e-01 5.465517565608024597e-02 3.368564248085021973e-01 -2.713211253285408020e-02 8.520533144474029541e-02 2.120130360126495361e-01 3.335896506905555725e-02 -2.307308763265609741e-01 2.720068991184234619e-01 -9.808390587568283081e-02 7.020710408687591553e-02 2.619791030883789062e-01 1.276010572910308838e-01
-1.431511789560317993e-01 3.451804816722869873e-01 1.218505427241325378e-01 6.487673521041870117e-02 -6.273055076599121094e-02 1.591055989265441895e-01 -1.643878817558288574e-01 8.007097989320755005e-02 1.494090259075164795e-01 8.592414110898971558e-02 2.928727269172668457e-01 -2.466059178113937378e-01 -2.758803777396678925e-03 -2.641638219356536865e-01 1.971413642168045044e-01 9.768573194742202759e-02 -2.508863210678100586e-01 -1.209218055009841919e-01 2.156639657914638519e-02 -1.546192765235900879e-01 1.441074311733245850e-01 7.990786433219909668e-02 -1.697193086147308350e-01 -2.830356657505035400e-01 -6.955920159816741943e-02 -2.223336324095726013e-02 1.756534874439239502e-01 3.512221872806549072e-01 1.615302860736846924e-01 1.918961405754089355e-01 9.271837025880813599e-02 1.227342560887336731e-01
3.144659698009490967e-01 1.083138957619667053e-01 -1.557806413620710373e-02 2.261070162057876587e-01 6.455320119857788086e-02 2.368728816509246826e-01 -1.745626330375671387e-02 2.560399770736694336e-01 1.094448715448379517e-01 1.711747646331787109e-01 2.172020263969898224e-02 -3.100766539573669434e-01 -3.932917490601539612e-02 -3.193682134151458740e-01 -1.893617399036884308e-02 -1.920395791530609131e-01 3.047166764736175537e-01 -4.853665083646774292e-02 2.458445131778717041e-01 -6.984107661992311478e-03 1.614333093166351318e-01 -5.112478043884038925e-03 4.090439900755882263e-02 -6.055519916117191315e-03 -4.106602072715759277e-02 -4.759005829691886902e-02 -9.971772134304046631e-02 3.862972557544708252e-01 -1.892899535596370697e-02 -6.548058986663818359e-02 1.799910366535186768e-01 -2.225755453109741211e-01
1.287007480859756470e-01 1.349206119775772095e-01 -1.699246019124984741e-01 -2.951686084270477295e-01 7.037588953971862793e-02 1.284167170524597168e-01 -7.575406879186630249e-02 2.036645822227001190e-02 1.740542352199554443e-01 1.375873200595378876e-02 1.667271703481674194e-01 -2.715352475643157959e-01 -2.211798727512359619e-01 -1.726725399494171143e-01 2.255127727985382080e-01 -2.720037698745727539e-01 -1.129278168082237244e-01 9.264886379241943359e-02 -1.228416711091995239e-01 -2.379548102617263794e-01 -3.682292252779006958e-02 3.301792740821838379e-01 -2.436165362596511841e-01 -9.218620136380195618e-03 4.441776871681213379e-02 1.637063324451446533e-01 -1.978735476732254028e-01 2.782663404941558838e-01 -1.148359254002571106e-01 -6.874275952577590942e-02 2.027697861194610596e-01 -1.371132433414459229e-01
5.184075981378555298e-02 3.390918076038360596e-01 1.719636172056198120e-01 -8.512864261865615845e-02 -2.512689530849456787e-01 5.081959441304206848e-02 -6.892543286085128784e-02 2.204384058713912964e-01 2.365149371325969696e-02 -8.465451747179031372e-02 8.251480758190155029e-02 1.103620827198028564e-01 -1.487070024013519287e-01 -6.801033020019531250e-02 -1.724502770230174065e-03 5.764373764395713806e-02 -1.225561201572418213e-01 2.117879390716552734e-01 5.795325711369514465e-02 3.294391557574272156e-02 9.301423281431198120e-02 8.263816684484481812e-02 1.304458975791931152e-01 -3.913933932781219482e-01 1.976460963487625122e-01 1.216649785637855530e-01 -9.188279509544372559e-02 5.571388602256774902e-01 -1.230218932032585144e-01 1.507721394300460815e-01 8.254994451999664307e-02 -4.766545817255973816e-02
2.290891483426094055e-02 2.344044893980026245e-01 3.263705372810363770e-01 -2.119014970958232880e-02 3.693970292806625366e-02 1.280347406864166260e-01 -8.616454154253005981e-02 3.106014728546142578e-01 1.435642987489700317e-01 -1.119935661554336548e-01 4.451087415218353271e-01 -1.761036813259124756e-01 -2.474416643381118774e-01 -6.991900503635406494e-02 2.521887794137001038e-02 4.539817944169044495e-02 1.326669901609420776e-01 -9.604065865278244019e-02 9.732458740472793579e-02 9.016911499202251434e-03 -1.642040461301803589e-01 5.909915268421173096e-02 1.778319180011749268e-01 -4.597102105617523193e-02 1.325096338987350464e-01 3.612127900123596191e-02 -6.029538437724113464e-02 3.996231853961944580e-01 1.071209758520126343e-01 2.274675518274307251e-01 1.860954761505126953e-01 6.473590433597564697e-02
-7.503045350313186646e-02 4.826644808053970337e-02 -8.845447562634944916e-03 -1.570163853466510773e-02 -8.851223438978195190e-02 2.272201180458068848e-01 -3.540446609258651733e-02 1.688685566186904907e-01 2.836600840091705322e-01 -4.677665885537862778e-03 3.693377375602722168e-01 -2.890316843986511230e-01 -1.184286326169967651e-01 -2.065360546112060547e-01 6.164740398526191711e-02 9.220005944371223450e-03 2.607299983501434326e-01 -1.464149504899978638e-01 2.039709687232971191e-01 -4.524111375212669373e-02 -4.803457122761756182e-04 8.479241281747817993e-02 2.080356180667877197e-01 -2.127671390771865845e-01 2.334094196557998657e-01 2.174462229013442993e-01 -1.035294029861688614e-02 3.679845333099365234e-01 2.174380570650100708e-01 3.240279387682676315e-03 1.144237965345382690e-01 1.225066632032394409e-01
-5.262827500700950623e-02 -7.249715272337198257e-03 2.436254769563674927e-01 -3.038969356566667557e-03 3.020084649324417114e-02 1.030175015330314636e-01 -9.712827205657958984e-02 -1.581752896308898926e-01 -1.141869202256202698e-01 2.452032268047332764e-01 7.658176124095916748e-02 4.142720624804496765e-02 -1.272113714367151260e-02 2.989309281110763550e-02 3.607791960239410400e-01 -1.632582098245620728e-01 2.677412033081054688e-01 -2.530491054058074951e-01 -2.344560250639915466e-02 -8.400943130254745483e-02 1.199367716908454895e-01 1.089775376021862030e-02 6.060578301548957825e-02 -1.612928807735443115e-01 3.858009576797485352e-01 3.284278512001037598e-01 -2.859602272510528564e-01 1.968025267124176025e-01 1.931909173727035522e-01 -8.945074677467346191e-02 2.225779183208942413e-02 -2.065737247467041016e-01
2.097706198692321777e-01 6.359942257404327393e-02 -6.156913563609123230e-02 -4.085173364728689194e-03 -1.089282706379890442e-02 1.987521499395370483e-01 1.364243179559707642e-01 -2.674095705151557922e-02 2.035630047321319580e-01 1.729899942874908447e-01 2.956451475620269775e-01 -2.207996696233749390e-01 -2.457438409328460693e-01 -9.861317276954650879e-02 6.302932649850845337e-02 -1.974227577447891235e-01 3.280592560768127441e-01 1.500728167593479156e-02 7.160302251577377319e-02 9.534405544400215149e-03 -2.076109051704406738e-01 -1.642661839723587036e-01 -3.029959462583065033e-02 -3.279098570346832275e-01 2.120912373065948486e-01 5.117505043745040894e-02 -8.875265717506408691e-02 3.274599313735961914e-01 8.066289126873016357e-02 1.706078089773654938e-02 1.818719059228897095e-01 -2.728242278099060059e-01
-9.594485163688659668e-02 -1.078215613961219788e-01 4.229699969291687012e-01 -2.932551801204681396e-01 8.906800299882888794e-02 2.313299626111984253e-01 -6.346318870782852173e-02 3.883658675476908684e-03 -9.251420944929122925e-02 3.316044434905052185e-02 -9.905953705310821533e-02 -2.373049259185791016e-01 1.596471071243286133e-01 -5.362146720290184021e-02 1.035585179924964905e-01 2.353154420852661133e-01 1.981741189956665039e-01 -2.805057168006896973e-01 -4.039645195007324219e-02 -1.382464170455932617e-01 1.191931962966918945e-01 6.399475038051605225e-02 -2.613052129745483398e-01 -1.445967704057693481e-01 5.422354862093925476e-02 1.494796574115753174e-01 1.143606286495923996e-02 3.647189438343048096e-01 -1.338399052619934082e-01 -1.328101474791765213e-02 -1.606793701648712158e-01 1.732010841369628906e-01
-4.335275664925575256e-02 -1.464947909116744995e-01 2.715550959110260010e-01 -3.814330399036407471e-01 -2.019749134778976440e-01 1.858220547437667847e-01 -2.979728579521179199e-01 1.026457324624061584e-01 7.592298090457916260e-02 9.316910803318023682e-02 7.531698048114776611e-02 3.569467738270759583e-02 -5.021322518587112427e-02 -1.953043639659881592e-01 2.206578850746154785e-01 -1.296019554138183594e-01 -2.615530490875244141e-01 1.360325366258621216e-01 1.496932059526443481e-01 5.889245122671127319e-02 -5.712315440177917480e-03 -1.860865205526351929e-02 -2.401225827634334564e-02 -2.957785427570343018e-01 1.276345252990722656e-01 -7.460758835077285767e-02 -4.355821385979652405e-02 3.667226135730743408e-01 -1.814156919717788696e-01 9.657872468233108521e-02 -6.480453908443450928e-02 -2.220932245254516602e-01
2.108789514750242233e-03 -5.261308327317237854e-02 -6.415079534053802490e-02 -2.079936675727367401e-03 -2.164244353771209717e-01 2.715400159358978271e-01 -2.750687003135681152e-01 1.329924464225769043e-01 2.279081791639328003e-01 4.861452430486679077e-02 2.660550177097320557e-01 -4.300830885767936707e-02 -2.513364329934120178e-02 -4.153031706809997559e-01 8.084050565958023071e-02 -3.747361898422241211e-02 -1.015094108879566193e-02 1.438816636800765991e-01 9.003590792417526245e-02 -4.640284925699234009e-02 8.900393545627593994e-02 -1.761060804128646851e-01 -3.865173161029815674e-01 -1.144188717007637024e-01 -5.517560988664627075e-02 1.668434143066406250e-01 6.095474958419799805e-02 4.337006509304046631e-01 -3.843164769932627678e-03 -1.655263081192970276e-02 -1.247910484671592712e-01 -1.243234984576702118e-02
-6.990688294172286987e-02 -1.686522215604782104e-01 2.157799005508422852e-01 -1.013009101152420044e-01 -1.901043355464935303e-01 1.469649672508239746e-01 1.182034090161323547e-01 -4.187032207846641541e-02 -1.151238605380058289e-01 4.253475666046142578e-01 -1.058969423174858093e-01 -9.743098914623260498e-02 1.260460168123245239e-01 1.917361468076705933e-02 2.452874183654785156e-01 -6.223182752728462219e-02 1.163697913289070129e-01 -7.128468900918960571e-02 2.626833021640777588e-01 -2.709287591278553009e-02 1.563244462013244629e-01 1.579652577638626099e-01 -1.505936961621046066e-02 3.436796367168426514e-02 6.645367294549942017e-02 -2.405448853969573975e-01 -2.618754804134368896e-01 3.523589968681335449e-01 -1.658456027507781982e-01 1.537428349256515503e-01 3.093796968460083008e-01 1.336897723376750946e-02
-5.240762233734130859e-02 -5.182364955544471741e-03 2.313131392002105713e-01 1.081193909049034119e-01 3.824279829859733582e-02 2.576443254947662354e-01 1.389928068965673447e-02 9.947304427623748779e-02 1.872421801090240479e-01 4.090126231312751770e-02 1.043402701616287231e-01 -1.793721020221710205e-01 -9.867742657661437988e-02 -1.387417614459991455e-01 2.148411870002746582e-01 -6.869148463010787964e-02 -1.152032017707824707e-01 -5.881012231111526489e-02 -8.032133430242538452e-02 2.308291615918278694e-03 -3.052356541156768799e-01 3.241493105888366699e-01 -4.150638282299041748e-01 -2.099637240171432495e-01 1.718395203351974487e-01 3.536377549171447754e-01 6.258198618888854980e-02 2.048848718404769897e-01 7.388613186776638031e-03 8.425436168909072876e-02 1.079066023230552673e-01 1.933204531669616699e-01
-6.809200346469879150e-02 2.979534678161144257e-02 6.944184750318527222e-02 1.669775396585464478e-01 -3.342540264129638672e-01 4.854917824268341064e-01 -1.880807578563690186e-01 -1.090101897716522217e-01 3.014210239052772522e-02 -4.386013001203536987e-02 2.671630084514617920e-01 -2.066657394170761108e-01 3.591094911098480225e-02 -5.317099764943122864e-02 1.009148061275482178e-01 -1.088190898299217224e-01 -2.876911126077175140e-02 -1.561584919691085815e-01 6.969981640577316284e-02 -1.689033061265945435e-01 -1.008500717580318451e-02 -2.782609686255455017e-02 -2.668325006961822510e-01 -1.586751192808151245e-01 -6.682331115007400513e-02 4.168311133980751038e-02 -1.205644980072975159e-01 3.420939743518829346e-01 2.434555441141128540e-01 1.557658761739730835e-01 2.285987138748168945e-03 2.164871096611022949e-01
2.189032733440399170e-01 1.400230675935745239e-01 2.716454677283763885e-02 -5.318699404597282410e-02 -1.871288269758224487e-01 -5.536607932299375534e-03 -1.739531755447387695e-02 -6.048222258687019348e-02 -2.258900851011276245e-01 3.309552967548370361e-01 2.086392939090728760e-01 -1.514570862054824829e-01 -4.472506418824195862e-02 -2.716633379459381104e-01 1.815875321626663208e-01 -5.875760316848754883e-02 3.877385556697845459e-01 -9.318438172340393066e-02 -1.797008216381072998e-01 -5.719912052154541016e-02 4.946620762348175049e-02 -2.271120669320225716e-03 3.606197237968444824e-02 5.893408507108688354e-02 1.835412681102752686e-01 4.659390076994895935e-02 -4.075904786586761475e-01 2.993244826793670654e-01 1.773466318845748901e-01 3.007172793149948120e-02 9.521402418613433838e-02 -1.257963180541992188e-01
-2.723048999905586243e-02 1.846385896205902100e-01 2.213952839374542236e-01 -1.076675206422805786e-01 -3.710898384451866150e-02 -1.317040622234344482e-01 1.935978233814239502e-02 -1.490675061941146851e-01 -6.166467908769845963e-03 1.563286185264587402e-01 2.757519483566284180e-01 -2.153437733650207520e-01 -1.091028451919555664e-01 -1.510849297046661377e-01 -6.968157738447189331e-02 -2.157024592161178589e-01 -1.446225680410861969e-03 -1.746464818716049194e-01 -4.978920146822929382e-02 -8.454993367195129395e-02 3.526372313499450684e-01 2.562865316867828369e-01 -2.123439460992813110e-01 -2.198877632617950439e-01 2.167415320873260498e-01 4.152548015117645264e-01 -1.007230728864669800e-01 1.181617528200149536e-01 -1.020416617393493652e-01 -5.984507501125335693e-03 1.875761449337005615e-01 -1.321998238563537598e-01
8.877885341644287109e-02 -1.681782454252243042e-01 -6.183971092104911804e-02 -2.284078896045684814e-01 -2.997132483869791031e-03 9.967584908008575439e-02 5.838792026042938232e-02 2.809725105762481689e-01 -7.902665063738822937e-03 3.129286468029022217e-01 7.324814796447753906e-02 -8.718573302030563354e-02 9.425475448369979858e-02 2.724621295928955078e-01 6.053010374307632446e-02 -8.640252053737640381e-02 -7.505375146865844727e-02 -1.033231467008590698e-01 2.020334079861640930e-02 -3.179498016834259033e-01 1.764302700757980347e-01 -1.341568958014249802e-02 -1.205264106392860413e-01 -1.643644124269485474e-01 3.212225437164306641e-01 4.168067276477813721e-01 6.785515695810317993e-02 3.436971306800842285e-01 -5.761714652180671692e-02 -1.722747646272182465e-02 -1.337855216115713120e-02 -1.274384260177612305e-01
1.372126638889312744e-01 -5.386711657047271729e-02 4.583505168557167053e-02 -5.474727600812911987e-02 -2.342325896024703979e-01 3.762749135494232178e-01 -1.099947169423103333e-01 -2.112931609153747559e-01 2.265397273004055023e-02 2.896213671192526817e-03 8.369293063879013062e-02 -1.276328861713409424e-01 -3.087790906429290771e-01 -1.170503571629524231e-01 -2.522482164204120636e-02 -3.085322082042694092e-01 1.384783834218978882e-01 -1.017880216240882874e-01 3.025408983230590820e-01 -3.677429556846618652e-01 -1.986496448516845703e-01 1.699705570936203003e-01 -6.685589998960494995e-02 -1.698305308818817139e-01 4.681938141584396362e-02 3.629866242408752441e-02 -8.178617060184478760e-02 2.740972638130187988e-01 -4.466993361711502075e-02 1.927866972982883453e-02 -2.046692930161952972e-02 2.126289308071136475e-01
6.698124855756759644e-02 -1.348437964916229248e-01 6.261044740676879883e-02 -3.254562914371490479e-01 4.310867190361022949e-02 3.731321096420288086e-01 2.851075120270252228e-02 -4.479622468352317810e-02 1.786897927522659302e-01 2.466066628694534302e-01 -1.217067092657089233e-01 -2.963119745254516602e-01 -1.794981956481933594e-01 1.580269336700439453e-01 3.179406747221946716e-02 -3.844469040632247925e-02 -2.437895722687244415e-02 -9.346681833267211914e-02 -2.528082430362701416e-01 -3.282678425312042236e-01 -1.480204518884420395e-02 4.908632021397352219e-03 1.529530733823776245e-01 -8.502753823995590210e-02 3.403334319591522217e-01 1.666954904794692993e-01 -1.766689568758010864e-01 2.456340044736862183e-01 -3.049080446362495422e-02 4.370819032192230225e-02 -3.751618042588233948e-02 -1.313953250646591187e-01
-1.329296231269836426e-01 -2.064470667392015457e-03 1.351303011178970337e-01 -2.324471026659011841e-01 -7.875198125839233398e-02 1.306553930044174194e-01 -1.704504042863845825e-01 6.470464169979095459e-02 -1.125738471746444702e-01 2.807822227478027344e-01 1.705717444419860840e-01 2.804246917366981506e-02 1.596815139055252075e-01 -2.523623108863830566e-01 -1.247700490057468414e-02 -2.165729403495788574e-01 3.521065413951873779e-01 -1.449569910764694214e-01 -8.860787749290466309e-02 -1.521652936935424805e-01 -1.503112763166427612e-01 2.382368296384811401e-01 2.756165806204080582e-03 -2.468926161527633667e-01 2.437231838703155518e-01 8.637344837188720703e-02 -1.665158867835998535e-01 1.316496729850769043e-01 -1.464585363864898682e-01 1.331605017185211182e-01 2.395577728748321533e-01 2.666129171848297119e-01
1.047012135386466980e-01 3.624402284622192383e-01 3.254171833395957947e-02 -6.935913860797882080e-02 -1.726546436548233032e-01 2.150328606367111206e-01 -3.106547892093658447e-01 -9.332899004220962524e-03 2.081595361232757568e-01 6.155571341514587402e-02 1.621452420949935913e-01 1.513347309082746506e-02 1.087067462503910065e-02 1.011250764131546021e-01 -1.845392398536205292e-02 1.739515177905559540e-02 -1.104104816913604736e-01 3.189923241734504700e-02 1.646651774644851685e-01 -2.539036273956298828e-01 -9.486219286918640137e-02 1.886519137769937515e-03 -9.289676696062088013e-02 -2.960184589028358459e-02 1.989047080278396606e-01 -5.270132049918174744e-02 -1.430723220109939575e-01 4.756423830986022949e-01 -2.487780004739761353e-01 1.940636187791824341e-01 6.754989922046661377e-02 2.794231772422790527e-01
1.207508370280265808e-01 6.407552957534790039e-02 9.166607260704040527e-02 -1.956632137298583984e-01 -1.262659430503845215e-01 1.242269948124885559e-01 -2.101465016603469849e-01 -1.846841126680374146e-01 -5.116729810833930969e-02 -6.234118714928627014e-02 1.326177865266799927e-01 1.940712891519069672e-02 1.085357666015625000e-01 -3.754192888736724854e-01 -3.312657028436660767e-02 -1.538260728120803833e-01 1.102945432066917419e-01 -1.206107735633850098e-01 -3.939132019877433777e-02 1.865054480731487274e-02 1.071445420384407043e-01 4.220972061157226562e-01 5.820379033684730530e-02 -1.669543832540512085e-01 2.994066774845123291e-01 2.883690297603607178e-01 -1.280423253774642944e-01 2.404912114143371582e-01 -2.543205618858337402e-01 -3.513073176145553589e-02 2.143711298704147339e-01 1.208916753530502319e-01
1.331626027822494507e-01 9.664825350046157837e-02 -2.279593423008918762e-02 -1.223289072513580322e-01 -1.345272362232208252e-01 6.288778781890869141e-02 -3.813526034355163574e-01 -5.252549797296524048e-02 -1.928436756134033203e-01 -1.026277244091033936e-02 -1.835006289184093475e-02 -1.158927101641893387e-02 3.447003290057182312e-02 -1.341675966978073120e-01 2.592357397079467773e-01 1.465592682361602783e-01 1.922937780618667603e-01 -1.595508605241775513e-01 -1.226430758833885193e-02 -3.231148421764373779e-01 -4.531576484441757202e-02 3.045679032802581787e-01 -2.002492845058441162e-01 2.355955354869365692e-02 2.933240123093128204e-02 -6.125907227396965027e-02 -1.654290407896041870e-01 4.715654850006103516e-01 -6.374359875917434692e-02 2.056139856576919556e-01 1.922041624784469604e-01 -3.835368156433105469e-02
1.719473451375961304e-01 3.614844381809234619e-02 2.414364069700241089e-01 2.232016529887914658e-03 -1.139321923255920410e-01 -5.607242882251739502e-02 -1.150289624929428101e-01 -3.707935661077499390e-02 -6.594129651784896851e-02 1.472829878330230713e-01 2.364428788423538208e-01 1.577641665935516357e-01 2.229176163673400879e-01 -1.160279288887977600e-01 1.257994025945663452e-01 -2.251057177782058716e-01 1.015594787895679474e-02 -8.519794791936874390e-02 -9.803305566310882568e-02 -2.128679454326629639e-01 1.478759199380874634e-02 2.041089832782745361e-01 2.436206303536891937e-02 -7.287850975990295410e-02 4.208354055881500244e-01 1.389153003692626953e-01 -3.842259049415588379e-01 3.313041031360626221e-01 2.581042945384979248e-01 -2.528643608093261719e-02 -1.025698259472846985e-01 -4.441723227500915527e-02
-4.433427378535270691e-02 2.717335820198059082e-01 2.103938758373260498e-01 -1.229090094566345215e-01 1.444911509752273560e-01 1.587303169071674347e-02 8.303232491016387939e-02 -3.565318137407302856e-02 -1.570031791925430298e-02 2.701390683650970459e-01 1.785832047462463379e-01 -4.127267375588417053e-02 1.365827620029449463e-01 1.216422170400619507e-01 3.787501901388168335e-02 5.790682882070541382e-02 -3.658748790621757507e-02 -1.351982653141021729e-01 -1.311143301427364349e-02 -2.708002626895904541e-01 1.179281026124954224e-01 1.889230012893676758e-01 2.973711304366588593e-02 -8.350380510091781616e-02 3.152454793453216553e-01 1.228889003396034241e-01 -3.738978803157806396e-01 4.623103737831115723e-01 2.341627180576324463e-01 -1.280895173549652100e-01 1.726889517158269882e-03 -2.529014833271503448e-02
-7.912625372409820557e-02 9.782221913337707520e-02 1.083305999636650085e-01 -1.867485940456390381e-01 -2.286705672740936279e-01 1.723298132419586182e-01 9.109296649694442749e-02 -9.261887520551681519e-02 -9.214361757040023804e-02 5.430752411484718323e-02 3.315158784389495850e-01 -1.492663919925689697e-01 5.552070215344429016e-03 -2.192865014076232910e-01 2.166126109659671783e-02 -2.785649597644805908e-01 2.913836836814880371e-01 -1.166875287890434265e-01 6.681366264820098877e-02 -1.320238113403320312e-01 1.999659091234207153e-01 2.094722241163253784e-01 4.535361751914024353e-02 -1.409161239862442017e-01 4.269639551639556885e-01 -2.508984804153442383e-01 9.347710758447647095e-03 1.062231734395027161e-01 -2.195595949888229370e-01 1.487309783697128296e-01 8.449110388755798340e-02 9.278091043233871460e-02
2.819349467754364014e-01 -6.709610577672719955e-03 9.043252468109130859e-02 1.323785185813903809e-01 -6.075591593980789185e-02 5.026648044586181641e-01 5.609350744634866714e-03 -2.053883075714111328e-01 -7.849036902189254761e-02 1.827364712953567505e-01 1.527520455420017242e-02 -1.668601483106613159e-01 -1.588719785213470459e-01 -2.840487062931060791e-01 -6.430017203092575073e-02 -1.099856793880462646e-01 -8.692231774330139160e-02 -4.026923328638076782e-02 7.236748933792114258e-02 -1.431256383657455444e-01 -1.324356943368911743e-01 2.153762429952621460e-01 -1.605974584817886353e-01 6.267806049436330795e-03 -6.775263231247663498e-03 3.521332144737243652e-02 -9.003787487745285034e-02 4.665302336215972900e-01 -2.571045979857444763e-02 1.602091789245605469e-01 -1.653286367654800415e-01 3.227310627698898315e-02
-1.886726915836334229e-01 -1.176989078521728516e-02 2.599107325077056885e-01 3.542484715580940247e-02 -1.971871405839920044e-01 8.135437220335006714e-02 -1.500691324472427368e-01 2.031830102205276489e-01 9.884843230247497559e-02 8.778144419193267822e-02 2.581282258033752441e-01 1.317346692085266113e-01 -3.225608766078948975e-01 -6.102492660284042358e-02 1.175391823053359985e-01 -1.655566841363906860e-01 8.238439261913299561e-02 -1.351860612630844116e-01 3.776218593120574951e-01 -4.406997933983802795e-02 7.242734730243682861e-02 6.034933775663375854e-02 -9.026784449815750122e-02 -1.720481067895889282e-01 6.036210060119628906e-02 1.068968772888183594e-01 -7.727640867233276367e-02 3.386915922164916992e-01 -1.394489258527755737e-01 -9.993728995323181152e-02 1.592075079679489136e-01 -3.590556681156158447e-01
8.837191015481948853e-02 2.011256664991378784e-02 2.570512890815734863e-02 -1.326629221439361572e-01 1.206184620968997478e-03 4.604858160018920898e-01 -6.840873509645462036e-02 -4.720026627182960510e-02 -1.990800201892852783e-01 2.797465920448303223e-01 2.722838819026947021e-01 -9.938037395477294922e-02 1.808093935251235962e-01 -1.564409881830215454e-01 -1.170169636607170105e-01 -1.980825960636138916e-01 2.600867152214050293e-01 -6.960801780223846436e-02 -1.128846928477287292e-01 -7.935836911201477051e-02 4.004328697919845581e-02 1.992714405059814453e-01 2.451049908995628357e-02 -1.405150890350341797e-01 3.614417314529418945e-01 -1.381904035806655884e-01 -1.126829534769058228e-01 1.544752717018127441e-01 -1.208874732255935669e-01 1.451594233512878418e-01 7.821874320507049561e-02 2.475462406873703003e-01
3.104038834571838379e-01 -7.011402398347854614e-02 -4.148450866341590881e-02 -3.003141582012176514e-01 7.129535824060440063e-02 1.742345988750457764e-01 2.202475219964981079e-01 2.510200142860412598e-01 1.479336023330688477e-01 3.318234905600547791e-02 3.236079216003417969e-01 -3.793791681528091431e-02 4.999756440520286560e-02 -1.255256235599517822e-01 -1.631749123334884644e-01 -1.777671128511428833e-01 -1.432005017995834351e-01 -3.461281955242156982e-01 1.466490328311920166e-01 -1.302656531333923340e-01 1.024836823344230652e-01 1.458982285112142563e-02 -2.519089877605438232e-01 -1.993740499019622803e-01 1.733602136373519897e-01 7.705178111791610718e-02 -1.827780008316040039e-01 1.423474550247192383e-01 6.767197698354721069e-02 1.749160438776016235e-01 2.015883103013038635e-02 -1.904724091291427612e-01
-2.428739219903945923e-01 -9.884034283459186554e-03 9.152342379093170166e-02 -7.884623855352401733e-02 -1.621195077896118164e-01 1.485497653484344482e-01 -1.843677461147308350e-01 2.487547248601913452e-01 1.282503157854080200e-01 2.477294057607650757e-01 3.276360929012298584e-01 -2.728103995323181152e-01 -7.462110370397567749e-02 5.384827405214309692e-02 -7.376781664788722992e-03 -1.522352844476699829e-01 2.971461713314056396e-01 -3.527201712131500244e-01 2.127126790583133698e-02 4.846725612878799438e-02 5.731952935457229614e-02 -7.297731190919876099e-02 5.689951032400131226e-02 -7.522664964199066162e-02 9.284437447786331177e-02 8.128462731838226318e-02 2.637303434312343597e-02 3.678825795650482178e-01 2.163171470165252686e-01 6.422905717045068741e-03 2.205105572938919067e-01 -1.052523255348205566e-01
-1.811808049678802490e-01 8.560865186154842377e-03 -6.891089677810668945e-02 1.161433681845664978e-01 -4.378489851951599121e-01 2.505753040313720703e-01 -7.900456339120864868e-02 -1.799347437918186188e-02 2.080483138561248779e-01 -1.912623643875122070e-02 3.335798382759094238e-01 -1.381888985633850098e-01 -4.752437770366668701e-02 -5.446029454469680786e-02 -1.964049972593784332e-02 -3.329927101731300354e-02 1.518335789442062378e-01 -1.053048223257064819e-01 1.605017185211181641e-01 -5.246338993310928345e-02 8.224477618932723999e-02 -1.317518651485443115e-01 -2.899132296442985535e-02 -4.308478534221649170e-02 2.557052373886108398e-01 -1.904960572719573975e-01 -1.016896888613700867e-01 5.149082541465759277e-01 1.435647606849670410e-01 -3.410783782601356506e-02 5.236835218966007233e-03 -1.365071833133697510e-01
-4.216446075588464737e-03 1.519138962030410767e-01 1.251195743680000305e-02 -8.300390094518661499e-02 7.537177205085754395e-02 1.565187126398086548e-01 -9.893527626991271973e-02 -1.287761777639389038e-01 -1.119067147374153137e-01 1.013344749808311462e-01 -1.844359785318374634e-01 -2.390232682228088379e-01 -2.498003654181957245e-03 -2.288276106119155884e-01 2.304591834545135498e-01 1.294924616813659668e-01 -6.582807004451751709e-02 -2.718569040298461914e-01 -7.209286093711853027e-02 -8.340909332036972046e-02 1.327821165323257446e-01 2.098265439271926880e-01 -2.350629270076751709e-01 -2.479517757892608643e-01 2.770128548145294189e-01 -1.002213731408119202e-01 -1.970243006944656372e-01 2.827207148075103760e-01 1.341958194971084595e-01 2.468400150537490845e-01 3.370912373065948486e-01 1.011596247553825378e-01
3.427403571549803019e-04 9.800008684396743774e-02 -1.271919608116149902e-01 6.467337906360626221e-02 -4.475004076957702637e-01 3.659653067588806152e-01 -8.407614380121231079e-02 1.663607060909271240e-01 1.980368047952651978e-01 3.868924686685204506e-03 2.667913138866424561e-01 -3.595048487186431885e-01 -6.353101925924420357e-04 -1.075419932603836060e-01 8.155579119920730591e-02 5.859912931919097900e-02 1.300755292177200317e-01 -1.586408168077468872e-01 8.095586299896240234e-02 -1.217721477150917053e-01 -4.481972754001617432e-02 -4.870282020419836044e-03 1.472522038966417313e-02 -1.384643744677305222e-02 1.267195492982864380e-01 5.478074029088020325e-02 9.195896238088607788e-02 4.404440820217132568e-01 6.841001566499471664e-03 2.015746235847473145e-01 -5.312270298600196838e-02 -9.423588961362838745e-02
6.041002273559570312e-02 -1.246955841779708862e-01 1.721786409616470337e-01 -4.528281688690185547e-01 -1.379999518394470215e-01 2.162534296512603760e-01 -5.008256807923316956e-02 -1.115164160728454590e-01 1.728640943765640259e-01 1.834965893067419529e-03 -9.442602843046188354e-02 -4.295182824134826660e-01 -2.061560750007629395e-01 -2.253357172012329102e-01 1.297330409288406372e-01 -2.758832275867462158e-01 2.309608757495880127e-01 -9.513302892446517944e-02 8.302359282970428467e-02 -4.495856910943984985e-02 -2.745693922042846680e-02 7.642502337694168091e-02 -7.118131965398788452e-02 5.748896393924951553e-03 -5.340069532394409180e-02 5.152713134884834290e-02 1.130130589008331299e-01 1.302265673875808716e-01 -1.601222455501556396e-01 3.023467957973480225e-02 3.314318358898162842e-01 -3.468787670135498047e-02
2.418672442436218262e-01 1.293760687112808228e-01 1.305459141731262207e-01 8.137124590575695038e-03 -2.368322946131229401e-02 1.448644846677780151e-01 -3.699356615543365479e-01 -9.531527012586593628e-02 -1.950288414955139160e-01 1.286493390798568726e-01 -4.708423838019371033e-02 -1.928285360336303711e-01 4.754156619310379028e-02 -2.418555691838264465e-02 4.098164737224578857e-01 1.506269574165344238e-01 2.440066188573837280e-01 -2.013885825872421265e-01 -5.811372399330139160e-02 -2.251239866018295288e-01 1.715777665376663208e-01 1.797920018434524536e-01 -1.979095488786697388e-01 1.018165517598390579e-02 9.426005184650421143e-02 1.339004933834075928e-01 -5.142677202820777893e-02 3.318915069103240967e-01 -1.636591926217079163e-02 6.135562807321548462e-02 1.355213820934295654e-01 -1.884136646986007690e-01
1.090988367795944214e-01 1.580813974142074585e-01 -1.456705331802368164e-01 -1.034945398569107056e-01 -3.614763319492340088e-01 3.409092724323272705e-01 1.549609657377004623e-02 5.164944007992744446e-02 1.356591284275054932e-01 6.427071243524551392e-02 2.379038631916046143e-01 -3.024623394012451172e-01 -1.666361540555953979e-01 6.723258644342422485e-03 7.341855764389038086e-02 -1.899487525224685669e-02 -4.209233447909355164e-02 -2.543587982654571533e-01 -1.052506864070892334e-01 -1.215718593448400497e-02 -1.830214560031890869e-01 -2.752171158790588379e-01 -1.566843092441558838e-01 1.019561290740966797e-02 3.340680897235870361e-01 1.658774614334106445e-01 -2.363011986017227173e-02 3.143997788429260254e-01 -1.249463646672666073e-03 7.350515807047486305e-04 1.279516071081161499e-01 -1.035274043679237366e-01
-1.411720961332321167e-01 1.434102654457092285e-01 9.674492478370666504e-02 2.443454228341579437e-02 -2.492777556180953979e-01 2.491745799779891968e-01 -1.685743331909179688e-01 4.437079727649688721e-01 1.600629538297653198e-01 9.486452490091323853e-02 1.273733973503112793e-01 -1.994333416223526001e-01 -1.292434781789779663e-01 1.005112677812576294e-01 -5.173471197485923767e-02 -2.081992626190185547e-01 2.170182615518569946e-01 -2.137683331966400146e-01 9.515893459320068359e-02 -4.963412135839462280e-02 1.515304744243621826e-01 -1.154216080904006958e-01 -8.355861157178878784e-02 5.675929412245750427e-02 2.774947881698608398e-01 1.359553821384906769e-02 -8.884847909212112427e-02 3.190788626670837402e-01 1.386488378047943115e-01 -2.444844506680965424e-02 2.332169711589813232e-01 -1.570802330970764160e-01
1.425829231739044189e-01 4.893974214792251587e-02 7.710993289947509766e-02 5.274661630392074585e-02 -2.655566334724426270e-01 3.548821061849594116e-02 -1.690302342176437378e-01 -3.356477618217468262e-02 -3.056910634040832520e-01 2.324933856725692749e-01 2.089315652847290039e-01 -6.210823357105255127e-02 1.014351844787597656e-01 -3.368344008922576904e-01 9.629222005605697632e-02 -2.274632826447486877e-02 3.306732475757598877e-01 -3.869241103529930115e-02 -1.957129500806331635e-02 7.728927768766880035e-03 4.271288961172103882e-02 -3.425192832946777344e-02 -1.745785623788833618e-01 -8.271953091025352478e-03 3.806943893432617188e-01 -2.467782348394393921e-01 -2.226568311452865601e-01 3.343437910079956055e-01 6.770568899810314178e-03 4.388992860913276672e-02 1.557290852069854736e-01 1.678192615509033203e-02
-3.330603986978530884e-02 4.130199179053306580e-02 1.107110455632209778e-01 1.070869266986846924e-01 -9.677602350711822510e-02 3.569368720054626465e-01 -1.154308542609214783e-01 2.568955719470977783e-01 1.971742659807205200e-01 -1.690849959850311279e-01 3.613399863243103027e-01 -3.778848424553871155e-02 -1.708969026803970337e-01 -1.659747064113616943e-01 1.605495363473892212e-01 8.659906685352325439e-02 3.832733631134033203e-02 -2.084530442953109741e-01 5.476986989378929138e-02 -1.174337938427925110e-01 -1.720666289329528809e-01 1.090296879410743713e-01 -2.042512297630310059e-01 -3.111145496368408203e-01 2.562602758407592773e-01 1.221576631069183350e-01 1.240035612136125565e-02 2.807309627532958984e-01 -3.456730768084526062e-02 -1.720498204231262207e-01 1.874099522829055786e-01 -2.624749578535556793e-02
5.875747650861740112e-02 9.898334741592407227e-02 -3.261910378932952881e-02 -7.576455175876617432e-02 -4.214372038841247559e-01 2.676601111888885498e-01 6.612711399793624878e-02 1.304762810468673706e-01 2.251374125480651855e-01 -3.485971316695213318e-02 1.345804482698440552e-01 -3.838522732257843018e-01 -1.573492586612701416e-02 -1.628158688545227051e-01 1.255769878625869751e-01 -1.278756856918334961e-01 8.665482699871063232e-02 -1.422137301415205002e-02 2.255445718765258789e-01 -1.671645045280456543e-01 -1.939359158277511597e-01 -5.248571559786796570e-02 5.635568127036094666e-02 -4.995800927281379700e-02 1.870642453432083130e-01 5.413394048810005188e-02 9.766197204589843750e-02 4.633782207965850830e-01 -1.379373818635940552e-01 2.133762929588556290e-03 7.113531976938247681e-02 -1.192775890231132507e-01
3.661793097853660583e-02 -3.125138580799102783e-02 -7.905262708663940430e-02 1.119272434152662754e-03 -2.406598329544067383e-01 -4.480718076229095459e-02 -1.647569984197616577e-01 -1.080911234021186829e-02 -2.786790132522583008e-01 2.057703435420989990e-01 7.427895814180374146e-02 -8.189001679420471191e-02 2.411740720272064209e-01 -3.584790527820587158e-01 1.210811510682106018e-01 -1.105992421507835388e-01 2.248032391071319580e-01 -2.440759986639022827e-01 2.477322705090045929e-02 -2.072291374206542969e-01 2.167165577411651611e-01 1.198086887598037720e-01 -1.525237262248992920e-01 -6.109486892819404602e-02 3.396816253662109375e-01 2.224689163267612457e-02 -3.360545933246612549e-01 2.495676279067993164e-01 7.427907735109329224e-02 1.339625120162963867e-01 4.336927831172943115e-02 5.555023904889822006e-03
1.559132784605026245e-01 1.140887513756752014e-01 -1.027489453554153442e-01 -2.735151909291744232e-02 -1.043222099542617798e-01 1.294391751289367676e-01 9.797011315822601318e-02 3.527952730655670166e-01 3.173222392797470093e-02 1.697266846895217896e-01 3.752157688140869141e-01 -4.806698113679885864e-02 1.385483890771865845e-01 -4.081596806645393372e-02 -9.721774607896804810e-02 6.733985990285873413e-02 -3.137331828474998474e-02 -2.995210289955139160e-01 2.699055522680282593e-02 -2.973074615001678467e-01 1.715567149221897125e-02 2.249890714883804321e-01 -3.259859681129455566e-01 -1.758079859428107738e-03 1.916784644126892090e-01 1.534061878919601440e-01 -9.314339607954025269e-02 1.019545942544937134e-01 3.567077815532684326e-01 1.592521518468856812e-01 3.813485801219940186e-02 -1.072759404778480530e-01
2.035818397998809814e-01 8.362036314792931080e-04 1.973554171854630113e-04 -2.240936458110809326e-02 -9.203427284955978394e-02 1.119716614484786987e-01 2.196549624204635620e-01 3.699223101139068604e-01 8.322955109179019928e-03 6.764658540487289429e-02 1.350653469562530518e-01 4.710723087191581726e-02 8.039901405572891235e-02 -2.645737528800964355e-01 1.801060289144515991e-01 -1.695006787776947021e-01 5.057837441563606262e-02 -1.521610319614410400e-01 9.599442034959793091e-02 -1.238510906696319580e-01 -2.386999875307083130e-01 2.857582271099090576e-01 -2.312797307968139648e-01 -7.971736788749694824e-02 4.613171517848968506e-02 3.058953285217285156e-01 -4.723862558603286743e-02 1.339068263769149780e-01 -1.673305593430995941e-02 2.827863395214080811e-02 4.402486979961395264e-01 1.723568737506866455e-01
-7.997788488864898682e-02 7.355223596096038818e-02 1.030909791588783264e-01 -1.811900138854980469e-01 -1.249766796827316284e-01 2.441196292638778687e-01 -6.709257140755653381e-03 -6.474845856428146362e-02 -1.191808953881263733e-01 1.759502738714218140e-01 1.749237924814224243e-01 -1.103654429316520691e-01 -3.100434243679046631e-01 -2.475110888481140137e-01 -5.563225969672203064e-02 -2.098837792873382568e-01 1.831267923116683960e-01 -1.034599393606185913e-01 2.282014675438404083e-02 -5.037675052881240845e-02 5.013551563024520874e-02 1.637726128101348877e-01 2.178949117660522461e-01 -2.036551833152770996e-01 4.809686839580535889e-01 -2.327522337436676025e-01 -1.068886741995811462e-01 1.995119750499725342e-01 -1.911568492650985718e-01 1.654327660799026489e-01 -4.518274590373039246e-02 6.735748797655105591e-02
-4.763027280569076538e-02 -1.970619708299636841e-02 2.579008936882019043e-01 -2.741318345069885254e-01 -1.564344018697738647e-01 1.469722241163253784e-01 -1.599050611257553101e-01 -1.056463737040758133e-02 1.890497505664825439e-01 8.267300575971603394e-02 -1.665892452001571655e-01 -1.903606653213500977e-01 5.134410783648490906e-02 1.856946647167205811e-01 1.637226194143295288e-01 -4.153856262564659119e-02 -6.620913743972778320e-02 -1.717960089445114136e-01 -2.732659578323364258e-01 -3.620181232690811157e-02 4.535648971796035767e-02 7.440486550331115723e-02 5.175068974494934082e-02 -3.707457482814788818e-01 1.915012300014495850e-01 -5.723095685243606567e-02 8.188613504171371460e-02 4.944185614585876465e-01 -1.052065566182136536e-01 4.733296483755111694e-02 -1.459283381700515747e-01 -1.685287207365036011e-01
5.645875260233879089e-02 -1.960576325654983521e-01 1.187331378459930420e-01 -4.661142826080322266e-02 5.503611266613006592e-02 2.112522870302200317e-01 -1.563974618911743164e-01 3.904425725340843201e-02 4.986250400543212891e-02 2.767809629440307617e-01 1.173203438520431519e-01 2.586785852909088135e-01 5.519696325063705444e-02 -3.328089416027069092e-01 1.192551404237747192e-01 -5.174057558178901672e-02 2.871262133121490479e-01 -2.944245636463165283e-01 -5.547209456562995911e-02 4.792592674493789673e-02 2.805266063660383224e-03 -1.671450734138488770e-01 1.613603979349136353e-01 -2.330847084522247314e-01 2.525118887424468994e-01 1.226774975657463074e-01 9.462270885705947876e-02 4.490388929843902588e-01 -1.439364720135927200e-02 -2.230671979486942291e-02 4.166210442781448364e-02 5.769019946455955505e-02
-1.357084214687347412e-01 -7.317189127206802368e-02 7.438282668590545654e-02 -3.285879194736480713e-01 1.553680300712585449e-01 8.915647864341735840e-02 1.350568830966949463e-01 2.530085146427154541e-01 1.618525087833404541e-01 1.882840245962142944e-01 2.624716758728027344e-01 -5.379608646035194397e-02 -3.669386506080627441e-01 -1.191179007291793823e-01 -8.291294425725936890e-02 -1.883059442043304443e-01 -1.443999260663986206e-01 -8.710674196481704712e-02 -2.807457186281681061e-02 -1.405631005764007568e-01 2.126710414886474609e-01 1.215473935008049011e-01 -2.373963296413421631e-01 -1.094185281544923782e-03 -2.030772529542446136e-02 4.306010901927947998e-02 -3.739186525344848633e-01 3.327265977859497070e-01 5.419192463159561157e-02 -7.399468217045068741e-03 4.262305423617362976e-02 2.902050875127315521e-02
4.851336032152175903e-02 -1.069768071174621582e-01 1.228802129626274109e-01 -3.272379934787750244e-02 4.496185109019279480e-02 2.170042097568511963e-01 -5.264689028263092041e-02 1.222690194845199585e-01 2.595135383307933807e-02 2.094914764165878296e-01 8.910410106182098389e-02 -1.627484112977981567e-01 -4.748882353305816650e-02 -3.777903616428375244e-01 -3.015337884426116943e-01 -1.967001855373382568e-01 5.132928490638732910e-02 1.667655706405639648e-01 4.720047861337661743e-02 1.433205455541610718e-01 7.789853960275650024e-02 1.530553102493286133e-01 1.837625354528427124e-01 2.964762970805168152e-03 7.669917494058609009e-02 2.600974440574645996e-01 -2.359645664691925049e-01 4.594542682170867920e-01 1.209386885166168213e-01 -2.209419608116149902e-01 1.604796051979064941e-01 -6.021200120449066162e-02
8.126548677682876587e-02 -2.516766190528869629e-01 9.772157669067382812e-02 -2.080528140068054199e-01 -3.461248576641082764e-01 6.621728092432022095e-02 -1.232931390404701233e-01 9.453403204679489136e-02 -1.132698878645896912e-01 2.023601680994033813e-01 7.146903313696384430e-03 5.683245882391929626e-02 -1.178938224911689758e-01 -1.130678653717041016e-01 3.136257529258728027e-01 -1.239796504378318787e-01 1.224053055047988892e-01 -2.049353122711181641e-01 -5.098643898963928223e-02 -9.144990891218185425e-02 7.026039063930511475e-02 4.954059142619371414e-03 6.017951667308807373e-02 -2.562068998813629150e-01 3.805486857891082764e-01 2.266013994812965393e-02 -1.451041549444198608e-01 1.175107955932617188e-01 2.008791267871856689e-01 -3.988263756036758423e-02 3.591029047966003418e-01 -1.953375041484832764e-01
2.168609946966171265e-01 1.876857946626842022e-03 2.002687305212020874e-01 -2.972362339496612549e-01 5.658208206295967102e-02 2.256030291318893433e-01 1.343327611684799194e-01 -2.067903280258178711e-01 -1.553096324205398560e-01 5.747766420245170593e-02 3.150960430502891541e-02 -1.142224594950675964e-01 -4.145259410142898560e-02 -4.188287556171417236e-01 2.633617818355560303e-01 1.551742404699325562e-01 7.265947759151458740e-02 -8.072565495967864990e-02 5.970127880573272705e-02 -3.048668205738067627e-01 6.393087655305862427e-02 2.025773227214813232e-01 -1.290336903184652328e-02 -2.139315903186798096e-01 2.660492956638336182e-01 2.386168809607625008e-03 -2.028552442789077759e-01 1.368528157472610474e-01 1.452519893646240234e-01 1.525728702545166016e-01 1.504300087690353394e-01 -2.305688895285129547e-02
2.196109443902969360e-01 -9.889301657676696777e-02 1.872389018535614014e-01 -1.470521930605173111e-02 -2.259228378534317017e-01 2.197745889425277710e-01 1.505239158868789673e-01 1.297800242900848389e-01 7.490926980972290039e-02 4.380394890904426575e-02 2.003547698259353638e-01 -1.859738118946552277e-02 -1.879925429821014404e-01 -2.671470940113067627e-01 4.833489656448364258e-02 1.109478548169136047e-01 -6.987463566474616528e-04 -4.260943830013275146e-01 -1.645628958940505981e-01 -1.813588887453079224e-01 -5.816158279776573181e-02 9.110852330923080444e-02 -1.553060710430145264e-01 -3.324330598115921021e-02 1.979500204324722290e-01 1.315556168556213379e-01 -2.637461125850677490e-01 -6.417280994355678558e-03 3.914248943328857422e-01 1.386072784662246704e-01 1.382197737693786621e-01 -4.939361661672592163e-02
1.459975391626358032e-01 8.064508438110351562e-02 9.840895235538482666e-02 -5.490005947649478912e-03 -5.351701378822326660e-02 3.515813648700714111e-01 -2.473623901605606079e-01 -3.102842718362808228e-02 -1.590973138809204102e-02 1.491940319538116455e-01 2.315943129360675812e-02 -2.000970244407653809e-01 -3.031367063522338867e-01 -7.406279444694519043e-02 -2.963074855506420135e-02 -1.787041723728179932e-01 1.205370016396045685e-02 -1.127844005823135376e-01 1.020865589380264282e-01 5.293777957558631897e-02 1.538453400135040283e-01 2.834174335002899170e-01 -2.788680195808410645e-01 -4.066352173686027527e-02 -7.291507720947265625e-02 1.724638938903808594e-01 1.831000596284866333e-01 4.709167778491973877e-01 6.054382398724555969e-02 1.955758929252624512e-01 -1.632257848978042603e-01 1.102420613169670105e-01
-2.664645314216613770e-01 -1.685352772474288940e-01 3.514786362648010254e-01 -2.014787122607231140e-02 -2.902287244796752930e-01 2.708489596843719482e-01 1.081553995609283447e-01 1.347308307886123657e-01 1.441658437252044678e-01 1.419279426336288452e-01 9.430611133575439453e-02 -1.915549337863922119e-01 -1.265363246202468872e-01 5.333023145794868469e-02 -8.651135861873626709e-02 -2.725208178162574768e-03 -9.619622677564620972e-02 -1.557484921067953110e-02 -3.899530693888664246e-02 -1.314608752727508545e-01 8.965579420328140259e-02 -1.185952499508857727e-01 6.454037874937057495e-02 -2.633714079856872559e-01 3.769965171813964844e-01 2.578223645687103271e-01 -4.763761907815933228e-02 1.738807708024978638e-01 -2.878895699977874756e-01 8.628466725349426270e-02 1.419986635446548462e-01 2.868225052952766418e-02
-4.965240135788917542e-02 1.646338552236557007e-01 2.509636580944061279e-01 -9.458767622709274292e-02 -3.150460775941610336e-03 1.314282696694135666e-02 6.876620650291442871e-02 -8.873708546161651611e-02 3.115659207105636597e-02 2.824766039848327637e-01 1.685405969619750977e-01 -2.356687486171722412e-01 -2.926384843885898590e-02 -1.279245465993881226e-01 -1.133367866277694702e-01 -2.965420112013816833e-02 1.859173737466335297e-02 -1.158787235617637634e-01 -2.089171856641769409e-01 -1.517120152711868286e-01 4.008239507675170898e-01 2.948706150054931641e-01 -2.595134377479553223e-01 -1.569742262363433838e-01 2.686838209629058838e-01 3.622594475746154785e-01 -2.005908824503421783e-02 5.677810311317443848e-02 8.422486484050750732e-02 -4.520559159573167562e-04 1.937958896160125732e-01 -1.353765577077865601e-01
2.463449984788894653e-01 1.212116107344627380e-01 1.644138842821121216e-01 -2.221123725175857544e-01 -4.098100960254669189e-01 -1.885624080896377563e-01 -6.875117868185043335e-02 -1.469921767711639404e-01 -8.122001588344573975e-02 2.365967333316802979e-01 1.230252683162689209e-01 -4.131314158439636230e-02 -1.975649967789649963e-02 -6.452418863773345947e-02 2.588293850421905518e-01 9.033414721488952637e-02 1.360265016555786133e-01 -1.993206143379211426e-01 4.097803309559822083e-02 -1.346746552735567093e-02 3.373744785785675049e-01 1.393260359764099121e-01 -2.061256915330886841e-01 1.412184089422225952e-01 5.365407094359397888e-02 2.933858633041381836e-01 -6.501644849777221680e-02 2.751871347427368164e-01 3.786861489061266184e-04 -2.912117925006896257e-04 1.859873533248901367e-01 6.518454756587743759e-03
1.268584281206130981e-01 3.437911346554756165e-02 -1.136510744690895081e-01 2.190933749079704285e-02 1.199698913842439651e-02 3.035398721694946289e-01 -1.363156288862228394e-01 -3.171251714229583740e-02 1.319846361875534058e-01 1.161255165934562683e-01 1.163462921977043152e-01 -1.525419205427169800e-01 -2.113139070570468903e-02 -1.552493125200271606e-01 -8.257979899644851685e-02 4.824911430478096008e-02 -9.072105586528778076e-02 -1.581981778144836426e-01 4.800359010696411133e-01 -2.707154452800750732e-01 2.818632684648036957e-02 -1.754598170518875122e-01 1.121568456292152405e-01 8.372310549020767212e-02 -4.873006045818328857e-02 3.464869558811187744e-01 -1.439382974058389664e-02 4.565886259078979492e-01 -1.339811235666275024e-01 1.092029549181461334e-02 1.366652101278305054e-01 -7.079608272761106491e-03
7.636876404285430908e-02 -1.702126711606979370e-01 1.476494818925857544e-01 -3.813400566577911377e-01 -3.870382905006408691e-02 2.325015068054199219e-01 9.871041029691696167e-02 3.393007814884185791e-02 9.036932885646820068e-02 2.142433375120162964e-01 -2.507380247116088867e-01 -2.520102858543395996e-01 1.185761019587516785e-01 1.011038273572921753e-01 5.863056518137454987e-03 -9.200625866651535034e-02 -4.628204554319381714e-02 -1.342497020959854126e-01 -1.538076400756835938e-01 -2.824277579784393311e-01 -7.071845978498458862e-02 1.177725270390510559e-01 5.683252215385437012e-02 -1.321804374456405640e-01 3.029349446296691895e-01 2.011723369359970093e-01 -2.571848332881927490e-01 2.950935959815979004e-01 -1.231608465313911438e-01 2.292482405900955200e-01 2.916020900011062622e-02 -3.315842896699905396e-02
-9.743621945381164551e-02 5.734021309763193130e-03 2.640886902809143066e-01 2.397827506065368652e-01 4.713268205523490906e-02 2.927248179912567139e-01 -1.219942271709442139e-01 -1.928093284368515015e-01 9.576565027236938477e-02 1.251649856567382812e-01 1.271301209926605225e-01 -7.046554237604141235e-02 -1.028744876384735107e-01 -2.776572406291961670e-01 -1.077473238110542297e-01 -2.161671034991741180e-02 3.096187114715576172e-01 4.664424806833267212e-02 -8.141624927520751953e-02 -9.907758980989456177e-02 -4.644520953297615051e-02 -7.629060745239257812e-02 3.424628376960754395e-01 -3.197305202484130859e-01 1.837684214115142822e-01 1.812015473842620850e-02 -7.246968895196914673e-02 3.864794373512268066e-01 -1.023680642247200012e-01 1.230522319674491882e-01 1.445342600345611572e-01 -1.871251501142978668e-02
2.439712584018707275e-01 -1.729751676321029663e-01 1.288206577301025391e-01 -2.138871233910322189e-03 -1.196373533457517624e-02 1.830133497714996338e-01 -1.170043051242828369e-01 2.684599161148071289e-01 -9.659823030233383179e-03 1.962020844221115112e-01 2.410167455673217773e-02 -1.055014356970787048e-01 -6.950808316469192505e-02 -2.680106163024902344e-01 -5.540191195905208588e-03 -7.048553228378295898e-02 1.172297000885009766e-01 1.660593897104263306e-01 -3.139697760343551636e-02 1.021419614553451538e-01 1.365761905908584595e-01 3.593949079513549805e-01 -8.798777312040328979e-02 -9.259251505136489868e-02 -2.275162935256958008e-02 1.988174319267272949e-01 -2.347038984298706055e-01 3.518491983413696289e-01 4.651207476854324341e-02 -3.614968955516815186e-01 2.677695155143737793e-01 4.750308021903038025e-02
3.152764961123466492e-02 2.113821543753147125e-02 3.537030518054962158e-01 -1.224287152290344238e-01 -7.849576324224472046e-02 5.618241056799888611e-02 -9.521399438381195068e-02 -3.291923925280570984e-02 -6.457475572824478149e-02 4.746975302696228027e-01 9.387557953596115112e-02 -2.299221903085708618e-01 5.121081322431564331e-02 2.411733008921146393e-02 -9.316250681877136230e-02 -1.581683456897735596e-01 -1.602319926023483276e-01 -1.002980396151542664e-01 1.655347496271133423e-01 -4.323364421725273132e-02 1.846024766564369202e-03 -1.419803649187088013e-01 -1.896263360977172852e-01 1.309670954942703247e-01 3.744046092033386230e-01 -3.939284360967576504e-04 1.177575960755348206e-01 2.073756903409957886e-01 2.810945808887481689e-01 4.678156226873397827e-02 2.857018709182739258e-01 -1.129427850246429443e-01
6.241891905665397644e-02 -4.813116788864135742e-02 3.454579710960388184e-01 1.038179919123649597e-01 -2.822604179382324219e-01 1.782194152474403381e-02 -7.354916632175445557e-02 1.376977115869522095e-01 -4.484310373663902283e-02 8.449893444776535034e-02 3.009979426860809326e-02 7.087574154138565063e-02 -1.362874060869216919e-01 -6.573970615863800049e-02 -5.444817617535591125e-02 2.991642355918884277e-01 -1.083585545420646667e-01 -2.259794920682907104e-01 -5.357322841882705688e-02 7.747864723205566406e-02 -4.434343054890632629e-02 -9.368256479501724243e-02 4.753170162439346313e-02 -1.461592167615890503e-01 -6.981591135263442993e-02 -4.478720203042030334e-02 -2.826835215091705322e-01 5.071675777435302734e-01 -1.346917450428009033e-01 -6.356355547904968262e-02 3.700528442859649658e-01 -1.403313577175140381e-01
-8.232707530260086060e-02 -8.557591587305068970e-02 2.016770392656326294e-01 6.125835701823234558e-02 -3.655549585819244385e-01 2.714173868298530579e-03 -2.049561440944671631e-01 1.742304563522338867e-01 9.696827828884124756e-02 3.362185359001159668e-01 7.684966921806335449e-02 -1.775003075599670410e-01 -1.558758690953254700e-02 -1.589330881834030151e-01 -6.174191087484359741e-02 2.992129027843475342e-01 2.176113799214363098e-02 -7.270088046789169312e-02 -1.566069722175598145e-01 -2.031838297843933105e-01 -8.462015539407730103e-02 -6.507680565118789673e-02 -1.162946596741676331e-01 -3.375438451766967773e-01 -9.405647963285446167e-02 1.183477044105529785e-01 -3.421289473772048950e-02 3.388464748859405518e-01 -2.718745768070220947e-01 1.607221364974975586e-01 -1.595990918576717377e-02 -8.662633597850799561e-02
1.463906317949295044e-01 3.747245296835899353e-02 -1.018634997308254242e-02 3.419748544692993164e-01 -3.349344730377197266e-01 1.358427703380584717e-01 -1.053757667541503906e-01 8.021080493927001953e-02 2.569508552551269531e-01 2.496726512908935547e-01 1.012638434767723083e-01 -1.659168899059295654e-01 -3.583883121609687805e-02 -1.537847071886062622e-01 3.036025464534759521e-01 -1.358593404293060303e-01 1.598208695650100708e-01 -2.087432593107223511e-01 1.576659232378005981e-01 4.390007629990577698e-02 2.049219161272048950e-01 -4.316250979900360107e-02 -7.506718486547470093e-02 2.021196037530899048e-01 3.583656251430511475e-01 -2.559089660644531250e-02 -1.540265828371047974e-01 2.598954439163208008e-01 -4.655450955033302307e-02 7.282784674316644669e-03 -3.713557869195938110e-02 -6.128620821982622147e-03
-6.949184089899063110e-02 -1.237225010991096497e-01 3.403716087341308594e-01 -2.661392092704772949e-01 -1.527859419584274292e-01 3.645956143736839294e-02 -2.438112050294876099e-01 1.367007791996002197e-01 1.027739793062210083e-01 3.098922967910766602e-01 2.581228017807006836e-01 -1.234614029526710510e-01 -3.749429807066917419e-02 1.748337149620056152e-01 1.128156408667564392e-01 -1.353385597467422485e-01 2.580503225326538086e-01 1.652892306447029114e-02 2.562596499919891357e-01 -9.537869691848754883e-02 4.369697067886590958e-03 -9.581544995307922363e-02 -6.240191683173179626e-02 1.148166880011558533e-01 2.307834923267364502e-01 -4.681249335408210754e-02 1.584993004798889160e-01 1.958546936511993408e-01 7.895201444625854492e-02 1.084498539566993713e-01 3.593700826168060303e-01 -7.009811699390411377e-02
-1.386458873748779297e-01 -1.011647358536720276e-01 1.186217069625854492e-01 -1.804951205849647522e-02 -2.620922923088073730e-01 1.700717024505138397e-02 -1.443712785840034485e-02 -1.006965152919292450e-02 2.295403368771076202e-02 2.009046822786331177e-01 -6.351801007986068726e-02 -1.607328504323959351e-01 -4.540537297725677490e-02 1.325487494468688965e-01 1.775726526975631714e-01 -3.460736274719238281e-01 1.162535846233367920e-01 -8.270198851823806763e-02 2.192478030920028687e-01 -3.142687976360321045e-01 1.285391114652156830e-02 -1.080802679061889648e-01 -1.443574130535125732e-01 1.514590978622436523e-01 2.493623048067092896e-01 -4.699129983782768250e-02 -6.134693324565887451e-02 3.322162032127380371e-01 1.338636726140975952e-01 2.813246548175811768e-01 3.670008182525634766e-01 -1.098999008536338806e-01
1.949099008925259113e-03 2.301015853881835938e-01 1.332271546125411987e-01 -2.720699012279510498e-01 -3.612937331199645996e-01 -9.980057924985885620e-02 -2.820492088794708252e-01 -9.614499658346176147e-02 3.255264833569526672e-02 1.994843482971191406e-01 -8.432282507419586182e-02 4.714158363640308380e-03 2.145208418369293213e-01 -9.145767986774444580e-02 7.084430754184722900e-02 -2.844078242778778076e-01 2.071670144796371460e-01 -1.308892667293548584e-01 -1.540995687246322632e-01 4.027690738439559937e-02 -8.744911849498748779e-02 -2.853954769670963287e-02 -2.875838875770568848e-01 -3.079634159803390503e-02 8.839602768421173096e-02 2.105449587106704712e-01 -8.119365572929382324e-02 3.934120833873748779e-01 -9.978155046701431274e-02 4.133443348109722137e-03 1.071712374687194824e-01 1.587797552347183228e-01
2.304414808750152588e-01 3.807218000292778015e-02 -3.976313397288322449e-02 1.052768379449844360e-01 -1.790072470903396606e-01 3.777407407760620117e-01 -2.344924062490463257e-01 8.567932248115539551e-02 2.915364503860473633e-01 7.056158035993576050e-02 1.230287626385688782e-01 -3.183926641941070557e-01 1.061981916427612305e-02 8.060538768768310547e-02 3.106837859377264977e-03 -3.598737716674804688e-02 2.925375998020172119e-01 -2.163797467947006226e-01 1.983872987329959869e-02 -2.465957552194595337e-01 -4.747904464602470398e-02 1.675895974040031433e-02 1.544608026742935181e-01 -8.359687775373458862e-02 1.715058982372283936e-01 1.370840519666671753e-01 1.753287911415100098e-01 3.482170104980468750e-01 1.510841548442840576e-01 -1.391406520269811153e-03 4.691728204488754272e-02 1.706226766109466553e-01
-9.621705859899520874e-02 -1.855450570583343506e-01 3.498297631740570068e-01 -6.772449612617492676e-02 -2.034174054861068726e-01 7.122468948364257812e-02 -3.361546993255615234e-02 1.169822961091995239e-01 7.654698565602302551e-03 1.787488162517547607e-01 -2.319922484457492828e-02 -2.003225684165954590e-01 -1.814664453268051147e-01 -4.207774763926863670e-04 9.309411980211734772e-03 -2.920919954776763916e-01 -1.184839457273483276e-01 3.702069073915481567e-02 3.142064809799194336e-01 -8.291433751583099365e-02 1.599520593881607056e-01 -2.213729619979858398e-01 -8.854852057993412018e-04 8.270130306482315063e-02 1.734065115451812744e-01 7.523237913846969604e-02 -1.608857214450836182e-01 3.366649150848388672e-01 2.249841094017028809e-01 2.333334386348724365e-01 2.979701459407806396e-01 7.631225138902664185e-02
2.215598821640014648e-01 1.073164269328117371e-01 2.192890942096710205e-01 7.587605156004428864e-03 -1.332639008760452271e-01 1.626394093036651611e-01 -1.168259978294372559e-01 -2.382943332195281982e-01 -1.613210886716842651e-01 -3.457631543278694153e-02 7.401085644960403442e-02 -9.914193302392959595e-02 -1.875740885734558105e-01 -8.760571479797363281e-02 2.374804615974426270e-01 1.098357886075973511e-01 -1.390279829502105713e-01 -2.454071938991546631e-01 6.919236481189727783e-02 -1.827494353055953979e-01 4.821415245532989502e-02 1.859420835971832275e-01 -3.411971032619476318e-01 -1.488161534070968628e-01 2.748475670814514160e-01 1.433019340038299561e-01 -4.075772464275360107e-01 9.239648282527923584e-02 1.596771776676177979e-01 7.214013021439313889e-04 1.762435436248779297e-01 -4.762543737888336182e-02
1.637209020555019379e-02 1.309556216001510620e-01 1.323758065700531006e-01 -8.304200321435928345e-02 -2.144961059093475342e-01 -4.795656725764274597e-02 -1.416824609041213989e-01 -6.188287958502769470e-02 -1.469306200742721558e-01 2.388389706611633301e-01 1.859780400991439819e-01 4.120200872421264648e-03 8.057751506567001343e-02 -3.698290586471557617e-01 -9.581735730171203613e-02 -1.457904577255249023e-01 3.842442333698272705e-01 -2.372421920299530029e-01 -2.456266880035400391e-01 -2.024477869272232056e-01 -2.972959354519844055e-02 9.883134812116622925e-02 -1.993038058280944824e-01 1.166270598769187927e-01 1.212009340524673462e-01 -1.321951597929000854e-01 -2.424650937318801880e-01 3.169184625148773193e-01 -1.562820822000503540e-01 -2.260716818273067474e-02 1.080831140279769897e-01 -4.221761971712112427e-02
1.735101789236068726e-01 -1.438176035881042480e-01 9.598984569311141968e-02 -4.018908739089965820e-02 1.241997256875038147e-01 3.470759689807891846e-01 -1.733232885599136353e-01 8.074958622455596924e-02 1.294762790203094482e-01 3.518950045108795166e-01 1.036178469657897949e-01 -2.923622131347656250e-01 6.876792013645172119e-02 -1.135313659906387329e-01 -1.037700325250625610e-01 -1.227672472596168518e-01 3.520219326019287109e-01 6.487087160348892212e-02 -3.555576549842953682e-03 -4.034159332513809204e-02 8.626689761877059937e-02 -3.594375774264335632e-02 -1.394048985093832016e-02 6.423389166593551636e-02 -5.416984111070632935e-02 1.766730099916458130e-02 -3.524043783545494080e-02 4.145062863826751709e-01 7.537446171045303345e-02 -2.719242572784423828e-01 3.445635735988616943e-02 -2.927980720996856689e-01
2.947651222348213196e-02 -5.759047716856002808e-02 -2.709362469613552094e-02 -2.578506171703338623e-01 -2.313798367977142334e-01 4.303154349327087402e-02 -2.782776020467281342e-02 1.597521305084228516e-01 5.295287072658538818e-02 2.002001740038394928e-02 8.947916328907012939e-02 -3.143506473861634731e-04 -1.253777146339416504e-01 -2.142423987388610840e-01 2.338396757841110229e-01 7.037302106618881226e-02 2.044208496809005737e-01 -2.717163562774658203e-01 3.960251435637474060e-02 1.989445462822914124e-02 -5.001629516482353210e-02 1.590819656848907471e-01 -1.687743514776229858e-01 -2.880227267742156982e-01 1.525267511606216431e-01 1.845783889293670654e-01 -9.725838899612426758e-02 1.448575556278228760e-01 2.733518779277801514e-01 2.149603888392448425e-02 2.758664488792419434e-01 -4.674948155879974365e-01
2.915045022964477539e-01 -7.013018429279327393e-02 1.637091040611267090e-01 -8.164594322443008423e-02 -2.725630998611450195e-01 5.877000093460083008e-02 -1.278717070817947388e-01 -1.208667829632759094e-02 1.628897339105606079e-02 1.717638671398162842e-01 -8.243202418088912964e-02 2.305041253566741943e-02 -1.588063240051269531e-01 -1.114207580685615540e-01 -1.221394836902618408e-01 -1.927690766751766205e-02 6.902533024549484253e-02 -1.134427189826965332e-01 -1.089812293648719788e-01 -2.649085223674774170e-01 3.274822533130645752e-01 -2.019533365964889526e-01 -2.293666005134582520e-01 -1.151515468955039978e-01 2.334176003932952881e-01 4.176029860973358154e-01 -1.941025257110595703e-01 1.973488181829452515e-02 -8.252005279064178467e-02 2.561799287796020508e-01 1.955808103084564209e-01 -3.410843014717102051e-02
-1.803246587514877319e-01 -2.650595270097255707e-02 1.895336657762527466e-01 8.221095800399780273e-02 -1.146230995655059814e-01 -1.156464889645576477e-01 8.787714689970016479e-02 -1.307411640882492065e-01 4.574174061417579651e-02 1.957708150148391724e-01 1.683010011911392212e-01 1.046173721551895142e-01 9.603049606084823608e-03 -3.725081980228424072e-01 7.343179546296596527e-03 -1.844245940446853638e-01 5.309913307428359985e-02 -3.986514732241630554e-02 -1.061988919973373413e-01 2.223924845457077026e-01 1.185178384184837341e-01 8.331821858882904053e-02 -1.553920656442642212e-01 -8.284704387187957764e-02 4.731093943119049072e-01 3.810733032878488302e-04 -1.392796039581298828e-01 4.284918606281280518e-01 -1.425195634365081787e-01 2.343838065862655640e-01 -5.398257169872522354e-03 -3.006042540073394775e-02
-1.108383536338806152e-01 7.898228615522384644e-02 9.280295670032501221e-02 1.079632621258497238e-02 1.499833166599273682e-01 -1.373294275254011154e-02 2.932081557810306549e-02 3.956408472731709480e-04 -4.601231217384338379e-02 2.836689054965972900e-01 2.271828502416610718e-01 -7.127510011196136475e-02 1.214525252580642700e-01 -9.343621134757995605e-02 3.003762066364288330e-01 -1.290957033634185791e-01 2.478420585393905640e-01 -2.467211484909057617e-01 -4.119110107421875000e-02 -1.040511876344680786e-01 -9.806923568248748779e-03 6.472632288932800293e-02 1.804948896169662476e-01 -5.957143008708953857e-02 3.861642479896545410e-01 3.081630170345306396e-01 -2.318692803382873535e-01 4.307195842266082764e-01 -1.551940757781267166e-02 -2.772178873419761658e-02 -2.124360576272010803e-02 -1.396075338125228882e-01
1.375818401575088501e-01 6.494437903165817261e-02 1.714633405208587646e-01 9.850947558879852295e-02 -2.968387901782989502e-01 2.398325800895690918e-01 1.005050092935562134e-01 1.089215055108070374e-01 1.607638150453567505e-01 2.050253376364707947e-02 3.513383567333221436e-01 -5.088782906532287598e-01 -1.071424037218093872e-02 -1.299035102128982544e-01 2.055585831403732300e-01 -6.643800064921379089e-03 8.898551762104034424e-02 -1.261960268020629883e-01 1.767057925462722778e-01 4.781033471226692200e-02 -5.915416777133941650e-02 -4.884928837418556213e-02 -1.334267556667327881e-01 -4.344604536890983582e-02 -2.543914690613746643e-02 6.770271807909011841e-02 1.224830076098442078e-01 3.671952188014984131e-01 -4.637309163808822632e-02 1.953762471675872803e-01 -2.786256931722164154e-02 1.520134955644607544e-01
1.027625426650047302e-01 1.683230400085449219e-01 2.392385341227054596e-02 -1.342720091342926025e-01 -7.922719419002532959e-02 2.609439790248870850e-01 1.778833121061325073e-01 1.877523511648178101e-01 1.284170448780059814e-01 1.017108559608459473e-01 3.197733759880065918e-01 1.106942594051361084e-01 2.622268348932266235e-02 -8.270961046218872070e-02 -3.816336393356323242e-02 9.527674317359924316e-02 3.057103790342807770e-02 -3.850163817405700684e-01 -3.065125942230224609e-01 -6.221311166882514954e-02 3.525769338011741638e-02 2.242740839719772339e-01 -1.921265125274658203e-01 -8.784937858581542969e-02 1.961646080017089844e-01 3.318595886230468750e-01 -1.238297671079635620e-01 1.679180413484573364e-01 2.852853834629058838e-01 1.181399673223495483e-01 3.771024569869041443e-02 -9.881137311458587646e-02
-3.066584840416908264e-02 3.072696179151535034e-02 1.456386893987655640e-01 -4.320255294442176819e-02 -3.986952081322669983e-02 -1.641635894775390625e-01 -1.930771768093109131e-01 -1.557260751724243164e-01 -3.546718880534172058e-02 2.182543426752090454e-01 2.310014814138412476e-01 2.544900169596076012e-03 -2.489442229270935059e-01 -2.482308149337768555e-01 -7.903084158897399902e-02 -2.159867882728576660e-01 2.707509100437164307e-01 -1.620816290378570557e-01 -3.086026906967163086e-01 -8.141769468784332275e-02 1.446184813976287842e-01 4.073745384812355042e-02 -1.664850562810897827e-01 5.360061302781105042e-02 1.999796777963638306e-01 5.130360834300518036e-03 -2.781746983528137207e-01 3.897031843662261963e-01 -1.797126084566116333e-01 2.062773853540420532e-01 8.659036457538604736e-02 -1.649738638661801815e-03
1.381577700376510620e-01 1.141738742589950562e-01 -7.081256061792373657e-02 -1.653081327676773071e-01 -1.395032852888107300e-01 -1.065111905336380005e-01 -2.807699330151081085e-02 -9.267222136259078979e-02 -2.805890142917633057e-01 3.798674941062927246e-01 2.981929183006286621e-01 -1.711881160736083984e-01 -9.530804306268692017e-02 -8.426462113857269287e-02 1.267247051000595093e-01 -9.388379752635955811e-02 2.538480758666992188e-01 -1.797196567058563232e-01 -7.105613499879837036e-02 -1.164212729781866074e-02 6.664533913135528564e-02 2.921399772167205811e-01 1.497631706297397614e-02 -1.078009903430938721e-01 2.068021297454833984e-01 1.153430193662643433e-01 -3.158169686794281006e-01 3.371417820453643799e-01 8.457078039646148682e-02 2.038277499377727509e-02 1.731165051460266113e-01 -4.973458871245384216e-02
-2.334102988243103027e-01 6.354650855064392090e-02 2.390137612819671631e-01 -4.404538869857788086e-02 -2.460664361715316772e-01 1.753972023725509644e-01 -3.175895810127258301e-01 2.091795653104782104e-01 1.270807534456253052e-02 -9.117674082517623901e-02 6.917825341224670410e-02 -1.311566531658172607e-01 1.040324717760086060e-01 -4.018781781196594238e-01 1.582379788160324097e-01 -1.089135929942131042e-01 4.373838007450103760e-02 9.662099182605743408e-02 -1.461859047412872314e-01 -1.624937634915113449e-03 1.997606605291366577e-01 -1.376704424619674683e-01 -2.184504568576812744e-01 -2.736702263355255127e-01 4.056122899055480957e-02 -8.532318472862243652e-02 -1.787043735384941101e-02 2.604597508907318115e-01 -2.511341571807861328e-01 1.743792556226253510e-02 4.319802299141883850e-02 -2.244363427162170410e-01
1.937441080808639526e-01 -4.033795092254877090e-03 5.877345800399780273e-02 1.475315839052200317e-01 -1.476796716451644897e-01 3.445748388767242432e-01 -9.609767794609069824e-02 -1.121415570378303528e-01 1.054660528898239136e-01 1.498134136199951172e-01 6.275036931037902832e-02 -1.650401800870895386e-01 -1.901027709245681763e-01 -2.167756855487823486e-01 -2.427094131708145142e-01 -2.287327647209167480e-01 3.481219708919525146e-02 -6.712891161441802979e-02 2.413144856691360474e-01 -9.500431269407272339e-02 1.996969617903232574e-02 2.454825043678283691e-01 -1.794604212045669556e-01 2.613704465329647064e-02 -4.294715821743011475e-03 2.589473128318786621e-02 -1.689891070127487183e-01 5.054982900619506836e-01 1.307186577469110489e-02 1.799590736627578735e-01 -1.777197122573852539e-01 1.826856099069118500e-02
1.978195086121559143e-02 6.886290013790130615e-02 3.770000338554382324e-01 -5.152832269668579102e-01 -2.177426069974899292e-01 6.456443667411804199e-02 -2.116985619068145752e-01 1.955531165003776550e-02 6.106127519160509109e-03 2.165345996618270874e-01 8.044062182307243347e-03 -1.360714137554168701e-01 -3.192624822258949280e-02 -8.766300976276397705e-02 3.184721991419792175e-02 -8.693294599652290344e-03 -2.607490122318267822e-01 -5.213898047804832458e-02 6.620971858501434326e-02 2.532087266445159912e-02 -4.462348669767379761e-02 -2.236628383398056030e-01 1.816506311297416687e-02 -1.578762680292129517e-01 1.116038113832473755e-01 -1.145984530448913574e-01 -2.356282249093055725e-02 2.057877182960510254e-01 2.263538725674152374e-02 3.917482495307922363e-01 1.682764887809753418e-01 -1.065384298563003540e-01
-6.617431342601776123e-02 -1.970157213509082794e-02 2.252996563911437988e-01 1.345236450433731079e-01 -3.042953275144100189e-02 1.852758079767227173e-01 -5.425899475812911987e-02 -8.224188350141048431e-03 -2.273458987474441528e-02 2.483612149953842163e-01 1.626472473144531250e-01 1.881892979145050049e-01 -1.033931877464056015e-02 -2.835478782653808594e-01 1.654476374387741089e-01 -8.649783581495285034e-02 2.586615681648254395e-01 -2.536248862743377686e-01 -2.691639401018619537e-02 -1.015828847885131836e-01 3.651478514075279236e-02 -5.567232891917228699e-02 3.334974944591522217e-01 -2.077320665121078491e-01 2.169556021690368652e-01 -3.046089410781860352e-02 6.851384043693542480e-02 4.364020526409149170e-01 9.394506365060806274e-02 8.646040409803390503e-02 2.960271835327148438e-01 2.298260666429996490e-02
-1.470178067684173584e-01 4.139019921422004700e-02 8.626712113618850708e-02 1.582532972097396851e-01 -1.485689133405685425e-01 2.333857715129852295e-01 -1.048673987388610840e-01 3.681862354278564453e-02 6.270390003919601440e-03 3.359000980854034424e-01 9.217618405818939209e-02 3.556344658136367798e-02 -2.069082260131835938e-01 -1.668591946363449097e-01 6.409361213445663452e-02 6.758203357458114624e-02 1.162236481904983521e-01 -3.800834417343139648e-01 4.921405017375946045e-02 -8.137544989585876465e-02 1.542076375335454941e-02 -2.193645089864730835e-01 2.552180290222167969e-01 -8.929067850112915039e-02 3.404194712638854980e-01 1.296248883008956909e-01 2.239257842302322388e-01 3.826478123664855957e-01 -1.161889731884002686e-02 5.938608571887016296e-02 1.542207300662994385e-01 9.030822664499282837e-02
-2.690008655190467834e-02 -1.457728259265422821e-02 2.676534950733184814e-01 -1.539404690265655518e-01 -3.266179263591766357e-01 6.436945497989654541e-02 2.124488055706024170e-01 -1.240785121917724609e-01 5.389287695288658142e-02 -2.392145805060863495e-02 -2.515921890735626221e-01 -2.719049453735351562e-01 7.127658277750015259e-02 1.284954994916915894e-01 -1.965655684471130371e-01 -6.543332338333129883e-02 2.193138562142848969e-02 -2.844461798667907715e-01 3.729259129613637924e-03 -5.761135369539260864e-03 3.025956749916076660e-01 1.008540466427803040e-01 -1.418657451868057251e-01 -8.873889595270156860e-02 1.019315719604492188e-01 -3.755158185958862305e-02 -2.083760946989059448e-01 3.804901838302612305e-01 -7.714726030826568604e-02 1.478331536054611206e-01 2.594659626483917236e-01 -1.444302499294281006e-01
1.894034072756767273e-02 2.041928619146347046e-01 -1.156487464904785156e-01 4.259856045246124268e-02 1.494016200304031372e-01 5.952963605523109436e-02 -9.292419999837875366e-02 4.534938558936119080e-02 1.713573634624481201e-01 3.093015253543853760e-01 2.028549462556838989e-01 -2.470271289348602295e-01 4.430462047457695007e-02 -6.810416234657168388e-04 1.113624200224876404e-01 2.410338073968887329e-02 3.212216868996620178e-02 -2.291026264429092407e-01 4.651207849383354187e-02 -3.088543713092803955e-01 4.594016820192337036e-02 3.010261356830596924e-01 1.300136595964431763e-01 -9.727060049772262573e-02 3.716755509376525879e-01 1.302780508995056152e-01 -3.353275358676910400e-01 3.089112341403961182e-01 1.189268305897712708e-01 -6.199889257550239563e-02 1.134027019143104553e-01 -7.220920175313949585e-03
-1.212632432579994202e-01 -1.338321453658863902e-04 -2.306887805461883545e-01 -1.991087198257446289e-02 5.658850073814392090e-02 9.472097456455230713e-02 -2.647792994976043701e-01 -3.916707262396812439e-02 1.102433949708938599e-01 7.525435835123062134e-02 6.838734447956085205e-02 -5.178737919777631760e-03 -1.157829314470291138e-01 -3.548171818256378174e-01 -4.583710432052612305e-02 1.025968044996261597e-01 2.157539362087845802e-03 -1.827226718887686729e-03 2.152971327304840088e-01 -8.656501770019531250e-02 5.123315006494522095e-02 4.604209680110216141e-03 6.489754468202590942e-02 -1.380299776792526245e-01 -6.616646051406860352e-02 2.137162089347839355e-01 -8.125480264425277710e-02 7.077237963676452637e-01 -5.263255536556243896e-02 -8.226057142019271851e-02 1.572246253490447998e-01 4.321638494729995728e-02
-1.546906232833862305e-01 -4.157537594437599182e-02 5.835640244185924530e-03 -9.296067291870713234e-04 -1.618230901658535004e-02 2.916594147682189941e-01 -2.368591427803039551e-01 1.336526125669479370e-01 1.721818298101425171e-01 2.071978338062763214e-02 3.239918947219848633e-01 -1.632962673902511597e-01 -8.261568099260330200e-02 -2.331423908472061157e-01 2.650264799594879150e-01 -9.833285957574844360e-02 -1.146735176444053650e-01 -5.484120175242424011e-02 2.387333065271377563e-01 -1.668782532215118408e-01 1.866414397954940796e-01 -2.460552901029586792e-01 -1.270295977592468262e-01 -3.295322358608245850e-01 -1.977564692497253418e-01 1.236779540777206421e-01 -2.162848114967346191e-01 2.201456427574157715e-01 -5.983702093362808228e-02 5.444730818271636963e-02 1.782192140817642212e-01 -5.615660175681114197e-02
8.782859146595001221e-02 -3.554801689460873604e-03 2.669886648654937744e-01 -2.357177287340164185e-01 -1.187806203961372375e-01 8.629827201366424561e-02 -4.714745879173278809e-01 -7.628463208675384521e-02 5.498126149177551270e-02 1.509171426296234131e-01 1.529069710522890091e-02 -3.171972930431365967e-02 1.483344137668609619e-01 -1.459513604640960693e-01 9.521310217678546906e-03 -7.722784578800201416e-02 1.491616070270538330e-01 -1.238634884357452393e-01 7.448966801166534424e-02 6.795838009566068649e-03 -1.887818574905395508e-01 2.330560088157653809e-01 -1.272104531526565552e-01 3.728405758738517761e-02 3.157839775085449219e-01 6.684595346450805664e-02 -4.332217276096343994e-01 2.451131343841552734e-01 9.850688278675079346e-02 4.623369500041007996e-02 -8.266386389732360840e-02 -1.342712044715881348e-01
-3.106133267283439636e-02 2.040691487491130829e-02 3.639286756515502930e-02 -7.916662842035293579e-02 -1.636442840099334717e-01 3.110831379890441895e-01 -5.876622349023818970e-02 -6.827949732542037964e-02 -2.553605735301971436e-01 1.384024620056152344e-01 3.234627842903137207e-01 -8.612801879644393921e-02 -1.395482867956161499e-01 -2.614025175571441650e-01 -2.272012643516063690e-02 -2.016579508781433105e-01 2.232609540224075317e-01 -3.076037019491195679e-02 -1.460731122642755508e-02 3.557503223419189453e-02 2.976143360137939453e-01 2.127038091421127319e-01 1.431225389242172241e-01 -2.281543314456939697e-01 3.814177513122558594e-01 -1.476928591728210449e-01 -1.208314076066017151e-01 1.781166195869445801e-01 -1.905208975076675415e-01 1.530157029628753662e-01 1.986329443752765656e-02 4.012894257903099060e-02
2.999717891216278076e-01 -5.953601002693176270e-02 2.872252464294433594e-01 -8.631418645381927490e-02 1.086731068789958954e-02 1.104741469025611877e-01 -1.848716661334037781e-02 1.725771650671958923e-02 -1.839142106473445892e-02 2.793974578380584717e-01 1.751001626253128052e-01 -9.717342257499694824e-02 2.903792820870876312e-02 1.238428726792335510e-01 8.932766318321228027e-02 -3.191870748996734619e-01 -1.913583278656005859e-01 6.380990147590637207e-02 1.593790352344512939e-01 -8.158136904239654541e-02 1.427991986274719238e-01 4.163065254688262939e-01 3.698386251926422119e-02 -1.721046119928359985e-01 9.504451602697372437e-02 5.192741751670837402e-02 -1.319106370210647583e-01 2.620597183704376221e-01 5.502213165163993835e-02 -1.518849432468414307e-01 3.448038697242736816e-01 1.370705068111419678e-01
-2.688728645443916321e-02 6.212389469146728516e-02 1.971468180418014526e-01 -1.733516752719879150e-01 -1.020782627165317535e-02 3.897034227848052979e-01 9.120044857263565063e-02 1.156769990921020508e-01 -3.511672839522361755e-03 8.736864477396011353e-02 5.368246138095855713e-02 -2.690284848213195801e-01 -4.063853025436401367e-01 -7.987774908542633057e-02 7.242939621210098267e-02 2.639048546552658081e-02 2.346731871366500854e-01 -8.481021970510482788e-02 -4.124112427234649658e-01 1.556080766022205353e-02 1.369222253561019897e-01 5.165220797061920166e-02 -3.566371044144034386e-03 1.758482679724693298e-02 1.369881778955459595e-01 1.241148114204406738e-01 -1.482767760753631592e-01 2.180323302745819092e-01 1.976615637540817261e-01 9.262336790561676025e-02 1.939070075750350952e-01 -2.217709124088287354e-01
2.336171120405197144e-01 -6.401221454143524170e-02 1.187551692128181458e-01 5.414535477757453918e-02 -2.900483906269073486e-01 3.204559981822967529e-01 -9.141870588064193726e-02 -1.162362694740295410e-01 -7.078423351049423218e-02 2.254054695367813110e-02 7.868088036775588989e-02 -9.017855674028396606e-02 -2.130206525325775146e-01 -5.900206044316291809e-02 5.993885919451713562e-02 -3.484700918197631836e-01 -1.341785769909620285e-02 -2.464675158262252808e-01 3.027767241001129150e-01 -2.274261116981506348e-01 -1.955513656139373779e-01 2.479692697525024414e-01 7.717494387179613113e-03 -1.606687754392623901e-01 -1.381709575653076172e-01 7.925698906183242798e-02 -4.961827769875526428e-02 3.747961819171905518e-01 -5.845031514763832092e-02 7.243266794830560684e-03 -6.007100641727447510e-02 1.287173181772232056e-01
-2.690889239311218262e-01 1.747206598520278931e-01 4.617558047175407410e-02 4.823167622089385986e-02 -1.677047312259674072e-01 1.727933436632156372e-01 -6.898110359907150269e-02 2.497558593750000000e-01 5.217492952942848206e-02 4.034765437245368958e-02 1.370381861925125122e-01 -2.920197248458862305e-01 5.441743880510330200e-03 1.114905476570129395e-01 4.174059722572565079e-03 -8.290919661521911621e-02 3.713797330856323242e-01 -2.893140316009521484e-01 1.207339763641357422e-01 -1.419260948896408081e-01 1.678208857774734497e-01 1.039756238460540771e-01 -1.280709076672792435e-02 -1.649052053689956665e-01 2.759021520614624023e-01 1.385093480348587036e-02 5.243572406470775604e-03 3.550481498241424561e-01 2.986239641904830933e-02 -2.709634136408567429e-03 1.982551366090774536e-01 -2.728512585163116455e-01
2.110399901866912842e-01 2.728285640478134155e-02 1.045187264680862427e-01 -1.807933449745178223e-01 -2.706907689571380615e-01 2.586182951927185059e-01 3.374699130654335022e-02 -5.072382744401693344e-03 3.477321565151214600e-02 1.874993294477462769e-01 4.461642727255821228e-02 -2.006840258836746216e-01 -2.851053774356842041e-01 -2.078450620174407959e-01 1.146512031555175781e-01 -2.268198505043983459e-02 3.622510433197021484e-01 -6.902291625738143921e-02 -2.930142283439636230e-01 3.803440555930137634e-02 1.535251084715127945e-02 -7.036428153514862061e-02 -1.642037779092788696e-01 -1.314433515071868896e-01 2.779114842414855957e-01 -9.723104536533355713e-03 -1.747260391712188721e-01 1.491525918245315552e-01 2.717420756816864014e-01 -2.244962844997644424e-03 2.163169384002685547e-01 -1.718842834234237671e-01
-4.172503575682640076e-02 -2.883933112025260925e-02 -5.422730371356010437e-02 -1.268511861562728882e-01 -8.076140284538269043e-02 2.019411623477935791e-01 1.337617635726928711e-01 2.284819632768630981e-01 3.599972128868103027e-01 -8.743111044168472290e-03 1.276210993528366089e-01 -2.028492391109466553e-01 -1.697432994842529297e-01 -3.562404587864875793e-02 1.501300483942031860e-01 -3.743242844939231873e-02 2.081901729106903076e-01 -1.347651928663253784e-01 -2.974539995193481445e-01 -9.334452450275421143e-02 6.536450237035751343e-02 3.100331723690032959e-01 -2.119891196489334106e-01 -3.776780143380165100e-02 -3.602054342627525330e-02 2.418964803218841553e-01 1.628339588642120361e-01 2.480772584676742554e-01 1.904200464487075806e-01 2.767641842365264893e-01 2.193958908319473267e-01 -7.448443025350570679e-02
-9.685944020748138428e-02 -2.661379054188728333e-03 2.733565270900726318e-01 -3.409773409366607666e-01 -1.810660809278488159e-01 9.194421023130416870e-02 -3.559031188488006592e-01 6.631405651569366455e-02 1.609949208796024323e-02 -1.106276735663414001e-01 -3.378251567482948303e-02 -1.709014326333999634e-01 -6.264253705739974976e-02 -3.259448707103729248e-02 -4.151895642280578613e-02 2.804641127586364746e-01 1.048879250884056091e-01 -1.760323494672775269e-01 2.066556215286254883e-01 2.174032926559448242e-01 2.198135852813720703e-01 1.213419213891029358e-01 -3.361225873231887817e-02 -3.052434511482715607e-02 1.999704092741012573e-01 1.157828047871589661e-01 -1.684900820255279541e-01 2.699340879917144775e-01 8.516406640410423279e-03 -1.016987953335046768e-03 9.587997943162918091e-02 -3.716520369052886963e-01
1.799179911613464355e-01 1.506990343332290649e-01 2.169732190668582916e-02 -7.625147700309753418e-02 -1.264883875846862793e-01 4.543006420135498047e-01 -3.251332044601440430e-02 -1.860707707237452269e-04 -2.958967536687850952e-02 -2.287349104881286621e-02 4.149248301982879639e-01 -1.255658268928527832e-01 1.275932192802429199e-01 -1.670357435941696167e-01 1.777207255363464355e-01 -1.765352189540863037e-01 1.876147240400314331e-01 -2.006428688764572144e-01 -1.280034929513931274e-01 7.502833008766174316e-02 -3.649619519710540771e-01 1.297602057456970215e-01 5.661154631525278091e-03 -4.974494874477386475e-02 1.745544821023941040e-01 2.290356755256652832e-01 1.166692227125167847e-01 2.420195639133453369e-01 -6.646369118243455887e-03 -1.278007775545120239e-02 -3.130478039383888245e-02 1.123321279883384705e-01
5.617994070053100586e-02 1.289464533329010010e-01 7.864223420619964600e-02 -2.055026888847351074e-01 -1.281514763832092285e-01 1.248703896999359131e-01 -2.570578455924987793e-01 -2.124822139739990234e-02 -5.338163673877716064e-02 3.918042406439781189e-02 8.591914176940917969e-02 6.978334486484527588e-02 5.923822149634361267e-02 -2.543868720531463623e-01 3.564351797103881836e-02 -2.819222211837768555e-01 2.193089127540588379e-01 -9.665769338607788086e-02 -3.757320344448089600e-02 2.714974805712699890e-02 9.490955621004104614e-02 4.965667724609375000e-01 -1.016345098614692688e-01 -1.070877388119697571e-01 1.685384958982467651e-01 2.331794947385787964e-01 -1.614452302455902100e-01 3.012943565845489502e-01 -2.208822965621948242e-01 1.081421878188848495e-02 2.601635456085205078e-01 1.202610507607460022e-01
-9.290480613708496094e-02 -7.973860017955303192e-03 2.999879717826843262e-01 -1.883747428655624390e-01 -1.156502142548561096e-01 1.230121925473213196e-01 -1.290956139564514160e-01 1.302181091159582138e-02 2.349620461463928223e-01 9.446176141500473022e-02 2.931020222604274750e-02 1.734439134597778320e-01 -1.144360825419425964e-01 -4.366086423397064209e-01 1.919320225715637207e-01 6.729029119014739990e-02 -7.516645640134811401e-02 1.632780879735946655e-01 4.586693271994590759e-02 6.384822726249694824e-02 -1.586633175611495972e-02 -1.380798593163490295e-02 -1.913208812475204468e-01 -2.816873788833618164e-01 2.956657111644744873e-01 -1.661529541015625000e-01 -6.702221184968948364e-02 2.652832865715026855e-01 -2.362196892499923706e-01 5.872744694352149963e-02 2.892133221030235291e-02 -2.747054100036621094e-01
-1.366570889949798584e-01 -5.172255635261535645e-02 2.471447587013244629e-01 -4.753138497471809387e-02 -3.813612833619117737e-02 5.169156938791275024e-02 -1.024037450551986694e-01 5.978724732995033264e-02 2.452889531850814819e-01 1.877295821905136108e-01 3.033085763454437256e-01 -7.498549669981002808e-02 -2.045574635267257690e-01 3.256515040993690491e-02 1.081129088997840881e-01 -1.292909588664770126e-02 4.661349952220916748e-02 -1.270903050899505615e-01 2.430402636528015137e-01 -7.816570252180099487e-02 -5.443502590060234070e-02 -7.160151749849319458e-02 -3.069543465971946716e-02 -1.404108852148056030e-01 3.260777518153190613e-02 9.795438498258590698e-02 -2.195085585117340088e-01 4.447613954544067383e-01 7.716823834925889969e-03 -1.574187129735946655e-01 5.302828550338745117e-02 -5.027691125869750977e-01
2.187718451023101807e-02 1.861266558989882469e-03 8.706685900688171387e-02 4.612899944186210632e-02 9.800751507282257080e-02 1.088180243968963623e-01 -3.230443298816680908e-01 -1.705063730478286743e-01 -1.250592023134231567e-01 1.846935451030731201e-01 7.417893409729003906e-02 -1.068823710083961487e-01 -1.084561347961425781e-01 -1.676364839076995850e-01 2.513211965560913086e-01 2.395753711462020874e-01 1.855049133300781250e-01 -1.657722145318984985e-01 -1.610554754734039307e-01 -2.696897983551025391e-01 -4.767170175909996033e-03 2.642446160316467285e-01 -2.497051209211349487e-01 8.093420416116714478e-02 2.291949987411499023e-01 1.242805570363998413e-01 -2.348002940416336060e-01 3.359859287738800049e-01 8.264266699552536011e-02 1.154813766479492188e-01 1.782328635454177856e-01 -1.434920132160186768e-01
-9.017191082239151001e-02 -2.524408884346485138e-02 -3.113570250570774078e-02 1.277131307870149612e-02 -2.034602910280227661e-01 1.149060800671577454e-01 -1.046205610036849976e-01 1.352865993976593018e-01 2.624745666980743408e-01 2.869661897420883179e-02 3.828116059303283691e-01 -3.191101551055908203e-01 1.403881050646305084e-02 -2.437425404787063599e-02 2.646378055214881897e-02 -3.412714004516601562e-01 2.856725454330444336e-01 -2.587554156780242920e-01 2.122392505407333374e-02 3.450006991624832153e-02 2.563312649726867676e-01 5.086712539196014404e-03 1.120399311184883118e-01 -2.480527013540267944e-02 1.042243689298629761e-01 4.051670804619789124e-02 4.212099313735961914e-02 3.769546747207641602e-01 2.185567021369934082e-01 1.142921373248100281e-01 1.424155831336975098e-01 6.010789051651954651e-02
-2.269596606492996216e-01 -1.667208522558212280e-01 1.763944625854492188e-01 -5.584923923015594482e-02 -1.887327581644058228e-01 -6.126983836293220520e-02 -2.238785475492477417e-01 -1.359841823577880859e-01 3.528663888573646545e-02 1.409735381603240967e-01 6.508987396955490112e-02 1.398147940635681152e-01 -7.857406884431838989e-02 -2.130212485790252686e-01 -6.267197430133819580e-02 -2.724958024919033051e-02 1.113498881459236145e-01 -1.651747673749923706e-01 1.694055050611495972e-01 -4.356240853667259216e-02 -9.656513482332229614e-02 1.365694999694824219e-01 -2.760788500308990479e-01 -2.365313768386840820e-01 -3.753387928009033203e-02 3.873836621642112732e-02 -1.882705986499786377e-01 3.826121985912322998e-01 -2.029773294925689697e-01 -8.019561320543289185e-02 3.230177462100982666e-01 -3.319742083549499512e-01
1.919268369674682617e-01 1.878512650728225708e-01 5.752725154161453247e-02 1.070892363786697388e-01 -3.072627782821655273e-01 3.038118779659271240e-01 -3.530764579772949219e-02 1.551864892244338989e-01 1.905423849821090698e-01 6.399695575237274170e-02 -2.463308274745941162e-01 -1.067335531115531921e-01 -5.495410785079002380e-02 -4.096472263336181641e-01 -3.434616923332214355e-01 1.025647483766078949e-02 1.136200204491615295e-01 9.212481230497360229e-02 -1.317864209413528442e-01 -6.752160191535949707e-02 1.483390331268310547e-01 7.505038380622863770e-02 -2.873424626886844635e-02 -1.455214023590087891e-01 2.901322953402996063e-02 -5.770589783787727356e-02 -1.353981941938400269e-01 3.643367588520050049e-01 -3.158566541969776154e-03 -1.727847605943679810e-01 9.201861917972564697e-02 -1.146389096975326538e-01
1.270882338285446167e-01 -1.410656720399856567e-01 2.822647690773010254e-01 -1.622021496295928955e-01 -1.315413266420364380e-01 5.932970345020294189e-02 -7.203789800405502319e-02 -1.532357782125473022e-01 7.390050590038299561e-02 1.104968488216400146e-01 -6.905694305896759033e-02 -1.479376405477523804e-01 2.317128777503967285e-01 -9.765232354402542114e-02 -1.165448278188705444e-01 1.019612550735473633e-01 1.768850348889827728e-02 -6.783647090196609497e-02 6.776279211044311523e-02 -2.963081598281860352e-01 3.538042008876800537e-01 -8.004815876483917236e-02 -3.230692446231842041e-01 1.726273894309997559e-01 1.844012290239334106e-01 9.103632718324661255e-02 -2.851493060588836670e-01 2.817545533180236816e-01 -1.050622761249542236e-01 2.405312210321426392e-01 1.732240468263626099e-01 1.095001921057701111e-01
-8.485119044780731201e-02 1.814576685428619385e-01 2.508655562996864319e-02 -9.115868806838989258e-02 -6.329014897346496582e-02 2.814621925354003906e-01 -3.047547303140163422e-02 2.771437354385852814e-02 2.671315073966979980e-01 -6.356203556060791016e-02 1.286598443984985352e-01 -3.872807919979095459e-01 2.842673659324645996e-02 -7.381274551153182983e-02 1.987697184085845947e-01 -5.310100689530372620e-02 4.027238488197326660e-02 -1.217838600277900696e-01 2.512612044811248779e-01 -2.387200482189655304e-02 -1.311264783143997192e-01 2.900105118751525879e-01 5.462514236569404602e-03 -1.484198719263076782e-01 1.385407298803329468e-01 1.072257906198501587e-01 -4.780182614922523499e-02 3.752288818359375000e-01 8.875316381454467773e-02 -2.271297127008438110e-01 3.536653816699981689e-01 1.168562173843383789e-01
-6.432831287384033203e-02 1.794918328523635864e-01 -5.029874294996261597e-02 -2.297357171773910522e-01 1.599816232919692993e-01 1.466945260763168335e-01 -5.510975047945976257e-02 -4.433323070406913757e-02 -1.603930443525314331e-01 1.381703466176986694e-01 4.836966469883918762e-02 -2.810467183589935303e-01 6.819988042116165161e-02 -2.503850162029266357e-01 1.324168443679809570e-01 8.187445253133773804e-02 1.102969609200954437e-02 -2.048505842685699463e-01 -3.100388869643211365e-02 -1.740301251411437988e-01 8.021154999732971191e-02 -1.004107445478439331e-01 -2.791726291179656982e-01 -1.915896385908126831e-01 4.025233089923858643e-01 1.852488070726394653e-01 -2.408654987812042236e-01 1.939775347709655762e-01 -7.648702710866928101e-02 3.379991352558135986e-01 9.532845020294189453e-02 1.132894456386566162e-01
1.230282187461853027e-01 -2.426245063543319702e-02 -2.491305954754352570e-02 -1.240341961383819580e-01 -1.609879285097122192e-01 4.050194323062896729e-01 -1.275869011878967285e-01 -1.743776798248291016e-01 9.755095094442367554e-02 6.807842850685119629e-02 1.252270340919494629e-01 -1.699150353670120239e-01 -2.269575446844100952e-01 -1.729298532009124756e-01 8.760160207748413086e-02 -1.561061143875122070e-01 -8.078277111053466797e-02 -1.693520098924636841e-01 2.161496132612228394e-01 -3.364200592041015625e-01 -8.257734030485153198e-02 1.238528788089752197e-01 3.961252048611640930e-02 -1.229979097843170166e-01 -1.160007491707801819e-01 -1.933898031711578369e-02 -2.277458459138870239e-01 3.798430860042572021e-01 4.925879463553428650e-02 4.249329119920730591e-02 -7.507545500993728638e-02 3.250481486320495605e-01
2.787653729319572449e-02 -2.735523320734500885e-02 -3.286827122792601585e-03 4.204486683011054993e-02 -1.613953262567520142e-01 4.373718798160552979e-02 -7.995750755071640015e-02 -3.443257138133049011e-02 3.419124335050582886e-02 4.909659028053283691e-01 2.033411413431167603e-01 -7.879170030355453491e-02 -8.321630209684371948e-02 -2.076983451843261719e-01 1.685789376497268677e-01 -2.471091747283935547e-01 4.395256340503692627e-01 -9.712657332420349121e-02 -9.483729302883148193e-02 5.492101609706878662e-02 -2.123929113149642944e-01 6.421247869729995728e-02 3.658385574817657471e-02 -3.306301534175872803e-01 1.309629976749420166e-01 1.069668531417846680e-01 -5.418875068426132202e-02 2.691037356853485107e-01 1.134335100650787354e-01 -1.136197596788406372e-01 1.574406325817108154e-01 5.302863195538520813e-02
2.288023978471755981e-01 8.905522525310516357e-02 4.862696304917335510e-02 2.927536331117153168e-02 -7.461570203304290771e-02 3.574855625629425049e-01 -1.737747341394424438e-01 1.871474459767341614e-02 8.846618980169296265e-02 1.110908091068267822e-01 -6.519989669322967529e-02 -2.672194838523864746e-01 -4.664333537220954895e-02 -2.923350930213928223e-01 -2.169076204299926758e-01 -2.714908719062805176e-01 1.665971726179122925e-01 -1.429341286420822144e-01 1.249016970396041870e-01 -7.573371380567550659e-02 1.528632044792175293e-01 2.080669403076171875e-01 -3.650264441967010498e-01 -6.965182721614837646e-02 1.785360462963581085e-02 -4.449796304106712341e-02 8.786594867706298828e-02 3.805161714553833008e-01 1.692029088735580444e-02 6.144347600638866425e-03 -1.744805574417114258e-01 9.227479994297027588e-02
-6.052474305033683777e-02 3.158448040485382080e-01 8.520945906639099121e-02 -5.148522555828094482e-02 -2.211071550846099854e-03 2.560587786138057709e-02 -2.321628630161285400e-01 2.116981893777847290e-01 -1.459502726793289185e-01 -9.897036850452423096e-02 1.059682816267013550e-01 -1.844211667776107788e-01 -1.824016273021697998e-01 -2.614862918853759766e-01 1.532492637634277344e-01 -2.904509603977203369e-01 -3.128145635128021240e-02 -1.389316469430923462e-01 2.971015311777591705e-02 5.475043877959251404e-02 -4.736118763685226440e-02 1.469880938529968262e-01 6.488497555255889893e-02 -3.834970295429229736e-01 2.367016375064849854e-01 1.316948235034942627e-01 -6.060530617833137512e-02 3.543983101844787598e-01 -1.458210200071334839e-01 4.944418370723724365e-02 2.098754942417144775e-01 1.782519519329071045e-01
-4.980413988232612610e-02 -8.052274584770202637e-02 -5.753751471638679504e-02 -1.921291351318359375e-01 -4.651322364807128906e-01 2.593073248863220215e-01 8.503071963787078857e-02 1.617740988731384277e-01 3.408691585063934326e-01 4.193891957402229309e-02 3.125987946987152100e-01 -2.869563996791839600e-01 5.702745635062456131e-03 -1.893633753061294556e-01 2.416735701262950897e-02 1.408402994275093079e-02 1.992001533508300781e-01 -1.199064180254936218e-01 1.897721290588378906e-01 -1.158303171396255493e-01 -4.884795844554901123e-02 -9.546548128128051758e-02 -4.904424399137496948e-02 -4.365685582160949707e-02 2.147260606288909912e-01 1.776765473186969757e-02 -1.414642203599214554e-02 2.992389202117919922e-01 7.227578014135360718e-02 1.948835998773574829e-01 -1.851925998926162720e-02 -1.109897717833518982e-02
4.276929423213005066e-02 -1.037338450551033020e-01 -1.192204356193542480e-01 2.109682746231555939e-02 -3.055201768875122070e-01 2.478523552417755127e-01 4.306290671229362488e-02 2.491313368082046509e-01 2.510464191436767578e-01 -1.368408557027578354e-02 -1.911834254860877991e-02 -1.941907852888107300e-01 -6.660887598991394043e-02 -2.380882650613784790e-01 3.509598672389984131e-01 -8.570222556591033936e-02 -8.130917325615882874e-03 -2.521938383579254150e-01 -1.227341517806053162e-01 -2.728975564241409302e-02 -9.718858450651168823e-02 1.343697458505630493e-01 -1.630182713270187378e-01 -9.130632132291793823e-02 2.017704695463180542e-01 2.401079386472702026e-01 1.623041629791259766e-01 2.780646979808807373e-01 2.998323440551757812e-01 1.134067550301551819e-01 -2.943904139101505280e-02 -1.165672838687896729e-01
1.419480741024017334e-01 1.208928376436233521e-01 2.504703402519226074e-01 -4.379248619079589844e-01 -2.011201679706573486e-01 -3.798998519778251648e-02 -5.824765935540199280e-02 8.856784552335739136e-03 1.956432461738586426e-01 2.115676254034042358e-01 -1.078413277864456177e-01 -3.267279565334320068e-01 -3.544026240706443787e-02 -1.201960369944572449e-01 7.258563488721847534e-02 -1.955792605876922607e-01 8.405070006847381592e-02 1.871756836771965027e-02 1.721698492765426636e-01 -1.745097637176513672e-01 1.184866651892662048e-01 -9.556391835212707520e-02 -1.321500390768051147e-01 5.412244237959384918e-03 3.133063390851020813e-02 -3.411407396197319031e-02 -1.328268200159072876e-01 1.500484347343444824e-01 1.640310883522033691e-01 -9.662536904215812683e-03 4.645056724548339844e-01 1.071158871054649353e-01
1.000078916549682617e-01 1.591302305459976196e-01 6.171993166208267212e-02 2.235381156206130981e-01 -1.007383838295936584e-01 3.509858846664428711e-01 -2.909601032733917236e-01 1.849192008376121521e-02 1.928059756755828857e-01 1.398653537034988403e-01 1.805266588926315308e-01 -8.955530077219009399e-02 -1.633886098861694336e-01 1.981157064437866211e-02 1.981399059295654297e-01 -4.410027712583541870e-02 3.160010576248168945e-01 -8.311058580875396729e-02 1.931396424770355225e-01 -9.133484214544296265e-02 7.179294526576995850e-02 -7.655593752861022949e-02 -1.669142693281173706e-01 1.548018157482147217e-01 3.001761138439178467e-01 2.036316841840744019e-01 -1.397753208875656128e-01 2.791187167167663574e-01 -2.479584366083145142e-01 -1.062237918376922607e-01 7.011649012565612793e-02 7.051290571689605713e-02
-1.904438138008117676e-01 1.219948660582304001e-02 2.708718478679656982e-01 -2.557020485401153564e-01 -1.909316778182983398e-01 -4.885723441839218140e-02 1.051520332694053650e-01 -4.810624197125434875e-02 -9.286245703697204590e-02 -1.216716691851615906e-01 6.061026826500892639e-03 -5.048357322812080383e-02 -2.267309725284576416e-01 -2.107267081737518311e-01 9.727260470390319824e-02 2.329202741384506226e-02 -9.789494797587394714e-03 -3.000150918960571289e-01 2.762878239154815674e-01 1.504090521484613419e-02 -1.096191704273223877e-01 -1.155366655439138412e-03 -2.887225449085235596e-01 -1.249543577432632446e-01 5.423978436738252640e-03 6.451302021741867065e-02 1.447547972202301025e-01 4.327565133571624756e-01 -1.773163676261901855e-01 -1.064327731728553772e-01 3.090335130691528320e-01 -1.114975735545158386e-01
9.070993959903717041e-02 -8.077491819858551025e-02 1.858438402414321899e-01 -1.628707349300384521e-01 -1.831228584051132202e-01 1.349020451307296753e-01 2.133799642324447632e-01 4.769812803715467453e-03 1.110725197941064835e-02 1.131926402449607849e-01 -2.499179095029830933e-01 -1.368460059165954590e-01 1.618354395031929016e-02 -1.845110021531581879e-02 -1.151719242334365845e-01 -1.318491101264953613e-01 3.710110113024711609e-02 -1.890141367912292480e-01 2.160620391368865967e-01 -2.687189579010009766e-01 1.255367100238800049e-01 -3.098544776439666748e-01 -7.938826084136962891e-02 -8.335582166910171509e-02 2.666229307651519775e-01 2.454607486724853516e-01 -3.488638699054718018e-01 3.747244477272033691e-01 1.851975359022617340e-02 9.346047788858413696e-02 -7.199510931968688965e-02 1.130641475319862366e-01
1.336847431957721710e-02 1.026345044374465942e-01 -2.915827557444572449e-02 -1.446723341941833496e-01 -5.070601105690002441e-01 2.674844563007354736e-01 -1.032025925815105438e-02 9.102451056241989136e-02 -4.756383225321769714e-02 -1.568020731210708618e-01 7.353919744491577148e-02 -3.277651965618133545e-01 -3.450167924165725708e-02 -1.806040853261947632e-01 3.875558823347091675e-02 -6.329345703125000000e-02 2.805410921573638916e-01 -1.291713714599609375e-01 1.626952141523361206e-01 1.480972161516547203e-03 -5.160646885633468628e-02 -2.170296311378479004e-01 3.514452651143074036e-02 -2.668064646422863007e-02 1.165019348263740540e-01 1.608946174383163452e-01 6.947030872106552124e-02 4.765661060810089111e-01 2.923794789239764214e-03 7.269650697708129883e-02 3.437646850943565369e-02 -2.259218133985996246e-03
2.169398665428161621e-01 2.544275298714637756e-02 2.481605708599090576e-01 -2.263186872005462646e-01 -3.224067986011505127e-01 -1.207024827599525452e-01 -5.035068467259407043e-02 5.429003015160560608e-02 -2.125600539147853851e-02 4.232451692223548889e-02 8.723703026771545410e-02 -2.023040652275085449e-01 2.908451259136199951e-01 -8.707328140735626221e-02 -8.785162866115570068e-02 -9.860333055257797241e-02 -8.197422325611114502e-02 6.847199052572250366e-02 5.430545285344123840e-02 -1.385957188904285431e-02 2.548607587814331055e-01 -2.567161107435822487e-03 -2.173346728086471558e-01 4.790976271033287048e-02 1.915584057569503784e-01 2.152964621782302856e-01 -2.604176998138427734e-01 2.507560253143310547e-01 -8.667221665382385254e-02 1.785267144441604614e-01 3.740595281124114990e-01 1.816792041063308716e-01
1.877855658531188965e-01 1.911110728979110718e-01 4.259283095598220825e-02 1.604232043027877808e-01 -1.353656947612762451e-01 2.667877078056335449e-01 -1.373921334743499756e-01 4.578447714447975159e-02 1.622830629348754883e-01 1.542208343744277954e-02 2.863217890262603760e-01 -1.578380316495895386e-01 3.326053172349929810e-02 6.885488331317901611e-02 1.900160610675811768e-01 4.145829472690820694e-03 2.888153195381164551e-01 -1.320574730634689331e-01 3.690261542797088623e-01 1.499053835868835449e-01 1.010658591985702515e-01 4.710869397968053818e-03 -5.678100883960723877e-02 3.561311215162277222e-02 3.153435885906219482e-01 9.594215452671051025e-02 -1.772006452083587646e-01 4.043117463588714600e-01 -1.856082528829574585e-01 -3.675871528685092926e-03 -1.206462644040584564e-02 -4.894458502531051636e-02
-1.763860136270523071e-02 -1.567798294126987457e-02 5.309394747018814087e-02 1.125931516289710999e-01 -5.487738549709320068e-02 2.895323932170867920e-01 -2.598764896392822266e-01 2.440930902957916260e-01 2.530364990234375000e-01 2.266392558813095093e-01 8.842272311449050903e-02 -2.133761048316955566e-01 -1.320697367191314697e-01 -1.267435550689697266e-01 1.396753937005996704e-01 -2.614936418831348419e-02 2.803168892860412598e-01 -4.543085023760795593e-02 2.790780067443847656e-01 2.444187551736831665e-02 2.490087449550628662e-01 -2.048189789056777954e-01 -1.180056408047676086e-01 -6.911461707204580307e-03 1.726552993059158325e-01 -5.746426060795783997e-02 -2.431349903345108032e-01 3.325688838958740234e-01 -3.333169734105467796e-03 -3.988316655158996582e-02 -1.876613474451005459e-03 -2.570258975028991699e-01
2.528891861438751221e-01 2.198045253753662109e-01 4.464703500270843506e-01 3.021078370511531830e-02 -4.584235325455665588e-02 2.646404206752777100e-01 -4.877120256423950195e-02 2.142561078071594238e-01 -2.327256947755813599e-01 1.805783510208129883e-01 3.634378612041473389e-01 6.379421055316925049e-02 1.254772245883941650e-01 -2.525486052036285400e-01 1.386249437928199768e-02 1.424829661846160889e-01 -7.305669784545898438e-02 -9.747547656297683716e-02 4.964002594351768494e-02 -5.467667803168296814e-02 1.462974958121776581e-02 -1.561658550053834915e-02 -2.456536442041397095e-01 -6.569895893335342407e-02 -1.137508824467658997e-01 -1.091976612806320190e-01 -1.514250971376895905e-02 1.653339117765426636e-01 -1.213262379169464111e-01 1.766485273838043213e-01 1.778451949357986450e-01 -1.694837212562561035e-01
-3.678894415497779846e-02 7.720807194709777832e-02 -2.475669682025909424e-01 -8.859372884035110474e-02 -5.073264241218566895e-02 3.094868361949920654e-01 -5.476870015263557434e-02 -1.321445554494857788e-01 -5.008964240550994873e-02 1.664271056652069092e-01 4.818477109074592590e-02 1.541501879692077637e-01 -5.841268226504325867e-03 -4.348876476287841797e-01 7.013866305351257324e-02 -2.005061693489551544e-02 -1.965141743421554565e-01 -9.889753907918930054e-02 4.719355702400207520e-02 -2.395384162664413452e-01 3.514035791158676147e-02 -1.752322539687156677e-02 7.703477144241333008e-02 -9.168154746294021606e-02 1.243655160069465637e-01 1.192459017038345337e-01 2.137702107429504395e-01 5.728523731231689453e-01 -5.239487439393997192e-02 7.497017830610275269e-02 -1.167794540524482727e-01 -6.724905222654342651e-02
-4.129981622099876404e-02 2.049443311989307404e-02 2.819642722606658936e-01 -2.613326311111450195e-01 -3.549465909600257874e-02 -2.402835637331008911e-01 -1.812509298324584961e-01 7.062775641679763794e-02 8.925010263919830322e-02 9.877735376358032227e-02 1.050187945365905762e-01 -1.621901988983154297e-01 -3.391509130597114563e-02 -3.193165063858032227e-01 -5.419096350669860840e-02 -1.712129116058349609e-01 -2.872172044590115547e-03 -1.865206658840179443e-02 -2.187427431344985962e-01 -2.146484851837158203e-01 5.405428633093833923e-02 2.620122134685516357e-01 -8.109381049871444702e-02 -1.078146398067474365e-01 5.336359515786170959e-02 -1.086476296186447144e-01 -2.888590395450592041e-01 2.659810781478881836e-01 5.967741459608078003e-02 4.282595217227935791e-01 1.512210667133331299e-01 -9.731640107929706573e-03
1.110931038856506348e-01 -1.940558999776840210e-01 1.587115228176116943e-01 -9.625887870788574219e-02 -1.144914031028747559e-01 1.643372029066085815e-01 -4.189422428607940674e-01 -1.509374529123306274e-01 6.370438635349273682e-02 4.580276459455490112e-02 9.735225141048431396e-02 -1.066939383745193481e-01 -1.686949729919433594e-01 -8.071522414684295654e-02 1.643498092889785767e-01 2.020315527915954590e-01 4.693766310811042786e-02 -1.856324672698974609e-01 -1.172170564532279968e-01 -8.975663036108016968e-02 2.139399386942386627e-02 3.525632321834564209e-01 -1.838957220315933228e-01 1.394230127334594727e-01 1.263753026723861694e-01 9.000850468873977661e-02 -3.174015283584594727e-01 2.425303459167480469e-01 2.019999027252197266e-01 1.292962878942489624e-01 2.017745077610015869e-01 -1.702142208814620972e-01
1.542314589023590088e-01 4.854620620608329773e-02 2.701076567173004150e-01 -1.244154572486877441e-01 -1.804091036319732666e-01 2.529574036598205566e-01 -6.864272803068161011e-02 2.316905409097671509e-01 -7.335359603166580200e-02 1.126372888684272766e-01 -4.658193513751029968e-02 -2.556337118148803711e-01 4.440803453326225281e-02 -1.147881969809532166e-01 4.359061270952224731e-02 -2.725751698017120361e-01 -1.642408072948455811e-01 4.618233069777488708e-02 3.001930378377437592e-02 1.165396869182586670e-01 -2.759109996259212494e-02 4.607345163822174072e-01 -1.915302872657775879e-02 1.698236018419265747e-01 7.628837972879409790e-02 1.782665252685546875e-01 -1.482262164354324341e-01 2.632791996002197266e-01 -6.129957735538482666e-02 -1.638673096895217896e-01 2.818826735019683838e-01 -1.696187257766723633e-01
6.870784610509872437e-02 -2.132263928651809692e-01 -6.165699101984500885e-03 -5.119709298014640808e-02 -3.332151472568511963e-02 2.966578006744384766e-01 -2.180374115705490112e-01 2.161029279232025146e-01 1.805644631385803223e-01 -2.533706650137901306e-02 -4.251966718584299088e-03 -2.571402192115783691e-01 8.749465644359588623e-02 -3.463239669799804688e-01 -3.512760698795318604e-01 -5.596836283802986145e-02 8.899821341037750244e-02 3.675719350576400757e-02 -1.125389486551284790e-01 -1.459966693073511124e-02 1.588379293680191040e-01 6.816990673542022705e-02 -1.196801289916038513e-02 1.036482453346252441e-01 4.785735905170440674e-02 1.847527772188186646e-01 -4.980238899588584900e-02 4.322099685668945312e-01 2.245640754699707031e-01 -1.055124774575233459e-01 2.436324059963226318e-01 -2.736929431557655334e-02
1.765263080596923828e-01 3.412279114127159119e-02 1.317430436611175537e-01 -8.626263588666915894e-02 -3.998541831970214844e-02 1.541543602943420410e-01 -6.878141313791275024e-02 5.666922330856323242e-01 1.471613943576812744e-01 -4.824828729033470154e-02 9.893973916769027710e-02 -7.567402720451354980e-02 -2.664598636329174042e-03 -2.750092744827270508e-01 -1.579981297254562378e-01 -1.688578724861145020e-01 -1.394143253564834595e-01 -3.840023875236511230e-01 -4.716801922768354416e-03 -3.100296258926391602e-01 8.756053447723388672e-02 1.357877254486083984e-01 -1.219367012381553650e-01 -1.478634178638458252e-01 2.683668136596679688e-01 2.892192639410495758e-02 -1.012591421604156494e-01 7.433025632053613663e-03 -2.727112919092178345e-02 2.127081342041492462e-02 -5.159430578351020813e-02 1.006649956107139587e-01
1.305664479732513428e-01 5.040359869599342346e-02 2.099843174219131470e-01 -4.843874871730804443e-01 1.938752643764019012e-02 -9.047938138246536255e-02 -2.493215948343276978e-01 -1.898338645696640015e-01 9.357374161481857300e-02 -3.258548676967620850e-03 1.517212241888046265e-01 -1.165796220302581787e-01 5.617117974907159805e-03 -3.255771398544311523e-01 8.906798809766769409e-02 -9.035285562276840210e-02 -2.114624381065368652e-01 -1.407660394906997681e-01 -4.876800253987312317e-02 -1.177850216627120972e-01 3.789270296692848206e-02 -3.782565146684646606e-02 -8.631212403997778893e-04 -1.463110893964767456e-01 -3.456797450780868530e-03 -1.957549601793289185e-01 -1.299107968807220459e-01 3.578616380691528320e-01 2.097888290882110596e-02 2.320646047592163086e-01 4.728427529335021973e-02 -2.873328924179077148e-01
1.080477759242057800e-01 -2.116802334785461426e-02 5.058006197214126587e-02 -1.316659301519393921e-01 -1.669288277626037598e-01 -1.402522325515747070e-01 2.404537610709667206e-02 -4.370775818824768066e-02 -1.884293407201766968e-01 1.015131175518035889e-01 1.422572880983352661e-01 -3.716633915901184082e-01 -1.288761794567108154e-01 -4.399938881397247314e-01 2.025076001882553101e-01 -6.313386559486389160e-02 -1.589373499155044556e-01 4.795329272747039795e-02 2.709256112575531006e-01 -1.272772252559661865e-01 7.774299383163452148e-02 4.106049835681915283e-01 -1.057036146521568298e-01 -1.316415369510650635e-01 1.275347769260406494e-01 1.313496679067611694e-01 -7.360779494047164917e-02 2.161252051591873169e-01 1.168889924883842468e-02 1.460869610309600830e-02 2.144183069467544556e-01 -7.939475774765014648e-02
-1.796005815267562866e-01 -1.254948675632476807e-01 7.642424199730157852e-03 1.897218227386474609e-01 -2.522942721843719482e-01 3.961425125598907471e-01 2.030710726976394653e-01 -5.215393379330635071e-02 1.866828203201293945e-01 2.690778374671936035e-01 1.850996166467666626e-01 -2.280250638723373413e-01 -8.185147494077682495e-02 -3.832257539033889771e-02 3.136954307556152344e-01 -1.687828749418258667e-01 1.089703515172004700e-01 -7.816842198371887207e-02 7.724007219076156616e-02 1.245150715112686157e-02 1.132394224405288696e-01 -5.980468168854713440e-02 -2.358110696077346802e-01 -1.875993758440017700e-01 8.089364320039749146e-02 -6.234353035688400269e-02 6.414481252431869507e-02 2.941475510597229004e-01 6.437478959560394287e-02 1.411866545677185059e-01 -4.342801123857498169e-02 2.539558708667755127e-01
1.046699434518814087e-01 1.503001749515533447e-01 -9.461124241352081299e-02 -8.245054632425308228e-02 -3.104289472103118896e-01 4.103393256664276123e-01 -2.664900720119476318e-01 -6.377842277288436890e-02 1.364160925149917603e-01 3.987025097012519836e-02 1.377158053219318390e-02 -2.819561362266540527e-01 -6.888893991708755493e-02 -3.188520967960357666e-01 -1.341414749622344971e-01 1.775170303881168365e-02 -3.697306662797927856e-02 -1.999790817499160767e-01 -7.664825022220611572e-02 -2.773966193199157715e-01 1.271208822727203369e-01 2.360312044620513916e-01 -2.554967403411865234e-01 7.774329930543899536e-02 1.244612038135528564e-01 -1.512993685901165009e-02 9.810581058263778687e-02 1.997121870517730713e-01 -9.061942808330059052e-03 5.218813568353652954e-02 -1.866928935050964355e-01 1.264977902173995972e-01
-7.602728437632322311e-03 6.576825678348541260e-02 2.360342890024185181e-01 -3.703076159581542015e-03 -2.686682045459747314e-01 7.159928977489471436e-02 4.440917074680328369e-02 1.716512255370616913e-02 2.923471629619598389e-01 3.369825184345245361e-01 4.014709964394569397e-02 8.225109428167343140e-02 -2.189501672983169556e-01 -1.222589761018753052e-01 -1.070645637810230255e-02 -2.675525471568107605e-02 -1.270793676376342773e-01 -4.752424359321594238e-01 6.742136180400848389e-02 4.633252043277025223e-03 -1.192478612065315247e-01 -3.267668560147285461e-02 1.159439329057931900e-02 8.025163412094116211e-02 7.229577749967575073e-02 9.432109445333480835e-02 1.176813524216413498e-02 2.896355986595153809e-01 -3.983773291110992432e-01 -5.721296742558479309e-02 2.242972701787948608e-01 -1.016134098172187805e-01
3.475765511393547058e-02 -2.205072939395904541e-01 4.125381410121917725e-01 -1.298796981573104858e-01 -5.541841313242912292e-02 2.245038896799087524e-01 -4.344832524657249451e-02 1.149993091821670532e-01 8.699419349431991577e-02 -2.190165780484676361e-02 1.758522391319274902e-01 -3.067475557327270508e-01 5.357833206653594971e-02 -1.136124059557914734e-01 1.629155576229095459e-01 7.563768327236175537e-02 -3.375623375177383423e-02 -1.527810543775558472e-01 1.048058271408081055e-01 -2.813200056552886963e-01 2.783257961273193359e-01 -5.183319747447967529e-02 -4.134526550769805908e-01 -6.977082043886184692e-02 5.558705329895019531e-02 -7.275748252868652344e-02 -1.379631087183952332e-02 2.121116369962692261e-01 -2.191604077816009521e-01 8.787111937999725342e-02 -3.649072721600532532e-02 1.794446110725402832e-01
-4.451952502131462097e-02 3.765082731842994690e-02 9.887625277042388916e-02 1.306179314851760864e-01 8.717442303895950317e-02 3.671013712882995605e-01 4.785612225532531738e-02 -3.897229209542274475e-02 1.096826344728469849e-01 2.516675591468811035e-01 -1.407972723245620728e-02 6.850154697895050049e-02 3.725404664874076843e-02 -3.866374790668487549e-01 7.789586205035448074e-03 -3.795948997139930725e-02 2.754937112331390381e-01 -2.249937206506729126e-01 4.034479707479476929e-02 -8.107963949441909790e-02 9.871090948581695557e-02 -1.277288347482681274e-01 1.520499587059020996e-01 -2.532710731029510498e-01 2.707212567329406738e-01 9.424222260713577271e-02 2.001903206110000610e-01 3.936801254749298096e-01 1.331390440464019775e-01 1.106174364686012268e-01 1.587796211242675781e-01 -1.024991422891616821e-01
-6.700332462787628174e-02 1.401761919260025024e-01 1.311683058738708496e-01 -2.509743273258209229e-01 -2.354628294706344604e-01 -4.778875969350337982e-03 1.704740226268768311e-01 -1.673977822065353394e-01 2.057646512985229492e-01 2.452266067266464233e-01 1.621534526348114014e-01 7.614840567111968994e-02 -2.373850196599960327e-01 -2.233601212501525879e-01 1.425726562738418579e-01 -7.817440479993820190e-02 9.101887792348861694e-02 -1.407668441534042358e-01 3.931291699409484863e-01 -6.083391606807708740e-02 1.673689484596252441e-01 -7.403114438056945801e-02 1.211749166250228882e-01 3.193337470293045044e-02 2.041127532720565796e-01 -4.782333053299225867e-05 1.329050064086914062e-01 4.226154685020446777e-01 -1.356198191642761230e-01 -4.054264351725578308e-02 -3.960944712162017822e-02 -1.441866755485534668e-01
1.687237918376922607e-01 -7.480321824550628662e-02 2.730379402637481689e-01 -5.168959125876426697e-02 -1.285881549119949341e-01 7.304587960243225098e-02 -1.979452371597290039e-01 2.046794742345809937e-01 1.270764768123626709e-01 2.674969136714935303e-01 -1.186605468392372131e-01 8.437027782201766968e-02 -9.015914984047412872e-03 -3.598156273365020752e-01 -2.386172302067279816e-02 1.010007038712501526e-02 -3.452224135398864746e-01 5.029985215514898300e-03 -1.540629565715789795e-01 8.669371157884597778e-02 3.159731626510620117e-01 2.750974595546722412e-01 -1.521309167146682739e-01 -1.925957351922988892e-01 5.928149446845054626e-02 1.404294818639755249e-01 -5.001096799969673157e-02 2.409846931695938110e-01 2.075456641614437103e-02 2.054288983345031738e-01 1.740638911724090576e-01 6.081283092498779297e-02
-2.064772248268127441e-01 6.883757561445236206e-02 2.827023565769195557e-01 -1.485133320093154907e-01 -4.859604686498641968e-02 9.946968406438827515e-02 1.892997473478317261e-01 1.690933704376220703e-01 -3.279852494597434998e-02 1.089020296931266785e-01 1.941180527210235596e-01 3.341999277472496033e-02 -2.610435783863067627e-01 -1.218637600541114807e-01 5.817761272192001343e-02 -2.745035588741302490e-01 2.514472976326942444e-02 -1.421511024236679077e-01 -2.204461544752120972e-01 -1.531517505645751953e-01 1.292815059423446655e-01 5.298078805208206177e-02 -1.929935365915298462e-01 8.882525563240051270e-02 4.549475610256195068e-01 -6.615784019231796265e-02 2.110577374696731567e-02 1.766489148139953613e-01 -2.445388883352279663e-01 2.538380026817321777e-01 1.799940913915634155e-01 -5.761977657675743103e-02
1.376771461218595505e-02 -4.023874551057815552e-02 6.683340668678283691e-02 -9.500465542078018188e-02 5.428479611873626709e-02 1.679373979568481445e-01 3.074302896857261658e-02 2.629513442516326904e-01 1.546934396028518677e-01 8.217576146125793457e-02 6.019564270973205566e-01 -1.084248796105384827e-01 -1.364054530858993530e-01 -1.768502593040466309e-01 3.381546586751937866e-02 -2.759415283799171448e-02 1.835169494152069092e-01 -1.087774559855461121e-01 1.780308932065963745e-01 -3.756859526038169861e-02 -2.328184694051742554e-01 1.606591641902923584e-01 4.371554031968116760e-02 -7.414188981056213379e-02 1.710457950830459595e-01 5.796728283166885376e-02 7.367968559265136719e-02 4.140521287918090820e-01 3.395094722509384155e-02 6.819092482328414917e-02 2.046698182821273804e-01 6.053511798381805420e-02
1.323907077312469482e-01 1.555159594863653183e-02 -1.913956925272941589e-02 4.657761380076408386e-02 -1.181842535734176636e-01 2.077967859804630280e-02 -1.092916652560234070e-01 -1.419895738363265991e-01 -8.424003422260284424e-02 1.100752502679824829e-01 4.770938679575920105e-02 1.117268800735473633e-01 1.493258178234100342e-01 -1.311903297901153564e-01 4.108199775218963623e-01 6.000689789652824402e-02 4.559054598212242126e-02 -3.054678142070770264e-01 3.244015574455261230e-02 -3.201988637447357178e-01 2.496072947978973389e-01 2.193330228328704834e-01 -2.968881726264953613e-01 -9.653156250715255737e-02 3.495325148105621338e-01 1.335570365190505981e-01 -9.350749850273132324e-02 2.350530773401260376e-01 4.577519372105598450e-02 3.288633748888969421e-02 2.707491517066955566e-01 -2.917014062404632568e-03
2.881098389625549316e-01 -5.316095775924623013e-04 -3.328122571110725403e-02 3.131898865103721619e-02 -2.219246476888656616e-01 3.653302490711212158e-01 -1.620972156524658203e-02 -1.295516639947891235e-01 2.784281671047210693e-01 -2.818264253437519073e-02 2.790073454380035400e-01 -2.198539227247238159e-01 -1.504316478967666626e-01 -2.627603411674499512e-01 1.285965591669082642e-01 -4.170514270663261414e-02 2.247675880789756775e-02 -2.851412892341613770e-01 2.485902160406112671e-01 -1.870552152395248413e-01 -6.351582705974578857e-02 1.237648874521255493e-01 -1.463644802570343018e-01 -9.752238541841506958e-02 7.102639973163604736e-02 2.852652221918106079e-02 -1.709361746907234192e-02 2.404231429100036621e-01 -1.456580311059951782e-02 1.259577572345733643e-01 -1.918619722127914429e-01 2.344554960727691650e-01
2.488081008195877075e-01 -3.553320840001106262e-02 9.395756572484970093e-02 -2.600044906139373779e-01 -1.044352427124977112e-01 3.163689672946929932e-01 1.037581562995910645e-01 1.625705063343048096e-01 2.612294256687164307e-01 2.729195356369018555e-01 -7.255075126886367798e-02 1.267723925411701202e-02 2.898693643510341644e-02 1.160591170191764832e-01 6.222748383879661560e-02 -6.340946536511182785e-03 -2.084339261054992676e-01 -1.096048206090927124e-01 -2.150841057300567627e-01 -2.232292145490646362e-01 -7.945825159549713135e-02 1.423301845788955688e-01 2.260710299015045166e-02 -5.982507765293121338e-02 2.853512763977050781e-01 2.043582051992416382e-01 -2.680802345275878906e-01 3.212883174419403076e-01 -1.152831874787807465e-02 2.112432569265365601e-01 -7.139645516872406006e-02 -1.244629099965095520e-01
2.059643864631652832e-01 1.181490793824195862e-01 3.699436187744140625e-01 -1.243121698498725891e-01 -2.193559408187866211e-01 -2.538485527038574219e-01 1.481145322322845459e-01 -3.205952048301696777e-02 7.626181468367576599e-03 9.742325544357299805e-02 -1.417117286473512650e-02 -6.697427481412887573e-02 9.151076525449752808e-02 -1.315701007843017578e-01 4.940122738480567932e-02 -2.473512738943099976e-01 5.627740547060966492e-02 5.559339374303817749e-02 -1.221702024340629578e-01 7.378524541854858398e-02 1.050645783543586731e-01 5.872095376253128052e-02 -1.466647088527679443e-01 6.950233876705169678e-02 -2.308235503733158112e-03 1.916886866092681885e-01 -3.643251955509185791e-01 5.237829685211181641e-01 3.978389874100685120e-02 1.422338485717773438e-01 6.366182863712310791e-02 1.228379830718040466e-01
1.491889655590057373e-01 6.899756938219070435e-02 -1.015275344252586365e-01 5.579021200537681580e-02 -1.746162921190261841e-01 4.664581716060638428e-01 -2.537493705749511719e-01 2.175826020538806915e-02 4.630607739090919495e-02 -5.566228181123733521e-02 1.833193898200988770e-01 -1.065971776843070984e-01 3.324499726295471191e-02 -8.247694000601768494e-03 5.882183462381362915e-02 6.216238811612129211e-02 1.059018969535827637e-01 -5.632061511278152466e-02 9.236722439527511597e-02 -2.503186166286468506e-01 -2.315318584442138672e-01 1.239030435681343079e-01 -5.241875723004341125e-02 -1.005574464797973633e-01 2.709412761032581329e-02 9.641165845096111298e-03 -2.031745016574859619e-01 4.651423692703247070e-01 -1.040729209780693054e-01 3.182785212993621826e-01 -6.647443026304244995e-02 -2.133165150880813599e-01
-8.652099967002868652e-02 5.996833369135856628e-02 1.473679691553115845e-01 -1.239676550030708313e-01 -1.219856552779674530e-02 -4.843909293413162231e-02 -4.650349542498588562e-02 -1.082329377532005310e-01 -5.598689988255500793e-02 2.502550780773162842e-01 1.693036705255508423e-01 -9.930103272199630737e-02 2.988228499889373779e-01 -9.732883423566818237e-03 1.956556439399719238e-01 -2.112326771020889282e-01 7.221609354019165039e-02 -3.266829550266265869e-01 -7.902393490076065063e-02 -2.379628419876098633e-01 1.457874178886413574e-01 -9.532405994832515717e-03 1.615274548530578613e-01 -2.907971143722534180e-01 3.493653237819671631e-01 1.289557963609695435e-01 -2.985678315162658691e-01 2.972129285335540771e-01 8.295243233442306519e-02 -9.147744625806808472e-02 -8.458182215690612793e-02 -1.162309050559997559e-01
1.449748575687408447e-01 7.611028850078582764e-02 -4.030875861644744873e-03 1.083809286355972290e-01 -5.759093165397644043e-02 4.261113405227661133e-01 1.068390980362892151e-01 2.406980246305465698e-01 -1.201266944408416748e-01 4.719133675098419189e-02 1.762493997812271118e-01 -1.290556937456130981e-01 -2.278029322624206543e-01 -2.955418229103088379e-01 2.157745361328125000e-01 8.806670457124710083e-02 1.287803202867507935e-01 -8.701112866401672363e-02 3.697592020034790039e-02 -4.380703717470169067e-02 1.714249849319458008e-01 1.787701621651649475e-02 -1.884271800518035889e-01 -1.074708476662635803e-01 2.318140417337417603e-01 3.872150778770446777e-01 -6.372364610433578491e-02 5.219963565468788147e-02 2.968241274356842041e-01 5.072652921080589294e-02 1.694055646657943726e-01 -1.233757063746452332e-01
4.695962741971015930e-02 -1.928965300321578979e-01 1.864820569753646851e-01 -2.798956036567687988e-01 -7.961719483137130737e-02 1.801270246505737305e-01 1.735242009162902832e-01 -2.677885890007019043e-01 -3.881211159750819206e-03 -1.817354746162891388e-02 1.463751941919326782e-01 -8.552103489637374878e-02 -2.596095949411392212e-02 -2.412326931953430176e-01 2.079036235809326172e-01 9.014988690614700317e-02 -3.717193379998207092e-02 -1.767348498106002808e-02 -3.196811303496360779e-02 -2.107062637805938721e-01 1.443568021059036255e-01 2.324318736791610718e-01 6.785304751247167587e-03 -1.789198070764541626e-02 2.795512974262237549e-01 4.736426472663879395e-02 -1.405569165945053101e-01 2.789262533187866211e-01 2.602662742137908936e-01 3.959535956382751465e-01 1.805012375116348267e-01 -1.008463874459266663e-01
1.774043142795562744e-01 9.845252335071563721e-02 6.603173911571502686e-02 1.581195592880249023e-01 -3.038720488548278809e-01 3.895249664783477783e-01 4.187205433845520020e-02 -2.023844569921493530e-01 2.445767074823379517e-01 -1.281355321407318115e-01 2.758907973766326904e-01 -2.523498237133026123e-01 -8.887583762407302856e-02 -5.457448959350585938e-02 1.168991848826408386e-01 -2.823581732809543610e-02 6.255845725536346436e-02 -1.401987820863723755e-01 2.332720607519149780e-01 -2.898373007774353027e-01 -1.315874159336090088e-01 1.709039807319641113e-01 -2.407428324222564697e-01 -2.592399716377258301e-01 3.832110017538070679e-02 1.381878405809402466e-01 -4.938314482569694519e-02 1.564326882362365723e-01 5.451721325516700745e-02 1.189363300800323486e-01 -1.724906149320304394e-03 5.520620197057723999e-02
-1.299151778221130371e-01 7.835403084754943848e-02 7.743443548679351807e-02 1.565020903944969177e-02 -1.571532636880874634e-01 -1.410666555166244507e-01 -1.259805262088775635e-02 8.470908552408218384e-02 6.388828158378601074e-02 2.493770867586135864e-01 8.411541930399835110e-04 -1.325001120567321777e-01 -3.613530844449996948e-02 -1.103597357869148254e-01 -3.886403143405914307e-02 4.194178432226181030e-02 4.217495396733283997e-02 -7.661798596382141113e-02 5.904830247163772583e-02 2.830616664141416550e-03 -1.731154918670654297e-01 -1.857053488492965698e-02 -1.301527023315429688e-01 -3.935866355895996094e-01 -2.794778048992156982e-01 -1.096793413162231445e-01 -4.544931650161743164e-02 6.186321973800659180e-01 8.724867552518844604e-02 1.076676882803440094e-03 2.922995686531066895e-01 -1.922469586133956909e-01
6.981220841407775879e-02 8.005305193364620209e-03 -6.142130494117736816e-02 -3.998586907982826233e-02 1.091128066182136536e-01 1.072310730814933777e-01 -9.047012776136398315e-02 -1.960945874452590942e-02 -2.111824452877044678e-01 1.514664292335510254e-01 8.412102609872817993e-02 -4.217074718326330185e-03 1.148470267653465271e-01 -3.514181971549987793e-01 1.839936822652816772e-01 9.635100513696670532e-02 -1.154382806271314621e-02 -1.624816209077835083e-01 -6.717026978731155396e-02 -1.713000386953353882e-01 -7.077327370643615723e-02 8.875124156475067139e-02 -2.517147958278656006e-01 -2.953577339649200439e-01 3.110090196132659912e-01 2.180445194244384766e-01 -3.881225585937500000e-01 2.921416759490966797e-01 -8.234082907438278198e-02 1.834270060062408447e-01 2.152367830276489258e-01 1.112733334302902222e-01
1.101965904235839844e-01 -1.012847200036048889e-01 1.990568824112415314e-02 -9.134180843830108643e-02 -4.467163085937500000e-01 1.998395025730133057e-01 1.006262972950935364e-01 2.286114394664764404e-01 9.992414712905883789e-02 1.112184971570968628e-01 -1.197988074272871017e-02 -4.076370000839233398e-01 3.495184006169438362e-03 -1.640992611646652222e-01 4.756312072277069092e-02 -3.445012122392654419e-02 1.757961213588714600e-01 -2.525523006916046143e-01 1.218418404459953308e-01 4.237724095582962036e-02 -2.683194279670715332e-01 -1.863841861486434937e-01 1.001935154199600220e-01 -1.354733258485794067e-01 1.142073795199394226e-01 1.163588911294937134e-01 9.821217507123947144e-02 3.764651119709014893e-01 -2.283369190990924835e-02 1.152696013450622559e-01 -2.119140513241291046e-02 9.621109068393707275e-02
5.626287683844566345e-02 2.613582313060760498e-01 2.257584035396575928e-01 1.158844232559204102e-01 -1.503247320652008057e-01 1.563131511211395264e-01 -6.337096542119979858e-02 1.071472316980361938e-01 2.489695698022842407e-02 1.044581532478332520e-01 3.314024806022644043e-01 -8.338791131973266602e-02 2.302856147289276123e-01 -1.729665696620941162e-01 -2.389022149145603180e-03 1.884543895721435547e-01 4.116575792431831360e-02 -9.872888773679733276e-02 6.200495734810829163e-02 -1.696753650903701782e-01 2.181832343339920044e-01 9.404490701854228973e-03 -1.154653951525688171e-01 -8.930931240320205688e-02 -3.312410116195678711e-01 1.382149904966354370e-01 1.877176575362682343e-02 4.418714642524719238e-01 -3.005132973194122314e-01 -7.323065400123596191e-02 1.203201264142990112e-01 -8.466862142086029053e-02
-7.512477040290832520e-02 5.855234339833259583e-02 1.037085801362991333e-01 -5.266664922237396240e-02 -3.247315585613250732e-01 9.750235080718994141e-02 -1.531462818384170532e-01 2.004093080759048462e-01 1.955732256174087524e-01 1.461267918348312378e-01 9.904971718788146973e-02 -2.319922000169754028e-01 2.408621087670326233e-02 -1.648364216089248657e-01 -1.500210464000701904e-01 1.617217510938644409e-01 2.085777223110198975e-01 -8.335060626268386841e-02 -7.791271805763244629e-02 -1.411999948322772980e-02 1.582298576831817627e-01 -5.595333874225616455e-02 -1.069601923227310181e-01 -4.095526933670043945e-01 -7.571286708116531372e-02 -3.294992446899414062e-02 1.488168239593505859e-01 3.202600479125976562e-01 -3.881777822971343994e-01 1.785121262073516846e-01 1.281518340110778809e-01 -6.792481243610382080e-02
-7.799628190696239471e-03 8.634445071220397949e-02 -7.478496525436639786e-03 -2.326965928077697754e-01 -6.764066219329833984e-02 -3.848342224955558777e-02 6.572881340980529785e-02 3.905570134520530701e-02 -2.187508344650268555e-02 3.385353982448577881e-01 2.137033827602863312e-02 -6.892280280590057373e-02 -9.549657814204692841e-03 -2.703242301940917969e-01 1.082189455628395081e-01 1.148431748151779175e-01 4.024158716201782227e-01 -2.264700233936309814e-01 4.690888524055480957e-02 -7.905363291501998901e-02 2.176859527826309204e-01 9.688212722539901733e-02 -1.521857827901840210e-01 -2.233864665031433105e-01 2.694847583770751953e-01 -2.380259931087493896e-01 -1.674869358539581299e-01 2.993534505367279053e-01 -2.282719872891902924e-02 -2.752571403980255127e-01 1.819673776626586914e-01 -1.284607406705617905e-02
2.351449728012084961e-01 -6.662634760141372681e-02 -8.585288375616073608e-02 6.441697012633085251e-03 -6.098150834441184998e-02 1.061510480940341949e-02 -1.978964507579803467e-01 8.202555030584335327e-02 -3.254857361316680908e-01 2.032567113637924194e-01 -2.612191624939441681e-02 -1.733554899692535400e-01 9.282698482275009155e-02 -2.106095850467681885e-01 1.182544007897377014e-01 -2.045763842761516571e-02 3.420054316520690918e-01 -2.494480460882186890e-01 -1.933095417916774750e-02 -1.714718192815780640e-01 1.817664355039596558e-01 1.732790023088455200e-01 -6.343342363834381104e-02 -2.251896774396300316e-03 2.315678745508193970e-01 -3.041373379528522491e-02 -2.677064239978790283e-01 3.215012848377227783e-01 -2.018042951822280884e-01 1.729828715324401855e-01 2.355361133813858032e-01 -7.747697085142135620e-02
2.871876657009124756e-01 -2.174333781003952026e-01 7.156573235988616943e-02 -1.522651687264442444e-02 -3.070158958435058594e-01 -1.655359566211700439e-01 5.881194025278091431e-03 -6.750589609146118164e-02 -3.798240423202514648e-02 2.715131044387817383e-01 6.208381801843643188e-02 -2.606288790702819824e-01 7.509227842092514038e-02 -2.573643028736114502e-01 2.260070145130157471e-01 2.610253915190696716e-02 8.323057740926742554e-02 -8.075323700904846191e-02 1.127202808856964111e-01 1.854750365018844604e-01 7.789988815784454346e-02 2.496933490037918091e-01 -3.706157580018043518e-02 -2.594651579856872559e-01 1.680794209241867065e-01 -9.385107085108757019e-03 -3.145314157009124756e-01 2.054984867572784424e-01 -2.090509235858917236e-02 1.068047359585762024e-01 2.970945537090301514e-01 2.804059721529483795e-02
-9.164568036794662476e-03 1.330485194921493530e-01 1.115395426750183105e-01 5.398326739668846130e-02 -1.908725649118423462e-01 3.874194025993347168e-01 -2.688967622816562653e-02 2.344554476439952850e-02 1.436418592929840088e-01 -2.131815403699874878e-01 2.702694833278656006e-01 1.717988699674606323e-01 2.376615814864635468e-02 -1.957138627767562866e-01 2.972961664199829102e-01 1.950281858444213867e-01 2.342313341796398163e-02 -7.098580151796340942e-02 8.179099857807159424e-02 -3.273541629314422607e-01 2.423110753297805786e-01 1.027102544903755188e-01 -2.076423354446887970e-02 -2.779927253723144531e-01 1.798397451639175415e-01 9.129860252141952515e-02 2.937962533906102180e-03 3.519073426723480225e-01 5.836671218276023865e-02 -9.815005958080291748e-02 -2.488495409488677979e-02 2.308097481727600098e-02
-3.999967873096466064e-02 -1.986289955675601959e-02 -9.970942139625549316e-02 9.506626427173614502e-02 -3.143896758556365967e-01 1.718426942825317383e-01 1.399707794189453125e-02 6.544600427150726318e-02 2.579272091388702393e-01 1.060929596424102783e-01 2.565481066703796387e-01 -2.570947110652923584e-01 -4.285860434174537659e-02 -3.495854511857032776e-02 -7.224483788013458252e-02 -2.245284765958786011e-01 3.807860612869262695e-01 -1.166618093848228455e-01 8.982899785041809082e-02 -5.865760520100593567e-02 3.062639832496643066e-01 2.897126972675323486e-02 1.459639072418212891e-01 -1.290976256132125854e-01 1.405929476022720337e-01 2.670395076274871826e-01 2.142384648323059082e-02 3.212036788463592529e-01 1.454559266567230225e-01 4.967458918690681458e-02 2.178227752447128296e-01 9.634447097778320312e-02
9.304314106702804565e-02 9.054096043109893799e-02 -8.061200380325317383e-02 -6.711647659540176392e-02 1.397920995950698853e-01 1.072588115930557251e-01 -5.233978107571601868e-02 1.066769659519195557e-01 -1.343417465686798096e-01 1.141316443681716919e-01 -1.149346381425857544e-01 -1.612996160984039307e-01 3.659887984395027161e-02 -2.915097773075103760e-01 1.251934468746185303e-01 2.018738165497779846e-02 3.186431899666786194e-02 -9.386509656906127930e-02 -2.434682250022888184e-01 -2.616512775421142578e-01 4.859053064137697220e-03 1.063992828130722046e-01 -1.569294035434722900e-01 -1.180367767810821533e-01 3.965191543102264404e-01 1.432942450046539307e-01 -1.735275834798812866e-01 4.953985214233398438e-01 1.375638246536254883e-01 2.818126976490020752e-01 4.117122665047645569e-02 1.161012947559356689e-01
1.382550895214080811e-01 -6.044149026274681091e-02 -1.700161546468734741e-01 -1.929308027029037476e-01 -2.845655977725982666e-01 3.606786429882049561e-01 -4.032626748085021973e-02 1.940861791372299194e-01 2.553998827934265137e-01 1.965682022273540497e-04 2.167309075593948364e-01 -1.085828542709350586e-01 -9.088861197233200073e-02 -1.732059419155120850e-01 2.853561639785766602e-01 1.232726126909255981e-01 2.346602827310562134e-01 -7.666734606027603149e-02 -3.641188144683837891e-02 -1.306536048650741577e-01 -1.109294295310974121e-01 7.718724757432937622e-02 -2.708362638950347900e-01 -2.300041764974594116e-01 2.076909244060516357e-01 1.162777915596961975e-01 5.761343240737915039e-02 1.619667559862136841e-01 2.343123406171798706e-01 1.005251109600067139e-01 1.636153608560562134e-01 -4.747374914586544037e-03
-5.594033375382423401e-02 4.505783319473266602e-02 -1.440246552228927612e-01 -3.187121078372001648e-02 -4.329094290733337402e-01 2.029117345809936523e-01 -7.905556261539459229e-02 9.571469575166702271e-02 1.764834672212600708e-01 5.954200401902198792e-02 1.543421298265457153e-01 -2.667495012283325195e-01 4.818402975797653198e-02 5.141403898596763611e-02 7.437913119792938232e-02 3.952522948384284973e-02 1.508720964193344116e-01 -1.622892916202545166e-01 -2.254509739577770233e-02 -1.281361281871795654e-01 -7.800269126892089844e-02 3.977462183684110641e-03 -1.534508317708969116e-01 2.346458286046981812e-02 4.050496518611907959e-01 3.358021378517150879e-01 1.692678332328796387e-01 3.948915600776672363e-01 3.065514750778675079e-02 7.802630215883255005e-02 1.156791746616363525e-01 -9.646055847406387329e-02
-1.011225730180740356e-01 2.599818259477615356e-02 -4.859790578484535217e-02 -1.307314336299896240e-01 4.992501065135002136e-02 3.517017662525177002e-01 3.155375272035598755e-02 1.356053501367568970e-01 -9.768632799386978149e-02 2.578789591789245605e-01 3.601776659488677979e-01 -1.125511452555656433e-01 -1.913693696260452271e-01 -3.484425246715545654e-01 3.403339162468910217e-02 3.160036355257034302e-02 -1.119456142187118530e-01 -2.231891900300979614e-01 -3.877095878124237061e-02 -1.579406857490539551e-01 1.221673041582107544e-01 1.565251052379608154e-01 1.767392605543136597e-01 -2.904253602027893066e-01 -4.211926460266113281e-02 -3.254868090152740479e-02 -1.704327613115310669e-01 4.577632248401641846e-02 4.955922067165374756e-02 9.339559078216552734e-02 7.524910569190979004e-02 -3.883602917194366455e-01
1.752907931804656982e-01 7.431250810623168945e-02 7.508742809295654297e-02 -7.233060896396636963e-02 -1.143885776400566101e-01 3.223985135555267334e-01 4.350245371460914612e-02 1.526710391044616699e-01 -8.669577538967132568e-02 -5.431552603840827942e-02 -9.635864943265914917e-02 -4.671927541494369507e-02 -8.054620027542114258e-02 -1.459953933954238892e-01 1.071553155779838562e-01 -2.377876192331314087e-01 -1.478920280933380127e-01 -1.369772553443908691e-01 -9.780331701040267944e-02 -1.401660889387130737e-01 3.122478425502777100e-01 1.159180402755737305e-01 -1.888947784900665283e-01 -1.769102364778518677e-01 2.770296931266784668e-01 5.277073979377746582e-01 -1.315100491046905518e-01 -3.710763528943061829e-02 3.058100678026676178e-02 -2.124887555837631226e-01 1.582838743925094604e-01 9.959396906197071075e-03
4.425961524248123169e-02 -1.619253009557723999e-01 2.200209498405456543e-01 -1.628675758838653564e-01 -4.138030111789703369e-01 1.127621531486511230e-01 5.623357743024826050e-02 4.156114906072616577e-02 -1.754616945981979370e-01 2.033326774835586548e-01 -1.526699066162109375e-01 -7.308839261531829834e-02 1.750342175364494324e-02 -2.091368883848190308e-01 -1.712673455476760864e-01 5.743974819779396057e-02 -4.879149422049522400e-02 -1.120022963732481003e-02 1.937385499477386475e-01 -1.595061719417572021e-01 2.296614944934844971e-01 -1.133474521338939667e-02 -2.998749315738677979e-01 -6.746131926774978638e-03 2.777079641819000244e-01 1.667173653841018677e-01 -1.869540512561798096e-01 2.189823091030120850e-01 9.584325551986694336e-02 1.568094044923782349e-01 1.652520000934600830e-01 2.708505094051361084e-01
1.139751598238945007e-01 -2.376863509416580200e-01 1.185137704014778137e-01 -1.252011060714721680e-01 -4.318291246891021729e-01 3.160424828529357910e-01 1.100664362311363220e-01 3.212349861860275269e-02 1.937157064676284790e-01 4.967087507247924805e-02 2.241444140672683716e-01 -2.628932595252990723e-01 -1.276148855686187744e-01 -9.111995995044708252e-02 1.005336493253707886e-01 9.794811904430389404e-02 1.223590001463890076e-01 1.386065222322940826e-02 -2.212676405906677246e-01 1.093324739485979080e-02 -4.932524636387825012e-02 1.270905137062072754e-01 6.208493188023567200e-02 -2.463112771511077881e-02 1.538649797439575195e-01 2.618038654327392578e-01 1.175443902611732483e-01 2.364598214626312256e-01 2.498214840888977051e-01 1.073551271110773087e-02 2.408784329891204834e-01 -1.669416725635528564e-01
1.530096381902694702e-01 9.453924745321273804e-02 1.486970484256744385e-01 -1.713450700044631958e-01 2.015635073184967041e-01 3.631252348423004150e-01 2.293018996715545654e-01 2.675225436687469482e-01 -2.005254328250885010e-01 3.790241107344627380e-02 4.094242155551910400e-01 -2.271450608968734741e-01 -7.538716495037078857e-02 -9.637954831123352051e-02 -1.401765644550323486e-01 -4.306655004620552063e-02 -1.441031694412231445e-01 -1.847393810749053955e-01 1.589171960949897766e-02 -2.458269596099853516e-01 6.769108027219772339e-02 1.178323104977607727e-01 -2.452356368303298950e-01 -1.292084902524948120e-01 8.410504460334777832e-02 6.131834536790847778e-02 -9.500571340322494507e-02 1.698829978704452515e-01 -7.021594047546386719e-02 5.994004756212234497e-02 1.132754329591989517e-02 -2.322660684585571289e-01
1.528608500957489014e-01 2.055289894342422485e-01 6.465825252234935760e-03 5.975426360964775085e-02 -1.082875207066535950e-01 4.007697105407714844e-01 -1.107798889279365540e-01 4.376044496893882751e-02 6.438797712326049805e-02 5.184334516525268555e-02 2.213515043258666992e-01 -1.230870187282562256e-02 -1.606198400259017944e-01 3.396416082978248596e-02 2.236868739128112793e-01 -1.069996319711208344e-02 1.665440350770950317e-01 -1.161463409662246704e-01 3.735016584396362305e-01 1.081582996994256973e-02 9.854057431221008301e-02 -9.254106134176254272e-02 -7.923856377601623535e-02 1.491843611001968384e-01 1.877865791320800781e-01 2.198547869920730591e-01 -2.545854151248931885e-01 4.213956594467163086e-01 -2.238396555185317993e-01 4.202124476432800293e-02 -7.267143577337265015e-02 1.923639513552188873e-02
-2.631324529647827148e-01 -7.768084853887557983e-02 1.848550513386726379e-02 -1.159189194440841675e-01 8.852394670248031616e-02 2.297997325658798218e-01 -1.725111007690429688e-01 1.425114125013351440e-01 8.813993632793426514e-02 1.511938273906707764e-01 3.503887057304382324e-01 -8.001288026571273804e-02 -2.120545655488967896e-01 -1.163964718580245972e-01 8.115644752979278564e-02 -2.023860812187194824e-01 1.941021084785461426e-01 -1.040382683277130127e-01 2.969030141830444336e-01 -3.588393796235322952e-03 2.098587751388549805e-01 -1.159670725464820862e-01 -6.114683300256729126e-02 -1.586776673793792725e-01 2.054908685386180878e-02 1.030102074146270752e-01 -8.552839607000350952e-02 3.358459174633026123e-01 1.782090514898300171e-01 -6.816657632589340210e-02 2.416091263294219971e-01 -2.921955883502960205e-01
-1.129560451954603195e-02 1.985272765159606934e-01 -2.632410824298858643e-02 5.566420406103134155e-02 -7.223680615425109863e-02 1.637031733989715576e-01 -3.317468762397766113e-01 1.093165278434753418e-01 -3.119486942887306213e-02 -5.295401811599731445e-02 4.712024703621864319e-02 -1.338656842708587646e-01 1.271506994962692261e-01 5.584036558866500854e-02 1.930351741611957550e-02 1.336950212717056274e-01 9.110794216394424438e-02 7.153745740652084351e-02 2.871677577495574951e-01 -2.380442470312118530e-01 7.210740447044372559e-02 5.247053876519203186e-02 -4.058174788951873779e-02 -1.897510737180709839e-01 1.144212335348129272e-01 1.710968762636184692e-01 -2.226251959800720215e-01 5.695741176605224609e-01 -1.657983660697937012e-01 2.760201692581176758e-01 4.045408591628074646e-02 1.462374925613403320e-01
6.485686451196670532e-02 7.782205939292907715e-02 1.953502893447875977e-01 -1.701561212539672852e-01 -3.614569827914237976e-02 -2.850112039595842361e-03 -9.746620804071426392e-02 1.295956820249557495e-01 3.412768617272377014e-02 2.064235061407089233e-01 6.498043984174728394e-02 -1.444693771190941334e-03 -1.168870329856872559e-01 -7.581374049186706543e-02 1.117947995662689209e-01 2.398415952920913696e-01 -9.914872050285339355e-02 -3.521417081356048584e-01 -2.527619944885373116e-03 -1.247398406267166138e-01 -1.465187817811965942e-01 8.563012629747390747e-02 -1.500464230775833130e-01 -2.745064198970794678e-01 -2.927583754062652588e-01 -2.656242549419403076e-01 -8.601167798042297363e-02 3.338528871536254883e-01 -7.662420719861984253e-02 3.502145111560821533e-01 2.421998828649520874e-01 -1.386013627052307129e-01
2.161611616611480713e-01 1.953044086694717407e-01 2.670322917401790619e-02 1.560705807060003281e-02 -1.649110764265060425e-01 1.386359930038452148e-01 -7.703784853219985962e-02 4.055856913328170776e-02 1.592526882886886597e-01 1.458281744271516800e-02 5.499771833419799805e-01 -1.832205653190612793e-01 1.051374897360801697e-01 -1.164905652403831482e-01 9.364815056324005127e-02 1.772157698869705200e-01 1.915870606899261475e-02 -2.477195560932159424e-01 7.191593199968338013e-02 -2.113707065582275391e-01 -2.596083581447601318e-01 1.066960543394088745e-01 5.143601447343826294e-02 5.594277381896972656e-02 4.030090570449829102e-02 2.210801690816879272e-01 -1.098885610699653625e-01 3.590081930160522461e-01 1.249209642410278320e-01 1.510524451732635498e-01 4.107436910271644592e-02 -7.778775691986083984e-02
-2.317131869494915009e-02 -2.296532131731510162e-02 7.852758467197418213e-02 1.030967943370342255e-02 -2.786437571048736572e-01 4.113624989986419678e-01 -2.919158637523651123e-01 -1.352825164794921875e-01 6.490621715784072876e-02 -1.935041695833206177e-02 1.819870024919509888e-01 -6.794101744890213013e-02 1.424330323934555054e-01 -1.656535267829895020e-01 1.752796471118927002e-01 -1.001735925674438477e-01 -8.703235536813735962e-02 -5.151596665382385254e-02 6.144305225461721420e-03 -3.199643492698669434e-01 2.388209663331508636e-02 -9.444851428270339966e-02 -2.517344355583190918e-01 -2.823379039764404297e-01 -2.966574765741825104e-02 1.872596144676208496e-02 -9.979546070098876953e-02 3.412839770317077637e-01 2.685189843177795410e-01 1.974646002054214478e-03 -3.161127679049968719e-03 2.155837714672088623e-01
2.033590525388717651e-01 -2.969638630747795105e-02 1.492902785539627075e-01 1.251333625987172127e-03 -2.318458110094070435e-01 4.417560100555419922e-01 -2.061413526535034180e-01 -1.525521278381347656e-01 1.977002173662185669e-01 1.403846889734268188e-01 1.765589118003845215e-01 -2.054099440574645996e-01 2.264831662178039551e-01 -4.166900366544723511e-02 2.912385165691375732e-01 -1.973899155855178833e-01 -1.454056054353713989e-01 -1.552919149398803711e-01 3.262270987033843994e-02 -2.000611722469329834e-01 -2.017960324883460999e-02 -3.536997735500335693e-02 -4.055105091538280249e-04 -1.662817001342773438e-01 -8.399659395217895508e-02 3.714539855718612671e-02 -1.162164062261581421e-01 3.318233191967010498e-01 1.494934260845184326e-01 3.367552906274795532e-02 -1.580841690301895142e-01 1.251299977302551270e-01
-1.975954324007034302e-02 1.067012324929237366e-01 3.814601600170135498e-01 3.050869144499301910e-02 -5.842676013708114624e-02 5.195883661508560181e-02 1.633290350437164307e-01 -1.919701844453811646e-01 -5.353439226746559143e-02 2.223708853125572205e-02 -9.638954699039459229e-02 -9.854939579963684082e-02 -8.992250263690948486e-02 4.672945663332939148e-02 -1.557776480913162231e-01 -1.348040699958801270e-01 1.936071217060089111e-01 -3.432759940624237061e-01 -9.760040044784545898e-02 -7.571425288915634155e-02 2.890286445617675781e-01 -6.811178475618362427e-02 3.734908625483512878e-02 1.537471711635589600e-01 1.899064183235168457e-01 -4.134559631347656250e-02 -2.848118245601654053e-01 4.278883039951324463e-01 -3.571564331650733948e-02 1.442990154027938843e-01 2.979294359683990479e-01 -2.090854756534099579e-02
-2.625461667776107788e-02 1.716563105583190918e-01 2.420969158411026001e-01 -2.759231030941009521e-01 -1.217347458004951477e-01 1.627085059881210327e-01 -2.288530915975570679e-01 1.003894656896591187e-01 1.091171503067016602e-01 1.610358357429504395e-01 8.191045373678207397e-02 -1.538406610488891602e-01 6.901977211236953735e-02 -1.524699926376342773e-01 4.090118706226348877e-01 -3.661075234413146973e-01 4.936355724930763245e-02 -4.627606645226478577e-02 1.248502433300018311e-01 4.642811045050621033e-02 -1.386374086141586304e-01 3.135318756103515625e-01 1.231542304158210754e-01 -9.621768444776535034e-02 1.341051459312438965e-01 7.876862585544586182e-02 -1.674464046955108643e-01 1.530537009239196777e-01 -4.447775706648826599e-02 -9.302001446485519409e-02 2.884021103382110596e-01 -8.689478971064090729e-03
-9.842752665281295776e-02 2.320384234189987183e-01 1.807514578104019165e-01 -1.003402471542358398e-01 6.044128537178039551e-02 1.750795692205429077e-01 9.792801737785339355e-02 1.189826801419258118e-01 1.267366409301757812e-01 -3.472498059272766113e-02 2.939898967742919922e-01 -9.241438657045364380e-02 -2.749167978763580322e-01 -2.777540683746337891e-01 3.298867866396903992e-02 -9.130103513598442078e-03 -2.201392203569412231e-01 -2.277273871004581451e-02 1.974875340238213539e-03 -2.740643322467803955e-01 -2.913182601332664490e-02 2.266913056373596191e-01 -1.264241039752960205e-01 -2.987560927867889404e-01 2.568194270133972168e-01 3.039488196372985840e-01 -4.546904936432838440e-03 2.607925236225128174e-01 8.264279458671808243e-04 1.824392825365066528e-01 1.671052128076553345e-01 1.967451348900794983e-02
-6.688164174556732178e-02 2.215009629726409912e-01 -7.321313023567199707e-02 -8.429299923591315746e-04 2.148061245679855347e-02 1.987328678369522095e-01 -2.753827273845672607e-01 -1.730635464191436768e-01 2.285519093275070190e-01 9.046408534049987793e-02 9.108855575323104858e-02 -2.158065885305404663e-02 7.186148781329393387e-03 -4.300426542758941650e-01 1.662200838327407837e-01 -9.787453711032867432e-02 -4.441187775228172541e-04 1.052420660853385925e-01 1.789456009864807129e-01 -2.115620970726013184e-01 2.628524322062730789e-03 -3.385585546493530273e-01 -7.822117954492568970e-02 -7.552412152290344238e-02 -7.175742089748382568e-02 2.546073682606220245e-02 -3.929965198040008545e-02 4.441297948360443115e-01 -1.498506814241409302e-01 3.158494457602500916e-02 1.917507648468017578e-01 -1.576685905456542969e-01
-2.652208320796489716e-02 2.362803071737289429e-01 -8.057462424039840698e-02 -1.335790604352951050e-01 -2.275216430425643921e-01 4.537648856639862061e-01 -2.580806240439414978e-02 8.784156292676925659e-03 -1.503925025463104248e-02 4.659280925989151001e-02 3.353821635246276855e-01 -3.475329279899597168e-01 2.831318080425262451e-01 -1.914907991886138916e-01 -7.325003296136856079e-02 1.084098219871520996e-01 6.870146840810775757e-02 -1.799189299345016479e-01 -9.873785078525543213e-03 4.081514105200767517e-02 -1.064947918057441711e-01 3.243650197982788086e-01 1.270369142293930054e-01 -2.575933039188385010e-01 3.031441941857337952e-02 3.658594563603401184e-03 7.589024305343627930e-02 1.569800376892089844e-01 3.509854897856712341e-02 1.342839896678924561e-01 4.627842456102371216e-02 2.172310277819633484e-02
-5.114385858178138733e-02 -6.846204400062561035e-02 -1.635647714138031006e-01 1.082128733396530151e-01 -1.948517747223377228e-02 2.673788666725158691e-01 3.087627328932285309e-02 1.910961419343948364e-02 1.517814099788665771e-01 3.257187008857727051e-01 2.631574571132659912e-01 -3.086785972118377686e-02 -6.576021015644073486e-02 -3.112882077693939209e-01 1.123693287372589111e-01 -6.040143594145774841e-02 3.233313262462615967e-01 -2.784006893634796143e-01 1.856224685907363892e-01 -1.403441429138183594e-01 1.654816418886184692e-01 -4.720427095890045166e-02 1.755144596099853516e-01 -1.604139059782028198e-01 1.439713388681411743e-01 2.173405885696411133e-01 1.473187357187271118e-01 3.448993861675262451e-01 1.222800984978675842e-01 3.149344027042388916e-02 5.243868008255958557e-02 -1.205796822905540466e-01
-1.475084871053695679e-01 -1.579573494382202625e-03 3.033697307109832764e-01 -7.177940011024475098e-02 3.460572287440299988e-02 -6.656908988952636719e-02 1.006529293954372406e-02 1.060256361961364746e-01 -9.059412032365798950e-02 1.755140349268913269e-02 1.781488806009292603e-01 -7.609499990940093994e-02 -2.052550017833709717e-01 -2.161530256271362305e-01 -2.368366867303848267e-01 -2.828015685081481934e-01 -8.177651464939117432e-02 6.210099533200263977e-02 -2.021063566207885742e-01 -1.920167654752731323e-01 6.518765538930892944e-02 1.960225701332092285e-01 -3.995406627655029297e-02 -4.097776487469673157e-02 2.698905766010284424e-01 8.031807094812393188e-02 -3.598284423351287842e-01 4.613916277885437012e-01 7.223903387784957886e-02 1.581646203994750977e-01 8.237987011671066284e-02 1.536156702786684036e-02
-2.679692804813385010e-01 1.137641593813896179e-01 -4.645515978336334229e-02 5.230231583118438721e-02 -1.657736450433731079e-01 3.126688599586486816e-01 -1.998343169689178467e-01 3.512318730354309082e-01 1.308665145188570023e-02 5.784816667437553406e-02 8.956850320100784302e-02 -3.450816571712493896e-01 -4.011173918843269348e-02 7.697258889675140381e-02 -2.595172263681888580e-02 -1.973931789398193359e-01 8.359085023403167725e-02 -2.913481891155242920e-01 -9.880183637142181396e-02 1.337068080902099609e-01 2.723983488976955414e-02 2.018999010324478149e-01 9.599068760871887207e-02 -7.262918353080749512e-02 2.071355134248733521e-01 2.985833445563912392e-03 5.382790043950080872e-02 4.122571945190429688e-01 -8.043463341891765594e-03 6.891004275530576706e-03 2.142221182584762573e-01 -8.214246481657028198e-02
1.800414621829986572e-01 1.122761666774749756e-01 1.779953092336654663e-01 -4.549169912934303284e-02 -1.275214850902557373e-01 2.857331931591033936e-01 1.208819299936294556e-01 1.555660367012023926e-02 1.840291768312454224e-01 -1.040391102433204651e-01 4.707503318786621094e-01 -2.590194642543792725e-01 -5.270103365182876587e-02 -5.345785990357398987e-02 1.512169092893600464e-02 1.674292236566543579e-02 9.196894615888595581e-02 -2.518612146377563477e-01 3.333422541618347168e-02 -1.356267482042312622e-01 -2.014833986759185791e-01 1.185197234153747559e-01 1.897201091051101685e-01 1.537119597196578979e-01 1.197917535901069641e-01 3.646823763847351074e-02 -2.154974825680255890e-02 4.409880042076110840e-01 1.843440681695938110e-01 -1.520085893571376801e-02 6.386598944664001465e-02 -1.198604106903076172e-01
5.293662473559379578e-02 -2.092268168926239014e-01 1.950327754020690918e-01 -4.175497591495513916e-01 -2.725935168564319611e-02 8.104093372821807861e-02 8.980853855609893799e-02 -5.675929039716720581e-02 -4.057796671986579895e-02 9.338960796594619751e-02 2.250001877546310425e-01 -7.866690866649150848e-03 -3.776426985859870911e-02 -4.092648029327392578e-01 1.341964155435562134e-01 1.321880072355270386e-01 -3.597776964306831360e-02 -6.803623586893081665e-02 -3.094972670078277588e-02 -3.117937445640563965e-01 -5.462893098592758179e-02 2.750182747840881348e-01 -1.537137478590011597e-01 1.392618287354707718e-02 7.473026216030120850e-02 -9.989887475967407227e-02 -3.145139813423156738e-01 2.356792986392974854e-01 1.897279024124145508e-01 2.075604647397994995e-01 -1.225110492669045925e-03 -3.649138659238815308e-02
-3.452153205871582031e-01 8.207087218761444092e-02 8.346582762897014618e-03 3.629487752914428711e-02 -1.395077854394912720e-01 2.437651902437210083e-01 -1.101718544960021973e-01 8.626519888639450073e-02 2.562837908044457436e-03 1.633818298578262329e-01 7.843714207410812378e-02 -2.251535505056381226e-01 -7.092359662055969238e-02 -6.388352811336517334e-02 -7.263538241386413574e-02 -5.060148239135742188e-02 1.758730560541152954e-01 -3.679700493812561035e-01 -9.022940695285797119e-02 -2.262694239616394043e-01 1.181677132844924927e-01 -1.693799346685409546e-01 1.391676068305969238e-01 1.184231713414192200e-01 1.326340734958648682e-01 8.291991800069808960e-02 1.101298630237579346e-01 4.230517446994781494e-01 1.825263947248458862e-01 1.951017975807189941e-01 2.845295965671539307e-01 6.420336663722991943e-02
-1.058709248900413513e-01 1.445905119180679321e-01 2.667619884014129639e-01 -1.123275831341743469e-01 -2.864845842123031616e-02 1.873954534530639648e-01 -7.835663855075836182e-02 5.441033467650413513e-02 -1.662630885839462280e-01 5.339518189430236816e-01 -1.069712359458208084e-02 -1.437809020280838013e-01 6.671117991209030151e-02 -4.294411465525627136e-02 -1.236477568745613098e-01 2.328320220112800598e-02 -7.295379787683486938e-02 -7.775986194610595703e-02 1.610268354415893555e-01 2.531650662422180176e-01 -1.168872341513633728e-01 -1.221394911408424377e-01 -2.476066797971725464e-01 -4.242167994379997253e-02 2.527543604373931885e-01 1.257784366607666016e-01 8.363366872072219849e-02 3.679444193840026855e-01 7.533095777034759521e-02 -7.174468785524368286e-02 2.171246260404586792e-01 -1.013829633593559265e-01
1.091942861676216125e-01 -9.572459757328033447e-02 9.830252826213836670e-02 -2.659950554370880127e-01 -9.378829598426818848e-02 9.410977363586425781e-02 1.112350970506668091e-01 -2.309834212064743042e-01 -3.484183177351951599e-02 1.429202407598495483e-01 -4.894730448722839355e-02 -1.378834247589111328e-02 -2.463800162076950073e-01 -4.092503488063812256e-01 1.339999586343765259e-01 6.407286226749420166e-02 5.619493778795003891e-03 -7.471885532140731812e-02 -4.026302695274353027e-02 -2.415903657674789429e-01 -1.069273985922336578e-02 1.953441351652145386e-01 -9.341320395469665527e-02 7.249359786510467529e-02 2.090025544166564941e-01 2.352943085134029388e-02 -1.541610956192016602e-01 3.145909309387207031e-01 3.460319042205810547e-01 3.406866490840911865e-01 1.395109146833419800e-01 2.337916940450668335e-02
-1.473759710788726807e-01 -5.477628484368324280e-02 3.268645107746124268e-01 6.914659752510488033e-04 -9.745246917009353638e-02 8.557462692260742188e-02 -1.328763663768768311e-01 2.936388552188873291e-02 -4.608979448676109314e-02 1.907377131283283234e-02 -1.544271111488342285e-01 -1.927392482757568359e-01 -2.409879490733146667e-02 -7.597257941961288452e-02 1.809300482273101807e-01 -4.963310062885284424e-02 -3.085191734135150909e-02 -1.792908906936645508e-01 -4.220234695822000504e-03 -2.564847469329833984e-01 3.388071656227111816e-01 -1.231183335185050964e-01 -4.386913478374481201e-01 -2.205565422773361206e-01 -1.471848934888839722e-01 3.361823270097374916e-03 4.663738235831260681e-02 3.238292932510375977e-01 -5.766348913311958313e-02 2.952326536178588867e-01 1.691052019596099854e-01 1.016005352139472961e-01
-4.586234316229820251e-02 -4.872895369771867990e-04 4.903328046202659607e-02 -2.742404341697692871e-01 -1.876020221970975399e-03 2.853225767612457275e-01 -1.567675024271011353e-01 8.044148981571197510e-02 -2.748622894287109375e-01 1.299680322408676147e-01 2.921370863914489746e-01 5.627795681357383728e-02 7.739856839179992676e-02 -2.307437956333160400e-01 -1.471727713942527771e-02 -3.385137319564819336e-01 3.910394310951232910e-01 8.092833310365676880e-02 -9.958674758672714233e-02 -1.922868788242340088e-01 1.498260200023651123e-01 1.284265816211700439e-01 -1.529317814856767654e-02 -2.137241512537002563e-01 2.525374293327331543e-01 1.023897379636764526e-01 -5.591042339801788330e-02 1.438246965408325195e-01 -2.129871398210525513e-01 9.732235968112945557e-02 4.775872826576232910e-02 8.024199306964874268e-02
1.478671580553054810e-01 -6.872755289077758789e-02 1.010470911860466003e-01 1.130972206592559814e-01 -2.273458838462829590e-01 5.456560254096984863e-01 -6.206351891160011292e-02 -1.555945873260498047e-01 -3.617865592241287231e-02 5.822318047285079956e-02 -1.045087072998285294e-02 -1.612178385257720947e-01 -1.713044792413711548e-01 -2.815486192703247070e-01 -1.772712767124176025e-01 -1.757238656282424927e-01 -5.798771977424621582e-02 -1.654715687036514282e-01 1.834450662136077881e-02 -2.059499919414520264e-01 1.825934648513793945e-02 1.618926078081130981e-01 -2.157955914735794067e-01 1.063401922583580017e-01 3.201532363891601562e-02 5.363103747367858887e-02 -4.502533003687858582e-02 3.974297940731048584e-01 5.773426592350006104e-02 -1.092436350882053375e-02 -2.138481736183166504e-01 1.508572138845920563e-02
4.769106954336166382e-02 1.249743774533271790e-01 2.650802135467529297e-01 -2.642026543617248535e-01 -1.069455593824386597e-01 3.122280538082122803e-02 -2.924631834030151367e-01 1.823362410068511963e-01 3.525356948375701904e-02 1.070409715175628662e-01 -1.073444485664367676e-01 -5.383821949362754822e-02 -1.991283595561981201e-01 -3.701385483145713806e-02 -9.969497472047805786e-02 1.408884972333908081e-01 -7.469514757394790649e-02 -1.356984823942184448e-01 5.551277101039886475e-02 1.776318401098251343e-01 3.784703612327575684e-01 3.876763582229614258e-01 -1.459793746471405029e-01 -3.660705685615539551e-02 1.577811092138290405e-01 2.087907493114471436e-01 -8.924027904868125916e-03 3.773693740367889404e-01 1.201582625508308411e-01 -5.002219602465629578e-02 9.461578726768493652e-02 -3.508498147130012512e-02
1.973194181919097900e-01 -6.799534708261489868e-02 2.363839596509933472e-01 -2.700043916702270508e-01 -2.204890102148056030e-01 4.788355901837348938e-02 5.492734536528587341e-02 -8.230452239513397217e-02 5.292650312185287476e-03 5.931450426578521729e-02 -5.723132938146591187e-02 -1.915385723114013672e-01 1.731251925230026245e-01 -1.186128780245780945e-01 -1.321649998426437378e-01 -5.823050811886787415e-02 1.103027984499931335e-01 -4.696734249591827393e-02 9.747273474931716919e-02 -3.151538968086242676e-01 2.447477877140045166e-01 -1.728074699640274048e-01 -3.141016662120819092e-01 -2.238437533378601074e-02 1.699359118938446045e-01 2.895718440413475037e-02 -3.866113722324371338e-01 2.216279953718185425e-01 -4.386798292398452759e-02 2.411918044090270996e-01 1.532016396522521973e-01 1.859058588743209839e-01
2.063991725444793701e-01 1.785095334053039551e-01 -2.228536643087863922e-02 -2.195940017700195312e-01 -3.225161731243133545e-01 3.666335940361022949e-01 -9.782130271196365356e-02 -2.277987748384475708e-01 1.145484372973442078e-01 7.304654270410537720e-02 1.040110662579536438e-01 -2.190593928098678589e-01 -1.277155280113220215e-01 9.170970320701599121e-02 3.425109088420867920e-01 -1.996558606624603271e-01 -5.005773529410362244e-02 -1.705525070428848267e-01 1.435788273811340332e-01 1.111494675278663635e-01 -2.434692382812500000e-01 7.211450487375259399e-02 -1.060569565743207932e-02 -7.581663876771926880e-02 -6.875600665807723999e-02 9.162568300962448120e-02 -1.618450134992599487e-01 3.297401070594787598e-01 1.040915921330451965e-01 -3.865159675478935242e-02 1.184204593300819397e-01 9.196813404560089111e-02
1.377267092466354370e-01 1.063104569911956787e-01 5.386650562286376953e-02 9.592160582542419434e-02 1.001311093568801880e-01 1.718480698764324188e-02 -7.707220315933227539e-02 -9.899560362100601196e-02 -7.404213398694992065e-02 1.297829747200012207e-01 9.069952182471752167e-03 -1.026262938976287842e-01 1.450461987406015396e-02 -2.291219383478164673e-01 3.231610357761383057e-01 1.492292881011962891e-01 4.603362828493118286e-02 -2.703868150711059570e-01 4.258104041218757629e-02 -3.813710212707519531e-01 2.589235901832580566e-01 1.923827975988388062e-01 -8.570921421051025391e-02 -8.244333416223526001e-02 2.760548293590545654e-01 1.431431621313095093e-01 -2.073576748371124268e-01 1.698939800262451172e-01 7.393243908882141113e-02 2.427200227975845337e-01 3.809133768081665039e-01 2.243025228381156921e-02
-1.091231703758239746e-01 1.176152154803276062e-01 -7.062271982431411743e-02 -3.891138136386871338e-01 3.632980212569236755e-02 3.171376883983612061e-01 -1.677974611520767212e-01 -1.259130239486694336e-01 1.577647030353546143e-02 3.273471817374229431e-02 3.440593183040618896e-01 -3.502397239208221436e-01 -8.077856153249740601e-02 -1.969332396984100342e-01 -3.965143114328384399e-02 2.266612462699413300e-02 -2.757555991411209106e-02 -1.001327782869338989e-01 1.434492766857147217e-01 -1.077188700437545776e-01 -2.332940548658370972e-01 1.962895244359970093e-01 2.574975416064262390e-02 -2.201518565416336060e-01 2.906096279621124268e-01 4.491664469242095947e-03 1.742347627878189087e-01 1.674955785274505615e-01 7.636758685111999512e-02 1.439919322729110718e-01 -3.124177269637584686e-02 1.634450107812881470e-01
1.685941368341445923e-01 -9.873924404382705688e-02 4.158687964081764221e-02 -2.246456146240234375e-01 -1.156864762306213379e-01 7.961832731962203979e-02 -1.267562657594680786e-01 2.675751456990838051e-03 -7.922288030385971069e-02 2.787488102912902832e-01 1.735830903053283691e-01 -8.116198331117630005e-02 -9.514284878969192505e-02 -3.585407137870788574e-01 -1.211923062801361084e-01 -6.124476343393325806e-02 4.859483540058135986e-01 1.529216952621936798e-02 -1.601283550262451172e-01 -6.062951311469078064e-02 9.317062050104141235e-02 1.185863390564918518e-01 -1.229370236396789551e-01 8.781524002552032471e-02 2.178011536598205566e-01 -7.418118417263031006e-02 -2.642222046852111816e-01 3.127733767032623291e-01 -9.847383014857769012e-03 6.169376522302627563e-02 -3.156111389398574829e-02 2.456666976213455200e-01
2.025199830532073975e-01 -6.537619978189468384e-02 1.249925792217254639e-02 2.256581000983715057e-02 -9.938674420118331909e-02 1.482960432767868042e-01 2.247204631567001343e-01 -9.707256406545639038e-02 5.428520590066909790e-02 8.928637206554412842e-02 4.486637711524963379e-01 -2.464770376682281494e-01 1.312907189130783081e-01 1.871252954006195068e-01 5.635210312902927399e-03 7.392408698797225952e-02 4.741245880722999573e-02 -3.880702555179595947e-01 6.306572258472442627e-02 -2.351011931896209717e-01 -5.585094541311264038e-02 -1.038135737180709839e-01 -1.754401773214340210e-01 -2.566472291946411133e-01 1.792066842317581177e-01 1.705355495214462280e-01 -1.277200132608413696e-01 3.236028850078582764e-01 -1.327052712440490723e-01 4.779609385877847672e-03 -5.960410460829734802e-02 7.403248548507690430e-02
1.033232882618904114e-01 -2.561052888631820679e-02 -2.764565646648406982e-01 -1.056173220276832581e-01 -3.781251311302185059e-01 2.395550161600112915e-01 -6.505025923252105713e-02 1.195099651813507080e-01 2.400958240032196045e-01 -5.270565673708915710e-02 2.713379077613353729e-02 -3.197246789932250977e-01 -3.630778566002845764e-02 -9.519352763891220093e-02 6.519751995801925659e-02 -8.853960037231445312e-02 3.001185953617095947e-01 -2.794914543628692627e-01 3.311059996485710144e-02 -1.034774929285049438e-01 -4.832990467548370361e-02 -1.165308207273483276e-01 -1.394964382052421570e-02 -2.992239594459533691e-02 3.311585187911987305e-01 2.033767104148864746e-01 6.617346778512001038e-03 3.569722473621368408e-01 2.778586558997631073e-02 1.268718242645263672e-01 -6.293939799070358276e-02 5.021465942263603210e-03
-1.453093886375427246e-01 -9.567340463399887085e-02 1.148956567049026489e-01 -5.899548158049583435e-02 -1.225786954164505005e-01 2.444534152746200562e-01 -3.898286819458007812e-01 -1.217972710728645325e-01 -3.586197644472122192e-02 3.238635361194610596e-01 4.263209179043769836e-02 -6.450161337852478027e-02 1.298838108777999878e-01 -2.699756063520908356e-02 5.669348314404487610e-02 -1.869263350963592529e-01 -1.378318518400192261e-01 -4.222356975078582764e-01 -4.896058235317468643e-03 4.974702745676040649e-02 6.495501846075057983e-02 2.628021538257598877e-01 -8.233208209276199341e-02 -5.738471448421478271e-02 1.764253526926040649e-01 1.316127032041549683e-01 -4.269417524337768555e-01 5.516844242811203003e-02 1.077946946024894714e-01 -1.010454609058797359e-03 7.460450381040573120e-02 9.730481356382369995e-02
-9.469143301248550415e-02 -8.199143409729003906e-02 1.085912212729454041e-01 -2.575954198837280273e-01 -3.113102316856384277e-01 1.265667676925659180e-01 -2.263887319713830948e-03 -2.138344049453735352e-01 1.360753327608108521e-01 3.360924720764160156e-01 -9.988205134868621826e-02 -8.564978837966918945e-03 -1.110377013683319092e-01 -1.888517886400222778e-01 8.723623305559158325e-02 -2.158412635326385498e-01 1.512041985988616943e-01 -9.880114346742630005e-02 -1.107237786054611206e-01 -2.748269736766815186e-01 5.403185263276100159e-02 1.775944232940673828e-01 -3.309369832277297974e-02 -2.171758562326431274e-01 1.367391943931579590e-01 1.976359076797962189e-02 -1.405541896820068359e-01 1.125728338956832886e-01 3.992340266704559326e-01 1.631981134414672852e-01 2.449768632650375366e-01 -5.566259846091270447e-02
-3.400587290525436401e-02 2.477602660655975342e-01 2.494397908449172974e-01 2.897328510880470276e-02 3.343260288238525391e-01 3.115601539611816406e-01 1.595623046159744263e-01 1.213283166289329529e-01 7.287470996379852295e-02 -6.938689947128295898e-02 2.046234905719757080e-01 -1.038397252559661865e-01 -2.052850723266601562e-01 -2.687419056892395020e-01 1.191031187772750854e-01 -2.640802785754203796e-02 -1.690989583730697632e-01 2.977610379457473755e-02 1.208424568176269531e-01 -6.727488338947296143e-02 1.800625324249267578e-01 1.984877288341522217e-01 -1.522450000047683716e-01 -2.675991058349609375e-01 1.285589765757322311e-02 1.710647046566009521e-01 -7.863113284111022949e-02 2.698285281658172607e-01 1.144868135452270508e-01 1.963801681995391846e-01 2.399381995201110840e-01 2.166889607906341553e-02
-4.243290796875953674e-02 -7.315111160278320312e-02 -2.665536291897296906e-02 -6.600110232830047607e-02 -1.125456988811492920e-01 2.216667085886001587e-01 -1.465368717908859253e-01 -1.198041513562202454e-01 -8.085098117589950562e-02 4.287524521350860596e-01 1.914469003677368164e-01 -4.258432239294052124e-02 9.092930704355239868e-03 -4.218823313713073730e-01 -3.488264279440045357e-03 -5.973945185542106628e-02 2.397891134023666382e-01 5.497471243143081665e-02 -2.075346559286117554e-01 -4.130649194121360779e-02 7.440900057554244995e-02 1.089635044336318970e-01 -1.007600948214530945e-01 1.167521253228187561e-01 2.811550796031951904e-01 -1.786928176879882812e-01 -4.408393800258636475e-02 2.901480495929718018e-01 -2.317222952842712402e-01 -3.370608389377593994e-02 9.921812266111373901e-02 2.672043144702911377e-01
-1.433345824480056763e-01 -1.168332919478416443e-01 3.960594832897186279e-01 -3.124283440411090851e-02 -1.166649535298347473e-01 1.879100129008293152e-02 -8.079180121421813965e-02 4.085328057408332825e-02 -2.429817169904708862e-01 9.240201860666275024e-02 -1.134176477789878845e-01 -1.180012822151184082e-01 -1.383669227361679077e-01 1.773287653923034668e-01 -1.816732734441757202e-01 -1.864277273416519165e-01 1.574185118079185486e-02 -2.321745306253433228e-01 3.148033320903778076e-01 -3.015736937522888184e-01 4.460684582591056824e-02 8.534382283687591553e-02 -3.934495151042938232e-03 -1.338718235492706299e-01 1.935016661882400513e-01 3.211081922054290771e-01 -4.523529484868049622e-02 2.866383194923400879e-01 1.047715619206428528e-01 -4.022684693336486816e-02 1.940018981695175171e-01 -1.633528172969818115e-01
2.959004342555999756e-01 1.097252517938613892e-01 3.173776566982269287e-01 -2.807359397411346436e-01 -1.421605497598648071e-01 2.280144244432449341e-01 4.276657104492187500e-02 1.829033941030502319e-01 -1.386626213788986206e-01 2.674148678779602051e-01 1.102150678634643555e-01 -8.213527500629425049e-02 -1.279914379119873047e-01 1.225249469280242920e-01 -1.482796669006347656e-01 1.582856029272079468e-01 8.086160570383071899e-02 -5.366602540016174316e-02 -8.085225522518157959e-02 -9.508225321769714355e-02 1.184965297579765320e-01 -8.943864703178405762e-02 -1.723038777709007263e-02 -2.133486568927764893e-01 1.912593841552734375e-02 1.192710176110267639e-01 -1.736701875925064087e-01 3.387058079242706299e-01 -7.039054483175277710e-02 1.645407378673553467e-01 -3.016028106212615967e-01 -2.235926687717437744e-01
-9.809833765029907227e-02 -2.023388743400573730e-01 2.546914517879486084e-01 -1.734588891267776489e-01 -2.366403043270111084e-01 5.147483572363853455e-02 -1.398800611495971680e-01 2.786826491355895996e-01 9.541073441505432129e-02 1.356210708618164062e-01 4.613807797431945801e-02 -2.332665324211120605e-01 -2.100367099046707153e-01 2.760134451091289520e-02 -1.439099162817001343e-01 4.251105338335037231e-02 -1.465357840061187744e-01 -2.800531983375549316e-01 -1.527229696512222290e-01 1.056330949068069458e-01 2.831294834613800049e-01 -4.726273193955421448e-02 1.108400076627731323e-01 -8.898212015628814697e-02 1.053882669657468796e-02 1.098923161625862122e-01 -3.821124508976936340e-02 4.623953998088836670e-01 -2.306224778294563293e-02 -1.495139151811599731e-01 2.412060648202896118e-01 -4.074667394161224365e-02
1.275687813758850098e-01 4.524406418204307556e-02 -6.056354567408561707e-02 -2.631166577339172363e-02 -5.468102097511291504e-01 2.744708657264709473e-01 6.082589179277420044e-02 6.762465089559555054e-02 1.889132261276245117e-01 -7.852395065128803253e-03 1.648692488670349121e-01 -1.499093174934387207e-01 -4.879919812083244324e-02 -8.552081137895584106e-02 1.788056083023548126e-02 9.645032882690429688e-02 2.493098676204681396e-01 -6.082959100604057312e-02 9.701827168464660645e-02 -1.986020058393478394e-01 -1.642061918973922729e-01 -2.159165404736995697e-02 -9.988303482532501221e-02 -4.762036725878715515e-02 3.625292181968688965e-01 4.637965932488441467e-02 1.519516259431838989e-01 3.896532356739044189e-01 1.872206293046474457e-02 1.143752858042716980e-01 -1.804480887949466705e-02 1.155336573719978333e-01
3.695004880428314209e-01 3.259182348847389221e-02 1.868911385536193848e-01 -3.289651870727539062e-01 -3.070030510425567627e-01 -1.596464067697525024e-01 -1.373977512121200562e-01 -3.242015838623046875e-02 -8.603433147072792053e-03 1.333789825439453125e-01 -1.394110023975372314e-01 -2.125804126262664795e-02 1.185541674494743347e-01 -6.678610295057296753e-02 5.656655994243919849e-04 -2.231332361698150635e-01 7.198388129472732544e-02 -2.942072153091430664e-01 -6.506408005952835083e-02 -3.773704171180725098e-03 -1.089709326624870300e-01 1.642027348279953003e-01 -3.098489642143249512e-01 5.435127019882202148e-02 5.342932417988777161e-02 1.765477210283279419e-01 -3.150679171085357666e-02 3.563197255134582520e-01 -6.038450077176094055e-02 1.031219363212585449e-01 2.266682982444763184e-01 1.100647151470184326e-01
5.399902537465095520e-02 2.328458428382873535e-01 1.443680077791213989e-01 -5.622766539454460144e-02 -1.721860766410827637e-01 4.194361567497253418e-01 1.230760887265205383e-01 1.194269135594367981e-01 2.723045945167541504e-01 -2.539897710084915161e-02 1.985110193490982056e-01 -4.033708274364471436e-01 2.537357620894908905e-02 -1.387746930122375488e-01 1.953999549150466919e-01 -1.604199558496475220e-01 5.542560294270515442e-02 -3.421878442168235779e-02 2.569418549537658691e-01 -5.914557725191116333e-03 -1.401339918375015259e-01 3.022622689604759216e-02 -3.862597420811653137e-02 -2.386873401701450348e-02 -1.995234750211238861e-02 -5.426154285669326782e-02 -1.245084032416343689e-01 4.321775138378143311e-01 2.732204459607601166e-02 -4.014967009425163269e-02 -6.692987680435180664e-02 1.333430856466293335e-01
-9.137042611837387085e-02 -5.560234934091567993e-02 -6.029856577515602112e-02 -9.638670831918716431e-02 -3.924180939793586731e-02 2.471818327903747559e-01 9.607172757387161255e-02 1.360053122043609619e-01 -1.482914984226226807e-01 2.745673060417175293e-01 9.538876265287399292e-02 3.662816062569618225e-02 -2.804650552570819855e-02 -3.677531480789184570e-01 1.229378730058670044e-01 1.584705561399459839e-01 3.657811248558573425e-05 -5.121889710426330566e-01 1.612235046923160553e-02 -2.178655862808227539e-01 -2.128135040402412415e-02 1.659428924322128296e-01 1.201845705509185791e-01 -3.285211622714996338e-01 -1.009058654308319092e-01 -1.074158102273941040e-01 -2.388484776020050049e-02 2.808813154697418213e-01 -5.429195985198020935e-02 1.739539653062820435e-01 -3.224548697471618652e-02 -7.306112349033355713e-02
1.787296235561370850e-01 -1.342130154371261597e-01 2.177995890378952026e-01 -2.245934754610061646e-01 -1.623802930116653442e-01 2.376884073019027710e-01 -3.599103987216949463e-01 -2.318254485726356506e-02 -4.364387691020965576e-02 1.727230697870254517e-01 1.222491636872291565e-02 -1.848736591637134552e-02 -2.558686770498752594e-02 -1.161164604127407074e-02 4.720876738429069519e-02 3.440161049365997314e-02 1.175858080387115479e-01 -1.845310926437377930e-01 1.981066614389419556e-01 1.409037411212921143e-01 1.040760651230812073e-01 2.455144524574279785e-01 9.813337773084640503e-02 -2.733550406992435455e-02 1.385749429464340210e-01 2.937971949577331543e-01 -1.756689548492431641e-01 2.402440905570983887e-01 2.610052824020385742e-01 -1.483960598707199097e-01 1.834956854581832886e-01 -3.105145990848541260e-01
1.650843322277069092e-01 -1.999779492616653442e-01 2.066729813814163208e-01 -2.772498428821563721e-01 5.734429578296840191e-04 1.211694478988647461e-01 1.118470057845115662e-01 3.320376202464103699e-02 1.576287746429443359e-01 1.835508830845355988e-02 -1.875028386712074280e-02 -1.865489035844802856e-01 -6.023700162768363953e-02 -4.694186747074127197e-01 3.198854029178619385e-01 -1.911022514104843140e-01 -8.665608614683151245e-02 -2.547340095043182373e-01 2.191210687160491943e-01 -1.394108831882476807e-01 -5.974427983164787292e-02 1.577793210744857788e-01 -1.506087742745876312e-02 -1.700893938541412354e-01 -1.913426443934440613e-02 1.463909447193145752e-01 -2.210711836814880371e-01 -5.272676423192024231e-02 1.822709292173385620e-01 1.736857742071151733e-01 1.655514538288116455e-01 -7.347086211666464806e-04
1.469337642192840576e-01 3.038428537547588348e-02 2.142506986856460571e-01 -1.277466304600238800e-02 -3.121470473706722260e-02 6.719024479389190674e-02 -1.027414202690124512e-01 -2.343291416764259338e-02 -2.992243319749832153e-02 1.532360613346099854e-01 1.275762021541595459e-01 1.030522063374519348e-01 -3.941410779953002930e-02 -3.300490677356719971e-01 -1.643838882446289062e-01 -5.532146245241165161e-02 1.132993996143341064e-01 2.021538466215133667e-01 -1.217820942401885986e-01 9.969470649957656860e-02 -2.006205916404724121e-01 5.317727923393249512e-01 -9.064284712076187134e-02 -1.643724590539932251e-01 2.429363690316677094e-02 3.010558784008026123e-01 -1.003228724002838135e-01 3.897761106491088867e-01 -6.105419993400573730e-02 -3.300722688436508179e-02 1.677442938089370728e-01 8.827758021652698517e-03
2.372249662876129150e-01 -3.775526955723762512e-02 6.646814197301864624e-02 -3.034110665321350098e-01 3.947970643639564514e-02 -5.634823814034461975e-02 4.795567132532596588e-03 -3.188744187355041504e-02 1.004546061158180237e-01 3.153329491615295410e-01 4.923347011208534241e-02 -2.089178264141082764e-01 2.358786612749099731e-01 -1.339925676584243774e-01 -8.457969874143600464e-03 -1.186614036560058594e-01 -9.779705107212066650e-02 -1.446921657770872116e-02 -2.082953602075576782e-02 -2.262209504842758179e-01 4.067057669162750244e-01 1.777737289667129517e-01 -2.064956724643707275e-01 -4.167545959353446960e-02 3.052201569080352783e-01 3.312297165393829346e-01 -8.448669314384460449e-02 1.562637686729431152e-01 7.143533229827880859e-02 1.905314177274703979e-01 1.333057880401611328e-01 -1.815126650035381317e-02
2.589922249317169189e-01 -1.153667047619819641e-01 2.199338376522064209e-01 -1.045220941305160522e-01 -2.926850616931915283e-01 -1.503461748361587524e-01 -3.090943396091461182e-01 -1.411370187997817993e-01 1.831795438192784786e-03 3.705073893070220947e-01 -5.705336853861808777e-02 -2.822239995002746582e-01 -3.933237865567207336e-02 -2.600315809249877930e-01 1.642417758703231812e-01 -6.022192165255546570e-02 9.504201263189315796e-02 -7.495506852865219116e-02 -6.694819033145904541e-02 -2.768912725150585175e-02 -5.018370598554611206e-02 2.983005046844482422e-01 -6.026277318596839905e-02 3.123964415863156319e-03 5.893176794052124023e-02 -8.174113184213638306e-02 -1.164263710379600525e-01 2.898163795471191406e-01 -1.181977540254592896e-01 2.598426938056945801e-01 1.109011620283126831e-01 1.030121836811304092e-02
-4.595290124416351318e-02 -7.598425447940826416e-02 4.481985699385404587e-03 8.771295100450515747e-02 -1.595025956630706787e-01 1.677385717630386353e-01 -2.404463589191436768e-01 2.859556376934051514e-01 2.605514824390411377e-01 1.205543652176856995e-01 1.442907303571701050e-01 -1.937441974878311157e-01 5.396951362490653992e-02 -2.626801133155822754e-01 1.878249645233154297e-01 -4.718637466430664062e-02 9.959772229194641113e-02 6.596039235591888428e-02 1.224297508597373962e-01 2.136002480983734131e-02 3.449234664440155029e-01 -1.579484492540359497e-01 -1.945032626390457153e-01 -3.347839117050170898e-01 2.741717919707298279e-02 2.827029209583997726e-03 -6.815746426582336426e-02 3.047599792480468750e-01 -2.695105373859405518e-01 -1.298635639250278473e-02 -8.390133827924728394e-02 -1.984137445688247681e-01
-1.944759637117385864e-01 9.663375467061996460e-02 8.183061331510543823e-02 -2.752324640750885010e-01 -8.789593726396560669e-02 8.348625153303146362e-02 1.824324131011962891e-01 -4.290930926799774170e-02 2.249983400106430054e-01 1.584264039993286133e-01 -1.469688583165407181e-02 -2.572687901556491852e-02 -7.546140253543853760e-02 -1.121491491794586182e-01 1.858333051204681396e-01 -1.518457233905792236e-01 -1.661799661815166473e-02 -3.865993395447731018e-02 3.293692469596862793e-01 2.459027431905269623e-02 -2.457830309867858887e-02 2.492863833904266357e-01 -8.937063068151473999e-02 8.232631534337997437e-02 2.483136653900146484e-01 -1.345209181308746338e-01 -1.409818381071090698e-01 3.997068405151367188e-01 -1.655865609645843506e-01 1.581883281469345093e-01 2.970372438430786133e-01 -2.822533845901489258e-01
1.956609040498733521e-01 3.458347544074058533e-02 3.512917831540107727e-02 -6.089192256331443787e-02 -1.332293897867202759e-01 2.409065514802932739e-01 9.531527757644653320e-02 -1.770609319210052490e-01 -7.670290768146514893e-02 1.195495724678039551e-01 9.997075051069259644e-02 -1.581671983003616333e-01 -2.833621203899383545e-01 -1.240555420517921448e-01 -5.926426127552986145e-02 -3.202333450317382812e-01 -1.441978812217712402e-01 -1.366692334413528442e-01 2.970844805240631104e-01 -3.505561351776123047e-01 -2.275490164756774902e-01 2.219247668981552124e-01 3.845477476716041565e-02 -2.083723545074462891e-01 -7.041507959365844727e-02 7.889533787965774536e-02 -4.748093709349632263e-02 3.835460841655731201e-01 6.682746112346649170e-02 5.547685176134109497e-02 -2.601216780021786690e-03 1.333532780408859253e-01
-4.062668979167938232e-02 -2.103931643068790436e-02 7.734543085098266602e-02 -2.576989531517028809e-01 -1.144521385431289673e-01 1.431582588702440262e-02 2.192889004945755005e-01 -6.972044706344604492e-02 3.309703245759010315e-02 2.866800129413604736e-01 -1.407236903905868530e-01 -9.717492759227752686e-02 -1.216189935803413391e-01 -6.340850144624710083e-02 -5.018508061766624451e-02 -1.343592256307601929e-01 -9.755443036556243896e-02 9.043536335229873657e-02 2.558065950870513916e-01 -1.007826849818229675e-01 -2.410861477255821228e-02 2.866447269916534424e-01 -6.969047337770462036e-02 8.573184907436370850e-02 3.021048307418823242e-01 -1.365578174591064453e-01 -2.128205299377441406e-01 3.817012906074523926e-01 -1.347780600190162659e-02 3.749987781047821045e-01 2.063391804695129395e-01 -1.866145879030227661e-01
1.775711327791213989e-01 2.244548499584197998e-02 2.920281291007995605e-01 -2.474684268236160278e-01 -1.168776303529739380e-03 1.609853208065032959e-01 1.746108084917068481e-01 -2.238557338714599609e-01 -1.799537688493728638e-01 2.523823454976081848e-02 9.845355898141860962e-02 -5.059408396482467651e-02 -1.608173102140426636e-01 -3.300341665744781494e-01 3.329548835754394531e-01 -3.449663927312940359e-04 1.474717352539300919e-02 -2.738889455795288086e-01 1.221687495708465576e-01 -2.431927770376205444e-01 9.434226155281066895e-02 1.068640053272247314e-01 -1.349165886640548706e-01 -1.054293513298034668e-01 1.574915647506713867e-01 5.157661065459251404e-02 -6.619098782539367676e-02 1.121306568384170532e-01 2.455720752477645874e-01 2.962755560874938965e-01 1.802663952112197876e-01 8.413318544626235962e-03
-2.482185140252113342e-02 -1.566384583711624146e-01 -7.844483852386474609e-02 -6.925087422132492065e-02 -4.733668267726898193e-01 2.520986199378967285e-01 -4.489783197641372681e-02 1.587911099195480347e-01 -7.169521600008010864e-02 9.280014783143997192e-02 3.115615546703338623e-01 -4.019103646278381348e-01 9.111957997083663940e-02 -1.182316839694976807e-01 6.524813920259475708e-02 -1.220337077975273132e-01 7.491207867860794067e-02 -1.176541745662689209e-01 2.014933824539184570e-01 3.840988129377365112e-02 -7.861449569463729858e-02 -5.314570665359497070e-02 -9.974668920040130615e-02 3.860416263341903687e-02 1.511527746915817261e-01 2.218078225851058960e-01 -2.274055033922195435e-02 3.289868533611297607e-01 2.582631632685661316e-02 1.602829843759536743e-01 -2.711517177522182465e-02 -2.130522578954696655e-01
-2.210678607225418091e-01 5.931245163083076477e-02 2.103071659803390503e-01 -3.132240772247314453e-01 -2.446097135543823242e-01 1.393846273422241211e-01 -9.019756317138671875e-02 -1.138493567705154419e-01 -9.400706738233566284e-02 2.177360281348228455e-02 1.855650991201400757e-01 -1.462526172399520874e-01 -5.704183876514434814e-02 -3.603323400020599365e-01 3.345183283090591431e-02 -9.642096236348152161e-03 -2.313340008258819580e-01 -2.417117655277252197e-01 -2.414259612560272217e-01 -1.395429074764251709e-01 1.213799566030502319e-01 1.615969687700271606e-01 1.345141418278217316e-02 -3.995150923728942871e-01 9.090396016836166382e-02 -1.833736747503280640e-01 -1.840518601238727570e-02 9.181207418441772461e-02 4.677456989884376526e-02 1.721436232328414917e-01 1.120817214250564575e-01 -1.417486071586608887e-01
2.153574377298355103e-01 -6.598962843418121338e-02 8.978585898876190186e-02 -2.456208765506744385e-01 7.822494953870773315e-02 6.104228645563125610e-02 3.756989166140556335e-02 -7.038892805576324463e-02 1.370542198419570923e-01 1.194933950901031494e-01 -9.017128497362136841e-02 -3.539499267935752869e-02 -1.485822647809982300e-01 -3.186660706996917725e-01 2.449883073568344116e-01 2.287378609180450439e-01 -7.488528639078140259e-02 -1.472620218992233276e-01 -9.683331847190856934e-02 -1.289831697940826416e-01 1.672830879688262939e-01 3.519455790519714355e-01 -5.942230671644210815e-02 -1.373485326766967773e-01 2.263432592153549194e-01 6.984196603298187256e-02 -2.050120234489440918e-01 3.414912223815917969e-01 2.006589621305465698e-01 1.956597119569778442e-01 2.400821149349212646e-01 -8.808577060699462891e-02
-6.335365027189254761e-02 -1.731205135583877563e-01 7.189049385488033295e-03 -1.340835839509963989e-01 4.867726936936378479e-02 2.986711859703063965e-01 -9.220713376998901367e-02 2.697923779487609863e-01 1.222316548228263855e-01 -2.925112284719944000e-02 2.180832177400588989e-01 4.651773348450660706e-02 5.330668017268180847e-02 4.929648339748382568e-02 1.084575988352298737e-02 2.088753320276737213e-02 1.508465856313705444e-01 -3.035961389541625977e-01 -1.572342067956924438e-01 -3.284135460853576660e-01 2.229493809863924980e-03 1.738197803497314453e-01 -4.232051670551300049e-01 -2.761082947254180908e-01 1.863642632961273193e-01 -6.656564306467771530e-03 -1.189597994089126587e-01 2.473239898681640625e-01 1.412378400564193726e-01 -1.510518640279769897e-01 8.195453137159347534e-02 1.055338382720947266e-01
2.818008959293365479e-01 -6.120488420128822327e-02 2.441805452108383179e-01 -1.736417263746261597e-01 -2.577577717602252960e-02 1.437874697148799896e-02 -2.997578680515289307e-01 -1.498686615377664566e-02 -1.407281905412673950e-01 1.643836051225662231e-01 -1.129798498004674911e-02 1.228245999664068222e-02 2.031069993972778320e-01 -1.512102335691452026e-01 2.134859412908554077e-01 -8.517887443304061890e-02 1.505942344665527344e-01 -2.244006246328353882e-01 4.316163808107376099e-02 -1.105738729238510132e-01 -1.764296591281890869e-01 2.051932364702224731e-01 -2.945608496665954590e-01 1.032419353723526001e-01 1.640044897794723511e-01 5.310732871294021606e-02 -2.726723253726959229e-01 3.314996659755706787e-01 -2.260112166404724121e-01 -5.657562240958213806e-02 1.119253486394882202e-01 -1.830648928880691528e-01
1.619228571653366089e-01 1.758491098880767822e-01 1.444826871156692505e-01 1.338461693376302719e-02 -2.144849449396133423e-01 4.157617390155792236e-01 1.387385129928588867e-01 1.560619324445724487e-01 2.539087533950805664e-01 -2.159737646579742432e-01 1.924751549959182739e-01 -3.231911063194274902e-01 -3.460311889648437500e-02 1.601743139326572418e-02 2.238018065690994263e-01 -1.653653234243392944e-01 1.111010387539863586e-01 -1.590484082698822021e-01 -1.339491573162376881e-03 -7.055243849754333496e-02 -1.901525557041168213e-01 6.639329344034194946e-02 -1.151172211393713951e-03 2.912656217813491821e-02 2.055295407772064209e-01 -1.050161495804786682e-01 -2.978635020554065704e-02 3.979811072349548340e-01 3.906605765223503113e-02 5.442800745368003845e-02 1.546728014945983887e-01 5.332688987255096436e-02
4.243228957056999207e-02 1.653650104999542236e-01 3.632179796695709229e-01 2.553718686103820801e-01 -1.932638511061668396e-02 1.714918166399002075e-01 -1.239073723554611206e-01 8.120263367891311646e-02 9.079343080520629883e-02 2.762084305286407471e-01 1.126537285745143890e-02 2.389084696769714355e-01 -1.537696868181228638e-01 -1.522767096757888794e-01 -9.553521871566772461e-02 1.741038821637630463e-02 3.257630169391632080e-01 -1.541504263877868652e-01 -1.480764709413051605e-02 -2.774788141250610352e-01 -1.198234632611274719e-01 -7.023437321186065674e-02 1.502169221639633179e-01 -2.376511543989181519e-01 9.997566044330596924e-02 1.744195222854614258e-01 -4.617999866604804993e-02 3.102316260337829590e-01 9.303614497184753418e-02 2.402100116014480591e-01 1.122951060533523560e-01 2.807261981070041656e-02
-2.807021699845790863e-02 -2.742766635492444038e-03 3.241647779941558838e-01 -1.297294050455093384e-01 -6.600871682167053223e-02 2.699946984648704529e-02 -5.169252399355173111e-03 -1.260998249053955078e-01 2.353960648179054260e-02 1.015369743108749390e-01 1.066445000469684601e-02 3.875087574124336243e-02 -1.338451057672500610e-01 -2.120612710714340210e-01 -6.205499172210693359e-02 -2.234240174293518066e-01 -1.476307213306427002e-01 -1.574743390083312988e-01 2.134862840175628662e-01 6.618009507656097412e-02 2.637895345687866211e-01 -1.893275380134582520e-01 4.717706516385078430e-02 4.651710763573646545e-02 -1.235479116439819336e-01 1.215272098779678345e-01 -8.883339352905750275e-03 4.532082974910736084e-01 -2.461207844316959381e-02 3.591081202030181885e-01 3.322970271110534668e-01 -2.127940505743026733e-01
2.530215382575988770e-01 1.848347634077072144e-01 -1.961420923471450806e-01 -1.019330695271492004e-01 -2.974963486194610596e-01 2.191902846097946167e-01 -1.184044256806373596e-01 1.283760219812393188e-01 3.433723449707031250e-01 4.573159851133823395e-03 2.273313701152801514e-01 -2.436531037092208862e-01 -2.614928483963012695e-01 -7.200168818235397339e-02 1.631944775581359863e-01 -8.501125127077102661e-02 1.258077770471572876e-01 -1.221622824668884277e-01 -3.393720835447311401e-02 -1.084393355995416641e-02 -8.936379104852676392e-02 -8.912169374525547028e-03 -1.464677751064300537e-01 -9.011229872703552246e-02 1.645677983760833740e-01 1.481611579656600952e-01 -2.315799444913864136e-01 3.256171345710754395e-01 1.472696214914321899e-01 4.517081379890441895e-02 3.702192567288875580e-03 2.177617102861404419e-01
-1.471454929560422897e-02 1.823251694440841675e-01 1.843822598457336426e-01 -2.103344053030014038e-01 5.449596792459487915e-02 2.212600558996200562e-01 5.412164703011512756e-02 2.694354653358459473e-01 6.916540116071701050e-02 1.004309114068746567e-02 5.585188865661621094e-01 -1.989761888980865479e-01 -2.315052151679992676e-01 -6.389684230089187622e-02 -1.365007087588310242e-02 1.318415850400924683e-01 7.999785989522933960e-02 3.728796169161796570e-02 9.449316561222076416e-02 9.550193324685096741e-03 -3.555775154381990433e-03 7.535085082054138184e-02 1.566795110702514648e-01 -7.360141724348068237e-02 1.078007966279983521e-01 9.760740399360656738e-02 4.031322151422500610e-02 4.523065984249114990e-01 6.308572832494974136e-03 5.606196820735931396e-02 2.085682302713394165e-01 5.180020257830619812e-02
-4.759784787893295288e-02 5.225725844502449036e-02 -9.753606468439102173e-02 7.659056037664413452e-02 -4.100293666124343872e-02 3.403052091598510742e-01 6.999623775482177734e-02 2.942587137222290039e-01 1.915102899074554443e-01 1.028260663151741028e-01 2.652699947357177734e-01 -4.544097464531660080e-03 9.246243163943290710e-03 6.692642718553543091e-02 -5.977556854486465454e-02 8.329615741968154907e-02 1.006640195846557617e-01 -2.710224390029907227e-01 -1.517907232046127319e-01 -2.582497894763946533e-01 2.446568906307220459e-01 1.884270459413528442e-01 -3.584822416305541992e-01 -2.853476405143737793e-01 2.583435475826263428e-01 -6.361089646816253662e-02 -1.218784824013710022e-01 2.288371920585632324e-01 -4.304152354598045349e-02 -3.051618672907352448e-02 5.079096928238868713e-02 -1.262817531824111938e-01
2.196466028690338135e-01 -2.671261131763458252e-02 -2.202752605080604553e-02 -1.241601407527923584e-01 9.129344671964645386e-02 3.362604677677154541e-01 1.282130926847457886e-01 1.888016909360885620e-01 -1.240203250199556351e-02 5.586511455476284027e-03 3.239612579345703125e-01 -4.846347495913505554e-02 -3.960302174091339111e-01 1.491558644920587540e-02 -4.250703752040863037e-02 -9.920245409011840820e-02 1.582782343029975891e-02 -1.039802730083465576e-01 -1.900616586208343506e-01 -2.215088009834289551e-01 4.739648848772048950e-02 3.923260141164064407e-03 -3.536222875118255615e-01 -2.073503732681274414e-01 3.963885083794593811e-02 -1.392351090908050537e-01 -2.097232267260551453e-02 2.662184834480285645e-01 1.287302225828170776e-01 -2.825228124856948853e-02 3.116227090358734131e-01 1.102303788065910339e-01
4.248193278908729553e-02 -4.906662926077842712e-02 9.948217123746871948e-02 1.791960000991821289e-01 -1.311309039592742920e-01 2.761597931385040283e-01 -1.743648946285247803e-01 7.159896939992904663e-02 6.041448563337326050e-02 1.878176629543304443e-01 -9.273669868707656860e-02 -1.736968308687210083e-01 -1.570900827646255493e-01 -3.846813440322875977e-01 -3.693299591541290283e-01 8.472067117691040039e-02 1.194850429892539978e-01 9.891623258590698242e-02 -1.442904919385910034e-01 4.795902594923973083e-02 1.416313946247100830e-01 1.492707878351211548e-01 -5.567803606390953064e-02 -6.561794131994247437e-02 8.603561669588088989e-03 4.989487305283546448e-02 5.795448273420333862e-02 4.029999971389770508e-01 1.145091429352760315e-01 8.163595199584960938e-02 3.672049641609191895e-01 -1.047857180237770081e-01
-1.091791689395904541e-01 2.365048602223396301e-02 1.267835199832916260e-01 -2.319638282060623169e-01 -2.825001478195190430e-01 2.556864619255065918e-01 -3.865768015384674072e-02 -1.046254262328147888e-01 3.882542550563812256e-01 1.388742923736572266e-01 8.847999572753906250e-02 -3.404163718223571777e-01 7.040101569145917892e-03 -2.293934673070907593e-01 2.047191560268402100e-01 -2.184947580099105835e-01 7.397854328155517578e-02 5.638308078050613403e-02 3.078258596360683441e-02 -1.057349145412445068e-01 -1.325677037239074707e-01 2.797433137893676758e-01 -1.185649409890174866e-01 3.394347429275512695e-02 -2.940267091616988182e-03 1.062209829688072205e-01 -1.655668765306472778e-01 6.689477711915969849e-02 -1.061343774199485779e-01 -1.206815987825393677e-01 3.479255437850952148e-01 -4.557547718286514282e-02
1.060481220483779907e-01 4.648415371775627136e-02 1.692696958780288696e-01 -1.701358333230018616e-02 -1.390942335128784180e-01 -5.402562022209167480e-02 -1.229934617877006531e-01 1.371030062437057495e-01 2.115301229059696198e-02 1.800148040056228638e-01 2.976979315280914307e-01 -1.794058680534362793e-01 8.755479007959365845e-03 -3.495397865772247314e-01 4.616704583168029785e-02 -6.391605734825134277e-02 1.248502731323242188e-01 -1.902790740132331848e-02 2.040878832340240479e-01 -2.249704599380493164e-01 2.621719986200332642e-02 5.309148877859115601e-02 2.956217825412750244e-01 -2.890692651271820068e-01 1.291234791278839111e-01 2.874264419078826904e-01 -1.373514384031295776e-01 1.908036470413208008e-01 4.741749539971351624e-02 1.276210844516754150e-01 -4.029684513807296753e-02 4.024124443531036377e-01
-1.579064875841140747e-01 -2.090830653905868530e-01 3.643778264522552490e-01 -1.533303856849670410e-01 -3.927492722868919373e-02 2.526350617408752441e-01 5.913916975259780884e-02 2.894847691059112549e-01 -2.500853836536407471e-01 6.822819821536540985e-03 -4.162753373384475708e-02 5.926685873419046402e-03 -7.076171040534973145e-02 -1.064805686473846436e-01 7.504365593194961548e-02 -7.458107173442840576e-02 -5.104586016386747360e-03 -2.080895751714706421e-01 5.896918475627899170e-02 -9.502016752958297729e-02 1.753192991018295288e-01 1.076414436101913452e-01 -3.550004065036773682e-01 -4.521856829524040222e-02 2.650760710239410400e-01 2.431663274765014648e-01 8.430779725313186646e-02 1.890732049942016602e-01 -1.233249306678771973e-01 2.839977145195007324e-01 -1.642410308122634888e-01 9.585661441087722778e-02
1.315397173166275024e-01 1.956681758165359497e-01 7.802677899599075317e-02 -5.580464750528335571e-02 -1.644606590270996094e-01 4.053164124488830566e-01 1.896229386329650879e-01 1.597385555505752563e-01 1.827839463949203491e-01 -2.572441473603248596e-02 2.533627450466156006e-01 -4.507078826427459717e-01 8.805822581052780151e-03 -8.576292544603347778e-02 1.784563660621643066e-01 -1.045112535357475281e-01 1.442392542958259583e-02 5.860584601759910583e-02 1.891109198331832886e-01 5.836355313658714294e-02 -7.763604074716567993e-02 3.015446290373802185e-02 -2.977060526609420776e-02 5.726906284689903259e-02 1.075729914009571075e-02 -3.664401010610163212e-04 -1.063285693526268005e-01 4.929351508617401123e-01 -1.159763932228088379e-01 -3.483266755938529968e-02 -1.498289871960878372e-02 8.713920414447784424e-02
-2.274447819218039513e-03 7.355865836143493652e-02 5.403378978371620178e-02 2.420643903315067291e-02 -1.958450824022293091e-01 2.164207547903060913e-01 4.365635663270950317e-02 1.971586197614669800e-01 -5.836964771151542664e-02 8.426907472312450409e-03 1.416979432106018066e-01 2.839952893555164337e-02 9.566893428564071655e-02 -4.350976347923278809e-01 2.014558464288711548e-01 -1.947535276412963867e-01 -6.287816166877746582e-02 -1.747495681047439575e-01 1.105903834104537964e-01 9.781188564375042915e-04 -1.897832192480564117e-02 2.401491403579711914e-01 -3.186892718076705933e-03 -2.218065708875656128e-01 -8.176051080226898193e-02 4.046146571636199951e-01 -2.357861399650573730e-01 9.636361151933670044e-02 -1.667661219835281372e-02 -4.766385257244110107e-02 4.137050211429595947e-01 -2.874176762998104095e-02
-2.266643643379211426e-01 9.857088327407836914e-02 1.519960910081863403e-01 -3.611781299114227295e-01 -3.171733114868402481e-04 -8.200056105852127075e-02 1.257289648056030273e-01 1.885767579078674316e-01 9.058279544115066528e-02 -3.872894495725631714e-02 2.472942173480987549e-01 4.812731873244047165e-03 -1.975075304508209229e-01 -1.446873396635055542e-01 -7.654479146003723145e-02 -2.370531260967254639e-01 1.659129410982131958e-01 -2.267447561025619507e-01 -1.338609009981155396e-01 -2.299800328910350800e-02 1.724164932966232300e-01 1.646021008491516113e-02 -1.902231425046920776e-01 -2.190741710364818573e-02 2.294717431068420410e-01 -6.252420600503683090e-03 -9.587416052818298340e-02 2.969796061515808105e-01 -9.597863256931304932e-02 3.606458902359008789e-01 2.843575477600097656e-01 -1.044200360774993896e-02
9.162174910306930542e-02 1.551016420125961304e-01 4.093721043318510056e-03 1.231644004583358765e-01 -3.621883094310760498e-01 1.032918319106101990e-01 -5.720812827348709106e-02 1.582052707672119141e-01 1.593883782625198364e-01 1.219057440757751465e-01 2.094302624464035034e-01 -1.220247372984886169e-01 8.853098377585411072e-03 -4.113004505634307861e-01 -1.839733570814132690e-01 1.337107419967651367e-01 -1.218573600053787231e-01 -9.548748284578323364e-02 -9.133555740118026733e-02 -1.785292625427246094e-01 1.588242948055267334e-01 -2.049760967493057251e-01 -1.613556593656539917e-01 -1.546057313680648804e-01 -1.085611879825592041e-01 1.225133314728736877e-01 -1.302674561738967896e-01 3.839112222194671631e-01 -1.217310428619384766e-01 8.520883321762084961e-02 -3.430236876010894775e-02 2.577877342700958252e-01
2.054619491100311279e-01 9.862653166055679321e-02 8.742266148328781128e-02 -1.600220799446105957e-01 -6.236431747674942017e-02 1.225469112396240234e-01 -4.527385532855987549e-02 5.280867218971252441e-02 4.926759377121925354e-02 2.236627489328384399e-01 4.021790809929370880e-03 -1.397576183080673218e-01 -4.928501546382904053e-01 -1.786245256662368774e-01 2.020123004913330078e-01 1.076029315590858459e-01 1.388011500239372253e-02 6.218573451042175293e-02 -1.778353154659271240e-01 -5.728804506361484528e-03 9.794831275939941406e-02 1.710574179887771606e-01 6.496720016002655029e-03 -1.188342422246932983e-01 2.044897228479385376e-01 2.540470659732818604e-01 -4.309983551502227783e-02 2.298294156789779663e-01 1.515012830495834351e-01 3.334592580795288086e-01 2.995566725730895996e-01 -1.349583417177200317e-01
2.820786237716674805e-01 -8.125484734773635864e-02 9.315188229084014893e-02 -2.753821611404418945e-01 -6.304451823234558105e-02 1.052557379007339478e-01 3.074947595596313477e-01 3.161863684654235840e-01 -3.688599169254302979e-02 1.812452971935272217e-01 3.655998110771179199e-01 -1.778209805488586426e-01 -2.187763750553131104e-01 -4.826480522751808167e-02 -9.395352005958557129e-02 -1.491335332393646240e-01 1.806663572788238525e-01 -1.622746437788009644e-01 -5.669697187840938568e-03 -2.218529582023620605e-01 1.420278251171112061e-01 2.049886286258697510e-01 -2.285655140876770020e-01 -4.968928918242454529e-02 -1.637440547347068787e-02 1.810819655656814575e-01 8.167446590960025787e-03 1.104825809597969055e-01 -2.374946624040603638e-01 7.468502223491668701e-02 -8.061305433511734009e-02 6.493349093943834305e-03
-1.782467812299728394e-01 -4.714111983776092529e-02 8.004618436098098755e-02 -3.846849799156188965e-01 -1.735452711582183838e-01 6.783305853605270386e-02 5.536032374948263168e-03 3.622779250144958496e-02 -1.011773049831390381e-01 3.442467004060745239e-02 -2.511292509734630585e-02 9.697793051600456238e-03 -2.737206518650054932e-01 -1.343376785516738892e-01 -2.136736735701560974e-02 -6.390799582004547119e-02 2.693351544439792633e-02 -3.990701138973236084e-01 2.753393948078155518e-01 -8.489430695772171021e-02 7.062298059463500977e-02 -4.346020147204399109e-02 -1.892693340778350830e-01 1.099527627229690552e-01 1.464603934437036514e-03 2.767080664634704590e-01 -9.994079917669296265e-02 3.359899222850799561e-01 -7.522669434547424316e-02 -7.749771326780319214e-02 3.601922094821929932e-02 -3.945847153663635254e-01
-2.995030879974365234e-01 2.839123904705047607e-01 9.538812935352325439e-02 -5.529683455824851990e-02 -2.272732704877853394e-01 2.171578258275985718e-01 -2.379254996776580811e-02 2.010047733783721924e-01 2.401687949895858765e-01 1.988694220781326294e-01 3.777056932449340820e-02 -2.890301346778869629e-01 8.957906812429428101e-02 1.535285860300064087e-01 2.901702560484409332e-02 -1.868655532598495483e-01 -3.190256422385573387e-03 -2.709665894508361816e-01 9.024295955896377563e-02 3.026467934250831604e-02 7.417830824851989746e-02 4.497738555073738098e-02 5.082077533006668091e-02 -1.856173276901245117e-01 2.122103869915008545e-01 -2.649291232228279114e-02 -6.201112270355224609e-02 3.796546757221221924e-01 1.249931082129478455e-01 -5.001743882894515991e-02 2.287969142198562622e-01 -1.922445595264434814e-01
3.523497283458709717e-01 -1.730122417211532593e-01 3.562974929809570312e-02 -2.723174095153808594e-01 -2.009954005479812622e-01 5.812247470021247864e-02 -1.440194100141525269e-01 -1.311065256595611572e-01 -2.004718184471130371e-01 9.497786872088909149e-03 1.252686232328414917e-01 1.296259369701147079e-02 3.791727870702743530e-02 -1.653440445661544800e-01 3.186139836907386780e-02 -1.325426530092954636e-02 -1.803226619958877563e-01 -1.998739689588546753e-01 -5.921010673046112061e-02 -1.973171979188919067e-01 2.009431272745132446e-02 -2.308097779750823975e-01 -8.342403918504714966e-02 -2.059304267168045044e-01 3.034023642539978027e-01 -2.180700749158859253e-01 1.012118682265281677e-01 4.176149964332580566e-01 -1.541771590709686279e-01 1.177216246724128723e-01 -9.776183217763900757e-02 -1.152653917670249939e-01
8.567480370402336121e-03 -1.342378854751586914e-01 1.951521933078765869e-01 -4.048952832818031311e-02 -2.572548687458038330e-01 1.539359092712402344e-01 1.332802623510360718e-01 8.579660207033157349e-02 2.714109718799591064e-01 6.318224966526031494e-02 9.515389800071716309e-02 -2.778377532958984375e-01 -2.740170955657958984e-01 -3.834487497806549072e-02 8.797463774681091309e-02 -2.398067414760589600e-01 1.224509626626968384e-01 -3.554242476820945740e-02 -3.486787676811218262e-01 6.338936835527420044e-02 2.560399770736694336e-01 2.813042402267456055e-01 -1.118842810392379761e-01 1.884772479534149170e-01 -4.440138116478919983e-02 1.403276175260543823e-01 -1.180963367223739624e-01 2.752047181129455566e-01 7.111220061779022217e-02 -2.058435231447219849e-02 2.337243258953094482e-01 -1.242462545633316040e-01
-3.307838737964630127e-02 1.994427889585494995e-01 1.050495952367782593e-01 -3.055219352245330811e-01 -9.382621198892593384e-02 3.008977472782135010e-01 -1.407625675201416016e-01 2.521261274814605713e-01 -7.923812419176101685e-02 -1.243818849325180054e-01 2.418591529130935669e-01 -9.582220017910003662e-02 -4.599356651306152344e-01 -6.255564279854297638e-03 2.643854357302188873e-02 3.426769003272056580e-02 -5.630734935402870178e-02 -1.257081627845764160e-01 -1.179347932338714600e-01 -1.721959859132766724e-01 2.463823407888412476e-01 -3.823941573500633240e-02 -2.026560604572296143e-01 -1.486745178699493408e-01 8.296304196119308472e-02 -2.057018578052520752e-01 -9.931357949972152710e-02 2.271198034286499023e-01 8.949168026447296143e-02 2.721606194972991943e-02 2.454440891742706299e-01 4.044899344444274902e-02
1.639744937419891357e-01 7.969409972429275513e-02 -1.211078651249408722e-02 -9.661173820495605469e-02 -3.169321715831756592e-01 2.175478041172027588e-01 4.253529384732246399e-02 -7.844288647174835205e-02 -1.089583188295364380e-01 -3.661997383460402489e-03 -1.899628341197967529e-02 -4.801102727651596069e-02 -1.059565097093582153e-01 -1.101710498332977295e-01 2.781051397323608398e-01 6.918261945247650146e-02 8.598933368921279907e-02 -2.857481241226196289e-01 -1.032436564564704895e-01 2.147146314382553101e-02 -8.402703329920768738e-03 2.422284334897994995e-01 -4.327140152454376221e-01 -1.571983397006988525e-01 3.316172212362289429e-02 2.977491617202758789e-01 -1.822026632726192474e-02 1.091613769531250000e-01 1.784581989049911499e-01 2.532230317592620850e-01 2.609352469444274902e-01 -2.111340910196304321e-01
3.649317473173141479e-02 4.135895669460296631e-01 8.617351204156875610e-02 3.802747651934623718e-02 -1.568116843700408936e-01 1.654438525438308716e-01 -2.456658929586410522e-01 1.098750382661819458e-01 3.885136917233467102e-02 1.918882131576538086e-01 -3.064853837713599205e-03 -1.442719399929046631e-01 -6.815291941165924072e-02 -3.188658058643341064e-01 -9.334418922662734985e-02 3.083028085529804230e-02 3.219894692301750183e-02 -1.834922134876251221e-01 4.944800585508346558e-02 -3.036275506019592285e-02 2.931618690490722656e-01 1.448947787284851074e-01 -1.357951313257217407e-01 -1.963652223348617554e-01 -2.135208547115325928e-01 6.464586406946182251e-02 2.674100399017333984e-01 4.213714003562927246e-01 9.028401225805282593e-02 -4.439717158675193787e-02 7.650838047266006470e-02 4.895736277103424072e-02
-1.779185980558395386e-01 -2.392736971378326416e-01 1.146786659955978394e-01 -1.752792894840240479e-01 -3.138380646705627441e-01 2.552855014801025391e-01 1.750008761882781982e-01 -1.082964986562728882e-01 1.102228090167045593e-01 3.687058687210083008e-01 -7.554239034652709961e-02 5.496763437986373901e-02 -1.972813904285430908e-01 -2.459647208452224731e-01 3.652404248714447021e-01 -6.384882330894470215e-02 1.866915673017501831e-01 1.994706317782402039e-02 -1.896648108959197998e-01 -1.234867051243782043e-01 2.291012555360794067e-02 1.274252086877822876e-01 -2.058045119047164917e-01 -4.937536641955375671e-02 1.459580212831497192e-01 4.387450218200683594e-02 -6.682437658309936523e-02 1.642567366361618042e-01 2.061410434544086456e-02 5.558798089623451233e-02 1.684227883815765381e-01 -1.813808977603912354e-01
2.720968425273895264e-01 3.333018720149993896e-02 4.799029231071472168e-02 -8.505836874246597290e-02 -1.275992542505264282e-01 2.876778841018676758e-01 9.504833817481994629e-02 2.149607688188552856e-01 1.940432488918304443e-01 -6.438965350389480591e-02 3.452346324920654297e-01 -2.724399864673614502e-01 3.099324181675910950e-02 -2.180896699428558350e-01 1.659569740295410156e-01 2.676991373300552368e-02 3.675347939133644104e-02 -2.586105763912200928e-01 1.480820775032043457e-01 5.739847943186759949e-02 -2.675371170043945312e-01 -2.605898678302764893e-02 1.064768359065055847e-01 1.065847128629684448e-01 1.518242806196212769e-01 -3.425151854753494263e-02 -6.905431300401687622e-02 4.674243032932281494e-01 3.758727340027689934e-03 8.102988451719284058e-02 8.072355389595031738e-02 -7.795226294547319412e-03
-3.631553947925567627e-01 -5.685143545269966125e-02 7.939036935567855835e-02 -1.362318545579910278e-01 -4.141777157783508301e-01 1.973062902688980103e-01 -8.623727411031723022e-02 7.101722527295351028e-03 -8.809612691402435303e-02 1.039348393678665161e-01 5.731118470430374146e-02 1.316317021846771240e-01 3.487716242671012878e-02 -3.498486876487731934e-01 -1.964407786726951599e-02 -8.194956928491592407e-02 -8.076747506856918335e-02 -6.270779669284820557e-02 1.103394702076911926e-01 -1.392713785171508789e-01 -1.632826626300811768e-01 -7.436263561248779297e-02 -9.138223528861999512e-02 -5.998013075441122055e-04 2.069941014051437378e-01 -2.011147588491439819e-01 6.583175808191299438e-02 4.251473844051361084e-01 1.066270917654037476e-01 1.581802666187286377e-01 1.324855089187622070e-01 -2.174566537141799927e-01
2.975839423015713692e-03 2.226274609565734863e-01 2.492249459028244019e-01 -6.632034480571746826e-02 2.996738301590085030e-03 4.367310553789138794e-02 -1.241039708256721497e-01 -1.329531967639923096e-01 1.212918944656848907e-02 2.112814486026763916e-01 8.126304298639297485e-02 1.048932317644357681e-02 1.763464063405990601e-01 -4.228038489818572998e-01 -4.436907172203063965e-02 4.552467539906501770e-02 2.928297817707061768e-01 -2.408864945173263550e-01 1.598488986492156982e-01 -1.004262939095497131e-01 -4.800551012158393860e-02 6.408146023750305176e-02 -1.728502064943313599e-01 9.403688460588455200e-02 2.558963000774383545e-01 -2.325274497270584106e-01 -1.836862564086914062e-01 3.141306042671203613e-01 1.740779578685760498e-01 -1.919307857751846313e-01 1.688111275434494019e-01 1.066148057579994202e-01
1.348280310630798340e-01 8.091201633214950562e-02 1.928939372301101685e-01 1.625882983207702637e-01 -1.312471777200698853e-01 4.021269977092742920e-01 -1.096329540014266968e-01 -1.953005641698837280e-01 -8.074463158845901489e-02 1.020579487085342407e-01 -4.940249025821685791e-02 -2.141510248184204102e-01 -1.990678310394287109e-01 -2.349607199430465698e-01 -1.687775999307632446e-01 -1.438359618186950684e-01 -1.509470343589782715e-01 -1.350321173667907715e-01 1.976601630449295044e-01 -2.003703564405441284e-01 -1.418173760175704956e-01 2.919203042984008789e-01 -1.736831963062286377e-01 -4.003444686532020569e-02 1.649202406406402588e-02 -6.866274029016494751e-02 -1.611571311950683594e-01 3.823358714580535889e-01 -9.128684550523757935e-02 1.061925962567329407e-01 -1.254096329212188721e-01 5.899777635931968689e-02
2.169683724641799927e-01 -5.001884698867797852e-02 4.303789734840393066e-01 -1.059206128120422363e-01 4.220427200198173523e-02 1.667647808790206909e-01 -6.360171735286712646e-02 -1.274790056049823761e-02 -2.344194613397121429e-02 1.479859948158264160e-01 1.804648339748382568e-01 -4.961799085140228271e-02 -9.967038035392761230e-02 -2.634664773941040039e-01 8.869304507970809937e-02 1.228916570544242859e-01 -1.622576713562011719e-01 -1.368666291236877441e-01 -2.182332873344421387e-01 -1.256352216005325317e-01 1.399678178131580353e-02 3.401887118816375732e-01 -4.961624275892972946e-03 -2.386017441749572754e-01 -1.923878043889999390e-01 -2.283886969089508057e-01 -2.020478248596191406e-01 2.076448500156402588e-01 -1.462730020284652710e-01 2.073446363210678101e-01 1.748168915510177612e-01 -1.047345027327537537e-01
1.032441630959510803e-01 1.006089895963668823e-01 -8.083684742450714111e-02 1.568583995103836060e-01 -2.515630722045898438e-01 2.125253975391387939e-01 9.438953548669815063e-02 -8.447842299938201904e-02 8.709853887557983398e-02 2.275701798498630524e-02 -1.321305632591247559e-01 -2.519619464874267578e-02 1.171757355332374573e-01 -4.099332690238952637e-01 -2.277623862028121948e-02 -1.041020303964614868e-01 -1.744685578159987926e-03 -2.228467911481857300e-01 6.693755835294723511e-02 -2.790865302085876465e-01 1.249953880906105042e-01 3.949081152677536011e-02 -6.852695345878601074e-02 -2.599024772644042969e-01 -6.695266813039779663e-02 7.064513862133026123e-02 1.524248253554105759e-02 5.033428668975830078e-01 2.563765272498130798e-03 2.634343504905700684e-01 -1.500518023967742920e-01 -1.667684316635131836e-01
2.229941785335540771e-01 -5.231680348515510559e-02 3.423000918701291084e-03 1.876663118600845337e-01 -6.964220851659774780e-02 3.407458364963531494e-01 4.929501563310623169e-02 -1.200757399201393127e-01 2.245506942272186279e-01 8.015505969524383545e-02 3.721510618925094604e-02 -1.172408312559127808e-01 2.330747805535793304e-02 -4.352656602859497070e-01 -9.168105572462081909e-02 1.637804694473743439e-02 -7.446597516536712646e-02 2.487765252590179443e-02 1.800009906291961670e-01 -1.968846321105957031e-01 4.306083545088768005e-03 2.076281458139419556e-01 -9.932237863540649414e-02 -2.191837644204497337e-03 -3.184835985302925110e-02 5.756454076617956161e-03 -1.811976879835128784e-01 5.469434261322021484e-01 -1.510848402976989746e-01 8.337007462978363037e-02 -9.107569605112075806e-02 -4.923513531684875488e-02
-1.601374298334121704e-01 6.322867423295974731e-02 5.930069368332624435e-03 -2.397649139165878296e-01 -2.287861406803131104e-01 1.629075407981872559e-01 -4.674044623970985413e-02 -1.974383145570755005e-01 1.844472736120223999e-01 3.034106194972991943e-01 1.186418756842613220e-01 -2.030077129602432251e-01 -1.205784827470779419e-01 -2.866441011428833008e-01 2.043157964944839478e-01 -2.723091244697570801e-01 2.229473292827606201e-01 -5.824458971619606018e-02 3.570121526718139648e-02 -1.382720917463302612e-01 -1.470388472080230713e-01 2.691472135484218597e-02 -1.821254342794418335e-01 3.882330283522605896e-02 -6.077776476740837097e-02 1.134479641914367676e-01 -5.498599261045455933e-02 5.386147648096084595e-02 6.065246835350990295e-02 -6.873773783445358276e-02 4.857456088066101074e-01 3.826909512281417847e-02
-9.589145332574844360e-02 1.844028681516647339e-01 6.770044565200805664e-02 -3.840691596269607544e-02 -2.678413689136505127e-01 -4.088939353823661804e-02 -9.173968434333801270e-02 -9.071632474660873413e-02 1.082150191068649292e-01 2.354135513305664062e-01 -1.753259599208831787e-01 -2.151238918304443359e-01 -2.623536158353090286e-03 -1.701699793338775635e-01 2.098912931978702545e-02 -1.252977848052978516e-01 -1.654483377933502197e-01 -9.724334813654422760e-03 1.048137322068214417e-01 -2.416092157363891602e-01 6.257814913988113403e-02 1.563950479030609131e-01 -1.885495930910110474e-01 -8.488528430461883545e-02 2.274924963712692261e-01 5.606579184532165527e-01 -7.969204336404800415e-02 1.126587614417076111e-01 1.404921114444732666e-01 2.416221201419830322e-01 1.995862722396850586e-01 -1.964557915925979614e-02
2.187816500663757324e-01 -1.021809652447700500e-01 1.296287328004837036e-01 -1.191567406058311462e-01 -2.001628130674362183e-01 3.792337775230407715e-01 2.538565173745155334e-02 -1.112068444490432739e-01 1.242132764309644699e-02 9.497015923261642456e-02 1.451513022184371948e-01 -1.677996367216110229e-01 -2.941109836101531982e-01 -2.533278465270996094e-01 8.448692969977855682e-04 -3.227348923683166504e-01 -6.881939247250556946e-03 -1.406581997871398926e-01 2.364908307790756226e-01 -2.730601429939270020e-01 -1.846571862697601318e-01 1.419409066438674927e-01 6.477420032024383545e-02 -1.334001421928405762e-01 -5.257653445005416870e-02 1.491045355796813965e-01 -3.030639514327049255e-02 2.865729331970214844e-01 -3.490401059389114380e-02 -2.491795457899570465e-02 -2.251594215631484985e-01 1.158855333924293518e-01
2.583337724208831787e-01 2.780537679791450500e-02 1.036687567830085754e-01 1.264298148453235626e-02 -2.866815626621246338e-01 3.675979375839233398e-01 -9.890348464250564575e-02 -1.553321033716201782e-01 1.243254914879798889e-01 1.049626711755990982e-02 1.336357444524765015e-01 -1.334843486547470093e-01 -1.032434105873107910e-01 -2.045154124498367310e-01 1.174080595374107361e-01 -1.881076544523239136e-01 2.099324204027652740e-02 -2.225548923015594482e-01 6.246099248528480530e-02 -3.004566133022308350e-01 -1.708437800407409668e-01 3.088534064590930939e-02 -1.461759805679321289e-01 -5.387682840228080750e-02 -1.876544505357742310e-01 3.607362136244773865e-02 -1.461797505617141724e-01 3.855866789817810059e-01 4.496793821454048157e-02 6.185284629464149475e-02 -8.777489513158798218e-02 3.143062591552734375e-01
8.466841280460357666e-02 -1.460933536291122437e-01 -1.139028146862983704e-01 -1.811892688274383545e-01 -3.182942569255828857e-01 4.023310244083404541e-01 2.379417978227138519e-02 3.890408203005790710e-02 1.379071325063705444e-01 2.217996679246425629e-02 1.740035563707351685e-01 1.549693495035171509e-01 -1.405933499336242676e-01 4.751255735754966736e-02 2.146816700696945190e-01 2.494816333055496216e-01 9.547317028045654297e-02 -3.760455921292304993e-02 6.806247681379318237e-02 -2.074493169784545898e-01 2.087589949369430542e-01 1.652556210756301880e-01 6.349580734968185425e-02 -1.416975352913141251e-02 1.305865943431854248e-01 1.290126293897628784e-01 -1.287479251623153687e-01 3.977349400520324707e-01 1.124057024717330933e-01 6.461959332227706909e-02 2.055823355913162231e-01 2.353866696357727051e-01
-5.220991559326648712e-03 -1.133931428194046021e-01 1.913655102252960205e-01 -1.627056598663330078e-01 -6.043855845928192139e-02 2.216400355100631714e-01 2.597946524620056152e-01 -2.277916818857192993e-01 8.066315203905105591e-02 1.490526599809527397e-03 1.757377237081527710e-01 -1.308341175317764282e-01 2.238866686820983887e-01 -3.164820969104766846e-01 -1.848859935998916626e-01 4.661826789379119873e-02 5.104804039001464844e-02 -2.844035327434539795e-01 -2.468490898609161377e-01 -2.090524882078170776e-02 1.144663020968437195e-01 1.297995597124099731e-01 -1.683521121740341187e-01 -4.228064417839050293e-01 2.604725658893585205e-01 4.923383891582489014e-02 -2.799321897327899933e-02 1.274213194847106934e-02 1.460976600646972656e-01 5.079589411616325378e-02 1.479986459016799927e-01 -1.083690524101257324e-01
2.129398584365844727e-01 -1.725501120090484619e-01 1.967830061912536621e-01 7.572826743125915527e-02 7.903868705034255981e-02 2.167986780405044556e-01 4.269639030098915100e-02 2.153495252132415771e-01 -4.866441339254379272e-02 2.067783176898956299e-01 -2.359662950038909912e-02 -2.447263002395629883e-01 -3.120317310094833374e-02 -4.068663343787193298e-02 -2.388979047536849976e-01 3.401770442724227905e-02 1.895633488893508911e-01 -7.123330235481262207e-02 1.222880184650421143e-01 -2.490760385990142822e-01 -3.935103863477706909e-02 -2.116631120443344116e-01 -3.545724451541900635e-01 -5.210920795798301697e-02 4.131458103656768799e-01 1.629256755113601685e-01 -1.684977672994136810e-02 9.318876266479492188e-02 -1.213123276829719543e-01 2.035358399152755737e-01 2.323374450206756592e-01 -5.857506394386291504e-02
2.819728851318359375e-01 -1.949221938848495483e-01 -1.047987043857574463e-01 -2.194154113531112671e-01 -2.294457107782363892e-01 2.355882078409194946e-01 -3.662204444408416748e-01 4.692435264587402344e-02 -1.905149668455123901e-01 2.597211301326751709e-01 -8.278370648622512817e-02 -5.567537248134613037e-02 5.464339628815650940e-02 -2.911015599966049194e-02 1.253078728914260864e-01 5.200306419283151627e-03 1.515772789716720581e-01 -2.488324791193008423e-01 -4.436257481575012207e-02 -1.341056674718856812e-01 -1.826639845967292786e-02 1.356464773416519165e-01 -2.914060056209564209e-01 8.982910215854644775e-02 5.809003114700317383e-02 -4.460922256112098694e-02 -1.424042135477066040e-01 3.329074084758758545e-01 1.227188110351562500e-01 1.770821772515773773e-02 2.729864716529846191e-01 5.201962590217590332e-02
-2.673307955265045166e-01 -1.722714677453041077e-02 5.924783274531364441e-02 2.810106612741947174e-02 -1.219082623720169067e-01 1.897282600402832031e-01 -7.789925485849380493e-02 1.832690834999084473e-01 2.097535133361816406e-02 2.963306605815887451e-01 5.012943595647811890e-02 -1.724406182765960693e-01 4.332124814391136169e-02 6.318898499011993408e-02 -2.955358847975730896e-02 -2.148794382810592651e-02 3.194006085395812988e-01 -4.627867639064788818e-01 -1.205910183489322662e-02 -1.436172127723693848e-01 -5.222577974200248718e-02 -1.233315542340278625e-01 8.110010623931884766e-02 3.171493858098983765e-02 1.362246423959732056e-01 -6.472504884004592896e-02 7.583190500736236572e-02 4.541364014148712158e-01 2.133646607398986816e-02 1.161227524280548096e-01 2.588761150836944580e-01 1.659624725580215454e-01
-2.786980271339416504e-01 3.185486048460006714e-02 1.696473658084869385e-01 1.556613855063915253e-02 9.280391037464141846e-02 6.817682832479476929e-02 -1.574536263942718506e-01 4.798975586891174316e-01 3.138548508286476135e-02 2.702620923519134521e-01 1.684327125549316406e-01 -2.080110609531402588e-01 5.281484872102737427e-02 2.370949834585189819e-02 -1.727231442928314209e-01 -1.087281182408332825e-01 -1.801542192697525024e-02 -3.728398084640502930e-01 -9.308621287345886230e-02 -2.537856698036193848e-01 -2.021484822034835815e-01 7.617063820362091064e-02 -2.297746390104293823e-01 -1.327874213457107544e-01 1.207810565829277039e-01 -2.958346856757998466e-03 -7.749594748020172119e-02 1.679014116525650024e-01 -1.310890018939971924e-01 1.659619659185409546e-01 -7.364735007286071777e-02 6.941667944192886353e-02
1.122859586030244827e-02 1.716289669275283813e-01 1.164934560656547546e-01 -9.825253486633300781e-02 -2.333507239818572998e-01 3.108057975769042969e-01 8.704958856105804443e-02 -5.762693658471107483e-02 -1.737334132194519043e-01 1.656510680913925171e-01 1.706084609031677246e-01 7.320155948400497437e-02 -5.510715395212173462e-02 -3.584723472595214844e-01 4.206252470612525940e-02 -2.634181082248687744e-01 1.794901043176651001e-01 -1.902460306882858276e-02 -4.306471720337867737e-02 1.253632083535194397e-02 2.874985523521900177e-02 3.198611140251159668e-01 4.672536626458168030e-02 -1.238144114613533020e-01 4.547757208347320557e-01 -1.961796134710311890e-01 3.039187379181385040e-02 1.860027462244033813e-01 -1.437441706657409668e-01 1.699705719947814941e-01 -4.267000034451484680e-02 -5.488535761833190918e-02
-2.338594049215316772e-01 -1.056894734501838684e-01 4.954402893781661987e-02 -2.002824544906616211e-01 -1.801903098821640015e-01 7.764843106269836426e-02 -9.104980528354644775e-02 -7.663489878177642822e-02 3.958912566304206848e-02 3.843306303024291992e-01 3.556198626756668091e-02 -2.480285018682479858e-01 5.273829400539398193e-02 -4.718575254082679749e-02 4.084436595439910889e-02 -1.576468050479888916e-01 2.034079283475875854e-01 -1.164141967892646790e-01 -1.311415731906890869e-01 -1.186337471008300781e-01 -1.193487457931041718e-02 1.380732804536819458e-01 -1.144207119941711426e-01 -2.478903830051422119e-01 1.023380681872367859e-01 2.655838802456855774e-02 -1.913817375898361206e-01 1.355666816234588623e-01 3.974509239196777344e-01 2.038168013095855713e-01 3.789011240005493164e-01 7.820846885442733765e-02
1.539085954427719116e-01 1.299954354763031006e-01 2.536060512065887451e-01 7.656867057085037231e-02 -1.884050816297531128e-01 8.728088438510894775e-02 -1.298969835042953491e-01 4.518681392073631287e-02 -1.410559117794036865e-01 2.384974658489227295e-01 2.380576431751251221e-01 -2.471905499696731567e-01 -1.380486488342285156e-01 -1.654804050922393799e-01 9.778104722499847412e-02 -2.312511801719665527e-01 -5.149311572313308716e-02 1.215139180421829224e-01 2.976920604705810547e-01 -1.980846226215362549e-01 -1.704934090375900269e-01 7.422363758087158203e-02 2.434556186199188232e-01 -5.385705828666687012e-02 2.684723734855651855e-01 2.525191903114318848e-01 -2.270684950053691864e-02 2.642376720905303955e-01 5.491271242499351501e-02 1.139234676957130432e-01 -9.320042282342910767e-02 2.242519706487655640e-01
-1.529202908277511597e-01 1.130143702030181885e-01 1.603354066610336304e-01 -1.756893545389175415e-01 -1.184083446860313416e-01 1.547173410654067993e-01 2.611484527587890625e-01 -3.704399615526199341e-02 1.185331791639328003e-01 6.586859375238418579e-02 3.223906969651579857e-03 -1.662507802248001099e-01 -5.309583619236946106e-02 8.832210302352905273e-02 1.433521360158920288e-01 2.415428496897220612e-02 4.126502200961112976e-02 -3.118569590151309967e-02 2.428752034902572632e-01 -1.765530705451965332e-01 -2.661732211709022522e-02 1.908283680677413940e-01 -5.186077207326889038e-02 1.066403761506080627e-01 3.189659714698791504e-01 -4.596044495701789856e-02 1.852674484252929688e-01 3.604267239570617676e-01 8.755686879158020020e-02 2.069360613822937012e-01 4.949642121791839600e-01 -1.198616549372673035e-01
2.782370150089263916e-01 -3.590968251228332520e-02 3.119387030601501465e-01 -1.568654030561447144e-01 -2.203854471445083618e-01 3.382641971111297607e-01 1.008166596293449402e-01 1.590544730424880981e-01 -9.309095144271850586e-02 2.284388542175292969e-01 1.374387592077255249e-01 8.589060604572296143e-02 5.175122618675231934e-02 1.624713651835918427e-03 -1.843597888946533203e-01 7.387229055166244507e-02 -7.389722764492034912e-02 -8.701533079147338867e-02 -1.635392010211944580e-01 -5.268087238073348999e-02 2.124163135886192322e-02 -1.289664059877395630e-01 1.439625211060047150e-02 -2.284899502992630005e-01 2.476354539394378662e-01 6.603646557778120041e-03 -1.801228523254394531e-01 3.643748462200164795e-01 -2.249476313591003418e-01 -9.697016328573226929e-03 -2.839648425579071045e-01 -4.148451238870620728e-02
1.394812911748886108e-01 1.029467806220054626e-01 9.165837615728378296e-02 -4.716944694519042969e-02 -8.817619085311889648e-02 2.899913191795349121e-01 4.500419646501541138e-02 -2.282627373933792114e-01 -1.860352307558059692e-01 6.391800194978713989e-02 1.171052232384681702e-01 -1.339758336544036865e-01 -1.083874776959419250e-01 -1.941638886928558350e-01 -2.555880136787891388e-02 -3.181854486465454102e-01 -1.672347448766231537e-02 -2.740947902202606201e-01 2.690151035785675049e-01 -2.508312165737152100e-01 -1.435585021972656250e-01 2.394336163997650146e-01 -4.987827502191066742e-03 -1.592818051576614380e-01 -1.496276557445526123e-01 1.253897696733474731e-01 -2.060751914978027344e-01 3.845281302928924561e-01 -5.096775479614734650e-03 -1.118184253573417664e-01 -1.267667710781097412e-01 1.433721035718917847e-01
1.846471726894378662e-01 1.459549516439437866e-01 6.201830878853797913e-02 -2.601566491648554802e-03 -3.406064510345458984e-01 4.160045385360717773e-01 -1.005227640271186829e-01 -1.279015392065048218e-01 -4.155101999640464783e-02 -3.210791200399398804e-02 1.798088401556015015e-01 -1.042112708091735840e-01 2.098298966884613037e-01 -1.743151992559432983e-01 2.642345428466796875e-01 -1.796043217182159424e-01 -7.673923671245574951e-02 -1.200180426239967346e-01 -1.798241585493087769e-01 -8.129654824733734131e-02 1.604262888431549072e-01 2.935350127518177032e-02 -4.120627883821725845e-03 -1.388771384954452515e-01 -1.260492801666259766e-01 3.522543609142303467e-02 -1.059700250625610352e-01 4.362270236015319824e-01 1.178958117961883545e-01 9.444369003176689148e-03 -1.913106590509414673e-01 1.684942096471786499e-01
-1.184564903378486633e-01 5.080667883157730103e-02 -4.817380011081695557e-02 -2.198761701583862305e-01 -4.384222030639648438e-01 1.123976483941078186e-01 -5.460978671908378601e-02 -1.221330836415290833e-01 -9.309684485197067261e-02 3.617423474788665771e-01 2.185256034135818481e-02 1.694131940603256226e-01 -1.074535027146339417e-01 -3.687024116516113281e-01 -8.389079011976718903e-03 -3.285792097449302673e-02 2.246662080287933350e-01 -2.084362953901290894e-01 6.237034872174263000e-02 -1.895461678504943848e-01 -5.505734309554100037e-02 9.761689603328704834e-02 2.101828716695308685e-02 1.070170700550079346e-01 1.220860257744789124e-01 -2.732042372226715088e-01 -1.147067472338676453e-01 3.001766502857208252e-01 -1.179111301898956299e-01 5.683006718754768372e-02 1.334298253059387207e-01 8.182495832443237305e-02
1.573342084884643555e-01 -1.276426203548908234e-02 1.193457916378974915e-01 -2.542833387851715088e-01 4.210560768842697144e-02 3.102161288261413574e-01 -1.045322418212890625e-01 1.707794964313507080e-01 1.392278224229812622e-01 1.116997674107551575e-01 -1.260646432638168335e-01 -7.397550344467163086e-02 -9.537379443645477295e-02 -3.253791034221649170e-01 -1.229654774069786072e-01 -3.823865205049514771e-02 -1.281169056892395020e-01 2.293680608272552490e-01 -4.066897928714752197e-02 5.101123079657554626e-02 -5.090871453285217285e-02 2.998402714729309082e-01 -1.884262561798095703e-01 -1.796466298401355743e-02 5.871085822582244873e-02 -2.261602506041526794e-02 -1.034213677048683167e-01 4.889352023601531982e-01 1.652994900941848755e-01 -2.062084227800369263e-01 2.193359285593032837e-01 -5.896949209272861481e-03
-1.773582696914672852e-01 1.253436803817749023e-01 1.497483346611261368e-02 -1.428350154310464859e-02 4.561539366841316223e-02 2.705723345279693604e-01 8.660579100251197815e-03 1.294730156660079956e-01 2.242145985364913940e-01 -6.394127756357192993e-02 3.638949990272521973e-01 -1.732358187437057495e-01 -5.654047057032585144e-02 -1.390230953693389893e-01 2.307518124580383301e-01 1.035002395510673523e-01 1.443023420870304108e-02 -5.594530701637268066e-02 2.827912271022796631e-01 -1.468913853168487549e-01 -8.692247420549392700e-02 2.246334254741668701e-01 1.188610773533582687e-02 -1.138756424188613892e-01 1.064113751053810120e-01 1.163309887051582336e-01 -8.855662494897842407e-02 3.615276813507080078e-01 3.635850176215171814e-02 6.504959613084793091e-02 4.555442333221435547e-01 6.720983982086181641e-02
-1.539167463779449463e-01 -1.053059771656990051e-01 4.644123911857604980e-01 -8.440060168504714966e-02 1.051614657044410706e-01 2.923944592475891113e-01 4.768518730998039246e-02 3.918685913085937500e-01 -2.264773547649383545e-01 -9.892380237579345703e-02 -6.573533266782760620e-02 -2.612659931182861328e-01 6.624295376241207123e-03 -4.993703588843345642e-02 1.060745418071746826e-01 -8.239830285310745239e-02 1.698716916143894196e-02 -1.484834998846054077e-01 2.541981451213359833e-02 -3.507882058620452881e-01 1.530718654394149780e-01 1.120179668068885803e-01 -1.789644360542297363e-01 -9.125249087810516357e-02 8.179781585931777954e-02 4.483134020119905472e-03 1.479658856987953186e-02 2.752381861209869385e-01 -6.742667406797409058e-02 -4.161941632628440857e-02 1.392704062163829803e-02 1.557716280221939087e-01
-1.921233534812927246e-02 2.401601076126098633e-01 -3.526159003376960754e-02 -2.191403210163116455e-01 9.206882119178771973e-02 3.434146344661712646e-01 -6.375221163034439087e-02 -4.923631250858306885e-02 1.065929159522056580e-01 7.674662768840789795e-02 -9.665323793888092041e-02 -1.851119548082351685e-01 -5.485082790255546570e-02 -4.769651293754577637e-01 -1.856730431318283081e-01 -3.659472614526748657e-02 -1.144991144537925720e-01 1.564307697117328644e-02 1.131149083375930786e-01 7.778948545455932617e-02 -1.889564245939254761e-01 1.692025065422058105e-01 -2.030401527881622314e-01 7.046481594443321228e-03 -9.449646621942520142e-02 2.139312215149402618e-02 -1.825512647628784180e-01 3.460808396339416504e-01 4.736575111746788025e-02 -1.692671030759811401e-01 3.155031800270080566e-01 -4.335518553853034973e-02
1.352210491895675659e-01 1.058768946677446365e-02 -6.049358285963535309e-03 -2.804269492626190186e-01 -2.355280071496963501e-01 6.817141920328140259e-02 -2.364067733287811279e-01 1.589103788137435913e-02 3.490468487143516541e-02 -3.425462543964385986e-02 3.612891957163810730e-02 3.627752140164375305e-02 2.839466929435729980e-02 -1.675000935792922974e-01 -3.098985254764556885e-01 1.102123856544494629e-01 -1.920828968286514282e-02 1.076575517654418945e-01 3.025877475738525391e-02 7.625491917133331299e-02 1.185794696211814880e-01 4.715952277183532715e-01 -1.405298560857772827e-01 -7.700223475694656372e-02 1.158810779452323914e-01 2.394711077213287354e-01 -1.202929317951202393e-01 4.406875669956207275e-01 6.019654497504234314e-02 -1.146353408694267273e-01 1.611680239439010620e-01 -2.039236575365066528e-01
-2.850866019725799561e-01 -9.281248599290847778e-02 3.504550457000732422e-01 -6.451918184757232666e-02 -2.612332105636596680e-01 4.039754867553710938e-01 -1.427474170923233032e-01 1.829623579978942871e-01 -2.113131061196327209e-02 7.198520749807357788e-02 -4.070926457643508911e-02 -1.371249258518218994e-01 -2.276292443275451660e-01 -9.846927970647811890e-02 -2.344210259616374969e-02 4.844608902931213379e-02 -1.880542784929275513e-01 -9.149533510208129883e-02 1.243507638573646545e-01 -2.335370332002639771e-01 2.682875692844390869e-01 -2.047380506992340088e-01 -2.391523718833923340e-01 -4.888035356998443604e-02 4.987751692533493042e-02 -3.366979944985359907e-04 -2.665889263153076172e-01 1.375110149383544922e-01 -5.452120676636695862e-02 -1.440878808498382568e-01 6.252633035182952881e-02 -3.841795725747942924e-03
6.641852855682373047e-02 8.323299884796142578e-02 9.412509948015213013e-02 1.964055001735687256e-01 -1.108996868133544922e-01 2.623570896685123444e-02 -2.180801518261432648e-02 2.276146262884140015e-01 -1.021423265337944031e-01 -3.560589626431465149e-03 1.918545216321945190e-01 -4.143003001809120178e-02 -2.168082296848297119e-01 1.659077256917953491e-01 -5.211872514337301254e-03 -6.666810065507888794e-02 1.818536520004272461e-01 -2.348234206438064575e-01 -8.385905623435974121e-02 -2.412574738264083862e-01 3.324258029460906982e-01 7.541771978139877319e-02 -7.383444905281066895e-02 -1.059408560395240784e-01 3.636532127857208252e-01 -1.000155657529830933e-01 -1.246987357735633850e-01 3.090659379959106445e-01 -1.454311907291412354e-01 1.772147268056869507e-01 1.171212270855903625e-01 -3.769226372241973877e-01
1.220524758100509644e-01 -1.940413191914558411e-02 2.190510369837284088e-02 -1.199993640184402466e-01 -5.960003659129142761e-02 3.871466517448425293e-01 8.792192488908767700e-02 2.485996782779693604e-01 1.638871580362319946e-01 2.970067262649536133e-01 -2.773593366146087646e-02 -9.494169801473617554e-02 -2.321244403719902039e-02 1.636717095971107483e-02 -3.701730398461222649e-03 -3.924004733562469482e-02 -1.754054278135299683e-01 -2.881721556186676025e-01 -3.516997694969177246e-01 -2.879945635795593262e-01 6.418756395578384399e-02 5.918123573064804077e-02 6.175776943564414978e-02 -6.706204265356063843e-02 4.655272662639617920e-01 6.860017776489257812e-02 -1.157348006963729858e-01 1.619240343570709229e-01 5.712126567959785461e-02 1.259208470582962036e-01 5.273402482271194458e-02 1.876097731292247772e-02
-1.670833379030227661e-01 2.923978865146636963e-01 1.275810897350311279e-01 3.623080905526876450e-03 -3.480414450168609619e-01 2.646056711673736572e-01 -3.014420866966247559e-01 7.107345759868621826e-02 -6.014729384332895279e-03 7.390059530735015869e-02 3.029569387435913086e-01 6.663183122873306274e-02 9.615439921617507935e-02 1.079327240586280823e-01 3.049483348149806261e-04 8.853197842836380005e-02 2.208728343248367310e-01 -9.337114542722702026e-02 -1.292710155248641968e-01 5.844833329319953918e-02 1.796083897352218628e-01 -2.132655790774151683e-04 -1.770410090684890747e-01 -2.414519153535366058e-02 2.295569516718387604e-02 1.383343525230884552e-02 2.339220941066741943e-01 4.358442723751068115e-01 5.904942005872726440e-02 7.143540680408477783e-02 2.138516157865524292e-01 -1.060147881507873535e-01
6.962061673402786255e-02 -7.418265938758850098e-02 -1.275717020034790039e-01 -1.145363822579383850e-01 -1.423047482967376709e-01 4.411248564720153809e-01 -1.930357888340950012e-02 1.966047734022140503e-01 -9.936885535717010498e-02 1.328820288181304932e-01 -3.866895101964473724e-03 -1.476818919181823730e-01 -7.978119701147079468e-02 -4.425557851791381836e-01 3.217117190361022949e-01 -3.360602632164955139e-02 -1.670542061328887939e-01 -1.489638239145278931e-01 -1.369349956512451172e-01 -1.312237679958343506e-01 1.303113102912902832e-01 7.837411016225814819e-02 -7.288275659084320068e-02 -7.347939163446426392e-02 2.967033088207244873e-01 4.058182984590530396e-02 9.570209681987762451e-02 8.595510572195053101e-02 3.342985808849334717e-01 -5.897050723433494568e-02 9.299740195274353027e-02 -1.313862111419439316e-02
1.003791987895965576e-01 1.603797450661659241e-02 -1.759609580039978027e-02 1.236500516533851624e-01 -2.988569736480712891e-01 3.953844606876373291e-01 -1.175620928406715393e-01 4.133257642388343811e-02 3.159518241882324219e-01 -3.742507845163345337e-02 3.033803999423980713e-01 -2.550057768821716309e-01 -1.475122123956680298e-01 3.651240468025207520e-02 1.308068931102752686e-01 6.600274145603179932e-02 6.614054739475250244e-02 -4.488395527005195618e-02 1.574024111032485962e-01 -1.948771178722381592e-01 -2.678499221801757812e-01 1.352319121360778809e-01 -1.499364227056503296e-01 -1.807916015386581421e-01 2.648362517356872559e-01 -1.196934804320335388e-01 2.007942274212837219e-02 1.636846810579299927e-01 -4.432136565446853638e-02 2.027758508920669556e-01 1.990064233541488647e-01 3.680348768830299377e-02
1.201477050781250000e-01 -5.465357005596160889e-02 3.670597672462463379e-01 -2.633202970027923584e-01 -2.476194649934768677e-01 1.008870750665664673e-01 -3.249500393867492676e-01 -5.503609031438827515e-02 -1.030683293938636780e-01 2.027042359113693237e-01 -9.934017062187194824e-02 -8.287057280540466309e-02 -1.393170841038227081e-02 6.983327865600585938e-02 2.247969806194305420e-01 -1.142750680446624756e-01 4.924667626619338989e-02 -1.808495223522186279e-01 1.377831250429153442e-01 7.226254791021347046e-02 -3.964700177311897278e-02 -4.501245915889739990e-02 5.356676504015922546e-02 9.091446548700332642e-02 2.988469600677490234e-01 1.401947736740112305e-01 -2.260645925998687744e-01 1.857471466064453125e-01 1.115664988756179810e-01 7.627905905246734619e-02 3.871800601482391357e-01 -1.564120650291442871e-01
2.757009267807006836e-01 5.949417874217033386e-02 1.479029208421707153e-01 7.486271858215332031e-02 -1.800477206707000732e-01 3.069736361503601074e-01 7.338996231555938721e-02 -2.471395432949066162e-01 5.408769357018172741e-04 1.406426876783370972e-01 1.356399506330490112e-01 -9.809800982475280762e-02 -2.706398367881774902e-01 -8.141295611858367920e-02 1.353473514318466187e-01 -3.410321474075317383e-01 -3.853582218289375305e-02 -1.885667890310287476e-01 2.077835649251937866e-01 -3.602724671363830566e-01 -1.480537801980972290e-01 1.284359693527221680e-01 -1.690517216920852661e-01 -4.761736094951629639e-02 4.072995856404304504e-02 1.707188487052917480e-01 -1.565186083316802979e-01 2.422174215316772461e-01 -8.541209995746612549e-02 -1.004367098212242126e-01 -1.141887530684471130e-01 1.178576052188873291e-01
7.374110165983438492e-03 1.973340101540088654e-02 -3.418682888150215149e-02 1.138112246990203857e-01 1.685135997831821442e-02 3.666353523731231689e-01 1.110324710607528687e-01 1.741263121366500854e-01 2.442799955606460571e-01 -2.002401351928710938e-01 -2.074110135436058044e-02 -3.087131977081298828e-01 4.251709580421447754e-02 -1.968210637569427490e-01 -1.912149339914321899e-01 -5.955889075994491577e-02 1.943971961736679077e-01 -1.126848012208938599e-01 1.039246991276741028e-01 -1.042230650782585144e-01 1.212859824299812317e-01 2.207614630460739136e-01 -1.035599038004875183e-01 8.256679773330688477e-02 1.109931394457817078e-01 1.242982298135757446e-01 -5.264670029282569885e-02 5.431255102157592773e-01 1.359643787145614624e-01 -1.794606745243072510e-01 -9.938130388036370277e-04 5.062349140644073486e-02
-7.827370613813400269e-02 1.659657806158065796e-01 2.305317968130111694e-01 1.766541749238967896e-01 -2.398807853460311890e-01 1.190221961587667465e-02 -6.289040297269821167e-02 2.077115476131439209e-01 1.776399761438369751e-01 1.516151875257492065e-01 1.480503380298614502e-01 -2.582822144031524658e-01 1.681343466043472290e-01 -1.797346472740173340e-01 3.053298965096473694e-02 -6.108700856566429138e-02 -2.013330012559890747e-01 -5.429510492831468582e-03 -4.297643527388572693e-02 -3.494192957878112793e-01 -2.027043141424655914e-03 1.319565623998641968e-01 1.631274968385696411e-01 -1.842435896396636963e-01 -1.836813539266586304e-01 4.677100107073783875e-02 8.815591037273406982e-02 4.992577731609344482e-01 6.548102945089340210e-02 8.842656016349792480e-02 -3.596884012222290039e-02 -1.412405669689178467e-01
1.712172180414199829e-01 1.159816011786460876e-01 -1.610602624714374542e-02 -1.126686185598373413e-01 -1.671103090047836304e-01 2.924413979053497314e-01 -6.539785116910934448e-02 -2.274122089147567749e-01 -3.409584611654281616e-02 1.081722136586904526e-02 2.096514403820037842e-01 -2.851941287517547607e-01 -1.177713423967361450e-01 -6.029847636818885803e-02 8.187520503997802734e-02 -3.164853453636169434e-01 -9.708597511053085327e-02 -1.515041291713714600e-01 3.418745398521423340e-01 -2.538159191608428955e-01 -1.055727750062942505e-01 2.462919652462005615e-01 -1.230004429817199707e-01 -6.622006744146347046e-02 -1.361491382122039795e-01 5.221266299486160278e-02 -1.261758506298065186e-01 4.036397933959960938e-01 -2.900968305766582489e-02 -4.808172583580017090e-02 3.124377503991127014e-02 1.210761964321136475e-01
1.015287078917026520e-02 1.013050451874732971e-01 -1.201250329613685608e-01 -1.165764927864074707e-01 -1.268839091062545776e-01 3.883762061595916748e-01 1.994021385908126831e-01 -1.616427749395370483e-01 1.195975765585899353e-01 1.448978036642074585e-01 7.382430136203765869e-02 -1.974531859159469604e-01 -1.767009496688842773e-01 -4.237137734889984131e-01 2.229283899068832397e-01 -8.659690618515014648e-02 9.817381948232650757e-02 -1.855595856904983521e-01 1.841398328542709351e-01 4.304471425712108612e-03 -9.202264994382858276e-02 1.420699954032897949e-01 -2.142628282308578491e-01 -2.804774092510342598e-03 7.142058014869689941e-02 1.980177015066146851e-01 -2.233003377914428711e-01 1.058581285178661346e-02 -5.707706511020660400e-02 -4.365824908018112183e-02 2.776002287864685059e-01 2.280831038951873779e-01
2.426543533802032471e-01 1.057662665843963623e-01 8.485573530197143555e-02 4.407365247607231140e-02 8.026964031159877777e-03 2.216661721467971802e-01 1.434807479381561279e-02 -2.520156502723693848e-01 -1.213125142385251820e-04 2.226802259683609009e-01 2.937609553337097168e-01 -2.596124112606048584e-01 -2.078666090965270996e-01 -2.262717783451080322e-01 1.076932698488235474e-01 -9.264580160379409790e-02 8.513865619897842407e-02 -8.416142314672470093e-02 2.377989143133163452e-01 -1.840759217739105225e-01 -1.924698650836944580e-01 3.626853525638580322e-01 9.912017732858657837e-03 -2.244972735643386841e-01 1.501923776231706142e-03 1.122454926371574402e-02 -1.138496547937393188e-01 3.033241331577301025e-01 -2.987771481275558472e-02 1.093704998493194580e-02 -1.412340700626373291e-01 2.002514749765396118e-01
-1.631869822740554810e-01 1.898824051022529602e-02 -1.081758663058280945e-01 4.934288933873176575e-02 -3.712664544582366943e-01 2.684908211231231689e-01 3.611448407173156738e-02 2.111555188894271851e-01 1.398492157459259033e-01 2.440527826547622681e-01 2.095097750425338745e-01 -2.793121039867401123e-01 -4.347576573491096497e-02 -3.250946104526519775e-02 -1.658782549202442169e-02 -2.471898794174194336e-01 3.058305084705352783e-01 -1.985558420419692993e-01 5.120398849248886108e-02 -6.944752484560012817e-02 1.572070717811584473e-01 -1.543405503034591675e-01 3.318865224719047546e-02 -1.481443792581558228e-01 5.255784094333648682e-02 8.058620244264602661e-02 1.344481259584426880e-01 3.521710038185119629e-01 1.655774414539337158e-01 1.376162171363830566e-01 1.618530750274658203e-01 -4.253441467881202698e-02
-4.855353012681007385e-02 7.271251082420349121e-02 1.490471214056015015e-01 -1.485574692487716675e-01 1.597276329994201660e-01 -1.498047113418579102e-01 -1.601239084266126156e-03 7.907310873270034790e-02 1.090365946292877197e-01 5.333500728011131287e-02 1.198401451110839844e-01 -1.339605301618576050e-01 -2.814394235610961914e-01 -3.373566269874572754e-02 -9.186650626361370087e-03 -4.060328602790832520e-01 5.671445745974779129e-03 -2.141849696636199951e-01 -2.168915420770645142e-01 -2.178765237331390381e-01 -1.918894350528717041e-01 4.358567297458648682e-02 -1.586279869079589844e-01 -4.016980230808258057e-01 2.887427806854248047e-01 9.421088546514511108e-02 6.655082572251558304e-03 3.418061435222625732e-01 2.299297228455543518e-02 1.449785530567169189e-01 5.162509530782699585e-02 5.026077851653099060e-02
1.685416400432586670e-01 -2.286679148674011230e-01 -8.874777704477310181e-02 1.494306772947311401e-01 7.141259312629699707e-02 1.783283501863479614e-01 -3.939127922058105469e-02 7.140706479549407959e-02 -6.957327132113277912e-04 4.866950511932373047e-01 8.987543731927871704e-02 5.890818778425455093e-03 -5.303042382001876831e-02 -2.207102775573730469e-01 6.848968565464019775e-02 -1.754382699728012085e-01 2.202083170413970947e-01 -1.528853178024291992e-01 -2.274434547871351242e-03 -8.836907148361206055e-02 1.144039630889892578e-01 -1.492660194635391235e-01 1.304706633090972900e-01 -2.585486881434917450e-02 3.747623413801193237e-02 4.776110127568244934e-02 1.060130074620246887e-01 5.206784009933471680e-01 1.665952801704406738e-01 9.280723333358764648e-02 2.387741357088088989e-01 3.765454515814781189e-02
1.133934780955314636e-02 -5.844043940305709839e-02 6.801586598157882690e-02 -7.024092227220535278e-02 -4.109225273132324219e-01 2.685066461563110352e-01 4.156748577952384949e-02 2.620074339210987091e-02 2.719595432281494141e-01 -8.744347840547561646e-02 3.702721595764160156e-01 -1.625078767538070679e-01 -6.459551863372325897e-03 5.825774744153022766e-02 -2.884860709309577942e-02 -1.341182142496109009e-01 2.021567374467849731e-01 -1.244821399450302124e-01 8.396007120609283447e-02 -6.823725998401641846e-03 -1.565216928720474243e-01 5.305359512567520142e-02 8.188809454441070557e-02 9.826967865228652954e-02 2.726444303989410400e-01 8.482896536588668823e-02 -7.598410546779632568e-02 4.825128018856048584e-01 1.682008355855941772e-01 1.645575463771820068e-02 -2.408139780163764954e-02 -1.405479013919830322e-01
1.623815000057220459e-01 1.659142524003982544e-01 -6.753330677747726440e-02 -1.370135396718978882e-01 4.356301948428153992e-02 3.655239045619964600e-01 -1.268689185380935669e-01 4.983580484986305237e-02 1.841193735599517822e-01 1.053749397397041321e-01 -6.841057538986206055e-02 -1.459898948669433594e-01 -3.773147240281105042e-02 -4.171040356159210205e-01 -1.333503723144531250e-01 1.252612471580505371e-01 6.050013005733489990e-02 -5.986895412206649780e-02 -1.605503112077713013e-01 7.168861478567123413e-02 -5.820217728614807129e-02 1.696573346853256226e-01 -1.582453548908233643e-01 1.395265311002731323e-01 -5.713238939642906189e-02 1.122444495558738708e-02 -2.591567933559417725e-01 4.007772803306579590e-01 2.722542583942413330e-01 -7.106556743383407593e-02 9.710913151502609253e-02 -2.328071743249893188e-01
-2.446536906063556671e-02 2.930372767150402069e-02 7.845225185155868530e-02 -2.386404573917388916e-01 -6.961559504270553589e-02 2.538766264915466309e-01 -1.784180700778961182e-01 2.985857194289565086e-03 -1.612533479928970337e-01 1.908822506666183472e-01 3.106301426887512207e-01 2.135909907519817352e-02 6.388808786869049072e-02 -2.198296934366226196e-01 6.256429012864828110e-03 -3.103055655956268311e-01 3.789309263229370117e-01 -1.056465506553649902e-01 -1.193052381277084351e-01 -1.789569109678268433e-02 -8.051177859306335449e-02 7.996579259634017944e-02 6.535637378692626953e-02 -2.800726890563964844e-01 2.094618529081344604e-01 1.200873404741287231e-01 -2.461032122373580933e-01 1.668868511915206909e-01 -1.696632653474807739e-01 5.075415596365928650e-02 1.870810985565185547e-01 2.195655107498168945e-01
5.829676240682601929e-02 3.109230427071452141e-03 -4.852949455380439758e-02 -2.272014468908309937e-01 -1.250987052917480469e-01 1.226802095770835876e-01 1.213441342115402222e-01 -1.222667098045349121e-01 -3.021175973117351532e-02 1.560056507587432861e-01 1.750919967889785767e-01 -2.770881652832031250e-01 -2.144799530506134033e-01 -2.733961343765258789e-01 3.008473813533782959e-01 4.216798767447471619e-02 2.039234712719917297e-02 -1.620162576436996460e-01 -9.884607046842575073e-02 -1.479893624782562256e-01 -1.809030473232269287e-01 -6.060464307665824890e-02 -2.959386110305786133e-01 -1.994036883115768433e-01 3.628787994384765625e-01 1.814872026443481445e-01 -1.562323719263076782e-01 9.641315042972564697e-02 6.590725481510162354e-02 9.253586083650588989e-02 3.061393797397613525e-01 -9.744372218847274780e-02
6.698426604270935059e-02 2.706002593040466309e-01 3.509250879287719727e-01 -1.209101174026727676e-02 2.791905589401721954e-02 5.298418179154396057e-02 -1.913814693689346313e-01 1.562160849571228027e-01 8.449131995439529419e-02 -9.708096273243427277e-03 3.283205330371856689e-01 -1.399581581354141235e-01 -2.739297449588775635e-01 -4.989323671907186508e-03 2.033524364233016968e-01 -4.641151987016201019e-03 5.409784987568855286e-02 -3.363439813256263733e-02 -1.697952747344970703e-01 -3.371392562985420227e-02 -9.337162971496582031e-02 6.966485083103179932e-02 1.585855782032012939e-01 -1.384841650724411011e-01 2.376693934202194214e-01 3.513804823160171509e-02 1.759477704763412476e-01 4.067749977111816406e-01 -1.818551421165466309e-01 2.484305649995803833e-01 1.601134836673736572e-01 1.297350078821182251e-01
1.761055588722229004e-01 5.679462477564811707e-02 8.264211937785148621e-03 9.601315483450889587e-03 1.536357332952320576e-03 3.454647660255432129e-01 -9.694143384695053101e-02 2.079346030950546265e-01 -8.290078490972518921e-02 1.252471804618835449e-01 3.462984859943389893e-01 -2.141123712062835693e-01 2.489228965714573860e-03 -2.741507887840270996e-01 2.210893481969833374e-01 4.970048740506172180e-02 3.725940287113189697e-01 -7.216525077819824219e-02 2.031323462724685669e-01 7.592090219259262085e-02 -1.114738211035728455e-01 8.048555254936218262e-02 1.210758015513420105e-01 -1.688988506793975830e-01 1.078298687934875488e-01 1.876378655433654785e-01 3.650093218311667442e-03 4.014030992984771729e-01 -6.208153069019317627e-02 -1.246127672493457794e-02 -1.164325326681137085e-01 -9.269298985600471497e-03
[truncated: 3,269,617 more chars]
