# Supplementary material for: The Language of Innovation
Source: PLoS One. 2020 Apr 30;15(4):e0230107. doi: 10.1371/journal.pone.0230107 (PMC7194493; doi:10.1371/journal.pone.0230107)
Supplement: S15 File — (GZ) [file pone.0230107.s015.tar.gz › 1993-1997/V2Run_26_VS_4500_embeddings1993-1997ED32.txt]

1.201391443610191345e-01 -1.353688240051269531e-01 -8.667824417352676392e-02 -1.238279491662979126e-01 5.213369056582450867e-02 4.924752563238143921e-02 1.798945069313049316e-01 -4.703800082206726074e-01 8.221079409122467041e-02 -2.212118357419967651e-01 1.027126759290695190e-01 2.318018525838851929e-01 -7.806565612554550171e-02 -2.026833444833755493e-01 -2.234968990087509155e-01 5.936782434582710266e-02 -1.776193082332611084e-01 1.573307067155838013e-01 -1.573817878961563110e-01 5.281840637326240540e-02 -1.178985461592674255e-01 2.107487060129642487e-02 1.969023048877716064e-02 -3.746003806591033936e-01 -2.309286743402481079e-01 -1.435266584157943726e-01 -1.875004470348358154e-01 -2.887417972087860107e-01 4.505502432584762573e-02 -1.698543876409530640e-01 -3.497641533613204956e-02 -3.910912945866584778e-02
2.721987664699554443e-02 -1.284736767411231995e-02 9.234768897294998169e-02 -3.679216504096984863e-01 6.577014178037643433e-02 4.982905462384223938e-03 1.493061333894729614e-01 -2.367734760046005249e-01 2.168975472450256348e-01 6.148483604192733765e-02 2.165373116731643677e-01 1.008886173367500305e-01 -1.594321131706237793e-01 -9.730129688978195190e-02 3.247676789760589600e-02 4.818702042102813721e-01 3.120119869709014893e-01 2.719836235046386719e-01 1.404769867658615112e-01 -1.339690983295440674e-01 1.237532943487167358e-01 -9.701620787382125854e-02 3.874193876981735229e-02 -2.000779956579208374e-01 2.954380810260772705e-01 -1.372855007648468018e-01 7.446712255477905273e-02 -6.880652904510498047e-02 3.121225349605083466e-02 4.145788401365280151e-02 4.472370445728302002e-02 -9.617647156119346619e-03
1.058887597173452377e-02 -1.671933233737945557e-01 3.298757076263427734e-01 -1.965791881084442139e-01 1.917381286621093750e-01 1.084918677806854248e-01 4.257958531379699707e-01 1.679537072777748108e-02 2.888216078281402588e-01 -1.400211453437805176e-01 2.438817620277404785e-01 2.483397573232650757e-01 8.120876736938953400e-03 -8.608791977167129517e-02 -1.745718531310558319e-02 5.841318517923355103e-02 9.333765134215354919e-03 4.676583409309387207e-01 1.246305778622627258e-01 7.363025099039077759e-02 -2.826651744544506073e-02 -9.480595588684082031e-02 1.507632881402969360e-01 -4.811998456716537476e-02 -6.639821827411651611e-02 6.391832977533340454e-02 1.537514030933380127e-01 -1.119208782911300659e-01 3.199475631117820740e-02 -3.141863271594047546e-03 -4.982972517609596252e-02 -1.903459280729293823e-01
2.263439893722534180e-01 -4.304815530776977539e-01 4.235337376594543457e-01 -1.954218596220016479e-01 3.994533047080039978e-02 -9.745568037033081055e-02 2.154895812273025513e-01 1.009879354387521744e-02 2.613985240459442139e-01 -1.992359310388565063e-01 -3.164051100611686707e-02 8.599009364843368530e-02 5.167992319911718369e-03 -2.777081727981567383e-01 -1.751761697232723236e-02 2.819893658161163330e-01 -9.853214956820011139e-03 1.279177814722061157e-01 7.397808134555816650e-02 7.836969941854476929e-02 1.037756949663162231e-01 8.510107174515724182e-03 1.813519373536109924e-02 -1.372413486242294312e-01 1.108133140951395035e-02 -1.377747952938079834e-01 1.290187686681747437e-01 2.775782644748687744e-01 -7.450431119650602341e-03 1.065909564495086670e-01 -2.322845906019210815e-02 -1.789475083351135254e-01
3.744934797286987305e-01 -1.659699827432632446e-01 3.571164980530738831e-02 -1.764068752527236938e-01 1.782446727156639099e-02 -8.871935307979583740e-02 8.749490976333618164e-02 -1.624163091182708740e-01 -3.283408284187316895e-02 -2.503134775906801224e-03 1.938170045614242554e-01 2.570888400077819824e-01 -2.314299792051315308e-01 1.039522886276245117e-01 -3.659645020961761475e-01 1.580381989479064941e-01 -4.118291437625885010e-01 1.137269660830497742e-01 -1.833608560264110565e-02 1.076662093400955200e-01 4.841935634613037109e-02 -4.663248360157012939e-02 2.987011969089508057e-01 -1.519421190023422241e-01 7.675760239362716675e-02 2.668684348464012146e-02 2.034382894635200500e-02 1.595980972051620483e-01 -5.900913849472999573e-02 -1.707657128572463989e-01 -1.563701778650283813e-01 -1.694035232067108154e-01
1.875976920127868652e-01 -1.778539866209030151e-01 8.127623796463012695e-02 -3.618989884853363037e-01 -4.919144883751869202e-02 -6.476703286170959473e-02 1.593947857618331909e-01 -1.091715767979621887e-01 2.067486643791198730e-01 -1.853906512260437012e-01 -6.195555999875068665e-02 4.635914564132690430e-01 -1.511197835206985474e-01 -3.088591694831848145e-01 1.883491873741149902e-01 6.031584367156028748e-02 1.523429155349731445e-01 2.309976220130920410e-01 -4.429028928279876709e-02 -4.957591369748115540e-02 -2.121233940124511719e-02 -2.108065485954284668e-01 7.928342372179031372e-02 -3.531988337635993958e-02 4.748210310935974121e-03 -3.179686367511749268e-01 2.115474045276641846e-01 9.947891812771558762e-04 8.713170886039733887e-02 8.916708081960678101e-02 5.539240688085556030e-02 2.328858152031898499e-02
1.663711667060852051e-01 -3.862735927104949951e-01 1.118703745305538177e-02 -2.094807028770446777e-01 2.364835441112518311e-01 1.082750037312507629e-01 2.457851469516754150e-01 -1.551575809717178345e-01 8.039523661136627197e-02 7.171686738729476929e-02 1.119311451911926270e-01 4.265835508704185486e-02 -7.622132450342178345e-02 9.752943366765975952e-02 -1.702129393815994263e-01 2.309334427118301392e-01 -2.087774276733398438e-01 4.216242730617523193e-01 2.197811305522918701e-01 1.145028397440910339e-01 -1.081038489937782288e-01 1.445958912372589111e-01 -1.052495762705802917e-01 -1.370665431022644043e-01 1.320744901895523071e-01 -1.764790862798690796e-01 5.509977415204048157e-02 1.065871268510818481e-01 1.675872206687927246e-01 -1.137808412313461304e-01 -2.322010397911071777e-01 1.521049067378044128e-02
7.406705617904663086e-02 -3.241130709648132324e-01 1.969207972288131714e-01 -4.166734218597412109e-01 4.277897998690605164e-02 -2.030829489231109619e-01 2.518385350704193115e-01 1.274742037057876587e-01 1.672617793083190918e-01 -8.596897125244140625e-02 -9.195248782634735107e-02 2.439094483852386475e-01 -6.325089931488037109e-02 -4.393820464611053467e-02 1.552647203207015991e-01 1.486689597368240356e-01 5.008504167199134827e-02 1.606173515319824219e-01 2.990248799324035645e-01 1.481346786022186279e-01 -1.791188865900039673e-02 1.239082813262939453e-01 -2.887895144522190094e-02 -2.912781536579132080e-01 3.722966462373733521e-02 -2.096672803163528442e-01 -2.738193236291408539e-02 -1.970252096652984619e-01 7.535792142152786255e-02 3.834514180198311806e-03 -8.538330346345901489e-02 -2.448549568653106689e-01
1.534470021724700928e-01 -3.203066885471343994e-01 5.054957419633865356e-02 -6.052578613162040710e-02 2.480982542037963867e-01 -7.297325879335403442e-02 2.404056042432785034e-01 -2.629241943359375000e-01 -3.203437849879264832e-02 -1.026932373642921448e-01 9.829533845186233521e-02 9.436841122806072235e-03 -3.036946952342987061e-01 7.805595546960830688e-02 -4.956137761473655701e-02 1.236919388175010681e-01 -3.001404926180839539e-02 3.961724042892456055e-01 5.731726437807083130e-02 -1.331561654806137085e-01 1.319377124309539795e-02 7.294193655252456665e-02 -1.108855232596397400e-01 -4.468470513820648193e-01 1.797282248735427856e-01 -4.889449477195739746e-02 -1.477571129798889160e-01 -2.731359601020812988e-01 1.522502861917018890e-02 6.046700477600097656e-02 -5.199538916349411011e-02 -4.881984740495681763e-02
-7.297074049711227417e-02 -8.630765229463577271e-02 2.338859289884567261e-01 -2.948354780673980713e-01 4.182527959346771240e-01 -2.307861894369125366e-01 1.995243132114410400e-01 -8.970525860786437988e-02 1.526718884706497192e-01 1.012681201100349426e-01 -1.644077897071838379e-01 6.306956708431243896e-02 -2.862970829010009766e-01 -2.940963804721832275e-01 -1.244538873434066772e-01 2.796691656112670898e-01 1.493988484144210815e-01 1.926793456077575684e-01 -1.064191758632659912e-01 -1.136624589562416077e-01 9.591041505336761475e-02 6.376001983880996704e-02 -1.196539476513862610e-01 -8.891315758228302002e-02 1.921431273221969604e-01 -1.326823234558105469e-01 -2.013237029314041138e-01 -5.742959305644035339e-02 -7.528624683618545532e-02 8.472467213869094849e-02 -9.142649918794631958e-02 -6.381923705339431763e-02
1.693542897701263428e-01 -1.135048270225524902e-01 3.867836892604827881e-01 -4.280723333358764648e-01 2.412344813346862793e-01 4.880592972040176392e-02 1.474855989217758179e-01 -2.080047130584716797e-01 1.155314147472381592e-01 -3.921146690845489502e-02 1.314040459692478180e-02 1.369649767875671387e-01 -1.014304682612419128e-01 1.695936173200607300e-01 -2.005564570426940918e-01 7.759953290224075317e-02 1.015805751085281372e-01 2.982856035232543945e-01 -1.018906310200691223e-01 -1.577673256397247314e-01 1.351069658994674683e-01 -1.514551043510437012e-01 2.355132710363250226e-05 -1.670681089162826538e-01 5.948215723037719727e-02 -1.688959151506423950e-01 -3.712577223777770996e-01 -8.033385500311851501e-03 -4.656399413943290710e-02 8.010461926460266113e-03 -3.147592768073081970e-02 6.347367167472839355e-02
2.383545190095901489e-01 -2.747323811054229736e-01 1.955536901950836182e-01 2.469375729560852051e-02 1.945685893297195435e-01 -6.991136819124221802e-02 4.652746915817260742e-01 -5.379354953765869141e-02 2.733475863933563232e-01 -2.474594563245773315e-01 1.646656841039657593e-01 -1.213483661413192749e-01 -8.797569572925567627e-02 -2.052639126777648926e-01 8.634469658136367798e-02 8.334829658269882202e-02 -1.799691915512084961e-01 2.487577795982360840e-01 1.090290918946266174e-01 1.837308704853057861e-01 -1.720231324434280396e-01 8.461485058069229126e-02 5.096157640218734741e-02 -2.564378082752227783e-01 -1.098045110702514648e-01 1.589402258396148682e-01 -1.477026492357254028e-01 -9.163805097341537476e-02 -2.081057429313659668e-02 -2.997052855789661407e-02 7.587016373872756958e-02 -7.089333236217498779e-02
1.652847677469253540e-01 -1.968183815479278564e-01 -5.772235244512557983e-02 -2.292912751436233521e-01 6.855018436908721924e-02 1.759210079908370972e-01 2.977805137634277344e-01 -7.088138908147811890e-02 2.320798039436340332e-01 -8.141012489795684814e-02 -5.636874213814735413e-02 3.120629675686359406e-02 3.829291835427284241e-02 -6.640525162220001221e-02 -1.272552907466888428e-01 2.179228663444519043e-01 4.771395400166511536e-02 2.351772338151931763e-01 2.203381210565567017e-01 1.359941512346267700e-01 -1.129602640867233276e-02 9.779239445924758911e-02 -1.319312304258346558e-01 -3.928056657314300537e-01 -1.619029343128204346e-01 -1.271070092916488647e-01 -1.610054969787597656e-01 -2.487212046980857849e-02 -8.863830938935279846e-03 -2.434945851564407349e-02 1.431659162044525146e-01 -4.673250913619995117e-01
-4.022413399070501328e-03 -3.646438121795654297e-01 3.880444169044494629e-01 2.782573923468589783e-02 3.358501493930816650e-01 -1.059207618236541748e-01 1.046025082468986511e-01 -2.029578983783721924e-01 -7.630208879709243774e-02 -8.123762905597686768e-03 5.547858774662017822e-02 1.183196455240249634e-01 -2.750490605831146240e-01 4.216690734028816223e-02 -1.771740019321441650e-01 2.857183516025543213e-01 1.486951559782028198e-01 2.969834506511688232e-01 1.499297320842742920e-01 -6.616732478141784668e-02 5.124079436063766479e-02 8.497063070535659790e-02 -2.880217880010604858e-02 -1.797552555799484253e-01 -2.069831080734729767e-02 -8.521009236574172974e-02 2.186002768576145172e-02 -3.119164407253265381e-01 -7.891265302896499634e-02 1.215708404779434204e-01 4.024177417159080505e-02 -1.336346268653869629e-01
2.859404683113098145e-01 -1.642490923404693604e-01 -2.224182896316051483e-02 2.029176242649555206e-02 -1.324906479567289352e-02 -8.442620746791362762e-03 1.938478276133537292e-02 -2.328004539012908936e-01 2.019782811403274536e-01 -1.251163333654403687e-01 1.643358469009399414e-01 1.666082739830017090e-01 -4.694599285721778870e-02 -2.200646698474884033e-01 9.910193830728530884e-02 5.071907639503479004e-01 -5.748348683118820190e-02 1.308034956455230713e-01 -2.197734862565994263e-01 1.223871633410453796e-01 -1.251385957002639771e-01 -1.099885329604148865e-01 1.628245860338211060e-01 -3.852068781852722168e-01 3.439365699887275696e-02 1.942383646965026855e-01 -5.591571331024169922e-02 5.994989350438117981e-02 -6.262063980102539062e-03 -1.237860918045043945e-01 1.472199857234954834e-01 -1.939361244440078735e-01
2.914147078990936279e-02 -3.148879408836364746e-01 2.665370889008045197e-02 -1.180559992790222168e-01 2.154594808816909790e-01 -7.744932919740676880e-02 2.935383617877960205e-01 -6.974098086357116699e-02 2.141780257225036621e-01 -2.003436237573623657e-01 -2.888764142990112305e-01 1.210144460201263428e-01 -2.904998697340488434e-02 -6.885791569948196411e-02 5.329758673906326294e-02 3.850809484720230103e-02 -1.075303554534912109e-02 2.664091289043426514e-01 1.022906675934791565e-01 1.545882970094680786e-01 -2.109631448984146118e-01 -1.648892462253570557e-01 1.797682046890258789e-01 -3.751868307590484619e-01 -4.450796172022819519e-02 3.350778296589851379e-02 -2.813268825411796570e-02 -1.071157082915306091e-01 -3.296467661857604980e-01 7.889284938573837280e-02 -1.874843984842300415e-02 -2.589372694492340088e-01
2.366658300161361694e-01 -4.054345786571502686e-01 2.237610518932342529e-01 -1.226410344243049622e-01 2.051784545183181763e-01 -7.412129640579223633e-02 3.207843899726867676e-01 -2.308144122362136841e-01 -2.447244152426719666e-02 -9.055841714143753052e-02 5.138823017477989197e-02 3.504735529422760010e-01 -2.366027981042861938e-01 -2.094691991806030273e-01 4.883072804659605026e-03 5.398109205998480320e-04 -3.519922122359275818e-02 -2.327843569219112396e-02 9.582951664924621582e-02 2.892307192087173462e-02 1.392373889684677124e-01 -2.334533184766769409e-01 -1.769619584083557129e-01 -1.709247678518295288e-01 -1.311411559581756592e-01 -1.709125041961669922e-01 -9.886725991964340210e-02 5.324175208806991577e-02 2.100808918476104736e-01 5.447351559996604919e-02 -1.334002465009689331e-01 -8.026947826147079468e-02
2.675888836383819580e-01 -8.730271458625793457e-02 9.267611056566238403e-02 -2.095891535282135010e-01 -3.930921852588653564e-02 -2.285843193531036377e-01 8.899617195129394531e-02 -1.888407319784164429e-01 -7.859582081437110901e-03 2.540647052228450775e-02 2.338284999132156372e-01 4.118405282497406006e-01 -7.380681484937667847e-02 -1.329272687435150146e-01 -8.389893174171447754e-02 3.585299849510192871e-01 -6.789830978959798813e-03 1.351472586393356323e-01 8.636184968054294586e-03 3.147895336151123047e-01 -2.309276722371578217e-02 3.597425669431686401e-02 -2.804629690945148468e-02 -2.117273956537246704e-01 1.045582965016365051e-01 1.624061018228530884e-01 -2.196890264749526978e-01 1.319955587387084961e-01 -1.719693839550018311e-01 1.802849397063255310e-02 -8.402486890554428101e-02 -2.869006097316741943e-01
2.675973474979400635e-01 -3.542526364326477051e-01 -2.263453043997287750e-02 -3.358939886093139648e-01 1.104920208454132080e-01 -1.164535060524940491e-01 2.918317317962646484e-01 9.649985283613204956e-02 1.773107647895812988e-01 -2.631585896015167236e-01 -6.279774475842714310e-03 9.070596098899841309e-02 -1.240220591425895691e-01 3.581177070736885071e-02 -1.593187153339385986e-01 -3.595035150647163391e-02 6.427188403904438019e-03 2.528656721115112305e-01 2.601293325424194336e-01 3.899485571309924126e-03 -2.397023439407348633e-01 -1.598605327308177948e-02 -6.021150038577616215e-04 -2.841175198554992676e-01 -9.314502030611038208e-02 -1.157892942428588867e-01 -1.354719251394271851e-01 1.236506476998329163e-01 -7.317572832107543945e-02 1.297444477677345276e-02 -6.430049240589141846e-02 -2.855357825756072998e-01
1.785151958465576172e-01 -2.642261385917663574e-01 5.600500479340553284e-02 -1.132119297981262207e-01 8.607065677642822266e-02 3.529471904039382935e-02 2.809670269489288330e-01 -8.691521733999252319e-02 1.842988878488540649e-01 -1.562287360429763794e-01 1.626142561435699463e-01 -8.069354109466075897e-03 -1.379013061523437500e-01 -2.522116303443908691e-01 1.634558588266372681e-01 3.180239498615264893e-01 1.273540779948234558e-02 2.031212896108627319e-01 1.135985478758811951e-01 -2.516217529773712158e-02 -1.960035711526870728e-01 1.796080917119979858e-01 -3.006714629009366035e-03 -2.822016179561614990e-01 -2.389748692512512207e-01 -1.117224320769309998e-01 1.099816802889108658e-02 -2.258816957473754883e-01 2.701139450073242188e-01 -2.695482037961483002e-02 4.377678409218788147e-02 -3.003762662410736084e-01
5.516770854592323303e-02 -2.739328891038894653e-03 1.044400110840797424e-01 -3.966886401176452637e-01 1.611401289701461792e-01 -7.549452781677246094e-02 3.782079815864562988e-01 -4.391221702098846436e-01 2.375318408012390137e-01 -2.327573448419570923e-01 1.922802925109863281e-01 1.460634618997573853e-01 -7.835731655359268188e-02 -5.682754144072532654e-02 -1.250471323728561401e-01 3.882224857807159424e-02 -1.368873715400695801e-01 2.475717663764953613e-02 -1.517022699117660522e-01 5.973220616579055786e-02 -3.020389191806316376e-02 1.052994802594184875e-01 -4.915752261877059937e-02 -1.226204410195350647e-01 -9.879342466592788696e-02 -9.752845019102096558e-02 9.018661826848983765e-02 2.650609910488128662e-01 -1.765064522624015808e-02 -2.487183809280395508e-01 -6.694585550576448441e-03 1.745347529649734497e-01
2.685406804084777832e-01 -1.086341068148612976e-01 -7.610526680946350098e-02 -1.888033896684646606e-01 -4.832245036959648132e-02 -7.111935317516326904e-02 3.298436990007758141e-03 -3.259866833686828613e-01 -3.837962076067924500e-02 4.150502756237983704e-02 -1.309639066457748413e-01 2.156400233507156372e-01 -8.808311074972152710e-02 -9.258387237787246704e-02 -2.516880035400390625e-01 2.796347141265869141e-01 -2.821570634841918945e-01 1.621255129575729370e-01 -8.410330116748809814e-02 3.333918452262878418e-01 8.560446649789810181e-02 -1.083692312240600586e-01 1.405401229858398438e-01 -4.147187173366546631e-01 -3.093007253482937813e-03 -1.076386589556932449e-02 -1.301165670156478882e-01 6.807678192853927612e-02 -8.906023949384689331e-02 -1.265084594488143921e-01 -3.054577857255935669e-02 -2.340055555105209351e-01
4.050415754318237305e-02 -1.068088412284851074e-01 2.665509581565856934e-01 -2.928071916103363037e-01 -1.477436274290084839e-01 1.049268692731857300e-01 -2.084857970476150513e-02 -1.625964641571044922e-01 -5.499950051307678223e-02 -1.271859407424926758e-01 1.896249800920486450e-01 1.480657607316970825e-01 -1.469431072473526001e-02 -9.389157406985759735e-03 -3.631217479705810547e-01 4.647072255611419678e-01 -1.880406141281127930e-01 -7.477201521396636963e-02 1.000974848866462708e-01 2.658842504024505615e-01 9.620360285043716431e-02 -1.696745902299880981e-01 -1.615349575877189636e-02 -2.035409361124038696e-01 8.515874296426773071e-02 6.472533941268920898e-02 6.839853525161743164e-02 -9.043543040752410889e-02 -3.419493138790130615e-02 -3.027326166629791260e-01 -1.408912241458892822e-01 -8.304117619991302490e-02
-1.376695185899734497e-01 -2.318730205297470093e-01 2.864495217800140381e-01 -1.127731204032897949e-01 2.730825245380401611e-01 -1.300623267889022827e-01 3.036557696759700775e-02 -3.913260400295257568e-01 3.775909841060638428e-01 -2.573624951764941216e-03 -5.820340290665626526e-02 1.270308345556259155e-01 7.234524935483932495e-02 -1.066306158900260925e-01 -1.953647732734680176e-01 1.572504788637161255e-01 3.298114519566297531e-03 3.783780634403228760e-01 1.276926510035991669e-02 -3.110922686755657196e-02 3.143456950783729553e-02 -1.562047167681157589e-03 -1.029045954346656799e-01 -2.317903637886047363e-01 -9.161295741796493530e-02 -1.954337060451507568e-01 -2.441476583480834961e-01 -5.404512584209442139e-02 -5.827244836837053299e-03 4.498863127082586288e-03 -1.589593738317489624e-01 -3.606354817748069763e-02
3.254439830780029297e-01 -9.641803801059722900e-02 4.706862568855285645e-02 -2.252404987812042236e-01 -3.379333019256591797e-02 -2.161906957626342773e-01 -3.707145154476165771e-02 -4.178305268287658691e-01 -4.275249317288398743e-02 9.137158095836639404e-02 1.865842342376708984e-01 7.223964482545852661e-02 -1.809236258268356323e-01 -2.156518101692199707e-01 -1.408303976058959961e-01 3.272432982921600342e-01 -1.689083725214004517e-01 1.076312512159347534e-01 -3.223973792046308517e-03 2.780435234308242798e-02 -6.503494828939437866e-02 -2.593904547393321991e-02 1.918526738882064819e-01 -2.499197721481323242e-01 -1.114102266728878021e-02 1.011874228715896606e-01 -2.127931714057922363e-01 1.161499917507171631e-01 1.937597990036010742e-02 -9.443633258342742920e-02 -1.429185122251510620e-01 -3.281964957714080811e-01
3.163472712039947510e-01 -9.510120004415512085e-02 2.629007697105407715e-01 -3.005860447883605957e-01 1.837268657982349396e-02 5.921087041497230530e-02 5.812204629182815552e-02 -2.636368572711944580e-01 -5.968885496258735657e-02 -2.019342929124832153e-01 1.763022989034652710e-01 9.526898711919784546e-02 -1.233915016055107117e-01 4.617948085069656372e-02 -3.602192699909210205e-01 2.050731629133224487e-01 -7.151043973863124847e-03 -4.463646560907363892e-02 -3.705094754695892334e-01 -1.534591019153594971e-01 -2.559562921524047852e-01 1.410879045724868774e-01 1.166852265596389771e-01 1.419516205787658691e-01 2.424320578575134277e-02 7.980508729815483093e-03 1.141518652439117432e-01 -1.063439995050430298e-01 -1.137561723589897156e-02 2.563752830028533936e-01 4.744006320834159851e-02 -7.655475288629531860e-02
1.177543774247169495e-01 -2.723983526229858398e-01 4.510128498077392578e-02 -3.029749989509582520e-01 3.281419873237609863e-01 2.296784073114395142e-01 2.650287151336669922e-01 -2.974469661712646484e-01 5.651405826210975647e-02 -6.551584601402282715e-02 6.590781360864639282e-02 3.512412309646606445e-01 -2.489879131317138672e-01 -1.259851735085248947e-02 -1.319993287324905396e-01 2.843073606491088867e-01 9.516101330518722534e-02 9.625747054815292358e-02 7.060674577951431274e-02 -1.584312617778778076e-01 2.725460007786750793e-02 -2.356622926890850067e-02 -4.350247909314930439e-04 2.075252085924148560e-01 -9.921280667185783386e-03 -6.977304816246032715e-02 -1.672523617744445801e-01 -4.969925805926322937e-02 1.713358312845230103e-01 1.566956867463886738e-03 -1.316778957843780518e-01 -1.687384545803070068e-01
1.119622513651847839e-01 3.814153075218200684e-01 1.729417294263839722e-01 -4.637585580348968506e-02 -2.136057056486606598e-02 -3.411623835563659668e-01 4.490182995796203613e-01 -1.959949582815170288e-01 3.078916966915130615e-01 -1.785445511341094971e-01 4.083873331546783447e-02 2.022662811214104295e-04 -2.854891121387481689e-01 -5.054966360330581665e-02 -3.172146677970886230e-01 -1.307419221848249435e-02 -4.998761042952537537e-02 -1.183736231178045273e-02 5.563407391309738159e-02 4.253760352730751038e-02 -5.122738331556320190e-02 5.379343777894973755e-02 -3.024677745997905731e-02 -2.294918447732925415e-01 1.801396347582340240e-02 -1.084523159079253674e-03 4.840433597564697266e-02 -1.867141425609588623e-01 1.384708434343338013e-01 5.104744061827659607e-02 -1.126738265156745911e-01 3.464049845933914185e-02
9.901449084281921387e-02 6.321759521961212158e-02 1.201400086283683777e-01 -4.189418256282806396e-01 6.196156516671180725e-02 1.005031988024711609e-01 1.407372057437896729e-01 -2.940090894699096680e-01 -3.514318540692329407e-02 -7.889811694622039795e-02 4.344183951616287231e-03 1.635774374008178711e-01 -1.614364683628082275e-01 -2.930320333689451218e-03 -1.814301460981369019e-01 2.762375175952911377e-01 -9.309878945350646973e-02 1.674699932336807251e-01 1.028084531426429749e-01 -1.138578075915575027e-02 -1.375433951616287231e-01 -1.569089293479919434e-01 -1.434210389852523804e-01 -1.617466658353805542e-01 -1.506276428699493408e-01 -3.119946122169494629e-01 1.812511533498764038e-01 1.240557990968227386e-02 1.088720336556434631e-01 -4.124233722686767578e-01 -1.770514845848083496e-01 5.023128539323806763e-02
2.398516833782196045e-01 -1.001999527215957642e-01 1.598530411720275879e-01 -4.065755307674407959e-01 7.330764830112457275e-02 2.407904900610446930e-02 2.100445181131362915e-01 -2.949906699359416962e-02 1.616839468479156494e-01 -1.887642443180084229e-01 1.418564617633819580e-01 2.839154303073883057e-01 -2.180830985307693481e-01 -2.093534916639328003e-01 1.808864772319793701e-01 3.699905797839164734e-02 -8.970334380865097046e-02 8.835903555154800415e-02 -2.501777708530426025e-01 -1.489846385084092617e-03 -1.278889328241348267e-01 -9.852522611618041992e-02 -2.313588112592697144e-01 -9.683547168970108032e-02 -3.071604482829570770e-02 -3.783333599567413330e-01 -9.112159721553325653e-03 1.653408110141754150e-01 -3.199720056727528572e-03 1.730917245149612427e-01 5.755788087844848633e-02 -1.745072007179260254e-01
1.110362485051155090e-01 -2.226579338312149048e-01 1.544337868690490723e-01 -9.188116341829299927e-02 1.333564817905426025e-01 -2.214749157428741455e-01 1.960590332746505737e-01 -1.600764393806457520e-01 2.049555480480194092e-01 -1.888666488230228424e-02 -2.805209532380104065e-02 1.233451664447784424e-01 1.252308338880538940e-01 -1.960297077894210815e-01 -2.555269300937652588e-01 5.776778236031532288e-02 -1.472163349390029907e-01 3.975110650062561035e-01 2.176736444234848022e-01 -5.778078455477952957e-03 -2.498962283134460449e-01 2.019153386354446411e-01 -9.815140068531036377e-02 -3.149994015693664551e-01 1.487208995968103409e-02 -3.057978674769401550e-02 1.102581098675727844e-01 -1.126680672168731689e-01 -2.729361057281494141e-01 6.459528952836990356e-02 2.121752053499221802e-01 -7.019048184156417847e-02
1.402540355920791626e-01 -1.155721843242645264e-01 2.243890315294265747e-01 -2.674073874950408936e-01 3.721703290939331055e-01 -1.444870978593826294e-01 8.715060353279113770e-02 -1.520380936563014984e-02 8.565079420804977417e-03 6.879646331071853638e-02 1.708955466747283936e-01 8.960547298192977905e-02 -1.878496110439300537e-01 6.917202845215797424e-03 1.767964451573789120e-03 7.517823576927185059e-02 2.850868701934814453e-01 4.314889609813690186e-01 1.068302243947982788e-01 1.095064729452133179e-01 -1.442066282033920288e-01 1.337578296661376953e-01 1.493532806634902954e-01 -2.984088361263275146e-01 -2.058895975351333618e-01 3.198055922985076904e-02 -3.090879917144775391e-01 -7.792602479457855225e-02 -1.155194453895092010e-02 -9.148602932691574097e-02 -6.158689968287944794e-03 -2.013419941067695618e-02
2.457510381937026978e-01 -2.852262854576110840e-01 1.293347626924514771e-01 -1.326094269752502441e-01 3.579059541225433350e-01 -1.821098476648330688e-01 9.923493117094039917e-02 -3.602159768342971802e-02 4.280138909816741943e-01 -6.528961658477783203e-02 1.748140305280685425e-01 7.330232113599777222e-02 4.738719016313552856e-02 2.300188643857836723e-03 9.890824556350708008e-02 2.969787120819091797e-01 -8.417295664548873901e-02 4.579150304198265076e-02 -8.083571493625640869e-02 -1.505303680896759033e-01 -1.230991408228874207e-01 -1.214330419898033142e-01 -1.954508423805236816e-01 -1.786994338035583496e-01 7.931461930274963379e-02 9.303869679570198059e-03 -7.751189987175166607e-04 -3.838649094104766846e-01 -4.527478944510221481e-03 -1.517907530069351196e-01 -1.126392334699630737e-01 -4.877639934420585632e-03
-1.845186501741409302e-01 -2.631730735301971436e-01 2.984342873096466064e-01 -3.119309805333614349e-02 1.070588678121566772e-01 2.292274832725524902e-01 4.482547342777252197e-01 -2.804584205150604248e-01 7.482618838548660278e-02 6.740960478782653809e-02 -4.863673076033592224e-02 2.045129090547561646e-01 -3.297391161322593689e-02 -8.587168902158737183e-02 -1.403622142970561981e-02 2.391513139009475708e-01 -8.106940984725952148e-02 2.583172619342803955e-01 1.132380068302154541e-01 2.916471101343631744e-02 -9.519755095243453979e-02 -1.279999613761901855e-01 1.464941948652267456e-01 -3.038916587829589844e-01 2.319166250526905060e-02 1.303786486387252808e-01 -6.348919123411178589e-02 1.251889318227767944e-01 -1.248188242316246033e-01 9.814354777336120605e-02 -1.354214400053024292e-01 1.893509775400161743e-01
2.735783159732818604e-01 -3.579701781272888184e-01 4.255611449480056763e-02 -4.008937180042266846e-01 4.993634298443794250e-02 -2.619010210037231445e-01 2.930205464363098145e-01 -1.455388367176055908e-01 9.535586088895797729e-02 -1.616708934307098389e-02 1.226173564791679382e-01 1.351678967475891113e-01 -2.256095707416534424e-01 -5.024749040603637695e-02 5.022461339831352234e-02 2.470949431881308556e-03 8.922377973794937134e-02 1.328404992818832397e-01 2.333016693592071533e-01 -1.014197594486176968e-03 -9.002433158457279205e-03 -8.974360674619674683e-02 -6.030428409576416016e-02 -3.142055869102478027e-01 -4.015124402940273285e-03 4.112030193209648132e-02 -6.212045252323150635e-02 -1.054521501064300537e-01 -1.702981144189834595e-01 -1.359958574175834656e-02 9.237837046384811401e-02 -3.358622491359710693e-01
2.006273865699768066e-01 -2.621814906597137451e-01 1.278101205825805664e-01 -2.373765707015991211e-01 1.727399230003356934e-01 3.808123469352722168e-01 1.754660159349441528e-01 -1.323422640562057495e-01 1.351940482854843140e-01 7.745771855115890503e-02 1.638684570789337158e-01 8.682541549205780029e-02 -1.496465206146240234e-01 -1.898562759160995483e-01 -1.001810654997825623e-01 3.740512132644653320e-01 9.211884438991546631e-02 1.100889295339584351e-01 -7.862520962953567505e-02 1.443379819393157959e-01 -1.666032969951629639e-01 1.653075367212295532e-01 1.307219862937927246e-01 -1.035577729344367981e-01 -2.746166586875915527e-01 4.973042011260986328e-02 -1.238833442330360413e-01 2.794125676155090332e-01 1.055255010724067688e-01 -2.503588050603866577e-02 5.220822989940643311e-03 -1.203982010483741760e-01
1.801886260509490967e-01 -2.255278080701828003e-01 9.814595431089401245e-02 -3.048199713230133057e-01 2.086262404918670654e-01 -9.882874041795730591e-02 2.614254951477050781e-01 4.698254633694887161e-03 1.261555999517440796e-01 -2.631258368492126465e-01 -1.459897309541702271e-01 -1.331729888916015625e-01 -2.673213779926300049e-01 2.608222328126430511e-02 -1.260004639625549316e-01 -5.090626329183578491e-02 1.508166939020156860e-01 5.451428517699241638e-02 1.780095696449279785e-01 8.331528306007385254e-02 -3.172218427062034607e-02 -4.154682531952857971e-02 7.276950031518936157e-02 -3.258636891841888428e-01 -1.155935674905776978e-01 -6.650340557098388672e-02 -6.362377107143402100e-02 -6.764015555381774902e-02 -7.575304806232452393e-02 2.387474291026592255e-02 -1.747841574251651764e-02 -5.158236026763916016e-01
3.075660765171051025e-01 -2.433351278305053711e-01 1.711823493242263794e-01 -3.154392838478088379e-01 2.963098138570785522e-02 -8.952298760414123535e-02 1.680958122014999390e-01 -6.698372215032577515e-02 1.068042963743209839e-01 -2.479279637336730957e-01 1.576165258884429932e-01 -1.840065121650695801e-01 6.934713572263717651e-02 -1.358140707015991211e-01 -9.714701771736145020e-02 1.076678559184074402e-01 1.404445320367813110e-01 2.802536487579345703e-01 1.272213608026504517e-01 9.098345041275024414e-02 3.012275137007236481e-02 -4.641273058950901031e-03 1.213522404432296753e-01 -3.745489418506622314e-01 -9.568800032138824463e-02 -4.633248597383499146e-02 -1.251648813486099243e-01 -1.456979960203170776e-01 1.168542914092540741e-02 -4.674637690186500549e-02 4.892705753445625305e-02 -4.102492332458496094e-01
4.278497397899627686e-02 1.083675920963287354e-01 1.516780704259872437e-01 -3.302443027496337891e-01 3.565443158149719238e-01 -2.135018408298492432e-01 1.607702225446701050e-01 -1.855020374059677124e-01 -1.145609244704246521e-01 -7.732461392879486084e-02 3.195986747741699219e-01 9.144180268049240112e-02 -6.370913982391357422e-02 7.045666128396987915e-02 -2.239630222320556641e-01 1.840587258338928223e-01 1.677313745021820068e-01 -8.037637919187545776e-02 -2.487925440073013306e-01 3.331643342971801758e-01 -2.136615812778472900e-01 1.797399818897247314e-01 -8.210371434688568115e-02 -1.996343880891799927e-01 1.648395210504531860e-01 4.088969156146049500e-02 1.377710700035095215e-01 4.790601134300231934e-02 -9.032832831144332886e-02 8.999031037092208862e-02 1.540592778474092484e-02 -8.220385760068893433e-03
4.463359117507934570e-01 -3.689568117260932922e-02 1.501935273408889771e-01 -1.838970333337783813e-01 -2.396203577518463135e-01 -4.244907200336456299e-02 1.673047095537185669e-01 -3.115170001983642578e-01 -2.281654626131057739e-01 -2.489408403635025024e-01 1.199395656585693359e-01 1.383407264947891235e-01 3.704715892672538757e-02 -1.390970405191183090e-02 -1.268640160560607910e-01 2.727406620979309082e-01 -3.742042556405067444e-02 -4.156613722443580627e-02 -3.837225586175918579e-02 -3.460020944476127625e-02 -4.318163543939590454e-02 -1.510331332683563232e-01 2.868793345987796783e-02 -2.813799679279327393e-01 7.280255109071731567e-02 1.740920916199684143e-02 -3.899314999580383301e-02 -6.089276168495416641e-03 -3.758149743080139160e-01 -1.433597654104232788e-01 1.408561915159225464e-01 1.411716789007186890e-01
8.923542499542236328e-02 -2.797017097473144531e-01 1.388341933488845825e-01 -2.062651216983795166e-01 -2.132451683282852173e-01 -3.010155856609344482e-01 -1.207944191992282867e-02 -1.555054783821105957e-01 -4.756566882133483887e-02 1.433798205107450485e-02 -7.600761950016021729e-02 2.372367978096008301e-01 -3.133306503295898438e-01 -1.140265539288520813e-01 -3.500065803527832031e-01 3.682399690151214600e-01 -2.621158361434936523e-01 -2.819542773067951202e-02 -1.593485176563262939e-01 -1.530204340815544128e-02 8.008512854576110840e-02 -1.419396102428436279e-01 -2.590956911444664001e-02 -1.791728585958480835e-01 9.194973856210708618e-02 5.287497118115425110e-02 -1.185687910765409470e-02 -3.576574474573135376e-02 -2.070955932140350342e-01 -1.839856356382369995e-01 -8.474553376436233521e-02 -8.191522210836410522e-02
2.232969552278518677e-01 -2.049452364444732666e-01 4.698618501424789429e-02 -2.003845572471618652e-01 6.076681613922119141e-02 -1.578046828508377075e-01 7.943753898143768311e-02 -6.068860739469528198e-02 2.929089665412902832e-01 -1.984706521034240723e-01 -1.016017794609069824e-01 -3.475706034805625677e-04 1.082347854971885681e-01 -2.512333989143371582e-01 -9.365525096654891968e-02 -2.845128253102302551e-02 -8.756532520055770874e-02 2.320233732461929321e-01 1.053513810038566589e-01 1.301376242190599442e-02 -2.978241741657257080e-01 2.499927133321762085e-01 3.257122933864593506e-01 -4.003588259220123291e-01 1.219519525766372681e-01 -6.282588932663202286e-03 2.607989683747291565e-02 -1.648845970630645752e-01 -1.321440935134887695e-01 -4.505533725023269653e-02 2.293056547641754150e-01 4.548665508627891541e-02
5.340900644659996033e-02 -2.546341158449649811e-03 2.689942717552185059e-01 -3.590781986713409424e-01 1.614950299263000488e-01 -8.811233937740325928e-02 1.173314526677131653e-01 -3.025849759578704834e-01 1.939611732959747314e-01 -1.559418588876724243e-01 1.969626732170581818e-02 1.308637708425521851e-01 -1.040417850017547607e-01 8.048319071531295776e-02 -1.783734858036041260e-01 2.519259750843048096e-01 8.186509460210800171e-02 1.682558059692382812e-01 1.566237509250640869e-01 1.722590774297714233e-01 -2.927380800247192383e-01 9.824572131037712097e-03 -2.743966579437255859e-01 -1.118063833564519882e-02 3.076984360814094543e-02 -1.750885844230651855e-01 3.002070821821689606e-02 7.733984291553497314e-02 -7.967751473188400269e-02 -3.772930204868316650e-01 -1.173442080616950989e-01 1.151460483670234680e-01
-1.368388235569000244e-01 -3.374752402305603027e-01 -4.706337302923202515e-02 -3.760266304016113281e-01 2.526442408561706543e-01 -5.795725807547569275e-02 2.298305183649063110e-01 -1.292973905801773071e-01 1.220910027623176575e-01 -1.647943854331970215e-01 8.498937636613845825e-02 -2.036039717495441437e-02 -3.383483886718750000e-01 1.439111493527889252e-02 5.849027633666992188e-02 6.824652850627899170e-02 6.088402867317199707e-02 2.246342226862907410e-02 1.291141472756862640e-02 -3.551073744893074036e-02 -2.681338191032409668e-01 -5.749104544520378113e-02 -9.466573596000671387e-02 -1.813891828060150146e-01 -8.636112511157989502e-02 -8.836151659488677979e-02 -1.694495677947998047e-01 -2.244924306869506836e-01 -2.303669452667236328e-01 -1.538429111242294312e-01 -1.660460531711578369e-01 3.052740693092346191e-01
1.485067456960678101e-01 -3.341492712497711182e-01 -9.677828848361968994e-02 -4.338063765317201614e-03 2.576739490032196045e-01 2.286989539861679077e-01 4.090966582298278809e-01 -5.775513127446174622e-02 1.349276453256607056e-01 1.010169759392738342e-01 1.026520654559135437e-01 -5.532090365886688232e-02 -3.114945292472839355e-01 -3.679144680500030518e-01 -1.019092947244644165e-01 2.524901628494262695e-01 6.157838925719261169e-02 1.674068570137023926e-01 1.512490361928939819e-01 1.389805674552917480e-01 -1.539435684680938721e-01 1.083660274744033813e-01 1.919828057289123535e-01 -9.547722339630126953e-02 4.546795412898063660e-02 -1.223630830645561218e-01 -1.284301728010177612e-01 -4.745088145136833191e-02 1.267704367637634277e-01 -7.643821835517883301e-02 7.193734496831893921e-02 -2.603438496589660645e-02
6.311200559139251709e-02 -7.253773510456085205e-02 5.806007608771324158e-02 -3.592136800289154053e-01 3.702448308467864990e-01 -3.128371834754943848e-01 2.787604331970214844e-01 -2.458470501005649567e-02 1.234204843640327454e-01 -2.106643021106719971e-01 1.709412634372711182e-01 8.918687701225280762e-02 -2.043411135673522949e-02 -2.193558961153030396e-01 -1.345308125019073486e-01 -1.433780789375305176e-01 6.760215014219284058e-02 3.716823160648345947e-01 5.629327148199081421e-02 6.313034892082214355e-02 -1.890109665691852570e-02 -8.751573041081428528e-04 -1.604917496442794800e-01 -2.967308461666107178e-01 1.182017624378204346e-01 2.595748286694288254e-03 -4.752315208315849304e-02 4.105689376592636108e-02 -7.151963561773300171e-02 5.551690235733985901e-02 -2.618773654103279114e-02 -2.650836110115051270e-01
2.312415242195129395e-01 -3.732097148895263672e-01 2.644565999507904053e-01 -2.406987398862838745e-01 1.765727698802947998e-01 -2.514968216419219971e-01 2.585972547531127930e-01 -1.361470669507980347e-01 2.105887681245803833e-01 1.961254030466079712e-01 3.390401601791381836e-01 3.265071213245391846e-01 -3.882327303290367126e-02 -5.494631081819534302e-02 2.023172937333583832e-02 1.106433197855949402e-01 -1.113671585917472839e-01 -1.090614032000303268e-02 2.395784556865692139e-01 -6.814346462488174438e-02 -2.308204956352710724e-02 -1.555640436708927155e-02 -9.708226472139358521e-02 -3.050681389868259430e-02 1.810416877269744873e-01 -8.889951556921005249e-02 -1.072216778993606567e-01 -1.475991904735565186e-01 -2.945136465132236481e-02 -1.170270591974258423e-01 -1.272029988467693329e-02 6.005781143903732300e-02
2.546859681606292725e-01 -2.910331487655639648e-01 -1.886972971260547638e-02 -1.804330348968505859e-01 1.511490643024444580e-01 -5.097248405218124390e-02 2.980016767978668213e-01 1.635906547307968140e-01 3.969360291957855225e-01 -1.110988408327102661e-01 2.140371650457382202e-01 -3.314955532550811768e-02 -1.100596711039543152e-01 -2.826494574546813965e-01 -1.843447089195251465e-01 9.688035584986209869e-03 2.939371578395366669e-02 1.321280449628829956e-01 1.520923674106597900e-01 3.164954483509063721e-02 -2.653398737311363220e-02 1.862254589796066284e-01 4.765759222209453583e-04 -1.993102431297302246e-01 1.663201451301574707e-01 -5.520279705524444580e-02 1.079254671931266785e-01 -4.731204733252525330e-02 -2.924345433712005615e-01 -1.761329174041748047e-01 -4.284789785742759705e-02 -2.303946018218994141e-01
-1.190010830760002136e-01 -4.027764499187469482e-01 1.761543750762939453e-01 -1.020538806915283203e-01 2.377560585737228394e-01 8.768384903669357300e-02 3.802843689918518066e-01 -1.611387431621551514e-01 1.372765898704528809e-01 -3.078862130641937256e-01 8.790266513824462891e-02 1.718002110719680786e-01 -1.342604905366897583e-01 -1.759113222360610962e-01 1.001546718180179596e-02 2.755014598369598389e-01 -1.073828265070915222e-01 1.651279777288436890e-01 8.897849172353744507e-02 -6.814165413379669189e-02 -3.938152268528938293e-02 1.149448081851005554e-01 -2.944353595376014709e-02 -2.307469546794891357e-01 1.705726683139801025e-01 3.527171164751052856e-02 1.538126617670059204e-01 2.217416465282440186e-02 5.139863491058349609e-02 -1.769458502531051636e-01 -4.790899530053138733e-02 2.460570186376571655e-01
2.684636712074279785e-01 2.401559799909591675e-01 8.373921364545822144e-02 -1.078123450279235840e-01 -6.121877953410148621e-02 -1.445499658584594727e-01 9.136258065700531006e-02 -2.082498371601104736e-01 1.887871511280536652e-02 5.930702667683362961e-03 3.441436216235160828e-02 2.166799157857894897e-01 -7.491502910852432251e-02 -1.238466240465641022e-02 -2.475987970829010010e-01 4.953526258468627930e-01 -1.106225773692131042e-01 3.038096725940704346e-01 2.750363200902938843e-03 1.665743589401245117e-01 -1.232205107808113098e-01 -5.068587884306907654e-02 2.215725779533386230e-01 -2.521092593669891357e-01 -2.944944892078638077e-03 1.980084180831909180e-01 -1.131394952535629272e-01 1.434441953897476196e-01 -1.417097449302673340e-01 -3.600549697875976562e-02 -2.209259569644927979e-01 -9.386405348777770996e-02
-6.809957325458526611e-02 -1.944846361875534058e-01 2.352547496557235718e-01 -1.369742602109909058e-01 2.327985614538192749e-01 -2.281361669301986694e-01 1.126473471522331238e-01 -9.598058648407459259e-03 2.069013416767120361e-01 -3.582454025745391846e-01 -1.573187112808227539e-01 2.056359648704528809e-01 5.412712693214416504e-02 -1.807239502668380737e-01 -1.522779315710067749e-01 -1.394774168729782104e-01 -1.424846053123474121e-01 3.739769458770751953e-01 5.148252472281455994e-02 6.248446553945541382e-02 -1.129052862524986267e-01 1.651947796344757080e-01 1.057894304394721985e-01 -3.058975040912628174e-01 -1.820780485868453979e-01 -4.949206858873367310e-02 -2.198784649372100830e-01 -1.695131361484527588e-01 -1.430505700409412384e-02 -1.405639853328466415e-02 -4.393608868122100830e-02 -1.464895755052566528e-01
2.976227737963199615e-02 5.860192328691482544e-02 2.079247385263442993e-01 -5.245971083641052246e-01 3.069456219673156738e-01 2.584713697433471680e-02 2.029303908348083496e-01 -2.761011123657226562e-01 1.627492308616638184e-01 -1.326109915971755981e-01 -1.413794793188571930e-02 5.821087211370468140e-02 -3.114187419414520264e-01 1.642773300409317017e-01 -7.632996886968612671e-02 2.483626008033752441e-01 -1.264632493257522583e-01 6.182555481791496277e-02 -1.006635650992393494e-01 8.613122627139091492e-03 -1.115348562598228455e-01 -1.352525316178798676e-02 4.402577504515647888e-02 3.221710771322250366e-02 -5.138728395104408264e-02 -1.419679820537567139e-02 -1.279231160879135132e-01 7.870166748762130737e-02 1.052166614681482315e-02 -3.213986754417419434e-01 -1.825734376907348633e-01 1.343329101800918579e-01
3.414174020290374756e-01 -1.248230934143066406e-01 2.173829078674316406e-02 -2.541561424732208252e-02 -5.414287559688091278e-03 -1.965638250112533569e-01 1.304638683795928955e-01 -1.632390916347503662e-01 -3.040307434275746346e-03 -2.614664658904075623e-02 1.531553119421005249e-01 2.050798982381820679e-01 -3.855798766016960144e-02 -2.152528017759323120e-01 -4.443367123603820801e-01 3.088596165180206299e-01 -3.088788688182830811e-01 8.937139064073562622e-02 5.833676084876060486e-03 1.447961777448654175e-01 1.204076781868934631e-02 -4.943960905075073242e-02 1.178369373083114624e-01 -3.462602794170379639e-01 5.607675760984420776e-02 3.515927586704492569e-03 5.284101888537406921e-02 -3.631970658898353577e-02 -1.085444912314414978e-01 -1.609984040260314941e-01 -1.955736279487609863e-01 -1.831920444965362549e-01
9.329082816839218140e-02 -2.079142779111862183e-01 1.353471428155899048e-01 -2.656008005142211914e-01 2.096763700246810913e-01 -7.265450805425643921e-02 1.200778856873512268e-01 -3.260539472103118896e-02 2.497999966144561768e-01 -1.882893741130828857e-01 7.822151482105255127e-02 -7.959950715303421021e-03 -1.206592693924903870e-01 1.062962934374809265e-01 5.003502964973449707e-02 2.064068168401718140e-01 9.400463104248046875e-02 1.947534531354904175e-01 2.002141326665878296e-01 -7.468147575855255127e-02 -3.270646035671234131e-01 -2.373396903276443481e-01 -1.577734202146530151e-01 -3.504613339900970459e-01 -3.296964615583419800e-02 -1.487451642751693726e-01 -1.435194760560989380e-01 -6.859780102968215942e-02 -2.164004147052764893e-01 7.059568911790847778e-02 1.019325628876686096e-01 -3.245257735252380371e-01
1.526134461164474487e-01 -2.444991320371627808e-01 3.880698606371879578e-02 -2.164828777313232422e-01 -2.294460125267505646e-02 -2.828659117221832275e-02 9.116634726524353027e-02 -1.307359039783477783e-01 3.176330327987670898e-01 -2.908055484294891357e-01 -2.459622770547866821e-01 1.273832377046346664e-02 1.596671491861343384e-01 -9.634524583816528320e-02 -3.092098049819469452e-02 1.535559594631195068e-01 -1.565886288881301880e-01 4.323594272136688232e-01 1.011768877506256104e-01 5.786006152629852295e-02 -2.571957707405090332e-01 6.740170717239379883e-02 1.289802938699722290e-01 -2.875361442565917969e-01 -1.217105016112327576e-01 -6.161566078662872314e-02 -7.693408429622650146e-02 4.521372169256210327e-02 -1.377355754375457764e-01 -7.576124370098114014e-02 -9.781724214553833008e-02 -2.837284803390502930e-01
2.719822227954864502e-01 -1.500459164381027222e-01 1.092650517821311951e-01 -2.746975123882293701e-01 -2.792275324463844299e-02 2.701013721525669098e-02 2.806194424629211426e-01 -1.633635759353637695e-01 1.844687908887863159e-01 -2.425552159547805786e-01 -1.703312695026397705e-01 1.620246618986129761e-01 2.523164451122283936e-02 -1.134142205119132996e-01 9.800418466329574585e-02 -8.782013505697250366e-02 -1.723918467760086060e-01 2.258496284484863281e-01 1.003653183579444885e-01 -7.293099071830511093e-03 -2.907701730728149414e-01 1.405262202024459839e-01 1.019100919365882874e-01 -3.910371959209442139e-01 -1.592111438512802124e-01 3.246655315160751343e-02 -4.963649436831474304e-02 -5.867196992039680481e-02 -2.184657752513885498e-01 1.270016878843307495e-01 4.313115030527114868e-02 -2.715834975242614746e-01
1.131519302725791931e-01 -2.653473615646362305e-01 4.952231794595718384e-02 -2.504465878009796143e-01 -2.330975048243999481e-02 1.952661126852035522e-01 2.420588731765747070e-01 1.517201811075210571e-01 1.431747227907180786e-01 -3.965101838111877441e-01 4.390423709992319345e-04 2.573504857718944550e-02 -3.122010827064514160e-01 -1.687842756509780884e-01 3.663548082113265991e-02 1.987348198890686035e-01 -5.313706398010253906e-02 3.437704145908355713e-01 2.214220911264419556e-01 -2.251722477376461029e-02 8.972150087356567383e-02 9.254007600247859955e-03 -5.423956736922264099e-02 -2.966900765895843506e-01 -1.135760471224784851e-01 -1.657921671867370605e-01 6.586144864559173584e-02 -5.841388553380966187e-02 -6.139367073774337769e-02 -8.820253610610961914e-02 1.590505242347717285e-02 -2.378513962030410767e-01
5.724454298615455627e-03 -1.078297942876815796e-01 2.441267371177673340e-01 -4.764764904975891113e-01 2.530446946620941162e-01 -4.219564422965049744e-02 -1.586659699678421021e-01 -2.118342369794845581e-01 3.246365487575531006e-01 -8.817869238555431366e-03 -1.587916910648345947e-01 -5.788961425423622131e-02 -1.058315038681030273e-01 -8.426003903150558472e-02 -1.404810696840286255e-01 3.576667979359626770e-02 -2.880918793380260468e-02 7.409691065549850464e-02 4.318798333406448364e-02 2.662031352519989014e-01 1.312995105981826782e-01 2.054329961538314819e-01 -6.897637993097305298e-02 -4.081919789314270020e-01 -1.701402664184570312e-01 5.755249410867691040e-02 -8.217359334230422974e-02 -1.072886139154434204e-01 -1.614109426736831665e-01 6.241851300001144409e-02 4.507645592093467712e-02 -1.138054672628641129e-02
-9.824585169553756714e-03 4.958912357687950134e-02 2.641397714614868164e-01 -3.869282007217407227e-01 2.894420027732849121e-01 -7.785338163375854492e-02 -1.350330412387847900e-01 -1.860419511795043945e-01 7.652325183153152466e-02 -1.884006261825561523e-01 -9.549461305141448975e-02 5.443887785077095032e-02 1.060689389705657959e-01 -5.480245128273963928e-02 1.412601470947265625e-01 2.040164470672607422e-01 -7.972424477338790894e-02 3.109918236732482910e-01 -2.400390803813934326e-02 1.437438577413558960e-01 -2.094746828079223633e-01 2.274147868156433105e-01 1.113144233822822571e-01 -1.277895122766494751e-01 1.907842755317687988e-01 -3.765685260295867920e-01 -4.215467721223831177e-02 8.844362944364547729e-02 -1.178770214319229126e-01 -3.087102249264717102e-02 1.536092720925807953e-02 -2.334503382444381714e-01
-1.388909369707107544e-01 -6.130700185894966125e-02 1.072584316134452820e-01 -1.126134172081947327e-01 1.337682008743286133e-01 9.280113130807876587e-02 1.220516189932823181e-01 -3.656033575534820557e-01 2.377958744764328003e-01 4.130319505929946899e-02 -1.246750429272651672e-01 2.423699051141738892e-01 -3.995139300823211670e-01 1.160928308963775635e-01 -1.420164406299591064e-01 -2.045766264200210571e-02 1.245484203100204468e-01 2.493667975068092346e-02 -1.296588629484176636e-01 8.040899038314819336e-02 -1.714484840631484985e-01 1.767164170742034912e-01 1.342440396547317505e-01 -2.531406283378601074e-01 1.791447699069976807e-01 -7.010175287723541260e-02 -1.230298914015293121e-02 -3.185614645481109619e-01 1.128076314926147461e-01 -2.490531355142593384e-01 -6.433284282684326172e-02 -2.276241779327392578e-01
-1.153074428439140320e-01 -3.759754449129104614e-02 2.268842607736587524e-01 -2.547419965267181396e-01 6.131756678223609924e-02 -3.351495563983917236e-01 4.470810294151306152e-01 -2.136896103620529175e-01 1.285747736692428589e-01 -2.522525005042552948e-02 2.667176723480224609e-02 4.777913168072700500e-02 -2.490625232458114624e-01 -1.400687638670206070e-02 3.364271670579910278e-02 2.484657466411590576e-01 -6.782630085945129395e-02 -8.777556940913200378e-03 -5.504919588565826416e-02 3.870569542050361633e-02 -3.332704603672027588e-01 1.482921768911182880e-03 1.895273476839065552e-02 -3.495137020945549011e-02 -6.194061599671840668e-03 -2.627246677875518799e-01 -4.993945732712745667e-02 -1.404275447130203247e-01 -2.208746671676635742e-01 -5.923236161470413208e-02 -4.914457723498344421e-02 3.069031834602355957e-01
2.747431695461273193e-01 1.669390127062797546e-02 6.114616058766841888e-03 -3.476194739341735840e-01 3.754730150103569031e-02 1.712483540177345276e-02 4.969197511672973633e-01 4.473640769720077515e-02 -3.699113801121711731e-02 -1.133493781089782715e-01 -1.285820156335830688e-01 -5.387321114540100098e-02 -3.792700916528701782e-02 2.510431595146656036e-02 -8.334606885910034180e-03 1.542853713035583496e-01 -6.479131430387496948e-02 1.091247946023941040e-01 1.292449533939361572e-01 -1.263530105352401733e-01 -9.878954291343688965e-02 -4.922179877758026123e-02 2.345794141292572021e-01 -3.983512222766876221e-01 -2.102655023336410522e-01 -6.410126388072967529e-02 -4.076927527785301208e-02 -1.118378490209579468e-01 -9.296330809593200684e-02 1.577390432357788086e-01 -1.098318025469779968e-01 -3.322452008724212646e-01
1.267380118370056152e-01 -4.446811601519584656e-02 1.691950261592864990e-01 -1.485580503940582275e-01 2.789195477962493896e-01 1.395059376955032349e-01 5.791300535202026367e-02 -2.017093896865844727e-01 3.257772922515869141e-01 -5.795500800013542175e-02 3.350062062963843346e-03 2.937333583831787109e-01 -1.626011878252029419e-01 -1.768864691257476807e-01 -4.140647351741790771e-01 1.903155297040939331e-01 -5.634420365095138550e-02 -5.212825536727905273e-02 -1.333147138357162476e-01 -1.924207657575607300e-01 -1.635505706071853638e-01 3.024004399776458740e-02 2.194173634052276611e-03 -1.960750818252563477e-01 -1.063951179385185242e-01 -5.690061300992965698e-02 9.847465157508850098e-02 1.091704443097114563e-01 1.261739879846572876e-01 -3.848834931850433350e-01 2.970946207642555237e-02 2.953505329787731171e-02
2.223671376705169678e-01 -7.443343102931976318e-02 1.951060891151428223e-01 -5.628857761621475220e-02 7.307348400354385376e-02 -2.212781012058258057e-01 1.483607590198516846e-01 -1.323015540838241577e-01 -1.611170768737792969e-01 1.948064006865024567e-02 1.592282205820083618e-01 2.669934034347534180e-01 -8.465515822172164917e-02 -1.449146717786788940e-01 -1.198686957359313965e-01 5.434646010398864746e-01 6.622239947319030762e-02 2.374334633350372314e-01 -2.130861878395080566e-01 1.266113668680191040e-01 -3.145604208111763000e-02 -1.727273613214492798e-01 2.932555079460144043e-01 -2.353950738906860352e-01 1.413140632212162018e-02 7.370265573263168335e-02 -2.233103103935718536e-02 1.219114884734153748e-01 1.279614632949233055e-03 -3.075413405895233154e-02 5.258286371827125549e-02 -1.730833947658538818e-01
8.840511739253997803e-02 -1.430879626423120499e-02 3.786711022257804871e-02 -1.845661848783493042e-01 -1.272357553243637085e-01 -1.697782874107360840e-01 -7.612408697605133057e-02 -2.425428330898284912e-01 1.401269137859344482e-01 5.252347141504287720e-02 1.937299370765686035e-01 2.808615863323211670e-01 -2.913524955511093140e-02 -1.011732816696166992e-01 -4.110836088657379150e-01 4.358372390270233154e-01 -4.459279403090476990e-02 1.883353888988494873e-01 -2.084312436636537313e-04 1.420729458332061768e-01 -1.704660952091217041e-01 1.974534476175904274e-03 2.221413701772689819e-01 -2.311071157455444336e-01 4.827187210321426392e-02 1.161029934883117676e-01 -7.509356737136840820e-02 1.740301102399826050e-01 -2.240797579288482666e-01 -2.695770468562841415e-03 1.685852855443954468e-01 -1.347935497760772705e-01
-5.203576758503913879e-02 2.700415253639221191e-02 2.248368561267852783e-01 -3.183321356773376465e-01 2.640013955533504486e-02 -9.479917585849761963e-02 1.787676811218261719e-01 -4.568873643875122070e-01 1.638958603143692017e-01 -2.261516451835632324e-01 -2.322814464569091797e-01 7.747567445039749146e-02 -5.526968836784362793e-02 -8.139040321111679077e-02 -5.460881069302558899e-02 3.216167390346527100e-01 -1.257496923208236694e-01 1.714930981397628784e-01 6.133517995476722717e-02 1.060526967048645020e-01 -5.241955816745758057e-02 -2.648129761219024658e-01 7.200348377227783203e-02 -4.207953810691833496e-02 -9.314562380313873291e-02 -9.384226053953170776e-02 2.041639387607574463e-01 -6.543418765068054199e-02 -1.397080719470977783e-01 -2.837190032005310059e-01 -1.348624285310506821e-02 1.911060661077499390e-01
4.300474748015403748e-02 -3.560880720615386963e-01 8.051647990942001343e-02 -3.016004264354705811e-01 9.858556091785430908e-02 -2.848601043224334717e-01 2.807509303092956543e-01 -7.465182989835739136e-02 1.893303841352462769e-01 -2.917808294296264648e-01 -3.457541018724441528e-02 -2.123005129396915436e-02 -1.828111521899700165e-02 -5.744441226124763489e-02 6.233431398868560791e-03 7.034562528133392334e-02 -1.241445727646350861e-02 3.289406299591064453e-01 4.120371490716934204e-02 -1.383584551513195038e-02 -3.861542940139770508e-01 5.323192104697227478e-02 6.716356426477432251e-02 -2.013288438320159912e-01 5.205760709941387177e-03 -8.095125854015350342e-02 -1.165791749954223633e-01 -8.837082237005233765e-02 -1.442491859197616577e-01 7.907765358686447144e-02 5.036896467208862305e-02 -3.202832639217376709e-01
1.826910972595214844e-01 -1.739708930253982544e-01 -7.663559913635253906e-02 -3.347788751125335693e-01 2.079818099737167358e-01 -5.261887237429618835e-02 3.444936275482177734e-01 -6.638147681951522827e-02 4.503982514142990112e-02 -1.721737235784530640e-01 -1.536382287740707397e-01 1.202525645494461060e-01 -3.211511997506022453e-03 -1.402651220560073853e-01 -1.431513577699661255e-01 3.028984963893890381e-01 -1.015298627316951752e-02 -1.616112440824508667e-01 9.591177850961685181e-02 -4.256415739655494690e-02 1.944633126258850098e-01 -4.000642802566289902e-03 -6.180409714579582214e-02 -1.670849323272705078e-01 1.723859012126922607e-01 -2.936596572399139404e-01 2.988480627536773682e-01 -7.573085278272628784e-02 1.651286780834197998e-01 -2.909575402736663818e-01 -1.286262571811676025e-01 -3.702158108353614807e-02
2.384452708065509796e-02 -2.335643470287322998e-01 1.110154837369918823e-01 -1.644974648952484131e-01 1.209532171487808228e-01 -2.093791812658309937e-01 1.276877522468566895e-01 2.088893502950668335e-01 9.012636542320251465e-02 1.108450666069984436e-01 -1.011808440089225769e-01 2.014189809560775757e-01 -2.824297845363616943e-01 -2.945227026939392090e-01 4.431403800845146179e-02 3.033219575881958008e-01 -1.678818464279174805e-01 1.782226562500000000e-01 -2.276621311902999878e-01 4.454135522246360779e-02 9.914799779653549194e-02 8.675197511911392212e-02 1.376440525054931641e-01 -3.642047047615051270e-01 -8.937852829694747925e-02 1.926135122776031494e-01 -1.772150248289108276e-01 -1.899685412645339966e-01 1.493869349360466003e-02 7.474322617053985596e-02 1.739265210926532745e-02 -2.323571294546127319e-01
1.986842900514602661e-01 -3.202275931835174561e-01 4.105801507830619812e-02 -1.355582326650619507e-01 2.045845612883567810e-02 -1.504558771848678589e-01 2.232430130243301392e-01 -1.066698580980300903e-01 1.775552034378051758e-01 -3.878609836101531982e-01 -4.717419296503067017e-02 1.060264855623245239e-01 6.324276328086853027e-02 -3.158476948738098145e-02 -1.237969025969505310e-01 3.330133110284805298e-02 -1.545232534408569336e-01 1.912379562854766846e-01 -5.964714288711547852e-02 -5.950806662440299988e-02 -1.812071800231933594e-01 1.543311774730682373e-01 1.753129065036773682e-01 -4.450552463531494141e-01 1.877210885286331177e-01 3.934884071350097656e-02 -2.674908638000488281e-01 1.543486863374710083e-01 -1.504669487476348877e-01 5.521560087800025940e-02 8.564812131226062775e-03 -1.607751101255416870e-01
2.820965051651000977e-01 -1.078980937600135803e-01 -1.079660505056381226e-01 -1.947602480649948120e-01 9.318765252828598022e-02 9.520552307367324829e-02 1.055560708045959473e-01 2.011282928287982941e-02 1.191271767020225525e-01 -1.901380419731140137e-01 2.362011186778545380e-02 -5.913422629237174988e-02 -2.971468679606914520e-02 -2.345459163188934326e-01 5.025928840041160583e-02 2.337448745965957642e-01 1.310652643442153931e-01 2.203159928321838379e-01 3.112551271915435791e-01 6.441506743431091309e-02 -1.643589735031127930e-01 9.870700538158416748e-02 6.649256683886051178e-03 -4.337480366230010986e-01 1.434284746646881104e-01 7.863094657659530640e-02 -2.896480560302734375e-01 -2.001739740371704102e-01 -1.068266481161117554e-01 1.210814863443374634e-01 -2.713605463504791260e-01 -1.425710320472717285e-01
9.503632038831710815e-02 -2.432161010801792145e-02 1.609209775924682617e-01 -4.014243558049201965e-02 3.836303055286407471e-01 -4.317285120487213135e-02 3.718914985656738281e-01 -2.441996783018112183e-01 7.912241667509078979e-02 -2.007927931845188141e-02 2.014825791120529175e-01 1.192110925912857056e-01 -7.554351538419723511e-02 6.141168624162673950e-02 -3.225101903080940247e-02 2.128290981054306030e-01 1.112172827124595642e-01 8.827507495880126953e-03 -2.104555219411849976e-01 -2.049527615308761597e-01 4.829358682036399841e-02 2.129576951265335083e-01 1.376802325248718262e-01 -3.939461112022399902e-01 1.760634221136569977e-02 -1.432507336139678955e-01 -2.659553475677967072e-02 -1.300018578767776489e-01 1.454750727862119675e-02 -1.584820151329040527e-01 -3.377378284931182861e-01 1.419852487742900848e-02
2.965964972972869873e-01 1.838261336088180542e-01 2.091482430696487427e-01 -2.260639071464538574e-01 2.621451914310455322e-01 -1.890369802713394165e-01 1.694138646125793457e-01 -1.686962395906448364e-01 -1.994727849960327148e-01 7.216951251029968262e-02 -4.037789255380630493e-02 2.714770436286926270e-01 -1.677164733409881592e-01 -6.350333243608474731e-02 -2.466726303100585938e-01 1.881518810987472534e-01 -1.638361066579818726e-01 1.679441034793853760e-01 8.736462332308292389e-03 1.018154397606849670e-01 -1.299996376037597656e-01 -4.344340041279792786e-02 1.946414709091186523e-01 -7.556398049928247929e-04 3.334849774837493896e-01 -1.009173914790153503e-01 2.741375267505645752e-01 -2.093811631202697754e-01 1.186088848044164479e-04 -1.017833873629570007e-01 -1.055942848324775696e-02 3.869341220706701279e-03
1.287577450275421143e-01 -1.150047630071640015e-01 3.711042404174804688e-01 -2.743824124336242676e-01 7.164654135704040527e-02 6.929697841405868530e-02 -8.254492282867431641e-02 3.788713738322257996e-02 -6.549349427223205566e-02 -2.367941588163375854e-01 1.241085603833198547e-01 7.742688059806823730e-02 -1.859786920249462128e-02 -4.129607602953910828e-02 -1.296840421855449677e-02 2.204266339540481567e-01 1.188427135348320007e-01 1.650398820638656616e-01 6.586532294750213623e-02 4.537042081356048584e-01 -3.937342762947082520e-01 -2.527692019939422607e-01 6.448972970247268677e-02 -1.456482559442520142e-01 1.660494506359100342e-01 -7.372874766588211060e-02 8.795875310897827148e-02 -1.930041909217834473e-01 3.528901934623718262e-02 7.070605456829071045e-02 9.176798909902572632e-02 -1.339408010244369507e-01
8.602554351091384888e-02 -2.124260216951370239e-01 -7.488720864057540894e-02 -2.806434333324432373e-01 2.796580195426940918e-01 3.274707496166229248e-02 2.516450583934783936e-01 -1.958682090044021606e-01 1.220550909638404846e-01 -2.678304016590118408e-01 2.874145507812500000e-01 -1.403275318443775177e-02 -2.323628775775432587e-02 -8.371748030185699463e-02 -2.990448474884033203e-01 1.607718169689178467e-01 -3.221356496214866638e-02 1.512841284275054932e-01 2.471816027536988258e-03 1.214569509029388428e-01 1.262193322181701660e-01 1.647473126649856567e-02 -8.731663972139358521e-02 1.106686592102050781e-01 -4.089089632034301758e-01 1.056410968303680420e-01 -2.083727568387985229e-01 9.607022255659103394e-02 -2.390253394842147827e-01 -1.144495885819196701e-02 -1.623111069202423096e-01 2.226169034838676453e-02
5.667537450790405273e-02 -8.815962076187133789e-02 1.140391603112220764e-01 -1.310309171676635742e-01 5.286664701998233795e-03 1.409173756837844849e-02 2.340083122253417969e-01 1.762019246816635132e-01 6.631759554147720337e-02 -1.398148834705352783e-01 -8.484748005867004395e-02 -8.185078948736190796e-02 -2.049793452024459839e-01 -1.965566575527191162e-01 -1.690230816602706909e-01 2.316551357507705688e-01 -1.418367326259613037e-01 2.780174016952514648e-01 4.485134780406951904e-01 1.757132411003112793e-01 -2.266162335872650146e-01 8.222004771232604980e-02 3.251096010208129883e-01 -2.443612515926361084e-01 -1.057884469628334045e-01 -2.125664204359054565e-01 6.775731593370437622e-02 1.711495071649551392e-01 1.536953449249267578e-01 -1.536826789379119873e-02 7.642652373760938644e-03 -7.020813971757888794e-02
-1.221303921192884445e-02 -2.296960949897766113e-01 2.005835771560668945e-01 -3.422866761684417725e-01 1.761050820350646973e-01 2.620067298412322998e-01 1.698596328496932983e-01 -7.387344539165496826e-02 9.883152693510055542e-02 -2.693432271480560303e-01 -2.429030090570449829e-02 1.715491563081741333e-01 -1.589549332857131958e-01 -9.690945595502853394e-02 -5.302648618817329407e-02 1.371842026710510254e-01 -1.290477812290191650e-01 3.371731042861938477e-01 2.486785501241683960e-01 -1.338817328214645386e-01 1.303665786981582642e-01 8.837129920721054077e-02 -9.885475784540176392e-02 -4.102692306041717529e-01 -6.901843845844268799e-02 9.168617427349090576e-02 1.463124807924032211e-02 -2.789556048810482025e-02 4.722098633646965027e-02 -1.321037858724594116e-01 -1.771049499511718750e-01 9.430012851953506470e-02
2.232840508222579956e-01 -3.477828204631805420e-01 2.337522059679031372e-02 -8.520334959030151367e-02 2.028796076774597168e-01 1.668023318052291870e-01 1.947481781244277954e-01 -1.899416446685791016e-01 2.278420329093933105e-01 -1.134268641471862793e-01 3.049882128834724426e-03 3.338037431240081787e-02 -2.368457168340682983e-01 -2.226281762123107910e-01 1.833567470312118530e-01 2.614292502403259277e-01 -9.043491631746292114e-02 1.279709041118621826e-01 1.762165725231170654e-01 3.145448118448257446e-02 -4.753997176885604858e-02 1.116571500897407532e-01 2.476598769426345825e-01 -2.855212986469268799e-01 -2.491452991962432861e-01 9.826067090034484863e-02 -8.950021117925643921e-02 -9.804954379796981812e-02 1.012147590517997742e-01 -8.801148086786270142e-02 8.881890773773193359e-02 -2.746970653533935547e-01
2.930720895528793335e-02 -9.645506739616394043e-02 2.296388745307922363e-01 -4.224348068237304688e-01 1.073449701070785522e-01 -9.953369945287704468e-02 1.328111588954925537e-01 -4.037286639213562012e-01 1.046989038586616516e-01 -1.073476672172546387e-01 3.117569722235202789e-02 2.708177268505096436e-01 -1.346865668892860413e-02 -8.733886061236262321e-04 -1.977401226758956909e-01 3.322908282279968262e-01 -4.969781264662742615e-02 1.038860976696014404e-01 -8.770439308136701584e-04 -4.124105349183082581e-02 -3.429785370826721191e-01 -6.261341273784637451e-02 -4.613286256790161133e-02 -3.620951250195503235e-02 -1.497939825057983398e-01 -3.521145880222320557e-02 2.769875572994351387e-03 1.448286473751068115e-01 2.972892299294471741e-02 -3.411437869071960449e-01 -7.624208182096481323e-02 4.890734329819679260e-02
7.261814177036285400e-02 -1.657824069261550903e-01 1.578911393880844116e-01 -1.112750917673110962e-01 2.086822241544723511e-01 5.340353772044181824e-02 2.316957712173461914e-01 5.781086906790733337e-02 -4.035682976245880127e-02 -2.188220769166946411e-01 3.518094494938850403e-02 3.346488475799560547e-01 -1.353743225336074829e-01 -1.801352649927139282e-01 3.010464273393154144e-02 1.722370684146881104e-01 -6.029146537184715271e-02 3.858563303947448730e-01 1.938590258359909058e-01 -3.995471075177192688e-02 2.082691043615341187e-01 6.790265440940856934e-02 -7.943805307149887085e-02 -5.311413407325744629e-01 6.480365991592407227e-02 7.094785571098327637e-02 6.605618447065353394e-02 -7.490304857492446899e-02 -1.262228488922119141e-01 4.914675280451774597e-02 -1.279130280017852783e-01 1.992729678750038147e-02
3.238833546638488770e-01 -6.534122675657272339e-02 -1.685881018638610840e-01 -4.004311859607696533e-01 7.671280205249786377e-02 -4.931932315230369568e-02 2.985206246376037598e-01 8.509905636310577393e-02 5.112770199775695801e-02 -6.863038241863250732e-02 -1.759127229452133179e-01 -9.661312401294708252e-02 -1.813589781522750854e-01 -2.870264351367950439e-01 4.360586404800415039e-02 2.981646656990051270e-01 1.028394922614097595e-01 1.870233565568923950e-01 4.502572119235992432e-02 -7.110529392957687378e-02 -1.226306706666946411e-01 -5.040647089481353760e-02 2.848225459456443787e-02 -3.379497826099395752e-01 -1.784643232822418213e-01 -9.832039475440979004e-02 -4.047441855072975159e-02 -2.558216452598571777e-02 -6.506624817848205566e-02 -1.221217289566993713e-01 -2.181604877114295959e-02 -3.082813620567321777e-01
8.745636790990829468e-02 -1.216290071606636047e-01 9.278672933578491211e-02 -6.217544898390769958e-02 -1.859676092863082886e-01 5.486541241407394409e-02 2.758098840713500977e-01 -1.514354497194290161e-01 1.433059275150299072e-01 -1.443760246038436890e-01 -4.267607815563678741e-03 -1.085326001048088074e-01 -2.281984686851501465e-01 -7.403457164764404297e-02 1.238926276564598083e-01 3.217362165451049805e-01 -4.243761599063873291e-01 8.456628024578094482e-02 -2.960231006145477295e-01 1.496713608503341675e-01 1.933265626430511475e-01 -1.444274187088012695e-01 1.832245737314224243e-01 -3.028281629085540771e-01 5.071853473782539368e-02 9.112587571144104004e-02 2.211753651499748230e-02 -2.107356786727905273e-01 -1.476104855537414551e-01 5.204284191131591797e-02 -1.628597676753997803e-01 -1.063148826360702515e-01
1.580728441476821899e-01 -3.961776793003082275e-01 8.133506774902343750e-02 -2.160951793193817139e-01 4.329924285411834717e-02 -1.097726523876190186e-01 1.771294325590133667e-01 -1.641079336404800415e-01 9.570509940385818481e-02 -2.748295962810516357e-01 -2.696938998997211456e-02 1.212085857987403870e-01 -2.832066267728805542e-02 -5.104507803916931152e-01 4.577637091279029846e-02 2.881695982068777084e-03 1.084730774164199829e-01 7.555191963911056519e-02 5.157722625881433487e-04 9.105420857667922974e-02 1.028754785656929016e-01 -9.335204958915710449e-02 -1.164210662245750427e-01 -3.757907450199127197e-01 -9.184181690216064453e-03 -2.701127827167510986e-01 -2.769456431269645691e-02 1.387574523687362671e-02 -2.345038019120693207e-02 3.225827589631080627e-02 -9.576304256916046143e-02 -2.105584889650344849e-01
8.355441689491271973e-02 -2.107859402894973755e-01 3.165762126445770264e-01 -1.151165887713432312e-01 2.781158387660980225e-01 1.275348961353302002e-01 4.764929413795471191e-01 8.840341120958328247e-02 2.201368659734725952e-01 -9.393406659364700317e-02 2.340636588633060455e-02 2.640825510025024414e-01 -2.149201184511184692e-01 -3.078341484069824219e-02 1.116171851754188538e-01 2.215645760297775269e-01 -2.512726187705993652e-01 1.704355627298355103e-01 2.056948393583297729e-01 6.294948607683181763e-02 4.492787271738052368e-02 2.778124064207077026e-02 -5.159758031368255615e-02 -1.791346520185470581e-01 5.646337568759918213e-02 -7.755364477634429932e-02 2.147124558687210083e-01 -1.579863950610160828e-02 -1.580704301595687866e-01 1.240425650030374527e-02 -4.650286957621574402e-02 -1.073549687862396240e-01
1.234684288501739502e-01 -1.215519085526466370e-01 2.639475464820861816e-02 -1.806364506483078003e-01 1.805496518500149250e-03 -1.643675751984119415e-02 9.998121112585067749e-02 -1.822490692138671875e-01 -2.985853888094425201e-02 9.492302313446998596e-03 1.182784065604209900e-01 1.523182243108749390e-01 -1.100138574838638306e-01 -1.760399639606475830e-01 -2.312528789043426514e-01 3.731777667999267578e-01 -2.891181707382202148e-01 -5.104869231581687927e-02 -1.920359879732131958e-01 1.936574578285217285e-01 -9.464576840400695801e-02 -1.104449033737182617e-01 6.486389786005020142e-02 -1.873684376478195190e-01 1.221232712268829346e-01 -6.789384782314300537e-02 -1.279973983764648438e-01 1.704246550798416138e-02 -3.146433830261230469e-01 -4.133492708206176758e-01 -1.779809743165969849e-01 -2.457360029220581055e-01
2.478320002555847168e-01 -1.227443572133779526e-02 9.179555624723434448e-02 -2.278620749711990356e-01 -1.010431796312332153e-01 -1.800489425659179688e-01 2.033434957265853882e-01 -3.772791326045989990e-01 3.867822000756859779e-03 2.477954030036926270e-01 1.316249817609786987e-01 1.149430200457572937e-01 8.000504225492477417e-02 -8.084657788276672363e-02 -3.106041252613067627e-01 3.293470442295074463e-01 -1.700210012495517731e-02 1.675670444965362549e-01 3.765448555350303650e-02 2.507080137729644775e-01 -5.048383772373199463e-02 8.237522840499877930e-02 2.088346034288406372e-01 -2.151346802711486816e-01 8.230794221162796021e-02 1.369704157114028931e-01 7.040200289338827133e-04 -7.358352653682231903e-03 -2.218424677848815918e-01 -7.825049012899398804e-02 -1.695702373981475830e-01 -2.009450942277908325e-01
9.670517593622207642e-02 -1.864593476057052612e-02 1.212308108806610107e-01 7.185681909322738647e-02 1.813305616378784180e-01 -2.237078920006752014e-02 1.401114165782928467e-01 -3.434911603108048439e-03 2.781269550323486328e-01 -1.660166680812835693e-01 -1.150413304567337036e-01 1.226839125156402588e-01 -3.214247226715087891e-01 9.639553725719451904e-02 -4.719991236925125122e-02 1.636292785406112671e-01 1.184640750288963318e-01 1.708058863878250122e-01 6.037848815321922302e-02 2.055684477090835571e-01 -1.242275461554527283e-01 1.140421703457832336e-01 1.805543303489685059e-01 4.008804261684417725e-02 4.843165725469589233e-02 -2.780687212944030762e-01 1.288679391145706177e-01 -3.256749808788299561e-01 1.727095693349838257e-01 -9.902052581310272217e-02 -4.757464230060577393e-01 -1.501364260911941528e-01
2.109107375144958496e-01 3.449182026088237762e-03 1.963005810976028442e-01 -2.045684009790420532e-01 -2.890698015689849854e-01 1.158004552125930786e-01 1.987432837486267090e-01 -1.398095041513442993e-01 -6.363696604967117310e-02 -1.888593733310699463e-01 5.936169251799583435e-02 1.259191334247589111e-01 -2.295282334089279175e-01 -7.918557524681091309e-02 -4.465028345584869385e-01 2.797954976558685303e-01 -1.130963638424873352e-01 1.287980228662490845e-01 4.812207818031311035e-02 1.667041480541229248e-01 1.451878342777490616e-02 6.221795454621315002e-02 -6.253500282764434814e-02 -6.368227303028106689e-02 1.697339862585067749e-01 8.400255441665649414e-02 -3.159414976835250854e-02 -9.612202644348144531e-02 -9.309948235750198364e-02 -3.853596746921539307e-01 2.633937448263168335e-02 -2.188708186149597168e-01
3.514141142368316650e-01 -1.735613644123077393e-01 1.206132173538208008e-01 -1.356247514486312866e-01 -1.111157536506652832e-01 -1.048104688525199890e-01 6.443257629871368408e-02 -3.893840909004211426e-01 -4.606144130229949951e-02 8.894355595111846924e-02 1.097728759050369263e-01 1.764279901981353760e-01 -9.779679030179977417e-02 -1.430620551109313965e-01 -1.719337403774261475e-01 1.932532191276550293e-01 -4.699702933430671692e-02 2.336523383855819702e-01 -9.063265472650527954e-02 2.386567592620849609e-01 -1.969455368816852570e-02 -1.246105581521987915e-01 2.083134651184082031e-01 -2.167430371046066284e-01 -2.167110703885555267e-02 1.184833794832229614e-01 -1.530929207801818848e-01 -1.517650764435529709e-02 -2.111511230468750000e-01 -3.036096505820751190e-02 -7.101636379957199097e-02 -4.089060723781585693e-01
9.733378142118453979e-02 6.462511140853166580e-03 6.484707444906234741e-02 -2.745901942253112793e-01 1.021108850836753845e-01 2.042665034532546997e-01 1.206569746136665344e-02 -3.765203356742858887e-01 1.783013492822647095e-01 -2.194215953350067139e-01 1.888919770717620850e-01 3.055261075496673584e-01 -1.822667419910430908e-01 2.903065085411071777e-01 -3.140998780727386475e-01 2.992132604122161865e-01 -2.132238447666168213e-01 6.188360974192619324e-02 -1.006717681884765625e-01 6.812568753957748413e-03 1.889744959771633148e-02 5.121777206659317017e-02 -1.774848103523254395e-01 -7.830296643078327179e-03 -4.251448437571525574e-02 -7.194744050502777100e-02 -8.246463537216186523e-02 -1.855158060789108276e-01 3.558826074004173279e-02 -1.973249614238739014e-01 -1.400149315595626831e-01 -1.178202219307422638e-02
2.087177634239196777e-01 -1.637973040342330933e-01 -5.054723843932151794e-02 -1.707067936658859253e-01 1.806520074605941772e-01 2.616090700030326843e-02 9.213120490312576294e-02 -1.101777628064155579e-01 4.461431875824928284e-02 2.385018914937973022e-01 2.395564913749694824e-01 1.125586554408073425e-01 -1.954277902841567993e-01 -2.361021935939788818e-01 -7.618232816457748413e-02 2.622256278991699219e-01 1.831182837486267090e-01 1.459161639213562012e-01 -2.541536688804626465e-01 2.985039949417114258e-01 -2.329595237970352173e-01 1.057889983057975769e-01 -3.709675744175910950e-02 -3.990716338157653809e-01 -1.576684415340423584e-01 -9.332329779863357544e-02 -1.321318298578262329e-01 3.341432660818099976e-02 2.136677801609039307e-01 -1.047903895378112793e-01 5.467719212174415588e-02 1.204580906778573990e-02
1.421711891889572144e-01 -9.096186608076095581e-02 1.958844810724258423e-01 -2.804861664772033691e-01 4.621984809637069702e-02 -2.803395688533782959e-01 2.917538881301879883e-01 -9.239830076694488525e-02 1.753887385129928589e-01 -1.652095317840576172e-01 -7.688870280981063843e-02 1.617708653211593628e-01 7.364498078823089600e-02 -2.237179279327392578e-01 -8.385305851697921753e-02 -3.879907354712486267e-02 -2.154142409563064575e-01 5.022977590560913086e-01 1.204543262720108032e-01 9.469901025295257568e-02 -1.453252732753753662e-01 -5.390882119536399841e-02 1.283320039510726929e-01 -2.809541225433349609e-01 -2.215894125401973724e-02 -3.528821095824241638e-02 -1.294348537921905518e-01 1.327611226588487625e-02 -1.249755993485450745e-01 1.093848869204521179e-01 1.950688362121582031e-01 -4.852362442761659622e-03
2.679408192634582520e-01 -1.505270949564874172e-03 1.479255259037017822e-01 -2.000065892934799194e-01 -7.142115384340286255e-03 -1.426617056131362915e-01 8.115570992231369019e-03 -2.649276852607727051e-01 -1.527946591377258301e-01 -1.577454805374145508e-01 4.449902102351188660e-02 1.882103979587554932e-01 8.697285316884517670e-03 -2.216844856739044189e-01 -1.877235323190689087e-01 2.227851748466491699e-01 -2.229119539260864258e-01 1.000292375683784485e-01 -6.932339072227478027e-02 1.663871258497238159e-01 -6.026310101151466370e-02 4.793627560138702393e-02 2.706717550754547119e-01 -3.047929406166076660e-01 1.682129949331283569e-01 6.465755403041839600e-02 1.665070354938507080e-01 1.819377988576889038e-01 -1.450941562652587891e-01 -2.741633355617523193e-01 -2.083828896284103394e-01 -2.423176467418670654e-01
5.877549573779106140e-02 -4.149733781814575195e-01 1.806739568710327148e-01 -3.016234636306762695e-01 1.437356173992156982e-01 2.692232131958007812e-01 3.794078826904296875e-01 -1.409793645143508911e-01 -1.040159538388252258e-01 -6.551048159599304199e-02 1.066938862204551697e-01 3.283765166997909546e-02 -9.022534638643264771e-02 -2.962542772293090820e-01 -1.333302073180675507e-02 1.123806238174438477e-01 -2.400915473699569702e-01 1.651231795549392700e-01 2.117740511894226074e-01 5.647706240415573120e-02 2.252256870269775391e-02 1.852941066026687622e-01 8.554603159427642822e-02 -2.370202690362930298e-01 1.318226307630538940e-01 1.698459684848785400e-02 4.819471389055252075e-02 -1.346646398305892944e-01 9.208177775144577026e-02 -1.320922672748565674e-01 -1.093601956963539124e-01 -1.317255292087793350e-02
3.762492537498474121e-02 -1.780918836593627930e-01 2.194185927510261536e-02 3.497745841741561890e-02 3.821930289268493652e-01 -8.584047667682170868e-03 2.167283445596694946e-01 -4.060557484626770020e-01 9.080419689416885376e-02 -1.542783249169588089e-02 1.418649405241012573e-01 1.463047564029693604e-01 -2.269004732370376587e-01 2.230817377567291260e-01 -1.563721597194671631e-01 2.144413143396377563e-01 1.566642522811889648e-02 1.088332533836364746e-01 -2.606580555438995361e-01 -1.281024217605590820e-01 3.557814285159111023e-02 1.817920506000518799e-01 1.877557635307312012e-01 -1.969874352216720581e-01 1.356890797615051270e-01 -3.396883308887481689e-01 1.086018756031990051e-01 -1.070054993033409119e-01 3.125752508640289307e-02 -8.273203857243061066e-03 -1.316120624542236328e-01 -7.238505035638809204e-02
2.392239570617675781e-01 -1.648199707269668579e-01 8.656033128499984741e-02 -2.520458102226257324e-01 -1.066575273871421814e-01 -2.388442605733871460e-01 -2.950949221849441528e-02 -1.788356602191925049e-01 1.819606311619281769e-02 5.992028862237930298e-02 6.314795464277267456e-02 1.509285867214202881e-01 -1.071307733654975891e-01 -1.408560574054718018e-01 -9.678649157285690308e-02 5.549077391624450684e-01 -4.099241644144058228e-02 1.860473603010177612e-01 -3.965923190116882324e-02 2.669706046581268311e-01 1.894543645903468132e-03 8.209425210952758789e-02 2.495116889476776123e-01 -1.421195715665817261e-01 -9.446469694375991821e-02 2.456613257527351379e-02 1.332945283502340317e-02 1.910872906446456909e-01 -1.941209286451339722e-01 -9.330396354198455811e-02 -1.376147121191024780e-01 -2.326631247997283936e-01
2.202755808830261230e-01 3.613185882568359375e-02 -2.333603054285049438e-01 -2.941554784774780273e-01 2.824679613113403320e-01 1.310198903083801270e-01 1.165986359119415283e-01 -1.654565632343292236e-01 1.652439683675765991e-01 -8.669631183147430420e-02 1.933111064136028290e-02 1.946852654218673706e-01 -4.715020209550857544e-02 -1.746454387903213501e-01 -1.697765290737152100e-02 2.745329737663269043e-01 1.045248210430145264e-01 -1.156053226441144943e-02 2.142456024885177612e-01 8.961360901594161987e-02 7.837998121976852417e-02 2.897280752658843994e-01 3.134361505508422852e-01 -1.037884205579757690e-01 -4.998956248164176941e-02 -2.236125320196151733e-01 -1.582592129707336426e-01 1.610498130321502686e-01 -3.052345216274261475e-01 1.682039201259613037e-01 2.502334862947463989e-02 -1.105715706944465637e-02
1.620381772518157959e-01 -3.472101315855979919e-02 2.367977648973464966e-01 -3.524597287178039551e-01 3.007287979125976562e-01 4.312365129590034485e-02 8.924210816621780396e-02 -4.606895446777343750e-01 -8.027795702219009399e-03 -8.258901536464691162e-02 -1.104275062680244446e-01 -1.101645603775978088e-01 -1.111099496483802795e-01 -1.068624854087829590e-01 1.173386871814727783e-01 3.132245689630508423e-02 5.684910342097282410e-02 5.054159834980964661e-02 -1.254408210515975952e-01 2.218792736530303955e-01 -2.343732267618179321e-01 1.721737980842590332e-01 1.554564684629440308e-01 9.804301708936691284e-02 1.144899129867553711e-01 2.298151841387152672e-03 5.363728385418653488e-03 -1.733087003231048584e-01 4.239233210682868958e-02 -1.250960677862167358e-01 -2.988088726997375488e-01 -2.664461433887481689e-01
3.425007462501525879e-01 -2.834743261337280273e-02 -2.927869930863380432e-02 -2.405459284782409668e-01 -1.482317745685577393e-01 -2.173089981079101562e-01 1.524116694927215576e-01 -2.167837172746658325e-01 -6.837532669305801392e-02 1.046931818127632141e-01 7.554493099451065063e-02 3.046455383300781250e-01 -2.978147938847541809e-02 -6.438450515270233154e-02 -1.069608926773071289e-01 3.728477656841278076e-01 -1.833878308534622192e-01 4.073821753263473511e-02 -7.885771244764328003e-02 1.007835194468498230e-01 -3.342518955469131470e-02 -5.523164197802543640e-02 2.888311743736267090e-01 -2.935852408409118652e-01 1.027929633855819702e-01 -1.241585016250610352e-01 4.664985928684473038e-03 2.030320838093757629e-02 -1.659647673368453979e-01 -8.805532753467559814e-02 -2.940696105360984802e-02 -3.550789654254913330e-01
-1.616715192794799805e-01 -1.056001782417297363e-01 9.194505959749221802e-02 -3.676898181438446045e-01 7.866058498620986938e-02 -2.272531390190124512e-01 1.887335777282714844e-01 -2.877286672592163086e-01 3.156542778015136719e-01 -3.144437074661254883e-01 1.452916264533996582e-01 1.168811768293380737e-01 -2.777783274650573730e-01 8.582968264818191528e-02 -1.650258302688598633e-01 2.237918972969055176e-01 -2.883149087429046631e-01 -9.707639366388320923e-02 -2.129655182361602783e-01 2.533596009016036987e-03 -7.627609372138977051e-02 4.080796614289283752e-02 -4.791361466050148010e-02 -6.228076666593551636e-02 -1.252487599849700928e-01 -1.338961571455001831e-01 -6.034797430038452148e-02 2.328662388026714325e-02 1.811289787292480469e-01 3.915123641490936279e-03 -5.951397120952606201e-02 1.481950730085372925e-01
6.149517372250556946e-02 -3.309220969676971436e-01 2.004448175430297852e-01 -2.712013125419616699e-01 2.418994605541229248e-01 2.462757080793380737e-01 3.739375472068786621e-01 -1.450332105159759521e-01 -6.155608687549829483e-03 -2.241200953722000122e-01 1.947360634803771973e-01 -1.781700700521469116e-01 -2.248629480600357056e-01 -1.902002245187759399e-01 4.913173988461494446e-02 6.948538124561309814e-02 -2.963603436946868896e-01 -1.573671214282512665e-02 3.504301980137825012e-02 -9.709460288286209106e-02 -8.787982910871505737e-02 4.786392673850059509e-02 1.329978853464126587e-01 -1.584012359380722046e-01 2.465577274560928345e-01 -1.400342732667922974e-01 1.584330797195434570e-01 -1.006205677986145020e-01 6.784690916538238525e-02 4.242011159658432007e-02 -7.312931865453720093e-02 1.147196535021066666e-02
2.803660035133361816e-01 -1.169060394167900085e-01 1.189827173948287964e-01 -6.190755963325500488e-02 -9.122370183467864990e-02 -1.176921576261520386e-01 3.949131933040916920e-04 -2.507549822330474854e-01 -1.339434981346130371e-01 4.118179529905319214e-02 9.750574827194213867e-02 2.799374461174011230e-01 -9.898848086595535278e-02 -2.157932817935943604e-01 -3.040638566017150879e-01 3.362569212913513184e-01 -2.903827130794525146e-01 6.582719832658767700e-02 3.030572272837162018e-02 2.361341565847396851e-01 -1.478932052850723267e-01 3.373530134558677673e-02 2.532070875167846680e-01 -2.359846085309982300e-01 1.771711707115173340e-01 -4.688092321157455444e-02 8.008885383605957031e-02 5.819614604115486145e-02 -5.459553375840187073e-02 -2.007588744163513184e-01 -1.333749294281005859e-01 -2.065927237272262573e-01
1.079889293760061264e-02 2.264233529567718506e-01 -2.364268153905868530e-02 -1.576469987630844116e-01 1.467014402151107788e-01 -6.713411211967468262e-02 -2.599254623055458069e-02 -1.927402764558792114e-01 1.645304029807448387e-03 -1.499469727277755737e-01 1.394642740488052368e-01 1.971105337142944336e-01 -1.091315001249313354e-01 -4.972991719841957092e-02 -1.603558659553527832e-01 3.304549455642700195e-01 -1.540404260158538818e-01 2.382111102342605591e-01 3.387887775897979736e-02 2.344934046268463135e-01 -1.781286150217056274e-01 2.663492858409881592e-01 6.266547739505767822e-02 -1.508138477802276611e-01 2.651812136173248291e-01 -9.362389147281646729e-02 2.401157021522521973e-01 -4.251261651515960693e-01 1.344897300004959106e-01 -1.328733563423156738e-01 2.049830369651317596e-02 -9.836576879024505615e-02
2.147450000047683716e-01 -8.452697843313217163e-02 2.216100394725799561e-01 -2.040239423513412476e-01 2.465185374021530151e-01 4.844566434621810913e-02 3.008945584297180176e-01 -1.615046113729476929e-01 -8.736885339021682739e-02 -2.151518464088439941e-01 2.415933161973953247e-01 -6.851325929164886475e-02 -3.150916844606399536e-02 9.809987246990203857e-02 -1.521014422178268433e-01 5.629894137382507324e-02 8.374021202325820923e-02 1.456251740455627441e-01 8.394321799278259277e-02 -7.849873043596744537e-03 -1.179929301142692566e-01 3.120925724506378174e-01 -4.641078785061836243e-02 -4.573048949241638184e-01 2.772421948611736298e-02 -1.769125908613204956e-01 7.825173437595367432e-02 4.458104074001312256e-02 2.829547226428985596e-01 -1.175518557429313660e-01 -9.517827420495450497e-04 1.742536127567291260e-01
2.081646583974361420e-02 -3.859139233827590942e-02 -1.205031201243400574e-01 -3.943811357021331787e-01 2.000200748443603516e-01 2.106885164976119995e-01 1.923792958259582520e-01 -3.754881918430328369e-01 7.995304465293884277e-02 6.906946003437042236e-02 -1.355477720499038696e-01 2.150011062622070312e-01 -1.047025397419929504e-01 -1.369847059249877930e-01 -1.593786925077438354e-01 4.106369316577911377e-01 -2.007227241992950439e-01 1.145239397883415222e-01 -2.404016628861427307e-02 2.061144448816776276e-02 -1.066715791821479797e-01 -1.023977156728506088e-02 -2.152837067842483521e-01 -1.133479475975036621e-01 2.037223577499389648e-01 -1.390835344791412354e-01 1.479776948690414429e-01 -5.184254795312881470e-02 -1.464758515357971191e-01 -1.468575745820999146e-01 4.524376615881919861e-02 1.025646179914474487e-01
-1.176152750849723816e-01 -2.551182806491851807e-01 -2.036079997196793556e-03 -4.723650813102722168e-01 -5.125954747200012207e-02 -1.267962157726287842e-01 7.857075333595275879e-02 -2.017876952886581421e-01 1.468845158815383911e-01 1.422089934349060059e-01 1.919803917407989502e-01 -2.370282262563705444e-02 -3.388718068599700928e-01 -2.529998421669006348e-01 -6.258495151996612549e-02 -2.019901573657989502e-02 -1.415565311908721924e-01 1.766506433486938477e-01 1.350356042385101318e-01 2.144821286201477051e-01 -2.910404205322265625e-01 -4.266316443681716919e-02 1.284452080726623535e-01 3.404636681079864502e-02 -2.792304381728172302e-02 -9.444913268089294434e-02 -4.263383522629737854e-02 -1.112074777483940125e-01 1.129710972309112549e-01 1.436249464750289917e-01 2.979551255702972412e-01 -6.520215421915054321e-02
1.639214158058166504e-01 3.090469725430011749e-02 1.917186975479125977e-01 -1.173302307724952698e-01 2.590104341506958008e-01 -2.073435112833976746e-02 2.688976936042308807e-02 -1.319719105958938599e-01 9.916493296623229980e-02 -1.617458090186119080e-02 2.566479742527008057e-01 -4.779076576232910156e-02 -1.344138234853744507e-01 -2.072109133005142212e-01 -1.052702292799949646e-01 1.262507680803537369e-02 -4.837954416871070862e-02 5.349520444869995117e-01 -1.750802546739578247e-01 3.884063661098480225e-02 -1.012251675128936768e-01 -9.042494744062423706e-02 1.390892714262008667e-01 -2.979438900947570801e-01 -6.225589197129011154e-03 -1.857282370328903198e-01 9.048254042863845825e-02 4.578707739710807800e-03 -1.515021324157714844e-01 2.160575687885284424e-01 -3.225975334644317627e-01 -1.477971971035003662e-01
2.286411225795745850e-01 -6.518586724996566772e-02 3.657043278217315674e-01 -4.464956820011138916e-01 2.705448269844055176e-01 1.157794147729873657e-01 4.632078409194946289e-01 -8.783926069736480713e-02 1.151199489831924438e-01 -1.044990643858909607e-01 1.007605716586112976e-01 8.533396571874618530e-02 -2.186795324087142944e-02 -1.970785260200500488e-01 -3.290401026606559753e-02 -2.957550995051860809e-02 -1.664380729198455811e-01 6.766173988580703735e-02 1.827246844768524170e-01 1.218968257308006287e-01 -1.654982380568981171e-02 5.682916566729545593e-02 2.604537270963191986e-02 9.574710577726364136e-02 2.206612825393676758e-01 3.927038237452507019e-02 4.165892302989959717e-02 -9.134978801012039185e-02 -5.799581855535507202e-02 2.211048156023025513e-01 6.426469981670379639e-02 8.969751745462417603e-02
1.792091280221939087e-01 -1.391624808311462402e-01 1.420573294162750244e-01 -9.926819801330566406e-02 2.482063323259353638e-01 -9.935948997735977173e-02 1.507661938667297363e-01 3.148953663185238838e-03 2.512537837028503418e-01 -1.232041344046592712e-01 1.983020156621932983e-01 1.444959342479705811e-01 -1.208019331097602844e-01 2.250184267759323120e-01 -2.195063829421997070e-01 2.122500091791152954e-01 4.648656770586967468e-02 2.567480802536010742e-01 1.118901818990707397e-01 -5.202635377645492554e-02 2.308915853500366211e-01 -2.985322102904319763e-02 -1.662003435194492340e-02 -4.742695987224578857e-01 -1.184185501188039780e-02 -2.259241789579391479e-01 -1.050327122211456299e-01 -6.723240017890930176e-02 -1.573739945888519287e-01 9.819395095109939575e-02 1.286312099546194077e-02 -2.515346407890319824e-01
-1.242920234799385071e-01 5.181886255741119385e-02 -3.869072347879409790e-02 -1.440899819135665894e-01 3.046385571360588074e-02 -2.990423887968063354e-02 1.168812662363052368e-01 -5.220397114753723145e-01 2.030404508113861084e-01 -1.015697568655014038e-01 -7.641874253749847412e-02 2.190556675195693970e-01 -2.071114182472229004e-01 3.941692411899566650e-02 -3.984464704990386963e-02 2.404657602310180664e-01 8.955873548984527588e-02 8.781371265649795532e-02 -2.000570148229598999e-01 1.880946159362792969e-01 -3.221843540668487549e-01 -1.102654784917831421e-01 1.137479171156883240e-01 -4.937491193413734436e-02 -1.224229484796524048e-01 1.790277957916259766e-01 -3.029038198292255402e-02 -6.153606250882148743e-02 -2.968209683895111084e-01 2.297398597002029419e-01 7.474505901336669922e-02 -2.041726559400558472e-01
-9.903086721897125244e-02 1.012360397726297379e-02 1.464522927999496460e-01 -5.249657630920410156e-01 2.006840854883193970e-01 -2.352054230868816376e-02 8.632589131593704224e-02 -1.036495640873908997e-01 2.797355353832244873e-01 -1.217589452862739563e-01 -1.041828691959381104e-01 -5.283942446112632751e-02 2.056785859167575836e-02 -1.210474520921707153e-01 -2.070357799530029297e-01 4.939365759491920471e-02 1.788240671157836914e-01 3.642084300518035889e-01 1.333860605955123901e-01 5.876667052507400513e-02 4.936354979872703552e-02 7.245086878538131714e-02 -9.729682654142379761e-02 -3.341419696807861328e-01 8.392228744924068451e-03 -1.022820919752120972e-01 4.041033983230590820e-02 -2.737533748149871826e-01 -2.888911589980125427e-02 1.366963088512420654e-01 -1.880321055650711060e-01 1.013462319970130920e-01
3.704039007425308228e-02 -8.326052874326705933e-02 -8.563409000635147095e-02 -3.879984617233276367e-01 6.402977555990219116e-02 -2.171152383089065552e-01 2.527341842651367188e-01 -3.744796812534332275e-01 -1.525059044361114502e-01 -2.836936116218566895e-01 1.259501129388809204e-01 -3.619549795985221863e-02 -1.247396394610404968e-01 -2.217776030302047729e-01 -2.356207668781280518e-01 1.741320788860321045e-01 -4.078114405274391174e-02 4.356942605227231979e-03 -2.031264156103134155e-01 -6.081084534525871277e-02 1.506858170032501221e-01 -9.444171190261840820e-02 -4.583806172013282776e-02 -1.187393814325332642e-01 -2.284498661756515503e-01 5.895010009407997131e-02 -5.996254738420248032e-03 -8.556615561246871948e-02 -2.938672900199890137e-01 -2.331399917602539062e-02 -1.859696358442306519e-01 1.673293262720108032e-01
-1.484573036432266235e-01 -1.208054944872856140e-01 -9.193219244480133057e-03 -2.747852504253387451e-01 5.724059790372848511e-02 -9.908457100391387939e-02 3.491486608982086182e-01 -6.968002021312713623e-02 1.750468164682388306e-01 1.197665371000766754e-02 2.166588306427001953e-01 3.174634873867034912e-01 -2.956507802009582520e-01 1.315516382455825806e-01 8.948925137519836426e-02 8.486606925725936890e-02 -2.558620832860469818e-02 1.685071438550949097e-01 2.649511396884918213e-02 1.398345232009887695e-01 -4.992866888642311096e-02 3.776566684246063232e-02 5.932604148983955383e-02 -1.182079017162322998e-01 1.316502094268798828e-01 -2.467566430568695068e-01 -2.186445444822311401e-01 -1.041059121489524841e-01 -3.419850170612335205e-01 -2.285180091857910156e-01 -1.956903934478759766e-01 1.855697184801101685e-01
1.013629883527755737e-01 -4.361889660358428955e-01 4.523161053657531738e-01 -1.587757021188735962e-01 3.424658253788948059e-02 -3.586237132549285889e-02 2.199642360210418701e-01 -9.978120774030685425e-02 7.409045100212097168e-02 -1.499272882938385010e-01 4.330610483884811401e-02 1.536280382424592972e-02 -3.599680587649345398e-02 -7.220213115215301514e-02 -1.556693166494369507e-01 -3.136285347864031792e-03 1.216018274426460266e-01 1.583765298128128052e-01 2.337995916604995728e-01 -1.044600531458854675e-01 -1.692627072334289551e-01 1.633919328451156616e-01 3.048760294914245605e-01 -2.958999574184417725e-01 1.606532335281372070e-01 1.519390195608139038e-01 1.030551642179489136e-01 1.090117469429969788e-01 -1.728358119726181030e-01 -2.258943952620029449e-02 2.686083875596523285e-02 6.507569551467895508e-02
2.055161297321319580e-01 -1.237408593297004700e-01 8.115154504776000977e-02 -7.389958202838897705e-02 1.930917352437973022e-01 -1.561122387647628784e-01 1.667194515466690063e-01 -2.316549718379974365e-01 3.783716559410095215e-01 -2.446145266294479370e-01 -1.282191555947065353e-02 8.656080812215805054e-02 -3.636893332004547119e-01 -1.353205889463424683e-01 -2.190054208040237427e-01 3.003807067871093750e-01 5.298954248428344727e-02 -9.124161303043365479e-02 -2.045183479785919189e-01 -2.049130946397781372e-01 4.249129816889762878e-02 1.621665805578231812e-01 -1.962872147560119629e-01 -9.158884733915328979e-02 -7.867067307233810425e-02 -5.719637870788574219e-02 8.146358281373977661e-02 -9.533566422760486603e-03 -1.249850913882255554e-01 -2.394098639488220215e-01 -6.474711745977401733e-02 1.567443311214447021e-01
-2.374335527420043945e-01 -9.116662293672561646e-02 -7.474556099623441696e-03 -3.533294200897216797e-01 1.593404561281204224e-01 -8.766674250364303589e-02 2.834561169147491455e-01 -2.972229719161987305e-01 1.045635342597961426e-01 -6.599801033735275269e-02 1.326625347137451172e-01 1.235411837697029114e-01 -2.871546745300292969e-01 6.877755373716354370e-02 -7.516597956418991089e-02 -4.809101298451423645e-02 -1.697854697704315186e-01 4.637730866670608521e-02 -1.174311502836644650e-03 5.195417627692222595e-02 -9.026218950748443604e-02 4.124864935874938965e-02 -1.430978998541831970e-02 -1.710192561149597168e-01 -2.672282457351684570e-01 -4.009822905063629150e-01 -5.080875754356384277e-02 -1.626001745462417603e-01 -2.058048248291015625e-01 -5.529814213514328003e-02 -1.723964810371398926e-01 2.366838306188583374e-01
1.757476031780242920e-01 -1.341535151004791260e-01 9.089621901512145996e-02 -1.144663095474243164e-01 8.117885887622833252e-02 -1.822101473808288574e-01 1.890793628990650177e-02 -3.217133581638336182e-01 -2.048082463443279266e-02 1.127162128686904907e-01 1.697992831468582153e-01 2.706697583198547363e-01 -1.428519189357757568e-01 -9.478672593832015991e-02 -2.055234909057617188e-01 3.617129325866699219e-01 -1.428188234567642212e-01 3.479752317070960999e-02 -1.496343612670898438e-01 1.745392084121704102e-01 -1.100149527192115784e-01 -9.245446883141994476e-03 2.371016740798950195e-01 -3.602905869483947754e-01 9.201277792453765869e-02 2.863459102809429169e-02 -1.312280446290969849e-01 2.055063396692276001e-01 -1.394270062446594238e-01 4.162738844752311707e-02 -1.446958035230636597e-01 -2.913596630096435547e-01
3.159862160682678223e-01 9.402914345264434814e-02 3.067880272865295410e-01 -3.608160018920898438e-01 6.474339962005615234e-02 1.682419478893280029e-01 1.009320914745330811e-01 -2.145063281059265137e-01 1.541185677051544189e-01 -1.850417320383712649e-04 -8.614119142293930054e-02 2.268577367067337036e-01 3.463492542505264282e-02 1.294277794659137726e-02 -4.781890809535980225e-01 3.293395936489105225e-01 -1.172119081020355225e-01 1.058975830674171448e-01 -8.345250040292739868e-02 1.575222164392471313e-01 1.845255941152572632e-01 -4.272878635674715042e-03 -6.366602331399917603e-02 6.375890225172042847e-02 -4.616898950189352036e-03 1.123120561242103577e-01 -3.140496462583541870e-02 3.850951045751571655e-02 -7.479877024888992310e-02 1.922251842916011810e-02 3.523597493767738342e-02 -1.895933747291564941e-01
2.301265150308609009e-01 -2.415902167558670044e-01 9.560962021350860596e-02 -2.427839487791061401e-01 2.806505560874938965e-01 8.711092919111251831e-02 9.551553428173065186e-02 1.417280286550521851e-01 2.675381302833557129e-01 -1.704745143651962280e-01 2.756638824939727783e-01 2.369871437549591064e-01 7.018022239208221436e-02 -1.996585428714752197e-01 -5.446882918477058411e-03 -3.147491067647933960e-02 -1.576529741287231445e-01 -9.768692404031753540e-02 5.631911009550094604e-02 -9.418421238660812378e-02 3.954399004578590393e-02 7.330462336540222168e-02 -1.347529515624046326e-02 -3.555333614349365234e-01 1.391537934541702271e-01 -7.285974919795989990e-02 3.596974536776542664e-02 -1.684129685163497925e-01 -3.037795126438140869e-01 -1.255298703908920288e-01 -1.975969225168228149e-01 -2.122516483068466187e-01
3.565094769001007080e-01 -1.677125096321105957e-01 -2.312880009412765503e-02 -7.940633594989776611e-02 -1.782382465898990631e-02 -8.734594285488128662e-02 1.336392946541309357e-02 -2.542269527912139893e-01 -2.234694510698318481e-01 -6.806914508342742920e-02 -8.455125615000724792e-03 1.801066249608993530e-01 -1.189989373087882996e-01 -2.198767811059951782e-01 -3.376384079456329346e-01 2.284059971570968628e-01 -3.133521378040313721e-01 2.163566090166568756e-02 1.269748900085687637e-02 2.239123135805130005e-01 -1.439850926399230957e-01 6.974949687719345093e-02 1.926519870758056641e-01 -2.177157402038574219e-01 2.164594978094100952e-01 -1.316946297883987427e-01 1.394376456737518311e-01 7.040969282388687134e-02 -8.408872038125991821e-02 -1.809891611337661743e-01 -1.728984117507934570e-01 -1.789729893207550049e-01
-2.603015303611755371e-01 -5.321291461586952209e-02 1.505661457777023315e-01 -3.884136378765106201e-01 1.901702731847763062e-01 -2.047475576400756836e-01 -5.249923840165138245e-02 -7.761429250240325928e-02 2.757006287574768066e-01 -5.752616748213768005e-02 -9.578494727611541748e-02 -2.493083244189620018e-03 -1.993100941181182861e-01 -1.896552592515945435e-01 -5.515134707093238831e-02 4.322423040866851807e-02 1.896355114877223969e-02 1.480588316917419434e-01 2.400589585304260254e-01 2.695711255073547363e-01 -3.229882419109344482e-01 1.571377962827682495e-01 9.110865741968154907e-02 -2.897146344184875488e-01 -4.150127246975898743e-02 -1.598906964063644409e-01 -7.795694470405578613e-02 -9.800356626510620117e-02 1.178123056888580322e-01 2.502067387104034424e-01 5.842176079750061035e-02 -5.667756870388984680e-02
-5.386045947670936584e-02 -2.324049323797225952e-01 -1.412949115037918091e-01 -2.870479822158813477e-01 3.868048787117004395e-01 -2.819518446922302246e-01 2.429119348526000977e-01 -1.096535101532936096e-01 3.291036784648895264e-01 1.506409700959920883e-02 5.811716988682746887e-02 2.082219570875167847e-01 1.576649695634841919e-01 -2.157200425863265991e-01 -1.377543658018112183e-01 3.114213421940803528e-02 -8.326400071382522583e-02 9.096547216176986694e-02 8.252925425767898560e-02 -1.922381222248077393e-01 1.628011092543601990e-02 5.476822610944509506e-03 1.322527974843978882e-01 -3.818682432174682617e-01 -8.051459491252899170e-02 -9.577201306819915771e-02 -1.310739386826753616e-02 -1.519062221050262451e-01 6.758695840835571289e-02 5.451965262182056904e-04 7.349472492933273315e-02 -1.500548124313354492e-01
1.665367186069488525e-02 -4.266990348696708679e-02 7.188010960817337036e-02 -4.053063690662384033e-01 1.493761092424392700e-01 -1.465176790952682495e-01 2.811532616615295410e-01 -1.920010894536972046e-01 2.535028457641601562e-01 -1.004080288112163544e-03 6.260724272578954697e-03 1.194739267230033875e-01 -3.211779892444610596e-01 -5.316651239991188049e-02 -3.697153553366661072e-02 3.004948496818542480e-01 -8.302573859691619873e-02 -4.377006739377975464e-02 -8.020665496587753296e-02 8.283375203609466553e-02 -3.045870959758758545e-01 1.366640720516443253e-02 1.039318442344665527e-01 5.682985484600067139e-02 -7.476343214511871338e-02 -4.674571566283702850e-03 -2.752658352255821228e-02 -5.396429076790809631e-02 -1.608272939920425415e-01 -1.274136304855346680e-01 -2.411867529153823853e-01 3.922992348670959473e-01
2.015654444694519043e-01 -3.341271877288818359e-01 1.460725367069244385e-01 -2.213201075792312622e-01 5.199704691767692566e-02 -1.627027802169322968e-02 4.397893548011779785e-01 1.550363451242446899e-01 3.662588000297546387e-01 -1.354215443134307861e-01 2.339858412742614746e-01 1.675998605787754059e-02 -2.045028358697891235e-01 -6.625703722238540649e-02 -9.680584073066711426e-02 -4.897813871502876282e-02 -1.267056018114089966e-01 6.931595038622617722e-03 1.075493246316909790e-01 -1.006051898002624512e-01 -1.834503561258316040e-02 1.185676828026771545e-01 7.856435328722000122e-02 -1.577140539884567261e-01 -1.344572287052869797e-02 3.852246701717376709e-02 4.531408101320266724e-02 -2.264411151409149170e-01 -2.087845802307128906e-01 -6.668335944414138794e-02 -2.159630060195922852e-01 -2.420572936534881592e-01
4.187043011188507080e-01 -2.111215144395828247e-01 7.661860436201095581e-03 -6.659105420112609863e-02 -5.587530322372913361e-04 -1.093787178397178650e-01 -2.652998082339763641e-02 -1.471809744834899902e-01 -1.224253922700881958e-01 -9.060003608465194702e-02 8.361557126045227051e-02 1.236728802323341370e-01 -1.701358705759048462e-01 -1.835009306669235229e-01 -3.173331320285797119e-01 3.164532184600830078e-01 -2.551584839820861816e-01 1.400653123855590820e-01 1.026077196002006531e-01 2.279715687036514282e-01 -4.236849397420883179e-02 3.889758884906768799e-02 1.762968450784683228e-01 -1.995950788259506226e-01 1.982255131006240845e-01 -4.296347498893737793e-02 8.442939072847366333e-02 6.440140306949615479e-02 -2.136878073215484619e-01 -2.745920419692993164e-01 -1.714547574520111084e-01 -8.956087380647659302e-02
2.249151766300201416e-01 -1.973425745964050293e-01 -1.080417558550834656e-01 -3.832658827304840088e-01 1.113636568188667297e-01 -3.149140477180480957e-01 3.942010104656219482e-01 -1.629259586334228516e-01 1.735200881958007812e-01 7.396452128887176514e-02 5.865768715739250183e-02 1.029771044850349426e-01 1.142206043004989624e-01 -2.720801234245300293e-01 -3.112295269966125488e-01 2.617131918668746948e-02 5.510900914669036865e-02 1.005352362990379333e-01 1.466564834117889404e-01 -1.330575644969940186e-01 1.792374625802040100e-02 1.319318711757659912e-01 3.885119780898094177e-02 -1.285149604082107544e-01 -1.926165372133255005e-01 -1.589810401201248169e-01 1.466790288686752319e-01 4.154688119888305664e-02 1.556579470634460449e-01 -1.596360951662063599e-01 -2.527564950287342072e-02 8.072415366768836975e-03
4.386344179511070251e-02 -2.214410454034805298e-01 1.614770740270614624e-01 -3.278011083602905273e-01 1.644193083047866821e-01 -1.906120479106903076e-01 6.296697258949279785e-02 -4.615900516510009766e-01 6.709330528974533081e-02 1.154638305306434631e-01 5.359789729118347168e-02 1.347706764936447144e-01 -3.450555205345153809e-01 -2.403633855283260345e-02 -2.351391613483428955e-01 1.221914142370223999e-01 -2.120783478021621704e-01 1.599299162626266479e-02 -8.205483853816986084e-02 -2.127159088850021362e-01 -7.667117565870285034e-02 -2.258997857570648193e-01 -1.487767249345779419e-01 -7.729296386241912842e-02 -4.538495466113090515e-02 -1.465189456939697266e-01 1.687705814838409424e-01 -1.634683609008789062e-01 -6.788923591375350952e-02 -1.862831115722656250e-01 7.027279585599899292e-02 3.419771045446395874e-02
1.969607770442962646e-01 -1.524660736322402954e-01 7.299047708511352539e-02 -1.799177080392837524e-01 -1.237712576985359192e-01 1.091610938310623169e-01 4.967353940010070801e-01 -5.516989901661872864e-02 8.867482841014862061e-02 -2.034121453762054443e-01 3.685158491134643555e-02 5.231061950325965881e-02 -1.720006614923477173e-01 -2.929018735885620117e-01 8.561783283948898315e-02 1.691925674676895142e-01 1.060992777347564697e-01 1.737246960401535034e-01 2.585440874099731445e-01 1.808632016181945801e-01 3.158829873427748680e-03 1.116711553186178207e-02 1.368756685405969620e-02 -3.285961151123046875e-01 -5.713060032576322556e-03 -7.674530148506164551e-02 7.293413579463958740e-02 -7.956621795892715454e-02 1.992398798465728760e-01 -1.658811718225479126e-01 1.900446973741054535e-02 -2.900566756725311279e-01
1.662510037422180176e-01 -2.649567462503910065e-02 -3.063542302697896957e-03 -3.646228313446044922e-01 6.794099509716033936e-02 2.239777594804763794e-01 -1.187447533011436462e-01 -8.678372204303741455e-02 1.972683966159820557e-01 -2.293937802314758301e-01 -1.186917498707771301e-01 3.716120496392250061e-02 -2.107274234294891357e-01 -2.927864491939544678e-01 2.942941151559352875e-02 1.201509758830070496e-01 7.630053162574768066e-02 -6.985124945640563965e-02 -6.949282437562942505e-02 2.248521298170089722e-01 -1.240792423486709595e-01 -1.336219012737274170e-01 7.795137166976928711e-02 -2.255014330148696899e-01 -1.646509394049644470e-02 1.419939994812011719e-01 2.464989572763442993e-01 -4.311768114566802979e-01 -8.397711813449859619e-02 2.290338277816772461e-01 -1.547864973545074463e-01 -5.482431873679161072e-02
1.982917785644531250e-01 -2.649978734552860260e-02 1.281237304210662842e-01 -2.686932086944580078e-01 6.560347229242324829e-02 -1.093692854046821594e-01 3.592544198036193848e-01 6.903291493654251099e-02 1.494842618703842163e-01 -1.659312844276428223e-01 -1.315213292837142944e-01 1.845370233058929443e-02 -8.838170021772384644e-02 -1.520281881093978882e-01 -6.510238349437713623e-02 3.181264400482177734e-01 -2.625699527561664581e-02 9.227011352777481079e-02 2.067577093839645386e-01 -1.500223577022552490e-01 -1.153473407030105591e-01 -3.828152641654014587e-02 9.717641660245135427e-05 -3.768483400344848633e-01 -2.351157665252685547e-01 -1.757608912885189056e-02 -1.722642630338668823e-01 -5.448512732982635498e-02 -1.031789407134056091e-01 1.815793663263320923e-01 -6.484805792570114136e-02 -3.874144256114959717e-01
1.505986899137496948e-01 -1.361487209796905518e-01 1.265489757061004639e-01 -3.927063643932342529e-01 2.971881330013275146e-01 -4.066332057118415833e-02 1.386412419378757477e-02 -2.039398550987243652e-01 -2.535100281238555908e-02 -1.716023832559585571e-01 -1.011260375380516052e-01 -2.554976046085357666e-01 -1.971294283866882324e-01 -5.707545578479766846e-02 -4.802573472261428833e-02 -2.027150243520736694e-01 -1.927806138992309570e-01 3.679022490978240967e-01 -6.585121154785156250e-02 1.116143837571144104e-01 -2.796078026294708252e-01 -4.231041297316551208e-02 2.859540842473506927e-02 -2.252076566219329834e-01 6.531687919050455093e-03 -3.036127090454101562e-01 7.912626117467880249e-02 4.808356240391731262e-02 -1.288785636425018311e-01 1.396749764680862427e-01 4.270479839760810137e-04 -8.914542198181152344e-02
1.877617686986923218e-01 -3.122942745685577393e-01 8.799223601818084717e-02 -6.021980196237564087e-02 6.119415909051895142e-02 -1.368560492992401123e-01 2.155281901359558105e-01 7.117494940757751465e-02 2.676428556442260742e-01 -1.656652241945266724e-01 5.395239219069480896e-02 1.890497058629989624e-01 -2.217240482568740845e-01 -3.174182772636413574e-02 1.832146048545837402e-01 7.854627072811126709e-02 -1.827244460582733154e-01 2.132044881582260132e-01 8.378841727972030640e-02 2.559706754982471466e-02 -1.149327605962753296e-01 2.878698706626892090e-01 2.250026315450668335e-01 -2.192066907882690430e-01 -2.240113168954849243e-02 -2.710748612880706787e-01 6.141495332121849060e-02 -3.750452771782875061e-02 -1.560177505016326904e-01 -1.962645351886749268e-01 1.113911066204309464e-02 -3.616603612899780273e-01
1.035471931099891663e-01 -1.465439237654209137e-02 1.887949928641319275e-02 -3.072909712791442871e-01 1.269214898347854614e-01 -1.215475127100944519e-01 2.047811597585678101e-01 -4.070960283279418945e-01 4.504089653491973877e-01 -2.718942761421203613e-01 2.612566202878952026e-02 6.397179514169692993e-02 -1.998855322599411011e-01 6.537587940692901611e-02 -1.488644182682037354e-01 7.767017930746078491e-02 5.310560762882232666e-02 1.596331596374511719e-01 -2.237433046102523804e-01 3.779425099492073059e-02 1.643767654895782471e-01 -2.728749997913837433e-02 -2.251346968114376068e-02 -1.984657496213912964e-01 -5.740940570831298828e-02 -7.369265705347061157e-02 -6.035854574292898178e-03 -4.557634238153696060e-03 1.851862072944641113e-01 -1.898353695869445801e-01 -2.210258096456527710e-01 1.622431874275207520e-01
2.005587518215179443e-02 -4.887862205505371094e-01 2.293364703655242920e-01 -9.913203120231628418e-02 1.450802385807037354e-01 9.042219817638397217e-02 3.268243372440338135e-01 -1.770935207605361938e-01 -3.313696756958961487e-02 -1.682600229978561401e-01 1.253765970468521118e-01 -1.174569129943847656e-01 -1.055912487208843231e-02 4.164254665374755859e-02 -2.282662093639373779e-01 1.749430894851684570e-01 1.003067269921302795e-01 2.699928283691406250e-01 -1.022522449493408203e-01 -1.281519234180450439e-01 -1.356032192707061768e-01 4.628395289182662964e-02 2.278767228126525879e-01 -2.947868406772613525e-01 -3.318350762128829956e-02 -1.790015846490859985e-01 1.594566702842712402e-01 -3.333166614174842834e-02 2.566111087799072266e-02 -9.006328135728836060e-02 -1.692820489406585693e-01 1.451955139636993408e-01
2.929656207561492920e-01 -3.280259668827056885e-01 5.863195285201072693e-02 -2.412405982613563538e-02 3.132124543190002441e-01 -2.030231058597564697e-02 3.009987175464630127e-01 -1.858635544776916504e-01 1.405616253614425659e-01 -1.738046258687973022e-01 1.081697344779968262e-01 9.820121526718139648e-02 1.238815411925315857e-01 2.469525113701820374e-02 -1.915694624185562134e-01 4.711790382862091064e-01 -1.618730127811431885e-01 -3.529228270053863525e-02 1.547452211380004883e-01 7.763726264238357544e-02 6.818541139364242554e-02 -1.345088530797511339e-04 -5.974285304546356201e-02 9.993498772382736206e-02 -1.769844815135002136e-02 -2.449266612529754639e-01 2.337307780981063843e-01 -1.011143028736114502e-01 2.118248306214809418e-02 -1.450586020946502686e-01 4.144123569130897522e-02 9.446667879819869995e-02
1.104331538081169128e-01 1.133989244699478149e-01 7.737634330987930298e-02 -1.304667890071868896e-01 -2.000590413808822632e-01 -2.393549531698226929e-01 2.008688449859619141e-01 -3.839397728443145752e-01 1.724849194288253784e-01 -2.591353058815002441e-01 1.050041168928146362e-01 6.603820621967315674e-02 -2.357076108455657959e-01 -1.312548816204071045e-01 -8.950340002775192261e-02 1.480295062065124512e-01 -9.813667088747024536e-02 -1.647608280181884766e-01 2.254796624183654785e-01 -2.766556106507778168e-02 -6.816995143890380859e-02 5.969014391303062439e-02 -2.036673873662948608e-01 -2.470306605100631714e-01 1.158856898546218872e-01 2.783479541540145874e-02 -3.293916955590248108e-02 -3.186190128326416016e-02 1.464594602584838867e-01 3.280328214168548584e-01 -3.111254572868347168e-01 -1.029956191778182983e-01
-2.565236575901508331e-02 -9.844913333654403687e-02 7.074974477291107178e-02 -3.387337923049926758e-01 2.064439356327056885e-01 -1.263863742351531982e-01 2.968412339687347412e-01 -3.255951106548309326e-01 2.083557099103927612e-01 -2.576863765716552734e-01 1.098667457699775696e-01 1.561318337917327881e-01 -1.312952041625976562e-01 -4.451704025268554688e-02 -1.091210991144180298e-01 2.746816277503967285e-01 -2.236158251762390137e-01 4.689715430140495300e-02 -1.547742933034896851e-01 4.138605203479528427e-03 1.445934772491455078e-01 1.083575561642646790e-01 -8.822838962078094482e-02 -2.647921144962310791e-01 -1.513468027114868164e-01 -2.640835568308830261e-02 -2.564278617501258850e-02 1.063307672739028931e-01 1.126525104045867920e-01 -1.488743722438812256e-01 -1.488442867994308472e-01 2.916253507137298584e-01
2.281300723552703857e-01 -9.359530359506607056e-02 -5.979621410369873047e-02 -2.011995017528533936e-01 2.706423103809356689e-01 9.568997472524642944e-02 2.856822013854980469e-01 -3.916528075933456421e-02 5.704901367425918579e-02 3.291378915309906006e-02 7.288223505020141602e-02 3.622169494628906250e-01 -2.603805959224700928e-01 2.841225266456604004e-02 -2.147759124636650085e-02 3.342221677303314209e-01 1.215502396225929260e-01 4.413478076457977295e-02 -3.679904639720916748e-01 7.209558039903640747e-02 -9.028814733028411865e-02 -5.738616362214088440e-02 2.849509716033935547e-01 -2.750682830810546875e-01 -3.035904280841350555e-02 3.412571921944618225e-02 -1.026407852768898010e-01 3.778951615095138550e-02 8.795660734176635742e-02 1.397204995155334473e-01 1.074171438813209534e-01 -1.716914623975753784e-01
6.410747300833463669e-03 -1.332457736134529114e-02 2.547044456005096436e-01 -4.678195714950561523e-02 1.121307089924812317e-01 1.366982758045196533e-01 1.068399026989936829e-01 -7.250659167766571045e-02 1.577150970697402954e-01 -4.336733818054199219e-01 2.092155218124389648e-01 1.795944124460220337e-01 -2.686921954154968262e-01 -5.145340412855148315e-02 -1.438759565353393555e-01 -7.618976384401321411e-02 -2.057775408029556274e-01 1.783020049333572388e-01 -3.227952169254422188e-03 6.365466862916946411e-02 -1.645385175943374634e-01 -2.852734029293060303e-01 -2.222553044557571411e-01 -1.333006769418716431e-01 -1.236829683184623718e-01 -1.818695217370986938e-01 -3.506017029285430908e-01 -1.917080730199813843e-01 9.110159426927566528e-02 8.395705372095108032e-02 -1.147649586200714111e-01 6.388523429632186890e-02
-5.194429680705070496e-02 -2.532388269901275635e-01 1.514453738927841187e-01 -1.443662941455841064e-01 -3.581163287162780762e-02 2.101577119901776314e-04 2.729833722114562988e-01 1.091651469469070435e-01 6.354107707738876343e-02 -1.123815998435020447e-01 -1.225448697805404663e-01 1.930477619171142578e-01 -1.856839507818222046e-01 -2.144905477762222290e-01 -2.389125525951385498e-01 1.100213080644607544e-01 6.263419985771179199e-02 1.684344559907913208e-01 3.898068666458129883e-01 1.942593157291412354e-01 -1.432647407054901123e-01 5.074318498373031616e-02 1.804940104484558105e-01 -3.022770881652832031e-01 -2.186788171529769897e-01 -7.385557889938354492e-02 -1.814339309930801392e-01 -2.434802204370498657e-01 7.800498604774475098e-02 -7.503863424062728882e-02 2.336626201868057251e-01 -4.729186743497848511e-02
-1.135181859135627747e-01 -2.017856538295745850e-01 -6.533575803041458130e-02 -3.597396910190582275e-01 -2.737807482481002808e-02 -3.475442901253700256e-02 3.083536326885223389e-01 -1.229503154754638672e-01 3.492935299873352051e-01 -1.293254494667053223e-01 2.426169514656066895e-01 -1.439231727272272110e-02 -1.327702403068542480e-01 -6.670265644788742065e-02 -4.176205769181251526e-02 3.252806961536407471e-01 -7.452508062124252319e-02 1.123479455709457397e-01 -1.691820770502090454e-01 7.235404103994369507e-02 -1.193469762802124023e-01 -1.062860712409019470e-01 9.423399716615676880e-02 -1.392760425806045532e-01 -6.697222590446472168e-02 -2.471608966588973999e-01 -1.016103178262710571e-01 1.165846213698387146e-01 -6.314409524202346802e-02 6.284308433532714844e-02 -2.620526850223541260e-01 3.180851340293884277e-01
2.410252243280410767e-01 -1.474421769380569458e-01 8.062203973531723022e-02 -1.759210526943206787e-01 -1.367939114570617676e-01 -1.665033400058746338e-01 6.564301904290914536e-03 -1.385434567928314209e-01 -1.018155217170715332e-01 -7.807485759258270264e-03 1.650063991546630859e-01 1.929305046796798706e-01 -1.388952136039733887e-01 1.371209509670734406e-02 -2.055160403251647949e-01 2.543396949768066406e-01 -3.423587381839752197e-01 1.274841278791427612e-01 -2.387134432792663574e-01 2.271422445774078369e-01 -8.403906226158142090e-02 -3.970872610807418823e-02 1.072081923484802246e-01 -2.896226942539215088e-01 -1.282530575990676880e-01 1.389789283275604248e-01 -1.990359425544738770e-01 -1.184376329183578491e-01 -2.499949485063552856e-01 -1.540752351284027100e-01 -2.115564048290252686e-01 -2.220605462789535522e-01
-1.895684003829956055e-02 -1.637140512466430664e-01 2.989844381809234619e-01 -3.765003383159637451e-01 2.554869651794433594e-01 -1.164040267467498779e-01 1.447720527648925781e-01 -3.062377274036407471e-01 1.631603091955184937e-01 -1.198334395885467529e-01 -2.214018255472183228e-02 1.327790021896362305e-01 -1.391455829143524170e-01 -1.073785796761512756e-01 -1.977275311946868896e-01 2.636686861515045166e-01 -2.363525889813899994e-02 5.835122242569923401e-02 -1.200327649712562561e-02 1.860623992979526520e-02 -2.231755107641220093e-01 -2.831433117389678955e-01 4.201980680227279663e-02 6.950528919696807861e-02 -7.543357461690902710e-02 -7.978910207748413086e-02 1.199032515287399292e-01 1.408077627420425415e-01 -7.134535163640975952e-02 -3.474449813365936279e-01 -1.574715822935104370e-01 1.078235134482383728e-01
-2.225827798247337341e-02 7.584057003259658813e-02 3.412092477083206177e-02 -1.666326522827148438e-01 -6.738687306642532349e-02 -1.420805156230926514e-01 9.812922775745391846e-02 1.207962557673454285e-01 2.437481135129928589e-01 -1.919364035129547119e-01 1.895415931940078735e-01 3.117167949676513672e-01 -1.833046078681945801e-01 -1.549991518259048462e-01 -4.557746052742004395e-01 9.031360596418380737e-02 2.327481843531131744e-02 9.553487598896026611e-02 -4.454705119132995605e-02 2.767375707626342773e-01 -9.975773841142654419e-02 2.053388953208923340e-01 8.403394371271133423e-03 -2.794055938720703125e-01 -9.999722242355346680e-02 -3.725152462720870972e-02 1.582759171724319458e-01 1.048143133521080017e-01 8.319074660539627075e-02 2.975369393825531006e-01 -2.071109861135482788e-01 9.357260167598724365e-02
1.381260454654693604e-01 -9.949336759746074677e-03 3.436049818992614746e-01 -6.042743846774101257e-02 -3.412188962101936340e-02 7.906532287597656250e-02 2.832810878753662109e-01 -1.162364333868026733e-01 -1.186590790748596191e-01 -1.054419651627540588e-01 -1.483830716460943222e-02 1.112668812274932861e-01 -1.176792904734611511e-01 -4.526568576693534851e-02 -4.760299623012542725e-01 2.990200221538543701e-01 -2.314652353525161743e-01 6.304392963647842407e-02 1.181578338146209717e-01 7.892011106014251709e-02 4.884406924247741699e-03 -3.732675686478614807e-02 -9.547086060047149658e-02 -1.097291707992553711e-01 2.665340006351470947e-01 1.061333790421485901e-01 -1.841288208961486816e-01 -9.509778581559658051e-03 -2.211046516895294189e-01 -3.016433715820312500e-01 -6.922814249992370605e-02 -1.641294807195663452e-01
9.915905445814132690e-02 -3.187158703804016113e-01 1.182331964373588562e-01 -2.359240204095840454e-01 9.544969350099563599e-02 -1.523590385913848877e-01 -1.492692977190017700e-01 4.822501912713050842e-02 1.734797284007072449e-02 -3.109820485115051270e-01 1.652683168649673462e-01 -8.492133021354675293e-02 -1.775841563940048218e-01 -1.559258252382278442e-01 -9.057690948247909546e-02 1.110109984874725342e-01 1.204154118895530701e-01 9.593303501605987549e-02 1.281280219554901123e-01 4.129292964935302734e-01 -2.879777252674102783e-01 -1.057006120681762695e-01 2.013948559761047363e-01 -2.888755500316619873e-01 2.097041904926300049e-01 1.149351596832275391e-01 3.369740396738052368e-02 -1.692235916852951050e-01 1.148959174752235413e-01 4.664069414138793945e-02 2.489667944610118866e-02 -1.496907174587249756e-01
3.079274296760559082e-01 -6.131154671311378479e-02 6.195780634880065918e-02 -3.958387672901153564e-02 -8.685664087533950806e-02 -7.143907994031906128e-02 -3.705584257841110229e-02 -2.712405920028686523e-01 -4.645344987511634827e-02 -7.220128923654556274e-02 8.960726857185363770e-02 2.482223808765411377e-01 -1.188949197530746460e-01 -1.822505891323089600e-01 -4.034252166748046875e-01 2.305946648120880127e-01 -2.271291017532348633e-01 1.941012889146804810e-01 -3.867613896727561951e-02 2.237713634967803955e-01 -1.729060150682926178e-02 -2.867739880457520485e-03 2.301741838455200195e-01 -2.898887991905212402e-01 1.675639748573303223e-01 -2.145805209875106812e-02 2.544237300753593445e-02 1.176132857799530029e-01 -8.404429256916046143e-02 -5.063803493976593018e-02 -2.499050050973892212e-01 -2.736386358737945557e-01
1.260476708412170410e-01 -1.874353289604187012e-01 1.381839439272880554e-02 9.220248460769653320e-02 3.534274101257324219e-01 2.005551755428314209e-01 1.029165163636207581e-01 -2.141856849193572998e-01 2.559967637062072754e-01 -2.654710114002227783e-01 2.943467199802398682e-01 1.393137574195861816e-01 -6.923231482505798340e-02 -2.690645121037960052e-02 -5.721725896000862122e-02 2.911916077136993408e-01 -2.589009143412113190e-02 1.601631492376327515e-01 -2.122621834278106689e-01 7.226406782865524292e-02 1.635307818651199341e-01 3.523843735456466675e-02 1.309807896614074707e-01 -3.230974972248077393e-01 2.325497940182685852e-02 -1.542711704969406128e-01 -1.802334636449813843e-01 -1.263058781623840332e-01 1.731272973120212555e-02 -5.335588008165359497e-03 2.330441027879714966e-01 1.717522144317626953e-01
2.737419605255126953e-01 -7.664634287357330322e-02 -8.280875533819198608e-02 -7.589966058731079102e-02 1.478178799152374268e-01 -6.993164867162704468e-02 1.886732578277587891e-01 4.285081848502159119e-02 2.544606328010559082e-01 -1.742929518222808838e-01 -3.368422687053680420e-01 2.160140424966812134e-01 -3.296173214912414551e-01 -1.953047364950180054e-01 6.378080230206251144e-03 1.365320533514022827e-01 2.543575167655944824e-01 7.437830418348312378e-02 -1.766163408756256104e-01 2.245024442672729492e-01 -1.784035004675388336e-02 6.176870316267013550e-02 1.856951117515563965e-01 -1.209151223301887512e-01 1.830579340457916260e-01 -7.611065357923507690e-02 -7.731581479310989380e-02 -1.720335930585861206e-01 -1.149201393127441406e-01 -1.116366311907768250e-01 -3.274462223052978516e-01 -9.404264390468597412e-02
8.718680590391159058e-02 -2.444622367620468140e-01 7.538981735706329346e-02 -3.972448110580444336e-01 -5.915925279259681702e-02 -6.883187592029571533e-02 1.521091759204864502e-01 3.910643863491714001e-04 1.221874505281448364e-01 4.988911375403404236e-02 -5.277711525559425354e-02 1.759755462408065796e-01 -1.161450371146202087e-01 1.281886398792266846e-01 1.133273914456367493e-01 3.584874272346496582e-01 -3.953219056129455566e-01 -7.558194920420646667e-03 -2.524854838848114014e-01 3.680909797549247742e-02 -3.613747283816337585e-02 -4.328794777393341064e-03 1.715792417526245117e-01 -1.808684468269348145e-01 -2.318507060408592224e-02 -1.177656091749668121e-02 -6.177168712019920349e-02 -1.775495111942291260e-01 4.119764640927314758e-02 -3.382870927453041077e-02 -4.153989255428314209e-01 -1.378162354230880737e-01
2.146096229553222656e-01 -3.991838097572326660e-01 2.284085452556610107e-01 -2.758264541625976562e-01 5.205148085951805115e-02 4.457613918930292130e-03 2.406495213508605957e-01 -3.779827430844306946e-02 2.853821218013763428e-01 -3.416141569614410400e-01 -1.198376193642616272e-01 1.962469331920146942e-02 4.116490017622709274e-03 1.382500827312469482e-01 -2.022795677185058594e-01 5.028962716460227966e-02 7.157337851822376251e-03 2.223563194274902344e-01 -3.555419668555259705e-02 2.001871727406978607e-02 -2.302503287792205811e-01 3.985412418842315674e-02 1.687896698713302612e-01 -2.100835889577865601e-01 1.846412196755409241e-02 3.518957644701004028e-02 -1.515105813741683960e-01 1.466974616050720215e-01 -2.296190112829208374e-01 -1.007313430309295654e-01 1.650521159172058105e-01 -1.193855032324790955e-01
-6.834440678358078003e-02 -7.853181660175323486e-02 2.434755489230155945e-02 -2.446552067995071411e-01 1.891564279794692993e-01 -1.565958857536315918e-01 8.659876883029937744e-02 -1.763580292463302612e-01 1.400609910488128662e-01 1.748569868505001068e-02 -1.820234209299087524e-02 9.046419709920883179e-02 -9.591466188430786133e-02 -1.235195621848106384e-01 -4.176750183105468750e-01 3.921392560005187988e-01 -4.650739952921867371e-02 3.344033360481262207e-01 6.351821124553680420e-02 -2.053911685943603516e-01 -1.970859915018081665e-01 -1.479441225528717041e-01 -7.245932519435882568e-02 -4.866150766611099243e-02 1.749974638223648071e-01 -2.433624118566513062e-01 -2.448438853025436401e-02 -1.459648460149765015e-01 1.228141039609909058e-01 -2.501749098300933838e-01 -1.527424752712249756e-01 8.588295429944992065e-02
1.613472402095794678e-01 -1.843909472227096558e-01 1.510900557041168213e-01 -4.946762025356292725e-01 2.411531805992126465e-01 -2.596844434738159180e-01 -1.314607858657836914e-01 -2.488685995340347290e-01 1.055781692266464233e-01 -1.575448065996170044e-01 6.309445202350616455e-02 -3.352626860141754150e-01 -2.472113631665706635e-02 -1.047332137823104858e-01 -8.303824812173843384e-02 -7.780414074659347534e-02 -8.300428837537765503e-02 2.615260183811187744e-01 -8.565064519643783569e-02 1.882698684930801392e-01 -1.294129192829132080e-01 2.327868491411209106e-01 -3.281219676136970520e-02 -5.302127078175544739e-02 -3.062011674046516418e-02 -1.949429064989089966e-01 -1.359734237194061279e-01 -6.114524975419044495e-02 -1.040300726890563965e-01 -1.486560255289077759e-01 -3.255035728216171265e-02 5.202843993902206421e-02
4.637344554066658020e-02 -1.642798036336898804e-01 1.154405325651168823e-01 -4.842787981033325195e-02 1.542088836431503296e-01 7.455710321664810181e-02 1.129884943366050720e-01 -1.767456531524658203e-01 3.543889820575714111e-01 -1.301604807376861572e-01 -5.434556398540735245e-03 4.226510524749755859e-01 -9.944202005863189697e-02 3.098850138485431671e-04 1.384322643280029297e-01 4.829204082489013672e-01 -5.903713405132293701e-02 3.285456597805023193e-01 -8.349485695362091064e-03 1.222989261150360107e-01 1.479610651731491089e-01 8.743935823440551758e-02 -1.316663175821304321e-01 -1.384253203868865967e-01 1.256993114948272705e-01 9.282457642257213593e-03 -9.588839113712310791e-02 3.034991584718227386e-02 -2.620214410126209259e-02 1.900294572114944458e-01 -2.073966860771179199e-01 -8.993495255708694458e-03
4.670237377285957336e-02 -5.023252964019775391e-01 2.688563466072082520e-01 -2.985871434211730957e-01 1.145192012190818787e-01 1.719279885292053223e-01 2.876242697238922119e-01 1.042645517736673355e-02 -7.581860572099685669e-02 -8.711057901382446289e-02 7.431307435035705566e-02 1.828318089246749878e-01 -1.225771456956863403e-01 -1.538910567760467529e-01 1.386645622551441193e-02 2.446140861138701439e-03 -1.350459158420562744e-01 5.642047151923179626e-02 -3.725217282772064209e-02 1.155140101909637451e-01 -5.728790536522865295e-02 2.706678807735443115e-01 1.362934857606887817e-01 -1.399705111980438232e-01 1.218716725707054138e-01 -3.717165291309356689e-01 5.650011822581291199e-02 -1.477775275707244873e-01 1.546838581562042236e-01 -2.267382107675075531e-02 -1.073713749647140503e-01 4.958545044064521790e-02
9.924525767564773560e-02 -1.888477951288223267e-01 5.208691954612731934e-02 -2.674124836921691895e-01 6.881699711084365845e-02 1.220729574561119080e-02 3.292807936668395996e-01 1.156247183680534363e-01 1.975614428520202637e-01 -2.109213918447494507e-01 -1.114030182361602783e-02 -2.732782065868377686e-01 -9.477423876523971558e-02 -1.449337750673294067e-01 -1.758214235305786133e-01 -1.242318302392959595e-01 -9.356146305799484253e-02 2.167928665876388550e-01 6.252645701169967651e-02 1.878055185079574585e-01 -3.768816590309143066e-01 2.075951248407363892e-01 1.300976891070604324e-02 -3.434282541275024414e-01 -1.439267545938491821e-01 -8.431700058281421661e-03 -3.758540377020835876e-02 -8.868137001991271973e-02 -1.712088435888290405e-01 1.453135907649993896e-01 -1.798777133226394653e-01 -8.887083828449249268e-02
-9.694698452949523926e-02 -2.127492576837539673e-01 3.146844804286956787e-01 -1.929560005664825439e-01 -1.359389424324035645e-01 1.338643729686737061e-01 1.203543916344642639e-01 -2.231938540935516357e-01 5.397882312536239624e-02 -2.396309375762939453e-01 2.872968791052699089e-03 2.087645232677459717e-01 -1.315264701843261719e-01 1.986741460859775543e-02 -1.475763767957687378e-01 4.039556160569190979e-02 1.652233004570007324e-01 6.003516539931297302e-02 -2.159208208322525024e-01 1.445417255163192749e-01 -1.682020574808120728e-01 2.326863855123519897e-01 -2.888525128364562988e-01 -3.807773292064666748e-01 -2.653831541538238525e-01 -2.062655389308929443e-01 -8.571600914001464844e-02 5.446435511112213135e-02 -4.811506345868110657e-02 4.614415764808654785e-02 -1.280127465724945068e-01 9.975372254848480225e-02
1.744603216648101807e-01 -4.758902359753847122e-03 1.322061121463775635e-01 -3.377024233341217041e-01 2.087644785642623901e-01 -7.030817121267318726e-02 1.111769303679466248e-02 -1.048172339797019958e-01 -5.159011855721473694e-02 -1.325531005859375000e-01 2.190474420785903931e-01 3.219470381736755371e-01 -1.342124342918395996e-01 -2.590130865573883057e-01 -2.551290690898895264e-01 2.410988360643386841e-01 -1.035945713520050049e-01 2.052488178014755249e-01 4.669106006622314453e-02 -6.064105778932571411e-02 -1.247190609574317932e-01 4.073441773653030396e-02 1.106133460998535156e-01 8.831509202718734741e-02 2.772557139396667480e-01 2.640717625617980957e-01 4.187479615211486816e-02 -1.196460127830505371e-01 -1.167650744318962097e-01 -3.301316499710083008e-01 -1.299130767583847046e-01 7.923013530671596527e-03
-8.694487065076828003e-02 1.030450463294982910e-01 2.429147958755493164e-01 -3.411494493484497070e-01 2.775678038597106934e-01 3.096400387585163116e-02 5.984156951308250427e-02 -2.024654150009155273e-01 2.246139794588088989e-01 -5.666827410459518433e-02 -2.378929555416107178e-01 -2.288595773279666901e-02 -8.120359852910041809e-03 -1.394838541746139526e-01 -2.227423191070556641e-01 1.297151148319244385e-01 9.377759695053100586e-02 1.985828429460525513e-01 1.106695458292961121e-01 3.332520425319671631e-01 1.385633051395416260e-01 7.562091201543807983e-02 4.904963448643684387e-02 -4.430670440196990967e-01 -9.845579415559768677e-02 -2.981339767575263977e-02 -5.099543556571006775e-02 8.885246515274047852e-02 -1.339662373065948486e-01 -2.385637722909450531e-02 -2.190480381250381470e-01 6.612069904804229736e-02
7.362703233957290649e-02 -2.225236147642135620e-01 2.394493371248245239e-01 -1.426284313201904297e-01 1.700527966022491455e-01 6.642171740531921387e-02 2.773955166339874268e-01 -7.520840317010879517e-02 1.494689285755157471e-01 1.201868504285812378e-01 1.926783323287963867e-01 -4.052212834358215332e-02 -2.011745572090148926e-01 1.096886172890663147e-01 -1.674619168043136597e-01 -6.163787469267845154e-02 -8.381489664316177368e-03 3.372293710708618164e-01 1.760627627372741699e-01 3.752455115318298340e-02 -5.367077142000198364e-02 3.384997695684432983e-02 2.633447647094726562e-01 -5.096340179443359375e-01 -5.266531370580196381e-03 -1.015895605087280273e-01 4.887474700808525085e-02 -1.145748272538185120e-01 -1.196685805916786194e-01 1.375731974840164185e-01 -1.866819560527801514e-01 -1.352237910032272339e-01
2.175092250108718872e-01 -2.977913245558738708e-02 1.412246227264404297e-01 -2.046839445829391479e-01 2.487420439720153809e-01 -2.023886740207672119e-01 2.299933228641748428e-03 -1.290359348058700562e-01 -9.386444836854934692e-02 -9.635845571756362915e-02 -9.916011989116668701e-02 2.991779148578643799e-01 -2.939678356051445007e-02 -4.033305123448371887e-02 -4.090774953365325928e-01 2.473873198032379150e-01 -4.118072986602783203e-02 -2.289274521172046661e-02 1.483004540205001831e-01 -1.231570318341255188e-01 -1.269639283418655396e-01 -1.992138859350234270e-04 1.312638074159622192e-01 -1.078302636742591858e-01 -8.230120688676834106e-02 -4.352216795086860657e-02 2.378445714712142944e-01 9.726415574550628662e-02 -2.106631696224212646e-01 -2.901283502578735352e-01 -1.552690714597702026e-01 -3.320907056331634521e-01
7.823668420314788818e-02 -3.822173550724983215e-02 3.065545260906219482e-01 -4.611755907535552979e-01 2.298558130860328674e-02 -9.405683726072311401e-02 9.230002760887145996e-02 -2.160600423812866211e-01 3.427235782146453857e-01 -2.256244048476219177e-02 9.977713972330093384e-02 -1.761798709630966187e-01 -8.991161733865737915e-02 -4.778552800416946411e-02 -2.363035380840301514e-01 7.056824397295713425e-03 6.386428326368331909e-02 -1.784809865057468414e-02 1.724550873041152954e-01 3.807429969310760498e-01 -1.158241778612136841e-01 -9.670215658843517303e-03 3.951323684304952621e-03 -2.840846478939056396e-01 -1.426260769367218018e-01 1.890446543693542480e-01 -3.407062217593193054e-02 9.199073910713195801e-02 8.104623854160308838e-02 7.828893512487411499e-02 -9.702683985233306885e-02 1.865915656089782715e-01
-1.365475356578826904e-01 -6.403465569019317627e-02 3.121509030461311340e-02 -1.046851426362991333e-01 1.950575262308120728e-01 -3.438543379306793213e-01 -3.852594643831253052e-02 -1.248724609613418579e-01 -1.526785045862197876e-01 -3.935481905937194824e-01 1.965507715940475464e-01 2.673874795436859131e-01 -2.373821288347244263e-01 6.501623988151550293e-02 8.697154372930526733e-02 1.295432895421981812e-01 1.267657801508903503e-02 1.243830248713493347e-01 -2.541312575340270996e-01 2.974371612071990967e-01 -1.959964781999588013e-01 -3.971027210354804993e-02 7.705103605985641479e-02 -2.852212786674499512e-01 9.781457483768463135e-02 -1.953042596578598022e-01 1.102520599961280823e-01 -1.163337230682373047e-01 1.323022693395614624e-01 1.659868806600570679e-01 5.837472155690193176e-02 2.986615523695945740e-02
1.292492002248764038e-01 -5.476288869976997375e-02 2.835872471332550049e-01 -2.853716015815734863e-01 -1.875614225864410400e-01 1.913737654685974121e-01 2.966791689395904541e-01 -4.103518128395080566e-01 1.033606007695198059e-01 -1.460027843713760376e-01 -7.257133722305297852e-02 1.624633818864822388e-01 -6.980613619089126587e-02 9.484013542532920837e-03 -2.179765701293945312e-01 1.137211471796035767e-01 -1.942524462938308716e-01 2.008062452077865601e-01 -9.281256049871444702e-02 -3.647543117403984070e-02 2.639684826135635376e-02 -9.530291706323623657e-02 3.993434365838766098e-03 -1.303665041923522949e-01 7.285857945680618286e-02 1.917550712823867798e-02 -1.022562682628631592e-01 -1.861574649810791016e-01 6.052505970001220703e-02 -4.242227971553802490e-01 -6.322225928306579590e-02 8.917083591222763062e-02
1.203995198011398315e-01 -1.804775446653366089e-01 2.781657278537750244e-01 -7.667572796344757080e-02 -3.822801634669303894e-02 1.064646840095520020e-01 1.109684854745864868e-01 2.679411694407463074e-02 2.925359904766082764e-01 -4.170431941747665405e-02 -5.411041155457496643e-02 1.562386155128479004e-01 -3.359308242797851562e-01 -1.108369976282119751e-01 -2.392915040254592896e-01 7.951486855745315552e-02 -3.281939327716827393e-01 1.662543863058090210e-01 1.175665780901908875e-01 -1.784013360738754272e-01 -1.205891072750091553e-01 -2.007005736231803894e-02 3.287763893604278564e-01 -3.288407325744628906e-01 2.066208980977535248e-02 2.819471247494220734e-02 1.085689067840576172e-01 -8.027694374322891235e-02 1.870108395814895630e-01 9.288918226957321167e-02 2.528574764728546143e-01 -3.617798164486885071e-02
8.285216055810451508e-03 9.247040748596191406e-02 6.433642655611038208e-02 -3.009025454521179199e-01 -4.935102537274360657e-02 -1.905697584152221680e-01 2.086001932621002197e-01 -2.670382559299468994e-01 5.186326503753662109e-01 -2.332522124052047729e-01 5.948659777641296387e-02 2.636359333992004395e-01 -3.179854154586791992e-01 -4.911624640226364136e-02 -2.047098278999328613e-01 1.047784164547920227e-01 -1.091192290186882019e-02 -1.963673233985900879e-01 2.610847912728786469e-02 -1.079918369650840759e-01 -2.259233035147190094e-02 6.198590155690908432e-03 4.150676727294921875e-02 -1.854004263877868652e-01 -1.613561646081507206e-03 1.554491668939590454e-01 -6.518683582544326782e-02 -1.927863224409520626e-03 1.882869154214859009e-01 -5.095182731747627258e-02 -1.879602372646331787e-01 -2.858824841678142548e-02
1.101348698139190674e-01 1.217587962746620178e-01 2.011128701269626617e-02 -1.465422511100769043e-01 -7.789333909749984741e-02 -4.643737897276878357e-02 2.741384208202362061e-01 -7.612214237451553345e-02 3.094061017036437988e-01 -3.760609030723571777e-01 6.068998202681541443e-02 -8.096151053905487061e-02 -3.327335417270660400e-01 3.747491911053657532e-02 -2.653403878211975098e-01 3.310803174972534180e-01 7.577600330114364624e-02 -1.854409277439117432e-01 2.934684455394744873e-01 -3.082967922091484070e-02 -1.361056715250015259e-01 -9.259357303380966187e-02 1.302233636379241943e-01 -2.078883796930313110e-01 7.319946587085723877e-02 -1.103244200348854065e-01 -2.481880635023117065e-01 1.202984079718589783e-01 6.972382217645645142e-02 8.423402160406112671e-02 4.865472391247749329e-02 8.174200542271137238e-03
-9.729294106364250183e-03 -3.426171839237213135e-01 1.073774471879005432e-01 -7.001489400863647461e-02 1.136193200945854187e-01 1.689374744892120361e-01 3.526496589183807373e-01 -4.435625076293945312e-01 -5.186305940151214600e-02 -1.676250547170639038e-01 -8.160600066184997559e-02 6.500413268804550171e-02 -7.404465973377227783e-02 9.531297534704208374e-02 -1.674024909734725952e-01 8.336241543292999268e-02 -2.664449391886591911e-03 2.640298604965209961e-01 1.768808215856552124e-01 -3.452998772263526917e-02 -4.126219823956489563e-02 1.583431959152221680e-01 -8.066078275442123413e-02 -2.814905345439910889e-01 1.739884763956069946e-01 -2.733831107616424561e-01 1.681650876998901367e-01 7.233833521604537964e-02 4.042299464344978333e-02 1.912179887294769287e-01 -1.423373520374298096e-01 -2.485855296254158020e-02
1.294877678155899048e-01 -1.202003136277198792e-01 -9.530431590974330902e-03 -1.155934557318687439e-01 -2.211117595434188843e-01 -1.205137223005294800e-01 5.915746837854385376e-02 -1.308763921260833740e-01 -1.004669293761253357e-01 -2.194005250930786133e-01 1.882049292325973511e-01 3.717344105243682861e-01 -1.365521699190139771e-01 1.519041229039430618e-02 -3.954197764396667480e-01 2.165027856826782227e-01 -3.069697916507720947e-01 4.808826372027397156e-02 -9.676589816808700562e-02 8.212269097566604614e-02 1.177250519394874573e-01 -1.019054576754570007e-01 2.329017519950866699e-01 -2.770386636257171631e-01 3.420093283057212830e-02 1.177825182676315308e-01 -2.363446205854415894e-01 -1.528893560171127319e-01 -1.447588950395584106e-01 -1.224937960505485535e-01 -1.336022764444351196e-01 -3.702254965901374817e-02
-3.937048837542533875e-02 6.271413713693618774e-02 1.322779953479766846e-01 -1.490862369537353516e-01 1.368938088417053223e-01 -7.904817909002304077e-02 2.115032225847244263e-01 -2.586391866207122803e-01 2.445797175168991089e-01 -9.626980870962142944e-02 5.078733712434768677e-02 2.236970365047454834e-01 -2.291727960109710693e-01 1.278596222400665283e-01 -1.896620988845825195e-01 2.282153218984603882e-01 -1.494274884462356567e-01 -2.974550127983093262e-01 -6.311223655939102173e-02 -1.098174750804901123e-01 -3.770097494125366211e-01 -2.194556891918182373e-01 -2.422802150249481201e-02 -3.507620096206665039e-01 1.608483940362930298e-01 8.011306822299957275e-02 -9.757535159587860107e-02 -1.107775270938873291e-01 9.937261044979095459e-02 -2.815578877925872803e-02 -7.881413400173187256e-02 -1.667803674936294556e-01
1.579797714948654175e-01 -1.865871250629425049e-01 -2.638085745275020599e-02 -1.475870162248611450e-01 -1.562492698431015015e-01 -1.466235816478729248e-01 2.482167780399322510e-01 -2.447224855422973633e-01 -3.205932304263114929e-02 -6.293454766273498535e-02 4.100685939192771912e-02 3.084811270236968994e-01 3.519244864583015442e-02 6.069065630435943604e-02 -2.237789034843444824e-01 3.798017501831054688e-01 -5.313540250062942505e-02 3.650234267115592957e-02 -1.315035223960876465e-01 1.324895471334457397e-01 -3.732539713382720947e-01 2.279689460992813110e-01 -1.415981166064739227e-02 5.285092443227767944e-02 -8.125180006027221680e-02 1.028350517153739929e-01 2.360785007476806641e-01 -1.919976770877838135e-01 5.824412684887647629e-03 2.846769988536834717e-01 -8.731772750616073608e-02 -1.322916448116302490e-01
2.254856750369071960e-03 -4.539225697517395020e-01 6.061518937349319458e-02 -1.661991029977798462e-01 7.350152824074029922e-03 6.875211745500564575e-02 2.163314223289489746e-01 -9.817971289157867432e-02 2.256870418787002563e-01 -1.073808446526527405e-01 1.363828480243682861e-01 7.016249746084213257e-02 -8.630838990211486816e-02 -1.065880805253982544e-01 -1.803271919488906860e-01 1.443300545215606689e-01 1.491081416606903076e-01 2.388620525598526001e-01 -5.557080730795860291e-02 6.961921602487564087e-02 1.215839385986328125e-02 2.985245287418365479e-01 2.440461665391921997e-01 -3.048720024526119232e-02 1.508177518844604492e-01 -2.682212591171264648e-01 -2.164569348096847534e-01 -1.160966902971267700e-01 1.783540993928909302e-01 8.352345973253250122e-02 -2.941184639930725098e-01 1.612367779016494751e-01
1.975446492433547974e-01 -3.571174740791320801e-01 1.762281805276870728e-01 -5.482314899563789368e-02 4.812282696366310120e-02 -2.063691467046737671e-01 2.531489729881286621e-01 -7.756143063306808472e-02 4.483209550380706787e-02 -2.955112755298614502e-01 2.945246174931526184e-03 -6.743216887116432190e-03 4.735715687274932861e-02 4.285464435815811157e-02 -1.193987503647804260e-01 6.289426237344741821e-02 -4.915717244148254395e-02 3.899132907390594482e-01 3.452889621257781982e-02 7.136563956737518311e-02 -2.120826691389083862e-01 2.118339985609054565e-01 2.125418484210968018e-01 -2.417254745960235596e-01 1.829781197011470795e-02 -1.255401819944381714e-01 1.015930697321891785e-01 3.453679382801055908e-02 -3.373487889766693115e-01 1.247623004019260406e-02 1.670326739549636841e-01 -2.214372307062149048e-01
4.577839747071266174e-02 -1.004115119576454163e-01 2.569206655025482178e-01 -1.530125737190246582e-01 1.093805506825447083e-01 -3.077841997146606445e-01 1.066471710801124573e-01 2.899999916553497314e-02 2.945281267166137695e-01 -1.938300766050815582e-02 -1.995683610439300537e-01 1.269424557685852051e-01 -6.889849901199340820e-02 -2.705914676189422607e-01 -3.569236993789672852e-01 3.397194668650627136e-02 -1.562718302011489868e-01 2.159616798162460327e-01 1.948710530996322632e-01 -3.462718054652214050e-02 -7.282017916440963745e-02 7.832302711904048920e-03 2.857615649700164795e-01 -3.219276070594787598e-01 4.883681982755661011e-02 -2.451619058847427368e-01 7.194336503744125366e-02 3.468767274171113968e-03 2.984216623008251190e-02 1.018442120403051376e-02 1.007906645536422729e-01 2.240211367607116699e-01
2.938979268074035645e-01 -1.679715663194656372e-01 8.709409832954406738e-02 1.379344146698713303e-02 -9.525771439075469971e-02 -4.527445137500762939e-02 -6.452278047800064087e-02 -2.365147769451141357e-01 -1.531663537025451660e-01 -5.268614739179611206e-02 1.010960564017295837e-01 3.222794532775878906e-01 -1.763829439878463745e-01 -1.528197824954986572e-01 -4.066563248634338379e-01 2.673558890819549561e-01 -3.856328129768371582e-01 8.720339834690093994e-02 -3.279586881399154663e-02 2.124117314815521240e-01 -1.696767359972000122e-01 -9.827680140733718872e-02 7.559675723314285278e-02 -1.687427163124084473e-01 2.274090051651000977e-02 -1.249141804873943329e-02 2.188778854906558990e-02 3.249473869800567627e-03 -1.279458105564117432e-01 -1.041417121887207031e-01 -2.422645390033721924e-01 -1.120475307106971741e-01
-6.340246647596359253e-02 1.468497067689895630e-01 2.073379904031753540e-01 -4.460000991821289062e-02 -1.522112637758255005e-01 -1.629353314638137817e-01 2.343095391988754272e-01 -1.579877734184265137e-01 3.314079940319061279e-01 -1.638676822185516357e-01 2.083933651447296143e-01 1.484951525926589966e-01 -1.211357191205024719e-01 -1.566934585571289062e-01 -2.563049495220184326e-01 1.564973145723342896e-01 -1.427274644374847412e-01 6.985282152891159058e-02 2.587014734745025635e-01 -1.416756510734558105e-01 -1.023730412125587463e-01 2.067805975675582886e-01 1.817024201154708862e-01 -1.405050009489059448e-01 -9.234728664159774780e-02 -2.986430423334240913e-03 4.719687160104513168e-03 -4.103356972336769104e-02 -3.321155905723571777e-02 -6.425045430660247803e-02 -4.659757018089294434e-01 1.320394873619079590e-01
4.738778993487358093e-02 1.157326996326446533e-01 -4.835977405309677124e-02 -2.343665510416030884e-01 3.531167507171630859e-01 2.107718884944915771e-01 1.968099027872085571e-01 -2.666599154472351074e-01 -7.865904271602630615e-02 -1.791061311960220337e-01 -2.134528383612632751e-02 2.301292717456817627e-01 -2.685125768184661865e-01 5.842339992523193359e-02 7.011288404464721680e-02 3.707460761070251465e-01 -4.351408481597900391e-01 7.463676482439041138e-02 3.491447865962982178e-02 1.445526182651519775e-01 -1.488185524940490723e-01 -1.917988061904907227e-01 -5.977064371109008789e-02 -5.676487833261489868e-02 7.358298450708389282e-02 -1.604923605918884277e-01 1.051443070173263550e-01 -7.057291269302368164e-02 4.597766697406768799e-02 -5.356258898973464966e-02 5.094581469893455505e-02 3.203613311052322388e-02
1.226288974285125732e-01 -2.995210587978363037e-01 1.193422228097915649e-01 -1.820605397224426270e-01 -7.715458516031503677e-03 -1.208652257919311523e-01 2.510854899883270264e-01 -1.955161429941654205e-02 3.072419762611389160e-01 -1.968402862548828125e-01 1.364584863185882568e-01 7.620513439178466797e-02 -5.550547316670417786e-02 1.491410881280899048e-01 -2.969372272491455078e-02 1.959770172834396362e-02 6.397205870598554611e-03 3.363209366798400879e-01 9.334984421730041504e-02 5.198032781481742859e-02 -9.763642400503158569e-02 1.370673924684524536e-01 1.915001720190048218e-01 -3.881482481956481934e-01 -8.582209050655364990e-02 -1.071551367640495300e-01 2.285128086805343628e-02 2.420294797047972679e-03 -4.250146448612213135e-01 -1.171521693468093872e-01 1.770349889993667603e-01 1.746769808232784271e-02
1.860654056072235107e-01 -3.893563449382781982e-01 2.935175001621246338e-01 -1.702672392129898071e-01 2.353876680135726929e-01 2.587901949882507324e-01 2.870692610740661621e-01 -2.845748364925384521e-01 5.948721244931221008e-02 -2.684766054153442383e-01 9.631243348121643066e-02 1.278113126754760742e-01 6.200569495558738708e-02 -2.748205065727233887e-01 1.547618806362152100e-01 2.307672500610351562e-01 -2.043459378182888031e-02 1.397296190261840820e-01 1.386096775531768799e-01 6.852337718009948730e-02 9.683535248041152954e-02 1.926157739944756031e-03 -1.144008263945579529e-01 -5.566794797778129578e-02 -1.353451609611511230e-01 -1.805412769317626953e-01 -2.342355810105800629e-02 -9.520575404167175293e-02 -1.110443472862243652e-01 1.000524163246154785e-01 3.508242219686508179e-02 3.930387645959854126e-02
1.287451982498168945e-01 3.815644234418869019e-02 1.807044148445129395e-01 -4.135415554046630859e-01 2.911576628684997559e-01 -6.016849726438522339e-02 2.369228154420852661e-01 -3.228255808353424072e-01 1.015050336718559265e-01 5.072912946343421936e-02 2.680162526667118073e-02 1.292914599180221558e-01 -2.219294160604476929e-01 -2.636260688304901123e-01 1.270228326320648193e-01 1.186267063021659851e-01 1.692087352275848389e-01 -1.184729766100645065e-02 1.343282759189605713e-01 -7.386423647403717041e-02 8.304021507501602173e-02 8.878826349973678589e-02 9.079656749963760376e-02 -1.611383706331253052e-01 6.068767234683036804e-02 9.852874092757701874e-03 -4.199715554714202881e-01 -1.082011591643095016e-02 4.742372315376996994e-03 2.559287250041961670e-01 4.355960711836814880e-02 3.651050478219985962e-02
3.544853925704956055e-01 -1.495361775159835815e-01 2.830685079097747803e-01 -3.238114342093467712e-02 1.736148148775100708e-01 -2.003436833620071411e-01 1.011336296796798706e-01 -2.251986712217330933e-01 -5.313217639923095703e-03 1.096405182033777237e-02 1.479112505912780762e-01 2.513550594449043274e-02 -2.973358929157257080e-01 1.817292347550392151e-02 -1.614360138773918152e-02 -4.684876278042793274e-02 1.236659195274114609e-02 3.728202879428863525e-01 9.493705630302429199e-02 1.753475666046142578e-01 5.358665809035301208e-02 1.495528966188430786e-01 -1.204357370734214783e-01 -3.797639608383178711e-01 -3.530859015882015228e-03 -2.317471951246261597e-01 4.348360002040863037e-02 -9.953103214502334595e-02 -6.816834211349487305e-02 2.443462610244750977e-01 -1.691591143608093262e-01 -6.613708287477493286e-02
2.861548960208892822e-01 -1.198754087090492249e-01 -2.567297779023647308e-02 -8.873109519481658936e-02 1.123031787574291229e-02 -6.434221565723419189e-02 6.461334228515625000e-02 -1.251806169748306274e-01 -1.169284507632255554e-01 -1.249583363533020020e-01 6.176080554723739624e-02 2.719492912292480469e-01 -1.769914627075195312e-01 -5.583911016583442688e-02 -2.733026444911956787e-01 3.171149790287017822e-01 -3.596836924552917480e-01 1.915644109249114990e-02 9.838298708200454712e-02 1.472619026899337769e-01 -9.165152162313461304e-02 -1.177428364753723145e-01 2.235991507768630981e-01 -3.589997291564941406e-01 1.936711668968200684e-01 7.107472419738769531e-02 6.869006901979446411e-02 -2.560740709304809570e-02 -9.868913143873214722e-02 -2.529171407222747803e-01 -1.195781454443931580e-01 -2.369782924652099609e-01
2.690459191799163818e-01 -3.396217525005340576e-01 1.153960004448890686e-01 1.027720700949430466e-02 9.747316688299179077e-02 -1.921310648322105408e-02 3.122433423995971680e-01 4.771604761481285095e-02 2.316325455904006958e-01 -1.777554154396057129e-01 1.815508604049682617e-01 1.454352587461471558e-01 -2.240649014711380005e-01 -2.369147986173629761e-01 5.480606481432914734e-02 1.951419711112976074e-01 -2.423460483551025391e-01 2.802679538726806641e-01 1.157668232917785645e-01 2.173115685582160950e-02 -4.974311590194702148e-02 3.909175097942352295e-02 9.993778914213180542e-02 5.267680622637271881e-03 -8.720094710588455200e-02 -1.795850247144699097e-01 8.542389422655105591e-02 -1.350867301225662231e-01 -6.572185456752777100e-02 7.142880558967590332e-02 9.276074916124343872e-02 -3.922061324119567871e-01
5.427903309464454651e-02 -2.486676676198840141e-04 2.696310579776763916e-01 -9.274081885814666748e-02 2.623122036457061768e-01 -8.348092436790466309e-02 1.256175339221954346e-01 1.402445435523986816e-01 -6.813899427652359009e-02 -1.491990089416503906e-01 2.190899699926376343e-01 1.244927197694778442e-01 -3.679518997669219971e-01 -2.287919074296951294e-01 -1.030258610844612122e-01 -4.720634594559669495e-02 -6.321639753878116608e-03 -1.010223105549812317e-01 1.725891828536987305e-01 2.487619966268539429e-01 -3.585383594036102295e-01 -2.772201895713806152e-01 3.056342005729675293e-01 -2.418702691793441772e-01 8.424328267574310303e-02 7.384130358695983887e-02 -2.567020617425441742e-02 -5.565194413065910339e-02 -6.090047303587198257e-03 -1.536486148834228516e-01 -1.195744872093200684e-01 -8.362829685211181641e-03
1.946294009685516357e-01 5.669452715665102005e-03 1.686871051788330078e-01 -1.845126450061798096e-01 2.611758410930633545e-01 2.749714255332946777e-01 1.143054813146591187e-01 2.567883431911468506e-01 1.540354341268539429e-01 2.250702828168869019e-01 6.590044498443603516e-02 1.081763803958892822e-01 -1.812990307807922363e-01 -1.298812329769134521e-01 -7.613649964332580566e-02 3.587468266487121582e-01 3.230989910662174225e-03 2.786519192159175873e-02 -8.866664022207260132e-02 1.009116917848587036e-01 -1.910503924591466784e-04 -1.680148392915725708e-02 1.063752174377441406e-01 -5.119087100028991699e-01 3.862111270427703857e-02 -1.452383995056152344e-01 1.614549607038497925e-01 -4.242959246039390564e-02 -9.314130246639251709e-02 -2.088280767202377319e-01 5.811039009131491184e-04 -8.292759954929351807e-02
2.412340492010116577e-01 -5.427819490432739258e-02 1.543594300746917725e-01 -1.167692020535469055e-01 -1.537509411573410034e-01 -1.192450299859046936e-01 8.122809976339340210e-02 -4.912181943655014038e-02 -1.574386805295944214e-01 -1.047647818922996521e-01 3.143473342061042786e-02 2.527969479560852051e-01 -3.031719825230538845e-04 -2.628049813210964203e-02 -5.049129724502563477e-01 2.500446438789367676e-01 -3.052018880844116211e-01 9.870722889900207520e-02 -4.560566693544387817e-02 1.341407150030136108e-01 -3.508875612169504166e-03 -4.013766720890998840e-02 1.384958475828170776e-01 -2.837173640727996826e-01 2.340463548898696899e-01 -1.245337277650833130e-01 -8.244917541742324829e-02 -1.922471448779106140e-02 -5.073872208595275879e-02 -2.384206950664520264e-01 -2.573302388191223145e-01 -9.145810455083847046e-02
2.997294254601001740e-02 -3.950415849685668945e-01 3.550710380077362061e-01 -1.135455891489982605e-01 2.432003319263458252e-01 3.825718164443969727e-02 -6.655015796422958374e-02 2.680326998233795166e-01 1.886298954486846924e-01 -5.467172712087631226e-02 1.066729426383972168e-01 1.029950752854347229e-01 -2.856600880622863770e-01 -9.004087746143341064e-02 -4.006885737180709839e-02 3.005345463752746582e-01 2.534184791147708893e-02 -2.045557601377367973e-03 1.714583188295364380e-01 -6.336641963571310043e-03 -1.442938297986984253e-01 -1.144523397088050842e-01 2.066885232925415039e-01 -3.601694703102111816e-01 -1.513879187405109406e-02 -1.519224494695663452e-01 -1.632316596806049347e-02 -2.371573001146316528e-01 4.506142064929008484e-02 2.517310902476310730e-02 -4.856871068477630615e-02 6.093145534396171570e-02
3.010060787200927734e-01 -1.405934989452362061e-01 3.933718800544738770e-02 -1.808778643608093262e-01 3.592168167233467102e-02 -2.354100346565246582e-02 4.245133101940155029e-01 -7.246695458889007568e-02 1.979075372219085693e-01 -4.452891647815704346e-02 1.550627052783966064e-01 -6.134600192308425903e-02 -2.146401256322860718e-01 -2.579342424869537354e-01 1.648025214672088623e-02 8.499112725257873535e-02 -2.164099365472793579e-01 1.036790236830711365e-01 1.580462977290153503e-02 -1.367420554161071777e-01 -1.523564606904983521e-01 -6.867216527462005615e-02 1.456345617771148682e-01 -3.294551074504852295e-01 -1.821805685758590698e-01 -2.027970105409622192e-01 -4.345137625932693481e-02 3.841836750507354736e-02 2.086011022329330444e-01 -4.495189711451530457e-02 7.354336231946945190e-02 -3.408372998237609863e-01
-2.428214810788631439e-02 1.770648546516895294e-02 -7.267248630523681641e-02 -1.474116295576095581e-01 3.042438030242919922e-01 1.373963057994842529e-01 1.025693491101264954e-01 -3.540182709693908691e-01 6.136809661984443665e-02 -7.775991689413785934e-03 1.864758282899856567e-01 2.789857387542724609e-01 -1.247858777642250061e-01 -1.377160102128982544e-02 -1.926396191120147705e-01 4.335977435111999512e-01 2.120544016361236572e-01 1.687826663255691528e-01 -2.243833690881729126e-01 1.425528228282928467e-01 -1.860226839780807495e-01 1.238440647721290588e-01 2.011360824108123779e-01 -1.727593094110488892e-01 1.149757355451583862e-01 1.522301435470581055e-01 1.526949275285005569e-02 -1.801493763923645020e-01 -1.168164312839508057e-01 -1.306224465370178223e-01 -2.459511160850524902e-02 5.217499285936355591e-02
-3.969083726406097412e-02 -9.151218831539154053e-02 4.123165458440780640e-02 -4.405808150768280029e-01 1.229814533144235611e-02 -1.648348122835159302e-01 2.360870093107223511e-01 -6.124559044837951660e-02 -4.629473760724067688e-02 -1.870630532503128052e-01 9.074884466826915741e-03 6.465638987720012665e-03 -1.794639229774475098e-01 -1.790933758020401001e-01 -1.372414380311965942e-01 2.469952255487442017e-01 -4.692084193229675293e-01 -9.757665544748306274e-02 -3.975172042846679688e-01 1.243277713656425476e-01 -5.923226103186607361e-02 9.906917810440063477e-03 5.493751168251037598e-02 -3.396352054551243782e-03 1.365331262350082397e-01 -1.077322140336036682e-01 -2.248471528291702271e-01 1.400566548109054565e-01 -5.852032825350761414e-02 -7.124830037355422974e-02 -6.728307902812957764e-02 5.297512561082839966e-02
-1.376551687717437744e-01 -2.572579383850097656e-01 3.554558455944061279e-01 -7.487377524375915527e-02 2.309242449700832367e-02 2.494008243083953857e-01 3.899478316307067871e-01 -1.146664395928382874e-01 -7.720073312520980835e-02 -6.632959842681884766e-02 1.576967090368270874e-01 1.529480963945388794e-01 -1.169016137719154358e-01 -1.123703941702842712e-01 -1.041722968220710754e-01 1.135091185569763184e-01 4.856439679861068726e-02 2.275657802820205688e-01 -8.390503376722335815e-02 1.378285884857177734e-01 -2.203255146741867065e-02 3.018816709518432617e-01 1.850927025079727173e-01 -3.280747830867767334e-01 2.056617736816406250e-01 -2.004871368408203125e-01 -5.904107168316841125e-02 9.804739058017730713e-02 -1.725403778254985809e-02 -1.303008943796157837e-01 -2.802282385528087616e-02 1.377618908882141113e-01
2.135261744260787964e-01 -2.342119440436363220e-02 5.064008384943008423e-02 -1.454030424356460571e-01 -2.660212665796279907e-02 2.909025251865386963e-01 2.675586938858032227e-01 -1.533314138650894165e-01 1.299091428518295288e-01 -5.665976554155349731e-02 8.790733665227890015e-02 1.359600573778152466e-02 -1.814960390329360962e-01 6.169194355607032776e-02 -3.611777722835540771e-01 3.786230981349945068e-01 1.012658327817916870e-01 2.069200575351715088e-01 -1.238087490200996399e-01 3.578158840537071228e-02 1.679934263229370117e-01 3.390802443027496338e-01 -4.467421397566795349e-02 -1.502871699631214142e-02 -1.394415199756622314e-01 -1.910820901393890381e-01 -6.654960662126541138e-02 -2.238675951957702637e-01 -2.331284880638122559e-01 1.233745291829109192e-01 -3.350099176168441772e-02 -1.219745576381683350e-01
1.823007874190807343e-02 -1.289572864770889282e-01 -7.556116580963134766e-02 -3.265578672289848328e-02 1.625252515077590942e-01 8.651205897331237793e-02 2.335239350795745850e-01 -2.459686249494552612e-01 3.524860143661499023e-01 -1.429702937602996826e-01 -6.131510809063911438e-02 1.905954480171203613e-01 -3.892695605754852295e-01 -1.984348297119140625e-01 -1.789571046829223633e-01 3.218509554862976074e-01 5.863169580698013306e-02 -7.764428108930587769e-02 -1.600649207830429077e-01 1.758015714585781097e-02 1.191811934113502502e-01 2.901042699813842773e-01 -2.067335546016693115e-01 -8.772258460521697998e-02 -6.579030305147171021e-02 -1.407114416360855103e-01 -1.844852790236473083e-02 -1.654493510723114014e-01 -1.866867989301681519e-01 -2.082400768995285034e-01 3.559176251292228699e-02 2.270967140793800354e-02
9.018167108297348022e-02 -1.305766105651855469e-01 1.130081489682197571e-01 -3.539819121360778809e-01 2.363820374011993408e-01 -7.515589147806167603e-02 2.354844808578491211e-01 -4.697122871875762939e-01 2.364006787538528442e-01 -1.569336354732513428e-01 1.520131155848503113e-02 1.724358797073364258e-01 -1.066623702645301819e-01 -1.917187124490737915e-02 -3.201035410165786743e-02 3.619542717933654785e-01 -1.465350687503814697e-01 5.456208437681198120e-02 -1.905301362276077271e-01 -2.735308557748794556e-02 1.259751617908477783e-01 9.114704281091690063e-02 -9.630440920591354370e-02 -9.416725486516952515e-02 -1.120851412415504456e-01 -3.281576186418533325e-02 1.701654493808746338e-01 -5.470760911703109741e-02 7.030777633190155029e-02 -2.480799406766891479e-01 -8.924844861030578613e-02 1.449712663888931274e-01
5.927645787596702576e-02 -1.696906387805938721e-01 2.212899923324584961e-01 -3.455145359039306641e-01 1.374712735414505005e-01 -1.086329147219657898e-01 2.748634219169616699e-01 -1.171882376074790955e-01 4.047753214836120605e-01 -9.520946443080902100e-02 3.276622891426086426e-01 2.047329582273960114e-02 8.719614148139953613e-02 -3.134771883487701416e-01 -1.016611158847808838e-01 -1.725492775440216064e-01 3.158508613705635071e-02 6.243789196014404297e-02 1.277921348810195923e-01 4.207202419638633728e-02 1.496493369340896606e-01 1.073732003569602966e-01 4.157605022192001343e-02 -2.082496136426925659e-01 4.937726631760597229e-02 5.002308636903762817e-02 -4.171578586101531982e-02 -2.795343995094299316e-01 -2.156544625759124756e-01 7.184578105807304382e-03 -1.211239174008369446e-01 6.799595803022384644e-02
2.800271660089492798e-02 -5.549493432044982910e-02 -9.338206052780151367e-02 -2.885270118713378906e-01 1.930364221334457397e-01 -5.777812749147415161e-02 3.064263463020324707e-01 -2.495004981756210327e-01 7.074902951717376709e-02 -1.300378739833831787e-01 -1.442961394786834717e-02 3.446260467171669006e-02 -2.533062100410461426e-01 -1.603726744651794434e-01 -2.830567359924316406e-01 1.265466958284378052e-01 -2.623596489429473877e-01 8.580055087804794312e-02 -1.083888113498687744e-01 4.801160097122192383e-02 1.478496938943862915e-01 5.732211843132972717e-02 -2.837508618831634521e-01 -2.907118797302246094e-01 -5.376829952001571655e-02 -1.122565791010856628e-01 -3.410043418407440186e-01 8.272349834442138672e-02 6.655694544315338135e-02 -2.437957823276519775e-01 -1.071872711181640625e-01 6.077467277646064758e-02
9.638922661542892456e-02 -2.022537589073181152e-01 -4.689465463161468506e-02 -2.227268069982528687e-01 8.124033361673355103e-02 4.812959581613540649e-03 -6.402551382780075073e-02 5.088199675083160400e-02 4.450665786862373352e-02 -4.871964454650878906e-01 2.751695215702056885e-01 2.308035492897033691e-01 -3.260423988103866577e-02 -8.401993662118911743e-03 -1.390405744314193726e-02 3.606992587447166443e-02 1.352952886372804642e-02 -2.153908461332321167e-02 1.564764976501464844e-01 4.374184310436248779e-01 -9.206088632345199585e-02 1.630544662475585938e-02 1.133089438080787659e-01 -2.340969890356063843e-01 2.956811785697937012e-01 -1.839024275541305542e-01 -5.973803345113992691e-03 -1.938020288944244385e-01 -1.922746449708938599e-01 -1.448082178831100464e-01 9.075515903532505035e-03 -6.336674839258193970e-02
-9.514614194631576538e-02 2.376864701509475708e-01 -5.178046971559524536e-02 -3.333134353160858154e-01 -9.899272769689559937e-02 6.031230092048645020e-02 8.917344361543655396e-02 -7.077987771481275558e-03 2.209018170833587646e-01 -3.495146036148071289e-01 2.432569563388824463e-01 2.107903361320495605e-01 -2.616293430328369141e-01 2.880262210965156555e-02 -3.411515951156616211e-01 -1.052554417401552200e-02 8.965887129306793213e-02 1.888281255960464478e-01 -1.467101722955703735e-01 -4.825210571289062500e-02 -8.525482565164566040e-02 3.174925222992897034e-02 1.920392364263534546e-01 -3.941271603107452393e-01 1.312020123004913330e-01 -7.554753124713897705e-02 1.893210411071777344e-01 2.272413857281208038e-02 -2.028088830411434174e-02 9.949121624231338501e-02 2.388442121446132660e-02 -2.637108042836189270e-02
-3.586414083838462830e-02 1.637938618659973145e-01 3.015697188675403595e-02 -3.578051626682281494e-01 6.283773109316825867e-03 -7.759677618741989136e-02 3.409888222813606262e-02 -2.978741824626922607e-01 -1.062009930610656738e-01 -1.141391620039939880e-01 1.399282664060592651e-01 2.152854651212692261e-01 -1.289173215627670288e-01 -1.343041062355041504e-01 -2.176803499460220337e-01 3.892703652381896973e-01 -1.577405333518981934e-01 2.038907259702682495e-02 -3.470855951309204102e-01 1.135902255773544312e-01 -3.149975240230560303e-01 1.402031481266021729e-01 -1.033349707722663879e-01 -2.030389457941055298e-01 1.309885531663894653e-01 1.096453741192817688e-01 -4.243049025535583496e-02 -1.219838783144950867e-01 1.845384985208511353e-01 1.738932356238365173e-02 8.923054672777652740e-03 -1.159397065639495850e-01
7.719542086124420166e-02 -1.203899458050727844e-01 -1.255191266536712646e-01 -2.591434717178344727e-01 1.373543292284011841e-01 -1.853454411029815674e-01 4.065763205289840698e-03 -1.333246082067489624e-01 2.174680382013320923e-01 -1.749842464923858643e-01 2.833374440670013428e-01 2.465622685849666595e-02 8.037418872117996216e-02 -1.133836880326271057e-01 -1.138589903712272644e-01 6.653857231140136719e-02 -4.883331954479217529e-01 1.344218254089355469e-01 2.639501094818115234e-01 1.081095933914184570e-01 -2.050987035036087036e-01 -1.436263672076165676e-03 1.815923899412155151e-01 -2.435204535722732544e-01 -1.614978611469268799e-01 3.346245735883712769e-02 -6.754340231418609619e-02 -9.824268519878387451e-02 -6.002658978104591370e-02 2.153985053300857544e-01 -2.455912679433822632e-01 -7.840731739997863770e-02
-1.180734038352966309e-01 -9.358668327331542969e-02 3.244034945964813232e-01 1.196188256144523621e-01 3.283107578754425049e-01 1.204904839396476746e-01 3.083243668079376221e-01 -3.082912564277648926e-01 -6.433413922786712646e-02 -4.737373068928718567e-02 5.310603603720664978e-02 6.782292574644088745e-02 -3.912211582064628601e-02 1.613248586654663086e-01 -1.969864815473556519e-01 2.306524068117141724e-01 -9.210956282913684845e-03 5.689883977174758911e-02 -2.926744893193244934e-02 3.495937585830688477e-02 2.752605453133583069e-02 7.397694140672683716e-02 2.580271661281585693e-01 -3.478991091251373291e-01 2.267430722713470459e-02 -6.380274891853332520e-02 7.401816546916961670e-02 -3.491252362728118896e-01 1.636993438005447388e-01 -1.231410056352615356e-01 -1.917827427387237549e-01 -4.516359046101570129e-02
1.482852548360824585e-01 2.083333730697631836e-01 1.466639190912246704e-01 -2.564623951911926270e-01 2.818867862224578857e-01 -9.272225201129913330e-02 -4.474689066410064697e-02 -2.658998370170593262e-01 -3.873414546251296997e-02 -1.073230281472206116e-01 2.118633389472961426e-01 1.933174282312393188e-01 -6.566179543733596802e-02 -8.072667568922042847e-02 -1.276194602251052856e-01 4.129355251789093018e-01 -2.837192714214324951e-01 3.167365491390228271e-01 1.824077405035495758e-02 1.192646399140357971e-01 -6.693358719348907471e-02 -6.982920225709676743e-03 1.761623173952102661e-01 3.492112457752227783e-02 2.057760059833526611e-01 -1.012945026159286499e-01 1.458217203617095947e-01 -1.906512230634689331e-01 -7.407545112073421478e-03 -2.135084420442581177e-01 5.557916313409805298e-02 -5.052551254630088806e-02
6.057000532746315002e-02 -1.846837252378463745e-01 4.990257695317268372e-02 -4.021380841732025146e-01 2.940207719802856445e-01 -2.906314134597778320e-01 3.117846846580505371e-01 3.518825396895408630e-02 1.633488982915878296e-01 5.637726560235023499e-02 2.595156244933605194e-02 6.658688932657241821e-02 1.528449058532714844e-01 -2.505687177181243896e-01 -2.225749045610427856e-01 1.228204816579818726e-01 -2.862884104251861572e-02 2.375734038650989532e-02 1.707879751920700073e-01 -1.882015317678451538e-01 -1.043522283434867859e-01 5.068762227892875671e-02 4.367676377296447754e-02 -3.624174594879150391e-01 -8.417533338069915771e-02 -2.575835883617401123e-01 2.769833058118820190e-02 -1.021088915877044201e-03 -1.199064254760742188e-01 8.466415852308273315e-02 7.543331384658813477e-02 -1.696824729442596436e-01
8.788116276264190674e-02 -3.031835854053497314e-01 1.020516827702522278e-01 -3.241717442870140076e-02 2.175568640232086182e-01 2.222202420234680176e-01 1.625244170427322388e-01 1.192539185285568237e-01 1.782852858304977417e-01 -6.637617200613021851e-02 1.791305243968963623e-01 1.935872286558151245e-01 -3.550235331058502197e-01 -1.977362483739852905e-01 -9.364766627550125122e-02 2.986045181751251221e-01 7.965797185897827148e-02 -5.760760977864265442e-02 1.046633273363113403e-01 -5.390948802232742310e-02 -1.964853554964065552e-01 -4.658496752381324768e-02 1.574472934007644653e-01 -2.952311038970947266e-01 -1.380269508808851242e-02 -1.126834899187088013e-01 -4.212874174118041992e-01 -2.040972467511892319e-03 1.172965764999389648e-01 -3.827193751931190491e-02 -2.389395982027053833e-02 -1.702067255973815918e-02
2.199243009090423584e-01 -3.660356998443603516e-02 3.788429200649261475e-01 -1.774699091911315918e-01 8.426003158092498779e-02 1.780674457550048828e-01 5.599074065685272217e-02 -3.976656496524810791e-02 3.188821673393249512e-01 -1.652861684560775757e-01 5.752336606383323669e-02 7.503695785999298096e-02 -2.016218304634094238e-01 -4.422552511096000671e-02 -1.269576549530029297e-01 -5.071578547358512878e-02 -8.821090310811996460e-02 -6.974896788597106934e-02 -1.575321257114410400e-01 1.284815520048141479e-01 3.161032497882843018e-02 -3.304391503334045410e-01 -3.161049261689186096e-02 -4.246563836932182312e-02 1.653373390436172485e-01 -3.255392909049987793e-01 -9.576680511236190796e-02 -2.271400243043899536e-01 -2.598537206649780273e-01 -1.110431030392646790e-01 -2.997887730598449707e-01 4.175565764307975769e-02
3.017567098140716553e-01 -3.008320927619934082e-01 6.279808934777975082e-03 1.078726071864366531e-02 7.372717559337615967e-02 -1.676580011844635010e-01 -1.822453178465366364e-02 -3.854132890701293945e-01 -1.424291878938674927e-01 -2.936225533485412598e-01 -1.080991327762603760e-01 2.286078780889511108e-01 -1.036943048238754272e-01 -1.703780703246593475e-02 -1.369065344333648682e-01 3.566011190414428711e-01 -1.841289550065994263e-01 1.896419972181320190e-01 1.887550652027130127e-01 1.176756713539361954e-02 1.410319097340106964e-02 2.275439910590648651e-02 1.807939410209655762e-01 -4.126022011041641235e-02 4.414946958422660828e-02 -2.934823743999004364e-02 1.595450937747955322e-01 -1.374600082635879517e-01 -9.991677105426788330e-02 -1.703390479087829590e-01 -1.832291483879089355e-01 -2.190817892551422119e-01
7.423372566699981689e-02 -1.792747676372528076e-01 2.955340445041656494e-01 -3.493201136589050293e-01 2.032313793897628784e-01 -1.912989281117916107e-02 -6.818504631519317627e-02 9.833003580570220947e-02 8.803617209196090698e-02 -1.137912273406982422e-01 7.703747600317001343e-02 1.066575571894645691e-01 -2.071297913789749146e-01 -2.545559406280517578e-01 -4.074829816818237305e-01 -1.442400366067886353e-01 -9.064806252717971802e-02 -8.712428063154220581e-02 -4.367646947503089905e-02 4.382679238915443420e-02 -1.178653538227081299e-01 -6.349305808544158936e-02 2.663194574415683746e-02 -1.865796595811843872e-01 2.644047699868679047e-02 -3.120848238468170166e-01 9.353569895029067993e-02 -2.983259856700897217e-01 5.252469331026077271e-02 -5.995485931634902954e-02 -2.015201747417449951e-01 2.203439623117446899e-01
9.500571340322494507e-02 -2.424016892910003662e-01 1.487480401992797852e-01 -2.236168831586837769e-01 -3.302323073148727417e-02 -1.057588532567024231e-01 4.554235637187957764e-01 -1.079385802149772644e-01 1.093196272850036621e-01 -2.241738736629486084e-01 3.012965060770511627e-02 1.537698954343795776e-01 -1.513822227716445923e-01 -3.352847099304199219e-01 -3.462912514805793762e-02 -9.037187322974205017e-03 4.402718693017959595e-02 3.053760714828968048e-02 5.131346732378005981e-02 2.767913043498992920e-02 9.993022680282592773e-02 -9.575177915394306183e-03 -4.526690021157264709e-02 -3.192118406295776367e-01 -6.884499639272689819e-02 -2.456814050674438477e-01 1.013193652033805847e-02 1.311522573232650757e-01 4.638817161321640015e-02 1.427581906318664551e-01 -1.887538731098175049e-01 -3.801598250865936279e-01
5.433806404471397400e-02 2.192921340465545654e-01 3.983531147241592407e-02 -2.423870712518692017e-01 4.549019969999790192e-03 9.963098168373107910e-02 2.423552423715591431e-01 -3.063884377479553223e-01 -4.150272533297538757e-02 -2.438084455206990242e-03 -9.039040654897689819e-02 1.584960967302322388e-01 -1.296924203634262085e-01 1.341586261987686157e-01 -5.537314414978027344e-01 2.900635004043579102e-01 -1.786950975656509399e-01 1.606063246726989746e-01 1.253128144890069962e-02 1.840974092483520508e-01 2.139113396406173706e-01 8.869719505310058594e-02 -6.421248614788055420e-02 -1.250160187482833862e-01 8.093716949224472046e-02 -6.380773335695266724e-02 4.716198518872261047e-02 -1.035893559455871582e-01 -1.839299798011779785e-01 -5.996560677886009216e-02 -1.278834939002990723e-01 -1.515220701694488525e-01
3.334788084030151367e-01 -3.122144043445587158e-01 3.620235994458198547e-02 -5.776161700487136841e-02 -2.417766675353050232e-02 1.657451093196868896e-01 3.857120871543884277e-01 -1.104867383837699890e-01 2.027495801448822021e-01 -1.792111396789550781e-01 1.201047971844673157e-01 7.510118931531906128e-02 -1.709943562746047974e-01 -2.210946530103683472e-01 8.704854547977447510e-02 2.162093967199325562e-01 -7.206342369318008423e-02 1.841537654399871826e-01 1.138479076325893402e-02 1.991682648658752441e-01 2.659867145121097565e-02 1.874857246875762939e-01 1.719460822641849518e-02 -1.861936002969741821e-01 -1.162149980664253235e-01 -1.487295031547546387e-01 5.660592392086982727e-02 -1.213394328951835632e-01 2.143610715866088867e-01 2.971918880939483643e-02 1.544389594346284866e-02 -3.486300408840179443e-01
1.647669076919555664e-01 -1.097844764590263367e-01 1.487454771995544434e-01 -1.563133448362350464e-01 1.939674168825149536e-01 -1.826233118772506714e-01 3.230134546756744385e-01 5.091419070959091187e-02 2.079495638608932495e-01 -2.882861196994781494e-01 4.241589829325675964e-02 9.227059036493301392e-02 -3.090400435030460358e-02 3.885361552238464355e-02 5.765162408351898193e-02 -6.409141235053539276e-03 8.570282906293869019e-02 2.239447683095932007e-01 2.125712335109710693e-01 7.670619338750839233e-02 -2.237488478422164917e-01 1.997615396976470947e-01 2.205113172531127930e-01 -2.588562369346618652e-01 4.034959524869918823e-02 -2.675675451755523682e-01 3.599497955292463303e-03 9.387758374214172363e-02 -4.182204902172088623e-01 -3.897473588585853577e-02 1.028737351298332214e-01 -1.030428633093833923e-01
2.445143908262252808e-01 -1.826376765966415405e-01 2.183434367179870605e-01 -2.593051493167877197e-01 2.912041842937469482e-01 9.532090276479721069e-02 1.442314237356185913e-01 -9.075260721147060394e-03 3.820480704307556152e-01 4.241698980331420898e-02 2.896173000335693359e-01 7.547049969434738159e-02 2.035251259803771973e-02 -2.671140134334564209e-01 7.623217254877090454e-02 -7.278712838888168335e-02 -1.985889226198196411e-01 -5.530464695766568184e-04 1.470344364643096924e-01 1.371596604585647583e-01 -4.474218934774398804e-02 2.441507577896118164e-01 7.441599667072296143e-02 -1.294474899768829346e-01 1.268547493964433670e-02 -9.160057641565799713e-03 -1.458530575037002563e-01 -1.596072018146514893e-01 -3.597866892814636230e-01 -7.320740818977355957e-02 -9.861976653337478638e-02 -4.080868884921073914e-02
1.299220919609069824e-01 -1.723205149173736572e-01 1.405084133148193359e-01 -2.530991137027740479e-01 1.290791332721710205e-01 1.599505245685577393e-01 2.782277166843414307e-01 -7.767168432474136353e-02 4.254080653190612793e-01 2.609833609312772751e-03 3.992747366428375244e-01 5.696861818432807922e-02 1.222256943583488464e-01 -1.687108576297760010e-01 -1.833801269531250000e-01 -5.107384920120239258e-02 3.323054313659667969e-02 -1.388139575719833374e-01 8.221372216939926147e-02 1.027772426605224609e-01 -6.057236343622207642e-02 6.724043935537338257e-02 2.439975272864103317e-03 -3.314802348613739014e-01 1.577247232198715210e-01 -1.623723059892654419e-01 -4.116607084870338440e-02 -2.513973414897918701e-01 -4.599532112479209900e-02 -1.411743760108947754e-01 -1.526421904563903809e-01 -5.828780308365821838e-02
3.377944827079772949e-01 -2.018745094537734985e-01 1.472087204456329346e-01 -4.266093671321868896e-01 5.741181969642639160e-02 7.499182969331741333e-02 4.484690353274345398e-02 -8.722174167633056641e-02 2.303410321474075317e-02 -1.326616108417510986e-01 -3.834930434823036194e-02 1.530231684446334839e-01 1.419809833168983459e-02 -2.561087310314178467e-01 1.505202502012252808e-01 2.723944485187530518e-01 -1.041281074285507202e-01 -2.373587526381015778e-02 6.611011177301406860e-02 5.208301823586225510e-03 -1.187394112348556519e-01 -7.867761887609958649e-03 -3.828668594360351562e-02 -1.426776219159364700e-02 -2.048042565584182739e-01 -5.408078432083129883e-01 -9.056834876537322998e-02 -1.960756778717041016e-01 4.779285565018653870e-02 2.919935993850231171e-02 -3.782742843031883240e-02 2.046194393187761307e-03
4.642400443553924561e-01 -1.842621266841888428e-01 4.047482833266258240e-02 -1.373524069786071777e-01 -1.941731721162796021e-01 -8.316703885793685913e-02 -6.350069493055343628e-02 -1.897425204515457153e-01 -5.517155677080154419e-02 -1.071441844105720520e-01 8.099551312625408173e-03 1.998510062694549561e-01 -8.479817956686019897e-02 -1.071522757411003113e-01 -4.186999201774597168e-01 2.550953924655914307e-01 -1.931852847337722778e-01 1.838226802647113800e-02 -4.770591855049133301e-02 1.470559388399124146e-01 -4.014573246240615845e-02 3.877897188067436218e-02 1.972653120756149292e-01 -2.216616123914718628e-01 1.290396600961685181e-01 -6.899578869342803955e-02 1.199864745140075684e-01 5.794853437691926956e-03 -2.099684327840805054e-01 -2.097386121749877930e-01 -2.128879874944686890e-01 -9.910410642623901367e-02
-7.519576698541641235e-02 2.173135131597518921e-01 4.307509213685989380e-02 -1.216997280716896057e-01 1.722777448594570160e-02 -3.382869362831115723e-01 2.889802753925323486e-01 -1.520241498947143555e-01 3.610762953758239746e-01 -3.683888912200927734e-01 7.327945530414581299e-02 1.552666723728179932e-01 -3.057313263416290283e-01 1.037871371954679489e-02 -1.872457861900329590e-01 2.169707715511322021e-01 -3.109895391389727592e-03 -1.191084980964660645e-01 -3.207533620297908783e-03 -9.968450665473937988e-02 -2.138062119483947754e-01 5.125077068805694580e-02 -2.063937485218048096e-02 -2.707691490650177002e-01 1.335363537073135376e-01 1.174869760870933533e-02 -1.323774904012680054e-01 5.638891085982322693e-02 -1.054248213768005371e-02 2.809810824692249298e-02 -2.279441505670547485e-01 7.712193299084901810e-03
2.609414756298065186e-01 -1.707648336887359619e-01 9.580834954977035522e-02 -2.148262858390808105e-01 1.431788653135299683e-01 5.038279108703136444e-03 1.436900198459625244e-01 -7.243818789720535278e-02 2.097476720809936523e-01 -3.649057149887084961e-01 -1.680313199758529663e-01 9.632349014282226562e-02 -6.248600035905838013e-02 -3.814731836318969727e-01 -1.224065050482749939e-01 1.134087666869163513e-01 -7.509569078683853149e-02 -4.924796149134635925e-02 1.894354820251464844e-02 4.040593281388282776e-02 -1.399436220526695251e-02 -1.890977174043655396e-01 -1.912307180464267731e-02 -5.751579999923706055e-02 -2.402435988187789917e-01 -4.838246107101440430e-01 9.023053199052810669e-02 1.196028813719749451e-01 1.974805817008018494e-02 6.019135192036628723e-02 -3.090021945536136627e-02 -2.004099190235137939e-01
3.528002202510833740e-01 -1.501252502202987671e-01 8.375179767608642578e-02 1.649474501609802246e-01 1.517768055200576782e-01 5.957614630460739136e-02 1.401116997003555298e-01 -4.410069063305854797e-02 2.631523013114929199e-01 -2.582293152809143066e-01 -2.278431057929992676e-01 4.182626307010650635e-02 -3.758777976036071777e-01 -3.840016201138496399e-02 -1.499290764331817627e-01 1.260408610105514526e-01 8.497381210327148438e-02 1.003620028495788574e-01 -1.891764253377914429e-01 1.370774954557418823e-01 -1.572749316692352295e-01 1.562302932143211365e-02 2.653535902500152588e-01 -1.524557173252105713e-01 -7.269459217786788940e-02 -1.808040440082550049e-01 6.811290979385375977e-02 1.180805452167987823e-02 -6.782305892556905746e-03 -1.781655699014663696e-01 -3.601297140121459961e-01 7.177635282278060913e-02
-2.147961221635341644e-02 -5.705701187252998352e-02 5.353595595806837082e-03 -3.835175931453704834e-01 9.379829466342926025e-02 -2.805839180946350098e-01 2.443302571773529053e-01 -2.582211196422576904e-01 3.456162512302398682e-01 -7.598027586936950684e-02 8.494456298649311066e-03 1.062414869666099548e-01 -2.594231963157653809e-01 6.879660487174987793e-02 1.684723794460296631e-02 2.920024693012237549e-01 -1.407498270273208618e-01 1.204305700957775116e-02 1.948368921875953674e-02 1.020150817930698395e-02 -2.029256708920001984e-02 3.832256793975830078e-02 1.004341542720794678e-01 -2.208780497312545776e-01 -1.164325773715972900e-01 -2.099981606006622314e-01 5.365269631147384644e-02 1.203794851899147034e-01 -1.475350260734558105e-01 -2.025382667779922485e-01 -1.802382171154022217e-01 2.993472516536712646e-01
-4.604779556393623352e-02 4.849478974938392639e-02 6.758589297533035278e-02 -4.731020033359527588e-01 3.438543900847434998e-02 -1.794447004795074463e-01 8.570672571659088135e-02 -3.057498335838317871e-01 3.834113478660583496e-02 -1.974411308765411377e-01 1.540478467941284180e-01 2.380139380693435669e-01 -3.421624600887298584e-01 5.263717845082283020e-02 8.785182237625122070e-02 2.211748063564300537e-01 -2.320236116647720337e-01 1.549094170331954956e-01 -1.469161510467529297e-01 -2.752596698701381683e-02 -3.461247086524963379e-01 9.754753112792968750e-02 -1.669039577245712280e-01 -5.032191425561904907e-02 -8.859626948833465576e-02 2.255321666598320007e-02 -4.238400608301162720e-02 6.591565907001495361e-02 -8.791926503181457520e-02 -2.180972695350646973e-01 -6.828046590089797974e-02 3.561031818389892578e-02
7.356224954128265381e-02 -2.277011424303054810e-01 2.203254848718643188e-01 -1.650185696780681610e-02 2.556748688220977783e-01 -5.712027847766876221e-02 1.527545899152755737e-01 -5.495097860693931580e-02 1.116267964243888855e-01 -2.115954309701919556e-01 1.848632544279098511e-01 -1.476447582244873047e-01 -3.390733003616333008e-01 4.587018489837646484e-02 -1.433039009571075439e-01 8.529476076364517212e-02 1.570697873830795288e-01 2.898446321487426758e-01 3.012987508554942906e-05 -1.389428228139877319e-01 3.631340712308883667e-02 2.038777619600296021e-02 2.558465115725994110e-02 -4.763209223747253418e-01 -6.308721005916595459e-02 -1.192774176597595215e-01 8.000104129314422607e-02 -5.407131090760231018e-02 -2.949711978435516357e-01 -1.810582727193832397e-02 3.851812332868576050e-02 -2.593064308166503906e-01
6.192884966731071472e-02 -2.944765053689479828e-02 1.794623583555221558e-01 -3.697725236415863037e-01 5.389507487416267395e-02 3.948246315121650696e-02 2.389002591371536255e-01 -3.132893443107604980e-01 5.244210362434387207e-02 -4.866870865225791931e-02 -7.545676827430725098e-02 2.766867876052856445e-01 -2.391451895236968994e-01 2.473935857415199280e-02 -9.451202303171157837e-02 3.863974809646606445e-01 -1.520101279020309448e-01 6.344830244779586792e-02 -1.595758348703384399e-01 1.157535836100578308e-01 -2.364656776189804077e-01 -1.186179742217063904e-01 -1.444275528192520142e-01 -4.850241541862487793e-02 -9.120314568281173706e-02 -2.455832809209823608e-02 -5.380235612392425537e-02 -6.361046433448791504e-02 -1.063795611262321472e-01 -3.742710351943969727e-01 -6.276226043701171875e-02 1.813147366046905518e-01
-1.704309880733489990e-01 -3.306140899658203125e-01 1.129714772105216980e-01 -2.792814373970031738e-01 1.472283005714416504e-01 -7.849458605051040649e-02 1.260521262884140015e-01 -3.129909038543701172e-01 1.554974936880171299e-03 -1.781963706016540527e-01 1.646082401275634766e-01 1.808788329362869263e-01 -4.131359159946441650e-01 -7.839856552891433239e-04 -8.926023542881011963e-02 -6.064797565340995789e-02 -1.661430597305297852e-01 1.576022356748580933e-01 9.949293732643127441e-02 2.382748425006866455e-01 3.506361693143844604e-02 1.083717271685600281e-01 2.564570307731628418e-01 -1.718881726264953613e-01 -7.207766920328140259e-02 6.497775018215179443e-02 1.453972905874252319e-01 2.253946214914321899e-01 1.044726222753524780e-01 1.372977644205093384e-01 -1.277342736721038818e-01 -2.128538489341735840e-02
2.529814541339874268e-01 -1.990283280611038208e-01 2.238699346780776978e-01 -8.866117894649505615e-02 3.700599446892738342e-02 -2.316442131996154785e-01 2.542195618152618408e-01 1.737809777259826660e-01 2.472140491008758545e-01 -5.466008931398391724e-02 -2.091273106634616852e-02 1.012365818023681641e-01 -1.086959764361381531e-01 -4.681086540222167969e-02 -1.026757434010505676e-01 1.143323257565498352e-01 -1.011381000280380249e-01 3.282621204853057861e-01 -9.123490005731582642e-02 7.172507792711257935e-02 -2.425213456153869629e-01 6.926646083593368530e-02 1.131883934140205383e-01 -2.139050662517547607e-01 8.967728912830352783e-02 -1.803540438413619995e-01 1.561823338270187378e-01 -4.163425788283348083e-02 -4.749138653278350830e-01 3.046337515115737915e-02 1.649833321571350098e-01 -4.608104377985000610e-02
-1.306692212820053101e-01 1.929929852485656738e-02 5.192274600267410278e-02 -2.541433572769165039e-01 2.637641429901123047e-01 -1.216947138309478760e-01 8.610579371452331543e-02 -3.856150507926940918e-01 4.621363431215286255e-02 -9.953946620225906372e-02 -4.726794362068176270e-02 2.521482706069946289e-01 -2.885649204254150391e-01 -8.132898807525634766e-02 -1.494338959455490112e-01 2.653306126594543457e-01 1.228762120008468628e-01 3.323374986648559570e-01 1.217898130416870117e-01 -1.266193389892578125e-01 -1.238154172897338867e-01 -2.721209228038787842e-01 -1.781608611345291138e-01 -1.345941275358200073e-01 1.204083673655986786e-02 -2.077776640653610229e-01 -3.907959535717964172e-02 -1.753677427768707275e-02 2.170901745557785034e-02 -2.374341636896133423e-01 -1.287959665060043335e-01 -8.199767209589481354e-03
-1.506685316562652588e-01 -1.469772756099700928e-01 9.613892436027526855e-02 -3.804594278335571289e-01 9.778434038162231445e-02 -2.975059151649475098e-01 2.338095307350158691e-01 -2.600673735141754150e-01 2.582778930664062500e-01 -1.088042855262756348e-01 7.971219718456268311e-02 8.149565011262893677e-02 -3.713271617889404297e-01 2.042370289564132690e-01 -1.127211749553680420e-01 1.317286342382431030e-01 -6.542808562517166138e-02 -9.002204053103923798e-03 -7.066729664802551270e-02 -2.176144393160939217e-03 -1.908819973468780518e-01 -3.490143641829490662e-02 1.830746531486511230e-01 -7.009477168321609497e-02 -1.692050546407699585e-01 -2.657548785209655762e-01 -1.365443170070648193e-01 -1.231934353709220886e-01 3.314721956849098206e-02 -1.251892596483230591e-01 -8.032078295946121216e-02 1.959362030029296875e-01
3.513786196708679199e-01 -9.734233468770980835e-02 1.264540851116180420e-01 -4.550005197525024414e-01 2.035012990236282349e-01 -2.470687627792358398e-01 2.029791325330734253e-01 1.537999659776687622e-01 5.761077255010604858e-02 -2.031076401472091675e-01 -1.209342759102582932e-02 7.296061143279075623e-03 1.967686265707015991e-01 -1.261547207832336426e-01 -6.176387518644332886e-02 2.161856293678283691e-01 -2.541880495846271515e-02 -1.607671529054641724e-01 1.783513873815536499e-01 -1.588510721921920776e-01 -1.250397861003875732e-01 8.654374396428465843e-04 1.371539086103439331e-01 -3.105407953262329102e-01 -1.968535333871841431e-01 -1.423222571611404419e-01 1.293149143457412720e-01 -6.691812723875045776e-02 -1.016407981514930725e-01 1.414399966597557068e-02 1.794107630848884583e-02 -1.459378302097320557e-01
-7.452544569969177246e-02 5.448617786169052124e-02 1.429152041673660278e-01 -1.955326944589614868e-01 1.073763594031333923e-01 1.179978102445602417e-01 2.073404639959335327e-01 -5.379910469055175781e-01 3.282241225242614746e-01 -1.023209765553474426e-01 6.615599989891052246e-02 2.234161198139190674e-01 -1.920992881059646606e-01 4.078707471489906311e-02 -1.771699190139770508e-01 1.134920120239257812e-01 1.042633801698684692e-01 -1.050350666046142578e-01 -1.220710575580596924e-01 -1.213698014616966248e-01 -4.034017026424407959e-02 1.034362837672233582e-01 -6.050212681293487549e-02 -3.131259679794311523e-01 1.779616624116897583e-01 -1.629143357276916504e-01 9.557222016155719757e-03 -1.767909377813339233e-01 1.436532288789749146e-01 -7.333867996931076050e-02 -1.395138055086135864e-01 -1.378680914640426636e-01
4.230163525789976120e-03 -8.263620734214782715e-02 1.144334748387336731e-01 -4.135327935218811035e-01 3.344310820102691650e-02 1.795218139886856079e-01 2.040637284517288208e-01 -2.989371418952941895e-01 1.774508059024810791e-01 -2.290163934230804443e-01 -8.264486491680145264e-02 1.251192390918731689e-01 -1.686024516820907593e-01 -9.898082911968231201e-02 -2.112068086862564087e-01 3.683830797672271729e-01 -1.635020822286605835e-01 9.525509923696517944e-02 -1.510082650929689407e-02 -1.145629733800888062e-01 -2.391714602708816528e-01 -4.621825367212295532e-02 -2.534606158733367920e-01 -4.128935188055038452e-02 4.155195131897926331e-02 8.925152942538261414e-03 -1.889952458441257477e-02 4.298214986920356750e-02 -8.406895399093627930e-02 -3.275120556354522705e-01 -1.610646992921829224e-01 3.172509372234344482e-02
1.816734075546264648e-01 -4.006660282611846924e-01 -4.728216212242841721e-03 -3.863912522792816162e-01 1.740841269493103027e-01 -1.997226625680923462e-01 1.433402001857757568e-01 1.751415058970451355e-02 2.306128442287445068e-01 -2.133510112762451172e-01 2.259977906942367554e-02 3.305739909410476685e-02 3.291492164134979248e-02 3.148129582405090332e-02 -1.703193038702011108e-01 1.179265901446342468e-01 -1.065560895949602127e-02 8.583781868219375610e-02 3.582796752452850342e-01 -4.764486849308013916e-02 -8.210184425115585327e-02 -1.631526499986648560e-01 1.113120093941688538e-02 -3.293339908123016357e-01 -1.862688958644866943e-01 7.433780003339052200e-03 9.364048391580581665e-02 -1.783467829227447510e-01 -1.114212051033973694e-01 5.799550935626029968e-02 3.881531953811645508e-02 -2.193775177001953125e-01
3.590072393417358398e-01 -1.148200035095214844e-01 3.691679239273071289e-01 -9.865908324718475342e-02 2.314068078994750977e-01 -3.828960284590721130e-02 1.167204976081848145e-01 -9.059266746044158936e-02 3.719677031040191650e-01 8.872617036104202271e-02 -1.628180295228958130e-01 3.443653285503387451e-01 8.421327918767929077e-02 1.180130988359451294e-01 -1.228699535131454468e-01 1.124031692743301392e-01 -1.540550217032432556e-02 6.629668176174163818e-03 -2.520200610160827637e-01 4.075999557971954346e-02 -1.496340632438659668e-01 -1.215555891394615173e-01 8.502096682786941528e-02 -1.503376215696334839e-01 -4.184687137603759766e-02 -5.423860624432563782e-02 -7.391385734081268311e-02 -2.152974009513854980e-01 7.424817234277725220e-02 -6.920592486858367920e-02 -3.040705621242523193e-01 -5.712065473198890686e-02
3.306408822536468506e-01 -1.538491547107696533e-01 1.504376530647277832e-01 -7.710316032171249390e-02 1.299024522304534912e-01 1.469418853521347046e-01 8.415824919939041138e-02 1.419430039823055267e-02 3.086673021316528320e-01 -2.762234807014465332e-01 4.269193112850189209e-02 2.284535318613052368e-01 1.148057286627590656e-03 3.877951204776763916e-02 -2.646780945360660553e-02 3.045014142990112305e-01 -1.999427080154418945e-01 3.517749607563018799e-01 -8.832105994224548340e-02 1.301312893629074097e-01 1.318030804395675659e-01 2.556850910186767578e-01 -1.303423494100570679e-01 -2.299784272909164429e-01 -1.687435619533061981e-02 -1.496787928044795990e-02 -6.549338996410369873e-02 7.384233176708221436e-02 -1.096128579229116440e-02 -9.982542693614959717e-02 -2.998839318752288818e-01 1.442734748125076294e-01
1.292942613363265991e-01 -4.920930135995149612e-03 9.855527430772781372e-02 -1.937159299850463867e-01 1.599344313144683838e-01 1.030148565769195557e-01 2.435594052076339722e-01 -3.978536278009414673e-02 5.919414386153221130e-02 -1.189323961734771729e-01 2.682411111891269684e-02 2.896817624568939209e-01 2.710648626089096069e-02 -4.465895295143127441e-01 1.712107360363006592e-01 2.652219533920288086e-01 -6.518547981977462769e-02 1.237287446856498718e-01 1.175750717520713806e-01 1.101767122745513916e-01 -1.306037753820419312e-01 -1.200281754136085510e-01 -1.139095500111579895e-01 -1.027198955416679382e-01 -1.879034638404846191e-01 -4.800896644592285156e-01 -1.257906705141067505e-01 -2.529478445649147034e-02 -1.996172666549682617e-01 1.089493185281753540e-01 -4.468986764550209045e-02 1.803283393383026123e-02
-8.564797043800354004e-02 5.341439973562955856e-03 -2.726346952840685844e-03 -3.734588623046875000e-01 1.486636400222778320e-01 9.373085945844650269e-02 -5.907194316387176514e-02 2.808667123317718506e-01 9.790448844432830811e-02 -2.154716551303863525e-01 -2.465013414621353149e-02 2.561647593975067139e-01 -3.285656273365020752e-01 -7.824002206325531006e-02 -4.140368700027465820e-01 1.957735419273376465e-01 4.130673408508300781e-02 -8.363895118236541748e-02 -3.649559244513511658e-02 1.360045820474624634e-01 -4.404730722308158875e-02 -6.084391847252845764e-02 -7.756160944700241089e-02 -1.348473131656646729e-01 2.064935266971588135e-01 -2.992272078990936279e-01 1.257956773042678833e-01 -1.810520514845848083e-02 -8.277907222509384155e-02 1.129489019513130188e-01 -2.551135420799255371e-01 4.928390309214591980e-02
-2.650726027786731720e-02 -1.777957230806350708e-01 -1.524693518877029419e-01 -4.252600371837615967e-01 1.036028489470481873e-01 -2.122905105352401733e-01 2.950696051120758057e-01 -1.603011488914489746e-01 5.144459381699562073e-02 -3.871426284313201904e-01 8.960811048746109009e-02 1.856614649295806885e-01 1.168453767895698547e-01 -2.330604791641235352e-01 -2.423956841230392456e-01 2.779289484024047852e-01 5.034514144062995911e-02 4.463126137852668762e-02 3.462985903024673462e-02 1.845149099826812744e-01 2.060195207595825195e-01 -3.845955058932304382e-02 1.229469403624534607e-01 8.157346397638320923e-02 -5.316606536507606506e-02 9.252358227968215942e-02 -1.517572849988937378e-01 1.380364876240491867e-03 -1.593409031629562378e-01 5.373666435480117798e-02 -8.179237693548202515e-02 1.455408930778503418e-01
7.017204165458679199e-02 -6.000122427940368652e-02 1.386456489562988281e-01 -1.048167645931243896e-01 1.332545280456542969e-01 -7.525660097599029541e-02 8.406481146812438965e-02 3.678677976131439209e-02 2.142711877822875977e-01 -2.909213006496429443e-01 1.549987494945526123e-01 -2.977582812309265137e-02 -2.676739394664764404e-01 5.580082163214683533e-02 -1.303159892559051514e-01 2.728112936019897461e-01 1.679463237524032593e-01 1.707755923271179199e-01 -7.285086810588836670e-02 7.979370653629302979e-02 -9.490383416414260864e-02 1.339610517024993896e-01 3.033970892429351807e-01 -2.089452445507049561e-01 6.153984460979700089e-03 -2.518330812454223633e-01 -3.636089563369750977e-01 3.997128084301948547e-02 1.841151565313339233e-01 2.182111144065856934e-01 -3.119078576564788818e-01 4.866494797170162201e-03
-1.001932770013809204e-01 -1.859571337699890137e-01 6.694478541612625122e-02 -5.365893244743347168e-01 -8.575066179037094116e-02 1.298694014549255371e-01 2.935353815555572510e-01 -1.086708158254623413e-01 2.418539971113204956e-01 -7.190211117267608643e-02 6.480579823255538940e-02 -1.136277243494987488e-01 -3.336656838655471802e-02 -6.181687489151954651e-02 -2.501634135842323303e-02 2.313259690999984741e-01 -1.840749531984329224e-01 5.105498060584068298e-02 -2.547960579395294189e-01 2.501590251922607422e-01 1.434538662433624268e-01 -7.731497287750244141e-02 3.274623751640319824e-01 -1.875991672277450562e-01 -5.461987853050231934e-02 1.645653098821640015e-01 -7.064545527100563049e-03 -3.952781483530998230e-02 -4.210403189063072205e-02 2.895385213196277618e-02 -7.274612784385681152e-02 -1.684655100107192993e-01
-2.925313264131546021e-02 -1.691420562565326691e-02 2.886822521686553955e-01 -4.807899296283721924e-01 1.469640582799911499e-01 -1.094873920083045959e-01 1.748322993516921997e-01 -8.136919140815734863e-02 2.558372020721435547e-01 -1.167249903082847595e-01 -6.631227582693099976e-02 -8.434677124023437500e-02 -6.640245765447616577e-02 -2.362755388021469116e-01 -1.460229158401489258e-01 -2.106741629540920258e-02 -3.118889406323432922e-02 3.649140298366546631e-01 9.976017475128173828e-02 7.390487194061279297e-02 5.333672463893890381e-02 1.114002689719200134e-01 -1.826629936695098877e-01 -2.158533781766891479e-01 -2.190649062395095825e-01 -1.421250700950622559e-01 -7.986400276422500610e-02 -1.105508282780647278e-01 -1.649893969297409058e-01 1.720249950885772705e-01 -2.039128988981246948e-01 1.051274314522743225e-01
3.048007190227508545e-01 -1.144715249538421631e-01 2.247940152883529663e-01 -2.064729630947113037e-01 4.422770813107490540e-02 -1.494587864726781845e-02 -1.704387180507183075e-02 -9.907009452581405640e-02 6.995242834091186523e-02 -2.416337653994560242e-02 1.897941380739212036e-01 8.094656281173229218e-03 -2.702871263027191162e-01 4.397447034716606140e-02 3.023462370038032532e-03 -6.548111885786056519e-02 -5.759113002568483353e-03 4.230202734470367432e-01 4.568171128630638123e-02 3.348519653081893921e-02 -1.293680816888809204e-01 2.021018862724304199e-01 4.181922599673271179e-02 -4.379423856735229492e-01 -2.389876544475555420e-02 -3.757351636886596680e-01 9.532506018877029419e-02 -5.034496262669563293e-02 -9.588645398616790771e-02 1.729132086038589478e-01 -1.927303969860076904e-01 -6.910286843776702881e-02
1.379113644361495972e-01 1.528495997190475464e-01 2.561639249324798584e-01 -1.612322777509689331e-01 2.473266124725341797e-01 -6.101031973958015442e-02 -8.419957756996154785e-02 5.110497027635574341e-02 3.610543906688690186e-01 1.046560332179069519e-01 -1.812079697847366333e-01 1.010049134492874146e-01 -2.322355210781097412e-01 2.637393213808536530e-02 -2.130904793739318848e-01 2.555688023567199707e-01 -1.346342116594314575e-01 3.094530999660491943e-01 6.094506534282118082e-05 3.115421347320079803e-02 -1.639380007982254028e-01 8.661296963691711426e-02 -1.484320759773254395e-01 -3.053106367588043213e-01 -1.097663864493370056e-01 -2.671863138675689697e-01 -6.066649034619331360e-02 -8.244075626134872437e-02 4.806223884224891663e-02 8.460117131471633911e-02 -2.630701959133148193e-01 -6.807826459407806396e-02
2.457262426614761353e-01 -1.412390917539596558e-01 4.624353349208831787e-02 -1.821737438440322876e-01 1.578921228647232056e-01 -2.047993242740631104e-01 9.146978706121444702e-02 -2.153654545545578003e-01 -6.698099523782730103e-02 1.320282965898513794e-01 8.235540986061096191e-02 2.771871984004974365e-01 1.013408135622739792e-02 -1.691752076148986816e-01 -1.721913069486618042e-01 4.292481541633605957e-01 1.669893413782119751e-02 4.935349524021148682e-02 -2.763560041785240173e-03 1.541755050420761108e-01 -1.297141164541244507e-01 -1.173356622457504272e-01 2.855339944362640381e-01 -3.500766456127166748e-01 1.436895430088043213e-01 2.206225544214248657e-01 -1.119408085942268372e-01 1.459166128188371658e-02 -1.528655290603637695e-01 -1.682173460721969604e-01 -4.552779719233512878e-02 -1.326328963041305542e-01
-1.379309222102165222e-02 -6.928842049092054367e-03 1.525377333164215088e-01 -3.619867265224456787e-01 -2.346836961805820465e-02 2.039472311735153198e-01 -1.648858040571212769e-01 -1.647819429636001587e-01 4.109627306461334229e-01 -1.714240312576293945e-01 9.666804224252700806e-02 -2.266386151313781738e-02 -1.193824261426925659e-01 -7.137132436037063599e-02 -2.812189161777496338e-01 1.601385176181793213e-01 1.597803533077239990e-01 8.539874106645584106e-03 -9.355347603559494019e-03 2.467129528522491455e-01 -3.906599804759025574e-02 -3.090684413909912109e-01 2.169159613549709320e-02 -4.251242801547050476e-02 3.766399994492530823e-02 -2.438385784626007080e-01 1.258380562067031860e-01 -2.284760922193527222e-01 -2.092419117689132690e-01 -1.576057635247707367e-02 -1.897350698709487915e-01 1.481133699417114258e-01
5.412138625979423523e-02 -2.511245906352996826e-01 1.627846509218215942e-01 1.162288594059646130e-03 2.297238409519195557e-01 2.799263894557952881e-01 8.161155879497528076e-02 1.575778871774673462e-01 2.144972681999206543e-01 4.934859648346900940e-02 1.568569988012313843e-01 4.790039733052253723e-02 -2.332902550697326660e-01 -3.131487667560577393e-01 -1.139929071068763733e-01 3.498707115650177002e-01 7.243765890598297119e-02 -3.670595213770866394e-02 8.214361965656280518e-02 2.076353430747985840e-01 -1.207957342267036438e-01 -7.863881438970565796e-02 7.240110635757446289e-02 -4.668431580066680908e-01 3.075487166643142700e-02 -1.882048696279525757e-01 -1.727137267589569092e-01 -1.168532520532608032e-01 -3.074215538799762726e-02 8.285738527774810791e-03 -8.591224439442157745e-03 1.723459549248218536e-02
2.218684554100036621e-01 -7.409902662038803101e-02 7.265921682119369507e-02 -1.611959040164947510e-01 1.251525431871414185e-01 2.099616266787052155e-02 3.019516468048095703e-01 -9.978969581425189972e-03 1.219536438584327698e-01 1.057109795510768890e-02 1.244443506002426147e-01 -1.145533919334411621e-01 -7.005913555622100830e-02 -1.531161516904830933e-01 -3.176106810569763184e-01 -3.603613749146461487e-02 -2.096828073263168335e-01 1.876281797885894775e-01 1.149157881736755371e-01 5.467238649725914001e-02 -1.691494733095169067e-01 -9.645345062017440796e-02 3.664364814758300781e-01 -4.291725754737854004e-01 -2.156779617071151733e-01 -1.196406781673431396e-01 7.755491882562637329e-02 -8.101753145456314087e-02 2.098144441843032837e-01 -6.135368347167968750e-02 2.111590057611465454e-01 1.224382668733596802e-01
6.462904810905456543e-02 1.201314385980367661e-02 1.652527302503585815e-01 -4.394761025905609131e-01 4.901987686753273010e-02 -4.378020763397216797e-02 -1.463425904512405396e-01 -2.342070937156677246e-01 6.003067363053560257e-03 -2.913655936717987061e-01 -1.065192297101020813e-01 3.707495033740997314e-01 -1.357784718275070190e-01 5.134978517889976501e-02 -2.868105769157409668e-01 3.302998542785644531e-01 -8.196841925382614136e-02 -1.069396361708641052e-01 -3.211070224642753601e-02 -8.267782628536224365e-02 -1.442566514015197754e-02 9.751856327056884766e-02 3.640273585915565491e-02 -1.541456282138824463e-01 -1.811099350452423096e-01 1.382419019937515259e-01 -2.610846422612667084e-02 1.432556007057428360e-02 -6.702610105276107788e-02 -2.438290417194366455e-01 -4.707591608166694641e-02 -2.620966136455535889e-01
6.847094744443893433e-02 -1.357734054327011108e-01 1.944026648998260498e-01 -1.784646213054656982e-01 1.781204193830490112e-01 7.778082508593797684e-03 2.162086078897118568e-03 2.355393022298812866e-02 1.175853535532951355e-01 -1.445633322000503540e-01 1.744582355022430420e-01 1.222079321742057800e-01 -7.154520601034164429e-02 -3.438062369823455811e-01 -3.346102833747863770e-01 -1.998143792152404785e-01 -1.811116188764572144e-01 -1.793980412185192108e-02 2.968475222587585449e-02 5.087411403656005859e-02 -6.299080699682235718e-02 -5.695179849863052368e-02 1.669576913118362427e-01 -2.226131111383438110e-01 1.882606558501720428e-02 -4.179305732250213623e-01 1.241192147135734558e-01 -3.360779285430908203e-01 6.695040501654148102e-03 1.097421944141387939e-01 -2.771002948284149170e-01 -7.809976488351821899e-02
1.991184055805206299e-01 -2.148328572511672974e-01 1.156573742628097534e-01 -3.052528500556945801e-01 1.689475961029529572e-02 -5.979795753955841064e-02 3.342353403568267822e-01 -1.486894339323043823e-01 3.012214228510856628e-02 -1.930921226739883423e-01 -1.484711375087499619e-02 1.363864988088607788e-01 -1.406352967023849487e-01 -2.902380824089050293e-01 -2.198404669761657715e-01 6.829907745122909546e-02 -2.283238805830478668e-02 -1.024126783013343811e-01 -2.832693457603454590e-01 2.271865755319595337e-01 2.829304635524749756e-01 -1.245737597346305847e-01 -1.492379754781723022e-01 1.920328289270401001e-02 -1.995110213756561279e-01 2.127137966454029083e-02 -1.350799500942230225e-01 -1.291002780199050903e-01 -3.353824317455291748e-01 8.299051225185394287e-02 -1.771386014297604561e-03 1.785397715866565704e-02
-2.064175717532634735e-02 -2.337895035743713379e-01 5.346501618623733521e-02 -4.354452192783355713e-01 -1.435371953994035721e-02 1.481877267360687256e-01 1.933966428041458130e-01 4.441878944635391235e-02 2.576486766338348389e-01 1.184302382171154022e-02 5.821350961923599243e-02 -1.244405582547187805e-01 -5.739209800958633423e-02 -2.309691458940505981e-01 -5.460954830050468445e-02 4.124433100223541260e-01 -2.302311658859252930e-01 2.324633747339248657e-01 -1.632273346185684204e-01 1.037985756993293762e-01 -3.916847333312034607e-02 9.718450158834457397e-02 1.177647411823272705e-01 -1.335185617208480835e-01 1.453923434019088745e-01 1.770597398281097412e-01 1.974198818206787109e-01 -1.122636198997497559e-01 5.309121683239936829e-02 1.169142201542854309e-01 -2.003787755966186523e-01 -1.671258658170700073e-01
-2.196638584136962891e-01 -1.352526843547821045e-01 -1.561189349740743637e-02 -1.125352531671524048e-01 -7.627373933792114258e-02 -1.843452304601669312e-01 -7.296077162027359009e-02 -2.825201675295829773e-02 1.880846321582794189e-01 -1.599933952093124390e-01 2.605475671589374542e-02 -8.215776085853576660e-02 -2.804119288921356201e-01 -3.084134757518768311e-01 -6.795951724052429199e-02 1.550624072551727295e-01 -3.080764710903167725e-01 -1.651811152696609497e-01 1.704311966896057129e-01 1.912213414907455444e-01 -1.451250165700912476e-01 1.425054073333740234e-01 -8.589115738868713379e-02 -4.208125174045562744e-01 -2.422716002911329269e-03 -1.554307639598846436e-01 -4.137186706066131592e-02 -2.368716746568679810e-01 -2.673393785953521729e-01 -1.031862348318099976e-01 1.516691297292709351e-01 5.536992475390434265e-02
1.860925257205963135e-01 1.244537085294723511e-01 2.518978118896484375e-01 -3.216856420040130615e-01 -2.381297200918197632e-01 -1.133599355816841125e-01 2.769210338592529297e-01 5.361042544245719910e-02 1.829757988452911377e-01 -3.964997455477714539e-02 5.748923867940902710e-02 1.961168050765991211e-01 -1.549612283706665039e-01 1.467748433351516724e-01 -1.589066684246063232e-01 2.002558261156082153e-01 1.370614673942327499e-02 1.689938642084598541e-02 -4.682271927595138550e-02 1.150709912180900574e-01 -1.383497118949890137e-01 1.742882430553436279e-01 -6.534282863140106201e-02 -1.247121766209602356e-01 -2.286770641803741455e-01 1.838685274124145508e-01 -2.779720351099967957e-02 -3.504731357097625732e-01 -1.320393681526184082e-01 2.968414723873138428e-01 -1.810847073793411255e-01 1.131794452667236328e-01
2.267059683799743652e-01 -2.088858336210250854e-01 -1.217419579625129700e-01 -3.508948385715484619e-01 -6.120503321290016174e-02 -1.144383996725082397e-01 -2.619041502475738525e-02 3.355509135872125626e-03 7.823383063077926636e-02 -2.425378710031509399e-01 2.835840880870819092e-01 -9.570543654263019562e-03 -1.284714192152023315e-01 2.883111126720905304e-02 -2.633345127105712891e-01 2.010226994752883911e-01 -2.422479353845119476e-02 2.673118979146238416e-05 -2.146565020084381104e-01 1.205822005867958069e-01 -3.362151086330413818e-01 3.486843407154083252e-01 6.161766499280929565e-02 -3.390981256961822510e-02 -3.319688767078332603e-05 2.034243941307067871e-02 7.933860644698143005e-03 -3.327549993991851807e-01 -7.949069142341613770e-02 1.656883209943771362e-01 -6.526766344904899597e-03 1.764834523200988770e-01
5.085899308323860168e-02 -1.237270534038543701e-01 1.323443800210952759e-01 -2.772556245326995850e-01 1.995579004287719727e-01 -2.643965780735015869e-01 1.060190871357917786e-01 -3.449870347976684570e-01 -3.415578231215476990e-02 -3.052210509777069092e-01 -2.367674112319946289e-01 -4.298128187656402588e-02 -7.626900076866149902e-02 1.776333153247833252e-01 -1.532509475946426392e-01 3.273687064647674561e-01 -3.221041858196258545e-01 -1.265439204871654510e-02 -1.137307360768318176e-01 -4.852569662034511566e-03 -2.919821739196777344e-01 9.082560241222381592e-02 1.438820362091064453e-01 2.585812099277973175e-02 -2.876341715455055237e-02 -1.885524243116378784e-01 -4.194675758481025696e-02 6.503383815288543701e-02 2.558064647018909454e-02 -1.788610816001892090e-01 -7.499936968088150024e-03 -1.437422037124633789e-01
-2.559719681739807129e-01 -5.861430615186691284e-02 -1.421526670455932617e-01 -3.258339464664459229e-01 -1.026610881090164185e-01 -1.769693940877914429e-01 1.289748251438140869e-01 -1.111802011728286743e-01 3.674624562263488770e-01 -1.820258051156997681e-01 -5.254350975155830383e-02 8.471763879060745239e-02 -3.143596947193145752e-01 -2.446504533290863037e-01 -9.929488599300384521e-02 2.466925233602523804e-02 -2.997253835201263428e-01 1.363393664360046387e-01 1.318951994180679321e-01 1.940106600522994995e-01 -1.049669310450553894e-01 -1.037757471203804016e-01 1.219254806637763977e-01 -1.920159012079238892e-01 -8.071187138557434082e-02 -4.899825528264045715e-02 8.854094892740249634e-03 -1.183854937553405762e-01 1.414532214403152466e-01 -1.942290961742401123e-01 -8.861871808767318726e-02 2.469637840986251831e-01
-1.208132803440093994e-01 -1.163976937532424927e-01 6.762636452913284302e-02 -5.902449786663055420e-02 -7.176563888788223267e-02 -1.737410575151443481e-01 -3.120568022131919861e-02 -2.647908329963684082e-01 4.816172719001770020e-01 -1.349398791790008545e-01 1.034110262989997864e-01 -1.876042932271957397e-01 -1.049146056175231934e-01 -3.386286795139312744e-01 2.871432527899742126e-02 1.317918449640274048e-01 -2.119487822055816650e-01 1.357222944498062134e-01 1.759655177593231201e-01 1.086674332618713379e-01 -2.103787660598754883e-01 -1.209807395935058594e-02 1.507301926612854004e-01 -1.749984622001647949e-01 -1.194993704557418823e-01 -7.099162787199020386e-02 1.896405667066574097e-01 -1.707658618688583374e-01 -2.252427041530609131e-01 -5.709281191229820251e-02 -2.560438811779022217e-01 9.792602062225341797e-02
-4.908388946205377579e-03 -2.462975680828094482e-01 4.821049422025680542e-02 -2.979055345058441162e-01 -3.094957768917083740e-01 -9.425344318151473999e-02 3.946245312690734863e-01 3.541214764118194580e-02 -5.505239218473434448e-02 -4.808326810598373413e-02 1.151290722191333771e-02 7.972889393568038940e-02 -1.178504154086112976e-01 -2.386540323495864868e-01 -1.538293212652206421e-01 9.709318727254867554e-02 -1.153339967131614685e-01 1.994239538908004761e-01 3.359114527702331543e-01 2.371484935283660889e-01 3.749962523579597473e-02 5.552506819367408752e-02 2.005128562450408936e-01 -3.008550405502319336e-01 -1.679180115461349487e-01 -1.113814711570739746e-01 -1.382667720317840576e-01 -1.394902765750885010e-01 8.574538677930831909e-02 9.946173429489135742e-02 6.914989650249481201e-02 -1.107264086604118347e-01
1.242826655507087708e-01 -2.099648267030715942e-01 -3.323563933372497559e-02 -3.093932569026947021e-01 1.605746448040008545e-01 -1.467506289482116699e-01 3.690309226512908936e-01 -3.590740561485290527e-01 1.616000756621360779e-02 2.272708714008331299e-02 -3.547348454594612122e-02 1.280031204223632812e-01 -2.748329341411590576e-01 4.566039890050888062e-02 -1.057631969451904297e-01 2.958094775676727295e-01 -7.140107452869415283e-02 1.589217782020568848e-01 2.699660835787653923e-03 9.409840404987335205e-02 -2.120323479175567627e-01 -1.329181045293807983e-01 7.155144587159156799e-03 1.711875200271606445e-01 -1.113599687814712524e-01 1.503305435180664062e-01 1.901815831661224365e-01 -4.159486666321754456e-02 6.223853304982185364e-02 -2.527043223381042480e-01 -2.364107668399810791e-01 -9.356133639812469482e-02
-1.065003424882888794e-01 3.942358866333961487e-02 -9.006627649068832397e-02 -9.402024745941162109e-02 1.879850402474403381e-02 -1.901881098747253418e-01 -5.922911688685417175e-03 -1.649083197116851807e-01 2.985322773456573486e-01 -5.161421746015548706e-02 -3.310516243800520897e-03 5.387297831475734711e-03 -5.408579111099243164e-01 -4.783878028392791748e-01 -1.592110246419906616e-01 1.091524772346019745e-02 -1.868079304695129395e-01 2.018171399831771851e-01 1.189619526267051697e-01 2.708665430545806885e-01 -1.902946680784225464e-01 -2.107946015894412994e-02 -4.861282929778099060e-02 -6.563472747802734375e-02 -1.116328760981559753e-01 -1.239932999014854431e-01 -4.719880223274230957e-02 -2.457868121564388275e-02 -1.480969339609146118e-01 4.622648004442453384e-03 -8.576219528913497925e-02 3.562464192509651184e-02
2.004717104136943817e-02 -2.584503218531608582e-02 2.957968711853027344e-01 3.659793641418218613e-03 1.560596227645874023e-01 1.072138473391532898e-01 2.124938368797302246e-01 4.181388765573501587e-02 2.541976869106292725e-01 -6.237781047821044922e-02 2.491888105869293213e-01 3.955905791372060776e-03 -2.048755437135696411e-02 1.624773256480693817e-02 -2.073789834976196289e-01 1.124795377254486084e-01 -1.334530711174011230e-01 4.905078411102294922e-01 1.225171163678169250e-01 -8.296990767121315002e-03 -2.114794962108135223e-02 1.131518110632896423e-01 8.831375837326049805e-02 -4.142451584339141846e-01 1.736538857221603394e-01 -2.885671555995941162e-01 -5.818291753530502319e-02 -1.064165681600570679e-01 -2.170521765947341919e-01 -1.286298129707574844e-02 1.230046711862087250e-02 -3.048612968996167183e-03
2.776066958904266357e-01 5.532320355996489525e-04 -1.198256313800811768e-01 -4.143041968345642090e-01 2.835822105407714844e-02 -2.375140339136123657e-01 3.869684338569641113e-01 1.566664725542068481e-01 1.711471080780029297e-01 -1.818928718566894531e-01 -2.324667125940322876e-01 1.072721108794212341e-01 -6.580010056495666504e-02 -2.047038823366165161e-01 -7.982601225376129150e-02 1.690533161163330078e-01 -3.689395636320114136e-02 1.717324107885360718e-01 1.816984862089157104e-01 6.792478263378143311e-02 -5.052063241600990295e-02 -4.687850549817085266e-02 5.434617400169372559e-02 -2.445511072874069214e-01 -1.290365457534790039e-01 -1.756737753748893738e-02 -6.418373435735702515e-02 -1.449095457792282104e-01 -1.468952447175979614e-01 1.446982771158218384e-01 -9.425631724298000336e-03 -2.750292420387268066e-01
-2.140366286039352417e-01 -3.349644541740417480e-01 2.259172797203063965e-01 -3.629298508167266846e-01 -4.515191912651062012e-02 -3.074404299259185791e-01 -3.797198587562888861e-04 3.382981196045875549e-02 1.916895210742950439e-01 -2.206418216228485107e-01 1.468451134860515594e-02 4.921934381127357483e-02 -6.039757281541824341e-02 -6.449873745441436768e-02 -5.419670417904853821e-02 3.483215868473052979e-01 -2.856938242912292480e-01 -3.210512176156044006e-02 -2.560380995273590088e-01 2.390317171812057495e-01 7.508015632629394531e-02 1.039175409823656082e-02 1.790465563535690308e-01 -3.831804916262626648e-02 -2.690256014466285706e-02 5.902474746108055115e-02 -1.511556655168533325e-01 -1.425479799509048462e-01 -8.645289391279220581e-02 -1.003776043653488159e-01 1.201780065894126892e-01 -1.319314241409301758e-01
1.371551118791103363e-02 -1.155595555901527405e-01 2.383199483156204224e-01 -2.983853816986083984e-01 2.164276540279388428e-01 -5.964788794517517090e-02 2.661799080669879913e-02 -1.936246603727340698e-01 5.464579463005065918e-01 -1.688355803489685059e-01 -5.469756573438644409e-02 1.028737053275108337e-01 -1.919804066419601440e-01 1.325496844947338104e-02 -1.899826079607009888e-01 -5.162149202078580856e-03 -4.449467733502388000e-02 2.084212154150009155e-01 8.825082331895828247e-03 -2.196062952280044556e-01 6.936348043382167816e-03 1.197991967201232910e-01 -1.246461272239685059e-01 -3.999532759189605713e-01 -8.318398892879486084e-02 1.160477474331855774e-02 -8.041062206029891968e-02 7.205359637737274170e-02 -6.186912953853607178e-02 3.799639642238616943e-03 -1.366295814514160156e-01 1.154828071594238281e-01
9.585598856210708618e-02 -1.138410046696662903e-01 1.979676187038421631e-01 -3.014247715473175049e-01 2.937649935483932495e-02 1.185801252722740173e-01 -1.201401650905609131e-01 1.306286752223968506e-01 -7.418332248926162720e-02 -9.431961923837661743e-03 2.278246879577636719e-01 -5.377308931201696396e-03 -5.557290315628051758e-01 -1.459572911262512207e-01 -4.727295786142349243e-02 1.137942671775817871e-01 1.010670140385627747e-01 8.832707256078720093e-02 2.118208110332489014e-01 2.769888937473297119e-01 -7.709414511919021606e-02 -9.945283085107803345e-02 2.090465128421783447e-01 -1.381180584430694580e-01 -1.351637989282608032e-01 -3.210204839706420898e-01 1.448533087968826294e-01 -4.634032770991325378e-02 -7.121602445840835571e-02 1.226367149502038956e-02 -5.110901594161987305e-02 -1.674175560474395752e-01
2.967438101768493652e-01 1.390705555677413940e-01 3.323204815387725830e-02 -1.986004859209060669e-01 2.170199602842330933e-01 -3.777521476149559021e-02 2.705211937427520752e-01 -9.179265052080154419e-02 5.821144953370094299e-02 -1.463516056537628174e-01 1.721844077110290527e-01 -6.508211954496800900e-04 -2.272216230630874634e-02 -2.290737479925155640e-01 -1.538516134023666382e-01 2.580351233482360840e-01 1.459750235080718994e-01 1.306677758693695068e-01 3.968580067157745361e-01 -3.757088258862495422e-02 2.824899740517139435e-02 1.683916747570037842e-01 -6.432250142097473145e-02 -5.519710853695869446e-02 -1.986521631479263306e-01 -9.914162755012512207e-02 -2.353128343820571899e-01 -1.216108575463294983e-01 -2.048358023166656494e-01 3.134497106075286865e-01 -5.049539357423782349e-02 -1.684794574975967407e-01
2.150991410017013550e-01 -1.620341688394546509e-01 2.428083866834640503e-01 -3.615792691707611084e-01 5.071676895022392273e-02 -6.163480132818222046e-02 4.041265249252319336e-01 -6.295705586671829224e-02 3.906385898590087891e-01 -1.023243591189384460e-01 2.726014256477355957e-01 -1.771404780447483063e-02 1.851290464401245117e-01 -1.628505438566207886e-02 -6.712302565574645996e-02 1.329488754272460938e-01 3.407240286469459534e-02 -6.941948086023330688e-02 1.411187201738357544e-01 -1.099894475191831589e-02 2.228917181491851807e-01 -6.784472614526748657e-02 6.752248853445053101e-02 -1.604543477296829224e-01 5.148625373840332031e-02 -5.561509355902671814e-02 -7.376372069120407104e-02 -1.336383521556854248e-01 -2.418542802333831787e-01 -1.190988942980766296e-01 -2.106418013572692871e-01 1.141048520803451538e-01
6.523811072111129761e-02 3.904744610190391541e-02 -9.403821825981140137e-02 -3.730481863021850586e-01 2.589231133460998535e-01 1.045757830142974854e-01 1.536732017993927002e-01 -2.367287129163742065e-01 1.447080075740814209e-01 -9.232614189386367798e-02 -9.988634288311004639e-02 1.580959409475326538e-01 -1.876713037490844727e-01 -1.711535900831222534e-01 -1.271114796400070190e-01 4.181633293628692627e-01 -2.054365426301956177e-01 2.043141275644302368e-01 -7.985059916973114014e-02 2.129317969083786011e-01 -2.028596699237823486e-01 -1.061884127557277679e-02 -1.994421035051345825e-01 -2.917373366653919220e-02 4.818463698029518127e-02 -1.118839532136917114e-02 4.551798105239868164e-02 1.351387705653905869e-02 -9.074856340885162354e-02 -3.593051135540008545e-01 9.186836332082748413e-02 -2.398645877838134766e-02
2.807483375072479248e-01 -3.533420711755752563e-02 2.896674573421478271e-01 -1.156190037727355957e-01 4.322280585765838623e-01 1.194085627794265747e-01 7.814141362905502319e-02 -5.798633024096488953e-02 3.800539970397949219e-01 1.990546882152557373e-01 -1.316681206226348877e-01 2.222603559494018555e-01 -2.440152317285537720e-01 -5.518198478966951370e-03 6.722618639469146729e-02 1.725794374942779541e-01 -4.762273654341697693e-02 1.859058439731597900e-02 -1.080941408872604370e-01 1.794876530766487122e-03 -1.464909613132476807e-01 -2.016499266028404236e-02 4.805765673518180847e-02 -2.409536540508270264e-01 5.598467215895652771e-02 -1.768586486577987671e-01 -5.718516930937767029e-02 -7.540259510278701782e-02 -1.312508285045623779e-01 -1.733664236962795258e-02 -2.986624240875244141e-01 1.442256122827529907e-01
8.358193188905715942e-02 1.577319353818893433e-01 -1.012025400996208191e-01 -3.584323525428771973e-01 1.331290006637573242e-01 3.718183189630508423e-02 4.484967589378356934e-01 4.872333630919456482e-02 1.034951210021972656e-01 -2.030439972877502441e-01 -9.119534492492675781e-02 -2.803917042911052704e-02 7.446813979186117649e-04 -1.744808554649353027e-01 3.458990901708602905e-02 3.383725881576538086e-01 6.921576708555221558e-02 8.254610002040863037e-02 2.558812499046325684e-01 -7.359445095062255859e-02 -1.785284429788589478e-01 3.678921610116958618e-02 6.029248982667922974e-02 -2.561639845371246338e-01 -7.402823120355606079e-02 -1.868493407964706421e-01 -2.043755799531936646e-01 -1.835335940122604370e-01 -1.151923835277557373e-01 2.275817394256591797e-01 -3.341010957956314087e-02 -1.805816292762756348e-01
2.808450460433959961e-01 -2.831325829029083252e-01 1.057289093732833862e-01 -3.440138697624206543e-01 2.729514539241790771e-01 -8.758477866649627686e-02 4.268726408481597900e-01 -6.302823126316070557e-02 1.598626375198364258e-01 1.278777271509170532e-01 2.271701022982597351e-02 2.194245755672454834e-01 3.067642450332641602e-02 -2.336501777172088623e-01 -1.222144961357116699e-01 1.587678864598274231e-02 -6.315212696790695190e-02 -7.274287287145853043e-03 1.393789201974868774e-01 -2.485399097204208374e-01 -5.218356382101774216e-03 1.112200133502483368e-02 1.547704786062240601e-01 -3.591531217098236084e-01 -9.465296566486358643e-02 -6.828806549310684204e-02 4.284483566880226135e-02 -2.297905739396810532e-03 -2.923788502812385559e-02 1.443482935428619385e-01 5.029164627194404602e-02 -6.130471080541610718e-02
-1.320905089378356934e-01 5.529375374317169189e-02 -1.171042323112487793e-01 -1.763019412755966187e-01 1.794390827417373657e-01 -1.107714772224426270e-01 8.242544531822204590e-02 -4.353883117437362671e-02 2.121098935604095459e-01 -2.330407947301864624e-01 4.205205142498016357e-01 -6.396396458148956299e-02 -1.028109937906265259e-01 -2.509909272193908691e-01 -2.778689563274383545e-01 3.004935383796691895e-01 2.015316784381866455e-01 -2.507241256535053253e-02 -3.315789103507995605e-01 1.792198568582534790e-01 -2.692599892616271973e-01 1.760063767433166504e-01 -6.445155479013919830e-03 -1.857123076915740967e-01 6.079885363578796387e-02 -1.095090657472610474e-01 1.350778937339782715e-01 1.661040075123310089e-02 2.014442905783653259e-02 6.027663499116897583e-02 2.527621388435363770e-02 5.710470955818891525e-03
2.346204072237014771e-01 -2.520518600940704346e-01 -7.256403565406799316e-03 -1.814461201429367065e-01 -9.472339600324630737e-02 -1.178687959909439087e-01 -2.048577181994915009e-02 -2.258917242288589478e-01 -1.274127662181854248e-01 2.128384634852409363e-02 5.751477926969528198e-02 2.918327450752258301e-01 -2.662285864353179932e-01 -1.109504848718643188e-01 -2.494762986898422241e-01 2.307741641998291016e-01 -2.264587134122848511e-01 7.263037562370300293e-02 -8.732942491769790649e-02 2.083813250064849854e-01 -4.875906556844711304e-02 3.699272871017456055e-02 2.054736465215682983e-01 -2.679297626018524170e-01 1.686554104089736938e-01 6.717726588249206543e-02 -7.845586538314819336e-02 -5.470471084117889404e-02 -1.337904781103134155e-01 -2.489672899246215820e-01 -2.420891821384429932e-01 -2.536426782608032227e-01
-1.435873210430145264e-01 -8.100951090455055237e-03 -6.329947710037231445e-02 -3.795359134674072266e-01 6.265980005264282227e-02 1.867831945419311523e-01 -1.181059889495372772e-02 -1.043001860380172729e-01 8.340210467576980591e-02 -1.335627436637878418e-01 2.854649722576141357e-01 2.495790719985961914e-01 -2.863467037677764893e-01 -2.578938603401184082e-01 -8.219603449106216431e-02 -1.063043773174285889e-01 6.751748919486999512e-02 1.694117188453674316e-01 7.249217480421066284e-02 4.074418172240257263e-02 -3.895125389099121094e-01 -6.182044278830289841e-03 2.406036667525768280e-02 -3.587787747383117676e-01 1.386303156614303589e-01 -7.322698831558227539e-02 1.316132694482803345e-01 -1.881959103047847748e-02 -1.517388075590133667e-01 1.540832668542861938e-01 -1.561084389686584473e-02 1.891950219869613647e-01
6.073216348886489868e-02 -1.910215020179748535e-01 -5.958116799592971802e-02 -3.899653851985931396e-01 1.162307411432266235e-01 -1.544240415096282959e-01 4.502139389514923096e-01 -1.000032722949981689e-01 4.092337936162948608e-02 -3.341870307922363281e-01 1.494414657354354858e-01 2.410042332485318184e-03 -8.203688263893127441e-02 -2.443052232265472412e-01 -2.707929611206054688e-01 1.956504881381988525e-01 4.929840192198753357e-02 1.632180996239185333e-02 -9.431508183479309082e-02 5.200998485088348389e-02 1.386488676071166992e-01 -6.843890994787216187e-02 7.891406305134296417e-03 3.161780536174774170e-02 -1.148443892598152161e-01 1.977521926164627075e-02 -3.552732244133949280e-02 9.471213817596435547e-02 -3.606205284595489502e-01 1.324520260095596313e-01 -1.103090643882751465e-01 1.326444298028945923e-01
-4.655049648135900497e-03 -1.151165366172790527e-01 2.638275548815727234e-02 -3.387994766235351562e-01 2.072053402662277222e-01 -2.693589925765991211e-01 2.071545422077178955e-01 -8.769632130861282349e-02 -7.683281600475311279e-02 -3.707317709922790527e-01 -5.670373141765594482e-02 1.357008665800094604e-01 -1.255910098552703857e-01 -9.478232264518737793e-02 -1.972527652978897095e-01 3.459920287132263184e-01 1.087080985307693481e-01 8.280986547470092773e-02 -5.661946162581443787e-02 2.151041664183139801e-02 1.056826859712600708e-01 -1.495008170604705811e-01 3.364566341042518616e-02 -1.005122624337673187e-02 -1.557932794094085693e-01 -1.593027077615261078e-02 -4.819279909133911133e-02 6.301656365394592285e-02 -3.438297808170318604e-01 -9.945585578680038452e-02 -1.442733108997344971e-01 3.463556766510009766e-01
1.829887926578521729e-01 8.087535947561264038e-02 -1.630296409130096436e-01 -1.459445655345916748e-01 1.405035406351089478e-01 2.126633375883102417e-01 2.160114347934722900e-01 -8.484061062335968018e-02 2.756322026252746582e-01 -6.468182802200317383e-02 1.628506928682327271e-01 1.948934048414230347e-02 -2.396130412817001343e-01 -1.482171863317489624e-01 -1.156028807163238525e-01 -7.997163385152816772e-02 -2.154902070760726929e-01 -8.599702268838882446e-02 2.365841865539550781e-01 2.370760142803192139e-01 -4.430738389492034912e-01 -2.129937559366226196e-01 2.533017396926879883e-01 -2.308412790298461914e-01 -5.305274203419685364e-02 -1.872137635946273804e-01 6.237245723605155945e-02 -1.026571989059448242e-01 -5.492411926388740540e-02 6.327201426029205322e-02 -5.049470067024230957e-02 8.345440030097961426e-03
7.525116205215454102e-03 -4.335283339023590088e-01 1.033620759844779968e-01 -2.095180600881576538e-01 1.465633660554885864e-01 5.623526871204376221e-02 1.822652965784072876e-01 -8.597666025161743164e-02 3.842658996582031250e-01 1.248605363070964813e-02 4.518299996852874756e-01 2.668215632438659668e-01 1.480374112725257874e-02 -4.293876141309738159e-02 -2.228406444191932678e-02 3.955714404582977295e-02 2.672901749610900879e-02 -5.537854135036468506e-02 2.340131625533103943e-02 7.009655237197875977e-02 -1.197823509573936462e-01 -2.234574034810066223e-02 -5.887508019804954529e-02 -2.937272489070892334e-01 9.400200098752975464e-02 -2.484807744622230530e-02 1.134150996804237366e-01 -2.198759615421295166e-01 -1.228039115667343140e-01 -1.891305595636367798e-01 -1.629762798547744751e-01 -5.448368564248085022e-02
4.296544939279556274e-02 7.725089788436889648e-02 7.519628852605819702e-02 -4.109412729740142822e-01 -1.989946328103542328e-02 3.265472874045372009e-02 8.584918081760406494e-02 -2.653386890888214111e-01 -9.082093834877014160e-02 -1.960378736257553101e-01 8.221128582954406738e-02 1.303943544626235962e-01 -1.180402263998985291e-01 -1.128078177571296692e-01 -1.013311520218849182e-01 4.285563826560974121e-01 -4.225733131170272827e-02 4.349324107170104980e-02 -3.786445260047912598e-01 -8.122228085994720459e-02 2.035853415727615356e-01 1.833365708589553833e-01 -7.404927164316177368e-02 -2.757352292537689209e-01 -1.760449111461639404e-01 2.223338037729263306e-01 8.847278542816638947e-03 -9.950447827577590942e-02 -1.027100309729576111e-01 -1.061570458114147186e-02 -1.258846670389175415e-01 -1.423461139202117920e-01
-1.296105980873107910e-01 1.870247721672058105e-01 4.801340773701667786e-02 -2.596829235553741455e-01 1.279307156801223755e-01 -1.625182926654815674e-01 2.019022777676582336e-02 -2.101126015186309814e-01 4.855636507272720337e-02 -2.387003600597381592e-01 1.571383625268936157e-01 2.922971546649932861e-01 -3.667475879192352295e-01 -5.766290426254272461e-02 -1.061487197875976562e-01 2.687432467937469482e-01 6.288499385118484497e-02 8.555744588375091553e-02 -1.459932476282119751e-01 2.728009521961212158e-01 -7.658157497644424438e-02 2.321401536464691162e-01 -5.163330212235450745e-02 -1.388293206691741943e-01 2.583915591239929199e-01 1.406943500041961670e-01 1.210372298955917358e-01 -2.344229370355606079e-01 1.645887494087219238e-01 -1.481856256723403931e-01 -4.635269194841384888e-02 6.557037681341171265e-02
6.047910451889038086e-02 -2.229507416486740112e-01 1.814119070768356323e-01 -2.597771584987640381e-01 -1.243982091546058655e-01 -7.883673906326293945e-02 3.663577139377593994e-01 3.125762045383453369e-01 3.405711352825164795e-01 -1.616497486829757690e-01 1.641470566391944885e-02 2.257198691368103027e-01 4.629190952982753515e-04 -2.046908289194107056e-01 -1.606479883193969727e-01 9.057194925844669342e-03 -7.090296596288681030e-02 1.331707090139389038e-01 1.603828966617584229e-01 1.640257686376571655e-01 -6.347821652889251709e-02 1.785358786582946777e-01 -6.184919923543930054e-02 -2.834126055240631104e-01 2.492703497409820557e-02 1.119029149413108826e-01 -1.731969974935054779e-02 -2.210763096809387207e-01 -1.151613295078277588e-01 -2.668527700006961823e-02 -1.596430130302906036e-02 -2.439535558223724365e-01
3.546451628208160400e-01 -5.653223767876625061e-02 9.132074564695358276e-02 -3.108278214931488037e-01 -2.997640520334243774e-02 3.803971037268638611e-02 1.800073236227035522e-01 -1.790451407432556152e-01 6.151661649346351624e-02 -2.373881936073303223e-01 9.226697497069835663e-03 1.224393323063850403e-01 1.267204135656356812e-01 -4.183836281299591064e-01 1.265751123428344727e-01 2.412436604499816895e-01 -1.161427646875381470e-01 -2.436853479593992233e-03 1.057047396898269653e-01 -1.938400417566299438e-02 -1.500388383865356445e-01 9.052746742963790894e-02 -8.650664240121841431e-02 -6.529334932565689087e-02 -1.088093742728233337e-01 -4.471405744552612305e-01 -8.625860512256622314e-02 1.020955145359039307e-01 -8.546648174524307251e-02 1.498222351074218750e-01 -1.637263298034667969e-01 -7.100664079189300537e-02
-1.084740832448005676e-01 -2.536248266696929932e-01 2.755068838596343994e-01 -1.325555294752120972e-01 3.087560832500457764e-01 4.861523211002349854e-02 4.056041240692138672e-01 -1.377702653408050537e-01 5.761023983359336853e-02 -7.886071503162384033e-02 1.495138108730316162e-01 1.658695749938488007e-02 -6.237616389989852905e-02 -1.039066165685653687e-01 8.225437253713607788e-02 2.999036610126495361e-01 -3.287877142429351807e-01 -7.028038054704666138e-02 2.021030783653259277e-01 2.046944350004196167e-01 -5.440093204379081726e-02 -3.439866751432418823e-02 7.308065891265869141e-02 -1.546281427145004272e-01 2.228345274925231934e-01 1.128849200904369354e-02 1.514934599399566650e-01 -1.641676723957061768e-01 1.092426329851150513e-01 2.183788567781448364e-01 7.573570311069488525e-02 -1.070432886481285095e-01
9.059204719960689545e-03 -2.524798735976219177e-02 1.229840144515037537e-01 -4.656742513179779053e-01 2.800155580043792725e-01 3.764333948493003845e-02 5.005269497632980347e-02 -2.445515394210815430e-01 9.439422935247421265e-02 1.695646196603775024e-01 -1.309627145528793335e-01 5.286119878292083740e-03 -1.067808419466018677e-01 -1.488757580518722534e-01 -7.752151042222976685e-02 1.590126156806945801e-01 1.602778136730194092e-01 -4.696923866868019104e-02 7.699017971754074097e-02 3.206160962581634521e-01 4.978001862764358521e-02 7.830604910850524902e-02 1.116453632712364197e-01 -3.729431629180908203e-01 -2.797769196331501007e-02 -1.845216304063796997e-01 -2.319459915161132812e-01 1.570583879947662354e-01 -4.386894032359123230e-02 8.968658745288848877e-02 -2.706390917301177979e-01 1.103398352861404419e-01
2.841841876506805420e-01 -2.074093371629714966e-01 -1.163978781551122665e-02 -1.083871256560087204e-02 1.561160683631896973e-01 -1.659403294324874878e-01 -2.782794646918773651e-02 -1.889589577913284302e-01 -3.995144739747047424e-02 -2.757036983966827393e-01 -2.972806431353092194e-02 3.020748198032379150e-01 -1.986469328403472900e-02 -1.378818750381469727e-01 -3.654256463050842285e-01 3.331842124462127686e-01 -8.665616810321807861e-02 2.677450478076934814e-01 1.656480431556701660e-01 -2.215540036559104919e-02 -3.423394262790679932e-02 -2.069626376032829285e-02 2.352992445230484009e-01 -1.629276424646377563e-01 1.262032836675643921e-01 -2.682950347661972046e-02 1.632981747388839722e-02 -7.708987593650817871e-02 -6.861932575702667236e-02 -3.154790699481964111e-01 -1.894267499446868896e-01 -1.646532863378524780e-02
-1.891251206398010254e-01 -1.416592150926589966e-01 1.868646405637264252e-02 -3.635217845439910889e-01 1.074471399188041687e-01 -1.062676459550857544e-01 3.445655405521392822e-01 -2.317689657211303711e-01 2.935844659805297852e-01 -8.178146928548812866e-02 4.900674521923065186e-02 9.368981420993804932e-02 -4.541668593883514404e-01 6.088859960436820984e-02 1.948698051273822784e-02 1.349800825119018555e-01 -1.253291368484497070e-01 8.271612226963043213e-03 -6.076443940401077271e-02 1.016332767903804779e-02 -1.966758966445922852e-01 6.450010091066360474e-02 4.662621021270751953e-02 1.893612556159496307e-02 -3.198153525590896606e-02 -1.866040527820587158e-01 -1.928936839103698730e-01 -1.838319376111030579e-02 -2.190481424331665039e-01 -1.318432837724685669e-01 -1.935397386550903320e-01 2.063866853713989258e-01
-2.254587784409523010e-02 1.043527424335479736e-01 1.583883911371231079e-01 -5.091124773025512695e-01 3.040976524353027344e-01 -6.407025456428527832e-02 1.500737816095352173e-01 -2.010246366262435913e-01 2.516882419586181641e-01 1.518936157226562500e-01 1.242395606823265553e-03 9.713150560855865479e-02 -1.095232460647821426e-02 -1.586277484893798828e-01 -2.011016309261322021e-01 8.466059342026710510e-03 8.896697312593460083e-03 1.545010805130004883e-01 2.264829725027084351e-01 3.274019658565521240e-01 7.466705143451690674e-02 1.477546989917755127e-01 -1.030614674091339111e-01 -3.394045531749725342e-01 -1.182035356760025024e-01 -1.189187169075012207e-01 -1.099297180771827698e-01 2.991760335862636566e-02 4.380944743752479553e-02 4.809319600462913513e-02 2.990410104393959045e-02 -3.571358323097229004e-02
-5.829845368862152100e-02 -1.495687067508697510e-01 1.415607035160064697e-01 -6.195445358753204346e-02 3.146581053733825684e-01 4.400655161589384079e-03 8.109184913337230682e-03 -3.150441944599151611e-01 3.369851708412170410e-01 -4.194393008947372437e-02 -2.835640013217926025e-01 -3.194781765341758728e-02 -6.927534006536006927e-03 -1.618426479399204254e-02 6.730838865041732788e-02 4.646149873733520508e-01 5.052693933248519897e-02 8.413562923669815063e-02 6.626600772142410278e-02 2.717816233634948730e-01 7.184223830699920654e-02 4.166191816329956055e-02 9.299695491790771484e-02 -3.793256878852844238e-01 -9.290695190429687500e-02 1.301910821348428726e-02 -8.661080151796340942e-02 -9.619388729333877563e-02 1.311135943979024887e-02 -1.700564622879028320e-01 -1.164371296763420105e-01 1.379273086786270142e-01
6.708563864231109619e-02 -8.371090888977050781e-02 8.793783187866210938e-02 -2.674386799335479736e-01 -2.394606471061706543e-01 -2.484158612787723541e-02 2.877031825482845306e-02 3.370959311723709106e-02 4.965566992759704590e-01 -2.976931929588317871e-01 1.288247257471084595e-01 1.154033094644546509e-01 -2.304361462593078613e-01 1.309144863625988364e-05 -1.304140537977218628e-01 -1.515338383615016937e-02 -2.253422737121582031e-01 1.865276694297790527e-01 -1.010735780000686646e-01 1.087673902511596680e-01 -2.131993472576141357e-01 -1.564410328865051270e-02 -8.821447938680648804e-02 -3.102890849113464355e-01 8.522628992795944214e-02 -1.382201164960861206e-01 1.224875673651695251e-01 -6.665784120559692383e-02 2.999584376811981201e-01 -1.782830804586410522e-02 1.317101567983627319e-01 5.511869862675666809e-02
6.103652343153953552e-02 -2.849779129028320312e-01 2.353186532855033875e-02 -2.859898209571838379e-01 8.309193886816501617e-03 1.171314120292663574e-01 1.724986582994461060e-01 -4.162540435791015625e-01 1.385425031185150146e-01 -1.993482112884521484e-01 -1.324163079261779785e-01 3.498370349407196045e-01 1.258470714092254639e-01 -3.142313659191131592e-01 -3.076629340648651123e-01 7.661607861518859863e-02 -1.259025782346725464e-01 3.910175338387489319e-02 -6.015764176845550537e-02 -3.503919392824172974e-02 -3.017210587859153748e-02 -9.129041805863380432e-03 -1.402625292539596558e-01 -5.063800513744354248e-02 9.532848000526428223e-02 -1.624829620122909546e-01 6.740976125001907349e-02 -1.431420594453811646e-01 2.479320466518402100e-01 -1.149473935365676880e-01 -3.266111388802528381e-02 -1.421861350536346436e-01
2.745824456214904785e-01 -3.231296241283416748e-01 1.524050682783126831e-01 -1.474639475345611572e-01 6.950743496417999268e-02 2.386268042027950287e-02 3.531447052955627441e-01 -6.309863179922103882e-02 1.351560354232788086e-01 -1.429744064807891846e-01 6.740591675043106079e-02 9.377200156450271606e-02 -2.229348123073577881e-01 -2.822493016719818115e-01 5.858154967427253723e-03 1.630874425172805786e-01 -1.268097460269927979e-01 2.087515443563461304e-01 1.310283541679382324e-01 1.919928789138793945e-01 8.383273333311080933e-02 1.486645340919494629e-01 2.282366156578063965e-02 -2.144099026918411255e-01 -1.837352067232131958e-01 -1.039455831050872803e-01 1.612702198326587677e-02 -1.079774349927902222e-01 2.229354232549667358e-01 -1.024731099605560303e-01 4.741756245493888855e-02 -3.533304631710052490e-01
-6.704725325107574463e-02 1.519843637943267822e-01 -1.135834082961082458e-01 -1.664717644453048706e-01 4.242859035730361938e-02 -1.066748276352882385e-01 1.104806661605834961e-01 -1.100463420152664185e-02 1.315132826566696167e-01 -3.321858346462249756e-01 3.534238338470458984e-01 1.847725957632064819e-01 -2.069888263940811157e-01 8.372041583061218262e-02 -3.729547858238220215e-01 1.394547075033187866e-01 1.166939064860343933e-01 1.666768044233322144e-01 1.092419493943452835e-02 -3.237903863191604614e-02 -5.655010044574737549e-02 2.936533093452453613e-01 -1.485444903373718262e-01 -3.646628260612487793e-01 -9.144370257854461670e-02 -1.557437032461166382e-01 -3.359984979033470154e-02 9.566165506839752197e-02 -9.686878882348537445e-03 2.689453363418579102e-01 1.430435013025999069e-02 -9.287898242473602295e-02
-4.768199473619461060e-02 2.650316655635833740e-01 2.096412777900695801e-01 -1.713296771049499512e-01 -1.013506427407264709e-01 -2.796292901039123535e-01 2.336764037609100342e-01 -2.002736032009124756e-01 1.975590288639068604e-01 -4.341537952423095703e-01 -1.967431157827377319e-01 2.740264534950256348e-01 -2.985918819904327393e-01 -7.754719257354736328e-02 -7.012426108121871948e-02 1.765136569738388062e-01 -1.439509689807891846e-01 -1.060083806514739990e-01 -2.459620870649814606e-02 -1.925322413444519043e-01 -5.941180512309074402e-02 8.666177093982696533e-02 -1.074570417404174805e-01 -1.938594281673431396e-01 1.584180891513824463e-01 3.276952356100082397e-02 -7.325303554534912109e-02 -3.193100541830062866e-02 -1.171803623437881470e-01 1.105867177248001099e-01 -5.150671303272247314e-02 8.642330765724182129e-02
6.832373887300491333e-02 -1.709338277578353882e-01 2.274167090654373169e-01 -6.507240980863571167e-02 1.032394543290138245e-01 -1.489225924015045166e-01 3.524014651775360107e-01 5.458125099539756775e-02 2.876092791557312012e-01 -5.247143283486366272e-02 1.546917259693145752e-01 -3.262830898165702820e-02 -3.538705408573150635e-02 5.356435850262641907e-02 -1.597809791564941406e-01 3.362911194562911987e-02 -3.072113171219825745e-02 1.885459721088409424e-01 9.424644708633422852e-02 1.539397984743118286e-01 -2.652330100536346436e-01 8.641265332698822021e-02 7.258292287588119507e-02 -4.388295114040374756e-01 1.252611130475997925e-01 -2.502414882183074951e-01 4.334821179509162903e-02 8.509591966867446899e-02 -3.446852564811706543e-01 5.202758684754371643e-02 1.110360547900199890e-01 -2.071369737386703491e-01
5.972469225525856018e-02 -1.482747793197631836e-01 -1.024561375379562378e-01 -3.436444401741027832e-01 1.900496631860733032e-01 -1.992226988077163696e-01 2.741726636886596680e-01 -3.820051252841949463e-01 2.053391337394714355e-01 -6.869276612997055054e-02 -1.386446785181760788e-02 9.283662587404251099e-02 -5.390423908829689026e-02 3.438446298241615295e-02 1.413728147745132446e-01 3.392300605773925781e-01 -7.170282304286956787e-02 3.966376557946205139e-02 1.032047569751739502e-01 1.236514225602149963e-01 -2.343720346689224243e-01 7.672721892595291138e-02 1.909939050674438477e-01 -3.472606092691421509e-02 -1.439805030822753906e-01 -1.881785094738006592e-01 1.022917181253433228e-01 -5.005702748894691467e-02 -7.696977118030190468e-04 -3.207324743270874023e-01 -1.503604203462600708e-01 1.684052646160125732e-01
1.028428599238395691e-01 1.260155141353607178e-01 1.436003297567367554e-01 -2.068021595478057861e-01 -9.213002026081085205e-02 3.999953158199787140e-03 3.303454220294952393e-01 -1.974068582057952881e-02 2.254896610975265503e-01 -4.328910708427429199e-01 2.157429605722427368e-01 -4.395369440317153931e-02 -3.671166896820068359e-01 -4.964947700500488281e-02 -1.766925752162933350e-01 9.527193754911422729e-02 -7.127834111452102661e-02 1.697629690170288086e-02 7.258699834346771240e-02 -1.300501525402069092e-01 -2.133968919515609741e-01 1.260999739170074463e-01 -2.866389229893684387e-03 -1.829892843961715698e-01 -1.690751612186431885e-01 3.258568644523620605e-01 -1.072613596916198730e-01 -8.809333667159080505e-03 3.295968845486640930e-02 7.969464361667633057e-02 -1.955099850893020630e-01 -1.156832948327064514e-01
1.363413631916046143e-01 -2.263109236955642700e-01 -9.528665244579315186e-02 -3.841118514537811279e-01 8.894365280866622925e-03 -1.170007884502410889e-01 1.510135233402252197e-01 2.351963333785533905e-02 -4.535923898220062256e-02 1.724436879158020020e-02 2.307616770267486572e-01 -9.514129720628261566e-03 -3.342201113700866699e-01 1.137866154313087463e-01 -1.061129570007324219e-01 2.261997163295745850e-01 -2.666800916194915771e-01 6.248888745903968811e-02 -4.633936285972595215e-01 4.821270331740379333e-02 -6.364382058382034302e-02 -1.002627909183502197e-01 1.602418869733810425e-01 -2.106766402721405029e-01 4.487678036093711853e-02 -1.258056424558162689e-02 2.122015208005905151e-01 -1.363853085786104202e-02 -3.477297350764274597e-02 1.000083014369010925e-01 -1.300048828125000000e-01 -2.047611176967620850e-01
8.350311778485774994e-03 -1.446585059165954590e-01 6.025310233235359192e-02 -1.785666793584823608e-01 1.308040469884872437e-01 -6.717099994421005249e-02 4.038308188319206238e-02 -1.080625057220458984e-01 -1.761710345745086670e-01 -1.506574153900146484e-01 1.214490011334419250e-01 8.945173770189285278e-02 -1.825327873229980469e-01 -2.637335956096649170e-01 -1.214068308472633362e-01 -6.090595200657844543e-02 -1.191454101353883743e-02 7.463899999856948853e-02 1.577207893133163452e-01 4.023997485637664795e-01 -4.639711976051330566e-01 -1.315501630306243896e-01 2.910408377647399902e-01 -2.989259958267211914e-01 1.627898029983043671e-02 -2.190384715795516968e-01 -7.135179638862609863e-02 -2.143379002809524536e-01 -3.855195268988609314e-02 6.822039186954498291e-02 4.981936514377593994e-02 -6.084385886788368225e-02
-5.576558783650398254e-02 -2.966300249099731445e-01 1.330818682909011841e-01 -2.322525233030319214e-01 2.297815084457397461e-01 7.040885835886001587e-02 2.963303029537200928e-01 -3.190948367118835449e-01 1.951068788766860962e-01 -2.253820560872554779e-02 8.875482529401779175e-02 2.825658619403839111e-01 -2.190385013818740845e-01 1.528358459472656250e-01 8.170878514647483826e-03 3.271007835865020752e-01 -3.159276545047760010e-01 1.329822689294815063e-01 -3.012379631400108337e-02 -1.156828626990318298e-01 4.401190578937530518e-02 1.125001832842826843e-01 -5.066181346774101257e-02 -1.623358428478240967e-01 1.960090398788452148e-01 -6.430201232433319092e-02 1.501789689064025879e-01 -4.901938885450363159e-02 3.215486183762550354e-02 -1.511871218681335449e-01 -5.901200696825981140e-02 1.224026307463645935e-01
1.309541612863540649e-01 -1.109872087836265564e-01 1.302654156461358070e-03 -2.407183796167373657e-01 1.700589209794998169e-01 3.993866592645645142e-02 1.484752148389816284e-01 -7.011315971612930298e-02 2.798312157392501831e-02 -1.893796622753143311e-01 3.082036972045898438e-01 1.420301049947738647e-01 -5.847133696079254150e-02 2.906794548034667969e-01 -1.893875449895858765e-01 1.276579648256301880e-01 -5.339965224266052246e-03 2.752001881599426270e-01 1.887241601943969727e-01 -1.648579984903335571e-01 8.212286978960037231e-02 -5.143468081951141357e-02 9.496244043111801147e-02 -4.464949369430541992e-01 -3.733720630407333374e-02 -2.192880511283874512e-01 4.298961535096168518e-02 -1.916732639074325562e-01 2.155526913702487946e-02 1.402264237403869629e-01 6.499920785427093506e-02 -3.073720932006835938e-01
2.479420155286788940e-01 -1.483081579208374023e-01 9.495368227362632751e-03 -1.295191049575805664e-01 2.509269118309020996e-01 -7.121697068214416504e-02 -1.022710427641868591e-01 -3.448548316955566406e-01 -1.975219994783401489e-01 -1.390246003866195679e-01 3.356384858489036560e-02 3.570308089256286621e-01 -1.995758861303329468e-01 -1.388556063175201416e-01 -2.571633160114288330e-01 2.563295960426330566e-01 -2.336834371089935303e-01 1.077023372054100037e-01 1.235808059573173523e-01 1.122617051005363464e-01 1.008505821228027344e-01 2.403990924358367920e-01 1.455404907464981079e-01 -1.410167813301086426e-01 1.483037918806076050e-01 1.902223564684391022e-02 6.550367176532745361e-02 -1.077601388096809387e-01 -2.573424577713012695e-02 -2.105776369571685791e-01 -1.748030632734298706e-01 -8.614462614059448242e-02
1.542096957564353943e-02 -3.074249327182769775e-01 -6.693276017904281616e-02 -2.698193788528442383e-01 1.942496448755264282e-01 -2.519098222255706787e-01 3.917330205440521240e-01 -8.506356924772262573e-02 1.392354518175125122e-01 -1.150546744465827942e-01 -1.380474586039781570e-02 6.840865314006805420e-02 6.805636733770370483e-02 -3.152785003185272217e-01 -3.219594061374664307e-01 2.141300439834594727e-01 -1.719129532575607300e-01 -1.839932985603809357e-02 8.404568582773208618e-02 3.251636400818824768e-02 5.866058543324470520e-02 6.780442595481872559e-02 -1.139675825834274292e-01 -2.870080769062042236e-01 -1.816884428262710571e-01 1.567081734538078308e-02 -8.633364737033843994e-02 1.982005983591079712e-01 8.611927926540374756e-02 6.170063279569149017e-03 -1.333632767200469971e-01 1.685333997011184692e-01
2.163916230201721191e-01 -2.037642300128936768e-01 -2.390979416668415070e-02 -8.906479924917221069e-02 -8.920955657958984375e-02 -2.523064613342285156e-01 1.391052156686782837e-01 -2.844364047050476074e-01 2.122176811099052429e-03 3.007354214787483215e-02 1.646617352962493896e-01 1.135475486516952515e-01 -1.034679040312767029e-01 -8.020009100437164307e-02 -2.130384743213653564e-01 4.120810925960540771e-01 -6.023534387350082397e-02 1.703581959009170532e-01 -1.633785516023635864e-01 2.746165394783020020e-01 -9.486406110227108002e-03 -1.262049842625856400e-02 2.410850673913955688e-01 -2.972956299781799316e-01 1.653622686862945557e-01 4.425765946507453918e-02 -1.099574938416481018e-01 4.836193844676017761e-02 -1.777112931013107300e-01 -1.573883742094039917e-01 -1.444511562585830688e-01 -2.357234954833984375e-01
1.202408671379089355e-01 -3.020702004432678223e-01 1.196068432182073593e-02 -1.161558404564857483e-01 2.408481538295745850e-01 -3.630855306982994080e-02 4.536029100418090820e-01 -1.740622520446777344e-01 1.586691662669181824e-02 -1.099762022495269775e-01 1.960924565792083740e-01 1.271930038928985596e-01 -2.768617272377014160e-01 -1.669860929250717163e-01 -2.211513696238398552e-03 3.886240124702453613e-01 4.341820254921913147e-02 1.815995573997497559e-01 1.177430851384997368e-03 -2.097634971141815186e-01 1.057848632335662842e-01 1.162350624799728394e-01 -6.520146876573562622e-02 -3.986495733261108398e-02 -3.933237399905920029e-03 -3.082601726055145264e-01 -1.922213286161422729e-01 1.120445597916841507e-02 6.055502593517303467e-02 -2.864432893693447113e-02 5.841081589460372925e-02 -1.153833717107772827e-01
-5.985280033200979233e-03 4.425899684429168701e-02 2.272092252969741821e-01 -3.550267517566680908e-01 1.328415889292955399e-02 1.881022378802299500e-02 1.093222871422767639e-01 -4.082420766353607178e-01 1.717864871025085449e-01 -2.436795383691787720e-01 -1.032873615622520447e-01 5.718068778514862061e-02 -1.312668025493621826e-01 -1.787914782762527466e-01 -1.527120172977447510e-01 2.644826173782348633e-01 -9.859676472842693329e-03 1.393400132656097412e-01 -1.792415790259838104e-02 -3.762380033731460571e-02 -3.151757419109344482e-01 -5.423283576965332031e-02 7.707566022872924805e-03 -1.224563177675008774e-02 -6.499774754047393799e-02 -5.582001805305480957e-02 7.971138507127761841e-02 -1.998830139636993408e-01 -3.149531409144401550e-02 -4.147145152091979980e-01 -4.722995683550834656e-02 2.080911099910736084e-01
1.843033730983734131e-02 2.377446368336677551e-02 3.727858662605285645e-01 -9.830041974782943726e-02 2.761524617671966553e-01 -1.896664267405867577e-03 2.264273017644882202e-01 -3.858640491962432861e-01 1.530362069606781006e-01 1.344345062971115112e-01 -8.870636671781539917e-02 -1.048161368817090988e-02 -4.702704027295112610e-02 1.357804797589778900e-02 -1.170865148305892944e-01 2.480980157852172852e-01 -6.880009174346923828e-02 1.757809519767761230e-01 -9.839209169149398804e-02 7.950744777917861938e-02 -2.098925858736038208e-01 -1.983727365732192993e-01 -2.916632294654846191e-01 -3.293380141258239746e-01 -5.637864582240581512e-03 2.780598588287830353e-02 -2.087967097759246826e-02 -2.309768497943878174e-01 -2.028472721576690674e-02 -1.568604558706283569e-01 -1.601654887199401855e-01 1.143513098359107971e-01
-1.609771102666854858e-01 -2.614348828792572021e-01 1.953761652112007141e-02 -2.439269721508026123e-01 5.206283926963806152e-02 -1.295263879001140594e-02 1.308323889970779419e-01 -3.196636438369750977e-01 2.524219080805778503e-02 4.840518534183502197e-02 1.145627871155738831e-01 6.037382036447525024e-02 -3.630693256855010986e-01 -2.691730558872222900e-01 -3.016238287091255188e-02 -6.004650890827178955e-02 -2.105466276407241821e-01 2.743576169013977051e-01 3.239983618259429932e-01 2.818051576614379883e-01 -9.923061728477478027e-02 7.011309266090393066e-02 1.599774062633514404e-01 -2.206204086542129517e-01 -4.098963364958763123e-02 5.940604605711996555e-04 2.734687030315399170e-01 -7.114372402429580688e-02 5.532916635274887085e-02 9.311655908823013306e-02 6.716337054967880249e-02 6.593540310859680176e-02
-7.950559258460998535e-03 8.156084269285202026e-02 1.647963225841522217e-01 -2.445624768733978271e-01 1.725513041019439697e-01 2.223827689886093140e-02 1.619211584329605103e-01 -4.267657101154327393e-01 8.024954050779342651e-02 -2.277979105710983276e-01 -6.755762547254562378e-02 -8.106549084186553955e-02 -2.520433068275451660e-01 9.233085066080093384e-02 -2.631259858608245850e-01 3.079792559146881104e-01 -2.846109569072723389e-01 -9.069128334522247314e-02 -1.118731275200843811e-01 2.623080462217330933e-02 1.778185181319713593e-02 1.408173292875289917e-01 8.412830531597137451e-02 -2.728326991200447083e-02 -5.942790769040584564e-03 -1.981904655694961548e-01 -7.826848328113555908e-02 2.295541614294052124e-01 -4.159731790423393250e-02 -1.845467686653137207e-01 9.260970354080200195e-02 -2.986560165882110596e-01
1.742211878299713135e-01 3.689073771238327026e-02 3.516349494457244873e-01 -4.287965968251228333e-02 -5.356677994132041931e-02 -1.280362308025360107e-01 2.394487559795379639e-01 -1.165445446968078613e-01 2.691773474216461182e-01 -2.096683830022811890e-01 2.212086170911788940e-01 -9.181575477123260498e-02 -3.705588579177856445e-01 2.349513582885265350e-02 -2.723942995071411133e-01 2.501684427261352539e-01 4.731013998389244080e-02 1.109499856829643250e-01 1.622856557369232178e-01 -2.098395079374313354e-01 -1.809420138597488403e-01 2.601116336882114410e-02 9.472849220037460327e-02 -3.976977244019508362e-02 6.777246296405792236e-02 2.281988114118576050e-01 1.748733520507812500e-01 6.268605589866638184e-02 7.637678086757659912e-02 1.044102236628532410e-01 -1.966531276702880859e-01 1.694554388523101807e-01
1.203005313873291016e-01 1.994078308343887329e-01 2.945590615272521973e-01 -8.525811135768890381e-02 1.105840504169464111e-01 4.309066385030746460e-02 2.325488068163394928e-02 -5.403983220458030701e-02 -6.020517554134130478e-03 -1.954562366008758545e-01 2.355519682168960571e-01 9.372446686029434204e-02 -3.828457593917846680e-01 -3.765035867691040039e-01 -1.344643253833055496e-02 -2.566315978765487671e-02 -5.252392217516899109e-02 1.129493415355682373e-01 1.829153597354888916e-01 2.804309427738189697e-01 -1.852739751338958740e-01 -2.003934234380722046e-01 1.866970658302307129e-01 1.422067824751138687e-02 1.207350268959999084e-01 -3.049923777580261230e-01 -4.640967026352882385e-02 -6.651765201240777969e-03 -2.584966421127319336e-01 -4.904516786336898804e-02 -1.273410320281982422e-01 -1.005738228559494019e-01
5.888231843709945679e-02 -8.181346207857131958e-02 1.536209732294082642e-01 -4.369025230407714844e-01 7.400912791490554810e-02 1.554567962884902954e-01 9.818524867296218872e-02 -3.857063949108123779e-01 -6.762087345123291016e-02 -2.159748077392578125e-01 -5.479026213288307190e-02 6.655701249837875366e-02 -1.464032381772994995e-01 -1.185337081551551819e-01 -1.469736248254776001e-01 2.867307960987091064e-01 -1.507654786109924316e-01 5.850509926676750183e-02 1.197612285614013672e-01 -1.309814006090164185e-01 -3.151319324970245361e-01 -2.230047285556793213e-01 -1.195611804723739624e-01 3.345199674367904663e-02 5.824605468660593033e-03 -1.859456747770309448e-01 9.343430399894714355e-02 9.179390966892242432e-02 -1.674566566944122314e-01 -2.130026072263717651e-01 -1.058476269245147705e-01 1.756880283355712891e-01
-1.045974344015121460e-01 -1.061548888683319092e-01 2.078029066324234009e-01 -2.046185284852981567e-01 8.157993108034133911e-02 1.546218097209930420e-01 1.561622023582458496e-01 7.485128194093704224e-02 -5.377108231186866760e-02 -1.939636617898941040e-01 -1.653569191694259644e-02 -5.959831178188323975e-02 -3.116297721862792969e-01 -3.891719877719879150e-01 -6.072460487484931946e-02 5.737391486763954163e-02 -2.026842236518859863e-01 5.749524571001529694e-04 1.248539984226226807e-01 2.941467761993408203e-01 -3.023620247840881348e-01 4.046913981437683105e-02 2.859128415584564209e-01 -2.774590551853179932e-01 1.116383448243141174e-02 -1.647477000951766968e-01 -3.376726806163787842e-02 5.909529328346252441e-02 9.187129139900207520e-02 1.046009287238121033e-01 2.870490849018096924e-01 -6.034249067306518555e-02
8.346249232999980450e-04 2.163263224065303802e-02 2.005680799484252930e-01 -3.098596334457397461e-01 -2.410262636840343475e-02 1.019615679979324341e-02 1.686727553606033325e-01 -4.964430928230285645e-01 1.174061521887779236e-01 -1.936603486537933350e-01 -1.901238262653350830e-01 1.787756942212581635e-02 -2.520342469215393066e-01 7.055189460515975952e-02 -3.415663838386535645e-01 2.500781416893005371e-01 -2.750166058540344238e-01 -3.253981471061706543e-02 -1.160472258925437927e-01 -1.713856868445873260e-02 5.983221530914306641e-02 7.411511987447738647e-02 5.763349309563636780e-02 9.118975698947906494e-02 3.076143376529216766e-02 -2.342504113912582397e-01 2.673869580030441284e-02 6.962761282920837402e-02 -2.755718305706977844e-02 -1.846269965171813965e-01 1.356556564569473267e-01 -1.626153588294982910e-01
-1.966135501861572266e-01 -4.956357646733522415e-03 5.246214941143989563e-02 -4.282460808753967285e-01 1.155746653676033020e-01 -8.768722414970397949e-02 1.442807912826538086e-01 -2.859722971916198730e-01 2.376109063625335693e-01 -3.101213574409484863e-01 -1.913540437817573547e-02 -9.546808153390884399e-02 -1.724343150854110718e-01 7.294196635484695435e-03 -2.143771499395370483e-01 2.164801210165023804e-01 -2.763955295085906982e-01 -1.007288396358489990e-01 -2.530495822429656982e-01 1.090628579258918762e-01 -2.279089987277984619e-01 2.529602348804473877e-01 2.952087856829166412e-02 -5.425062030553817749e-02 1.369977928698062897e-02 -1.345162242650985718e-01 -6.811413913965225220e-02 1.990480870008468628e-01 -4.171282425522804260e-02 -7.296856492757797241e-02 7.495442871004343033e-03 -1.221767142415046692e-01
-2.470644712448120117e-01 7.935410737991333008e-02 4.139547818340361118e-04 -2.905648900195956230e-03 3.059225678443908691e-01 -7.958330214023590088e-02 2.622858881950378418e-01 -2.535697519779205322e-01 -4.488566145300865173e-02 -2.122080475091934204e-01 -1.609063893556594849e-01 8.569037914276123047e-02 -4.445876926183700562e-02 -7.111679017543792725e-02 -2.273725122213363647e-01 2.498184591531753540e-01 1.499044746160507202e-01 -2.361540973652154207e-04 -1.829135268926620483e-01 2.240179181098937988e-01 -2.684678137302398682e-01 -1.343543827533721924e-02 1.730089932680130005e-01 -2.224640697240829468e-01 8.427796512842178345e-02 -2.971107698976993561e-02 5.116343963891267776e-03 -2.240136265754699707e-01 -2.570535540580749512e-01 2.865146994590759277e-01 2.291506156325340271e-02 -1.831409484148025513e-01
1.815383136272430420e-01 -6.638981285504996777e-04 -2.259461581707000732e-02 -3.738253414630889893e-01 -1.958236545324325562e-01 1.341977417469024658e-01 2.481636591255664825e-02 -4.245120286941528320e-01 -9.494826197624206543e-02 -1.324802488088607788e-01 3.290097415447235107e-01 2.180806398391723633e-01 -2.266697399318218231e-02 -6.095296144485473633e-02 -2.654030323028564453e-01 1.675565540790557861e-01 -2.920995280146598816e-02 1.226712986826896667e-01 -1.875698566436767578e-01 -2.469612099230289459e-02 1.397240161895751953e-02 6.129734963178634644e-02 -3.497347608208656311e-02 -1.968308389186859131e-01 -3.010865747928619385e-01 -6.058377400040626526e-02 4.897548630833625793e-02 3.636257722973823547e-02 -2.974883913993835449e-01 -1.339463740587234497e-01 -4.586535319685935974e-02 4.783833771944046021e-02
1.508180350065231323e-01 -9.786135703325271606e-02 -6.196030601859092712e-02 -2.886691093444824219e-01 7.851549237966537476e-02 1.930993795394897461e-01 2.984179258346557617e-01 -4.233775660395622253e-03 7.951194047927856445e-02 -1.217138618230819702e-01 9.415240958333015442e-03 -8.011919260025024414e-02 -2.176594734191894531e-01 -1.741150915622711182e-01 -2.731129527091979980e-02 -5.151958204805850983e-03 1.647037416696548462e-01 2.571001350879669189e-01 9.826182574033737183e-02 2.220361083745956421e-01 -2.848689258098602295e-01 -8.584268391132354736e-02 -4.563203081488609314e-02 -3.159447014331817627e-01 -9.714677929878234863e-02 1.072185933589935303e-01 -2.379390597343444824e-01 -1.184364482760429382e-01 -1.357458829879760742e-01 2.773900926113128662e-01 -1.398924887180328369e-01 -3.045539855957031250e-01
5.565234273672103882e-02 -1.082110628485679626e-01 1.973995715379714966e-01 -1.185959950089454651e-01 3.612546250224113464e-02 5.867440998554229736e-02 1.759568005800247192e-01 -2.391822822391986847e-02 4.508313834667205811e-01 -1.204831525683403015e-01 -9.407816082239151001e-02 1.520715355873107910e-01 -8.576060831546783447e-02 8.831601589918136597e-02 -3.004728443920612335e-02 -1.226258464157581329e-03 -1.903687864542007446e-01 2.387613058090209961e-01 9.937763959169387817e-02 1.677960157394409180e-01 -2.736584842205047607e-01 1.976327896118164062e-01 5.148983746767044067e-02 -4.999259710311889648e-01 6.600552052259445190e-02 -6.624588370323181152e-02 2.883369103074073792e-02 1.448137462139129639e-01 -2.516210079193115234e-01 7.854788750410079956e-02 1.332315951585769653e-01 -1.203986927866935730e-01
5.071837827563285828e-02 -3.760185539722442627e-01 3.486975431442260742e-01 -4.776060283184051514e-01 -4.997415933758020401e-03 -5.937631241977214813e-03 3.258089423179626465e-01 -3.840963542461395264e-02 1.616937690414488316e-03 2.089510299265384674e-02 1.279440671205520630e-01 3.331818059086799622e-02 -2.866758704185485840e-01 -7.172143459320068359e-02 6.224578619003295898e-02 5.955432355403900146e-02 -2.832792997360229492e-01 1.808966547250747681e-01 -9.000383317470550537e-02 1.840171217918395996e-01 -1.317303031682968140e-01 -2.325318194925785065e-02 1.573052108287811279e-01 1.523058954626321793e-02 7.174085825681686401e-02 1.824519932270050049e-01 1.382497400045394897e-01 -1.209401041269302368e-01 6.397093087434768677e-02 2.707836031913757324e-02 1.048559471964836121e-01 1.365023478865623474e-02
1.351368576288223267e-01 -1.568804085254669189e-01 1.117660924792289734e-01 -4.222790896892547607e-01 4.720408096909523010e-02 -7.275239378213882446e-02 1.446613669395446777e-01 -3.608496487140655518e-02 2.220258563756942749e-01 1.490777879953384399e-01 -2.860997430980205536e-02 -1.460403949022293091e-01 -3.621052503585815430e-01 -2.798302471637725830e-02 -1.696313172578811646e-02 3.054068386554718018e-01 -3.015134930610656738e-01 7.421787083148956299e-02 -3.586147427558898926e-01 1.561563313007354736e-01 7.900260388851165771e-02 -1.177237406373023987e-01 1.208678930997848511e-01 -1.874780356884002686e-01 8.587121963500976562e-02 6.781509518623352051e-02 1.224466189742088318e-01 -7.892948389053344727e-02 -2.474139630794525146e-01 -4.047461599111557007e-02 -4.211156815290451050e-02 1.866501756012439728e-02
2.194105684757232666e-01 -1.304109394550323486e-01 1.275731623172760010e-01 4.950100183486938477e-02 -9.626598656177520752e-02 1.385704576969146729e-01 1.493531465530395508e-01 -2.375489324331283569e-01 8.646018803119659424e-02 -3.866675198078155518e-01 -1.425058841705322266e-01 1.426470875740051270e-01 -3.144939839839935303e-01 -7.521644234657287598e-02 1.351355761289596558e-01 1.485324054956436157e-01 1.588787734508514404e-01 -3.279931843280792236e-02 -2.163337767124176025e-01 -3.432699292898178101e-02 -1.729854047298431396e-01 -8.345725387334823608e-02 1.317489594221115112e-01 -3.426360487937927246e-01 4.697262868285179138e-02 -9.786045551300048828e-02 -2.463213205337524414e-01 -1.911113113164901733e-01 9.492732584476470947e-02 -1.942329555749893188e-01 -1.766162067651748657e-01 -1.831293702125549316e-01
1.197246015071868896e-01 9.441184997558593750e-02 6.372388452291488647e-02 -3.348205685615539551e-01 1.452432125806808472e-01 1.602278202772140503e-01 4.763569682836532593e-03 2.043389081954956055e-01 1.394189298152923584e-01 -1.920651942491531372e-01 1.682778298854827881e-01 2.173434793949127197e-01 -2.058422118425369263e-01 -7.709143310785293579e-02 -2.326862066984176636e-01 1.024090945720672607e-01 1.539768874645233154e-01 1.100363284349441528e-01 6.116952002048492432e-02 -1.378452870994806290e-02 -2.230591922998428345e-01 2.183434367179870605e-01 1.619506627321243286e-01 -4.589559733867645264e-01 3.279242292046546936e-02 1.184416040778160095e-01 1.834794878959655762e-01 8.344308286905288696e-02 -1.403487026691436768e-01 2.542309761047363281e-01 -1.131608486175537109e-01 1.732672750949859619e-02
1.338330060243606567e-01 -3.177085518836975098e-01 3.331595957279205322e-01 -1.323525905609130859e-01 2.147590816020965576e-01 1.207101792097091675e-01 3.027279078960418701e-01 -1.494637876749038696e-01 -5.039687827229499817e-02 4.197238013148307800e-02 1.184569671750068665e-01 -5.778050795197486877e-02 -2.671356499195098877e-01 -1.600499749183654785e-01 7.255769520998001099e-02 2.455077618360519409e-01 2.967177331447601318e-02 2.162780016660690308e-01 -1.331213116645812988e-02 -9.893791377544403076e-02 -2.905913889408111572e-01 2.022084295749664307e-01 1.343729943037033081e-01 -2.758005857467651367e-01 -4.874164238572120667e-02 1.968817599117755890e-02 2.563912868499755859e-01 -2.177122049033641815e-02 -2.001432701945304871e-03 2.184073626995086670e-01 3.181872656568884850e-03 2.670601243153214455e-03
1.914124786853790283e-01 2.723743915557861328e-01 -3.313081339001655579e-02 -1.768114715814590454e-01 3.469957709312438965e-01 8.341282606124877930e-02 3.528247177600860596e-01 -4.175355136394500732e-01 2.026703441515564919e-03 -7.787563651800155640e-02 -8.312077261507511139e-03 2.252598553895950317e-01 -9.453411214053630829e-03 -8.396755158901214600e-02 3.511385247111320496e-02 1.688919663429260254e-01 -4.122693836688995361e-01 -1.144393812865018845e-03 2.429110370576381683e-02 5.998371914029121399e-02 -2.421913594007492065e-01 3.107762709259986877e-02 2.191500924527645111e-02 -1.215888187289237976e-02 1.875150203704833984e-02 -1.665715724229812622e-01 8.859692513942718506e-02 -1.446228772401809692e-01 -1.783796399831771851e-01 -8.679745346307754517e-02 -6.966332346200942993e-02 3.709693253040313721e-02
3.201255202293395996e-01 -5.768771097064018250e-02 -3.793021664023399353e-02 -2.404739856719970703e-01 -5.252695083618164062e-02 5.727714672684669495e-02 1.021768078207969666e-01 -2.994445562362670898e-01 -1.283136606216430664e-01 8.152335882186889648e-02 1.531685292720794678e-01 2.971132397651672363e-01 -8.236729353666305542e-02 -1.892458945512771606e-01 -5.364020913839340210e-02 4.318638741970062256e-01 -6.721535325050354004e-02 2.262367159128189087e-01 -8.228536695241928101e-02 9.118662029504776001e-02 -3.297789022326469421e-02 -2.536448538303375244e-01 8.329488337039947510e-02 -2.995865941047668457e-01 2.423830926418304443e-01 3.224807325750589371e-03 -4.931292310357093811e-02 1.051190271973609924e-01 -1.028720885515213013e-01 6.016062200069427490e-02 -3.874181583523750305e-02 -2.027419507503509521e-01
1.576624214649200439e-01 1.005770340561866760e-01 1.847863569855690002e-02 -1.442514806985855103e-01 -7.543112337589263916e-02 -1.225926280021667480e-01 2.677013278007507324e-01 -1.136628761887550354e-01 2.392047643661499023e-01 -2.246146649122238159e-01 -9.238376468420028687e-02 1.228071004152297974e-01 -1.941258758306503296e-01 8.293502777814865112e-02 -4.204864799976348877e-01 1.901257634162902832e-01 -1.780514232814311981e-02 -2.817962169647216797e-01 3.066597282886505127e-01 7.957141846418380737e-02 -2.909137904644012451e-01 1.557760089635848999e-01 -5.562337115406990051e-02 -1.080452576279640198e-01 -1.175575107336044312e-01 -2.231422215700149536e-01 1.539332568645477295e-01 -1.453126315027475357e-02 -1.259785261936485767e-03 2.189509421586990356e-01 -8.921171724796295166e-02 -5.086019635200500488e-02
2.367297653108835220e-03 -1.144734993577003479e-01 -4.036583472043275833e-03 -3.494209349155426025e-01 2.569632232189178467e-01 2.896041423082351685e-02 -4.232028499245643616e-02 -2.853038720786571503e-02 -3.101568203419446945e-03 -3.164645135402679443e-01 2.740669548511505127e-01 2.268876135349273682e-01 -1.594976037740707397e-01 -4.973399266600608826e-02 1.657387986779212952e-02 1.296004354953765869e-01 8.852893859148025513e-02 1.023118793964385986e-01 -1.155515462160110474e-01 5.818341374397277832e-01 -1.915065199136734009e-01 -4.737537726759910583e-02 4.380361363291740417e-02 -1.173575222492218018e-01 1.861371695995330811e-01 -6.117906048893928528e-02 -6.968291103839874268e-02 -1.580163836479187012e-01 -6.731340289115905762e-02 -5.672036483883857727e-02 -6.537080556154251099e-02 -1.361457854509353638e-01
1.033623591065406799e-01 -2.697224020957946777e-01 -2.273814566433429718e-02 -3.021163046360015869e-01 -2.080460079014301300e-02 -6.094813346862792969e-02 3.181383907794952393e-01 -1.849446743726730347e-01 -1.121608316898345947e-01 -3.715653121471405029e-01 9.564843773841857910e-02 -6.345107406377792358e-02 -2.979486249387264252e-02 -1.376392394304275513e-01 -3.152574002742767334e-01 3.040232062339782715e-01 -2.402442321181297302e-02 -7.856573909521102905e-02 -7.665241509675979614e-02 1.290068924427032471e-01 1.920384317636489868e-01 -2.423655986785888672e-01 2.126631094142794609e-03 -2.165167592465877533e-02 -2.261222749948501587e-01 -1.262394362129271030e-03 -6.057484447956085205e-02 -6.168436259031295776e-02 -1.456624865531921387e-01 4.394677933305501938e-03 -1.997039616107940674e-01 2.542804777622222900e-01
6.178955733776092529e-02 3.481323719024658203e-01 4.038364812731742859e-02 -3.416016399860382080e-01 5.140373855829238892e-02 9.388748439960181713e-04 2.798824906349182129e-01 -1.908562332391738892e-01 -2.865302376449108124e-02 -2.290986478328704834e-01 -5.283238738775253296e-02 1.490525528788566589e-02 -2.602842152118682861e-01 -4.805666953325271606e-02 -1.491373777389526367e-01 4.038986265659332275e-01 1.390113532543182373e-01 -6.981528550386428833e-02 3.456153273582458496e-01 1.135740652680397034e-01 -1.516988873481750488e-02 1.075696721673011780e-01 4.328216612339019775e-02 -1.077634394168853760e-01 -2.778151035308837891e-01 7.374972850084304810e-02 1.224950402975082397e-01 -4.415032919496297836e-03 6.675355136394500732e-02 -1.691084355115890503e-01 -1.076116710901260376e-01 5.824202299118041992e-02
2.697777748107910156e-01 -3.628143370151519775e-01 -2.347662858664989471e-02 -1.954083442687988281e-01 -2.935796976089477539e-02 1.194474399089813232e-01 1.988001167774200439e-01 7.467116415500640869e-02 -5.056302528828382492e-03 9.237376600503921509e-02 4.507891461253166199e-02 1.225828602910041809e-01 -2.382359653711318970e-01 -9.163232892751693726e-02 -1.364128738641738892e-01 1.692516654729843140e-01 1.170239746570587158e-01 1.852399408817291260e-01 -9.879740327596664429e-02 2.670573294162750244e-01 -2.294713556766510010e-01 -2.999903559684753418e-01 1.220260858535766602e-01 -3.750375509262084961e-01 3.981813043355941772e-02 8.741735666990280151e-02 2.633640728890895844e-02 -2.757772207260131836e-01 -8.720945566892623901e-02 8.209336549043655396e-02 1.124426722526550293e-01 1.354729831218719482e-01
2.845235466957092285e-01 1.475370973348617554e-01 -1.553707569837570190e-01 -3.769216835498809814e-01 3.976731002330780029e-01 7.737707812339067459e-03 4.151382297277450562e-02 -2.734933421015739441e-02 2.437174171209335327e-01 -8.599464595317840576e-02 1.772844605147838593e-02 -2.379254065454006195e-02 -3.321982026100158691e-01 -8.090120553970336914e-02 -1.007606908679008484e-01 1.461219638586044312e-01 -4.336997494101524353e-02 6.970172282308340073e-03 1.156182363629341125e-01 4.509177803993225098e-02 1.986204832792282104e-01 -1.676294580101966858e-02 2.260006964206695557e-01 -1.437200009822845459e-01 -1.048645898699760437e-01 -1.894370764493942261e-01 -3.209304511547088623e-01 -1.327787041664123535e-01 8.648330718278884888e-02 6.747499108314514160e-02 -1.802811324596405029e-01 1.160990372300148010e-01
9.440053254365921021e-02 -1.721173822879791260e-01 2.360758371651172638e-02 -4.313577711582183838e-02 1.453397423028945923e-01 -9.738861769437789917e-02 2.876301705837249756e-01 -3.298923373222351074e-01 4.165354371070861816e-01 -2.585254907608032227e-01 5.694461241364479065e-02 3.192260265350341797e-01 -2.303234636783599854e-01 -1.468218863010406494e-01 -2.229660153388977051e-01 1.736941188573837280e-01 -6.591670215129852295e-02 -6.593516469001770020e-02 -1.856233030557632446e-01 -2.942230924963951111e-02 1.417049169540405273e-01 2.101678252220153809e-01 -1.896522194147109985e-01 -1.014987304806709290e-01 -7.193621248006820679e-02 -7.695579528808593750e-02 1.132712364196777344e-01 -6.825735419988632202e-02 2.281001582741737366e-02 -2.263874709606170654e-01 -1.136659365147352219e-02 4.337783902883529663e-02
1.795422732830047607e-01 -2.984075844287872314e-01 1.903164833784103394e-01 -2.377048432826995850e-01 1.028500124812126160e-01 1.298874430358409882e-02 2.593590021133422852e-01 -3.162104636430740356e-02 2.155039161443710327e-01 -9.679172933101654053e-02 9.839197993278503418e-02 -9.821201674640178680e-03 -8.185075223445892334e-02 1.140632852911949158e-01 -6.792566925287246704e-02 -5.086985975503921509e-02 -2.172479033470153809e-02 3.358571827411651611e-01 6.879177689552307129e-02 1.476393938064575195e-01 9.096026420593261719e-02 -9.173235157504677773e-04 7.501846551895141602e-02 -2.660688161849975586e-01 2.060156762599945068e-01 -2.173235416412353516e-01 1.815183013677597046e-01 -2.129208147525787354e-01 -3.914983868598937988e-01 7.998763024806976318e-02 2.496086210012435913e-01 7.326558697968721390e-03
2.620889544486999512e-01 1.221547052264213562e-01 2.381145656108856201e-01 -9.266057610511779785e-02 1.909174472093582153e-01 -5.349890887737274170e-02 -9.317906200885772705e-02 -3.563933670520782471e-01 6.176473200321197510e-02 -2.062626928091049194e-02 7.230696082115173340e-02 3.008335530757904053e-01 -2.405135482549667358e-01 -1.412588357925415039e-01 -8.947601914405822754e-02 3.441279232501983643e-01 -2.124168872833251953e-01 8.847549557685852051e-02 2.644154615700244904e-02 1.316698044538497925e-01 1.050372235476970673e-02 5.220808833837509155e-02 3.715756349265575409e-03 -9.683770686388015747e-02 1.241263672709465027e-01 4.744436219334602356e-02 -2.502971794456243515e-03 -9.050350636243820190e-03 -2.447845637798309326e-01 -4.499714076519012451e-01 -7.350258529186248779e-02 -5.601256340742111206e-02
1.991059184074401855e-01 -7.322351634502410889e-02 9.891077131032943726e-02 -1.583992391824722290e-01 2.686963677406311035e-01 -1.870210021734237671e-01 -3.065602667629718781e-02 5.013953894376754761e-02 4.954990744590759277e-02 -4.440759494900703430e-02 1.533318758010864258e-01 3.015095833688974380e-03 -1.102739050984382629e-01 -2.401172369718551636e-01 -2.963756918907165527e-01 -2.076813764870166779e-02 -8.328258246183395386e-02 -6.906959414482116699e-02 -1.342162191867828369e-01 1.592577784322202206e-03 8.806994184851646423e-03 -9.006155282258987427e-02 1.267059124074876308e-04 -3.668723106384277344e-01 -1.127356439828872681e-01 -4.204760491847991943e-01 2.382878959178924561e-02 -2.918597757816314697e-01 -2.971575595438480377e-02 -9.579087048768997192e-02 -4.066534638404846191e-01 1.635516248643398285e-02
2.226403504610061646e-01 5.449624359607696533e-02 1.619378477334976196e-01 -2.250217348337173462e-01 -1.974719017744064331e-02 3.530701100826263428e-01 2.003926932811737061e-01 -3.012649016454815865e-03 -5.885588750243186951e-02 -1.789572685956954956e-01 7.220012694597244263e-02 -8.374253660440444946e-02 -2.348758578300476074e-01 -1.159961447119712830e-01 -1.692104786634445190e-01 1.498707942664623260e-02 -1.236920431256294250e-01 1.093350574374198914e-01 3.972549736499786377e-01 3.450369089841842651e-02 -1.315070241689682007e-01 1.634780019521713257e-01 2.643353044986724854e-01 -3.046886026859283447e-01 -1.494840830564498901e-01 -2.407992631196975708e-01 -1.457764655351638794e-01 -5.192679818719625473e-03 -8.195199817419052124e-02 8.534849435091018677e-02 2.229054868221282959e-01 -4.377157613635063171e-02
2.270377874374389648e-01 3.288862109184265137e-02 3.974921703338623047e-01 -1.477803289890289307e-01 -1.448617279529571533e-01 1.153143271803855896e-01 1.970182210206985474e-01 -7.756672054529190063e-02 -5.562371760606765747e-02 -1.426068395376205444e-01 4.943573102355003357e-02 2.733943462371826172e-01 -1.394600979983806610e-02 -8.019262552261352539e-02 -4.394594132900238037e-01 3.362857997417449951e-01 -1.991522312164306641e-01 -6.189141422510147095e-02 -1.324385521002113819e-03 -3.736965358257293701e-02 -5.824638530611991882e-02 -1.150579079985618591e-01 -8.259539306163787842e-02 -1.753515601158142090e-01 2.039476335048675537e-01 -4.711693525314331055e-02 -1.408387124538421631e-01 -1.167788654565811157e-01 7.869673892855644226e-03 -2.969026863574981689e-01 -1.609448716044425964e-02 -1.005474552512168884e-01
6.558727938681840897e-03 -2.130156904458999634e-01 1.255112439393997192e-01 -1.949132829904556274e-01 1.510638892650604248e-01 -8.332350850105285645e-02 2.962419092655181885e-01 1.601775884628295898e-01 3.929042518138885498e-01 -1.539220381528139114e-02 3.521351218223571777e-01 1.204822361469268799e-01 -3.440238907933235168e-02 -3.130318820476531982e-01 -1.445572227239608765e-01 8.862219005823135376e-02 4.955277964472770691e-02 -5.754235014319419861e-02 1.038345843553543091e-01 4.427228122949600220e-02 5.541728064417839050e-02 -1.023944541811943054e-01 6.662438809871673584e-02 -1.010599806904792786e-01 -3.092016652226448059e-02 -1.488174498081207275e-01 -5.545339733362197876e-02 -2.080330848693847656e-01 -3.504143655300140381e-01 3.705241531133651733e-02 -2.725248038768768311e-01 -1.483390480279922485e-01
-6.128502544015645981e-03 -1.025365889072418213e-01 3.161408007144927979e-01 -1.124595254659652710e-01 3.974674940109252930e-01 -6.012636423110961914e-02 1.298898011445999146e-01 -3.647049069404602051e-01 4.543961882591247559e-01 9.235188364982604980e-02 -1.311778724193572998e-01 7.382991909980773926e-02 -5.794097855687141418e-02 6.622815132141113281e-02 -1.702983379364013672e-01 2.397073656320571899e-01 3.388083353638648987e-02 2.473921179771423340e-01 3.951800242066383362e-02 5.340056121349334717e-02 -1.522638201713562012e-01 -3.079644590616226196e-02 -8.135635405778884888e-02 -1.152528524398803711e-01 1.671709567308425903e-01 -7.804208248853683472e-02 -8.517941832542419434e-02 -1.091232597827911377e-01 1.078853160142898560e-01 1.166994050145149231e-01 -1.273342072963714600e-01 -1.674551069736480713e-01
2.137411534786224365e-01 -7.945806533098220825e-02 1.635573506355285645e-01 -3.478187918663024902e-01 3.029741048812866211e-01 -7.555581629276275635e-02 -1.596802324056625366e-01 -1.248645335435867310e-01 7.129422575235366821e-02 -1.513212686404585838e-03 1.308023929595947266e-01 -2.167061530053615570e-02 -2.686394751071929932e-01 -1.284042149782180786e-01 -4.228537902235984802e-02 -7.787493616342544556e-02 -1.589322835206985474e-01 2.055424302816390991e-01 1.465953141450881958e-02 -1.064250841736793518e-01 -2.829282879829406738e-01 9.106657654047012329e-02 1.681552231311798096e-01 -4.966050088405609131e-01 9.927862882614135742e-02 -9.072466939687728882e-02 -8.192604780197143555e-02 2.659901045262813568e-02 -1.275056973099708557e-02 2.029450386762619019e-01 -1.728737503290176392e-01 -5.904217064380645752e-02
1.344262212514877319e-01 2.643547020852565765e-02 3.282151520252227783e-01 -3.858032822608947754e-02 1.708303689956665039e-01 1.268467586487531662e-02 -6.905964016914367676e-02 -3.535854518413543701e-01 5.042723193764686584e-02 -1.176503598690032959e-01 -9.712503291666507721e-03 3.370085060596466064e-01 -1.376053094863891602e-01 1.223582495003938675e-02 -1.630495488643646240e-01 3.613067865371704102e-01 -2.840315103530883789e-01 2.776000499725341797e-01 6.038369238376617432e-02 1.366703510284423828e-01 8.712292462587356567e-02 9.221839159727096558e-02 1.112386956810951233e-01 -1.139356344938278198e-01 1.264373660087585449e-01 2.280938066542148590e-02 5.165453627705574036e-02 -1.069661900401115417e-01 -2.800608426332473755e-02 -3.897353410720825195e-01 -3.487562015652656555e-02 2.436243556439876556e-02
1.113602370023727417e-01 -6.491968780755996704e-02 1.804745942354202271e-01 -2.715567350387573242e-01 -1.759508848190307617e-01 -9.556752443313598633e-02 2.481129169464111328e-01 -2.671917900443077087e-02 9.538581967353820801e-02 -3.436440825462341309e-01 2.615828514099121094e-01 -1.315342187881469727e-01 -1.320932656526565552e-01 5.506866052746772766e-02 -1.954650580883026123e-01 1.573128402233123779e-01 1.239524185657501221e-01 -1.234220340847969055e-01 -2.612959742546081543e-01 3.114802762866020203e-02 -1.843047291040420532e-01 2.602260708808898926e-01 -7.293830811977386475e-02 -2.283798754215240479e-01 -2.515036761760711670e-01 1.148114129900932312e-01 -1.071659177541732788e-01 -3.315867781639099121e-01 2.167882025241851807e-02 -2.675895765423774719e-02 -1.424443274736404419e-01 -3.887435377691872418e-05
1.534094959497451782e-01 -2.995747029781341553e-01 8.734075725078582764e-02 -1.897096931934356689e-01 1.238035261631011963e-01 -1.035715267062187195e-01 1.982079893350601196e-01 -1.829091757535934448e-01 1.209843531250953674e-01 -9.637919813394546509e-02 2.285894751548767090e-01 -2.223467454314231873e-02 -1.334695070981979370e-01 1.228362247347831726e-01 -2.103311568498611450e-01 2.956613153219223022e-02 1.099590286612510681e-01 2.106051743030548096e-01 3.147653937339782715e-01 2.700544893741607666e-02 1.081684827804565430e-01 1.723058074712753296e-01 -6.018759310245513916e-02 -4.107978045940399170e-01 6.070255860686302185e-02 -1.236528530716896057e-01 7.861422002315521240e-02 -2.099112123250961304e-01 -6.254539638757705688e-02 -1.243874877691268921e-01 1.352617591619491577e-01 -3.357066512107849121e-01
1.691965609788894653e-01 -3.535362705588340759e-02 7.775314897298812866e-02 -4.114071726799011230e-01 9.799029678106307983e-03 1.778666116297245026e-02 1.484074294567108154e-01 -2.576009631156921387e-01 3.660016134381294250e-02 -1.923445314168930054e-01 -2.793570458889007568e-01 3.196819871664047241e-02 -1.707530170679092407e-01 -2.154534161090850830e-01 -1.556686032563447952e-02 3.326952755451202393e-01 -7.321158796548843384e-02 8.213400840759277344e-02 6.872483342885971069e-02 -4.808756336569786072e-02 -2.385894954204559326e-01 -2.445343285799026489e-01 -1.928274631500244141e-01 -1.642418056726455688e-01 1.021293923258781433e-01 -3.707788139581680298e-02 9.734544903039932251e-02 -3.027907945215702057e-02 -1.262545734643936157e-01 -3.334303498268127441e-01 -9.701256453990936279e-02 2.082682549953460693e-01
1.256402134895324707e-01 1.511037796735763550e-01 -1.664290577173233032e-01 -1.609825193881988525e-01 -4.040586203336715698e-02 -1.295644342899322510e-01 2.354446798563003540e-01 -2.118496745824813843e-01 6.808996200561523438e-02 -1.151623427867889404e-01 -4.695614799857139587e-02 1.298659443855285645e-01 -5.871867388486862183e-02 6.476432085037231445e-02 -2.925648093223571777e-01 4.630979597568511963e-01 7.013434171676635742e-02 2.177950553596019745e-02 -1.180400326848030090e-01 4.417479783296585083e-02 -5.228551030158996582e-01 -7.780412584543228149e-02 6.573560088872909546e-02 -6.817048043012619019e-02 4.215065389871597290e-02 3.506473824381828308e-02 -8.003711700439453125e-02 -1.993568241596221924e-01 -1.594686657190322876e-01 1.721061170101165771e-01 -9.300446836277842522e-04 -1.745996028184890747e-01
1.984513998031616211e-01 -5.166543275117874146e-02 -2.199513763189315796e-01 -1.811556071043014526e-01 -2.511239238083362579e-02 -6.020502001047134399e-02 2.943748794496059418e-02 4.211298003792762756e-02 6.283887475728988647e-02 -2.474970221519470215e-01 2.128846347332000732e-01 -4.251981154084205627e-02 -2.683463692665100098e-01 1.268912553787231445e-01 -1.271657794713973999e-01 4.390930831432342529e-01 -1.435923483222723007e-02 9.527483582496643066e-02 -2.390283495187759399e-01 1.000207886099815369e-01 -4.566234350204467773e-01 2.317925095558166504e-01 6.849392503499984741e-02 3.423392772674560547e-02 -9.457811713218688965e-03 -8.358662575483322144e-02 -3.917095810174942017e-02 -7.752122357487678528e-03 -1.917871832847595215e-01 1.243360936641693115e-01 -2.345282286405563354e-01 2.446772996336221695e-03
8.418191969394683838e-02 -2.336151228519156575e-04 1.211641803383827209e-01 -4.538302421569824219e-01 3.842593729496002197e-01 -3.148249089717864990e-01 1.823973804712295532e-01 2.235187739133834839e-01 6.306923925876617432e-02 -9.433573484420776367e-02 1.369723826646804810e-01 1.193957179784774780e-01 -1.810441911220550537e-01 -3.020863533020019531e-01 1.630353182554244995e-02 2.480022311210632324e-01 9.281353652477264404e-02 1.213703900575637817e-01 4.646234214305877686e-02 -7.143990695476531982e-02 8.397047966718673706e-02 1.936359405517578125e-01 7.114087790250778198e-02 -1.731738895177841187e-01 -2.664329707622528076e-01 8.047594130039215088e-02 -1.614571362733840942e-02 -4.073347896337509155e-02 -9.489325433969497681e-02 3.718582540750503540e-02 -2.481009811162948608e-02 -9.992064535617828369e-02
2.305502742528915405e-01 -3.003913164138793945e-01 3.671295708045363426e-03 -3.209323585033416748e-01 2.423502951860427856e-01 -3.219027221202850342e-01 2.151282876729965210e-01 8.777624368667602539e-02 1.471957117319107056e-01 -2.795095145702362061e-01 -5.379547178745269775e-02 1.140367388725280762e-01 -3.698756545782089233e-02 -1.490667834877967834e-02 -5.803212523460388184e-02 2.252780459821224213e-02 -1.454778313636779785e-01 1.801037490367889404e-01 6.746923923492431641e-02 -4.189542308449745178e-02 -2.379692643880844116e-01 8.996437489986419678e-02 8.663084357976913452e-03 -2.370967715978622437e-01 -2.051100581884384155e-01 3.630044870078563690e-03 7.049793750047683716e-02 -1.272159367799758911e-01 -1.923933774232864380e-01 -2.120305225253105164e-02 1.243383511900901794e-01 -3.449948430061340332e-01
7.748603075742721558e-02 -1.819885522127151489e-01 1.619600504636764526e-01 -2.863729298114776611e-01 1.876831352710723877e-01 -9.439385682344436646e-02 2.526386678218841553e-01 4.873836785554885864e-02 1.909413784742355347e-01 1.928901113569736481e-02 2.221633344888687134e-01 5.714562162756919861e-02 -1.451953202486038208e-01 -2.505400180816650391e-01 -6.896148622035980225e-02 7.438930124044418335e-02 -3.418234586715698242e-01 1.860491782426834106e-01 2.790096029639244080e-02 -1.395275592803955078e-01 -1.847306489944458008e-01 1.698020994663238525e-01 2.565697431564331055e-01 -2.347839921712875366e-01 -2.882860004901885986e-01 6.225336715579032898e-02 8.453737944364547729e-02 9.673696011304855347e-02 -3.904941305518150330e-02 3.074876964092254639e-01 -3.276127204298973083e-02 -4.954750835895538330e-02
1.515313833951950073e-01 2.534006722271442413e-02 6.820056587457656860e-02 -2.051210701465606689e-01 1.853858828544616699e-01 1.262947469949722290e-01 -1.664573140442371368e-02 -5.506368875503540039e-01 -1.311465073376893997e-02 -5.129553005099296570e-02 1.382338553667068481e-01 1.845744252204895020e-02 -9.186391532421112061e-02 6.748963892459869385e-02 -1.539565771818161011e-01 8.223666250705718994e-02 8.843066543340682983e-02 5.206830101087689400e-04 -2.957907617092132568e-01 1.521280854940414429e-01 -3.738160431385040283e-01 2.164386361837387085e-01 2.202125452458858490e-02 -2.348066717386245728e-01 3.047388046979904175e-02 -2.555977702140808105e-01 1.585326343774795532e-02 -1.328425854444503784e-01 -2.741602994501590729e-02 -2.472139596939086914e-01 -2.909082546830177307e-02 -5.131639912724494934e-02
8.477889001369476318e-02 -1.000577658414840698e-01 6.543397903442382812e-03 -3.028083145618438721e-01 2.461362630128860474e-01 -1.096473559737205505e-01 3.556351661682128906e-01 -3.203408718109130859e-01 1.970591247081756592e-01 -1.146262809634208679e-01 1.201041974127292633e-02 3.429635241627693176e-02 -1.114800870418548584e-01 -2.870914153754711151e-02 3.040661849081516266e-02 3.153914213180541992e-01 -1.885168999433517456e-01 1.311660110950469971e-01 -1.085412949323654175e-01 3.866999223828315735e-02 -1.784286051988601685e-01 2.142126113176345825e-02 1.519307196140289307e-01 1.036187186837196350e-01 -2.701365649700164795e-01 -1.866094172000885010e-01 1.356748640537261963e-01 3.253953158855438232e-02 2.842208778019994497e-04 -2.139426171779632568e-01 -2.905855774879455566e-01 1.811479628086090088e-01
2.052146737696602941e-04 -3.124423921108245850e-01 -6.403991580009460449e-02 -2.886978387832641602e-01 2.099178284406661987e-01 -3.321950510144233704e-02 7.960754632949829102e-02 -1.675430536270141602e-01 1.635069549083709717e-01 -1.799700558185577393e-01 2.811943292617797852e-01 2.344954758882522583e-02 -2.452539205551147461e-01 1.191895827651023865e-01 -2.127320915460586548e-01 7.573653757572174072e-02 1.783974170684814453e-01 1.435700654983520508e-01 8.525878190994262695e-02 -2.408157335594296455e-03 6.506766378879547119e-02 -3.377432376146316528e-02 1.040246114134788513e-01 -4.802413880825042725e-01 7.152160163968801498e-03 -8.943475037813186646e-02 -2.177369594573974609e-02 -6.405348330736160278e-02 -3.603734448552131653e-02 8.209797739982604980e-02 2.431508749723434448e-01 -2.914385199546813965e-01
9.616941213607788086e-02 -4.572549369186162949e-03 3.166921734809875488e-01 -3.786609768867492676e-01 2.890379428863525391e-01 1.177152618765830994e-02 3.340293467044830322e-02 -3.330595791339874268e-01 9.650085866451263428e-02 -7.255218178033828735e-02 -2.220441699028015137e-01 7.529741525650024414e-02 -2.166859358549118042e-01 -5.385205149650573730e-02 -7.897570729255676270e-02 1.739587336778640747e-01 -1.488571148365736008e-02 2.122289538383483887e-01 -6.298091262578964233e-02 -3.566068783402442932e-02 -1.358411908149719238e-01 1.384337544441223145e-01 -2.301483005285263062e-01 -2.166675478219985962e-01 -2.476964145898818970e-02 -2.907981723546981812e-02 -1.296794116497039795e-01 -1.238025277853012085e-01 1.906826794147491455e-01 -2.495431303977966309e-01 -2.530417442321777344e-01 -1.054974794387817383e-01
-6.183416023850440979e-02 -2.981759980320930481e-02 3.000371456146240234e-01 -3.597142100334167480e-01 1.089761778712272644e-01 -5.086882784962654114e-02 1.887867152690887451e-01 -3.772544562816619873e-01 5.566567927598953247e-02 -1.751773506402969360e-01 -7.418014109134674072e-03 1.223006248474121094e-01 -1.439417600631713867e-01 5.073630809783935547e-02 -1.343400627374649048e-01 2.212501317262649536e-01 6.547772884368896484e-02 1.659139543771743774e-01 3.436005488038063049e-02 8.841367065906524658e-02 -2.652671635150909424e-01 -2.262885719537734985e-01 -1.213209480047225952e-01 -8.729228377342224121e-02 -1.334489732980728149e-01 -2.028018832206726074e-01 7.246495690196752548e-03 -7.323277741670608521e-02 3.847546130418777466e-02 -3.615226149559020996e-01 -2.388795167207717896e-01 7.769279927015304565e-02
1.392058134078979492e-01 -2.821391522884368896e-01 1.886835247278213501e-01 8.358146063983440399e-03 -1.458672136068344116e-01 -6.361084431409835815e-02 2.088003754615783691e-01 -3.246455192565917969e-01 1.589387655258178711e-01 -8.959893882274627686e-02 -5.863416939973831177e-02 1.024528443813323975e-01 -2.045793533325195312e-01 -3.009074926376342773e-02 -1.792909353971481323e-01 -2.883944846689701080e-02 2.670293450355529785e-01 6.432265043258666992e-02 -2.742956578731536865e-01 1.033792421221733093e-01 -6.850384920835494995e-02 1.000663638114929199e-01 1.216645166277885437e-02 -3.953426480293273926e-01 -2.439338862895965576e-01 -2.188798934221267700e-01 -1.071002632379531860e-01 1.409601569175720215e-01 -2.757616937160491943e-01 5.263661965727806091e-02 -1.018314361572265625e-01 8.728256821632385254e-02
2.046831184998154640e-03 -2.390542179346084595e-01 3.422911465167999268e-01 -1.045492440462112427e-01 2.202738076448440552e-02 1.299100369215011597e-01 1.785465925931930542e-01 -1.801245063543319702e-01 1.170414835214614868e-01 6.305844336748123169e-02 1.411962509155273438e-01 1.103434115648269653e-01 -6.232631858438253403e-03 -1.998837441205978394e-01 -1.373570859432220459e-01 1.018628031015396118e-01 5.183162633329629898e-03 1.008794456720352173e-01 -1.599410027265548706e-01 7.866571843624114990e-02 -7.046914100646972656e-02 4.067781567573547363e-02 -9.316568076610565186e-02 -3.277892768383026123e-01 2.105777412652969360e-01 -3.380127549171447754e-01 -1.051432713866233826e-01 -3.805288970470428467e-01 2.560968101024627686e-01 2.458913624286651611e-01 -6.882837414741516113e-02 -6.394940614700317383e-02
-8.692583441734313965e-02 -7.523963600397109985e-02 1.378901600837707520e-01 -2.793457806110382080e-01 2.270943224430084229e-01 4.447732493281364441e-02 5.537929385900497437e-02 1.420913543552160263e-02 5.127388611435890198e-02 -2.416866570711135864e-01 9.732577204704284668e-02 -7.845120877027511597e-02 -1.927661746740341187e-01 -2.430056929588317871e-01 1.361276023089885712e-02 1.447751838713884354e-02 -2.103492319583892822e-01 -7.408923655748367310e-02 1.613870859146118164e-01 3.289705812931060791e-01 -1.573304533958435059e-01 -2.373595982789993286e-01 4.064072668552398682e-01 -3.179172575473785400e-01 3.211334347724914551e-02 -1.395050883293151855e-01 -2.312484681606292725e-01 7.182998210191726685e-02 -8.807744830846786499e-02 -1.360915601253509521e-01 -3.604588657617568970e-02 -1.469767391681671143e-01
4.752023518085479736e-02 -1.303390860557556152e-01 2.339815646409988403e-01 -2.644853293895721436e-01 2.862408459186553955e-01 2.083784155547618866e-02 3.551588207483291626e-02 -3.484699130058288574e-01 2.683875262737274170e-01 -9.353318065404891968e-02 -3.571358919143676758e-01 -5.261104553937911987e-02 -1.048605367541313171e-01 9.178848005831241608e-03 -1.317472457885742188e-01 9.031429141759872437e-02 -1.219996716827154160e-02 4.243732988834381104e-02 1.019208803772926331e-01 1.763037294149398804e-01 -1.165360957384109497e-01 -5.245447531342506409e-02 -1.443327814340591431e-01 -4.092878401279449463e-01 -1.939107328653335571e-01 1.135093271732330322e-01 -1.185618992894887924e-02 -1.258246004581451416e-01 1.740871369838714600e-02 -1.483787447214126587e-01 -8.262855932116508484e-03 2.575999796390533447e-01
1.623103022575378418e-01 -1.425916403532028198e-01 2.158758044242858887e-01 2.738952822983264923e-02 8.479785919189453125e-02 -6.680421531200408936e-02 2.317999303340911865e-01 3.673540428280830383e-02 6.742386519908905029e-02 -1.686753481626510620e-01 -2.780454158782958984e-01 2.421671003103256226e-01 -2.196674644947052002e-01 -1.117524653673171997e-01 -1.711778193712234497e-01 1.992245316505432129e-01 4.014029204845428467e-01 6.762479990720748901e-02 -1.636504679918289185e-01 1.431520730257034302e-01 -1.243890002369880676e-01 3.065587952733039856e-02 2.543269991874694824e-01 -7.651286572217941284e-02 1.432890594005584717e-01 -2.506371140480041504e-01 1.295554265379905701e-02 -1.681676506996154785e-01 -5.885570868849754333e-02 -6.603570282459259033e-02 -3.478594124317169189e-01 -1.619918621145188808e-04
7.449813187122344971e-02 4.448876157402992249e-02 2.196012586355209351e-01 -2.445161938667297363e-01 8.690486848354339600e-02 -3.372638672590255737e-02 2.219150811433792114e-01 -4.612204134464263916e-01 7.447861135005950928e-03 -2.832562625408172607e-01 -3.719947114586830139e-02 -1.044858098030090332e-01 -1.985352635383605957e-01 1.155069768428802490e-01 -3.392916917800903320e-01 2.958662509918212891e-01 -2.853055596351623535e-01 2.305824123322963715e-02 -7.933037728071212769e-02 6.060443818569183350e-02 9.305422008037567139e-02 1.931806281208992004e-02 1.649622246623039246e-02 6.958086043596267700e-02 -8.878918364644050598e-03 -1.509772092103958130e-01 -1.532730553299188614e-02 -6.324322894215583801e-03 1.029004827141761780e-01 -1.584597975015640259e-01 5.447531864047050476e-02 -3.129478394985198975e-01
-1.607919484376907349e-01 -7.932930439710617065e-02 2.936312742531299591e-02 -2.175679802894592285e-01 -6.009305361658334732e-03 -2.356057018041610718e-01 3.061767518520355225e-01 -3.601835668087005615e-01 2.373757511377334595e-01 -3.521191477775573730e-01 2.349927872419357300e-01 1.199470162391662598e-01 -2.232898771762847900e-01 -1.208893731236457825e-01 -2.058718055486679077e-01 6.003463640809059143e-02 -8.360835164785385132e-02 -3.134619072079658508e-02 -2.549095451831817627e-01 1.371136754751205444e-01 -2.874349942430853844e-03 6.565414369106292725e-02 5.376398563385009766e-02 -1.368675380945205688e-01 1.120157632976770401e-02 -1.663017435930669308e-03 -8.520105481147766113e-02 -1.418089494109153748e-02 2.252703160047531128e-01 -4.638846032321453094e-03 -1.182303503155708313e-01 3.003317415714263916e-01
1.441554725170135498e-01 6.078477576375007629e-02 2.318412065505981445e-01 -2.102757543325424194e-01 3.354674205183982849e-02 -6.166793406009674072e-03 2.505592703819274902e-01 -2.211191356182098389e-01 9.591701626777648926e-02 -1.477365046739578247e-01 -1.170133501291275024e-01 1.259783059358596802e-01 -8.726814389228820801e-02 2.560831308364868164e-01 -3.510984480381011963e-01 3.486293554306030273e-01 1.700566522777080536e-02 5.624252185225486755e-02 1.990563701838254929e-03 1.911509484052658081e-01 2.772633433341979980e-01 4.359874874353408813e-03 -1.463581323623657227e-01 -6.887580454349517822e-02 1.587795317173004150e-01 1.521037667989730835e-01 -7.808341085910797119e-02 -7.186838984489440918e-02 -3.582420349121093750e-01 -8.107554167509078979e-03 -5.023087561130523682e-02 -2.292098701000213623e-01
9.501054883003234863e-03 -1.778137683868408203e-01 5.571543052792549133e-02 -2.081252783536911011e-01 -7.824894785881042480e-02 -3.086595796048641205e-02 2.371188253164291382e-01 2.981546148657798767e-02 -1.382116079330444336e-01 -3.663993775844573975e-01 -4.545857384800910950e-02 2.051333487033843994e-01 -2.870476245880126953e-02 -7.364561408758163452e-02 -1.491691768169403076e-01 1.181025579571723938e-01 1.579370200634002686e-01 1.490257829427719116e-01 -7.250259816646575928e-02 -4.588567838072776794e-02 -3.791560828685760498e-01 1.958667933940887451e-01 -2.311722747981548309e-02 -2.406995892524719238e-01 1.436036080121994019e-01 1.400578022003173828e-01 6.504125148057937622e-02 -3.026356697082519531e-01 -1.434240043163299561e-01 3.277260065078735352e-01 -2.120623886585235596e-01 1.167325079441070557e-01
8.111356943845748901e-02 -1.114876419305801392e-01 2.028032839298248291e-01 -2.229110896587371826e-01 2.036003321409225464e-01 4.908964782953262329e-02 1.687207818031311035e-01 -2.135808914899826050e-01 3.628268539905548096e-01 -1.545830070972442627e-01 -5.558770895004272461e-02 3.366407752037048340e-01 5.888335779309272766e-02 -8.545334637165069580e-02 -4.831178784370422363e-01 1.826793998479843140e-01 -3.459316864609718323e-02 -6.566227972507476807e-02 -1.060314550995826721e-01 -1.326137036085128784e-01 -1.172755286097526550e-01 1.393352262675762177e-02 -1.025274991989135742e-01 -4.527689144015312195e-02 8.389960974454879761e-03 4.214122518897056580e-02 1.817856729030609131e-01 -1.775008887052536011e-01 6.019192561507225037e-02 -2.912532687187194824e-01 -3.003635257482528687e-02 -7.827089726924896240e-02
1.784964203834533691e-01 1.681308895349502563e-01 1.360587924718856812e-01 -2.301201820373535156e-01 2.217944413423538208e-01 -3.403051942586898804e-02 -7.613959908485412598e-02 -2.844254374504089355e-01 -1.271310597658157349e-01 -1.754695922136306763e-01 2.149993479251861572e-01 3.157962262630462646e-01 -1.644334793090820312e-01 -8.217292279005050659e-02 -2.516394853591918945e-01 2.325378507375717163e-01 -2.168709188699722290e-01 2.248397767543792725e-01 -9.151041507720947266e-02 8.972101658582687378e-02 -1.735960543155670166e-01 1.280119642615318298e-02 1.583603620529174805e-01 -6.272931396961212158e-02 1.462327390909194946e-01 -6.108769774436950684e-02 2.168326377868652344e-01 -3.300192356109619141e-01 9.757753461599349976e-02 -8.855946362018585205e-02 1.200200393795967102e-01 3.362644091248512268e-02
6.537102907896041870e-02 -1.451411226298660040e-04 1.410240530967712402e-01 -3.087681233882904053e-01 1.300020962953567505e-01 -9.239590913057327271e-02 2.772092993836849928e-04 -2.454169690608978271e-01 -8.456794917583465576e-02 3.526057675480842590e-02 8.378578722476959229e-02 3.853616416454315186e-01 -2.250511646270751953e-01 -2.013712078332901001e-01 -3.122607469558715820e-01 2.073035538196563721e-01 -2.362846285104751587e-01 1.867815554141998291e-01 -3.268193081021308899e-02 1.669136285781860352e-01 -8.619407191872596741e-03 -1.299683451652526855e-01 2.601391971111297607e-01 2.242895364761352539e-01 8.237267285585403442e-02 6.049832329154014587e-02 1.245203390717506409e-01 -2.959332168102264404e-01 -5.566416773945093155e-03 -1.214771866798400879e-01 -1.119347140192985535e-01 -6.165315955877304077e-02
5.203009396791458130e-02 1.146299093961715698e-01 2.013773098587989807e-02 -2.194934487342834473e-01 2.478590905666351318e-01 1.184671521186828613e-01 1.437683254480361938e-01 -1.398941427469253540e-01 1.187433227896690369e-01 -2.274095267057418823e-01 1.799333542585372925e-01 -1.339926570653915405e-01 -3.569620251655578613e-01 -2.064413577318191528e-01 -4.892353434115648270e-03 1.595835089683532715e-01 -1.118607521057128906e-01 -4.650323465466499329e-02 4.130297601222991943e-01 8.039694279432296753e-02 -1.977792829275131226e-01 -1.842759847640991211e-01 1.462140530347824097e-01 -1.880648881196975708e-01 -2.937491284683346748e-03 -1.617708355188369751e-01 -6.272044032812118530e-03 -3.315642708912491798e-03 -2.897798120975494385e-01 2.746585011482238770e-01 3.146032616496086121e-02 1.961750676855444908e-03
8.623541891574859619e-02 -3.712412714958190918e-01 3.066340088844299316e-01 -3.077592849731445312e-01 1.759172081947326660e-01 3.151902463287115097e-03 3.440971672534942627e-01 -1.965619437396526337e-02 -2.256141742691397667e-03 -2.276576906442642212e-01 1.025329902768135071e-01 2.659917175769805908e-01 -1.990442723035812378e-01 -2.244518697261810303e-01 1.241006851196289062e-01 1.024701744318008423e-01 -1.942411959171295166e-01 2.260559201240539551e-01 2.079746276140213013e-01 8.476690202951431274e-02 1.364248543977737427e-01 1.818353831768035889e-01 -5.080382525920867920e-02 -3.281088545918464661e-02 1.378983817994594574e-02 1.120119988918304443e-01 6.042984127998352051e-02 -9.302771836519241333e-02 -6.983901560306549072e-02 7.245247811079025269e-02 -1.286502331495285034e-01 1.446973383426666260e-01
7.776109129190444946e-02 -6.553769856691360474e-02 1.205853372812271118e-01 -3.082048334181308746e-02 3.327174186706542969e-01 2.286963723599910736e-02 1.680264174938201904e-01 -2.615383267402648926e-01 7.601779699325561523e-02 -1.766275763511657715e-01 2.573201358318328857e-01 9.085214883089065552e-02 -1.252587288618087769e-01 1.011668443679809570e-01 -9.786568582057952881e-02 3.892475366592407227e-01 1.356235891580581665e-01 9.381335228681564331e-02 -2.066868841648101807e-01 -1.267254650592803955e-01 1.881513893604278564e-01 1.337348818778991699e-01 2.709745466709136963e-01 -3.444794118404388428e-01 3.590353205800056458e-02 -1.895558536052703857e-01 -1.826154142618179321e-01 -2.076291590929031372e-01 3.346668928861618042e-02 -1.352556496858596802e-01 -5.268249660730361938e-02 2.505116909742355347e-02
-1.809106469154357910e-01 1.979010254144668579e-01 3.076872043311595917e-02 -3.523856997489929199e-01 -3.525799885392189026e-02 -5.336388573050498962e-02 1.262279450893402100e-01 -2.294608950614929199e-01 -4.755986481904983521e-02 -3.077375590801239014e-01 1.742726415395736694e-01 2.692324221134185791e-01 -1.489764004945755005e-01 -1.754439920186996460e-01 -2.981214523315429688e-01 1.523403227329254150e-01 -9.387362003326416016e-02 -6.176034361124038696e-02 -3.659344017505645752e-01 7.188935577869415283e-02 1.184737309813499451e-01 2.549442648887634277e-01 5.142224207520484924e-02 -2.400912642478942871e-01 -6.946592777967453003e-02 1.241097748279571533e-01 1.919583082199096680e-01 -4.826014488935470581e-02 -4.590718448162078857e-02 -3.167324140667915344e-02 9.181599318981170654e-02 -5.880125239491462708e-02
1.550451070070266724e-01 -3.560950458049774170e-01 1.323492676019668579e-01 -5.967200174927711487e-02 4.834410920739173889e-02 1.193944215774536133e-01 4.552700556814670563e-04 -2.002920359373092651e-01 1.888623386621475220e-01 -1.669189520180225372e-02 -1.669780313968658447e-01 4.535168111324310303e-01 -9.632430970668792725e-02 -2.145219147205352783e-01 8.763039112091064453e-02 3.270311653614044189e-01 -1.054138839244842529e-01 1.455699559301137924e-02 -1.352364718914031982e-01 2.253706902265548706e-01 -2.455070763826370239e-01 -4.645979776978492737e-02 -1.941635608673095703e-01 -4.085010290145874023e-02 -1.723524481058120728e-01 -1.880845725536346436e-01 -1.693464070558547974e-02 9.864808525890111923e-04 -1.193150728940963745e-01 -2.513895332813262939e-01 1.109805144369602203e-02 -8.250781148672103882e-02
9.457433223724365234e-02 -4.300804436206817627e-02 -2.422750927507877350e-03 -2.825232744216918945e-01 1.405578106641769409e-01 -1.572309285402297974e-01 3.691531419754028320e-01 -3.735828399658203125e-01 2.887714281678199768e-02 -2.652404308319091797e-01 1.256722509860992432e-01 2.075291983783245087e-02 -3.583889454603195190e-02 -1.237911507487297058e-01 -2.510695457458496094e-01 3.171118795871734619e-01 -1.205751448869705200e-01 -1.139072887599468231e-02 -5.953345447778701782e-02 1.951931118965148926e-01 1.023784056305885315e-01 -2.680090628564357758e-02 -4.203944280743598938e-02 -3.682978823781013489e-02 -1.949664205312728882e-01 5.356248840689659119e-02 -2.924481965601444244e-02 -1.396960299462080002e-02 -6.011103093624114990e-02 -2.154413461685180664e-01 -2.050276845693588257e-01 3.417856693267822266e-01
1.574574559926986694e-01 4.013782367110252380e-02 3.756595402956008911e-02 -2.980324029922485352e-01 2.096111327409744263e-01 2.686605155467987061e-01 2.731800973415374756e-01 -1.443795859813690186e-01 1.823979169130325317e-01 -2.051579058170318604e-01 3.849858418107032776e-02 -2.863239347934722900e-01 -2.098441272974014282e-01 -1.224159449338912964e-01 1.212811619043350220e-01 1.912075132131576538e-01 -5.893823504447937012e-02 1.122992262244224548e-01 1.219326779246330261e-01 2.112586284056305885e-03 -6.879126653075218201e-03 2.703049976844340563e-04 2.330693602561950684e-01 -1.890657991170883179e-01 2.018753811717033386e-02 -1.511770337820053101e-01 -1.927163302898406982e-01 -3.082952201366424561e-01 1.691866666078567505e-02 2.799647152423858643e-01 -1.706534177064895630e-01 -1.354750245809555054e-01
-8.169876784086227417e-02 -2.119464874267578125e-01 -1.189420819282531738e-01 -3.605382442474365234e-01 2.536039054393768311e-02 -1.240760609507560730e-01 2.751871347427368164e-01 -1.499607809819281101e-03 1.224067434668540955e-01 -2.340659871697425842e-02 -6.979491561651229858e-02 2.112568467855453491e-01 -2.468980401754379272e-01 3.002916090190410614e-02 1.182276755571365356e-01 3.901080787181854248e-01 -1.964972354471683502e-02 8.306932449340820312e-02 -9.123612195253372192e-03 7.557550817728042603e-02 -1.435007303953170776e-01 2.230145484209060669e-01 -6.829831749200820923e-03 -1.480458378791809082e-01 -2.053954079747200012e-02 -3.422345817089080811e-01 -1.863472610712051392e-01 -3.339125961065292358e-02 -2.401365041732788086e-01 -1.707640737295150757e-01 -5.923044309020042419e-02 2.652386426925659180e-01
1.643037796020507812e-01 -1.301847845315933228e-01 7.593361288309097290e-02 -5.380389094352722168e-02 2.596452534198760986e-01 -1.200639456510543823e-01 2.842075824737548828e-01 -1.532704830169677734e-01 3.758529722690582275e-01 2.781986258924007416e-03 -4.003844410181045532e-02 2.624605596065521240e-01 -3.168213963508605957e-01 -2.210002578794956207e-02 -3.174654543399810791e-01 2.035961747169494629e-01 -2.272214293479919434e-01 4.963225871324539185e-02 -1.547579020261764526e-01 -2.007430940866470337e-01 -1.978202015161514282e-01 -4.675861820578575134e-02 -1.230746284127235413e-01 -1.147269979119300842e-01 -7.166498899459838867e-02 -4.477750137448310852e-02 1.623823493719100952e-01 -2.502560056746006012e-02 7.517199032008647919e-03 -2.662735283374786377e-01 9.543769061565399170e-02 -6.531190127134323120e-02
3.195331990718841553e-01 1.034683827310800552e-02 7.553310692310333252e-02 -2.038456797599792480e-01 2.376241981983184814e-01 -1.715615242719650269e-01 1.560030877590179443e-01 -6.027868390083312988e-02 -6.303540617227554321e-02 5.036320071667432785e-03 -1.258976310491561890e-01 -8.565653115510940552e-02 -3.478817939758300781e-01 -5.367807671427726746e-02 -7.687857747077941895e-02 -6.611581146717071533e-02 -1.103508546948432922e-01 2.704514861106872559e-01 -1.640174537897109985e-02 1.315274983644485474e-01 -1.410010159015655518e-01 -4.863756895065307617e-02 1.876630447804927826e-02 -4.960304498672485352e-01 9.543853998184204102e-02 -1.332630664110183716e-01 5.222293362021446228e-02 5.247046425938606262e-02 -1.337623968720436096e-02 3.274380564689636230e-01 -1.726539134979248047e-01 -1.849485784769058228e-01
3.234164416790008545e-02 -9.064207226037979126e-02 -1.189853716641664505e-02 -3.711412250995635986e-01 1.301209479570388794e-01 -1.401242613792419434e-01 3.593063056468963623e-01 -2.102830857038497925e-01 8.968222141265869141e-02 -1.434015929698944092e-01 9.264151006937026978e-02 9.963652491569519043e-02 -2.312938421964645386e-01 1.109493672847747803e-01 1.162347793579101562e-01 2.099141180515289307e-01 -1.125677004456520081e-01 3.226239467039704323e-03 -3.856309130787849426e-02 3.709683194756507874e-02 -1.855866461992263794e-01 -3.466182947158813477e-01 -7.330396771430969238e-02 -7.527793198823928833e-02 -3.089545108377933502e-02 -1.259807050228118896e-01 2.622932381927967072e-02 3.237031400203704834e-02 -3.578581809997558594e-01 5.786853283643722534e-02 -3.155437111854553223e-01 2.043374925851821899e-01
-2.953634262084960938e-01 -4.749714955687522888e-02 -2.733780071139335632e-02 -2.924996018409729004e-01 -1.640075445175170898e-01 -1.350368410348892212e-01 1.128918156027793884e-01 1.676081717014312744e-01 1.259609162807464600e-01 -3.299536108970642090e-01 1.864549219608306885e-01 -5.516201630234718323e-02 -3.044399023056030273e-01 -1.032680496573448181e-01 -4.456397145986557007e-02 2.657261192798614502e-01 -1.673465371131896973e-01 -5.496900156140327454e-02 7.872108370065689087e-02 2.372937835752964020e-02 -2.193309068679809570e-01 1.584700196981430054e-01 -1.893548518419265747e-01 -2.495060414075851440e-01 -1.397812180221080780e-02 -2.368721812963485718e-01 -1.331788003444671631e-01 -1.916634738445281982e-01 -2.380247116088867188e-01 -7.036175578832626343e-02 -6.181132048368453979e-02 -1.201087236404418945e-01
1.628075540065765381e-01 -8.849735558032989502e-02 2.920833230018615723e-01 -3.575235009193420410e-01 2.605607807636260986e-01 -5.945115163922309875e-02 -1.406747251749038696e-01 3.578358143568038940e-02 6.778901070356369019e-02 -9.485299885272979736e-02 3.508559614419937134e-02 -1.053037568926811218e-01 -2.158939540386199951e-01 2.792253531515598297e-02 1.983376778662204742e-02 1.910105347633361816e-01 -1.495614200830459595e-01 2.930614352226257324e-01 6.424655765295028687e-02 1.443173643201589584e-02 -2.183865606784820557e-01 -3.483079373836517334e-02 1.082395762205123901e-01 -4.961884617805480957e-01 4.309617727994918823e-02 -1.512845903635025024e-01 3.545148670673370361e-02 1.825631558895111084e-01 -6.569188088178634644e-02 2.130333632230758667e-01 -1.460771262645721436e-01 -8.218884468078613281e-03
1.211740374565124512e-01 -1.161653921008110046e-02 -1.250224709510803223e-01 -1.747867316007614136e-01 -1.930903177708387375e-03 -2.469535171985626221e-02 1.177133917808532715e-01 9.132830053567886353e-02 -1.589403152465820312e-01 -2.698365449905395508e-01 3.538486957550048828e-01 1.756776124238967896e-01 -1.311569362878799438e-01 -9.851453453302383423e-02 -5.754795670509338379e-02 2.300020605325698853e-01 1.160141378641128540e-01 1.666675806045532227e-01 -2.650577388703823090e-02 4.827670454978942871e-01 -2.425848096609115601e-01 -2.017923891544342041e-01 2.835153788328170776e-02 -1.952947825193405151e-01 1.328544318675994873e-01 -1.646299511194229126e-01 6.120352074503898621e-02 -2.571708261966705322e-01 1.312612146139144897e-01 1.380650140345096588e-02 -1.739058941602706909e-01 5.576778575778007507e-02
1.593633145093917847e-01 -3.573966920375823975e-01 5.715563148260116577e-02 -1.578228920698165894e-01 7.641437929123640060e-03 -1.003362536430358887e-01 2.125359475612640381e-01 -1.042843237519264221e-01 1.346151083707809448e-01 -2.238841354846954346e-01 3.559976350516080856e-03 2.495966255664825439e-01 3.458097949624061584e-02 -2.583834528923034668e-01 3.257656469941139221e-02 1.865522265434265137e-01 -1.492331027984619141e-01 -1.214438602328300476e-01 -2.122374717146158218e-03 -3.572590649127960205e-02 2.180500701069831848e-02 -1.418399810791015625e-01 7.348620891571044922e-02 -2.572100460529327393e-01 -6.236222386360168457e-02 -4.943036139011383057e-01 -4.388782009482383728e-02 9.988486766815185547e-02 2.618663758039474487e-02 2.582022547721862793e-01 -2.268347889184951782e-01 -9.358859062194824219e-02
2.288866937160491943e-01 -2.421489059925079346e-01 -1.228378992527723312e-02 -2.709133550524711609e-02 -5.156876146793365479e-02 -5.783068761229515076e-02 -7.848918437957763672e-02 -2.934445738792419434e-01 -7.453488558530807495e-02 -5.435344763100147247e-03 1.669711321592330933e-01 2.723559141159057617e-01 -1.753679960966110229e-01 -1.346583217382431030e-01 -2.976665198802947998e-01 4.059686958789825439e-01 -3.029242455959320068e-01 8.659289032220840454e-02 -1.266137883067131042e-02 1.890779435634613037e-01 -1.711375415325164795e-01 -1.016507074236869812e-01 1.334832906723022461e-01 -2.480075806379318237e-01 1.190958097577095032e-01 -8.128341287374496460e-02 1.831649988889694214e-01 1.377853453159332275e-01 -5.972292646765708923e-02 -1.058815121650695801e-01 -1.274802684783935547e-01 -1.462819874286651611e-01
2.485196739435195923e-01 -1.389941852539777756e-02 1.488659381866455078e-01 -1.697580665349960327e-01 -1.264037787914276123e-01 2.168158739805221558e-01 1.796815693378448486e-01 2.299352735280990601e-02 2.324370592832565308e-01 7.122141122817993164e-02 -3.574825823307037354e-02 2.760053575038909912e-01 -3.538964986801147461e-01 -1.830426305532455444e-01 -1.682079732418060303e-01 1.819505989551544189e-01 -1.224862039089202881e-01 1.787713021039962769e-01 -2.015336006879806519e-01 2.037287950515747070e-01 -6.959141790866851807e-02 -1.841437444090843201e-02 7.265043258666992188e-02 -3.159003555774688721e-01 1.087853759527206421e-01 1.226951833814382553e-02 -1.744126379489898682e-01 -1.187307983636856079e-01 2.764152884483337402e-01 1.510589122772216797e-01 1.972807347774505615e-01 -2.406296133995056152e-02
5.981218069791793823e-02 -8.702952414751052856e-02 2.209182977676391602e-01 -1.125131547451019287e-01 2.394918948411941528e-01 -8.640144765377044678e-02 -7.072419859468936920e-03 -1.790447086095809937e-01 -1.828043311834335327e-01 -2.422520369291305542e-01 9.293409436941146851e-02 -1.151277646422386169e-01 -1.573740243911743164e-01 -3.665526509284973145e-01 -6.794100999832153320e-02 -3.696434572339057922e-02 1.723245903849601746e-02 1.428613364696502686e-01 5.858774483203887939e-02 3.983362615108489990e-01 -3.080337047576904297e-01 -1.416587978601455688e-01 2.890286743640899658e-01 -2.324967831373214722e-01 1.059603411704301834e-02 -1.827325373888015747e-01 -1.509244292974472046e-01 -6.795398890972137451e-02 4.279632866382598877e-02 9.850775822997093201e-03 -3.863691538572311401e-02 -2.273232787847518921e-01
1.210252940654754639e-02 -1.601772010326385498e-01 1.876527369022369385e-01 -1.178324669599533081e-01 2.913163900375366211e-01 -1.565016806125640869e-02 3.000345826148986816e-01 -1.252535283565521240e-01 -2.024876028299331665e-01 -5.557559058070182800e-02 -6.428780406713485718e-02 3.519648909568786621e-01 -9.256247431039810181e-02 -2.411345839500427246e-01 -2.824296951293945312e-01 1.572329699993133545e-01 -1.382912993431091309e-01 3.524881005287170410e-01 7.117185741662979126e-02 1.833049207925796509e-02 6.672359257936477661e-02 -5.791527219116687775e-03 2.443268708884716034e-02 -5.119650438427925110e-02 -3.591640666127204895e-02 -4.231454804539680481e-02 2.761275172233581543e-01 -1.813543587923049927e-01 -3.296672552824020386e-02 -2.931155860424041748e-01 -1.068905070424079895e-01 1.544411033391952515e-01
2.164254933595657349e-01 -3.013838529586791992e-01 1.258072257041931152e-01 -2.127562910318374634e-01 1.360768675804138184e-01 -5.038243904709815979e-02 5.625401437282562256e-02 8.753300458192825317e-02 2.530951201915740967e-01 -5.885747075080871582e-02 2.067826986312866211e-01 -1.447025686502456665e-01 -1.456934958696365356e-01 1.873971819877624512e-01 -1.736928224563598633e-01 1.143029108643531799e-01 -1.694097556173801422e-02 3.242333531379699707e-01 5.967125296592712402e-02 8.783352375030517578e-02 -1.839217171072959900e-02 -8.239556103944778442e-03 6.169112771749496460e-02 -4.490812420845031738e-01 1.089755073189735413e-01 -2.805130183696746826e-01 1.356513202190399170e-01 -1.029170155525207520e-01 -2.838306427001953125e-01 -6.391062587499618530e-02 1.065168976783752441e-01 -2.080931700766086578e-02
3.690981864929199219e-01 -2.937496602535247803e-01 2.624160647392272949e-01 2.990363724529743195e-02 1.061605364084243774e-01 1.559820175170898438e-01 1.725732237100601196e-01 -3.956313431262969971e-01 -2.112075127661228180e-02 -1.378141157329082489e-02 -5.642694979906082153e-02 2.732158005237579346e-01 -2.231486737728118896e-01 -2.064010202884674072e-01 7.553478330373764038e-02 2.178920954465866089e-01 1.175877451896667480e-01 1.644075959920883179e-01 7.237796485424041748e-02 1.832215636968612671e-01 7.574356347322463989e-02 -1.655178517103195190e-02 -1.258332282304763794e-01 2.121444605290889740e-02 -1.314482241868972778e-01 -1.840645670890808105e-01 1.160419136285781860e-01 -1.011015400290489197e-01 -4.611257091164588928e-02 -2.832325994968414307e-01 -3.194988891482353210e-02 3.993642702698707581e-02
1.260172128677368164e-01 4.134381935000419617e-02 4.139626026153564453e-02 -3.688148260116577148e-01 1.706038117408752441e-01 -1.381354480981826782e-01 2.538157105445861816e-01 1.299519687891006470e-01 4.060123488306999207e-02 -3.467922508716583252e-01 -1.146100759506225586e-01 2.115115970373153687e-01 4.970408976078033447e-03 -3.191837072372436523e-01 7.621009647846221924e-02 2.326985895633697510e-01 -1.279158741235733032e-01 2.089282311499118805e-02 7.690384238958358765e-02 -1.022425293922424316e-01 -9.382241219282150269e-02 -8.925749361515045166e-02 4.272856935858726501e-02 -3.091084957122802734e-01 -1.588644981384277344e-01 -1.291317790746688843e-01 -1.788732782006263733e-02 3.237275406718254089e-02 -5.428436771035194397e-02 1.230153068900108337e-01 2.651620283722877502e-02 -4.051620066165924072e-01
3.076614141464233398e-01 1.860486716032028198e-01 3.626476973295211792e-02 -2.612010240554809570e-01 1.592678576707839966e-01 1.338017582893371582e-01 1.241815537214279175e-01 -9.064143151044845581e-02 3.255742788314819336e-01 -1.063263639807701111e-01 1.042286753654479980e-01 6.075459718704223633e-02 -2.799118161201477051e-01 -1.161271557211875916e-01 -2.320750802755355835e-01 -2.268940024077892303e-02 6.380772590637207031e-02 2.051849067211151123e-01 -1.366712152957916260e-01 -9.974316693842411041e-03 -1.409309506416320801e-01 -1.196556910872459412e-01 9.446856379508972168e-02 1.154743060469627380e-01 8.762811869382858276e-02 -7.153473049402236938e-02 3.176144883036613464e-02 -6.489941477775573730e-02 -3.006784915924072266e-01 -3.854404091835021973e-01 -1.923450231552124023e-01 -2.020917981863021851e-01
-2.472559921443462372e-02 -6.867767125368118286e-02 1.449029445648193359e-01 -3.295608460903167725e-01 1.782280653715133667e-01 -4.878360033035278320e-02 2.618235051631927490e-01 -2.712274789810180664e-01 -1.595612615346908569e-02 -2.035765200853347778e-01 -2.751497551798820496e-02 -1.627968251705169678e-02 -1.929386109113693237e-01 -4.059588070958852768e-03 -1.318675577640533447e-01 2.501436471939086914e-01 3.163121873512864113e-03 2.242764681577682495e-01 -1.866966299712657928e-02 9.482764638960361481e-03 -3.247436583042144775e-01 -1.565088629722595215e-01 2.590134739875793457e-02 -3.886583447456359863e-02 -1.156012490391731262e-01 -1.085883751511573792e-01 -5.636066198348999023e-03 8.773579448461532593e-02 -8.646859228610992432e-02 -4.508250653743743896e-01 -3.045664727687835693e-01 9.814541786909103394e-02
1.765543222427368164e-01 -6.586887687444686890e-02 3.240599930286407471e-01 -1.915133744478225708e-01 -1.448022276163101196e-01 8.734437823295593262e-02 1.628963947296142578e-01 2.042493969202041626e-01 3.153040707111358643e-01 -1.234507784247398376e-01 1.595986820757389069e-02 2.939848899841308594e-01 -1.521628051996231079e-01 -8.278909325599670410e-02 -1.644997596740722656e-01 5.520425364375114441e-02 -3.070739656686782837e-02 1.799175888299942017e-01 3.132609724998474121e-01 1.574908941984176636e-02 -9.709017351269721985e-03 1.575130522251129150e-01 -1.598220318555831909e-02 -1.300110816955566406e-01 4.539914801716804504e-02 6.539238244295120239e-02 -1.090547740459442139e-01 -1.643203943967819214e-01 -2.524182796478271484e-01 -9.605945646762847900e-02 -1.555283963680267334e-01 -3.851941823959350586e-01
-1.236864924430847168e-01 -2.621820569038391113e-02 3.394430577754974365e-01 -3.687230646610260010e-01 6.853435933589935303e-02 -1.327474564313888550e-01 1.120552942156791687e-01 -8.500121533870697021e-02 -4.846333712339401245e-02 5.825165286660194397e-02 4.306352883577346802e-02 5.794520303606987000e-02 -2.663278579711914062e-01 -1.445888578891754150e-01 7.165715843439102173e-02 7.016905397176742554e-02 -6.110807508230209351e-02 1.495925486087799072e-01 3.065623342990875244e-01 1.159049477428197861e-02 -1.913748383522033691e-01 1.464153975248336792e-01 -5.900348350405693054e-02 -4.351376891136169434e-01 5.168899148702621460e-02 -2.519283629953861237e-02 8.880651742219924927e-02 1.660256087779998779e-02 -2.122397869825363159e-01 1.763144284486770630e-01 -2.963553369045257568e-01 -1.770417541265487671e-01
6.948462873697280884e-02 -8.326304703950881958e-02 1.987734287977218628e-01 1.537981629371643066e-01 3.840480744838714600e-01 -2.187122963368892670e-02 1.454939246177673340e-01 -2.691255509853363037e-01 1.229157745838165283e-01 -1.980086117982864380e-01 1.332964599132537842e-01 1.621347665786743164e-01 -6.291238218545913696e-02 5.468555912375450134e-02 -5.003634840250015259e-02 2.838005721569061279e-01 2.268352955579757690e-01 1.386971175670623779e-01 -1.456614583730697632e-01 -6.375996768474578857e-02 4.903409257531166077e-02 3.124285340309143066e-01 2.540739476680755615e-01 -3.202391266822814941e-01 1.368499994277954102e-01 -1.630047336220741272e-02 -7.841259241104125977e-02 -2.175649851560592651e-01 -2.100201249122619629e-01 1.078894063830375671e-01 1.963360607624053955e-02 5.858859419822692871e-02
2.252961397171020508e-01 1.247708871960639954e-01 5.070744454860687256e-02 -2.172776460647583008e-01 1.652931869029998779e-01 -1.858577430248260498e-01 1.640421301126480103e-01 1.682228595018386841e-01 7.143695373088121414e-03 -3.219267129898071289e-01 9.735135734081268311e-02 3.007310032844543457e-01 1.234240233898162842e-01 -2.857904136180877686e-01 1.500443276017904282e-02 2.986100316047668457e-01 -6.235629320144653320e-02 2.001057714223861694e-01 1.540513485670089722e-01 -8.602171391248703003e-02 3.302599862217903137e-02 -2.223018407821655273e-01 1.779968142509460449e-01 -2.452658414840698242e-01 -2.695034146308898926e-01 -1.458718478679656982e-01 8.020100742578506470e-02 6.467352807521820068e-02 5.814856663346290588e-02 6.017592921853065491e-02 -1.316196024417877197e-01 -1.750756800174713135e-01
-4.414561390876770020e-02 5.504873767495155334e-02 1.509765088558197021e-01 -1.144013330340385437e-01 -1.265006661415100098e-01 1.404636651277542114e-01 4.048721864819526672e-02 -1.395548880100250244e-01 1.995448172092437744e-01 -3.079312443733215332e-01 1.140044629573822021e-01 -4.629905894398689270e-02 -3.463751971721649170e-01 -1.684284657239913940e-01 -1.298172622919082642e-01 9.847956150770187378e-02 -3.622428178787231445e-01 2.174489349126815796e-01 1.066755652427673340e-01 1.082396432757377625e-01 -2.945593185722827911e-02 -5.722437053918838501e-02 -1.137104332447052002e-01 -1.613222062587738037e-02 -7.444032281637191772e-02 -3.188832700252532959e-01 -2.819130383431911469e-02 -4.456417560577392578e-01 -1.068996917456388474e-02 1.110650822520256042e-01 -1.677733659744262695e-01 -1.070890873670578003e-01
1.193457841873168945e-01 6.720968335866928101e-02 8.898689597845077515e-02 -4.171084463596343994e-01 3.441636264324188232e-02 7.581119239330291748e-02 8.616374107077717781e-04 2.776058949530124664e-02 -1.224770396947860718e-02 -5.766063183546066284e-02 -6.258112378418445587e-03 3.380310833454132080e-01 -1.951877623796463013e-01 1.155641302466392517e-01 -2.882160246372222900e-01 -1.421765685081481934e-01 6.205437332391738892e-02 -1.179004237055778503e-01 3.670501708984375000e-02 1.595983467996120453e-02 -2.787201404571533203e-01 -7.609631866216659546e-02 2.402568757534027100e-01 -2.205501496791839600e-01 2.016535401344299316e-01 -2.346930354833602905e-01 -3.750329837203025818e-02 -3.027244210243225098e-01 -2.096527814865112305e-01 2.654947713017463684e-02 -1.823885589838027954e-01 -2.078712135553359985e-01
6.773217767477035522e-02 -4.092962190043181181e-04 4.987634345889091492e-02 -2.560761868953704834e-01 3.490312770009040833e-02 9.709013253450393677e-02 8.889160305261611938e-02 2.704269811511039734e-02 5.236149430274963379e-01 -1.726917028427124023e-01 -2.061756700277328491e-02 1.773809790611267090e-01 -1.941770017147064209e-01 5.162040144205093384e-02 -1.567552536725997925e-01 2.645541429519653320e-01 5.727338138967752457e-03 -4.474748298525810242e-02 -2.049167007207870483e-01 2.400027662515640259e-01 -1.278373748064041138e-01 -1.204710155725479126e-01 9.680289030075073242e-02 -2.031317651271820068e-01 -1.189084276556968689e-01 -7.509943842887878418e-02 8.017985522747039795e-02 -1.741810739040374756e-01 -1.478859223425388336e-02 2.750550210475921631e-01 5.681877210736274719e-02 3.442258238792419434e-01
1.495274752378463745e-01 -1.798548847436904907e-01 1.101251244544982910e-01 -4.635499119758605957e-01 6.520176678895950317e-02 3.732687979936599731e-02 9.360945224761962891e-02 -3.397276699542999268e-01 8.927213493734598160e-04 -1.903124451637268066e-01 -6.163385137915611267e-02 -1.364800333976745605e-02 -3.015952706336975098e-01 -4.129878804087638855e-02 -1.042948290705680847e-01 2.517751455307006836e-01 1.960004679858684540e-02 1.709787696599960327e-01 -6.876638531684875488e-02 1.178490817546844482e-01 -1.899859756231307983e-01 -2.221321910619735718e-01 -2.325788885354995728e-01 -1.595929823815822601e-02 1.102269515395164490e-01 1.304500829428434372e-02 -9.245578199625015259e-02 -1.010532826185226440e-01 9.506408125162124634e-03 -3.780893683433532715e-01 -1.338336169719696045e-01 3.569586947560310364e-02
5.568626895546913147e-02 -2.361973673105239868e-01 6.307594478130340576e-02 -1.403250247240066528e-01 -1.184147968888282776e-01 -2.860178612172603607e-02 2.990486621856689453e-01 1.066893804818391800e-02 7.813928276300430298e-02 -1.598883867263793945e-01 2.814911119639873505e-02 -5.820658057928085327e-02 7.808394730091094971e-02 -1.367409676313400269e-01 -1.899531632661819458e-01 1.918828338384628296e-01 -5.998700112104415894e-02 2.746888995170593262e-01 3.413023054599761963e-01 5.713332816958427429e-02 -1.625564098358154297e-01 5.983193218708038330e-02 3.636356592178344727e-01 -3.718868196010589600e-01 -1.896627396345138550e-01 -1.371841430664062500e-01 3.598360717296600342e-02 -2.848217785358428955e-01 -5.955617409199476242e-03 2.524924650788307190e-02 1.915316730737686157e-01 7.485393434762954712e-02
-1.065628677606582642e-01 -9.381605684757232666e-02 -1.709598749876022339e-01 -4.045232236385345459e-01 2.494897693395614624e-01 8.367700874805450439e-02 1.229951158165931702e-01 -1.426888108253479004e-01 7.217323780059814453e-02 -6.795606575906276703e-03 -1.144173368811607361e-01 3.446557819843292236e-01 -1.656346321105957031e-01 -1.600283980369567871e-01 -2.631698846817016602e-01 4.068906903266906738e-01 -2.713648080825805664e-01 3.715608641505241394e-02 -1.857352443039417267e-02 -7.095640152692794800e-02 -1.134904548525810242e-01 1.291979253292083740e-01 -1.003561168909072876e-01 -3.599886596202850342e-02 2.165422886610031128e-01 -1.724012009799480438e-02 -4.641488194465637207e-02 -3.606655821204185486e-02 -9.420830756425857544e-02 -2.604477405548095703e-01 -6.244008988142013550e-02 -6.824046373367309570e-02
8.822775632143020630e-02 -3.064216673374176025e-01 -1.397195309400558472e-01 -2.248603552579879761e-01 -5.106709152460098267e-02 -5.506219714879989624e-02 -6.435086950659751892e-03 -2.346320301294326782e-01 -4.188942164182662964e-02 -2.677462399005889893e-01 -9.614765644073486328e-02 3.468317165970802307e-02 -2.678405344486236572e-01 -2.110778987407684326e-01 -2.905064225196838379e-01 5.584422126412391663e-02 2.474502474069595337e-01 -1.365379709750413895e-02 -2.481525540351867676e-01 -1.166231185197830200e-01 -1.229030191898345947e-01 1.536792069673538208e-01 1.821889542043209076e-02 -2.888887822628021240e-01 -2.076115310192108154e-01 1.220407262444496155e-01 -6.956973671913146973e-02 4.832338914275169373e-02 -2.846111357212066650e-01 -3.720724955201148987e-02 -2.682993113994598389e-01 3.399666398763656616e-02
5.613659694790840149e-02 -9.798232465982437134e-02 3.274755775928497314e-01 -3.537918031215667725e-01 -1.691198348999023438e-01 8.572038263082504272e-02 8.432636409997940063e-02 -1.118872314691543579e-02 4.204701483249664307e-01 -1.861681193113327026e-01 -7.167057134211063385e-03 9.889598935842514038e-02 -1.102245505899190903e-02 -1.829925030469894409e-01 -1.325756162405014038e-01 -1.816061511635780334e-02 -3.007459938526153564e-01 2.184546440839767456e-01 2.102736569941043854e-02 2.249165624380111694e-01 8.757182955741882324e-02 1.029020473361015320e-01 -9.729663282632827759e-02 -3.729700148105621338e-01 7.462351769208908081e-02 9.827062487602233887e-02 1.055722776800394058e-02 -1.872662752866744995e-01 -3.481116518378257751e-02 -5.333359912037849426e-02 1.519061177968978882e-01 7.269991934299468994e-02
2.190106660127639771e-01 -2.255289554595947266e-01 1.576551347970962524e-01 -2.667104303836822510e-01 2.518595159053802490e-01 3.918369486927986145e-02 8.669733256101608276e-02 -2.366902828216552734e-01 2.003486901521682739e-01 -5.423384532332420349e-02 -3.587127104401588440e-02 1.292853802442550659e-01 -1.550748050212860107e-01 2.168630249798297882e-02 3.291010484099388123e-02 -3.413548320531845093e-02 -1.919547319412231445e-01 2.750526070594787598e-01 -1.038460060954093933e-01 1.609704196453094482e-01 4.914793744683265686e-02 1.267500668764114380e-01 1.595388054847717285e-01 -2.640328407287597656e-01 6.271320581436157227e-02 -8.432969450950622559e-02 2.831752598285675049e-01 5.177203193306922913e-02 8.063738793134689331e-02 4.258224964141845703e-01 -2.078153192996978760e-01 3.247253969311714172e-02
1.261534243822097778e-01 -1.078559551388025284e-02 2.226032763719558716e-01 -1.647685915231704712e-01 1.678438037633895874e-01 1.260836571455001831e-01 3.554450273513793945e-01 1.078500747680664062e-01 1.862626522779464722e-01 -9.666302055120468140e-02 1.807049512863159180e-01 -1.066242977976799011e-01 -2.743720710277557373e-01 -1.215254589915275574e-01 9.905777871608734131e-03 3.261637985706329346e-01 -2.969207465648651123e-01 8.891346305608749390e-02 -1.208775788545608521e-01 1.033904403448104858e-01 3.213681876659393311e-01 8.424625545740127563e-02 6.083351746201515198e-02 -3.568068742752075195e-01 -5.143085122108459473e-02 1.625927723944187164e-02 2.314990945160388947e-02 8.575626462697982788e-02 3.420971706509590149e-02 6.827855110168457031e-02 -3.368209814652800560e-03 -2.474634200334548950e-01
7.235816121101379395e-02 -3.481207489967346191e-01 3.050844371318817139e-01 -9.939017891883850098e-02 1.070424541831016541e-01 1.954971253871917725e-01 -5.383235868066549301e-03 2.715184688568115234e-01 5.808943882584571838e-02 -5.380458012223243713e-02 3.502202033996582031e-02 7.727153599262237549e-02 -3.240069150924682617e-01 -3.828020691871643066e-01 -1.517362296581268311e-01 1.221418976783752441e-01 3.077657148241996765e-02 3.129291161894798279e-02 1.274179071187973022e-01 1.166868880391120911e-01 -4.730202257633209229e-02 -4.609031975269317627e-02 3.316938579082489014e-01 -3.507117629051208496e-01 7.847670465707778931e-02 -1.394003331661224365e-01 1.043943571858108044e-03 -1.635117232799530029e-01 -1.110992059111595154e-01 8.594390004873275757e-02 -2.884660661220550537e-02 -4.708419367671012878e-02
5.206696689128875732e-02 -7.889367640018463135e-02 8.036345243453979492e-02 -1.769001483917236328e-01 1.243555918335914612e-01 1.516819149255752563e-01 1.682413518428802490e-01 1.876835674047470093e-01 1.464296132326126099e-01 -3.402805328369140625e-01 4.853703454136848450e-02 -9.144380688667297363e-02 -6.984902918338775635e-02 -2.144240140914916992e-01 -3.896198794245719910e-02 2.158199995756149292e-01 -1.785348057746887207e-01 3.296468555927276611e-01 -1.864143274724483490e-02 4.313219711184501648e-02 -3.285458385944366455e-01 9.250200539827346802e-02 1.821568161249160767e-01 -3.398831486701965332e-01 -2.894027829170227051e-01 7.063560932874679565e-02 9.265947155654430389e-03 4.183803871273994446e-02 -1.930125206708908081e-01 2.489381432533264160e-01 -1.482436433434486389e-02 -8.021351695060729980e-02
-6.788533926010131836e-02 1.347259990870952606e-02 -1.230352222919464111e-01 -2.946693897247314453e-01 4.564177989959716797e-02 -2.271226942539215088e-01 1.102928072214126587e-01 -1.611111909151077271e-01 1.418461948633193970e-01 -2.758628427982330322e-01 2.066632062196731567e-01 -8.552116900682449341e-02 -1.809273958206176758e-01 8.129701763391494751e-02 -2.163564413785934448e-01 2.646125853061676025e-01 7.385761290788650513e-02 -1.780088432133197784e-02 -4.223755002021789551e-01 2.826863825321197510e-01 -3.090937733650207520e-01 2.581808567047119141e-01 2.631047926843166351e-02 -1.644839942455291748e-01 6.462157517671585083e-02 -8.730167150497436523e-02 3.786372486501932144e-03 -4.413079097867012024e-02 8.176576346158981323e-02 -6.270475685596466064e-02 -1.025984808802604675e-01 -1.005170792341232300e-01
-5.873399972915649414e-02 -3.432651609182357788e-02 1.596020758152008057e-01 -6.493106484413146973e-02 1.661593168973922729e-01 -2.933121919631958008e-01 1.388196796178817749e-01 -1.396632045507431030e-01 1.682137101888656616e-01 -1.754469126462936401e-01 2.156539857387542725e-01 2.178442478179931641e-01 -8.524991571903228760e-02 -3.195288479328155518e-01 -1.552223563194274902e-01 1.719201058149337769e-01 -1.304471939802169800e-01 1.315916515886783600e-02 2.622144818305969238e-01 -1.126521676778793335e-01 -2.065416872501373291e-01 2.909542918205261230e-01 2.179165557026863098e-02 -1.848444044589996338e-01 -4.549590870738029480e-02 1.103292405605316162e-01 -9.687685407698154449e-03 -1.079068109393119812e-01 1.544044166803359985e-01 2.482220232486724854e-01 -3.281573951244354248e-01 1.322632879018783569e-01
2.134348899126052856e-01 -1.940702944993972778e-01 -1.279560290277004242e-02 -1.521248137578368187e-03 2.090489305555820465e-02 2.947891131043434143e-02 -1.150254458189010620e-01 -2.473830133676528931e-01 2.170025743544101715e-02 -2.881011068820953369e-01 4.902485385537147522e-02 4.301126301288604736e-01 -1.265607178211212158e-01 -3.713459149003028870e-02 -2.452434599399566650e-01 2.735286056995391846e-01 -1.908648610115051270e-01 1.142329126596450806e-01 2.042641937732696533e-01 -6.263777613639831543e-02 -3.075947239995002747e-02 1.781991422176361084e-01 2.409036457538604736e-01 -1.839163154363632202e-01 9.023033082485198975e-02 -1.434152275323867798e-01 2.343748360872268677e-01 -3.690096735954284668e-02 -1.333320140838623047e-01 -2.361046671867370605e-01 -1.629437208175659180e-01 -1.135158613324165344e-01
2.357051521539688110e-02 1.769912987947463989e-02 2.007413059473037720e-01 -1.607327759265899658e-01 1.855177581310272217e-01 -5.987255275249481201e-02 -4.796491004526615143e-03 -4.903925210237503052e-02 2.592665851116180420e-01 -7.138722389936447144e-02 2.815271019935607910e-01 5.921079218387603760e-02 -3.646757826209068298e-02 -2.225192189216613770e-01 -1.800331026315689087e-01 1.528411265462636948e-02 -2.436744868755340576e-01 1.113012060523033142e-02 3.846659064292907715e-01 -6.652610749006271362e-02 -3.318593204021453857e-01 6.587117165327072144e-02 2.803051769733428955e-01 -2.508367598056793213e-01 -3.501154109835624695e-02 -5.676094070076942444e-02 6.919726729393005371e-02 -1.479819715023040771e-01 1.052157655358314514e-01 1.558486521244049072e-01 -3.093607723712921143e-01 1.547525525093078613e-01
2.509170770645141602e-01 -3.084869496524333954e-02 2.576777637004852295e-01 -2.052991241216659546e-01 1.202932596206665039e-01 -1.575790112838149071e-03 1.620356179773807526e-02 -8.102641999721527100e-02 1.161555573344230652e-01 2.152719162404537201e-02 1.938280314207077026e-01 -1.152705475687980652e-01 -2.920325398445129395e-01 -9.680146351456642151e-03 -1.638155877590179443e-01 1.444500591605901718e-02 -1.747313737869262695e-01 3.224000036716461182e-01 -3.942758589982986450e-02 5.785037577152252197e-02 -1.156731601804494858e-02 1.761210709810256958e-01 3.076328150928020477e-02 -4.726723730564117432e-01 -3.379407525062561035e-02 -3.180719017982482910e-01 4.254416003823280334e-02 -2.954107150435447693e-02 -1.011372879147529602e-01 3.065353929996490479e-01 -1.561855226755142212e-01 2.316105924546718597e-02
1.442395001649856567e-01 1.029907539486885071e-01 2.987084984779357910e-01 -3.730094432830810547e-01 2.792673557996749878e-02 -4.711423069238662720e-02 2.037097886204719543e-02 -1.605350375175476074e-01 1.020601019263267517e-01 -2.559421062469482422e-01 -1.145608574151992798e-01 2.619182467460632324e-01 -1.225482374429702759e-01 -4.802251234650611877e-02 -1.324918717145919800e-01 3.917040228843688965e-01 -1.135296300053596497e-01 1.075722724199295044e-01 6.193012371659278870e-02 6.040531769394874573e-02 -2.429364621639251709e-01 -1.491338163614273071e-01 -1.192817315459251404e-01 5.083605274558067322e-02 -8.699214458465576172e-02 -3.238655626773834229e-01 -1.824242025613784790e-01 -1.050690561532974243e-02 1.083086151629686356e-02 -2.660470008850097656e-01 4.857431352138519287e-02 1.263362020254135132e-01
2.389883846044540405e-01 -1.478367298841476440e-01 2.056643813848495483e-01 -4.365538954734802246e-01 -1.196776330471038818e-01 2.703170478343963623e-01 7.483106106519699097e-02 -1.134731322526931763e-01 -9.602422267198562622e-02 -1.154192686080932617e-01 5.999794602394104004e-02 1.082286611199378967e-01 -1.636058688163757324e-01 -1.227398738265037537e-01 7.062030490487813950e-03 4.225795716047286987e-02 2.771686315536499023e-01 9.972237795591354370e-02 -1.007707938551902771e-01 1.131586134433746338e-01 -2.623059749603271484e-01 6.558906286954879761e-02 -2.686472833156585693e-01 -3.581763803958892822e-01 -1.232945919036865234e-01 -4.411337897181510925e-02 -1.533880550414323807e-02 -9.691916406154632568e-03 -1.260996758937835693e-01 2.009297013282775879e-01 -2.066491395235061646e-01 -3.177139535546302795e-02
1.917439103126525879e-01 -2.259560376405715942e-01 2.489844858646392822e-01 -2.324640750885009766e-01 3.769807517528533936e-01 3.828979656100273132e-02 -1.155579090118408203e-01 -1.918697357177734375e-02 5.950343981385231018e-02 -1.043863501399755478e-02 1.926442086696624756e-01 1.058990061283111572e-01 -2.020398080348968506e-01 6.797746568918228149e-02 -5.074942111968994141e-02 6.289751827716827393e-02 -3.030401840806007385e-02 3.967227041721343994e-01 5.878915637731552124e-02 1.163732185959815979e-01 -1.933877915143966675e-01 -5.386486183851957321e-03 -1.768196746706962585e-02 -5.087480545043945312e-01 -5.111773684620857239e-02 -1.010653227567672729e-01 -8.382114022970199585e-02 3.678317368030548096e-02 -1.763937622308731079e-01 1.000861730426549911e-02 9.448886662721633911e-02 -4.091404378414154053e-02
-2.080732211470603943e-02 -1.773787289857864380e-01 3.492453694343566895e-01 -2.966623008251190186e-02 2.088669687509536743e-01 -1.498068422079086304e-01 -9.233076125383377075e-02 -2.929048240184783936e-01 1.644802242517471313e-01 -2.658084630966186523e-01 -3.518106415867805481e-02 5.506096873432397842e-03 -2.771384716033935547e-01 -7.417143136262893677e-02 9.227682650089263916e-02 1.343520581722259521e-01 1.499863415956497192e-01 -1.079700067639350891e-01 -1.764959245920181274e-01 -5.210177972912788391e-02 -1.738510429859161377e-01 1.809387505054473877e-01 2.005096077919006348e-01 -1.702778786420822144e-01 7.505019009113311768e-02 -2.278458885848522186e-02 -3.242436051368713379e-02 -3.029070794582366943e-01 -8.845286816358566284e-02 -1.556322425603866577e-01 -3.131845891475677490e-01 -2.185202091932296753e-01
1.958941817283630371e-01 -2.443843632936477661e-01 1.923973113298416138e-01 -2.189214825630187988e-01 1.382092246785759926e-03 -2.069604396820068359e-01 4.489575326442718506e-01 5.755107849836349487e-02 1.663797795772552490e-01 -4.693655669689178467e-02 -1.236065700650215149e-01 3.856122121214866638e-02 -1.029955744743347168e-01 -1.978767067193984985e-01 2.056863531470298767e-02 -6.218073394848033786e-05 -1.902281343936920166e-01 2.404051572084426880e-01 1.457463949918746948e-01 2.700725197792053223e-02 -2.790148258209228516e-01 1.526440382003784180e-01 2.112690210342407227e-01 -1.344512850046157837e-01 4.125734418630599976e-02 6.931745260953903198e-02 1.242617964744567871e-01 -2.306364178657531738e-01 -3.004618883132934570e-01 -9.192005731165409088e-03 6.727108359336853027e-02 -1.502307057380676270e-01
-4.740573838353157043e-02 -2.389288246631622314e-01 -3.332535922527313232e-02 -3.882097899913787842e-01 2.194975167512893677e-01 1.601036787033081055e-01 1.009739264845848083e-01 -3.734284043312072754e-01 2.223321795463562012e-01 -2.220309711992740631e-02 -3.548263385891914368e-02 2.387771308422088623e-01 -2.281387448310852051e-01 -5.208275839686393738e-02 -1.479150652885437012e-01 3.192394375801086426e-01 -2.524239122867584229e-01 1.510068476200103760e-01 -3.588346391916275024e-02 -1.946179866790771484e-01 -1.543311178684234619e-01 -6.291635334491729736e-02 -1.280710250139236450e-01 -1.112339049577713013e-01 1.734030097723007202e-01 -5.486044567078351974e-03 -3.263858705759048462e-02 7.312169671058654785e-02 -1.773487776517868042e-02 -2.185557782649993896e-01 -2.990972436964511871e-02 -1.044889092445373535e-01
-2.428359538316726685e-02 -2.616653740406036377e-01 1.514385789632797241e-01 -2.772524654865264893e-01 -2.590601705014705658e-02 -2.065412402153015137e-01 2.014846801757812500e-01 3.725305898115038872e-03 6.781277805566787720e-02 -1.905570030212402344e-01 5.616378039121627808e-02 2.968383133411407471e-01 -2.269807904958724976e-01 -1.896294206380844116e-01 -2.493910044431686401e-01 2.898880243301391602e-01 -5.203387513756752014e-02 -5.796026065945625305e-02 -1.047841086983680725e-01 1.571550816297531128e-01 3.080478012561798096e-01 -1.552620232105255127e-01 -1.677342131733894348e-02 2.224208787083625793e-02 -6.930315494537353516e-02 6.234993413090705872e-02 7.905060797929763794e-02 4.134868830442428589e-02 -3.471032977104187012e-01 2.380382269620895386e-01 -1.349014490842819214e-01 8.831502497196197510e-02
-5.911728367209434509e-02 1.107128858566284180e-01 -1.482010334730148315e-01 -1.216996535658836365e-01 2.064211666584014893e-02 -5.459803715348243713e-02 1.401029229164123535e-01 -1.627299189567565918e-01 1.526440978050231934e-01 -1.494835913181304932e-01 2.064821124076843262e-01 1.164951995015144348e-01 -3.448711335659027100e-01 -3.287249207496643066e-01 -3.206166326999664307e-01 2.241010963916778564e-01 -1.760004460811614990e-01 1.796392537653446198e-02 2.760282754898071289e-01 4.940025508403778076e-02 -1.280100494623184204e-01 -1.216178387403488159e-01 1.464427681639790535e-03 -1.166773512959480286e-01 -1.200028136372566223e-01 2.374837547540664673e-02 6.562902778387069702e-02 -1.672468632459640503e-01 -2.558096349239349365e-01 3.665127158164978027e-01 1.195398941636085510e-01 -8.083989843726158142e-03
-3.233484923839569092e-02 -1.050983816385269165e-01 1.652438752353191376e-02 -2.936807274818420410e-01 2.833080291748046875e-01 -1.782390624284744263e-01 2.765714526176452637e-01 -2.798018157482147217e-01 -7.347305119037628174e-02 -5.682663246989250183e-02 -1.059061810374259949e-01 8.564461022615432739e-02 -2.382101118564605713e-01 -9.351159632205963135e-02 -2.134514451026916504e-01 2.972507476806640625e-01 6.705797463655471802e-02 3.246119916439056396e-01 -1.098971515893936157e-01 -4.976069089025259018e-03 -3.495966270565986633e-02 1.320969462394714355e-01 -1.238434296101331711e-02 -4.791582748293876648e-02 1.653635650873184204e-01 -7.310775667428970337e-02 5.313714966177940369e-02 1.409117504954338074e-02 7.358361035585403442e-02 -4.681066572666168213e-01 -3.472865000367164612e-02 -5.863368138670921326e-02
7.909750193357467651e-02 -8.734793215990066528e-02 2.361958846449851990e-02 -7.423502206802368164e-02 1.561926156282424927e-01 -2.981813997030258179e-02 2.481520622968673706e-01 -2.764350175857543945e-01 4.297114312648773193e-01 -1.322091072797775269e-01 -1.041484437882900238e-02 2.218770980834960938e-01 -3.558178842067718506e-01 -1.203086525201797485e-01 -1.405109465122222900e-01 3.407465517520904541e-01 1.010750904679298401e-01 5.471082404255867004e-02 -2.116115987300872803e-01 5.886038392782211304e-02 1.697185784578323364e-01 2.725208997726440430e-01 -1.109849065542221069e-01 -4.814064502716064453e-02 -8.424106240272521973e-02 -9.550002217292785645e-02 8.771685510873794556e-02 -1.407352685928344727e-01 -8.630037307739257812e-02 -2.175348550081253052e-01 1.190911047160625458e-02 1.028288677334785461e-01
-7.593936473131179810e-02 -2.397660613059997559e-01 1.463246792554855347e-01 -1.661930829286575317e-01 1.088800653815269470e-01 -6.511761993169784546e-02 -1.184075549244880676e-01 -1.702445000410079956e-01 2.090592384338378906e-01 -1.235027685761451721e-01 -1.551345139741897583e-01 2.533548474311828613e-01 -2.624554634094238281e-01 5.465735495090484619e-02 5.729261413216590881e-02 2.928779125213623047e-01 6.155022978782653809e-02 -1.410419344902038574e-01 -1.448970437049865723e-01 -4.073720797896385193e-02 -2.769044339656829834e-01 1.188902631402015686e-01 1.962290555238723755e-01 -6.268696486949920654e-02 2.390291392803192139e-01 -2.881424129009246826e-01 -3.767667338252067566e-02 -1.472310870885848999e-01 -9.311094880104064941e-02 6.611507385969161987e-02 -3.985279500484466553e-01 -7.593536376953125000e-02
5.284155532717704773e-02 -7.380931079387664795e-02 2.365813702344894409e-01 -1.004540175199508667e-02 1.410446166992187500e-01 1.319985985755920410e-01 -6.065196171402931213e-02 -3.004315197467803955e-01 2.963290512561798096e-01 -1.852014064788818359e-01 1.150283589959144592e-01 -4.180889204144477844e-02 -2.138933986425399780e-01 -7.790786772966384888e-02 -3.378891944885253906e-01 1.445662677288055420e-01 2.440696209669113159e-01 2.042239010334014893e-01 -1.377881467342376709e-01 2.322024852037429810e-01 -8.128266781568527222e-02 1.411134004592895508e-01 1.548193842172622681e-01 -4.985436424612998962e-02 -8.016581088304519653e-02 -4.632157459855079651e-02 -2.380297034978866577e-01 4.028717800974845886e-02 9.554892778396606445e-02 -1.195537745952606201e-01 -4.034847617149353027e-01 1.494199316948652267e-02
1.122258454561233521e-01 -2.097972929477691650e-01 -9.488259442150592804e-03 -4.362806379795074463e-01 -5.249920859932899475e-02 -8.456850796937942505e-02 2.372706979513168335e-01 -6.162926182150840759e-02 -3.919113799929618835e-02 5.736079812049865723e-02 -3.013817407190799713e-02 6.541182752698659897e-03 -2.079976499080657959e-01 -8.854547142982482910e-02 -5.329635366797447205e-02 2.751080393791198730e-01 -2.098844647407531738e-01 6.385016441345214844e-02 -4.576781690120697021e-01 1.002590730786323547e-01 -1.696938835084438324e-02 -2.592562139034271240e-01 9.842014312744140625e-02 -2.368760257959365845e-01 -1.232794076204299927e-01 4.236461967229843140e-02 9.503855556249618530e-02 -6.117360293865203857e-02 -2.407381981611251831e-01 2.196176946163177490e-01 -3.556412830948829651e-02 -9.686981886625289917e-02
-2.113167494535446167e-01 -4.069024622440338135e-01 9.692012518644332886e-02 -3.485932350158691406e-01 1.311382502317428589e-01 1.067081987857818604e-01 2.117860913276672363e-01 -1.087425425648689270e-01 -7.454989105463027954e-02 -3.109198212623596191e-01 -8.474102616310119629e-02 1.737181842327117920e-01 -1.763167679309844971e-01 -3.321151435375213623e-02 -2.111851722002029419e-01 1.090696677565574646e-01 -6.029248237609863281e-02 1.549682319164276123e-01 7.771680504083633423e-02 6.138327717781066895e-02 2.903311699628829956e-02 2.832043170928955078e-01 1.976515203714370728e-01 -2.481632977724075317e-01 1.205726489424705505e-01 2.235856354236602783e-01 1.822732239961624146e-01 -7.980972528457641602e-02 1.296073645353317261e-01 4.370424896478652954e-03 -4.631935432553291321e-02 5.556908994913101196e-02
4.624300897121429443e-01 -3.078032732009887695e-01 1.605060696601867676e-01 -3.312515914440155029e-01 1.890574693679809570e-01 -1.627936842851340771e-03 1.389683336019515991e-01 -2.386729121208190918e-01 1.112965568900108337e-01 -2.565193772315979004e-01 -1.354017015546560287e-02 1.856508105993270874e-01 1.737737506628036499e-01 -1.984126865863800049e-02 4.249362647533416748e-02 3.378058671951293945e-01 1.570382714271545410e-01 -3.690413385629653931e-02 1.441121399402618408e-01 6.258612871170043945e-02 4.341869801282882690e-02 1.816351264715194702e-01 -1.038368120789527893e-01 7.830648124217987061e-02 4.074683040380477905e-02 1.773735582828521729e-01 1.315430998802185059e-01 -1.691033244132995605e-01 -2.218783460557460785e-02 1.903766579926013947e-02 4.669135808944702148e-02 -6.528423400595784187e-04
1.042820289731025696e-01 -9.659916907548904419e-02 9.624172747135162354e-02 -2.552227675914764404e-01 4.656314477324485779e-02 -1.190920025110244751e-01 -2.061727643013000488e-01 6.539772264659404755e-03 4.520075768232345581e-02 -3.825573027133941650e-01 2.851681411266326904e-02 2.785835862159729004e-01 1.361277326941490173e-02 2.751033566892147064e-02 1.039563417434692383e-01 2.022489905357360840e-01 -1.003798618912696838e-01 3.407264873385429382e-02 -5.851860716938972473e-02 2.598233819007873535e-01 1.773936301469802856e-02 -2.104175388813018799e-01 2.506845891475677490e-01 -2.147898375988006592e-01 1.216455325484275818e-01 -3.026406764984130859e-01 -2.452338784933090210e-01 -3.156672716140747070e-01 1.254549622535705566e-01 1.092681735754013062e-01 -1.619228273630142212e-01 1.058924347162246704e-01
-7.197517901659011841e-02 -1.228665485978126526e-01 -1.979189068078994751e-01 -4.035136997699737549e-01 1.665274351835250854e-01 1.723683476448059082e-01 1.700763553380966187e-01 -2.680313885211944580e-01 1.234888061881065369e-01 -9.951479732990264893e-02 -8.556443452835083008e-02 2.782459557056427002e-01 -1.293946504592895508e-01 -9.968089312314987183e-02 -2.504019141197204590e-01 4.289808571338653564e-01 -2.872948646545410156e-01 9.388116747140884399e-02 -5.119421333074569702e-02 -6.132483854889869690e-02 -1.331248432397842407e-01 8.460571058094501495e-03 -9.004182368516921997e-02 -1.518461257219314575e-01 1.506574600934982300e-01 3.617219626903533936e-02 -3.603423759341239929e-02 -3.958870470523834229e-02 -3.447552770376205444e-02 -2.049080133438110352e-01 7.739835977554321289e-02 -1.161426231265068054e-01
2.883057296276092529e-01 -2.431383356451988220e-02 1.228488460183143616e-01 -1.858820766210556030e-01 -3.804457606747746468e-03 2.541941106319427490e-01 2.355017662048339844e-01 -1.622935980558395386e-01 2.532249987125396729e-01 -1.792394816875457764e-01 -5.435122177004814148e-02 2.161608189344406128e-01 -1.137780323624610901e-01 6.823964416980743408e-02 4.430860653519630432e-02 3.143786787986755371e-01 -1.453712731599807739e-01 4.537245035171508789e-01 -3.145585581660270691e-02 6.037446856498718262e-02 1.475070565938949585e-01 2.128415256738662720e-01 -1.036861613392829895e-01 -1.463224738836288452e-01 -9.846351295709609985e-02 -7.947492599487304688e-02 2.102129161357879639e-01 2.457549609243869781e-02 -9.740628302097320557e-02 1.458383202552795410e-01 -1.819540858268737793e-01 -1.906985417008399963e-02
9.423807263374328613e-02 1.172640174627304077e-01 -1.118778660893440247e-01 -3.454013168811798096e-01 3.671658039093017578e-01 2.981562912464141846e-02 1.904569938778877258e-02 -1.138893701136112213e-02 2.892305552959442139e-01 -2.588333487510681152e-01 -1.528803817927837372e-02 8.649658411741256714e-02 -3.629702925682067871e-01 -1.809151023626327515e-01 -5.453381687402725220e-03 1.981890052556991577e-01 -1.338740228675305843e-03 1.056727617979049683e-01 2.068883776664733887e-01 -6.271740794181823730e-02 2.079859562218189240e-02 8.969471603631973267e-02 1.690906137228012085e-01 -3.547294065356254578e-02 -1.313838660717010498e-01 -3.071237727999687195e-02 -4.150025248527526855e-01 -1.152490451931953430e-01 5.420363694429397583e-02 1.206625029444694519e-01 -1.670023649930953979e-01 -4.327268525958061218e-02
3.427959382534027100e-01 -4.424506053328514099e-02 -9.571634978055953979e-02 -3.409247696399688721e-01 -4.939373582601547241e-02 -1.432689279317855835e-01 2.876925840973854065e-02 -1.691611260175704956e-01 -1.739161163568496704e-01 -1.195713430643081665e-01 1.648465543985366821e-01 -2.442121133208274841e-02 -3.093618154525756836e-01 -8.642210811376571655e-02 -1.972666531801223755e-01 4.912720918655395508e-01 7.986154407262802124e-02 1.108632460236549377e-01 -2.526825666427612305e-01 -1.393316499888896942e-02 -1.964759826660156250e-01 2.073549032211303711e-01 -8.525026030838489532e-03 1.783393323421478271e-02 2.919688448309898376e-02 -2.922997251152992249e-02 4.151296243071556091e-02 -2.459647208452224731e-01 2.631918340921401978e-02 -5.474290624260902405e-02 -7.546597160398960114e-03 -1.208574697375297546e-01
-1.007116585969924927e-01 -6.861834228038787842e-02 2.316852845251560211e-02 -3.333763480186462402e-01 4.801061153411865234e-01 1.596797257661819458e-01 -4.043335840106010437e-02 -1.805604808032512665e-02 2.037761807441711426e-01 3.853416442871093750e-02 8.235703408718109131e-02 1.736458092927932739e-01 -2.037426531314849854e-01 -4.319633170962333679e-02 -2.600297629833221436e-01 2.066901028156280518e-01 2.573242038488388062e-02 2.975421249866485596e-01 9.292375296354293823e-02 9.324855357408523560e-02 -1.495580282062292099e-02 -2.445759624242782593e-02 1.157636940479278564e-02 -3.936808705329895020e-01 3.923153877258300781e-02 -6.027936562895774841e-02 -2.822687327861785889e-01 3.870323300361633301e-02 -1.232314407825469971e-01 5.642711650580167770e-03 1.324394196271896362e-01 1.688299141824245453e-02
3.603883385658264160e-01 5.766297131776809692e-02 9.606282413005828857e-02 -7.661506999284029007e-03 -1.308884024620056152e-01 -1.408503949642181396e-01 2.801620960235595703e-01 -1.748031564056873322e-02 1.829860210418701172e-01 -1.376930773258209229e-01 -3.098376840353012085e-02 1.233435887843370438e-02 -1.757297515869140625e-01 -3.529309481382369995e-02 -3.355775400996208191e-02 2.214877307415008545e-01 2.311840504407882690e-01 2.056026607751846313e-01 9.221106767654418945e-03 1.099322661757469177e-01 -2.369896918535232544e-01 8.986100554466247559e-02 4.051249623298645020e-01 -7.555679231882095337e-02 1.723879873752593994e-01 -2.431307733058929443e-01 -1.311361640691757202e-01 -3.262832388281822205e-02 -1.690920442342758179e-03 -1.886851638555526733e-01 -3.474828004837036133e-01 -2.174817398190498352e-02
1.396972984075546265e-01 1.658218950033187866e-01 3.288297057151794434e-01 -8.560366183519363403e-02 -8.197387307882308960e-02 -1.974796503782272339e-01 5.902031809091567993e-02 -2.410430461168289185e-01 2.367971986532211304e-01 -4.259222447872161865e-01 2.778241932392120361e-01 1.074935272336006165e-01 -1.791108101606369019e-01 1.915941387414932251e-02 -2.623135745525360107e-01 -5.888736248016357422e-02 -9.611339122056961060e-02 2.276884391903877258e-02 1.697038114070892334e-01 -1.645062677562236786e-02 -1.950771659612655640e-01 6.070905551314353943e-02 3.886631503701210022e-02 -2.095535397529602051e-01 9.841621667146682739e-02 -8.186694979667663574e-02 -2.035618424415588379e-01 -1.296866983175277710e-01 1.924038231372833252e-01 1.139880493283271790e-01 2.018512785434722900e-01 8.882252126932144165e-02
-1.769344955682754517e-01 -2.294029742479324341e-01 1.231244131922721863e-01 -3.425036072731018066e-01 1.138253137469291687e-01 -1.185048595070838928e-01 2.149585038423538208e-01 -1.827551871538162231e-01 2.208288162946701050e-01 -5.222029611468315125e-02 1.714476495981216431e-01 2.792371809482574463e-01 -3.817844688892364502e-01 1.472399681806564331e-01 -4.261728841811418533e-03 1.287865787744522095e-01 -2.130176723003387451e-01 -1.871225051581859589e-02 2.613950893282890320e-02 -1.074703037738800049e-01 -1.886196434497833252e-01 1.019564345479011536e-01 -1.495508104562759399e-01 -1.063344329595565796e-01 -4.961933568120002747e-02 -9.400545060634613037e-02 -1.144005283713340759e-01 -1.398191601037979126e-01 -3.046989142894744873e-01 -9.806358069181442261e-02 -3.483896329998970032e-02 2.210849374532699585e-01
3.374333679676055908e-01 -4.754652455449104309e-02 -7.604362908750772476e-03 -4.221607744693756104e-01 1.101838797330856323e-01 6.055760011076927185e-02 -8.247098885476589203e-03 -4.590354487299919128e-02 8.796367794275283813e-02 -6.822644919157028198e-02 2.364997118711471558e-01 2.968168556690216064e-01 -8.374990522861480713e-02 3.300865367054939270e-02 -3.524183034896850586e-01 -2.299443483352661133e-01 -6.003417447209358215e-02 1.416144054383039474e-02 -9.878356009721755981e-02 8.382073044776916504e-02 -3.416207134723663330e-01 9.101176261901855469e-02 7.728915661573410034e-02 -2.808024585247039795e-01 -8.095802366733551025e-02 -8.489015698432922363e-02 2.593048512935638428e-01 8.971618860960006714e-02 -6.342732906341552734e-02 7.550021260976791382e-02 -1.214458867907524109e-01 -4.576970264315605164e-02
7.954427599906921387e-02 -8.485589921474456787e-02 1.896156817674636841e-01 -2.932305335998535156e-01 1.527437716722488403e-01 5.156885087490081787e-02 6.681431829929351807e-02 -1.866270750761032104e-01 2.342631816864013672e-01 5.391441658139228821e-02 -2.572643458843231201e-01 -1.604546755552291870e-01 -1.109190434217453003e-01 1.264571994543075562e-01 -1.910902559757232666e-01 3.648543655872344971e-01 -3.468777285888791084e-03 -6.372244656085968018e-02 3.233298063278198242e-01 3.044840991497039795e-01 -7.932285778224468231e-03 1.509030610322952271e-01 2.030685991048812866e-01 -3.302651047706604004e-01 -3.972182981669902802e-03 -4.182626307010650635e-02 -8.404819667339324951e-02 9.629604965448379517e-02 -2.737939730286598206e-02 1.147811934351921082e-01 7.578972727060317993e-02 1.983993351459503174e-01
1.106783188879489899e-02 -1.290139649063348770e-02 3.534033522009849548e-02 -2.493768185377120972e-01 2.572309225797653198e-02 1.571239382028579712e-01 -1.296911574900150299e-02 -2.190784960985183716e-01 1.921674609184265137e-01 -1.624216884374618530e-01 1.028148159384727478e-01 1.444642394781112671e-01 -2.430164068937301636e-01 -1.536786109209060669e-01 -2.373352050781250000e-01 1.748497784137725830e-01 3.088055253028869629e-01 2.876718044281005859e-01 -1.736943870782852173e-01 2.415352910757064819e-01 3.095885552465915680e-02 2.121410369873046875e-01 4.377930238842964172e-02 -1.554976552724838257e-01 -3.299575299024581909e-02 -1.616882830858230591e-01 -3.347831964492797852e-01 -4.357814416289329529e-02 1.299241483211517334e-01 1.141525246202945709e-02 -3.120440244674682617e-01 6.449503451585769653e-02
2.041241899132728577e-02 -9.356705099344253540e-02 2.632986605167388916e-01 -7.747057825326919556e-03 2.370455116033554077e-01 -1.695312443189322948e-03 1.090036407113075256e-01 -1.914947181940078735e-01 4.075358808040618896e-01 9.198129177093505859e-02 -1.571118980646133423e-01 -8.554414659738540649e-02 -2.321452945470809937e-01 -1.492976844310760498e-01 -3.016074895858764648e-01 3.958222642540931702e-02 -4.261398222297430038e-03 4.147932231426239014e-01 -6.994288414716720581e-02 -1.239847112447023392e-02 6.097501516342163086e-02 -6.079903617501258850e-02 2.396810650825500488e-01 -3.406972289085388184e-01 6.543703377246856689e-02 -2.292046695947647095e-02 1.185155007988214493e-02 -1.843957602977752686e-01 -1.643909215927124023e-01 -5.320515483617782593e-02 8.828353602439165115e-04 1.207255274057388306e-01
2.054815888404846191e-01 2.288199402391910553e-02 4.543108120560646057e-02 -1.881428807973861694e-01 -8.871771395206451416e-03 1.551074627786874771e-02 2.838076353073120117e-01 -1.002048179507255554e-01 8.171406388282775879e-02 5.205968394875526428e-02 1.717775166034698486e-01 2.910047769546508789e-01 1.287753041833639145e-02 -3.428564220666885376e-02 -1.361698657274246216e-01 4.690119326114654541e-01 1.116460002958774567e-02 1.710520386695861816e-01 -2.558051645755767822e-01 1.835015565156936646e-01 -2.162506729364395142e-01 1.727799773216247559e-01 3.232851624488830566e-01 -2.274006605148315430e-01 -8.896210044622421265e-02 2.484995871782302856e-01 -1.488481014966964722e-01 6.513711810111999512e-02 -5.220593884587287903e-02 -1.331437472254037857e-02 7.060457766056060791e-02 1.279578730463981628e-02
-3.321960568428039551e-02 -6.453788280487060547e-02 3.522658944129943848e-01 -3.012655675411224365e-01 1.465524137020111084e-01 -1.355251371860504150e-01 -1.170078292489051819e-01 -1.623622775077819824e-01 1.106388568878173828e-01 -9.758668392896652222e-02 1.438003629446029663e-01 -6.974861770868301392e-02 -1.389920711517333984e-01 -5.391177535057067871e-02 -1.262754797935485840e-01 1.966759860515594482e-01 -7.906711846590042114e-02 2.098949253559112549e-01 1.963444799184799194e-01 1.331292241811752319e-01 -2.476651966571807861e-02 1.421964764595031738e-01 -1.754722744226455688e-01 -2.950659692287445068e-01 -7.424715906381607056e-02 1.834651678800582886e-01 -2.097437977790832520e-01 9.842422604560852051e-02 -2.960430383682250977e-01 2.291074693202972412e-01 -3.088884055614471436e-01 4.644276946783065796e-02
8.450934290885925293e-02 -1.667640507221221924e-01 1.033700723201036453e-02 -1.835410892963409424e-01 8.655729889869689941e-02 1.228166222572326660e-01 1.320418864488601685e-01 -2.181511670351028442e-01 4.255979657173156738e-01 -1.318134367465972900e-01 -8.319000154733657837e-02 2.884512841701507568e-01 -1.500557214021682739e-01 -9.467367082834243774e-02 -3.889026641845703125e-01 3.230998814105987549e-01 -2.268324941396713257e-01 1.487493962049484253e-01 -1.777199096977710724e-02 -2.368058562278747559e-01 -2.819014713168144226e-02 -1.560329794883728027e-01 -1.359315961599349976e-01 -8.192358911037445068e-02 -2.596275694668292999e-02 -4.881051555275917053e-02 1.155878156423568726e-01 -1.788379624485969543e-02 -2.311069145798683167e-02 -2.320892959833145142e-01 1.271759867668151855e-01 -1.698811352252960205e-02
-4.621020704507827759e-02 1.019340902566909790e-01 -1.167025864124298096e-01 -5.110836029052734375e-01 -2.221768349409103394e-01 -5.374112725257873535e-02 1.715073585510253906e-01 -2.717777490615844727e-01 1.308582071214914322e-02 -1.767803877592086792e-01 3.686915040016174316e-01 1.574705392122268677e-01 -6.593275070190429688e-02 -5.249425023794174194e-02 -1.849906146526336670e-01 -9.102172218263149261e-03 -1.673222333192825317e-02 2.073160707950592041e-01 3.340489044785499573e-02 -1.758397370576858521e-01 -2.657992839813232422e-01 -3.564902767539024353e-02 -5.438562110066413879e-02 -1.236113756895065308e-01 -2.011669129133224487e-01 -7.418870180845260620e-02 1.493798494338989258e-01 -1.638461798429489136e-01 -4.518879204988479614e-02 8.511340618133544922e-02 -2.287916988134384155e-01 -3.663877025246620178e-02
2.648664712905883789e-01 -9.427195787429809570e-02 1.896601766347885132e-01 -2.991694808006286621e-01 5.634498968720436096e-02 -9.772287309169769287e-02 2.322875261306762695e-01 1.730138212442398071e-01 2.529318816959857941e-02 -2.744808793067932129e-01 8.029112964868545532e-02 -2.864512614905834198e-02 -7.092560082674026489e-02 -1.692837625741958618e-01 -1.161119118332862854e-01 2.386431246995925903e-01 2.322977781295776367e-02 4.749429877847433090e-03 2.937607467174530029e-01 4.549358785152435303e-02 1.421528905630111694e-01 3.007077798247337341e-02 1.467742025852203369e-01 -2.573448717594146729e-01 -3.635444939136505127e-01 2.426500245928764343e-02 2.471191734075546265e-01 -1.215708181262016296e-01 -8.018027245998382568e-02 -3.055663704872131348e-01 3.285412117838859558e-02 -6.492237746715545654e-02
3.817503154277801514e-01 -8.005073666572570801e-02 2.615725807845592499e-02 2.393751591444015503e-02 -2.001487091183662415e-02 -1.927181780338287354e-01 6.574107799679040909e-03 -1.483650803565979004e-01 -1.481485068798065186e-01 -1.614474356174468994e-01 2.933081937953829765e-03 2.360642999410629272e-01 -8.867062628269195557e-02 -1.052151024341583252e-01 -3.193699121475219727e-01 3.707212209701538086e-01 -3.848160505294799805e-01 -5.397336557507514954e-02 6.448616087436676025e-02 1.071087718009948730e-01 -3.263049200177192688e-02 1.050687134265899658e-01 2.841179668903350830e-01 -1.741572618484497070e-01 1.038166061043739319e-01 -1.714402884244918823e-01 -2.714775875210762024e-02 6.114516034722328186e-02 -4.302540794014930725e-02 -1.169602647423744202e-01 -1.296703368425369263e-01 -2.410748600959777832e-01
6.690584868192672729e-02 -1.730345934629440308e-01 1.414887905120849609e-01 -1.536834836006164551e-01 -7.934608496725559235e-03 1.360943168401718140e-01 2.367759644985198975e-01 -6.573669612407684326e-02 -1.460210382938385010e-01 -1.710709631443023682e-01 -1.983582675457000732e-01 2.115283906459808350e-01 -2.681146003305912018e-02 -1.804097443819046021e-01 -1.163001731038093567e-01 6.893195956945419312e-02 1.781313121318817139e-01 1.663631051778793335e-01 -1.002978980541229248e-01 2.544951438903808594e-01 -2.791325747966766357e-01 -1.744274049997329712e-02 -9.873741865158081055e-02 -4.664418697357177734e-01 -1.351178972981870174e-03 1.523670852184295654e-01 -5.618529394268989563e-02 -3.065332174301147461e-01 -2.241033166646957397e-01 1.913866549730300903e-01 -5.687893554568290710e-02 8.099336177110671997e-02
3.130211830139160156e-01 -1.238995715975761414e-01 -8.922486007213592529e-02 -1.391158699989318848e-01 -5.348822847008705139e-02 -1.233479008078575134e-02 1.595799475908279419e-01 -5.338648706674575806e-02 -2.076219618320465088e-01 -1.275648474693298340e-01 2.636481523513793945e-01 1.599464267492294312e-01 -2.569911479949951172e-01 -6.520279496908187866e-02 -4.137805402278900146e-01 2.993730604648590088e-01 -1.040290668606758118e-01 -1.020132675766944885e-01 -4.807891324162483215e-02 4.685213789343833923e-02 -2.068967372179031372e-01 3.352352604269981384e-02 -1.012173965573310852e-01 -3.139653503894805908e-01 -7.390497718006372452e-03 2.158994972705841064e-01 3.676466003526002169e-04 5.312411487102508545e-02 -2.962072193622589111e-01 -9.033835679292678833e-02 -2.940725907683372498e-02 1.329557895660400391e-01
2.158494442701339722e-01 -6.431990116834640503e-02 -3.372936323285102844e-02 -2.777245342731475830e-01 -2.221029400825500488e-01 -9.753754734992980957e-02 -9.695076197385787964e-02 -1.454781889915466309e-01 -5.721962545067071915e-03 -2.064364254474639893e-01 1.188809946179389954e-01 1.405259519815444946e-01 -2.049908488988876343e-01 -4.031198099255561829e-02 -3.287841975688934326e-01 4.130676984786987305e-01 -3.016342818737030029e-01 -4.755799099802970886e-02 -2.371559441089630127e-01 8.380843698978424072e-02 -3.278764430433511734e-03 3.596610948443412781e-02 9.245830774307250977e-02 -2.136719822883605957e-01 1.414718031883239746e-01 2.974664233624935150e-02 -5.198102444410324097e-02 -1.200400069355964661e-01 -2.335322201251983643e-01 -2.448796629905700684e-01 -9.405836462974548340e-02 -9.652052819728851318e-02
-1.147806942462921143e-01 -2.720962464809417725e-01 2.685487829148769379e-02 -2.488728016614913940e-01 7.776781171560287476e-02 -3.264142200350761414e-02 3.234176337718963623e-01 -4.373388737440109253e-02 -1.096362546086311340e-01 -2.239735871553421021e-01 -1.319164186716079712e-01 7.353261113166809082e-02 -3.213515281677246094e-01 -1.341972947120666504e-01 -2.381250858306884766e-01 4.175082966685295105e-02 -2.079809457063674927e-01 2.067555040121078491e-01 2.161343097686767578e-01 7.782297581434249878e-02 1.137874275445938110e-01 2.238307446241378784e-01 -1.446339953690767288e-02 -3.221241831779479980e-01 -1.300511956214904785e-01 4.960379749536514282e-02 1.015918776392936707e-01 1.119573637843132019e-01 1.560471653938293457e-01 -1.234308443963527679e-02 -2.976578772068023682e-01 1.032563820481300354e-01
-6.566143035888671875e-02 -2.552898228168487549e-01 1.994669884443283081e-01 -6.431360542774200439e-02 -3.226433694362640381e-02 1.920878291130065918e-01 9.510216116905212402e-02 -1.133060455322265625e-01 -1.021532639861106873e-01 1.180584132671356201e-01 1.277931779623031616e-01 -2.427039146423339844e-01 -3.762201666831970215e-01 -1.053365916013717651e-01 -2.277386933565139771e-01 2.277442365884780884e-01 -1.451428085565567017e-01 2.949101626873016357e-01 7.792899757623672485e-02 7.840336859226226807e-02 -7.943411916494369507e-02 -1.786688566207885742e-01 4.241704568266868591e-02 -3.061899244785308838e-01 -6.643354892730712891e-02 -3.403389453887939453e-01 -5.648702383041381836e-02 -2.446834146976470947e-01 1.438906341791152954e-01 1.853446010500192642e-03 -2.114238403737545013e-02 -1.108594089746475220e-01
2.610467970371246338e-01 -2.122471928596496582e-01 -4.323646426200866699e-02 -3.610836341977119446e-02 1.830797642469406128e-01 -1.634200513362884521e-01 -1.097982376813888550e-01 -3.768700957298278809e-01 -1.040229275822639465e-01 -1.954824328422546387e-01 -1.292020082473754883e-01 2.190912663936614990e-01 -2.519847154617309570e-01 -6.624811142683029175e-02 -2.535625696182250977e-01 1.641494184732437134e-01 -1.127155795693397522e-01 9.436132013797760010e-02 1.209478527307510376e-01 1.826158538460731506e-02 1.989282295107841492e-02 1.933288574218750000e-02 2.487483471632003784e-01 -2.545452117919921875e-01 1.319708973169326782e-01 -3.065400384366512299e-02 2.003556340932846069e-01 2.901753596961498260e-02 -2.302516251802444458e-01 -3.224006295204162598e-01 -1.066174358129501343e-01 -6.923922151327133179e-02
2.790396809577941895e-01 -7.127948105335235596e-02 9.291525185108184814e-02 -1.346505284309387207e-01 1.859363466501235962e-01 -1.740217804908752441e-01 -6.670791655778884888e-02 -3.228891789913177490e-01 -2.337263971567153931e-01 -2.091438770294189453e-01 1.978140473365783691e-01 3.662126660346984863e-01 -1.700053811073303223e-01 -8.288919925689697266e-02 -3.253003954887390137e-01 2.611595094203948975e-01 -1.041434556245803833e-01 5.863324552774429321e-02 6.061486154794692993e-02 4.704243317246437073e-02 -1.004322096705436707e-01 4.223006311804056168e-03 2.071652859449386597e-01 5.616570264101028442e-02 1.284351199865341187e-01 -4.938562959432601929e-02 3.450973192229866982e-03 -1.629945039749145508e-01 -3.600964089855551720e-03 -2.729041278362274170e-01 -1.971543133258819580e-01 -1.001428347080945969e-02
8.740486949682235718e-02 -3.485098853707313538e-02 1.526859551668167114e-01 -5.225607156753540039e-01 2.131470888853073120e-01 5.979103967547416687e-02 -7.446721196174621582e-02 -2.244885265827178955e-01 -6.877322494983673096e-02 -6.999283283948898315e-02 -4.876868799328804016e-02 4.285056143999099731e-03 -1.490840911865234375e-01 -1.943273991346359253e-01 1.014200821518898010e-01 8.719329535961151123e-02 -4.316497221589088440e-02 3.560727238655090332e-01 -1.227068305015563965e-01 1.448665978386998177e-03 -2.687496244907379150e-01 2.545251250267028809e-01 1.850190013647079468e-01 -2.108172327280044556e-02 7.199564576148986816e-02 -1.859204322099685669e-01 -1.136743724346160889e-01 2.736016921699047089e-02 -1.581973135471343994e-01 -2.538889646530151367e-01 -1.399729102849960327e-01 -1.483842283487319946e-01
1.346930861473083496e-01 -1.072578579187393188e-01 1.246615648269653320e-01 -1.300521790981292725e-01 1.849076449871063232e-01 6.840009242296218872e-02 -2.814882807433605194e-02 -1.004388108849525452e-01 2.234735637903213501e-01 -1.870044693350791931e-02 1.513503491878509521e-01 1.545980870723724365e-01 -2.172784954309463501e-01 -1.545226424932479858e-01 2.504037916660308838e-01 6.335800141096115112e-02 -8.497094362974166870e-02 -7.098902016878128052e-02 -1.480472385883331299e-01 1.097438335418701172e-01 -5.063199624419212341e-02 3.896748647093772888e-02 -1.739055663347244263e-02 -4.869830906391143799e-01 -3.859951794147491455e-01 -1.495762914419174194e-01 2.855560369789600372e-02 -3.516553342342376709e-01 -1.653489470481872559e-02 -2.074196189641952515e-02 -2.503935694694519043e-01 -7.904167473316192627e-02
3.361403942108154297e-02 1.429432630538940430e-01 2.330335527658462524e-01 -1.317998915910720825e-01 1.145700439810752869e-01 1.283590346574783325e-01 -1.432097852230072021e-01 -1.831473410129547119e-01 2.494187653064727783e-01 -3.860088586807250977e-01 1.813255436718463898e-02 -3.101063705980777740e-02 -3.382140398025512695e-01 -2.847712673246860504e-02 -1.380555331707000732e-01 -4.197883605957031250e-02 5.776765756309032440e-03 -4.868686199188232422e-02 -7.372497022151947021e-02 1.243906375020742416e-02 1.250371336936950684e-01 -1.950661242008209229e-01 3.085919022560119629e-01 -2.998322546482086182e-01 -1.690684705972671509e-01 -3.015341162681579590e-01 -2.670307829976081848e-02 2.065023966133594513e-02 -1.127517372369766235e-01 -2.091963440179824829e-01 -1.393705513328313828e-02 -2.246300578117370605e-01
2.263811230659484863e-01 -5.791335180401802063e-02 8.031837642192840576e-02 -1.330974698066711426e-01 2.564420690760016441e-03 -2.520831227302551270e-01 1.675713360309600830e-01 -8.327891677618026733e-02 1.751729995012283325e-01 -3.900716006755828857e-01 -1.622834354639053345e-01 2.746794745326042175e-02 1.097363904118537903e-01 -2.004424333572387695e-01 -1.773736067116260529e-02 9.600897133350372314e-02 -1.534809321165084839e-01 4.727266430854797363e-01 -3.383555263280868530e-02 -3.058888018131256104e-02 -1.860728561878204346e-01 -4.414355754852294922e-02 1.701323539018630981e-01 -4.090746641159057617e-01 -8.375519514083862305e-02 -6.604154407978057861e-02 -7.855203002691268921e-02 5.411460995674133301e-03 -1.688802242279052734e-01 2.250492572784423828e-03 1.423123478889465332e-01 5.156973749399185181e-02
3.050304204225540161e-02 -4.043564200401306152e-02 -9.888686984777450562e-02 -4.117496907711029053e-01 8.075157552957534790e-02 -2.746939063072204590e-01 3.926030397415161133e-01 -2.151142954826354980e-01 4.856657609343528748e-02 -1.650120317935943604e-02 1.351865939795970917e-02 2.212529331445693970e-01 -2.487455159425735474e-01 1.046898961067199707e-01 8.727746084332466125e-03 8.641268312931060791e-02 -2.585997991263866425e-02 1.453578621149063110e-01 4.254381731152534485e-02 2.476977556943893433e-01 -3.477616002783179283e-03 -1.601585000753402710e-01 2.949937805533409119e-02 -9.804254770278930664e-02 -1.524622589349746704e-01 -2.114601433277130127e-01 1.320988684892654419e-01 -2.334306016564369202e-02 -2.733862102031707764e-01 -7.692071050405502319e-02 -1.754224449396133423e-01 2.917067706584930420e-01
9.302926249802112579e-03 1.970531977713108063e-02 2.302018404006958008e-01 -2.249163091182708740e-01 -1.873687058687210083e-01 -1.028798073530197144e-01 2.421090751886367798e-01 -2.178723067045211792e-01 5.723717063665390015e-02 -1.029182747006416321e-01 9.004725515842437744e-02 1.873712986707687378e-01 -2.766915261745452881e-01 1.393499076366424561e-01 2.978947758674621582e-01 1.171748433262109756e-02 2.176197767257690430e-01 -5.852519348263740540e-02 -1.955223269760608673e-02 4.357105121016502380e-03 4.917451366782188416e-02 -2.449688874185085297e-02 2.079003751277923584e-01 -2.561027705669403076e-01 1.061239391565322876e-01 -2.639110684394836426e-01 1.035590656101703644e-02 -2.710356712341308594e-01 -3.311533927917480469e-01 9.782350622117519379e-03 -2.591825127601623535e-01 -8.832580596208572388e-02
3.876463472843170166e-01 -1.519916653633117676e-01 5.717292800545692444e-02 -3.607436418533325195e-01 6.021472439169883728e-02 1.412803083658218384e-01 1.074519306421279907e-01 -9.977776557207107544e-03 2.549161203205585480e-02 -2.049131393432617188e-01 6.551506370306015015e-02 1.452970206737518311e-01 -3.004300408065319061e-02 -3.823820054531097412e-01 2.571862004697322845e-02 2.162537872791290283e-01 -9.902165830135345459e-02 8.713176473975181580e-03 3.813906759023666382e-02 9.640530496835708618e-02 2.255532890558242798e-02 -9.286756068468093872e-02 4.012189060449600220e-02 -1.616066321730613708e-02 -3.501324653625488281e-01 -4.247979223728179932e-01 -1.612140089273452759e-01 -9.021529555320739746e-02 -2.433727122843265533e-02 4.136059060692787170e-02 -1.273812502622604370e-01 -8.981510996818542480e-02
-1.614539176225662231e-01 -1.295817941427230835e-01 2.947592735290527344e-01 -3.402881026268005371e-01 3.888322040438652039e-02 1.497930963523685932e-03 2.174129635095596313e-01 -1.655500978231430054e-01 9.488207101821899414e-02 2.316194958984851837e-02 -9.528993815183639526e-02 2.111920528113842010e-02 -2.831355035305023193e-01 -2.713106572628021240e-01 4.191434010863304138e-02 -6.863019615411758423e-02 -1.940784454345703125e-01 9.932076930999755859e-02 2.547604143619537354e-01 -1.042388752102851868e-01 -7.457824796438217163e-02 -1.155081316828727722e-01 -1.435152888298034668e-01 -4.481013417243957520e-01 -8.427743613719940186e-02 -1.051090061664581299e-01 3.160197287797927856e-02 -7.457763701677322388e-02 -1.493034660816192627e-01 -1.023049056529998779e-01 -2.594524621963500977e-01 -1.028869450092315674e-01
4.425835609436035156e-01 -1.704855710268020630e-01 1.662823855876922607e-01 -3.300586342811584473e-01 3.072505891323089600e-01 1.069375202059745789e-01 1.953201144933700562e-01 -1.918940395116806030e-01 7.999153435230255127e-02 -1.202385649085044861e-01 -6.972471624612808228e-02 1.729383617639541626e-01 6.218678504228591919e-02 -1.048757694661617279e-02 -1.660257428884506226e-01 3.373736143112182617e-01 -1.385443359613418579e-01 -1.056998297572135925e-01 1.509533822536468506e-01 -8.063116110861301422e-04 1.258681118488311768e-01 2.535717748105525970e-02 7.771807909011840820e-02 1.612204015254974365e-01 -3.732172399759292603e-02 5.820731073617935181e-02 3.347956836223602295e-01 -6.613135337829589844e-02 5.613566935062408447e-02 -7.224916014820337296e-03 -1.602596491575241089e-01 -6.974689662456512451e-02
-9.082780778408050537e-02 -1.261423081159591675e-01 6.591720879077911377e-02 -1.790354102849960327e-01 4.328931868076324463e-02 5.988718941807746887e-03 -6.335972249507904053e-02 -1.922846585512161255e-01 3.327533900737762451e-01 7.633766531944274902e-02 1.155125871300697327e-01 1.773575395345687866e-01 -1.897786110639572144e-01 -3.539929389953613281e-01 -4.131874535232782364e-03 2.232019007205963135e-01 -2.122470736503601074e-01 3.788305073976516724e-02 2.969175279140472412e-01 -5.499360337853431702e-02 -2.410423904657363892e-01 7.785221189260482788e-02 7.846605777740478516e-02 -2.085544764995574951e-01 -2.200551889836788177e-02 -1.259305048733949661e-02 1.701266616582870483e-01 -2.206483334302902222e-01 3.479770198464393616e-02 2.598238922655582428e-02 -2.736852765083312988e-01 3.427594304084777832e-01
1.006824374198913574e-01 1.133027896285057068e-01 1.520097348839044571e-02 -3.617060184478759766e-01 1.135390996932983398e-01 -1.367634162306785583e-02 -8.097249269485473633e-02 5.432782322168350220e-02 7.280553877353668213e-02 4.978943616151809692e-03 2.857604436576366425e-02 1.464320868253707886e-01 -2.306270599365234375e-01 7.429962512105703354e-03 -3.824619948863983154e-01 -9.240808337926864624e-02 -4.833820462226867676e-02 -1.980348974466323853e-01 -6.931600719690322876e-02 1.063961759209632874e-01 -3.137148022651672363e-01 1.478242725133895874e-01 1.445277482271194458e-01 -3.538342118263244629e-01 1.174412444233894348e-01 -2.073125392198562622e-01 9.105744957923889160e-02 -1.652961820363998413e-01 -3.736156523227691650e-01 -6.585695594549179077e-02 -1.364578604698181152e-01 -9.362247586250305176e-02
4.119878113269805908e-01 -1.855002641677856445e-01 -5.015354976058006287e-02 -6.479054223746061325e-03 2.058194428682327271e-01 -1.736023277044296265e-01 -1.641233414411544800e-01 -3.100916743278503418e-01 -5.646067112684249878e-02 -1.699828058481216431e-01 -5.338238179683685303e-02 3.400069773197174072e-01 -9.796675294637680054e-02 -5.175262317061424255e-02 -2.107577174901962280e-01 2.839466929435729980e-01 -1.850529313087463379e-01 -7.514092139899730682e-03 1.879758685827255249e-01 -6.449916213750839233e-02 -5.400948226451873779e-02 1.331754028797149658e-01 2.144272327423095703e-01 -2.317241430282592773e-01 5.521068349480628967e-02 -4.087246954441070557e-02 1.423740684986114502e-01 -1.151375249028205872e-01 -4.452533274888992310e-02 -1.734445542097091675e-01 -1.967521160840988159e-01 -8.186735957860946655e-02
1.990459114313125610e-01 1.224716156721115112e-01 2.601386904716491699e-01 -1.809798330068588257e-01 4.336600378155708313e-02 -1.842415779829025269e-01 7.478219270706176758e-02 -3.044159710407257080e-01 -4.235006868839263916e-02 -3.172787651419639587e-02 2.430381774902343750e-01 3.364494144916534424e-01 -8.634221553802490234e-02 -1.559692323207855225e-01 -3.510625660419464111e-01 1.069839373230934143e-01 -1.199730262160301208e-01 1.954593360424041748e-01 6.844678521156311035e-02 8.817429095506668091e-02 -2.713817954063415527e-01 1.772518455982208252e-02 2.143223285675048828e-01 1.627127826213836670e-01 2.066768109798431396e-01 1.111404746770858765e-01 -3.797868499532341957e-03 -2.696164846420288086e-01 1.315010339021682739e-01 -7.407239824533462524e-02 -8.556070178747177124e-02 -5.161928944289684296e-03
1.689484715461730957e-01 -8.148258179426193237e-02 -1.413470804691314697e-01 -3.177607357501983643e-01 4.404356330633163452e-02 -1.416922807693481445e-01 2.062548995018005371e-01 1.658989042043685913e-01 -1.479950994253158569e-01 -2.476599514484405518e-01 5.352054908871650696e-02 9.872616827487945557e-02 5.662555247545242310e-02 -3.158802092075347900e-01 -2.303510755300521851e-01 1.457590013742446899e-01 7.927246391773223877e-02 1.058217510581016541e-01 1.656878292560577393e-01 -9.198722988367080688e-02 -1.844847202301025391e-01 1.156853809952735901e-01 1.039777398109436035e-01 -2.612932622432708740e-01 -2.725615501403808594e-01 -3.356080502271652222e-02 8.243987686000764370e-04 1.124157458543777466e-01 -2.245715111494064331e-01 8.049882948398590088e-02 -3.912000656127929688e-01 -2.718368172645568848e-02
3.890985995531082153e-02 -2.363489717245101929e-01 1.003057435154914856e-01 -3.362912535667419434e-01 -2.057356238365173340e-01 1.472962498664855957e-01 2.118115872144699097e-01 8.386750705540180206e-03 -2.012440701946616173e-03 3.994470462203025818e-02 -1.459016557782888412e-02 -8.199194818735122681e-02 -1.918305009603500366e-01 -1.330114901065826416e-01 -6.987977027893066406e-02 2.214962840080261230e-01 -2.751475870609283447e-01 2.304228246212005615e-01 -3.315272629261016846e-01 1.733589917421340942e-01 -2.458585426211357117e-03 1.906767785549163818e-01 2.723987102508544922e-01 -3.246735334396362305e-01 1.526234447956085205e-01 -3.316622227430343628e-02 9.109161794185638428e-02 -7.249102741479873657e-02 -2.519907243549823761e-02 -1.191414240747690201e-02 -2.639968395233154297e-01 -1.960072293877601624e-02
-1.359375715255737305e-01 4.011903703212738037e-02 2.246738970279693604e-01 -8.736305683851242065e-02 1.779401749372482300e-01 4.581047222018241882e-02 2.077338844537734985e-01 -3.926941156387329102e-01 3.018484115600585938e-01 -8.306939899921417236e-02 1.849564164876937866e-01 3.312457799911499023e-01 -1.002413481473922729e-01 -9.859091788530349731e-02 -1.203063800930976868e-01 2.582569420337677002e-01 -1.555477082729339600e-01 -5.946768913418054581e-03 -5.007402598857879639e-02 -1.393931508064270020e-01 7.736961543560028076e-02 2.890013158321380615e-01 -6.662446260452270508e-02 -2.147747278213500977e-01 1.000495031476020813e-01 -9.539302438497543335e-03 2.445201426744461060e-01 -2.175047546625137329e-01 1.015818268060684204e-01 -7.174928486347198486e-02 -1.536763161420822144e-01 7.257738709449768066e-02
1.090250462293624878e-01 -5.306023359298706055e-02 2.798267640173435211e-02 -1.269454210996627808e-01 -4.462924972176551819e-02 4.514868371188640594e-03 -1.201444789767265320e-01 -1.083121523261070251e-01 1.362416744232177734e-01 -4.522421061992645264e-01 1.658987849950790405e-01 1.574845612049102783e-01 4.000550508499145508e-02 -7.297006249427795410e-02 1.140455976128578186e-01 1.793335825204849243e-01 1.310327649116516113e-01 1.400354504585266113e-01 -2.453624457120895386e-02 4.533593058586120605e-01 5.267712101340293884e-02 3.365461900830268860e-02 8.027888834476470947e-02 -3.337172269821166992e-01 1.979779452085494995e-01 -1.895723193883895874e-01 -1.687745153903961182e-01 -2.129019647836685181e-01 -1.530375629663467407e-01 -1.053903996944427490e-01 -2.476100623607635498e-01 -5.746461823582649231e-02
1.894724089652299881e-03 -2.255029082298278809e-01 2.584221065044403076e-01 -1.962430179119110107e-01 -7.459132373332977295e-02 -2.574252523481845856e-02 1.808800846338272095e-01 1.515436358749866486e-02 5.488519370555877686e-02 -1.153026297688484192e-01 1.251108199357986450e-01 1.008529216051101685e-02 -2.172534614801406860e-01 -2.557229809463024139e-02 -1.405885070562362671e-01 2.826372087001800537e-01 -2.100137770175933838e-01 1.562894135713577271e-01 -3.653150796890258789e-01 9.630621410906314850e-03 2.500951886177062988e-01 1.940076947212219238e-01 2.396378368139266968e-01 -4.003561735153198242e-01 1.267445534467697144e-01 2.168428748846054077e-01 1.209052801132202148e-01 2.195507055148482323e-03 -7.918979972600936890e-02 -8.309380710124969482e-02 -9.015690535306930542e-02 -7.825997471809387207e-02
1.868982464075088501e-01 -1.446829289197921753e-01 1.994087919592857361e-02 -3.414851725101470947e-01 -1.561717540025711060e-01 2.051742076873779297e-01 1.140466928482055664e-01 -2.326868474483489990e-02 1.774632185697555542e-01 5.393531173467636108e-02 2.617081627249717712e-02 1.184323877096176147e-01 -2.805814743041992188e-01 -1.683215349912643433e-01 -7.060411572456359863e-02 1.517054289579391479e-01 -3.823938369750976562e-01 2.336287647485733032e-01 -1.541811823844909668e-01 1.418674439191818237e-01 9.656618535518646240e-02 -1.801785528659820557e-01 1.006397418677806854e-02 -3.253763914108276367e-01 -8.907177485525608063e-03 1.825318336486816406e-01 -5.374805629253387451e-02 -2.360287904739379883e-01 1.836861968040466309e-01 -1.269858330488204956e-02 1.495273113250732422e-01 -1.489929407835006714e-01
-1.809981092810630798e-02 4.343229532241821289e-02 7.782711833715438843e-02 -3.040095418691635132e-02 1.979950349777936935e-03 -2.556106150150299072e-01 -6.007863208651542664e-02 -9.832552075386047363e-02 2.006654143333435059e-01 -2.803744077682495117e-01 1.229712441563606262e-01 1.353058367967605591e-01 -2.965099513530731201e-01 -3.447699174284934998e-02 1.083142269635573030e-04 2.144293934106826782e-01 1.662501841783523560e-01 1.725527197122573853e-01 -2.560489624738693237e-02 5.339442491531372070e-01 -1.007587388157844543e-01 4.263055697083473206e-02 -4.950324073433876038e-02 -1.195214763283729553e-01 2.208140492439270020e-01 -3.001901805400848389e-01 2.148533761501312256e-01 -1.689961552619934082e-01 -6.898661702871322632e-02 1.614129841327667236e-01 7.211444526910781860e-02 5.756847187876701355e-02
1.502989083528518677e-01 -2.099231816828250885e-02 -4.091345239430665970e-03 -3.001122176647186279e-01 -7.634069304913282394e-03 -9.759103506803512573e-02 -3.430765122175216675e-02 -2.366285026073455811e-01 1.689049303531646729e-01 3.132352977991104126e-02 -1.747689247131347656e-01 4.763760045170783997e-02 -4.945954084396362305e-01 -6.719346344470977783e-02 4.028341174125671387e-02 1.565445065498352051e-01 1.336170732975006104e-01 -6.296563427895307541e-03 1.149247363209724426e-01 9.976191446185112000e-03 -4.161228239536285400e-02 -4.941508919000625610e-02 2.231961935758590698e-01 -6.819982081651687622e-02 2.754376530647277832e-01 -3.328538835048675537e-01 -2.207440137863159180e-01 -8.470222353935241699e-03 -3.917149603366851807e-01 4.183443635702133179e-02 -4.526630043983459473e-02 1.610094332136213779e-03
1.905848830938339233e-01 -1.827721297740936279e-01 2.199360281229019165e-01 -2.293372303247451782e-01 3.552082777023315430e-01 -6.128814071416854858e-02 -6.327563524246215820e-02 -4.581885039806365967e-02 9.366056323051452637e-02 6.680312752723693848e-02 -6.031792983412742615e-02 1.053429767489433289e-01 -1.651733815670013428e-01 -1.016223877668380737e-01 -2.896082699298858643e-01 1.320445537567138672e-01 -7.452240586280822754e-02 -1.651015728712081909e-01 3.937643021345138550e-03 2.314300648868083954e-02 -4.686976969242095947e-02 1.971101015806198120e-02 -1.057156845927238464e-01 -2.038616538047790527e-01 7.575317751616239548e-03 -3.442520499229431152e-01 -9.422935545444488525e-02 -2.714430093765258789e-01 -6.866316497325897217e-02 8.052701503038406372e-02 -4.673161506652832031e-01 8.359842002391815186e-02
-7.721453160047531128e-02 1.272855550050735474e-01 -2.444156445562839508e-02 -1.216585412621498108e-01 1.340100169181823730e-01 -2.275853008031845093e-01 2.377540767192840576e-01 -3.473807275295257568e-01 1.435014009475708008e-01 -1.516891457140445709e-02 -1.107534244656562805e-01 3.692441284656524658e-01 -2.249693870544433594e-01 -3.190615773200988770e-02 3.459319472312927246e-02 2.851929068565368652e-01 -8.208121359348297119e-02 4.877363890409469604e-02 -1.447946429252624512e-01 1.541862189769744873e-01 -3.000346422195434570e-01 2.588098868727684021e-02 1.449913233518600464e-01 2.182144671678543091e-03 -2.708328366279602051e-01 -1.925808005034923553e-02 -2.766935825347900391e-01 -2.102251946926116943e-01 -1.666576862335205078e-01 -1.370543614029884338e-02 -1.183396950364112854e-01 9.938562661409378052e-02
-5.158080533146858215e-02 -2.001968473196029663e-01 3.836711347103118896e-01 -3.393020033836364746e-01 5.826266855001449585e-02 -1.302865892648696899e-01 -8.255475759506225586e-02 -3.409852981567382812e-01 2.204298824071884155e-01 1.988197676837444305e-02 -9.696954488754272461e-02 2.899726331233978271e-01 -3.000016696751117706e-02 -1.011827886104583740e-01 -3.094790503382682800e-02 8.635339885950088501e-02 1.167868599295616150e-01 2.279748469591140747e-01 -1.593541949987411499e-01 -7.138825207948684692e-02 -2.293511182069778442e-01 -1.060974597930908203e-01 -3.018318861722946167e-02 -3.388369679450988770e-01 1.826896332204341888e-03 1.342302002012729645e-02 -1.362096071243286133e-01 -1.730197519063949585e-01 1.712583601474761963e-01 1.312682628631591797e-01 -3.659289702773094177e-02 -1.311385482549667358e-01
1.026309654116630554e-01 4.465578868985176086e-02 2.875042259693145752e-01 -1.464226841926574707e-01 6.279441714286804199e-02 4.879593476653099060e-02 3.868094980716705322e-01 -3.955379724502563477e-01 2.878045663237571716e-02 7.634250447154045105e-03 1.589067429304122925e-01 1.249325796961784363e-01 -8.572183549404144287e-02 -5.210349708795547485e-02 -8.394442498683929443e-02 2.943917214870452881e-01 -2.206012010574340820e-01 2.118438631296157837e-01 -5.136868357658386230e-02 -1.455998141318559647e-02 -6.209865957498550415e-02 -1.164393872022628784e-02 -1.132100671529769897e-01 -1.614298373460769653e-01 9.743381291627883911e-02 -7.936935126781463623e-02 5.830934643745422363e-02 -8.821798115968704224e-02 -7.618697127327322960e-04 -4.827549159526824951e-01 1.854680944234132767e-03 -1.617503911256790161e-01
-7.801471650600433350e-02 -6.497412174940109253e-02 9.806358069181442261e-02 -2.666724324226379395e-01 2.255083620548248291e-02 -7.950821518898010254e-02 9.591241180896759033e-02 1.004685908555984497e-01 3.879155218601226807e-01 -2.547861635684967041e-01 2.189195947721600533e-04 1.070874631404876709e-01 -1.341751813888549805e-01 -2.250368744134902954e-01 -2.439478188753128052e-01 -5.432747676968574524e-02 -3.611802458763122559e-01 3.434631526470184326e-01 3.068123161792755127e-01 1.527583599090576172e-01 -1.266715973615646362e-01 4.187348857522010803e-02 -8.383359014987945557e-02 -1.942500174045562744e-01 6.339237093925476074e-02 -2.710261940956115723e-02 1.277889162302017212e-01 -1.601188927888870239e-01 -9.193211048841476440e-02 9.290502965450286865e-02 1.143404170870780945e-01 1.398005485534667969e-01
3.454075753688812256e-01 -2.574153542518615723e-01 -5.492600426077842712e-02 -6.652767211198806763e-02 1.314106434583663940e-01 -1.377284973859786987e-01 -7.902305573225021362e-02 -1.677840352058410645e-01 -1.639655679464340210e-01 -2.466257959604263306e-01 4.582343250513076782e-02 4.103964567184448242e-01 -5.067264288663864136e-02 -9.329111129045486450e-02 -3.207981884479522705e-01 2.627241611480712891e-01 -2.019372582435607910e-01 1.446272283792495728e-01 1.658279299736022949e-01 -9.307596832513809204e-02 5.705036595463752747e-02 1.860282123088836670e-01 1.721810698509216309e-01 -1.623818427324295044e-01 1.199960336089134216e-01 -1.161779835820198059e-01 1.297943592071533203e-01 -6.379289925098419189e-02 -7.165595144033432007e-02 -1.553586870431900024e-01 -1.477680057287216187e-01 -5.711095035076141357e-02
9.773910790681838989e-02 -2.107622474431991577e-01 2.652155607938766479e-02 -3.417542278766632080e-01 -5.366923660039901733e-02 -1.704668700695037842e-01 1.904984563589096069e-01 -3.727003931999206543e-01 1.543039679527282715e-01 8.111589401960372925e-02 6.250605732202529907e-02 7.142752408981323242e-02 -6.334334611892700195e-02 1.113384515047073364e-01 1.293917000293731689e-01 2.710475921630859375e-01 -2.533458769321441650e-01 -4.069867357611656189e-02 -2.755443751811981201e-01 2.266473881900310516e-02 -1.124776080250740051e-01 1.791658811271190643e-02 6.435484439134597778e-02 -2.355240732431411743e-01 1.899644285440444946e-01 2.698578126728534698e-02 -4.347901418805122375e-02 -5.361941456794738770e-02 -2.163103967905044556e-01 -2.792207002639770508e-01 -1.221983209252357483e-01 -2.815051674842834473e-01
1.350108534097671509e-01 -1.338308900594711304e-01 -9.540905803442001343e-02 -1.233110353350639343e-01 3.089080378413200378e-02 1.728697717189788818e-01 2.030132710933685303e-01 -9.633311629295349121e-02 1.964110881090164185e-02 -1.004523262381553650e-01 2.397649176418781281e-02 1.173598989844322205e-01 -2.951113581657409668e-01 1.040381416678428650e-01 -3.576205670833587646e-01 4.146621525287628174e-01 7.912806421518325806e-02 -1.822379678487777710e-01 -2.062999159097671509e-01 5.051189661026000977e-02 -2.471912056207656860e-01 6.518986076116561890e-02 2.308567017316818237e-01 -1.490815281867980957e-01 8.125402033329010010e-02 1.375048309564590454e-01 1.687392443418502808e-01 -1.869391798973083496e-01 -2.648722529411315918e-01 -1.840545088052749634e-01 6.631456315517425537e-02 1.132577583193778992e-01
2.433461993932723999e-01 -2.203392982482910156e-01 1.662403903901576996e-02 -7.653289288282394409e-02 2.075735926628112793e-01 -7.414840161800384521e-02 -1.326669659465551376e-02 -9.462313354015350342e-02 -1.748446077108383179e-01 -2.481485158205032349e-01 2.628287672996520996e-02 3.715800046920776367e-01 -1.896111369132995605e-01 -8.377408981323242188e-02 -2.586161494255065918e-01 3.324622809886932373e-01 -1.671809703111648560e-01 2.757916152477264404e-01 1.801893562078475952e-01 -3.357421234250068665e-02 -6.854398176074028015e-03 1.485718786716461182e-01 1.439784765243530273e-01 -4.708476364612579346e-02 4.434444475919008255e-03 8.787649124860763550e-02 1.328072994947433472e-01 -2.155840545892715454e-01 -1.004643738269805908e-01 -2.952351868152618408e-01 -8.532789349555969238e-02 -1.342511326074600220e-01
1.121189594268798828e-01 -1.905956119298934937e-01 1.476711183786392212e-01 -9.906893223524093628e-02 6.710191071033477783e-02 5.254979431629180908e-02 3.774349391460418701e-02 -2.256903946399688721e-01 -1.594325900077819824e-02 -1.994746029376983643e-01 -1.826363652944564819e-01 2.091175168752670288e-01 -3.169528245925903320e-01 2.118815854191780090e-02 -2.143781185150146484e-01 2.393423169851303101e-01 -1.313374787569046021e-01 3.611989915370941162e-01 1.241365820169448853e-01 -1.604012772440910339e-02 2.127599418163299561e-01 1.943539083003997803e-01 -8.586207777261734009e-02 -3.496332764625549316e-01 6.548308581113815308e-02 -1.447812318801879883e-01 2.710571289062500000e-01 1.817757636308670044e-01 1.679134964942932129e-01 1.253640465438365936e-02 -9.257133118808269501e-03 -4.832987487316131592e-02
2.078987658023834229e-01 -3.082276582717895508e-01 4.315121471881866455e-02 -7.419796288013458252e-02 9.366926550865173340e-02 -1.279785484075546265e-01 -1.030337214469909668e-01 -3.865280449390411377e-01 7.498103380203247070e-02 -2.086954563856124878e-01 3.130694106221199036e-02 3.622402548789978027e-01 -1.623691469430923462e-01 -7.876051962375640869e-02 -3.158565983176231384e-02 2.734611332416534424e-01 -1.838189512491226196e-01 3.386806696653366089e-02 1.283610314130783081e-01 1.382302343845367432e-01 1.256357729434967041e-01 1.511599719524383545e-01 -1.492816582322120667e-02 -1.090067103505134583e-01 3.276708126068115234e-01 -2.862389199435710907e-02 6.666085869073867798e-02 -2.222404442727565765e-02 -1.654595285654067993e-01 -2.488561123609542847e-01 -8.131881058216094971e-02 -2.218354940414428711e-01
-2.593118883669376373e-02 -1.416040491312742233e-02 -4.606979433447122574e-03 -4.611940383911132812e-01 1.858305782079696655e-01 -1.261574327945709229e-01 2.672939598560333252e-01 -2.944350242614746094e-01 1.746961921453475952e-01 -1.618065387010574341e-01 8.840280771255493164e-02 9.759170562028884888e-02 -1.960539221763610840e-01 1.393852476030588150e-02 1.314067989587783813e-01 3.457917571067810059e-01 -2.070929557085037231e-01 2.125088358297944069e-03 -2.107231877744197845e-02 1.801738590002059937e-01 -2.518802583217620850e-01 -5.164572969079017639e-02 2.623353525996208191e-02 -1.284443866461515427e-02 -1.552725285291671753e-01 -5.308329313993453979e-02 3.562815859913825989e-02 -9.438168257474899292e-02 -6.599792093038558960e-02 -1.320064067840576172e-01 -1.051313132047653198e-01 3.400104939937591553e-01
1.351403743028640747e-01 -1.305987127125263214e-02 -4.026035591959953308e-02 -3.166182041168212891e-01 2.566728293895721436e-01 1.646713167428970337e-01 1.494756639003753662e-01 -2.278782278299331665e-01 1.006355956196784973e-01 -1.470633596181869507e-01 1.496675610542297363e-01 -7.195852696895599365e-02 -2.490091174840927124e-01 -3.431026265025138855e-02 -6.501937657594680786e-02 1.889221519231796265e-01 -5.965929944068193436e-03 1.176214814186096191e-01 2.692722715437412262e-02 -1.870366334915161133e-01 1.612465828657150269e-01 4.647237062454223633e-02 1.922723054885864258e-01 -9.975795447826385498e-02 1.549276113510131836e-01 -1.776762306690216064e-01 -3.896453678607940674e-01 -3.394448757171630859e-01 -1.862527579069137573e-01 1.215834841132164001e-01 -2.267242521047592163e-01 4.290909692645072937e-02
-1.345546841621398926e-01 -2.699396908283233643e-01 -1.583938598632812500e-01 -2.895314395427703857e-01 -5.343421176075935364e-02 -2.114702761173248291e-01 3.262147605419158936e-01 -3.401489853858947754e-01 -8.413302153348922729e-02 -2.396899759769439697e-01 2.321028560400009155e-01 8.215185999870300293e-02 1.338673532009124756e-01 -1.968493908643722534e-01 -1.776835769414901733e-01 3.387852013111114502e-01 -1.729253828525543213e-01 -7.069531362503767014e-03 -3.587578237056732178e-02 5.574796721339225769e-02 -8.380934596061706543e-02 -2.497257143259048462e-01 8.578512072563171387e-02 -4.576061293482780457e-02 -1.189289614558219910e-01 1.386104710400104523e-02 2.373048104345798492e-02 -4.592414572834968567e-02 -1.062425784766674042e-02 2.324373722076416016e-01 2.046690136194229126e-02 1.322701722383499146e-01
7.187754660844802856e-02 -2.602156400680541992e-01 1.835622340440750122e-01 -2.694618701934814453e-01 -2.318495884537696838e-02 -1.036236137151718140e-01 7.851999998092651367e-02 -3.789834976196289062e-01 1.048094555735588074e-01 -9.995017200708389282e-02 -5.363282561302185059e-02 1.885285675525665283e-01 -3.618113994598388672e-01 -2.517035044729709625e-02 -1.533559858798980713e-01 1.366107612848281860e-01 -3.018307983875274658e-01 8.566370606422424316e-02 -1.091593801975250244e-01 -1.230654045939445496e-01 -3.238231241703033447e-01 -1.052003875374794006e-01 -2.560591101646423340e-01 -6.091065704822540283e-02 -1.591776162385940552e-01 -9.093559533357620239e-02 -5.971827078610658646e-03 -7.349541038274765015e-02 1.801597140729427338e-02 -2.703289687633514404e-01 8.209059014916419983e-03 5.840931087732315063e-02
4.969434067606925964e-02 -8.272583037614822388e-02 2.421065270900726318e-01 -4.139420986175537109e-01 4.751853272318840027e-02 -6.222179532051086426e-02 9.447370469570159912e-02 5.951712653040885925e-02 -6.399796344339847565e-03 -8.558271452784538269e-03 5.983119085431098938e-02 -1.031082347035408020e-01 -1.311778128147125244e-01 -3.161189332604408264e-02 -1.566524803638458252e-01 2.208488583564758301e-01 -2.483252733945846558e-01 2.171117216348648071e-01 -4.081060290336608887e-01 -7.856462034396827221e-04 -3.095214068889617920e-02 1.256045997142791748e-01 9.955464303493499756e-02 -4.399668872356414795e-01 4.947823658585548401e-02 4.407675191760063171e-02 -1.079115271568298340e-02 6.547562032938003540e-02 -1.952542513608932495e-01 -2.329697161912918091e-01 2.590359561145305634e-02 -1.970904171466827393e-01
1.440106183290481567e-01 -3.756486475467681885e-01 -9.724410250782966614e-03 -1.850370317697525024e-01 5.880351178348064423e-03 -1.355285197496414185e-01 2.918151915073394775e-01 -2.631552517414093018e-02 1.402730941772460938e-01 -2.217524200677871704e-01 -8.273442834615707397e-02 2.550053596496582031e-01 -8.120790123939514160e-02 -3.996395468711853027e-01 -8.079947531223297119e-02 9.538192301988601685e-02 -1.100673004984855652e-01 -1.334915459156036377e-01 1.252634264528751373e-02 -3.619831427931785583e-02 1.176665350794792175e-01 6.646407395601272583e-02 -1.012395694851875305e-01 -2.643873393535614014e-01 -4.162933304905891418e-02 -3.280961215496063232e-01 -1.138454526662826538e-01 9.405247867107391357e-03 7.897245883941650391e-02 1.407446563243865967e-01 -1.855948716402053833e-01 -2.533242106437683105e-01
4.466205462813377380e-02 -2.420711368322372437e-01 5.859473347663879395e-02 -2.170410007238388062e-01 2.616387605667114258e-01 -7.108064740896224976e-02 1.003694161772727966e-01 -3.258070945739746094e-01 1.495186090469360352e-01 2.986842393875122070e-02 1.967495121061801910e-02 4.692766815423965454e-02 -2.175072431564331055e-01 -8.678076416254043579e-02 -4.295954406261444092e-01 -5.571248382329940796e-02 6.962289661169052124e-02 3.212687075138092041e-01 1.067519336938858032e-01 -1.839457899332046509e-01 3.229970484972000122e-02 1.226740628480911255e-01 8.140236139297485352e-02 -4.279609024524688721e-01 4.421745426952838898e-03 -5.322144553065299988e-02 -9.227945120073854923e-04 -7.824000716209411621e-02 1.794091165065765381e-01 8.952325582504272461e-02 -1.460317373275756836e-01 -3.372754901647567749e-02
1.191872507333755493e-01 -1.555563658475875854e-01 -1.725311726331710815e-01 -2.424537949264049530e-02 2.009805589914321899e-01 -2.413849346339702606e-02 2.730240523815155029e-01 -7.805768400430679321e-02 1.460989415645599365e-01 -7.903861999511718750e-02 1.098665371537208557e-01 4.539792612195014954e-02 -3.081445097923278809e-01 -2.893420159816741943e-01 -2.149781584739685059e-01 3.916398882865905762e-01 1.317421197891235352e-01 -6.062601879239082336e-02 -7.905198633670806885e-02 -2.943333797156810760e-02 1.529072225093841553e-01 3.525812327861785889e-01 -1.929550915956497192e-01 9.827494621276855469e-03 -4.631152004003524780e-02 -2.966133058071136475e-01 -3.966661635786294937e-03 -2.009418904781341553e-01 -1.873251050710678101e-01 -4.421416670083999634e-02 9.140718728303909302e-02 2.344783954322338104e-02
[truncated: 3,278,586 more chars]
