# Supplementary material for: The Language of Innovation
Source: PLoS One. 2020 Apr 30;15(4):e0230107. doi: 10.1371/journal.pone.0230107 (PMC7194493; doi:10.1371/journal.pone.0230107)
Supplement: S15 File — (GZ) [file pone.0230107.s015.tar.gz › 1993-1997/V2Run_12_VS_4500_embeddings1993-1997ED32.txt]

-6.704310327768325806e-02 -3.869705647230148315e-02 1.246919333934783936e-01 2.959611117839813232e-01 -1.498289704322814941e-01 -5.055689811706542969e-02 -9.759202599525451660e-02 1.421319097280502319e-01 8.971747756004333496e-02 -1.268157511949539185e-01 -1.339275091886520386e-01 -4.089736938476562500e-01 1.441191434860229492e-01 4.158755540847778320e-01 -1.015914976596832275e-01 -1.848304569721221924e-01 -8.553794771432876587e-02 7.825639843940734863e-02 -1.020009294152259827e-01 -1.614038050174713135e-01 7.027981802821159363e-03 1.604870855808258057e-01 5.239802971482276917e-02 2.123971283435821533e-01 1.507800817489624023e-01 -5.673340708017349243e-02 -4.406189080327749252e-03 9.452068805694580078e-02 8.208571374416351318e-02 -1.215820312500000000e-01 -3.923804759979248047e-01 2.337806522846221924e-01
1.270369440317153931e-01 -1.328855603933334351e-01 1.594792604446411133e-01 8.252178877592086792e-02 -3.874780237674713135e-01 -7.083562761545181274e-02 -2.204574346542358398e-01 3.741028532385826111e-02 3.678564354777336121e-02 2.669715322554111481e-02 -8.860905468463897705e-02 -2.594580054283142090e-01 1.930006742477416992e-01 2.466626614332199097e-01 -8.980546891689300537e-02 5.952535197138786316e-02 1.940044388175010681e-02 1.170564517378807068e-01 1.463159322738647461e-01 -2.995529472827911377e-01 -2.656381428241729736e-01 3.872288763523101807e-01 7.513342052698135376e-02 3.569008409976959229e-02 7.204573601484298706e-02 -1.342896521091461182e-01 7.831627130508422852e-02 8.520993590354919434e-02 2.106436640024185181e-01 2.080318331718444824e-01 2.402841895818710327e-01 8.494341373443603516e-02
2.570508122444152832e-01 -1.231210678815841675e-02 8.423154801130294800e-02 5.256166309118270874e-02 -2.514517605304718018e-01 -2.948314547538757324e-01 1.425887346267700195e-01 -1.488918215036392212e-01 -4.687935486435890198e-02 1.087822318077087402e-01 -2.569782435894012451e-01 -1.121620535850524902e-01 4.302081167697906494e-01 5.910112336277961731e-02 -1.354152262210845947e-01 1.029972210526466370e-01 -1.281358897686004639e-01 -4.690220206975936890e-02 -9.189920872449874878e-02 -2.686516940593719482e-01 -2.246415764093399048e-01 3.015883639454841614e-02 -1.464988738298416138e-01 1.604735702276229858e-01 -4.478888586163520813e-02 -2.144678384065628052e-01 1.216462478041648865e-01 1.503117829561233521e-01 2.195573449134826660e-01 7.673937082290649414e-02 -2.486048787832260132e-01 1.482468843460083008e-01
1.533955931663513184e-01 -6.452877819538116455e-02 4.442360699176788330e-01 -2.385150268673896790e-02 -4.339123368263244629e-01 -1.422224640846252441e-01 1.360444873571395874e-01 2.849439624696969986e-03 4.392036795616149902e-02 -1.987229734659194946e-01 -8.568064123392105103e-02 1.238071708939969540e-03 1.351753175258636475e-01 1.220914423465728760e-01 -3.355223238468170166e-01 2.910858690738677979e-01 -6.069425120949745178e-02 -8.534726500511169434e-02 -4.128032550215721130e-02 1.232798094861209393e-03 -4.948490485548973083e-02 7.618575543165206909e-02 -1.089847311377525330e-01 1.498345434665679932e-01 -6.223104428499937057e-03 -1.239265874028205872e-01 2.587679326534271240e-01 5.382167175412178040e-02 4.784376174211502075e-02 7.165851444005966187e-02 -2.110471129417419434e-01 2.750396430492401123e-01
2.287974804639816284e-01 8.564015477895736694e-02 2.253488302230834961e-01 5.566306412220001221e-02 -5.373483896255493164e-01 -1.024484727531671524e-02 2.277292758226394653e-01 3.360224142670631409e-02 -2.077177613973617554e-01 -1.327738910913467407e-01 -1.503074355423450470e-02 -2.692941129207611084e-01 -3.790848702192306519e-02 1.937501281499862671e-01 -5.518085509538650513e-02 -1.331073790788650513e-01 2.199679017066955566e-01 2.416239231824874878e-01 -1.127803698182106018e-02 2.297011464834213257e-01 8.003772795200347900e-02 2.484929114580154419e-01 -2.464579418301582336e-02 4.832081124186515808e-02 -2.001523524522781372e-01 -2.984377369284629822e-02 9.899704903364181519e-02 3.219946846365928650e-02 -8.306671679019927979e-02 -7.930489629507064819e-02 -9.492558240890502930e-02 2.158600986003875732e-01
-1.070028450340032578e-02 1.047074943780899048e-01 2.542014420032501221e-01 1.032199934124946594e-01 -2.405959665775299072e-01 -1.642027795314788818e-01 -2.094491273164749146e-01 -1.557958424091339111e-01 -1.916072368621826172e-01 -3.459802865982055664e-01 -3.543722331523895264e-01 -2.497809976339340210e-01 2.733713388442993164e-01 1.007249876856803894e-01 -1.828619390726089478e-01 4.464500397443771362e-02 -5.617658048868179321e-02 -7.575619965791702271e-02 1.678843051195144653e-01 -2.049343436956405640e-01 6.819406896829605103e-02 -1.835471577942371368e-02 -9.373224340379238129e-03 3.279632329940795898e-02 -5.653491988778114319e-02 -3.137324750423431396e-01 6.854618340730667114e-02 5.027305334806442261e-02 2.011175304651260376e-01 -7.880904525518417358e-02 -1.327396929264068604e-01 1.939223855733871460e-01
1.749861091375350952e-01 -1.211760938167572021e-01 8.386499248445034027e-03 7.499350607395172119e-02 -2.506515681743621826e-01 5.911181122064590454e-02 5.603452026844024658e-02 6.275403499603271484e-02 1.185137778520584106e-01 1.315936595201492310e-01 1.731406003236770630e-01 -4.127414822578430176e-01 1.655869483947753906e-01 6.366539746522903442e-02 -2.789739668369293213e-01 5.292431265115737915e-02 2.295316010713577271e-01 -8.362326771020889282e-02 1.732621192932128906e-01 -7.941725850105285645e-02 -9.759699553251266479e-02 1.425505131483078003e-01 -1.158337816596031189e-01 2.611662745475769043e-01 -7.331047952175140381e-02 -1.170497611165046692e-01 2.565816640853881836e-01 7.367654144763946533e-02 3.222605586051940918e-01 -2.168575972318649292e-01 -1.121157556772232056e-01 2.656052112579345703e-01
3.485017418861389160e-01 3.722173720598220825e-02 1.858000159263610840e-01 1.962505429983139038e-01 -3.491981029510498047e-01 -9.892482310533523560e-02 -4.012457653880119324e-02 4.372142255306243896e-02 -1.888518035411834717e-01 8.065303415060043335e-02 -1.283788084983825684e-01 -2.886390089988708496e-01 7.338797207921743393e-03 1.580509170889854431e-02 -1.370152235031127930e-01 1.866146028041839600e-01 -8.209996670484542847e-02 -2.325011789798736572e-01 -2.327711582183837891e-01 2.265372080728411674e-03 -1.967285871505737305e-01 -3.069079853594303131e-02 -4.846596345305442810e-02 4.341618344187736511e-02 -2.609543036669492722e-03 -2.701054811477661133e-01 3.206832334399223328e-02 2.768036425113677979e-01 3.113421984016895294e-02 1.400927156209945679e-01 -1.099172160029411316e-01 3.617465496063232422e-01
1.602198630571365356e-01 -1.455689519643783569e-01 1.450622826814651489e-02 2.379139512777328491e-01 -4.085208773612976074e-01 -8.358350396156311035e-02 -1.204464212059974670e-01 -7.987814955413341522e-03 8.538804203271865845e-02 -7.239988446235656738e-02 3.232180476188659668e-01 -2.037889212369918823e-01 1.443961411714553833e-01 -7.199698686599731445e-02 -3.706242144107818604e-02 6.715650856494903564e-02 1.273209452629089355e-01 1.524162199348211288e-02 -7.535457611083984375e-02 1.671894341707229614e-01 -6.020900234580039978e-02 2.594004869461059570e-01 -1.184856742620468140e-01 1.268739998340606689e-01 6.706480681896209717e-02 1.113147586584091187e-01 6.756829470396041870e-02 4.264260828495025635e-01 2.027877122163772583e-01 1.141142696142196655e-01 -3.080871142446994781e-02 3.285092115402221680e-01
2.337478995323181152e-01 -1.759704947471618652e-01 8.067539334297180176e-02 2.998467385768890381e-01 -2.690704464912414551e-01 1.445376574993133545e-01 -2.126781940460205078e-01 3.864904865622520447e-02 9.461278468370437622e-02 1.513632237911224365e-01 -1.223669722676277161e-01 -3.703753054141998291e-01 2.398803085088729858e-01 1.610871404409408569e-01 -2.885092608630657196e-02 5.618834123015403748e-02 -8.770687133073806763e-02 1.395171582698822021e-01 7.281097024679183960e-02 -1.711645424365997314e-01 1.539226025342941284e-01 3.065803647041320801e-01 2.034614235162734985e-02 2.318250089883804321e-01 9.906097501516342163e-02 2.623370662331581116e-02 -2.233879864215850830e-01 2.283586710691452026e-01 -5.412077158689498901e-02 1.546535491943359375e-01 -8.587595820426940918e-02 1.615532785654067993e-01
2.237695604562759399e-01 -3.288208842277526855e-01 -8.679631352424621582e-02 1.416286230087280273e-01 -2.425615489482879639e-01 -1.023598834872245789e-01 -1.784663945436477661e-01 1.421604007482528687e-01 6.693945080041885376e-02 -7.762371748685836792e-02 -7.423341274261474609e-02 -3.042578399181365967e-01 2.901079654693603516e-01 4.160142838954925537e-01 -7.925285398960113525e-02 9.964096546173095703e-02 8.644675463438034058e-02 -1.685487329959869385e-01 4.805994033813476562e-02 -2.264156639575958252e-01 8.016734570264816284e-02 2.040925920009613037e-01 -1.823396086692810059e-01 1.672248542308807373e-01 1.390690207481384277e-01 -1.131728962063789368e-01 1.863485015928745270e-02 2.515641450881958008e-01 -1.362375076860189438e-02 -7.026503235101699829e-02 -5.516448616981506348e-02 9.008200466632843018e-02
1.062339767813682556e-01 8.950041234493255615e-02 1.845021694898605347e-01 3.323561698198318481e-02 -3.725710511207580566e-01 5.268166959285736084e-02 1.296214759349822998e-01 7.786746136844158173e-03 1.200377717614173889e-01 4.859454929828643799e-02 -1.057446300983428955e-01 -3.757617622613906860e-02 8.514232188463211060e-02 8.567760139703750610e-02 2.798488363623619080e-02 3.595139831304550171e-02 -6.868614256381988525e-02 1.037671137601137161e-02 -2.650206089019775391e-01 8.623225241899490356e-02 -1.460644751787185669e-01 1.552023142576217651e-01 -2.343309111893177032e-02 4.084556102752685547e-01 -1.600209772586822510e-01 -1.218120232224464417e-01 4.640226066112518311e-02 3.050042986869812012e-01 3.799816966056823730e-01 1.190997287631034851e-01 -3.203020691871643066e-01 2.213286757469177246e-01
2.004297375679016113e-01 -2.148261070251464844e-01 1.259466558694839478e-01 -5.442839115858078003e-03 -3.381752967834472656e-01 -3.328794613480567932e-02 7.174679636955261230e-02 -4.125969484448432922e-02 3.410046547651290894e-02 3.719985857605934143e-02 -7.905014604330062866e-02 -3.079179525375366211e-01 -1.364087220281362534e-02 1.601633131504058838e-01 -1.867030560970306396e-01 -4.830554872751235962e-02 4.256257787346839905e-02 -1.427052915096282959e-01 -1.930331587791442871e-01 -1.122496463358402252e-02 4.117583110928535461e-02 -1.536197960376739502e-01 -1.414424031972885132e-01 -8.864167332649230957e-02 2.545209825038909912e-01 -2.790101766586303711e-01 2.966248691082000732e-01 1.930447816848754883e-01 3.046454787254333496e-01 2.222907394170761108e-01 -9.972725808620452881e-02 2.757835388183593750e-01
3.736655712127685547e-01 -1.683708280324935913e-01 -1.297486871480941772e-01 9.428640455007553101e-02 -2.386625111103057861e-01 -4.323917254805564880e-02 2.605299651622772217e-02 6.032146140933036804e-02 -8.425474166870117188e-02 -1.584306359291076660e-02 1.293328851461410522e-01 -2.734466493129730225e-01 2.023988366127014160e-01 1.027334704995155334e-01 -5.272179841995239258e-02 1.814462617039680481e-02 -1.552609205245971680e-01 1.440547108650207520e-01 -2.479808963835239410e-02 -9.481285512447357178e-02 -6.497456878423690796e-02 4.072673022747039795e-01 -1.981699168682098389e-01 -1.159904077649116516e-01 5.411763489246368408e-02 2.357300221920013428e-01 4.913857951760292053e-02 3.595924079418182373e-01 1.764421015977859497e-01 8.715307712554931641e-02 -1.832927614450454712e-01 2.232881337404251099e-01
-9.019961208105087280e-02 1.146323308348655701e-01 -3.969687595963478088e-02 -5.572520196437835693e-02 -4.927023053169250488e-01 2.185768820345401764e-02 7.169352471828460693e-02 1.766423583030700684e-01 5.405991524457931519e-02 -7.676212489604949951e-02 1.492456793785095215e-01 -4.732772111892700195e-01 -1.257597804069519043e-01 3.004057332873344421e-03 -2.325564175844192505e-01 -2.696121037006378174e-01 2.543692663311958313e-02 1.102479025721549988e-01 -1.235165745019912720e-01 -2.079359069466590881e-02 -1.693460196256637573e-01 -9.976474940776824951e-02 -2.470909208059310913e-01 1.675976812839508057e-01 -8.128956705331802368e-02 -1.393665969371795654e-01 -3.162260353565216064e-02 2.841201424598693848e-01 1.051273122429847717e-01 1.347511112689971924e-01 4.615711048245429993e-02 -3.779556602239608765e-02
3.076997399330139160e-01 -1.736845076084136963e-02 -6.298154592514038086e-02 3.040948808193206787e-01 -4.744021892547607422e-01 1.426278650760650635e-01 1.465576291084289551e-01 -4.179393127560615540e-02 4.613760486245155334e-02 6.556644290685653687e-02 -1.952882260084152222e-01 -1.250611841678619385e-01 6.843935698270797729e-02 6.458808481693267822e-02 -7.577471435070037842e-02 1.399589031934738159e-01 -1.872517019510269165e-01 -2.082878537476062775e-02 -1.614754647016525269e-01 1.936333328485488892e-01 -9.307347238063812256e-02 -4.111298918724060059e-02 -1.720334738492965698e-01 -5.997516680508852005e-03 8.916105143725872040e-03 -2.250519990921020508e-01 2.393084466457366943e-01 2.364440411329269409e-01 1.992428600788116455e-01 8.664751052856445312e-02 -3.088615536689758301e-01 2.946189604699611664e-03
-4.385735094547271729e-02 -4.539769515395164490e-02 4.352054297924041748e-01 7.536440342664718628e-02 -2.285972982645034790e-01 -1.647724211215972900e-01 -1.468822956085205078e-01 1.264612376689910889e-01 5.619259551167488098e-02 -8.014910668134689331e-02 -1.210170686244964600e-01 -3.887130618095397949e-01 8.154775947332382202e-02 7.047227025032043457e-02 -6.613381672650575638e-03 2.518675923347473145e-01 -1.140090972185134888e-01 1.698079518973827362e-02 -1.831296384334564209e-01 -5.325201526284217834e-02 2.075454890727996826e-01 1.173680648207664490e-01 -8.585707843303680420e-02 2.044768258929252625e-02 -1.537398546934127808e-01 -1.070211902260780334e-01 1.196542754769325256e-03 2.157650887966156006e-01 3.754106163978576660e-01 -1.241018101572990417e-01 -1.523146927356719971e-01 2.409531027078628540e-01
-4.325638338923454285e-02 2.940239906311035156e-01 1.719248108565807343e-02 -7.364392280578613281e-02 -5.303705334663391113e-01 -1.647264361381530762e-01 1.655516028404235840e-01 3.207868337631225586e-01 -3.769769147038459778e-02 -1.131167039275169373e-01 -1.138327643275260925e-01 -2.315805554389953613e-01 5.343019962310791016e-02 3.282476067543029785e-01 -8.155263960361480713e-02 -2.043445259332656860e-01 3.967768326401710510e-02 2.539077699184417725e-01 -1.216108649969100952e-01 -2.889917604625225067e-02 8.187519013881683350e-02 -4.400448128581047058e-02 -1.017645373940467834e-01 1.028893142938613892e-01 -1.329663991928100586e-01 5.529567599296569824e-02 4.576002806425094604e-02 2.553093433380126953e-01 1.060603633522987366e-01 5.124454200267791748e-02 -9.820540994405746460e-02 -6.800112873315811157e-02
1.281412541866302490e-01 -7.431564480066299438e-02 1.108453348278999329e-01 2.187674194574356079e-01 -5.846024155616760254e-01 -6.560054421424865723e-02 5.307402461767196655e-02 -5.026371404528617859e-02 -1.534802913665771484e-01 1.456403881311416626e-01 -1.025287508964538574e-01 -6.022777408361434937e-02 2.673120424151420593e-02 2.433280497789382935e-01 -1.102449670433998108e-01 1.685872226953506470e-01 -2.785666882991790771e-01 -9.667479991912841797e-02 -2.336778789758682251e-01 8.353338390588760376e-02 -8.051306009292602539e-02 -4.763014987111091614e-02 -5.461103469133377075e-02 1.976245641708374023e-02 -3.497446700930595398e-02 -6.969144195318222046e-02 1.587290316820144653e-01 1.169854104518890381e-01 2.606933116912841797e-01 2.511278092861175537e-01 -6.454100459814071655e-02 2.574764490127563477e-01
-8.922638744115829468e-02 2.030971227213740349e-03 6.379158794879913330e-02 3.461234271526336670e-02 -3.971073031425476074e-01 3.521066531538963318e-02 -4.071351885795593262e-02 -1.524688750505447388e-01 1.816395372152328491e-01 -7.001958787441253662e-02 -1.493745297193527222e-01 -2.932998538017272949e-01 5.374443158507347107e-02 -2.129788137972354889e-02 -1.556294858455657959e-01 1.269309781491756439e-02 -9.044279903173446655e-02 5.460026673972606659e-03 -2.655307948589324951e-01 -6.714812666177749634e-02 -1.290353387594223022e-01 -9.748090803623199463e-02 -1.557066887617111206e-01 2.912063300609588623e-01 1.693515628576278687e-01 -4.779775068163871765e-02 3.100158274173736572e-02 3.335967361927032471e-01 1.176750734448432922e-01 2.478855401277542114e-01 -3.129191398620605469e-01 3.067944347858428955e-01
-1.115825846791267395e-01 -1.504547446966171265e-01 2.441031187772750854e-01 3.497627973556518555e-01 -1.113285720348358154e-01 -1.115595325827598572e-01 -6.078507006168365479e-02 2.611109018325805664e-01 1.372121721506118774e-01 1.287603378295898438e-01 -1.504050940275192261e-01 -3.241904377937316895e-01 2.986057102680206299e-01 1.731744110584259033e-01 -2.638460993766784668e-01 -1.699035912752151489e-01 -4.701598361134529114e-02 -2.811449207365512848e-02 -6.379853934049606323e-02 1.336823552846908569e-01 -3.069941103458404541e-01 -3.805296123027801514e-02 -9.244683384895324707e-02 9.483675472438335419e-03 6.340909749269485474e-03 -1.871285438537597656e-01 -1.461180895566940308e-01 2.376993149518966675e-01 9.736547246575355530e-03 -2.263188958168029785e-01 6.206433847546577454e-02 9.037176519632339478e-02
1.990113258361816406e-01 1.267112791538238525e-01 1.399681866168975830e-01 -2.506799297407269478e-03 -3.045617938041687012e-01 -2.391948848962783813e-01 1.924502402544021606e-01 8.503264188766479492e-02 -1.084812656044960022e-01 -3.830023854970932007e-02 9.746845811605453491e-02 -2.608009278774261475e-01 4.980286117643117905e-03 2.257782220840454102e-01 4.612300544977188110e-02 -4.062247574329376221e-01 6.786339730024337769e-02 3.361253738403320312e-01 -4.353504255414009094e-02 1.531922221183776855e-01 -3.266868740320205688e-02 -1.520355790853500366e-01 -7.714144140481948853e-02 1.057195961475372314e-01 -2.218278497457504272e-01 -1.077465862035751343e-01 8.144108951091766357e-02 2.321072667837142944e-01 7.880076020956039429e-02 2.438489533960819244e-02 -7.536619156599044800e-02 3.217715322971343994e-01
2.353769391775131226e-01 -1.041085794568061829e-01 2.679350376129150391e-01 -5.113267339766025543e-03 -2.258538901805877686e-01 -2.145668566226959229e-01 3.729820251464843750e-02 6.334970891475677490e-02 -1.364404708147048950e-01 1.837545782327651978e-01 1.711926236748695374e-02 -5.201309323310852051e-01 -4.581009596586227417e-02 1.808423250913619995e-01 -9.618891775608062744e-02 -1.934418231248855591e-01 2.626331448554992676e-01 5.423897132277488708e-02 -1.900810897350311279e-01 1.402865201234817505e-01 -1.772086471319198608e-01 4.499723389744758606e-02 1.111800502985715866e-02 -5.654202401638031006e-02 -3.092510104179382324e-01 3.568946942687034607e-02 -6.320487707853317261e-02 8.524368703365325928e-02 1.494652777910232544e-01 -6.886269897222518921e-02 -2.244020253419876099e-01 -6.868822127580642700e-02
1.257711350917816162e-01 -1.179885193705558777e-01 -7.530278712511062622e-02 4.131182134151458740e-01 -3.918376863002777100e-01 -1.868571490049362183e-01 8.314753323793411255e-02 2.402455806732177734e-01 2.410472333431243896e-01 -9.523299336433410645e-02 -1.355620622634887695e-01 -2.473425567150115967e-01 3.190312385559082031e-01 4.000253230333328247e-02 -6.248460710048675537e-02 7.850604504346847534e-02 -2.759700827300548553e-02 2.099945209920406342e-02 7.236908376216888428e-02 -1.168061718344688416e-01 1.844590902328491211e-01 9.299705922603607178e-02 -1.115786433219909668e-01 -8.576844632625579834e-02 2.106083333492279053e-01 -8.400086313486099243e-02 -1.502215564250946045e-01 2.660364806652069092e-01 1.284222155809402466e-01 -2.933824807405471802e-02 -9.156163036823272705e-02 1.661585420370101929e-01
-7.431074976921081543e-02 1.325855851173400879e-01 9.958452731370925903e-02 -5.452763661742210388e-02 -3.614215552806854248e-01 -2.175492942333221436e-01 2.048187106847763062e-01 1.642093956470489502e-01 -1.260675042867660522e-01 -2.221003174781799316e-01 -1.262385770678520203e-02 -4.072416424751281738e-01 1.520980447530746460e-01 9.459819644689559937e-02 4.044367000460624695e-02 -2.947845160961151123e-01 3.425446525216102600e-02 2.600635588169097900e-01 -7.760064303874969482e-02 1.314239054918289185e-01 1.043854281306266785e-01 3.432549908757209778e-02 -1.438639611005783081e-01 8.039008080959320068e-02 -2.059996873140335083e-01 -3.291052579879760742e-01 6.085012853145599365e-02 2.073301374912261963e-01 5.359114333987236023e-02 -9.273415058851242065e-02 -1.582047641277313232e-01 -5.245194304734468460e-03
4.529167711734771729e-02 -1.790612749755382538e-02 -4.854986816644668579e-02 2.722592093050479889e-02 -3.528282344341278076e-01 -3.184822797775268555e-01 1.211867202073335648e-02 -1.267112195491790771e-01 -1.918417029082775116e-02 -3.013326227664947510e-01 6.483167409896850586e-02 -2.574660480022430420e-01 1.941564530134201050e-01 7.329829037189483643e-02 -4.678461551666259766e-01 -7.757929712533950806e-02 -1.793798208236694336e-01 8.014713227748870850e-02 1.675941199064254761e-01 3.972098529338836670e-01 -6.351582705974578857e-02 -5.317166075110435486e-02 6.518042832612991333e-02 -9.447660297155380249e-02 4.544832557439804077e-02 5.466182529926300049e-02 -1.172601208090782166e-01 1.965217478573322296e-02 2.513523399829864502e-02 2.407793849706649780e-01 -1.351582724601030350e-02 -1.733416505157947540e-02
1.499548405408859253e-01 -3.236004710197448730e-01 1.380647271871566772e-01 -2.507825493812561035e-01 -1.613416820764541626e-01 8.887780457735061646e-02 -1.237336248159408569e-01 1.006741672754287720e-01 2.161679416894912720e-01 -1.939010322093963623e-01 -1.316404715180397034e-02 -4.826667010784149170e-01 2.804742455482482910e-01 1.865678578615188599e-01 -2.844850420951843262e-01 1.639690697193145752e-01 -3.933270648121833801e-02 1.339881122112274170e-01 -8.074016310274600983e-03 2.391234226524829865e-02 2.588250488042831421e-02 4.715369269251823425e-02 6.485645659267902374e-03 5.808245763182640076e-02 -6.521026790142059326e-02 -7.170692831277847290e-02 6.849552504718303680e-03 1.061417460441589355e-01 1.673348546028137207e-01 -2.389671280980110168e-02 5.197522841626778245e-05 3.420293629169464111e-01
-1.462063789367675781e-01 -2.686049342155456543e-01 5.673395097255706787e-02 2.391651570796966553e-01 -3.325464129447937012e-01 1.159288287162780762e-01 -5.570665746927261353e-02 2.141747027635574341e-01 -1.208536420017480850e-02 -1.082882732152938843e-01 4.165995866060256958e-02 9.913048893213272095e-02 1.592763215303421021e-01 2.725188136100769043e-01 -2.289663106203079224e-01 -1.422439962625503540e-01 -8.232638239860534668e-03 5.805091932415962219e-04 1.012343093752861023e-01 -1.081550642848014832e-01 -1.417874246835708618e-01 1.093075275421142578e-01 1.961312443017959595e-01 -2.214912921190261841e-01 1.060346812009811401e-01 -1.061737909913063049e-01 2.878032438457012177e-02 3.074500858783721924e-01 2.629301249980926514e-01 -2.963143587112426758e-01 -1.423670053482055664e-01 -2.016481161117553711e-01
2.429697811603546143e-01 -1.752445995807647705e-01 2.528015971183776855e-01 1.728776395320892334e-01 -2.798755168914794922e-01 -9.557722508907318115e-02 1.389735192060470581e-01 1.221990585327148438e-01 -7.485858350992202759e-02 1.062547042965888977e-01 -2.250228673219680786e-01 -4.009070992469787598e-01 3.616018593311309814e-01 1.825459152460098267e-01 -1.354105472564697266e-01 -1.319684535264968872e-01 2.319075167179107666e-01 1.885238736867904663e-01 7.658253610134124756e-02 -9.929696470499038696e-02 -5.464536324143409729e-02 7.336819078773260117e-03 -1.175848320126533508e-01 2.489165868610143661e-03 -5.255707725882530212e-02 -1.832845658063888550e-01 1.092667952179908752e-01 -5.125286430120468140e-02 -4.028652608394622803e-02 -2.935614287853240967e-01 -7.758397608995437622e-02 3.205781104043126106e-04
-1.013539806008338928e-01 -1.004505753517150879e-01 1.691515445709228516e-01 2.381837815046310425e-01 -3.909637928009033203e-01 -1.831687241792678833e-02 -1.855203807353973389e-01 -1.292363554239273071e-01 -1.882107853889465332e-01 -2.248920798301696777e-01 -1.559185832738876343e-01 -2.669579684734344482e-01 4.634807258844375610e-02 2.350226044654846191e-02 -2.594470679759979248e-01 1.142904832959175110e-01 7.293725758790969849e-02 -1.830083131790161133e-01 9.167355298995971680e-02 7.728621363639831543e-02 9.453564882278442383e-02 1.701439321041107178e-01 -1.962530165910720825e-01 6.506782770156860352e-02 -2.464234828948974609e-01 -1.921238750219345093e-01 -1.145814359188079834e-01 2.163585508242249489e-03 2.332148998975753784e-01 -5.674256756901741028e-02 -1.764324456453323364e-01 3.033176660537719727e-01
9.522683918476104736e-02 -1.083469018340110779e-01 5.958556383848190308e-02 3.262665271759033203e-01 -5.494228601455688477e-01 -3.276018053293228149e-02 2.497712671756744385e-01 7.602194696664810181e-02 1.996690630912780762e-01 1.226480379700660706e-01 -2.108201850205659866e-03 7.414974272251129150e-02 1.845744699239730835e-01 2.723002433776855469e-01 2.944547683000564575e-02 8.046982437372207642e-02 2.176560647785663605e-02 -1.753025874495506287e-02 -2.835574746131896973e-01 -9.781508892774581909e-02 -2.193172127008438110e-01 -1.887531206011772156e-02 -1.935411617159843445e-02 2.296091057360172272e-02 -1.676399558782577515e-01 -5.609186366200447083e-02 8.962820470333099365e-02 7.836513221263885498e-02 7.553793489933013916e-02 3.177301585674285889e-02 -1.541167050600051880e-01 3.257533013820648193e-01
2.972950041294097900e-01 6.374653894454240799e-03 5.061200261116027832e-02 9.644196927547454834e-02 -3.044462800025939941e-01 -1.340720895677804947e-02 3.352592512965202332e-02 1.266374886035919189e-01 1.233863309025764465e-01 -9.196215867996215820e-02 2.633047103881835938e-01 -2.549924850463867188e-01 3.516855239868164062e-01 2.200465351343154907e-01 1.158066913485527039e-01 -9.636078029870986938e-02 -2.284480035305023193e-01 -1.911233067512512207e-01 -2.130063027143478394e-01 -5.828179791569709778e-02 2.450278960168361664e-02 2.381876297295093536e-02 -1.203131675720214844e-01 -8.529131114482879639e-02 -9.529219567775726318e-02 -1.521668136119842529e-01 -1.095398664474487305e-01 1.129493787884712219e-01 2.374046593904495239e-01 3.079004883766174316e-01 -1.326770405285060406e-03 2.613277435302734375e-01
1.295501589775085449e-01 -1.322691738605499268e-01 4.276661202311515808e-03 1.240609139204025269e-01 -3.037930428981781006e-01 -1.073625385761260986e-01 5.228643491864204407e-02 1.667147427797317505e-01 8.843653835356235504e-03 -3.026976995170116425e-02 -3.701150715351104736e-01 -2.811193093657493591e-02 9.052619338035583496e-02 4.969139024615287781e-02 -3.579012155532836914e-01 -3.292405232787132263e-02 2.847869396209716797e-01 4.982877150177955627e-02 -8.372405916452407837e-02 -2.070957869291305542e-01 -1.906570941209793091e-01 1.204939857125282288e-01 -2.630387246608734131e-01 2.221470624208450317e-01 1.832281053066253662e-01 1.460793912410736084e-01 -2.106570601463317871e-01 1.728531420230865479e-01 2.362868487834930420e-01 -8.936622738838195801e-02 -3.983346745371818542e-02 1.997319906949996948e-01
-6.242777034640312195e-02 4.489865154027938843e-02 5.809327587485313416e-02 1.320231109857559204e-01 -1.585747897624969482e-01 2.307968735694885254e-01 8.552756160497665405e-02 1.668627709150314331e-01 -1.061669215559959412e-01 7.783788442611694336e-02 4.533389955759048462e-02 -2.646215260028839111e-01 2.256234586238861084e-01 1.500842422246932983e-01 -1.527955103665590286e-02 7.158305495977401733e-03 -3.593639135360717773e-01 8.937025070190429688e-02 6.309640407562255859e-02 -2.700910568237304688e-01 -2.224348038434982300e-01 1.676826030015945435e-01 -8.412773162126541138e-02 7.173046469688415527e-02 5.259857699275016785e-02 -5.636774003505706787e-02 1.675170958042144775e-01 3.383840322494506836e-01 3.589516282081604004e-01 -2.181337177753448486e-01 -2.155593223869800568e-02 2.594314217567443848e-01
2.574045062065124512e-01 -7.695445418357849121e-02 -8.975105732679367065e-02 1.602507829666137695e-01 -4.465118050575256348e-01 -1.204441022127866745e-02 -2.361407317221164703e-02 1.439220160245895386e-01 -4.609529674053192139e-02 -1.206907629966735840e-01 -8.803981542587280273e-02 -1.023633629083633423e-01 5.391696840524673462e-02 1.601565182209014893e-01 -2.927103340625762939e-01 1.954237222671508789e-01 -9.170852601528167725e-02 -1.973535679280757904e-02 -1.656210571527481079e-01 6.705194828100502491e-04 -2.890036813914775848e-02 -1.455172779969871044e-03 1.226819772273302078e-02 -1.799301616847515106e-02 -1.671677082777023315e-01 -8.126100152730941772e-02 -8.342929929494857788e-02 1.058294847607612610e-01 3.790183067321777344e-01 3.136363625526428223e-01 -2.080325782299041748e-01 3.322618603706359863e-01
-3.490328416228294373e-02 -5.047811195254325867e-02 1.425728648900985718e-01 -1.104776188731193542e-01 -3.494296371936798096e-01 2.380559034645557404e-02 2.026461064815521240e-01 1.543176025152206421e-01 -3.989437595009803772e-02 -5.360098928213119507e-02 6.360486149787902832e-02 -3.598060607910156250e-01 1.593295931816101074e-01 5.679394677281379700e-02 -2.086303532123565674e-01 -1.346299797296524048e-01 -3.806197047233581543e-01 6.744425743818283081e-02 3.638173267245292664e-02 -5.327801778912544250e-02 -2.004359615966677666e-03 9.343346208333969116e-02 -3.662778437137603760e-01 1.582691669464111328e-01 9.017608314752578735e-02 -1.087300777435302734e-01 1.498462446033954620e-02 7.431940734386444092e-02 -7.746282219886779785e-02 2.998915016651153564e-01 -5.167204514145851135e-02 3.195127844810485840e-01
2.974310815334320068e-01 -2.432234585285186768e-02 1.159684509038925171e-01 1.379789561033248901e-01 -5.074101090431213379e-01 3.912521526217460632e-02 -7.071065902709960938e-02 -7.460486888885498047e-02 -7.808818668127059937e-02 -1.061595082283020020e-01 -8.087253570556640625e-02 -1.100407391786575317e-01 -4.134811833500862122e-02 4.982250183820724487e-02 -1.317544877529144287e-01 6.414429098367691040e-02 -5.357249826192855835e-02 1.213929802179336548e-02 -3.047983348369598389e-01 1.985316872596740723e-01 -9.524022229015827179e-03 1.653851824812591076e-03 -5.007555708289146423e-02 -1.920458972454071045e-01 1.806650757789611816e-01 -9.527829475700855255e-03 8.013712614774703979e-02 2.212363630533218384e-01 2.903480529785156250e-01 3.145551979541778564e-01 -2.196323275566101074e-01 2.298077940940856934e-01
3.231988251209259033e-01 -7.710705697536468506e-02 -1.091872714459896088e-02 1.064622774720191956e-01 -4.631314575672149658e-01 1.141491066664457321e-02 -3.286652499809861183e-03 4.751585423946380615e-02 -1.064677983522415161e-01 -1.406025588512420654e-01 -6.253888830542564392e-03 -2.059632390737533569e-01 -4.794272035360336304e-02 1.642600893974304199e-01 -2.245482802391052246e-01 -1.779549755156040192e-02 -1.314167082309722900e-01 -1.666454821825027466e-01 -1.889953017234802246e-01 2.918909862637519836e-02 3.493463620543479919e-02 1.399279292672872543e-02 1.199084892868995667e-01 1.624105125665664673e-01 1.919642239809036255e-01 -1.101569756865501404e-01 2.211220413446426392e-01 1.726523786783218384e-01 1.490967720746994019e-01 3.241720199584960938e-01 -2.475531995296478271e-01 2.599975466728210449e-01
1.321136057376861572e-01 -1.067015752196311951e-01 -1.929294019937515259e-01 1.407659649848937988e-01 -3.085351586341857910e-01 -1.265183091163635254e-01 -1.657768487930297852e-01 -2.476585842669010162e-02 -1.837922185659408569e-01 1.211367994546890259e-01 1.549175828695297241e-01 -3.104583621025085449e-01 2.736278474330902100e-01 6.470531225204467773e-02 -3.559274971485137939e-01 -2.017384320497512817e-01 -6.852137297391891479e-02 -9.245935361832380295e-04 -5.147568136453628540e-02 1.536735147237777710e-01 -2.548238039016723633e-01 -2.571465373039245605e-01 -1.002570763230323792e-01 1.878670752048492432e-01 4.921270534396171570e-02 -4.627183452248573303e-02 -4.871929064393043518e-02 -3.525578230619430542e-02 1.720896810293197632e-01 9.544838964939117432e-02 -1.508130226284265518e-02 -3.241141736507415771e-01
6.800550967454910278e-02 -1.033210605382919312e-01 2.621025741100311279e-01 1.842126846313476562e-01 -3.686241209506988525e-01 -2.824683189392089844e-01 1.015496626496315002e-01 1.249613463878631592e-01 -5.575072020292282104e-03 1.891258731484413147e-02 1.038920953869819641e-01 -1.039981022477149963e-01 1.213108934462070465e-02 3.462029397487640381e-01 -2.057750076055526733e-01 -1.272881776094436646e-01 1.164807286113500595e-02 1.290275603532791138e-01 -1.342572718858718872e-01 4.535620659589767456e-02 -2.429656237363815308e-01 8.229937404394149780e-02 9.983569383621215820e-02 2.746779620647430420e-01 -2.835610210895538330e-01 -2.086765170097351074e-01 -6.984669249504804611e-03 -2.278647199273109436e-02 -1.958371400833129883e-01 1.164429038763046265e-01 1.332598179578781128e-01 -2.400922924280166626e-01
2.733732014894485474e-02 -3.594629094004631042e-02 3.887913227081298828e-01 -3.915403038263320923e-02 -3.158246278762817383e-01 -4.295613989233970642e-02 2.490612864494323730e-01 -1.216763746924698353e-03 -2.278744429349899292e-01 -5.721253529191017151e-02 1.463058218359947205e-02 -2.964817583560943604e-01 -3.502422571182250977e-02 2.679810822010040283e-01 -1.773803532123565674e-01 -2.285503447055816650e-01 3.275474533438682556e-02 8.255705237388610840e-02 -7.760369032621383667e-02 2.265449464321136475e-01 -2.539519965648651123e-01 -1.060707271099090576e-01 -5.788953229784965515e-02 -1.050164550542831421e-01 -3.114293217658996582e-01 -6.722621619701385498e-03 -7.345717400312423706e-02 3.284151852130889893e-01 -5.620222166180610657e-02 -1.109408289194107056e-01 1.266903523355722427e-02 1.793246157467365265e-02
2.118258327245712280e-01 -2.299723923206329346e-01 8.232738077640533447e-02 2.361970394849777222e-01 -4.416653513908386230e-01 1.570815443992614746e-01 1.551032513380050659e-01 -9.719449281692504883e-02 1.296343356370925903e-01 4.947448521852493286e-02 -2.832007966935634613e-02 4.710533469915390015e-02 2.619126141071319580e-01 1.247074082493782043e-01 5.837236717343330383e-02 -1.332089006900787354e-01 -7.997805625200271606e-02 -1.406020820140838623e-01 -1.954679042100906372e-01 1.141945496201515198e-01 -8.478538691997528076e-02 -1.504557430744171143e-01 1.580574065446853638e-01 9.887608140707015991e-02 -2.551544606685638428e-01 -2.961777150630950928e-01 1.972270160913467407e-01 1.934755444526672363e-01 8.554504811763763428e-02 3.595254942774772644e-02 -1.426517367362976074e-01 2.423617094755172729e-01
6.540585309267044067e-02 -1.098641827702522278e-01 2.213033735752105713e-01 2.363328337669372559e-01 -3.691833019256591797e-01 8.256518095731735229e-02 -4.766787961125373840e-02 2.485200613737106323e-01 3.986520227044820786e-03 1.632322557270526886e-02 -2.410621941089630127e-02 -3.920661509037017822e-01 4.374956488609313965e-01 9.241333603858947754e-02 -1.343157589435577393e-01 -9.365850687026977539e-02 2.266407757997512817e-01 1.866595149040222168e-01 -7.494933158159255981e-02 -1.081569716334342957e-01 -4.602617025375366211e-02 -1.898766160011291504e-01 -3.242895752191543579e-02 -1.877084523439407349e-01 -2.179341167211532593e-01 -9.600892663002014160e-02 -1.023447513580322266e-01 1.757775619626045227e-02 1.110415086150169373e-01 -1.582511365413665771e-01 8.650402724742889404e-02 -2.736558206379413605e-03
4.011281430721282959e-01 1.690958440303802490e-02 8.453333377838134766e-02 4.692576825618743896e-02 -1.725989431142807007e-01 1.931586861610412598e-01 -1.934783458709716797e-01 2.256599366664886475e-01 2.934946306049823761e-02 9.175827354192733765e-02 1.910223066806793213e-02 -8.894592523574829102e-02 2.550545930862426758e-01 1.932693272829055786e-01 -2.913025319576263428e-01 1.545682102441787720e-01 4.025706276297569275e-02 1.387713700532913208e-01 6.358930468559265137e-02 6.745100952684879303e-03 -2.424398809671401978e-01 -9.439665079116821289e-02 -1.886479109525680542e-01 -1.968662291765213013e-01 -7.975186407566070557e-02 -1.523124575614929199e-01 -6.852407753467559814e-02 3.033623397350311279e-01 -4.121157154440879822e-02 8.326225727796554565e-02 -7.725464552640914917e-02 3.706905245780944824e-01
1.778273098170757294e-02 -1.816727370023727417e-01 1.416718214750289917e-01 -1.391514390707015991e-01 -2.892859280109405518e-01 1.339935958385467529e-01 -6.029294803738594055e-02 -1.411509048193693161e-02 1.707454621791839600e-01 4.288984090089797974e-02 -1.249673068523406982e-01 -1.624446213245391846e-01 2.315262109041213989e-01 -6.511629372835159302e-02 -2.175202518701553345e-01 -2.515249252319335938e-01 -5.856552720069885254e-02 8.780455589294433594e-02 -1.388307847082614899e-02 -9.618693590164184570e-02 2.827961929142475128e-02 2.379957288503646851e-01 -3.700219392776489258e-01 1.498485803604125977e-01 2.835837937891483307e-02 -2.419479042291641235e-01 2.057030647993087769e-01 3.035817146301269531e-01 2.516214251518249512e-01 1.699976176023483276e-01 -1.769578158855438232e-01 1.600151658058166504e-01
3.803203105926513672e-01 -1.709078252315521240e-01 5.603075772523880005e-02 2.547486126422882080e-01 -2.834544777870178223e-01 -1.422422081232070923e-01 -9.849692881107330322e-02 -1.954272855073213577e-03 -9.238035231828689575e-02 2.503902018070220947e-01 -3.877457231283187866e-02 -1.008014455437660217e-01 2.657549977302551270e-01 2.194534242153167725e-01 -1.453573256731033325e-01 9.482995420694351196e-02 -1.592077016830444336e-01 -2.880392372608184814e-01 -3.091016709804534912e-01 -2.563977614045143127e-02 1.032380163669586182e-01 1.480661891400814056e-02 8.737964555621147156e-03 -7.788556814193725586e-02 -2.357813157141208649e-02 -1.258329749107360840e-01 1.371119618415832520e-01 5.778361484408378601e-02 2.939405441284179688e-01 1.469841152429580688e-01 -1.474888324737548828e-01 1.618751436471939087e-01
1.835376918315887451e-01 -8.374090492725372314e-02 2.320806831121444702e-01 2.604403160512447357e-02 -2.886389791965484619e-01 -5.099296197295188904e-02 -8.133225142955780029e-02 4.142214059829711914e-01 9.295224398374557495e-02 -2.057673037052154541e-02 -3.028840720653533936e-01 -1.829974055290222168e-01 1.378553733229637146e-02 1.340897977352142334e-01 -1.354558169841766357e-01 1.688363850116729736e-01 -3.949713334441184998e-02 -3.210770711302757263e-02 -1.458043903112411499e-01 -9.021666646003723145e-02 -3.009574413299560547e-01 2.147078514099121094e-01 -5.714712291955947876e-02 3.103845417499542236e-01 -4.461754485964775085e-02 5.464278161525726318e-02 -7.010039687156677246e-02 1.212059929966926575e-01 3.092788755893707275e-01 -1.259190291166305542e-01 -1.951829530298709869e-02 1.913124620914459229e-01
3.715086281299591064e-01 -1.396933048963546753e-01 1.958717107772827148e-01 2.297072559595108032e-01 -3.606782853603363037e-01 -1.580430120229721069e-01 7.398713380098342896e-02 1.189601272344589233e-01 -2.887932397425174713e-02 2.615321576595306396e-01 -1.052626669406890869e-01 1.061721891164779663e-01 -3.499498963356018066e-02 -5.860971286892890930e-03 -1.575790494680404663e-01 -2.400622144341468811e-02 -6.365245580673217773e-02 2.556283473968505859e-01 -2.599648535251617432e-01 -1.299848407506942749e-01 -2.587657421827316284e-02 -8.369570970535278320e-02 -8.622640371322631836e-02 8.226019144058227539e-02 -1.138863712549209595e-01 -1.152652204036712646e-01 1.542177982628345490e-02 6.897731870412826538e-02 3.290954530239105225e-01 5.686430633068084717e-02 -7.466086000204086304e-02 3.664375841617584229e-01
7.043716032058000565e-03 -2.767781354486942291e-02 5.564583465456962585e-02 2.591440081596374512e-01 -1.165906414389610291e-01 -4.608372598886489868e-02 1.872500628232955933e-01 1.745206862688064575e-01 4.871619492769241333e-02 4.892174154520034790e-02 -1.862295530736446381e-02 -3.715085387229919434e-01 2.603266239166259766e-01 -1.068457737565040588e-01 -2.688629031181335449e-01 8.184494823217391968e-02 -1.839973926544189453e-01 2.390334606170654297e-01 2.633905783295631409e-02 -4.480560496449470520e-02 -2.225190103054046631e-01 2.719918787479400635e-01 -5.864508077502250671e-02 1.905437111854553223e-01 1.381386667490005493e-01 -4.683717712759971619e-02 2.263302169740200043e-02 1.802236288785934448e-01 1.302844434976577759e-01 -9.218578040599822998e-02 -1.641974300146102905e-01 4.274993240833282471e-01
-5.920531228184700012e-02 9.526032209396362305e-02 -5.716085806488990784e-02 1.936901360750198364e-01 -4.247557222843170166e-01 -3.957146406173706055e-01 2.066131681203842163e-01 2.064634561538696289e-01 -3.666581586003303528e-02 -1.674746870994567871e-01 -1.708842664957046509e-01 -3.109481930732727051e-01 -7.735720276832580566e-02 1.351329386234283447e-01 -2.300800383090972900e-01 -2.393187582492828369e-01 -1.256803870201110840e-01 2.226106524467468262e-01 -1.534756571054458618e-01 1.497261077165603638e-01 1.960807144641876221e-01 8.364671841263771057e-03 -6.138076260685920715e-02 1.165593937039375305e-01 -1.957618445158004761e-01 -6.313733756542205811e-02 -1.424581278115510941e-02 3.102346509695053101e-02 8.378328382968902588e-02 2.023149048909544945e-03 -1.207306161522865295e-01 -4.802518710494041443e-02
5.453452840447425842e-02 3.287513181567192078e-02 1.060106307268142700e-01 2.744421958923339844e-01 -3.372567594051361084e-01 2.460815943777561188e-02 2.445317506790161133e-01 7.139693200588226318e-02 -6.849524378776550293e-02 1.154102981090545654e-01 -2.213216572999954224e-01 -1.951947063207626343e-01 1.868530064821243286e-01 3.561194539070129395e-01 1.137679293751716614e-01 2.120638824999332428e-02 -1.090988144278526306e-01 -2.834950983524322510e-01 1.751089654862880707e-02 -1.758553646504878998e-02 -1.084542833268642426e-02 -9.212983399629592896e-02 -2.177419885993003845e-02 -1.293828636407852173e-01 -8.309296518564224243e-02 -1.360339820384979248e-01 1.198460087180137634e-01 2.876836657524108887e-01 2.460890561342239380e-01 -4.115178808569908142e-02 -3.030140399932861328e-01 2.336906790733337402e-01
9.740657359361648560e-02 -2.214763462543487549e-01 1.517707109451293945e-01 1.343460232019424438e-01 -2.417012602090835571e-01 1.113004684448242188e-01 -9.400442242622375488e-02 2.085516303777694702e-01 7.600008696317672729e-02 -1.431716699153184891e-02 -1.955732703208923340e-01 -3.048007786273956299e-01 4.501659870147705078e-01 2.320830523967742920e-01 -1.522120386362075806e-01 -1.746656596660614014e-01 7.814801484346389771e-02 2.172964662313461304e-01 1.399483084678649902e-01 7.858089357614517212e-02 -2.517169713973999023e-01 -1.179073080420494080e-01 7.908239960670471191e-02 5.848290771245956421e-02 3.463126346468925476e-02 -7.200227677822113037e-02 7.647639513015747070e-02 9.973733127117156982e-02 -2.153268605470657349e-01 -2.277709990739822388e-01 3.369483351707458496e-02 2.057514786720275879e-01
1.406040489673614502e-01 -1.081971377134323120e-01 1.708201915025711060e-01 -4.154571145772933960e-02 -4.887170493602752686e-01 -1.556492745876312256e-01 2.291998863220214844e-01 1.244545802474021912e-01 -1.780619472265243530e-01 -2.271965742111206055e-01 1.295028477907180786e-01 -3.001868128776550293e-01 -9.918297082185745239e-02 2.348375022411346436e-01 -1.457545440644025803e-02 -1.610975861549377441e-01 7.422402501106262207e-02 1.355274021625518799e-01 -1.590199470520019531e-01 2.560994327068328857e-01 -9.906644001603126526e-03 4.642538353800773621e-02 -1.135590150952339172e-01 8.445679396390914917e-02 -1.465091556310653687e-01 1.590481027960777283e-02 1.098773479461669922e-01 2.471923828125000000e-01 -1.377287954092025757e-01 -1.386463642120361328e-01 -8.403753489255905151e-02 2.190549820661544800e-01
3.773602247238159180e-01 -5.838907789438962936e-03 2.970568090677261353e-02 1.660422384738922119e-01 -4.409931004047393799e-01 2.669796943664550781e-01 -8.383052051067352295e-02 7.196132838726043701e-02 -2.733798623085021973e-01 2.512703463435173035e-02 6.926045753061771393e-04 -7.188940793275833130e-02 1.374466717243194580e-01 1.869222968816757202e-01 -1.136055365204811096e-01 5.446766316890716553e-02 9.421396069228649139e-03 -9.292318671941757202e-02 -2.558446228504180908e-01 1.031196489930152893e-01 3.197082877159118652e-02 6.006231531500816345e-02 -2.424229383468627930e-01 1.334351599216461182e-01 -4.910188168287277222e-02 -1.838952898979187012e-01 1.555079370737075806e-01 8.994781970977783203e-02 3.142686784267425537e-01 2.412002235651016235e-01 -6.957989186048507690e-02 6.789843738079071045e-02
1.414635032415390015e-01 4.559126496315002441e-02 9.921949356794357300e-02 1.543614119291305542e-01 -4.790345728397369385e-01 7.958772778511047363e-02 7.920856028795242310e-02 2.150368690490722656e-02 1.728957444429397583e-01 -2.206001617014408112e-02 -1.376243978738784790e-01 -7.889387011528015137e-02 7.606096565723419189e-02 3.359002470970153809e-01 -1.542972028255462646e-01 -1.047560665756464005e-02 -3.126533329486846924e-01 -2.019221931695938110e-01 -9.128797054290771484e-02 -9.873578324913978577e-03 -1.429531425237655640e-01 -2.639742493629455566e-01 -6.013073027133941650e-02 -1.093092188239097595e-02 -1.091910824179649353e-01 -5.617359280586242676e-02 1.987120062112808228e-01 4.729361459612846375e-02 2.122829854488372803e-01 2.862582914531230927e-02 -3.305653929710388184e-01 2.254988104104995728e-01
1.302487999200820923e-01 2.456530332565307617e-01 1.702983230352401733e-01 3.088099956512451172e-01 -4.369822442531585693e-01 1.662130504846572876e-01 -2.587438933551311493e-02 -1.571279019117355347e-01 -3.749696910381317139e-02 1.281484365463256836e-01 -1.563564091920852661e-01 -9.806409478187561035e-02 1.880047917366027832e-01 1.309720724821090698e-01 2.658804692327976227e-02 2.559240162372589111e-02 -1.814237534999847412e-01 -1.070621609687805176e-02 -2.587946951389312744e-01 1.563335023820400238e-02 -1.629023700952529907e-01 -1.123995631933212280e-01 2.691248990595340729e-02 1.536027193069458008e-01 -1.942493394017219543e-02 -1.563232392072677612e-01 2.562278807163238525e-01 1.189810782670974731e-01 6.277753412723541260e-02 1.236521527171134949e-01 -3.805415928363800049e-01 1.273932904005050659e-01
1.883080154657363892e-01 -4.289460182189941406e-02 8.947683125734329224e-02 1.534743756055831909e-01 -4.338058531284332275e-01 -8.346943557262420654e-02 8.615924417972564697e-02 -2.105539292097091675e-01 -1.735574305057525635e-01 1.636229641735553741e-02 1.552619971334934235e-02 -2.832112908363342285e-01 -2.573065645992755890e-02 -6.565808504819869995e-02 -1.765623390674591064e-01 1.520226597785949707e-01 1.446974091231822968e-02 1.435530334711074829e-01 -2.143229693174362183e-01 -1.755446791648864746e-01 6.765271537005901337e-03 1.903500854969024658e-01 7.494180649518966675e-02 1.495152860879898071e-01 -2.022226341068744659e-02 -1.641862839460372925e-01 1.565941572189331055e-01 7.777106761932373047e-02 1.462798267602920532e-01 1.941588968038558960e-01 -2.850784957408905029e-01 3.924441635608673096e-01
2.492491006851196289e-01 2.470620274543762207e-01 9.844752959907054901e-03 2.649835050106048584e-01 -4.933799803256988525e-01 -7.522932440042495728e-02 7.230489701032638550e-02 1.669481843709945679e-01 2.430909425020217896e-01 5.594836547970771790e-02 -2.262064665555953979e-01 -1.071416400372982025e-02 4.214872121810913086e-01 1.700442135334014893e-01 -5.678074061870574951e-02 -6.034141406416893005e-02 -1.500426381826400757e-01 1.724462211132049561e-02 4.153345525264739990e-02 2.098236605525016785e-02 2.165666371583938599e-01 1.798655539751052856e-01 -1.223899871110916138e-01 6.051187589764595032e-02 1.496565043926239014e-01 -7.756574451923370361e-02 -7.260897755622863770e-02 -4.144832864403724670e-02 5.391070246696472168e-02 -1.276804413646459579e-02 -1.332063674926757812e-01 1.353292614221572876e-01
1.791165396571159363e-02 2.045539021492004395e-02 -1.306439936161041260e-01 1.687373220920562744e-01 -4.507839381694793701e-01 1.466311067342758179e-01 1.355403363704681396e-01 -9.302598237991333008e-02 -1.258396953344345093e-01 -1.400765329599380493e-01 1.953485459089279175e-01 -1.653879582881927490e-01 4.507640600204467773e-01 3.190957009792327881e-01 3.683618828654289246e-02 2.516441419720649719e-02 3.219174966216087341e-02 1.407435685396194458e-01 1.138278618454933167e-01 -2.300507128238677979e-01 1.232126262038946152e-02 -2.503561079502105713e-01 7.734428346157073975e-02 1.168924197554588318e-01 7.177473604679107666e-02 -7.948999106884002686e-02 9.386417269706726074e-02 8.818782866001129150e-02 -1.593874692916870117e-01 2.388705685734748840e-02 1.977387070655822754e-02 2.653147876262664795e-01
2.274757772684097290e-01 -4.087021648883819580e-01 1.441965997219085693e-01 2.357149124145507812e-02 -4.476584196090698242e-01 1.656194031238555908e-02 -1.250468194484710693e-01 -1.795045137405395508e-01 -2.281298488378524780e-02 -3.301216289401054382e-02 5.766483023762702942e-02 -1.405334025621414185e-01 2.773016393184661865e-01 1.111296266317367554e-01 4.860501736402511597e-02 -2.817722856998443604e-01 5.509067326784133911e-02 5.488019064068794250e-02 2.662256062030792236e-01 1.092257648706436157e-01 -1.875773221254348755e-01 -7.586970180273056030e-02 -1.467309892177581787e-01 1.647433266043663025e-02 2.754343906417489052e-03 2.860572040081024170e-01 -4.490023478865623474e-02 1.459679305553436279e-01 1.355621963739395142e-01 -1.379079967737197876e-01 -1.314639598131179810e-01 6.492763757705688477e-02
4.647631570696830750e-02 -2.327151829376816750e-03 1.465874016284942627e-01 2.974703311920166016e-01 -1.307792067527770996e-01 2.507218718528747559e-01 -2.094437628984451294e-01 -8.706633001565933228e-02 1.169102638959884644e-01 -1.001284718513488770e-01 -2.864290475845336914e-01 -1.993972361087799072e-01 4.285201132297515869e-01 2.038014084100723267e-01 -1.127460896968841553e-01 4.225534200668334961e-02 -4.041327536106109619e-02 1.870666146278381348e-01 8.008451201021671295e-03 7.122341543436050415e-02 -3.033736944198608398e-01 -4.984079673886299133e-02 -1.526172161102294922e-01 -6.266248226165771484e-02 -2.559326291084289551e-01 -1.690252423286437988e-01 -1.540895173093304038e-04 2.519665956497192383e-01 8.468912914395332336e-03 -6.335379928350448608e-02 -2.124070078134536743e-01 3.205143287777900696e-02
1.902322024106979370e-01 -1.172249950468540192e-02 5.060125514864921570e-02 1.429999768733978271e-01 -3.089420199394226074e-01 1.207937672734260559e-01 1.566104739904403687e-01 -2.725327312946319580e-01 5.346615985035896301e-02 -4.809226840734481812e-02 -2.747818827629089355e-01 -3.069333359599113464e-02 -1.029616743326187134e-01 2.818719148635864258e-01 -2.242971509695053101e-01 -1.347243320196866989e-02 -3.538015857338905334e-02 -2.577400952577590942e-02 -2.269424796104431152e-01 5.667722970247268677e-02 -2.783298864960670471e-02 1.902245134115219116e-01 -6.938515603542327881e-02 -1.436110734939575195e-01 4.033428430557250977e-02 -2.948705852031707764e-01 1.180257648229598999e-02 4.038962125778198242e-01 1.828265637159347534e-01 2.469796836376190186e-01 -5.545855686068534851e-02 2.031961530447006226e-01
8.786524087190628052e-02 -1.859147548675537109e-01 8.165118098258972168e-02 5.804344639182090759e-02 -2.338875234127044678e-01 -8.395723067224025726e-03 9.897538274526596069e-02 1.810029000043869019e-01 -1.979425735771656036e-02 7.674729824066162109e-02 -1.521329283714294434e-01 -2.565467357635498047e-01 3.850621581077575684e-01 1.182054132223129272e-01 -3.964406251907348633e-01 -2.126644700765609741e-01 -1.649566143751144409e-01 2.757884562015533447e-02 8.291787654161453247e-02 1.394704580307006836e-01 -2.129888907074928284e-02 9.923990070819854736e-02 1.622164249420166016e-02 -9.572889655828475952e-02 -2.289371490478515625e-01 2.116032838821411133e-01 -2.750295698642730713e-01 -4.203987866640090942e-02 2.153743803501129150e-01 -1.919865906238555908e-01 1.731862500309944153e-02 2.414509207010269165e-01
5.448665842413902283e-02 3.186919167637825012e-02 6.857859343290328979e-02 -5.151036009192466736e-02 -4.289688766002655029e-01 -2.117800414562225342e-01 1.062790378928184509e-01 2.215182781219482422e-01 3.981338441371917725e-02 -3.186731934547424316e-01 -7.021479308605194092e-03 -3.282118141651153564e-01 2.025856822729110718e-02 1.497650146484375000e-01 -2.218320071697235107e-01 -3.271667659282684326e-01 3.216568008065223694e-02 1.346229910850524902e-01 4.336589947342872620e-02 -8.859127759933471680e-02 1.964937150478363037e-02 -4.162876307964324951e-02 -1.878636144101619720e-02 3.110796958208084106e-02 -1.816824972629547119e-01 -1.556763947010040283e-01 2.612760365009307861e-01 2.134424597024917603e-01 2.366558909416198730e-01 1.985612213611602783e-01 9.051784127950668335e-02 -4.910999536514282227e-02
4.182113707065582275e-02 1.543866246938705444e-01 7.755234092473983765e-02 1.043231859803199768e-01 -3.672657012939453125e-01 -2.255795896053314209e-01 2.718998193740844727e-01 2.859647274017333984e-01 -1.039543300867080688e-01 -2.743189632892608643e-01 8.305393159389495850e-02 -2.418939918279647827e-01 -1.079731881618499756e-01 1.130011305212974548e-01 -1.874094605445861816e-01 -6.038124486804008484e-02 -1.769957542419433594e-01 3.520157635211944580e-01 -1.353037208318710327e-01 1.346199512481689453e-01 -5.806633830070495605e-02 -2.477015927433967590e-02 1.923878677189350128e-02 -9.385546669363975525e-03 -1.426985561847686768e-01 -4.881763830780982971e-02 5.012380704283714294e-02 2.480192333459854126e-01 2.273404598236083984e-01 -7.677870243787765503e-02 -1.798318326473236084e-01 -1.690354049205780029e-01
5.387105047702789307e-02 -1.821168959140777588e-01 7.352889329195022583e-02 2.696813344955444336e-01 -1.969704329967498779e-01 6.853917241096496582e-02 2.279609590768814087e-01 7.924280315637588501e-02 2.975121140480041504e-02 4.757521674036979675e-02 -1.218095794320106506e-01 -2.911896407604217529e-01 3.975804448127746582e-01 2.090938687324523926e-01 -1.803007721900939941e-01 -1.340406388044357300e-01 3.401772677898406982e-01 2.183964550495147705e-01 -1.695997267961502075e-01 1.564794927835464478e-01 -1.073379963636398315e-01 -3.844448132440447807e-03 -2.090349793434143066e-01 -2.266871035099029541e-01 5.803395435214042664e-02 -1.531097292900085449e-01 -1.551491618156433105e-01 1.606482453644275665e-02 -9.662432223558425903e-02 -1.088715717196464539e-01 -6.541971862316131592e-02 1.706399619579315186e-01
2.878232896327972412e-01 1.045847684144973755e-01 9.801974892616271973e-02 3.837688565254211426e-01 -3.191929161548614502e-01 -2.782997302711009979e-02 8.648321777582168579e-02 -2.663666568696498871e-02 -3.869164735078811646e-02 -1.171975769102573395e-02 1.288959477096796036e-02 1.345813833177089691e-02 5.175219848752021790e-02 2.544977366924285889e-01 -1.326634436845779419e-01 -4.544695094227790833e-02 -2.948470711708068848e-01 -1.058601737022399902e-01 -2.625170052051544189e-01 1.552040874958038330e-01 -7.864097505807876587e-02 -6.863766908645629883e-02 -1.098864972591400146e-01 1.388731300830841064e-01 -1.025093719363212585e-01 -1.531303226947784424e-01 1.207246556878089905e-01 2.582029402256011963e-01 2.270151078701019287e-01 2.422464936971664429e-01 -2.610769569873809814e-01 1.497002393007278442e-01
-3.645688993856310844e-03 -9.411710500717163086e-02 1.942339390516281128e-01 1.986130326986312866e-01 -1.556071490049362183e-01 -7.755700498819351196e-02 -8.225391060113906860e-02 2.319097518920898438e-01 -2.191664576530456543e-01 1.065105898305773735e-03 -1.269121002405881882e-02 -3.645969629287719727e-01 8.766735345125198364e-02 5.253066867589950562e-02 -4.615738093852996826e-01 8.330862969160079956e-02 7.881673425436019897e-02 9.988984465599060059e-02 8.945277892053127289e-03 5.449562519788742065e-02 7.778878509998321533e-02 -4.123753309249877930e-02 7.967559993267059326e-02 -5.574147775769233704e-02 -7.938608527183532715e-02 6.336484104394912720e-02 8.785779774188995361e-02 2.360550761222839355e-01 -4.194619134068489075e-02 8.699960261583328247e-02 2.528824284672737122e-02 5.398540496826171875e-01
1.121380403637886047e-01 3.430286049842834473e-01 2.500262558460235596e-01 -1.131439581513404846e-01 -2.409928441047668457e-01 -4.686305671930313110e-02 9.944508969783782959e-02 -1.286919862031936646e-01 1.114803999662399292e-01 -1.543199270963668823e-01 -1.896697729825973511e-01 -3.620071709156036377e-01 1.216263324022293091e-01 1.797002553939819336e-01 -9.854927659034729004e-02 -2.814334630966186523e-01 -1.417766511440277100e-01 -2.618536055088043213e-01 -4.842977225780487061e-02 -3.158852756023406982e-01 -1.619178056716918945e-01 6.883610039949417114e-02 9.468088299036026001e-02 3.049550950527191162e-02 -1.707815080881118774e-01 1.536145526915788651e-02 1.056633610278367996e-02 1.532628238201141357e-01 2.067262381315231323e-01 9.589662402868270874e-02 -1.203728094696998596e-01 1.318212747573852539e-01
2.559183537960052490e-01 6.430223584175109863e-02 2.213023900985717773e-01 1.999919861555099487e-01 -3.736796677112579346e-01 -1.378976088017225266e-02 6.520338356494903564e-02 -7.042199373245239258e-02 1.028843503445386887e-02 2.848096191883087158e-02 -4.531779512763023376e-02 -1.625961810350418091e-01 1.710507571697235107e-01 3.790365457534790039e-01 7.418978959321975708e-02 1.220090091228485107e-01 -2.469780445098876953e-01 -1.069653779268264771e-01 -4.948712140321731567e-02 1.418160051107406616e-01 -2.798459529876708984e-01 -6.847068667411804199e-02 8.078733086585998535e-02 1.652536392211914062e-01 -9.322871267795562744e-02 -9.950819611549377441e-02 4.023748934268951416e-01 1.568115204572677612e-01 1.711774617433547974e-01 5.901105701923370361e-02 -1.321301013231277466e-01 4.967348277568817139e-02
2.438756525516510010e-01 -1.368386894464492798e-01 2.049502730369567871e-02 -5.130729451775550842e-02 -4.257211089134216309e-01 1.072689518332481384e-01 -1.640187054872512817e-01 -6.033936515450477600e-02 9.543070942163467407e-02 -1.617999970912933350e-01 4.123076424002647400e-02 -7.288376986980438232e-02 -6.704471260309219360e-02 1.057888045907020569e-01 -7.582122832536697388e-02 1.495252996683120728e-01 -1.832237541675567627e-01 5.999914184212684631e-02 -2.996014058589935303e-01 -8.357891440391540527e-02 -2.386915832757949829e-01 -4.501594230532646179e-02 -3.087062202394008636e-02 2.881793677806854248e-02 2.552640140056610107e-01 -4.611275196075439453e-01 5.927556380629539490e-02 2.474680989980697632e-01 2.284859567880630493e-01 9.618367999792098999e-03 3.645101189613342285e-02 1.359697282314300537e-01
6.494084745645523071e-02 -2.334341406822204590e-01 1.444895267486572266e-01 3.210596367716789246e-02 -1.134910732507705688e-01 -7.225117087364196777e-02 -2.098548859357833862e-01 1.843183673918247223e-02 2.420741878449916840e-02 -3.403635695576667786e-02 3.090714514255523682e-01 -1.114689409732818604e-01 3.817939460277557373e-01 1.725964099168777466e-01 -2.413883805274963379e-01 -2.203278541564941406e-01 -1.532358489930629730e-02 8.360150456428527832e-02 -8.873149752616882324e-03 -1.066173017024993896e-01 -2.329697906970977783e-01 -1.117688603699207306e-02 -9.811185300350189209e-02 1.512342542409896851e-01 2.915181964635848999e-02 2.466268390417098999e-01 -5.613696947693824768e-02 3.493389785289764404e-01 1.262191385030746460e-01 4.858065512962639332e-04 1.080595776438713074e-01 3.805266618728637695e-01
3.999481350183486938e-02 -1.037015989422798157e-01 -9.319952875375747681e-02 7.436778396368026733e-02 -4.129452407360076904e-01 1.155296862125396729e-01 5.054319649934768677e-02 -1.120637506246566772e-01 -5.001070499420166016e-01 5.568403378129005432e-02 -8.622255176305770874e-02 -4.837843477725982666e-01 1.700171232223510742e-01 2.393897771835327148e-01 -2.142288982868194580e-01 1.508525805547833443e-03 6.230176985263824463e-02 8.685791492462158203e-02 -6.378517951816320419e-03 1.390860080718994141e-01 1.396633312106132507e-02 1.526892930269241333e-01 -8.196676522493362427e-02 5.548024922609329224e-02 -1.838214546442031860e-01 4.912168532609939575e-02 2.076605409383773804e-01 4.044070839881896973e-02 -8.091891184449195862e-03 -1.220953464508056641e-02 4.239155352115631104e-02 2.359194308519363403e-02
1.668154150247573853e-01 -6.370279472321271896e-03 -2.306887358427047729e-01 -1.043153852224349976e-01 -4.225493669509887695e-01 4.406446218490600586e-02 2.370391413569450378e-02 -7.027568295598030090e-03 -4.284445662051439285e-03 -2.160529643297195435e-01 1.412782967090606689e-01 -2.419612929224967957e-02 1.552174538373947144e-01 -3.402970358729362488e-02 -4.848237335681915283e-02 -1.741839945316314697e-01 -1.415484398603439331e-01 1.248471662402153015e-01 -5.062669515609741211e-01 6.149006262421607971e-02 -1.610283106565475464e-01 4.970457404851913452e-02 2.703351899981498718e-02 -1.798934652470052242e-03 6.261438876390457153e-02 1.213742718100547791e-01 -3.069070279598236084e-01 3.124197125434875488e-01 1.440193355083465576e-01 1.608599349856376648e-02 -1.561341583728790283e-01 1.451745629310607910e-01
2.248965799808502197e-01 -7.713149487972259521e-02 5.305838584899902344e-02 1.950542628765106201e-02 -4.405296593904495239e-02 -7.372684031724929810e-02 1.704996228218078613e-01 3.245515525341033936e-01 1.487056761980056763e-01 2.278985083103179932e-01 1.293378919363021851e-01 -2.040159106254577637e-01 1.451902687549591064e-01 2.729184031486511230e-01 -3.188293874263763428e-01 -1.124577969312667847e-02 3.931718692183494568e-02 8.483306504786014557e-03 -1.810615509748458862e-01 2.699784040451049805e-01 1.675605587661266327e-02 -9.922768175601959229e-02 -9.385167062282562256e-02 1.305222362279891968e-01 1.337329298257827759e-01 -3.473805487155914307e-01 -2.857177853584289551e-01 2.601948380470275879e-01 8.117101341485977173e-02 4.268473759293556213e-02 -1.151707991957664490e-01 1.261828988790512085e-01
9.433814557269215584e-04 -4.144154489040374756e-02 -2.617974877357482910e-01 -2.902911789715290070e-02 -2.910560071468353271e-01 7.046664506196975708e-02 -7.387626916170120239e-02 -7.040146738290786743e-02 -4.552822187542915344e-02 -1.443624123930931091e-02 -1.397868394851684570e-01 -1.779405921697616577e-01 1.482565104961395264e-01 1.807526051998138428e-01 -2.405141144990921021e-01 -8.444248139858245850e-02 1.788934916257858276e-01 -2.638199925422668457e-01 -2.452279478311538696e-01 -9.645322337746620178e-03 -3.532092869281768799e-01 2.107003033161163330e-01 -2.595661208033561707e-02 8.181069046258926392e-02 -1.482858210802078247e-01 -1.358975470066070557e-01 1.478553861379623413e-01 2.580671571195125580e-02 2.739677019417285919e-02 1.971093714237213135e-01 -3.889166712760925293e-01 2.519913911819458008e-01
1.696090400218963623e-01 -1.210648342967033386e-01 3.909443691372871399e-02 1.084782108664512634e-01 -3.614136874675750732e-01 -4.906785115599632263e-02 2.146039456129074097e-01 -1.080361008644104004e-01 2.294775992631912231e-01 1.420504003763198853e-01 1.461505889892578125e-01 -3.024936616420745850e-01 3.313656151294708252e-01 5.338687822222709656e-02 -2.205839604139328003e-01 2.959176599979400635e-01 -2.288658544421195984e-02 -1.124691367149353027e-01 -2.115004658699035645e-01 -1.147535890340805054e-01 -1.130279526114463806e-01 1.839246004819869995e-01 5.390818789601325989e-02 -1.695099659264087677e-02 1.654127687215805054e-01 -8.286372572183609009e-02 5.602564290165901184e-02 2.417033463716506958e-01 1.494605690240859985e-01 -1.484399437904357910e-01 -6.813741475343704224e-02 2.286344319581985474e-01
4.343405365943908691e-02 6.908671557903289795e-02 1.232787445187568665e-01 3.603250533342361450e-02 -4.187892675399780273e-01 2.511477097868919373e-03 -8.204987645149230957e-02 -3.788980841636657715e-02 3.223436176776885986e-01 1.097128167748451233e-01 -1.531046330928802490e-01 -3.056915104389190674e-01 5.263674631714820862e-02 -1.153167858719825745e-01 -1.646441072225570679e-01 -6.084773316979408264e-02 -9.052763879299163818e-02 1.326648592948913574e-01 -2.857553660869598389e-01 -3.821541089564561844e-03 -9.375991672277450562e-02 1.177695989608764648e-01 -2.635208666324615479e-01 1.597101688385009766e-01 4.940911382436752319e-02 -1.018896624445915222e-01 1.472880691289901733e-01 1.316424012184143066e-01 7.068193703889846802e-02 3.690170049667358398e-01 -2.384779304265975952e-01 1.964994072914123535e-01
7.700563967227935791e-02 -1.272848397493362427e-01 1.880790144205093384e-01 2.057213485240936279e-01 -2.282271236181259155e-01 -3.973309416323900223e-03 1.699897497892379761e-01 2.515613734722137451e-01 1.461185980588197708e-02 3.903024643659591675e-02 -1.375002562999725342e-01 -4.999711811542510986e-01 4.588377773761749268e-01 2.799478471279144287e-01 -2.503865957260131836e-01 -1.267198473215103149e-01 3.810764104127883911e-02 2.354837954044342041e-01 8.278585970401763916e-03 -6.261332426220178604e-03 -5.278349667787551880e-02 -8.087471872568130493e-02 -7.338113337755203247e-02 1.454715151339769363e-02 -2.908631414175033569e-02 -5.396818742156028748e-02 -3.142762929201126099e-02 7.878613471984863281e-02 -8.905831724405288696e-02 -8.295552432537078857e-02 -1.149810627102851868e-01 8.184668421745300293e-02
1.084369271993637085e-01 -1.685418486595153809e-01 9.236917644739151001e-02 2.198783680796623230e-02 -3.985508978366851807e-01 -1.780679374933242798e-01 2.662224769592285156e-01 -2.170556634664535522e-01 1.826415187679231167e-03 1.998872756958007812e-01 1.753500550985336304e-01 -1.603420972824096680e-01 3.191845715045928955e-01 2.088183909654617310e-02 -1.307080239057540894e-01 2.274376004934310913e-01 -9.482539445161819458e-02 -6.846950948238372803e-02 -2.224060446023941040e-01 4.226419329643249512e-02 -9.006816893815994263e-02 1.707332581281661987e-01 5.960347130894660950e-02 -7.420488446950912476e-02 5.857875943183898926e-02 -1.700385287404060364e-02 1.077293604612350464e-01 3.092919886112213135e-01 3.060629069805145264e-01 1.023632287979125977e-02 -9.390956908464431763e-02 2.233839184045791626e-01
6.419053673744201660e-02 2.524366602301597595e-02 2.130019962787628174e-01 8.238189667463302612e-02 -3.222959637641906738e-01 1.372043788433074951e-01 1.854996234178543091e-01 -7.925077527761459351e-02 -1.078179180622100830e-01 -1.314287334680557251e-01 -7.825551927089691162e-02 -2.118319123983383179e-01 -7.878085970878601074e-02 1.276728808879852295e-01 -3.411649465560913086e-01 -2.946316450834274292e-02 -1.942179501056671143e-01 -5.989896133542060852e-02 -4.366981685161590576e-01 -3.077540360391139984e-02 -6.607750058174133301e-02 1.085322871804237366e-01 -5.399858579039573669e-02 -7.139525562524795532e-02 4.810568317770957947e-02 -1.548166424036026001e-01 1.121280193328857422e-01 3.913464844226837158e-01 2.226302623748779297e-01 2.213732302188873291e-01 5.266340449452400208e-02 9.778313338756561279e-02
1.230320632457733154e-01 8.591793477535247803e-02 4.674436748027801514e-01 -9.982229210436344147e-03 -2.515321969985961914e-01 -1.163394674658775330e-01 1.776806116104125977e-01 -2.107330113649368286e-01 9.293533116579055786e-02 -1.226518377661705017e-01 9.472468495368957520e-02 -1.939919590950012207e-02 6.873526424169540405e-02 -2.388297393918037415e-02 -2.069068998098373413e-01 -4.305039644241333008e-01 -1.560514718294143677e-01 3.986303135752677917e-02 1.082456484436988831e-01 8.771433681249618530e-02 -1.145776584744453430e-01 -1.146770119667053223e-01 1.266780644655227661e-01 9.004693478345870972e-02 -6.931530684232711792e-02 -2.513553202152252197e-01 -7.955681532621383667e-02 2.464861571788787842e-01 1.864105761051177979e-01 -2.116582840681076050e-01 3.803664445877075195e-02 1.666642129421234131e-01
5.591729283332824707e-02 -6.313560158014297485e-02 3.014773428440093994e-01 2.257507294416427612e-01 -3.883984088897705078e-01 -7.610701769590377808e-02 -1.662592589855194092e-01 2.364560216665267944e-02 -9.173997491598129272e-02 -2.099652588367462158e-01 -6.265936791896820068e-02 -2.352206408977508545e-01 6.105724349617958069e-02 1.348170638084411621e-01 -3.082218766212463379e-01 9.511098265647888184e-02 -7.190416008234024048e-02 -1.972942352294921875e-01 -2.100646048784255981e-01 -1.318270713090896606e-01 3.146354556083679199e-01 -5.906153842806816101e-02 5.750066787004470825e-02 1.617208123207092285e-01 7.031971216201782227e-02 -2.126262485980987549e-01 1.136254742741584778e-01 2.402026206254959106e-03 1.821114569902420044e-01 2.461468242108821869e-02 -1.927857249975204468e-01 2.385974675416946411e-01
1.578219681978225708e-01 -8.865887671709060669e-02 3.636689782142639160e-01 7.188992947340011597e-02 -1.377756446599960327e-01 -1.332475095987319946e-01 1.609765589237213135e-01 -2.133675962686538696e-01 -1.069407761096954346e-01 2.042716443538665771e-01 -1.708092167973518372e-02 -1.941462457180023193e-01 2.775205075740814209e-01 1.100827455520629883e-01 -8.357106894254684448e-02 1.041857525706291199e-01 -5.807093903422355652e-02 5.341982841491699219e-02 -1.163532063364982605e-01 -4.490163177251815796e-02 -2.595035731792449951e-01 2.293852120637893677e-01 -5.718040093779563904e-02 2.474552243947982788e-01 -1.279210150241851807e-01 -9.993634372949600220e-02 -8.925379812717437744e-02 6.164528429508209229e-02 2.727315127849578857e-01 8.894878625869750977e-02 -3.154402673244476318e-01 3.120128810405731201e-01
1.496004015207290649e-01 -7.178837805986404419e-02 3.050712943077087402e-01 -8.222449570894241333e-02 -2.822743356227874756e-01 -2.681960463523864746e-01 1.359551250934600830e-01 7.878722250461578369e-02 1.707979105412960052e-02 -2.310220897197723389e-01 -8.555859327316284180e-02 -3.938465714454650879e-01 -7.829824835062026978e-02 3.576871752738952637e-01 -1.386004686355590820e-01 -3.954016566276550293e-01 1.095679551362991333e-01 1.406932026147842407e-01 -6.359402835369110107e-02 1.043976917862892151e-01 2.494101040065288544e-02 -4.498712345957756042e-02 -9.028699994087219238e-02 1.062791049480438232e-01 -1.543812453746795654e-01 -4.168665036559104919e-02 -3.927367180585861206e-02 1.336896419525146484e-01 -5.663445219397544861e-02 -1.704666316509246826e-01 -3.603935241699218750e-02 1.524097919464111328e-01
6.073284894227981567e-02 1.475277692079544067e-01 1.014952138066291809e-01 2.092658877372741699e-01 -3.588650524616241455e-01 -1.530467271804809570e-01 1.115275770425796509e-01 2.531759440898895264e-01 -4.440930485725402832e-02 -5.793374404311180115e-02 -8.193071931600570679e-02 -5.054673552513122559e-01 -1.380776911973953247e-01 2.451185882091522217e-01 -2.541142888367176056e-02 -1.491588652133941650e-01 -8.596615493297576904e-02 2.303209006786346436e-01 -1.528177559375762939e-01 9.544955939054489136e-02 1.308531910181045532e-01 3.130555152893066406e-02 3.912582248449325562e-02 8.467000722885131836e-02 -1.335706263780593872e-01 -1.212252452969551086e-01 2.084921002388000488e-01 2.421159595251083374e-01 2.539120847359299660e-03 1.628027297556400299e-02 -2.200926691293716431e-01 -1.381531804800033569e-01
6.815117597579956055e-02 1.343592535704374313e-02 7.232172042131423950e-02 2.054999209940433502e-02 -4.287225604057312012e-01 -3.278883397579193115e-01 -1.153333187103271484e-01 -8.395560085773468018e-02 1.486070640385150909e-02 -5.788623541593551636e-02 -2.046351283788681030e-01 1.671221256256103516e-01 3.411884605884552002e-01 1.513082385063171387e-01 -6.688002496957778931e-02 -4.666750878095626831e-02 -3.980789333581924438e-02 2.626052796840667725e-01 2.505209483206272125e-02 4.212580993771553040e-02 1.294204890727996826e-01 -3.514908999204635620e-02 -2.208685129880905151e-01 1.637238562107086182e-01 -3.918121755123138428e-02 2.196441590785980225e-01 -6.892415136098861694e-02 3.714071214199066162e-01 2.625206112861633301e-01 -1.483261287212371826e-01 -3.199051320552825928e-02 -8.712718635797500610e-02
2.405894547700881958e-01 -1.243611574172973633e-01 1.986097991466522217e-01 -9.094399958848953247e-02 -2.653882801532745361e-01 -1.850192099809646606e-01 1.059284433722496033e-01 6.337089091539382935e-02 -1.352928727865219116e-01 9.568144381046295166e-02 -3.835643082857131958e-02 -3.967949748039245605e-01 1.663773804903030396e-01 2.836281359195709229e-01 -1.012190878391265869e-01 -2.969589829444885254e-01 -1.591466553509235382e-02 6.073165312409400940e-02 -8.653683960437774658e-02 8.298937976360321045e-02 3.611167520284652710e-02 1.842244714498519897e-01 1.201378703117370605e-01 -8.626373857259750366e-02 -3.757663369178771973e-01 1.802137494087219238e-01 -3.803488612174987793e-02 2.356830090284347534e-01 -1.956942975521087646e-01 9.659204632043838501e-03 -1.428283303976058960e-01 -3.474338725209236145e-02
-2.513304725289344788e-02 2.300213277339935303e-01 2.055339664220809937e-01 1.108659431338310242e-01 -4.639637768268585205e-01 -2.752095162868499756e-01 6.923690438270568848e-02 1.054561063647270203e-01 -1.522243171930313110e-01 -1.406867802143096924e-01 5.597297102212905884e-02 -3.525068759918212891e-01 -8.133353665471076965e-03 2.303531616926193237e-01 9.251261129975318909e-03 -2.653974890708923340e-01 8.987953513860702515e-02 2.024576961994171143e-01 -1.247609779238700867e-01 1.964373700320720673e-02 1.556746512651443481e-01 -1.326450109481811523e-01 -6.375114619731903076e-02 1.717060804367065430e-02 -1.529558002948760986e-01 -1.274443417787551880e-01 2.059457600116729736e-01 2.173369973897933960e-01 1.812653988599777222e-01 3.338202089071273804e-02 -1.228334829211235046e-01 -3.799140453338623047e-02
1.031273230910301208e-02 -2.233421653509140015e-01 1.580766439437866211e-01 -6.227743625640869141e-02 -9.688170999288558960e-02 -2.460952997207641602e-01 -1.758150942623615265e-02 1.405714452266693115e-01 8.646953105926513672e-02 -1.835521608591079712e-01 -3.358791023492813110e-02 -5.246949791908264160e-01 3.144347369670867920e-01 1.365116089582443237e-01 -2.228904515504837036e-01 -2.172875404357910156e-01 1.026735752820968628e-01 3.058633506298065186e-01 7.746408879756927490e-02 7.755941897630691528e-02 -1.983926594257354736e-01 6.205811351537704468e-02 -2.559257484972476959e-02 -2.460753321647644043e-01 5.498525872826576233e-02 1.640468277037143707e-02 1.265773735940456390e-02 -4.916809499263763428e-02 4.960339516401290894e-02 -1.620428115129470825e-01 -1.901178658008575439e-01 8.868077397346496582e-02
5.057448521256446838e-02 6.018963083624839783e-02 1.028790324926376343e-01 1.260431706905364990e-01 -2.918375134468078613e-01 -2.612807974219322205e-02 -5.004755035042762756e-02 1.045457199215888977e-01 -1.174842864274978638e-01 -3.499369323253631592e-02 8.630370348691940308e-02 -5.036976337432861328e-01 1.584529429674148560e-01 8.635450899600982666e-02 -4.295482859015464783e-02 -4.820536077022552490e-01 -1.858400255441665649e-01 -8.373774588108062744e-02 -9.411690384149551392e-02 -1.575922220945358276e-01 9.862776100635528564e-02 4.990118369460105896e-02 -2.968823909759521484e-01 1.150670945644378662e-01 1.256573647260665894e-01 -1.624849624931812286e-02 -1.597029566764831543e-01 -1.422226522117853165e-02 1.696316301822662354e-01 2.484627068042755127e-01 -5.899290367960929871e-02 2.238458767533302307e-02
7.354774326086044312e-02 5.620014667510986328e-02 5.170321464538574219e-02 3.039293885231018066e-01 -4.973361194133758545e-01 -7.034594193100929260e-03 7.216731458902359009e-02 7.317445427179336548e-02 2.188536822795867920e-01 -1.030469313263893127e-01 -1.349922865629196167e-01 5.403642728924751282e-02 2.425076514482498169e-01 2.133349776268005371e-01 -7.353264838457107544e-02 3.788915276527404785e-02 2.547727525234222412e-02 -1.557163894176483154e-01 -1.664642691612243652e-01 -1.153941154479980469e-01 -7.747939974069595337e-02 -6.987739470787346363e-04 8.222135901451110840e-02 1.987215876579284668e-01 -1.403170973062515259e-01 -2.654730379581451416e-01 3.221868574619293213e-01 1.369770765304565430e-01 1.631375253200531006e-01 -2.326551638543605804e-02 -2.740311920642852783e-01 1.202106848359107971e-01
1.174479424953460693e-01 5.339230224490165710e-02 1.308971494436264038e-01 5.228035897016525269e-02 -4.499180912971496582e-01 -3.915589153766632080e-01 2.086538672447204590e-01 1.311333924531936646e-01 -4.904943704605102539e-02 -5.939364433288574219e-02 2.542277425527572632e-02 -3.002149164676666260e-01 4.948300495743751526e-02 1.319139450788497925e-01 -5.979725345969200134e-02 -2.903857529163360596e-01 1.861240267753601074e-01 1.293228268623352051e-01 -9.249389171600341797e-03 2.716456651687622070e-01 7.041896879673004150e-02 5.697835981845855713e-02 -7.513359934091567993e-02 7.202111929655075073e-02 4.922195896506309509e-02 -2.354432083666324615e-02 2.316310107707977295e-01 2.906276881694793701e-01 -2.061875313520431519e-01 -8.331687189638614655e-03 -1.172733008861541748e-01 2.900731191039085388e-02
1.154285371303558350e-01 -7.025182247161865234e-03 1.805890053510665894e-01 -1.978702843189239502e-02 -2.294027209281921387e-01 1.037544943392276764e-02 -7.551834732294082642e-02 -1.699899733066558838e-01 -2.932988479733467102e-02 2.740529477596282959e-01 5.028179660439491272e-02 -2.191535979509353638e-01 2.676735222339630127e-01 -2.074773460626602173e-01 -2.629906237125396729e-01 8.068557083606719971e-02 -9.347823262214660645e-02 9.734509140253067017e-02 -1.732179075479507446e-01 2.489810809493064880e-02 -1.836570203304290771e-01 2.667571902275085449e-01 -4.043050855398178101e-02 1.987879574298858643e-01 9.311044961214065552e-02 6.171297654509544373e-02 2.880221307277679443e-01 2.890396714210510254e-01 1.122485250234603882e-01 -9.659986943006515503e-02 -2.037187665700912476e-01 3.348247408866882324e-01
6.443656980991363525e-02 -3.310779929161071777e-01 1.392362564802169800e-01 2.050136178731918335e-01 -9.431742131710052490e-02 -2.451824992895126343e-01 -2.291077971458435059e-01 4.313049837946891785e-02 -4.159628879278898239e-03 -8.525881171226501465e-02 3.248462080955505371e-01 -2.052299976348876953e-01 2.698664963245391846e-01 2.525596916675567627e-01 -2.101950198411941528e-01 -2.378146201372146606e-01 5.632950365543365479e-02 7.118885219097137451e-02 2.739846147596836090e-02 9.222318977117538452e-02 -2.457203716039657593e-01 1.355389356613159180e-01 -2.374355196952819824e-01 1.298041045665740967e-01 1.046240795403718948e-02 1.680418103933334351e-01 6.088946014642715454e-02 1.683624982833862305e-01 2.393405437469482422e-01 -4.582647606730461121e-02 7.289473712444305420e-02 1.208508014678955078e-01
1.854104995727539062e-01 2.149781882762908936e-01 1.002077683806419373e-01 -1.279457658529281616e-01 -3.603482246398925781e-01 -2.469106763601303101e-01 2.377311289310455322e-01 4.270546138286590576e-02 3.321475535631179810e-02 -1.532282233238220215e-01 -1.819993108510971069e-01 -2.582252919673919678e-01 -4.962941631674766541e-02 3.176963925361633301e-01 -1.430225092917680740e-02 -2.232724130153656006e-01 -4.783552512526512146e-02 2.211241871118545532e-01 2.166246995329856873e-02 8.716004341840744019e-02 2.586477994918823242e-02 -9.734038263559341431e-02 -2.547691762447357178e-01 1.548233032226562500e-01 -1.695832461118698120e-01 -1.634245365858078003e-01 1.650301069021224976e-01 1.885302960872650146e-01 1.233594119548797607e-01 -1.532995551824569702e-01 -2.229960858821868896e-01 -3.228608891367912292e-02
-5.722619220614433289e-02 -3.892363980412483215e-02 2.277758419513702393e-01 1.562112271785736084e-01 -4.349419102072715759e-02 -4.646513238549232483e-02 3.319708630442619324e-02 -2.885014563798904419e-02 2.108800411224365234e-01 -1.594783365726470947e-01 -3.649203572422266006e-03 1.428145077079534531e-02 2.099620997905731201e-01 2.682356536388397217e-01 -2.585966587066650391e-01 -5.162214860320091248e-02 -7.852710038423538208e-02 3.035877943038940430e-01 -3.317376077175140381e-01 1.824996806681156158e-02 4.393061995506286621e-02 2.909874916076660156e-01 -2.804591059684753418e-01 1.350117325782775879e-01 5.796573311090469360e-02 -3.035096228122711182e-01 -1.416163295507431030e-01 2.536927759647369385e-01 1.858236342668533325e-01 2.140677422285079956e-01 -6.810536235570907593e-02 -1.254359818994998932e-02
2.189015038311481476e-02 -4.638327658176422119e-02 -1.863083988428115845e-01 1.135231330990791321e-01 -5.103348493576049805e-01 1.062975525856018066e-01 6.726931780576705933e-02 -8.957146853208541870e-02 5.570081621408462524e-02 1.415955424308776855e-01 1.764640957117080688e-01 -2.581941485404968262e-01 3.173980712890625000e-01 2.570267021656036377e-01 -2.207264155149459839e-01 4.377681016921997070e-02 1.539746671915054321e-01 -4.168953001499176025e-02 -1.298596560955047607e-01 -5.048209335654973984e-03 -1.148646399378776550e-01 -2.396677136421203613e-01 -2.483937442302703857e-01 1.795923262834548950e-01 -5.542322527617216110e-03 2.001343965530395508e-01 -3.259175643324851990e-02 1.828461736440658569e-01 -1.799568682909011841e-01 6.097353994846343994e-02 -7.393074780702590942e-02 -6.336904317140579224e-02
1.289481222629547119e-01 3.032095730304718018e-01 1.319375187158584595e-01 8.993273228406906128e-02 -3.730592429637908936e-01 -2.129070758819580078e-01 7.243976742029190063e-02 1.696059554815292358e-01 -1.639001369476318359e-01 -2.156284153461456299e-01 -4.766306281089782715e-02 -2.490277141332626343e-01 6.334557384252548218e-02 1.820414513349533081e-01 -1.073145046830177307e-01 -4.366283118724822998e-01 3.713788092136383057e-02 5.030406266450881958e-02 -2.590519003570079803e-02 1.109307035803794861e-01 9.629291296005249023e-02 -8.725725859403610229e-02 -2.354113310575485229e-01 1.089330539107322693e-01 -2.478412985801696777e-01 -3.622544556856155396e-02 2.077899426221847534e-01 1.754072904586791992e-01 -8.494110405445098877e-02 -2.193376794457435608e-02 -1.303169280290603638e-01 8.971394598484039307e-02
-4.160076752305030823e-02 -1.212144121527671814e-01 1.900704652070999146e-01 2.785972952842712402e-01 -1.920360773801803589e-01 4.760501161217689514e-02 -1.424062103033065796e-01 7.798113673925399780e-02 1.416255086660385132e-01 -2.732270024716854095e-02 -1.276955660432577133e-02 -2.231929302215576172e-01 3.287203311920166016e-01 7.530523836612701416e-02 -3.258453011512756348e-01 -9.372010082006454468e-02 -5.314350500702857971e-02 5.252711847424507141e-02 -3.048918396234512329e-02 2.050122469663619995e-01 -2.903069853782653809e-01 -1.959339827299118042e-01 -2.957078255712985992e-02 -2.805068790912628174e-01 5.809042230248451233e-02 -1.092931181192398071e-01 -1.629911363124847412e-01 2.542406022548675537e-01 -1.261544078588485718e-01 -2.506382167339324951e-01 -1.898684501647949219e-01 1.810563653707504272e-01
-1.227935776114463806e-02 -9.098516404628753662e-02 1.536288261413574219e-01 -8.534552901983261108e-02 -1.537570357322692871e-01 -1.248921379446983337e-01 -1.855989843606948853e-01 -1.125429198145866394e-02 -1.106367185711860657e-01 3.335493057966232300e-02 3.414192050695419312e-02 -1.225362941622734070e-01 2.395164370536804199e-01 -1.536174565553665161e-01 -2.399492859840393066e-01 -1.833488345146179199e-01 -1.023349240422248840e-01 -9.353350102901458740e-02 -8.690901100635528564e-02 1.083424761891365051e-01 -1.757153868675231934e-01 2.322075963020324707e-01 -1.314639300107955933e-01 3.857833147048950195e-01 4.676480218768119812e-02 -2.324302913621068001e-03 1.454330533742904663e-01 2.499821335077285767e-01 1.110050901770591736e-01 -1.266180723905563354e-01 -2.945840060710906982e-01 4.413518905639648438e-01
1.601046770811080933e-01 8.356762677431106567e-02 4.799616336822509766e-02 9.474154561758041382e-03 -4.672386348247528076e-01 -2.602978944778442383e-01 9.801194071769714355e-02 1.417156606912612915e-01 -2.615676522254943848e-01 -7.593040168285369873e-02 -9.890790283679962158e-02 -3.510680496692657471e-01 -2.204920165240764618e-02 1.704716831445693970e-01 -6.454053521156311035e-02 -2.963927984237670898e-01 1.882137358188629150e-01 7.899777591228485107e-02 -7.620932161808013916e-02 2.279825061559677124e-01 -1.942135975696146488e-03 1.816005408763885498e-01 -7.335288822650909424e-02 1.229521632194519043e-01 -1.534053087234497070e-01 -8.057573810219764709e-03 9.748271852731704712e-02 3.607563674449920654e-01 -3.315998986363410950e-02 -9.683857671916484833e-03 -1.461074221879243851e-02 5.361848324537277222e-02
3.773554414510726929e-02 -1.206760480999946594e-01 -2.346661239862442017e-01 1.093765199184417725e-01 -4.379515051841735840e-01 -3.544469922780990601e-02 -2.777555771172046661e-02 -1.545295119285583496e-01 -3.781214058399200439e-01 -6.465501338243484497e-02 6.068968772888183594e-02 -3.722483813762664795e-01 2.195553332567214966e-01 2.588931322097778320e-01 -1.761305890977382660e-02 -6.400382518768310547e-02 1.140048503875732422e-01 2.555534839630126953e-01 3.999585658311843872e-02 6.275238096714019775e-02 1.469926070421934128e-02 1.738124489784240723e-01 2.685966789722442627e-01 1.961688399314880371e-01 3.847264498472213745e-02 6.489598751068115234e-02 -1.056741327047348022e-01 9.759659320116043091e-02 -1.526494231075048447e-02 -1.916562467813491821e-01 1.740879379212856293e-02 4.099544510245323181e-02
1.120023876428604126e-01 -6.113816052675247192e-02 1.454219967126846313e-01 1.963934898376464844e-01 -1.313768923282623291e-01 -2.016846835613250732e-01 -9.258523583412170410e-02 8.254744112491607666e-02 -4.913174780085682869e-04 -9.518161416053771973e-02 2.141979783773422241e-01 -1.578503549098968506e-01 4.138028323650360107e-01 -1.069156974554061890e-01 -1.445069462060928345e-01 -1.512838304042816162e-01 -4.016801714897155762e-02 -8.662325888872146606e-02 1.192110627889633179e-01 8.118641376495361328e-02 -1.188058182597160339e-01 1.188531816005706787e-01 -5.370894446969032288e-02 -2.630190178751945496e-02 2.380983680486679077e-01 1.108523160219192505e-01 3.401384949684143066e-01 2.277352809906005859e-01 2.825105190277099609e-01 8.319177478551864624e-02 -2.725363075733184814e-01 2.917267382144927979e-01
3.486376702785491943e-01 -2.412288933992385864e-01 3.061088323593139648e-01 1.261326670646667480e-01 -2.468816377222537994e-02 6.006667762994766235e-02 9.431667625904083252e-02 2.559227496385574341e-02 -1.100319027900695801e-01 2.518577687442302704e-02 -1.077753901481628418e-01 -4.708761572837829590e-01 9.320440143346786499e-02 2.563012540340423584e-01 -2.676864564418792725e-01 -6.689307838678359985e-02 7.892777770757675171e-02 2.229837328195571899e-01 -1.237097382545471191e-02 4.118811339139938354e-02 -1.948273926973342896e-01 6.089748814702033997e-02 1.836591958999633789e-02 -7.699286937713623047e-02 2.332005091011524200e-02 -6.517771631479263306e-02 5.726717412471771240e-02 1.482259631156921387e-01 2.945124208927154541e-01 -2.395725399255752563e-01 1.061739176511764526e-01 9.545040130615234375e-02
7.305829226970672607e-02 1.921412721276283264e-02 -4.702255129814147949e-02 3.040096461772918701e-01 -2.296158522367477417e-01 7.345480844378471375e-05 -1.033600270748138428e-01 -1.972225457429885864e-01 1.184100732207298279e-01 3.219056501984596252e-02 -2.805420458316802979e-01 -2.394508421421051025e-01 1.061310246586799622e-01 -4.161307215690612793e-02 -5.273048300296068192e-03 -1.218415722250938416e-01 8.089698851108551025e-02 9.949567168951034546e-02 -1.164864525198936462e-01 1.794802257791161537e-03 -1.880597323179244995e-01 3.988206982612609863e-01 -2.442999929189682007e-01 -2.637873589992523193e-01 -2.970659546554088593e-02 -1.841900497674942017e-01 -2.365757711231708527e-02 7.075434178113937378e-02 -1.770693808794021606e-01 5.680386349558830261e-02 -3.952833116054534912e-01 1.829767078161239624e-01
3.833471238613128662e-01 -6.821335107088088989e-02 9.139623492956161499e-02 2.168879956007003784e-01 -2.771243453025817871e-01 -5.041244998574256897e-02 2.858022600412368774e-02 -3.787193298339843750e-01 -9.982369095087051392e-02 -1.803892105817794800e-01 5.653025954961776733e-02 -6.359896808862686157e-02 4.173609614372253418e-01 2.323633134365081787e-01 8.696099370718002319e-02 -5.346756428480148315e-02 -3.554372116923332214e-02 -4.292373359203338623e-02 -2.022614888846874237e-02 9.201900660991668701e-02 1.085250824689865112e-01 3.438942432403564453e-01 -6.308048963546752930e-02 -8.913387358188629150e-02 2.627514488995075226e-02 -1.272799968719482422e-01 1.160392612218856812e-01 4.081417992711067200e-02 1.742124557495117188e-01 -2.008252441883087158e-01 -1.021545752882957458e-01 1.182334721088409424e-01
1.832436211407184601e-02 -1.748714894056320190e-01 1.238726824522018433e-02 8.713718503713607788e-03 -2.823505699634552002e-01 -3.171913623809814453e-01 8.319614827632904053e-02 -3.449550271034240723e-02 -5.547269806265830994e-02 3.729176521301269531e-01 -1.068943068385124207e-01 -1.861379742622375488e-01 1.123972088098526001e-01 3.787245601415634155e-02 -1.022753566503524780e-01 -6.855183839797973633e-02 -1.466047763824462891e-01 -5.596936866641044617e-02 -9.022317081689834595e-02 1.909003257751464844e-01 -1.433546096086502075e-01 -1.311348937451839447e-02 -2.624611854553222656e-01 2.185113877058029175e-01 -1.342226169072091579e-03 -3.659000396728515625e-01 -9.640271216630935669e-02 -2.211656421422958374e-02 7.731537520885467529e-02 -1.693768203258514404e-01 -2.068882137537002563e-01 3.677840530872344971e-01
4.943342506885528564e-01 -1.135042086243629456e-01 1.289739906787872314e-01 1.969121396541595459e-01 -3.556404113769531250e-01 -4.883428290486335754e-02 5.831512063741683960e-02 -1.292875111103057861e-01 -1.118518114089965820e-01 -1.181249544024467468e-01 5.939002707600593567e-02 -1.408742647618055344e-02 7.756794989109039307e-02 2.242271453142166138e-01 -2.594332098960876465e-01 -6.463598459959030151e-02 2.022829204797744751e-01 -9.269863367080688477e-02 -8.770946413278579712e-03 8.404865860939025879e-02 -8.479818701744079590e-02 1.761579364538192749e-01 -1.867282986640930176e-01 -4.175999015569686890e-02 1.206282973289489746e-01 1.348502635955810547e-01 9.124684333801269531e-02 1.381158977746963501e-01 3.463137149810791016e-01 1.303905993700027466e-01 4.488421976566314697e-02 2.232029885053634644e-01
-2.650561928749084473e-01 -9.954143315553665161e-02 5.964139848947525024e-02 3.021021783351898193e-01 -3.176311254501342773e-01 6.866948213428258896e-03 2.957097021862864494e-03 1.051976159214973450e-01 -1.222872287034988403e-01 -2.393099218606948853e-01 6.104078888893127441e-02 -2.250058799982070923e-01 2.118130587041378021e-02 3.394660949707031250e-01 -1.048709899187088013e-01 -4.377974197268486023e-02 -1.572322696447372437e-01 2.664235830307006836e-01 -6.542462855577468872e-02 4.491348937153816223e-02 -3.323695063591003418e-01 -2.938010394573211670e-01 1.248295884579420090e-02 2.798249572515487671e-02 -6.987860426306724548e-03 -1.836185902357101440e-01 -1.178940460085868835e-01 -8.661309629678726196e-02 2.892409265041351318e-01 3.510838374495506287e-02 -1.202539280056953430e-01 -5.980598926544189453e-02
3.221802711486816406e-01 -2.611243724822998047e-02 1.324088685214519501e-02 1.813627481460571289e-01 -3.726834356784820557e-01 -5.612348392605781555e-02 -2.086186558008193970e-01 1.950424015522003174e-01 8.226878941059112549e-02 1.193528026342391968e-01 -2.022667229175567627e-02 2.973176911473274231e-02 4.214387238025665283e-01 6.986556947231292725e-02 -7.485461980104446411e-02 -5.944175645709037781e-02 -7.515169680118560791e-02 -1.987584233283996582e-01 2.052082568407058716e-01 1.232548337429761887e-02 1.614374816417694092e-01 2.044723741710186005e-02 1.467775255441665649e-01 1.054113358259201050e-01 1.871371865272521973e-01 -2.202481180429458618e-01 1.551129482686519623e-02 3.022734820842742920e-01 2.341465801000595093e-01 -8.895638585090637207e-02 -1.162323802709579468e-01 1.642319262027740479e-01
1.458192765712738037e-01 -1.080781128257513046e-02 2.193941175937652588e-01 7.521467655897140503e-02 -1.906997710466384888e-01 -1.915556639432907104e-01 1.595576256513595581e-01 5.916349217295646667e-02 5.432537198066711426e-02 6.907815486192703247e-02 5.271201580762863159e-02 -1.335165202617645264e-01 2.723226249217987061e-01 3.115245103836059570e-01 -2.503004074096679688e-01 9.553195908665657043e-03 2.307495623826980591e-01 1.762294620275497437e-01 1.158719062805175781e-01 2.068036645650863647e-01 -1.015546992421150208e-01 -7.599573582410812378e-03 2.161336839199066162e-01 1.175754740834236145e-01 -5.739852320402860641e-03 -3.067508935928344727e-01 -3.571377694606781006e-01 2.940102815628051758e-01 1.493204291909933090e-02 -3.028043545782566071e-03 -1.937334388494491577e-01 5.696200579404830933e-02
2.974873781204223633e-01 -7.493661250919103622e-04 2.906130850315093994e-01 1.564731001853942871e-01 -1.709955632686614990e-01 -1.034537795931100845e-02 -4.452126622200012207e-01 1.220652312040328979e-01 -2.378479018807411194e-02 6.266582012176513672e-02 -7.352484017610549927e-02 -9.768669307231903076e-02 2.285757213830947876e-01 1.576667875051498413e-01 -9.230484068393707275e-02 1.265933215618133545e-01 1.961626112461090088e-01 1.931864917278289795e-01 -6.772284209728240967e-02 1.524293273687362671e-01 -3.865274190902709961e-01 1.476548612117767334e-01 -2.595515251159667969e-01 -2.046439796686172485e-02 -6.000186502933502197e-02 -6.067733466625213623e-02 8.415888994932174683e-02 2.265151888132095337e-01 -4.474616050720214844e-02 -8.866401016712188721e-02 -1.168593093752861023e-01 8.485706895589828491e-02
8.885445445775985718e-02 -8.239462226629257202e-02 2.361921221017837524e-01 3.309732973575592041e-01 -4.019764661788940430e-01 1.350735276937484741e-01 1.292269378900527954e-01 8.372963219881057739e-02 1.426457315683364868e-01 -1.367676705121994019e-01 1.416226327419281006e-01 -2.374233119189739227e-02 2.689476907253265381e-01 1.713176444172859192e-02 -8.373415470123291016e-02 1.416783332824707031e-01 -3.667331635951995850e-01 -3.408102691173553467e-02 -1.943115442991256714e-01 -1.501297056674957275e-01 -2.000417262315750122e-01 2.611703872680664062e-01 -3.567925095558166504e-02 1.345317214727401733e-01 -6.475087255239486694e-02 -3.327463939785957336e-02 2.539833784103393555e-01 4.501486569643020630e-02 1.176493242383003235e-01 -7.291520386934280396e-02 -1.756004095077514648e-01 1.080962717533111572e-01
-3.515305370092391968e-02 -2.173357456922531128e-01 2.588800191879272461e-01 -7.746259123086929321e-02 -1.256345212459564209e-01 -1.381439417600631714e-01 -7.109034806489944458e-02 1.949264258146286011e-01 -1.001656986773014069e-02 -2.994856052100658417e-02 -1.184729933738708496e-01 -1.628802865743637085e-01 3.874694108963012695e-01 8.470994979143142700e-02 -4.929642379283905029e-01 -5.427409335970878601e-02 -1.157794147729873657e-01 1.631983071565628052e-01 3.486982360482215881e-02 7.908256351947784424e-02 -9.449149668216705322e-02 1.764290779829025269e-01 -1.415329724550247192e-01 -8.550018072128295898e-02 1.534088701009750366e-02 9.495958685874938965e-02 -2.725465893745422363e-01 3.601814806461334229e-01 -6.319659296423196793e-03 -1.639896631240844727e-01 -8.649407885968685150e-03 2.413776516914367676e-02
2.158708274364471436e-01 6.433278322219848633e-02 1.031228154897689819e-01 3.340010643005371094e-01 -9.572344273328781128e-02 8.672158420085906982e-02 -3.845274448394775391e-01 2.616385817527770996e-01 1.679722666740417480e-01 -7.399129122495651245e-02 -5.353115499019622803e-02 -1.699126213788986206e-01 2.335551977157592773e-01 1.949372440576553345e-01 -9.074413031339645386e-02 2.524498105049133301e-02 6.717748939990997314e-02 8.584834635257720947e-02 -1.354035269469022751e-02 2.627217471599578857e-01 -1.784505546092987061e-01 3.444096073508262634e-02 -2.249529212713241577e-01 -1.709384620189666748e-01 1.039232313632965088e-02 -1.429077237844467163e-01 -1.358803808689117432e-01 2.398927360773086548e-01 1.091949194669723511e-01 -1.535513103008270264e-01 -1.324703693389892578e-01 2.892899215221405029e-01
4.012266919016838074e-02 9.901735931634902954e-02 2.473999261856079102e-01 2.634974895045161247e-03 -4.047555029392242432e-01 -1.507198214530944824e-01 1.814162880182266235e-01 1.849526464939117432e-01 -2.635559141635894775e-01 -1.620895713567733765e-01 -9.399633854627609253e-02 -2.447525709867477417e-01 5.372977256774902344e-02 1.071971133351325989e-01 -1.418684720993041992e-01 -3.020528554916381836e-01 3.145499899983406067e-02 3.336263298988342285e-01 -9.930326789617538452e-02 5.244101583957672119e-02 1.724033653736114502e-01 -2.786727435886859894e-02 -1.729475855827331543e-01 1.929295063018798828e-01 -6.479463726282119751e-02 -9.302527457475662231e-02 1.927997767925262451e-01 3.088191449642181396e-01 6.952032446861267090e-02 5.257185548543930054e-02 -8.273002505302429199e-02 -3.348309919238090515e-02
2.148011326789855957e-01 -2.551184296607971191e-01 -3.122824430465698242e-02 5.436001345515251160e-03 -2.967375516891479492e-01 -1.743093878030776978e-01 2.099347300827503204e-02 1.416827589273452759e-01 2.326664477586746216e-01 1.606770157814025879e-01 2.100072950124740601e-01 -4.926127791404724121e-01 -4.319069534540176392e-02 2.094280272722244263e-01 -2.180373072624206543e-01 -1.906403303146362305e-01 -2.318444661796092987e-02 2.345083951950073242e-01 7.632052898406982422e-02 3.496986627578735352e-02 5.160079337656497955e-03 -3.232660144567489624e-02 1.386921852827072144e-01 -1.394947916269302368e-01 -3.402565717697143555e-01 -1.686595380306243896e-02 9.570644795894622803e-02 -1.586440205574035645e-02 7.881899923086166382e-02 -4.155944287776947021e-02 -1.228909865021705627e-01 4.037699103355407715e-02
1.965400129556655884e-01 -7.085078954696655273e-02 1.643267571926116943e-01 1.909757964313030243e-02 -1.762945055961608887e-01 -6.121573597192764282e-02 -3.857100009918212891e-02 2.654509544372558594e-01 -2.687792479991912842e-01 -5.603704974055290222e-02 -1.368425786495208740e-01 5.163557082414627075e-02 2.306733876466751099e-01 1.514802873134613037e-01 -2.521875798702239990e-01 -1.165042743086814880e-01 9.622198343276977539e-02 -9.014236740767955780e-03 -3.068354725837707520e-01 -1.421378254890441895e-01 7.055831700563430786e-02 -8.327987045049667358e-02 -7.277929037809371948e-02 9.203948825597763062e-02 -2.489369362592697144e-02 -9.490141272544860840e-02 -5.305444821715354919e-02 -2.694578841328620911e-02 4.215976297855377197e-01 2.098828740417957306e-02 -2.065153717994689941e-01 4.344290494918823242e-01
9.735945612192153931e-02 -1.352759152650833130e-01 7.516895979642868042e-02 1.700733043253421783e-02 -4.293705821037292480e-01 -2.117876857519149780e-01 1.371089667081832886e-01 1.071821004152297974e-01 -2.547591328620910645e-01 -1.275364458560943604e-01 -9.157485514879226685e-02 -3.105967938899993896e-01 -8.102840930223464966e-02 2.471671849489212036e-01 5.000820010900497437e-02 -1.785815805196762085e-01 1.919531375169754028e-01 1.355581581592559814e-01 -2.072792686522006989e-02 2.366775125265121460e-01 -1.347791254520416260e-01 1.449239701032638550e-01 2.961112558841705322e-02 1.136641874909400940e-01 -9.359700232744216919e-02 -3.620038926601409912e-02 7.773182541131973267e-02 3.809527158737182617e-01 -1.190908923745155334e-01 7.363041490316390991e-02 -1.119352225214242935e-02 2.703855931758880615e-01
2.182479202747344971e-01 -4.212518036365509033e-02 -8.903024345636367798e-02 1.533222496509552002e-01 -3.576734066009521484e-01 2.807140648365020752e-01 -6.456007808446884155e-02 1.813281625509262085e-01 -1.025156155228614807e-01 1.871325224637985229e-01 -9.846692532300949097e-02 -1.450018733739852905e-01 3.315090537071228027e-01 1.661504507064819336e-01 2.430857717990875244e-01 -7.604063954204320908e-03 -1.632179766893386841e-01 -5.344392731785774231e-02 -3.413563966751098633e-01 -6.424265913665294647e-03 3.980759903788566589e-02 1.197929680347442627e-02 -4.651086404919624329e-02 -1.432927399873733521e-01 9.262292087078094482e-02 -2.530736327171325684e-01 -7.242342829704284668e-02 1.851874291896820068e-01 1.051213070750236511e-01 -4.151213914155960083e-02 -1.646339744329452515e-01 2.827538549900054932e-01
1.334705501794815063e-01 -1.688518077135086060e-01 1.751909703016281128e-01 3.898671269416809082e-01 -3.397233188152313232e-01 -1.158126536756753922e-02 -5.367743223905563354e-02 4.696787521243095398e-02 9.082322567701339722e-02 1.914401203393936157e-01 -3.835707008838653564e-01 -1.052645593881607056e-01 1.683107614517211914e-01 7.663600891828536987e-02 -2.584975361824035645e-01 -1.361915916204452515e-01 7.715887576341629028e-02 -1.257759034633636475e-01 -1.410583555698394775e-01 6.460541486740112305e-02 -1.353112608194351196e-02 1.158248931169509888e-01 3.603881970047950745e-02 -3.762651234865188599e-02 1.533389836549758911e-01 -2.620784752070903778e-02 1.188740208745002747e-01 7.043932378292083740e-02 2.594681084156036377e-01 1.851210445165634155e-01 7.857192307710647583e-02 3.383196890354156494e-01
1.631801016628742218e-02 -8.797468990087509155e-02 2.351630032062530518e-01 1.850446164608001709e-01 -3.344386219978332520e-01 2.956963479518890381e-01 -1.597279906272888184e-01 1.070447266101837158e-01 -7.560285925865173340e-02 1.201891675591468811e-01 -1.691194474697113037e-01 -2.882691919803619385e-01 2.386609166860580444e-01 1.046390160918235779e-01 -1.516672372817993164e-01 -2.259256877005100250e-02 1.196612194180488586e-01 1.724601984024047852e-01 8.475945144891738892e-02 1.241455450654029846e-01 -3.723141849040985107e-01 -1.079052984714508057e-01 -2.423188984394073486e-01 1.446045003831386566e-03 1.209314167499542236e-01 -2.933277487754821777e-01 -8.444951474666595459e-02 1.591543406248092651e-01 -6.409163773059844971e-02 -3.069564513862133026e-02 -1.255687922239303589e-01 1.154373437166213989e-01
1.750247627496719360e-01 -4.640370979905128479e-02 1.145357415080070496e-01 1.706480383872985840e-01 -3.488245308399200439e-01 -1.220989599823951721e-01 4.550407081842422485e-02 1.605342328548431396e-01 -2.507080435752868652e-01 2.712570726871490479e-01 -7.145489752292633057e-02 4.547969624400138855e-02 9.339496493339538574e-02 6.326060276478528976e-03 -2.822236716747283936e-01 -4.427716508507728577e-02 -2.194862253963947296e-02 8.296924829483032227e-02 -3.718992769718170166e-01 -1.932686716318130493e-01 -1.056025028228759766e-01 2.790371701121330261e-02 -1.996971815824508667e-01 2.612403929233551025e-01 -1.464486718177795410e-01 -4.700592160224914551e-02 -1.401014626026153564e-01 1.510549038648605347e-01 2.166679948568344116e-01 1.344737261533737183e-01 -1.808864474296569824e-01 2.441892325878143311e-01
7.797779887914657593e-02 -1.293862313032150269e-01 1.692990213632583618e-01 -1.338921580463647842e-02 -4.311326444149017334e-01 -1.747024953365325928e-01 2.376414090394973755e-01 1.639094054698944092e-01 -2.722656726837158203e-01 -1.296753287315368652e-01 2.788826823234558105e-02 -2.695419490337371826e-01 -5.363192781805992126e-02 2.976996004581451416e-01 -4.714957997202873230e-02 -2.450810819864273071e-01 1.926260143518447876e-01 9.928923100233078003e-02 6.327001377940177917e-03 1.725372523069381714e-01 -6.013356521725654602e-02 1.575317382812500000e-01 -9.052654355764389038e-02 2.286825329065322876e-01 -2.103082686662673950e-01 -9.954918175935745239e-03 4.411478340625762939e-02 2.611872553825378418e-01 7.112690061330795288e-02 -4.398423060774803162e-02 -9.022942185401916504e-02 1.873852759599685669e-01
1.448075920343399048e-01 -7.365176826715469360e-02 3.059625625610351562e-01 2.567988336086273193e-01 -1.983618438243865967e-01 3.554436936974525452e-02 -1.200449913740158081e-01 -4.453540965914726257e-02 1.202429831027984619e-01 5.599935725331306458e-02 -2.708400487899780273e-01 -1.855042576789855957e-01 2.968809604644775391e-01 6.357660889625549316e-02 -3.722926080226898193e-01 4.931991547346115112e-02 9.563182294368743896e-02 -1.043606996536254883e-01 -3.303628861904144287e-01 1.628155447542667389e-02 -8.635678887367248535e-02 -1.358974725008010864e-01 1.858005076646804810e-01 2.505211159586906433e-02 7.239968329668045044e-02 1.786799356341362000e-02 -5.536736547946929932e-02 2.307441085577011108e-01 1.397117078304290771e-01 3.500673174858093262e-02 1.643486618995666504e-01 3.135702610015869141e-01
1.594867408275604248e-01 9.599265642464160919e-03 1.960290223360061646e-01 4.831223562359809875e-02 -1.715679168701171875e-01 -1.865339092910289764e-02 1.872359067201614380e-01 3.705494105815887451e-02 -1.258103400468826294e-01 -7.214939594268798828e-02 -1.728903055191040039e-01 -3.642885684967041016e-01 2.460310012102127075e-01 1.231732517480850220e-01 -2.707716524600982666e-01 3.923053666949272156e-02 -3.366155177354812622e-02 1.720860898494720459e-01 1.340267062187194824e-01 1.221763119101524353e-01 -1.458842158317565918e-01 -9.462051838636398315e-02 -1.400311440229415894e-01 -3.514972627162933350e-01 -6.121182814240455627e-02 7.371871918439865112e-02 1.325299739837646484e-01 2.664959430694580078e-01 1.936269849538803101e-01 -3.510448634624481201e-01 4.223092645406723022e-02 1.897420436143875122e-01
1.621909090317785740e-03 6.082572415471076965e-02 8.325617760419845581e-02 -6.817143876105546951e-03 -3.537121117115020752e-01 -7.842658460140228271e-02 -1.615562289953231812e-02 -6.998001784086227417e-02 -1.685525849461555481e-02 3.019440919160842896e-02 2.649816125631332397e-02 -2.697795331478118896e-01 -2.744428440928459167e-02 1.266253441572189331e-01 -3.094550073146820068e-01 1.094063594937324524e-01 1.529313772916793823e-01 7.222390174865722656e-02 -2.471364140510559082e-01 -2.673239409923553467e-01 4.276790469884872437e-02 -6.182141974568367004e-02 -2.001584768295288086e-01 -2.908887155354022980e-02 -8.035168796777725220e-02 -2.072420269250869751e-01 1.322321742773056030e-01 3.222529292106628418e-01 1.710499674081802368e-01 2.583996951580047607e-01 -2.062017470598220825e-01 3.697445392608642578e-01
1.198716610670089722e-01 1.951751299202442169e-02 -6.856912374496459961e-02 -6.887697428464889526e-02 -5.516534447669982910e-01 -1.000544279813766479e-01 -3.524450957775115967e-01 1.189350616186857224e-02 -4.206864908337593079e-02 -3.123180270195007324e-01 -1.538770347833633423e-01 -1.927602663636207581e-02 2.674906849861145020e-01 1.281760782003402710e-01 -9.871989488601684570e-02 -6.403109431266784668e-02 -1.053314879536628723e-01 5.421182885766029358e-02 -2.672806382179260254e-01 -6.085304915904998779e-02 -6.561008747667074203e-03 2.003056704998016357e-01 1.722496449947357178e-01 -9.729715436697006226e-02 -2.932624146342277527e-02 -1.402853727340698242e-01 -2.586263716220855713e-01 5.945619568228721619e-02 5.082609876990318298e-02 1.830612542107701302e-03 3.385506942868232727e-02 -2.207974642515182495e-01
7.195363938808441162e-02 7.466024160385131836e-02 1.119564250111579895e-01 1.746518909931182861e-01 -4.260203540325164795e-01 8.654820919036865234e-02 -1.993578299880027771e-02 -1.776895821094512939e-01 8.724324405193328857e-02 -1.760903894901275635e-01 -1.842003613710403442e-01 -1.127148717641830444e-01 -3.484553843736648560e-02 2.596409618854522705e-01 -2.006513476371765137e-01 -3.780630882829427719e-03 -2.532650902867317200e-02 -7.648837566375732422e-02 -3.343783020973205566e-01 8.158787339925765991e-02 -4.191591963171958923e-02 5.424804240465164185e-02 1.272756606340408325e-01 1.799703203141689301e-02 -3.494983166456222534e-02 -2.667603790760040283e-01 4.040783643722534180e-02 1.830371767282485962e-01 3.852031528949737549e-01 3.102533221244812012e-01 -7.694261521100997925e-02 1.638372689485549927e-01
1.703274250030517578e-01 1.387881785631179810e-01 -5.698213819414377213e-03 1.847050338983535767e-01 -4.129955768585205078e-01 8.502569794654846191e-02 -2.635935088619589806e-04 -2.313485443592071533e-01 -6.335616111755371094e-02 -4.813839495182037354e-02 2.733932733535766602e-01 -1.970259845256805420e-02 3.374089300632476807e-01 2.650885581970214844e-01 -9.195517748594284058e-03 -1.645993068814277649e-02 2.588559687137603760e-01 -2.115009874105453491e-01 -2.802867889404296875e-01 5.680321156978607178e-02 -9.971817582845687866e-02 -4.621929675340652466e-02 -1.683282107114791870e-01 3.949094563722610474e-02 2.561024129390716553e-01 -6.890193093568086624e-03 1.202124878764152527e-01 1.113883554935455322e-01 -4.320671036839485168e-02 -3.312480077147483826e-02 -2.428974658250808716e-01 1.742628812789916992e-01
8.953057974576950073e-02 -6.045044213533401489e-02 1.460470259189605713e-01 2.815339267253875732e-01 -3.474255800247192383e-01 -1.719707250595092773e-01 1.377517282962799072e-01 4.711316898465156555e-02 -1.314025819301605225e-01 5.236003175377845764e-02 -5.760626494884490967e-02 2.062983810901641846e-02 9.581729769706726074e-02 2.421945892274379730e-02 -1.309957802295684814e-01 -1.375419497489929199e-01 -2.161991223692893982e-02 1.718710362911224365e-01 3.291281685233116150e-02 1.467877253890037537e-02 -1.500255316495895386e-01 -1.833094060420989990e-01 -7.591132074594497681e-02 1.891673356294631958e-01 -4.060589522123336792e-02 -1.370237469673156738e-01 9.165143221616744995e-02 1.339596062898635864e-01 2.763497829437255859e-01 4.219156801700592041e-01 -3.976363539695739746e-01 2.417413294315338135e-01
-2.092788368463516235e-02 -1.384766399860382080e-01 1.499013006687164307e-01 1.795576661825180054e-01 -2.619174420833587646e-01 -1.358386576175689697e-01 -2.065454274415969849e-01 9.407602250576019287e-02 7.987835258245468140e-02 2.546457946300506592e-01 2.182363159954547882e-02 -1.346026957035064697e-01 3.422508835792541504e-01 9.179576486349105835e-02 -3.693151175975799561e-01 -2.257377803325653076e-01 1.330136954784393311e-01 3.440040722489356995e-02 2.937535941600799561e-01 2.798279747366905212e-02 -2.050992660224437714e-02 -3.093718364834785461e-02 -1.100038290023803711e-01 -3.516380861401557922e-02 -5.166590213775634766e-02 4.006909206509590149e-03 -8.923504501581192017e-02 4.073678851127624512e-01 -1.736970432102680206e-02 -2.840587496757507324e-01 -5.358469858765602112e-02 5.704076588153839111e-02
2.672139108180999756e-01 -1.076713800430297852e-01 2.174267619848251343e-01 1.157896742224693298e-01 -2.162016332149505615e-01 -1.302694827318191528e-01 -9.144595265388488770e-02 1.946956962347030640e-01 -8.224865049123764038e-02 -6.658724695444107056e-02 3.393029868602752686e-01 -1.685936599969863892e-01 2.689669132232666016e-01 -2.773843891918659210e-02 -1.224129274487495422e-01 8.709564805030822754e-03 -1.487492620944976807e-01 1.037260293960571289e-01 -5.530075728893280029e-02 -1.273903846740722656e-01 -2.180062681436538696e-01 8.399563282728195190e-02 -1.079182997345924377e-01 1.575462669134140015e-01 1.457230001688003540e-01 -1.787081807851791382e-01 3.920060694217681885e-01 1.815348565578460693e-01 2.284422069787979126e-01 -1.262684017419815063e-01 -1.946532726287841797e-02 2.277991175651550293e-01
1.010875180363655090e-01 -1.377897709608078003e-01 1.851862370967864990e-01 3.834190219640731812e-02 -3.044317364692687988e-01 -1.259295642375946045e-01 -2.484454028308391571e-02 3.482671827077865601e-02 6.052542105317115784e-02 -1.438829004764556885e-01 -2.513356506824493408e-01 -3.307281136512756348e-01 1.714836806058883667e-01 -1.548753827810287476e-01 -3.113649189472198486e-01 6.050021573901176453e-02 1.298024356365203857e-01 3.796607851982116699e-01 -3.194904699921607971e-02 3.036024272441864014e-01 -7.307253777980804443e-02 3.611300140619277954e-02 3.535407781600952148e-02 2.453171461820602417e-01 1.410139631479978561e-02 2.530037984251976013e-02 -1.093129590153694153e-01 1.748898923397064209e-01 1.217831447720527649e-01 3.409200580790638924e-03 8.048180490732192993e-02 2.946038544178009033e-01
-3.496499955654144287e-01 -1.769074350595474243e-01 4.120843112468719482e-02 7.261861860752105713e-02 -5.077802538871765137e-01 3.307685628533363342e-02 -8.270017802715301514e-02 1.467450708150863647e-01 -8.229735493659973145e-02 2.024825066328048706e-01 9.261717647314071655e-02 5.146668851375579834e-02 2.800529897212982178e-01 9.430761635303497314e-02 -2.746679186820983887e-01 2.173333615064620972e-02 -7.630274444818496704e-02 1.599394232034683228e-01 -7.677666842937469482e-02 -5.564617365598678589e-02 -4.869109019637107849e-02 -1.654863357543945312e-01 3.719282522797584534e-02 -1.493790596723556519e-01 1.110272556543350220e-01 -9.139516204595565796e-02 7.286885380744934082e-02 2.221758961677551270e-01 1.602299362421035767e-01 -6.088736653327941895e-02 -2.858200371265411377e-01 -2.228395491838455200e-01
-1.315151154994964600e-01 -1.744679361581802368e-01 2.605161964893341064e-01 2.624654471874237061e-01 -9.131740033626556396e-02 -1.849237829446792603e-02 4.800205642823129892e-04 1.156567484140396118e-01 9.347186237573623657e-02 3.842062130570411682e-02 -7.196056190878152847e-03 -2.792597413063049316e-01 3.885331153869628906e-01 1.353075206279754639e-01 -3.034845292568206787e-01 -1.125924661755561829e-01 -7.258565630763769150e-03 1.139950007200241089e-02 6.798158586025238037e-02 1.205509975552558899e-01 -2.059454470872879028e-01 6.431251764297485352e-02 5.224271491169929504e-02 -1.835811510682106018e-02 1.075596660375595093e-01 -1.024895906448364258e-01 -1.827063560485839844e-01 3.998105525970458984e-01 -8.926867693662643433e-02 -2.437956184148788452e-01 -5.697068199515342712e-02 2.761278450489044189e-01
7.872539758682250977e-02 1.204192787408828735e-01 1.596029102802276611e-01 -2.785576581954956055e-01 -3.397550582885742188e-01 -4.621396586298942566e-02 -6.874558515846729279e-03 -5.376821756362915039e-02 6.220689415931701660e-02 -6.822497397661209106e-02 7.988635450601577759e-02 -3.910916447639465332e-01 2.028904706239700317e-01 1.836863309144973755e-01 -1.992164999246597290e-01 -2.911572456359863281e-01 -2.077097445726394653e-01 2.181836813688278198e-01 3.356808796525001526e-02 1.969644054770469666e-02 -7.659106701612472534e-02 -3.507138416171073914e-02 -2.429141998291015625e-01 6.007514894008636475e-02 1.158094629645347595e-01 -1.198618113994598389e-01 7.218389213085174561e-02 8.724132925271987915e-02 3.116022050380706787e-01 2.917025387287139893e-01 4.769382253289222717e-02 -3.829726204276084900e-02
8.382339775562286377e-02 -2.464753538370132446e-01 1.062368005514144897e-01 4.562503471970558167e-02 -2.695092186331748962e-02 -1.109432876110076904e-01 -1.380411386489868164e-01 1.659216433763504028e-01 2.858395501971244812e-02 -8.466728776693344116e-02 -1.701148599386215210e-02 2.135304175317287445e-02 2.038333564996719360e-01 1.914253085851669312e-01 -1.869166046380996704e-01 -2.185725569725036621e-01 -1.744247972965240479e-01 9.293304383754730225e-02 -2.489763498306274414e-01 -2.553160488605499268e-01 1.354756951332092285e-01 -1.682106554508209229e-01 -1.968355029821395874e-01 -2.655240297317504883e-01 -6.455212086439132690e-02 -1.136966496706008911e-01 -1.710551530122756958e-01 1.925919950008392334e-01 1.330810040235519409e-01 -6.257826089859008789e-02 -4.713161885738372803e-01 2.006447613239288330e-01
9.305656887590885162e-03 -1.690585017204284668e-01 -1.424358487129211426e-01 3.669527173042297363e-02 -3.679916858673095703e-01 -1.599313504993915558e-02 1.297972500324249268e-01 -3.106358833611011505e-02 1.522685587406158447e-01 -1.021977439522743225e-01 1.204513479024171829e-02 -3.264691233634948730e-01 -1.455679628998041153e-02 1.081712543964385986e-01 -2.236888110637664795e-01 -3.395702689886093140e-02 1.084346845746040344e-01 -2.998670339584350586e-01 -3.188480436801910400e-01 -1.087889149785041809e-01 -8.640156686305999756e-02 1.804812550544738770e-01 -5.004067346453666687e-02 -2.017083205282688141e-02 -2.693916559219360352e-01 -2.716161012649536133e-01 3.912196680903434753e-02 3.661267459392547607e-02 7.662115991115570068e-02 2.693117596209049225e-02 -4.139966666698455811e-01 8.612556010484695435e-02
1.094725504517555237e-01 3.050700761377811432e-02 2.824459671974182129e-01 2.151745557785034180e-01 -1.045053824782371521e-01 8.396154642105102539e-02 -3.213334083557128906e-01 1.503862719982862473e-02 7.766848057508468628e-02 2.203619778156280518e-01 -1.494716852903366089e-01 -1.488774120807647705e-01 2.835084199905395508e-01 1.703172177076339722e-01 -1.658312529325485229e-01 -1.565089523792266846e-01 -7.982385903596878052e-02 2.316565625369548798e-02 1.531149893999099731e-01 1.898491233587265015e-01 -2.124461978673934937e-01 -1.689956150949001312e-02 -1.196932420134544373e-01 9.854321926832199097e-02 -6.335961073637008667e-02 -3.542050719261169434e-01 -6.937129050493240356e-02 3.569287657737731934e-01 4.628665745258331299e-02 -5.947832390666007996e-02 -4.238121956586837769e-02 2.721481025218963623e-01
6.886716187000274658e-02 2.369348108768463135e-01 3.214807510375976562e-01 6.449295673519372940e-03 -3.526013195514678955e-01 -1.281733810901641846e-01 8.507845550775527954e-02 1.704426705837249756e-01 4.333464428782463074e-03 -2.796875536441802979e-01 1.489077657461166382e-01 -2.536602616310119629e-01 -1.277182698249816895e-01 3.036262989044189453e-01 -9.945133328437805176e-02 -3.846874535083770752e-01 6.400392949581146240e-02 2.086727619171142578e-01 -9.976621717214584351e-02 2.011835426092147827e-01 -2.099767094478011131e-03 -4.427550826221704483e-03 1.188748180866241455e-01 8.470267802476882935e-02 -1.825952380895614624e-01 -3.763907030224800110e-02 -7.066106051206588745e-02 1.859952360391616821e-01 2.667686156928539276e-02 -1.155564561486244202e-01 -9.820612519979476929e-02 1.004626974463462830e-01
1.221582815051078796e-01 -5.074837431311607361e-02 7.340144366025924683e-02 2.246866822242736816e-01 -2.049940824508666992e-01 4.441440850496292114e-02 1.427872627973556519e-01 3.326294124126434326e-01 9.484011679887771606e-02 6.376390159130096436e-02 -3.728775084018707275e-01 -3.595880568027496338e-01 3.878514468669891357e-01 2.161230146884918213e-01 -2.078580558300018311e-01 -8.288277685642242432e-02 1.036841571331024170e-01 3.005157709121704102e-01 4.660404846072196960e-02 4.806058108806610107e-02 -7.476434856653213501e-02 -3.646470606327056885e-02 -1.318405270576477051e-01 3.854041919112205505e-02 -5.853740125894546509e-02 -1.043569743633270264e-01 -7.999110221862792969e-02 9.687430411577224731e-02 -2.869109436869621277e-02 -1.071283817291259766e-01 -5.470078811049461365e-02 2.151037752628326416e-01
2.807389497756958008e-01 -7.490085810422897339e-02 8.710649609565734863e-02 1.906357407569885254e-01 -2.495392709970474243e-01 -7.008566707372665405e-02 -1.734179556369781494e-01 -3.088034130632877350e-02 -1.461151838302612305e-01 1.720782518386840820e-01 3.348654210567474365e-01 7.362262159585952759e-02 3.201532661914825439e-01 9.624350070953369141e-02 -1.981822997331619263e-01 -2.885634005069732666e-01 -1.826250106096267700e-01 -2.864087559282779694e-02 -5.202344059944152832e-02 5.810393765568733215e-02 -2.826249301433563232e-01 9.892519563436508179e-02 -2.751130610704421997e-02 -2.121869623661041260e-01 7.550589274615049362e-03 -2.976714968681335449e-01 -9.903318434953689575e-02 3.891925141215324402e-02 1.579669713973999023e-01 -1.537546515464782715e-01 -1.676840633153915405e-01 -1.349718123674392700e-01
2.254260331392288208e-02 -1.728987097740173340e-01 2.606315016746520996e-01 -7.044892013072967529e-02 -2.969260215759277344e-01 -2.075670063495635986e-01 3.871781751513481140e-02 -3.854772448539733887e-02 -1.415836066007614136e-01 1.265619695186614990e-02 -1.789202098734676838e-03 -4.322819411754608154e-01 5.980398133397102356e-02 3.107829689979553223e-01 -3.753747418522834778e-02 -2.004260718822479248e-01 9.699279069900512695e-02 2.277196645736694336e-01 -9.894574433565139771e-02 -6.161804869771003723e-02 -1.430606395006179810e-01 7.816042006015777588e-02 2.475324124097824097e-01 -2.382835000753402710e-01 -3.843536078929901123e-01 1.920583471655845642e-02 3.524766489863395691e-02 1.273236423730850220e-01 -2.126614190638065338e-02 7.424171268939971924e-02 -1.345867365598678589e-01 6.743334233760833740e-02
2.489869296550750732e-01 -7.991123944520950317e-02 -2.865214943885803223e-01 5.426482530310750008e-04 -4.598537385463714600e-01 -1.333125531673431396e-01 -4.162841662764549255e-02 -1.968545839190483093e-02 -2.947591431438922882e-02 -1.320919841527938843e-01 1.196242589503526688e-02 -2.027338341576978564e-04 2.028187215328216553e-01 1.720228791236877441e-02 7.726475596427917480e-02 -2.972396314144134521e-01 -1.141499727964401245e-01 9.393165819346904755e-03 -4.074513316154479980e-01 1.072702482342720032e-01 -2.235894948244094849e-01 -1.056708469986915588e-01 -8.917742967605590820e-02 7.411418110132217407e-02 1.955050826072692871e-01 -4.981388151645660400e-02 9.188998490571975708e-03 3.383419811725616455e-01 2.121143229305744171e-02 3.049412928521633148e-02 -8.117704093456268311e-02 1.883474886417388916e-01
1.099528744816780090e-01 3.499986603856086731e-02 2.143231630325317383e-01 -8.656556159257888794e-02 -4.365227520465850830e-01 -3.056266903877258301e-01 2.238170206546783447e-01 1.097706183791160583e-01 -2.290167063474655151e-01 -1.184083148837089539e-01 1.773876510560512543e-02 -3.392047584056854248e-01 -3.578743338584899902e-02 2.394803613424301147e-01 -9.381526708602905273e-02 -2.257134616374969482e-01 1.906990110874176025e-01 1.616023629903793335e-01 -2.015456706285476685e-01 2.537948191165924072e-01 -8.593254722654819489e-03 1.080951094627380371e-01 -8.549115061759948730e-02 1.267983168363571167e-01 -8.517550677061080933e-02 -1.484473887830972672e-02 5.883166566491127014e-02 1.774065047502517700e-01 -7.203704211860895157e-03 2.850917400792241096e-03 -1.319717168807983398e-01 1.561595201492309570e-01
1.897121369838714600e-01 -1.435770466923713684e-02 5.523454025387763977e-02 -1.201083883643150330e-01 -2.027796357870101929e-01 -3.573423922061920166e-01 -1.257053464651107788e-01 -6.666103750467300415e-02 -6.747908890247344971e-02 1.269821524620056152e-01 1.161649972200393677e-01 -2.590807974338531494e-01 2.318878658115863800e-02 1.113110780715942383e-01 -2.666329145431518555e-01 -1.396157890558242798e-01 -1.105531118810176849e-02 9.174787439405918121e-03 -4.860446974635124207e-02 -4.592667520046234131e-02 -2.998258769512176514e-01 1.362347155809402466e-01 -4.688786864280700684e-01 -1.523801311850547791e-02 1.440771222114562988e-01 -9.080088138580322266e-02 -7.558479160070419312e-02 1.855948716402053833e-01 3.230283558368682861e-01 2.402090840041637421e-02 1.376269012689590454e-01 1.619233489036560059e-01
1.193501725792884827e-01 -1.195135712623596191e-02 2.805734276771545410e-01 1.033742539584636688e-02 -2.195421308279037476e-01 -3.058607578277587891e-01 -4.398936927318572998e-01 -2.378168255090713501e-01 3.290921449661254883e-02 1.446229666471481323e-01 -1.748735643923282623e-02 4.446384683251380920e-02 2.446869760751724243e-01 2.696158587932586670e-01 -7.412568479776382446e-02 -1.090570166707038879e-01 -1.429429948329925537e-01 1.457119882106781006e-01 -4.102050885558128357e-02 8.276852965354919434e-02 3.678832203149795532e-02 1.075271517038345337e-01 -5.457130074501037598e-02 2.643986940383911133e-01 -6.141795963048934937e-02 1.934962719678878784e-01 5.707301944494247437e-02 1.083707511425018311e-01 1.287136822938919067e-01 -1.733810603618621826e-01 -3.186500072479248047e-01 -1.893977448344230652e-02
1.081735864281654358e-01 1.159581318497657776e-01 3.131782114505767822e-01 -5.437786504626274109e-02 -3.857045769691467285e-01 1.645610034465789795e-01 -4.268763959407806396e-02 -5.683562532067298889e-02 1.839220225811004639e-01 -2.667941618710756302e-03 6.077072024345397949e-02 -3.688745796680450439e-01 -7.102285325527191162e-02 2.333726733922958374e-02 8.592066913843154907e-02 -1.665180623531341553e-01 -1.506158858537673950e-01 1.866055876016616821e-01 -1.457779668271541595e-02 4.282557219266891479e-02 -1.763450652360916138e-01 -1.646150499582290649e-01 4.006691649556159973e-02 1.685971766710281372e-01 -1.863408833742141724e-01 -1.163431257009506226e-01 -1.881153732538223267e-01 2.884514033794403076e-01 5.048136692494153976e-03 -2.748159170150756836e-01 -5.727349221706390381e-02 2.918204963207244873e-01
1.837140172719955444e-01 -7.423114031553268433e-02 2.685781121253967285e-01 3.397342860698699951e-01 -3.886708021163940430e-01 4.474279005080461502e-03 1.037342324852943420e-01 1.608840189874172211e-02 1.104445904493331909e-01 -1.778203994035720825e-02 -1.626455038785934448e-01 -1.234955806285142899e-02 2.643022872507572174e-02 2.921505570411682129e-01 4.086332768201828003e-02 -8.539781719446182251e-02 -3.868859112262725830e-01 1.579353958368301392e-02 -9.292337298393249512e-02 1.385958343744277954e-01 -1.031556650996208191e-01 3.869673237204551697e-02 -1.176727190613746643e-01 2.703779637813568115e-01 6.549542769789695740e-03 -5.203340575098991394e-02 3.591369092464447021e-01 2.459365315735340118e-02 1.571539789438247681e-01 -2.111340314149856567e-02 -1.867657899856567383e-01 8.789137005805969238e-02
3.370934128761291504e-01 -2.178327739238739014e-01 4.601073917001485825e-03 2.439772635698318481e-01 -2.498365342617034912e-01 4.885336011648178101e-02 1.172731518745422363e-01 2.146451473236083984e-01 -7.616449892520904541e-02 1.659857295453548431e-02 -1.479872614145278931e-01 -2.391211986541748047e-01 3.965272903442382812e-01 1.292557567358016968e-01 -2.493864744901657104e-01 -1.461378931999206543e-01 1.810392141342163086e-01 2.315869927406311035e-01 1.853616684675216675e-01 -7.564141601324081421e-02 1.368298232555389404e-01 2.524835169315338135e-01 7.398952543735504150e-02 -6.568025052547454834e-02 -1.728480868041515350e-02 7.418062537908554077e-02 9.245823323726654053e-02 2.337348312139511108e-01 5.802759528160095215e-02 -7.461729645729064941e-02 1.134232431650161743e-01 5.064499750733375549e-02
1.091789752244949341e-01 1.079296395182609558e-01 -8.674945682287216187e-02 1.815106570720672607e-01 -3.185420334339141846e-01 7.134108990430831909e-02 -6.696021556854248047e-02 -5.299341306090354919e-02 2.014870643615722656e-01 2.711042575538158417e-02 6.875791586935520172e-03 -2.642139792442321777e-01 4.593917131423950195e-01 3.922095894813537598e-01 -5.377044901251792908e-02 -1.737922988831996918e-02 2.041878700256347656e-01 -1.691379398107528687e-01 1.166527718305587769e-02 4.408710822463035583e-02 1.242045238614082336e-01 -2.590090036392211914e-01 5.421262234449386597e-03 5.172528326511383057e-02 1.501472145318984985e-01 -2.795447129756212234e-03 1.121050342917442322e-01 1.435327827930450439e-01 -1.472355723381042480e-01 4.144414514303207397e-02 -2.200617790222167969e-01 2.402429282665252686e-01
3.489800170063972473e-02 -1.356800924986600876e-02 1.576325893402099609e-01 8.806623518466949463e-02 -3.128186464309692383e-01 -5.087692290544509888e-02 1.547221094369888306e-01 -2.030578255653381348e-01 5.596605315804481506e-02 9.242187440395355225e-02 4.732217639684677124e-02 -2.812390625476837158e-01 2.758597433567047119e-01 3.708169981837272644e-02 -1.660620272159576416e-01 1.801833361387252808e-01 3.957582637667655945e-02 3.077880442142486572e-01 9.585265070199966431e-02 -1.017358526587486267e-01 -2.859455905854701996e-02 2.707262635231018066e-01 -2.082446962594985962e-01 1.574213802814483643e-01 -4.565482586622238159e-02 -7.089316099882125854e-02 -2.174054831266403198e-01 1.908184885978698730e-01 4.682067930698394775e-01 -3.869181871414184570e-02 -1.579098589718341827e-02 -2.751377644017338753e-03
7.850734144449234009e-02 -1.986939460039138794e-02 2.332400381565093994e-01 8.476703613996505737e-02 -2.697795033454895020e-01 -6.489948183298110962e-02 -2.130654305219650269e-01 -2.302539767697453499e-03 -1.452539116144180298e-01 1.454228609800338745e-01 1.261804550886154175e-01 -2.203803211450576782e-01 3.038115799427032471e-01 -2.224939912557601929e-01 -2.609212696552276611e-01 -4.884560778737068176e-02 -2.592569291591644287e-01 4.284958168864250183e-02 1.226424053311347961e-02 -1.435961872339248657e-01 2.755019068717956543e-02 1.625015437602996826e-01 -1.786304116249084473e-01 2.259979844093322754e-01 1.164508610963821411e-02 -7.457660138607025146e-02 2.549279332160949707e-01 5.134678632020950317e-02 4.321482032537460327e-02 -9.860435873270034790e-02 -2.752177119255065918e-01 3.603148460388183594e-01
2.648302018642425537e-01 5.658829212188720703e-02 3.121555782854557037e-02 1.992575675249099731e-01 -3.476803004741668701e-01 1.173267289996147156e-01 -5.291729466989636421e-04 -5.480089783668518066e-02 -1.617389023303985596e-01 1.518810391426086426e-01 1.829215884208679199e-02 8.019256591796875000e-02 1.330131664872169495e-03 1.302742213010787964e-01 -7.221918785944581032e-04 -1.171402707695960999e-01 -2.481718659400939941e-01 -1.607559770345687866e-01 -2.154380977153778076e-01 1.359462887048721313e-01 -2.082949876785278320e-01 1.764413416385650635e-01 5.445037037134170532e-02 2.307887375354766846e-01 1.907190829515457153e-01 -3.187417685985565186e-01 7.893379777669906616e-02 4.711443185806274414e-02 1.555444151163101196e-01 -4.499064013361930847e-02 -4.015719890594482422e-01 2.113617360591888428e-01
-2.137163653969764709e-02 -4.315456002950668335e-02 2.273860871791839600e-01 2.098521590232849121e-01 -4.193328320980072021e-01 -3.218567743897438049e-02 -1.325690299272537231e-01 -1.170556396245956421e-01 -9.290755540132522583e-02 -1.275956481695175171e-01 2.796773314476013184e-01 -2.172660678625106812e-01 3.174521327018737793e-01 -1.320319157093763351e-02 -2.060466911643743515e-03 1.476079076528549194e-01 -2.416530102491378784e-01 1.003736071288585663e-02 -1.351422630250453949e-02 1.007620021700859070e-01 -2.280100807547569275e-02 1.016749516129493713e-01 -1.862215846776962280e-01 -3.289905190467834473e-02 -3.633848577737808228e-02 -1.281277686357498169e-01 -4.791851937770843506e-01 1.382449120283126831e-01 -1.318409889936447144e-01 -1.119366660714149475e-01 -9.053204953670501709e-02 2.609372884035110474e-02
9.447593986988067627e-02 -5.114933848381042480e-02 1.439597904682159424e-01 3.166100755333900452e-02 -1.508714705705642700e-01 -2.239259779453277588e-01 2.796150743961334229e-01 -1.451257765293121338e-01 -1.861649751663208008e-01 1.640028357505798340e-01 -1.697138696908950806e-01 -4.394676983356475830e-01 2.364405393600463867e-01 3.669643700122833252e-01 -2.169446647167205811e-01 -4.288993403315544128e-02 5.489358212798833847e-03 1.462029069662094116e-01 -6.215156614780426025e-02 1.900834143161773682e-01 -6.815288960933685303e-02 1.961938738822937012e-01 3.359446674585342407e-02 2.068236023187637329e-01 -1.735714823007583618e-01 7.612819969654083252e-02 1.389592736959457397e-01 1.104686409235000610e-01 1.461970806121826172e-01 -1.561193168163299561e-01 9.986132383346557617e-02 -4.838721826672554016e-03
1.398894786834716797e-01 2.240493595600128174e-01 1.264988444745540619e-02 2.224859148263931274e-01 -4.273246824741363525e-01 -1.196351945400238037e-01 -9.982410818338394165e-02 1.484767347574234009e-01 1.332752257585525513e-01 1.567455083131790161e-01 4.436614736914634705e-02 -8.557827770709991455e-02 3.930013179779052734e-01 2.667364776134490967e-01 -1.003383174538612366e-01 -2.299028635025024414e-01 -1.687419414520263672e-01 -1.433600932359695435e-01 6.671795248985290527e-02 5.498390272259712219e-02 5.688793957233428955e-02 1.754947602748870850e-01 -1.438159197568893433e-01 -8.609415590763092041e-02 2.576261460781097412e-01 -3.281185403466224670e-02 -3.421062231063842773e-02 1.665828004479408264e-02 5.543831363320350647e-02 -1.068447157740592957e-01 3.885178267955780029e-02 3.285940289497375488e-01
2.448054105043411255e-01 -7.179438322782516479e-02 -4.541169479489326477e-02 3.312443494796752930e-01 -3.303947448730468750e-01 -2.126429229974746704e-01 -7.698006927967071533e-02 1.878456026315689087e-02 1.825252361595630646e-02 -1.488609164953231812e-01 1.033784896135330200e-01 -1.245423257350921631e-01 1.222272366285324097e-01 1.228083819150924683e-01 9.669052064418792725e-02 -1.187489703297615051e-01 -5.702846124768257141e-02 -1.419064998626708984e-01 -1.293732784688472748e-02 -3.804735466837882996e-02 -1.420589834451675415e-01 3.031222522258758545e-01 -4.913175851106643677e-02 5.585632100701332092e-02 1.665000915527343750e-01 -1.981006264686584473e-01 6.479334086179733276e-02 1.505775302648544312e-01 3.508940637111663818e-01 1.410369575023651123e-02 -1.820072829723358154e-01 4.091692268848419189e-01
1.244635730981826782e-01 -3.889895742759108543e-03 -3.053469769656658173e-02 -2.319733053445816040e-01 -4.013510048389434814e-01 -1.510872542858123779e-01 2.525844573974609375e-01 2.710530757904052734e-01 -1.637651026248931885e-01 -3.399617969989776611e-02 -1.204877495765686035e-01 -3.657639026641845703e-01 1.749777793884277344e-02 1.219310909509658813e-01 -3.343840241432189941e-01 -1.123408135026693344e-02 3.979990631341934204e-02 4.658984020352363586e-02 6.540830433368682861e-02 1.858299523591995239e-01 -1.712334901094436646e-01 1.322055906057357788e-01 3.818456083536148071e-02 -7.331183645874261856e-03 1.067696213722229004e-01 7.861165702342987061e-02 2.133996635675430298e-01 6.885710358619689941e-02 -2.235639691352844238e-01 -1.026289612054824829e-01 -2.526839375495910645e-01 1.486067324876785278e-01
9.745999425649642944e-02 1.612677425146102905e-01 1.282477527856826782e-01 2.514930367469787598e-01 -3.278010189533233643e-01 -4.315763711929321289e-02 -8.891193568706512451e-02 2.600862383842468262e-01 6.409708410501480103e-02 2.378913164138793945e-01 1.033980995416641235e-01 -1.151406317949295044e-01 2.587934732437133789e-01 1.702594012022018433e-01 3.888234868645668030e-02 -1.826590597629547119e-01 5.647953599691390991e-02 -1.866770237684249878e-01 -7.223967462778091431e-02 2.560571730136871338e-01 4.165717214345932007e-02 2.104036808013916016e-01 -1.587892919778823853e-01 -1.171708405017852783e-01 2.901300787925720215e-01 -2.843566536903381348e-01 -4.920985922217369080e-02 3.907576948404312134e-02 1.524874269962310791e-01 -2.274497449398040771e-01 -2.027227878570556641e-01 -7.489269226789474487e-02
4.854464158415794373e-02 -6.566037982702255249e-02 -2.460815459489822388e-01 1.508093923330307007e-01 -1.637432426214218140e-01 -1.802082657814025879e-01 -5.318631231784820557e-02 -2.965224683284759521e-01 -4.403716921806335449e-01 -5.537913739681243896e-02 6.187964230775833130e-02 -1.599920541048049927e-01 2.550115883350372314e-01 8.844377100467681885e-02 -2.614225745201110840e-01 -3.201665282249450684e-01 -4.790394753217697144e-02 4.719242081046104431e-02 -2.143066972494125366e-01 5.375742167234420776e-02 -3.921549394726753235e-02 -1.265933066606521606e-01 -2.079876065254211426e-01 -6.838735193014144897e-02 8.678231388330459595e-02 5.406100302934646606e-02 -2.656664550304412842e-01 1.984471082687377930e-01 5.494392663240432739e-02 5.830614268779754639e-02 -1.847238391637802124e-01 1.003775820136070251e-01
1.998627632856369019e-01 -1.195344105362892151e-01 3.564299643039703369e-01 1.355981174856424332e-02 -1.888644993305206299e-01 -1.093336287885904312e-02 4.155318066477775574e-02 1.428557373583316803e-02 1.533245295286178589e-01 6.164354272186756134e-03 3.141737356781959534e-02 -4.785979390144348145e-01 3.631065785884857178e-01 2.252773791551589966e-01 -1.013262644410133362e-01 -1.379727423191070557e-01 1.179112568497657776e-01 2.336875200271606445e-01 -9.273129701614379883e-02 4.395462572574615479e-02 -3.397020325064659119e-02 1.981604546308517456e-01 -1.514640003442764282e-01 -2.499519586563110352e-01 -1.643205285072326660e-01 1.068088933825492859e-01 -3.034473396837711334e-03 -1.033079549670219421e-01 -1.795746535062789917e-01 -1.316796392202377319e-01 -1.083903461694717407e-01 -4.662592895328998566e-03
-9.918081760406494141e-02 -1.252471506595611572e-01 1.640969216823577881e-01 9.645301848649978638e-02 -5.161518454551696777e-01 -1.088655665516853333e-01 -2.691023610532283783e-02 -1.210983395576477051e-01 2.400527894496917725e-01 -5.315395817160606384e-02 5.634628608822822571e-02 -6.500370055437088013e-02 1.388912498950958252e-01 -8.552929013967514038e-02 4.149677231907844543e-02 -2.356617748737335205e-01 1.164588332176208496e-01 -9.956978261470794678e-02 -2.467591911554336548e-01 -2.480996772646903992e-02 -4.396193623542785645e-01 1.246294304728507996e-01 -1.717159897089004517e-01 3.968697786331176758e-02 -2.299065291881561279e-01 -1.481394767761230469e-01 1.285716295242309570e-01 -2.322850376367568970e-02 9.927880764007568359e-02 2.303730882704257965e-02 -1.542297303676605225e-01 2.049112468957901001e-01
-2.831945717334747314e-01 -2.374708354473114014e-01 3.430514633655548096e-01 2.162312865257263184e-01 -3.028041124343872070e-01 1.897215098142623901e-01 -1.462805867195129395e-01 1.192651912569999695e-01 -4.793422296643257141e-02 1.185700520873069763e-01 8.198818564414978027e-02 -1.501602977514266968e-01 2.026934772729873657e-01 1.880258619785308838e-01 -2.512364387512207031e-01 -9.222345054149627686e-02 -1.117496117949485779e-01 4.900875687599182129e-02 -2.963264100253582001e-02 5.329916626214981079e-02 -1.424407809972763062e-01 -4.829831793904304504e-02 1.796965748071670532e-01 -2.576266229152679443e-01 6.799747049808502197e-02 8.042410761117935181e-02 -1.555783301591873169e-01 2.510178685188293457e-01 1.212569400668144226e-01 -1.267587840557098389e-01 -2.600624263286590576e-01 7.326938211917877197e-02
-3.315113186836242676e-01 -2.132999897003173828e-01 2.063146084547042847e-01 8.417850732803344727e-02 -2.833815813064575195e-01 1.370734870433807373e-01 -1.886202991008758545e-01 -1.907343417406082153e-01 1.458034664392471313e-01 2.011383771896362305e-01 7.701669633388519287e-02 -9.439796954393386841e-02 2.657782435417175293e-01 1.076918840408325195e-01 -2.801596224308013916e-01 -2.117485851049423218e-01 -1.851656436920166016e-01 1.375003755092620850e-01 -1.238088384270668030e-01 4.038888216018676758e-02 -3.184283152222633362e-02 1.305673569440841675e-01 2.197511121630668640e-02 -2.797290682792663574e-01 4.133422672748565674e-02 -1.545352190732955933e-01 1.705752462148666382e-01 7.360669970512390137e-02 2.486324161291122437e-01 3.287189081311225891e-02 -2.150550931692123413e-01 -7.472159713506698608e-02
5.270914733409881592e-02 -3.139839321374893188e-02 -9.414441883563995361e-02 1.887260526418685913e-01 -3.296316564083099365e-01 9.404107928276062012e-03 -1.640077978372573853e-01 1.471448987722396851e-01 -8.785702288150787354e-03 -2.720322227105498314e-03 2.767344117164611816e-01 -2.662473022937774658e-01 3.245216608047485352e-01 -2.599825337529182434e-02 -3.690018057823181152e-01 1.064883396029472351e-01 -7.539881020784378052e-02 -6.818311661481857300e-02 1.567180901765823364e-01 4.054697602987289429e-02 4.910777136683464050e-02 1.431292742490768433e-01 -1.167172417044639587e-01 -2.665942534804344177e-02 5.823506787419319153e-02 1.592049151659011841e-01 3.262821137905120850e-01 1.224543228745460510e-01 1.833920031785964966e-01 5.694461520761251450e-03 -1.830485910177230835e-01 3.198106586933135986e-01
1.472809351980686188e-02 3.850390389561653137e-02 3.285453617572784424e-01 -7.093691825866699219e-02 -4.020665287971496582e-01 -1.495312899351119995e-01 7.830750197172164917e-02 -6.297629792243242264e-03 -4.224648699164390564e-02 2.095694653689861298e-02 9.955013543367385864e-02 -1.915433704853057861e-01 -4.934085533022880554e-02 3.068464994430541992e-01 -6.620322167873382568e-02 -2.811348140239715576e-01 9.706501848995685577e-03 2.598127126693725586e-01 -1.549296081066131592e-01 3.979395329952239990e-01 3.955380991101264954e-02 1.214722022414207458e-01 9.054401516914367676e-02 6.544197350740432739e-02 -3.385774791240692139e-01 1.188726201653480530e-01 -6.228165701031684875e-02 3.105097264051437378e-02 -4.178928211331367493e-02 -9.980209916830062866e-02 -2.010077685117721558e-01 4.277130216360092163e-02
-8.518511801958084106e-02 -2.719686031341552734e-01 9.467609971761703491e-02 -3.126470372080802917e-02 -4.340501427650451660e-01 8.206457644701004028e-02 1.378415077924728394e-01 -2.403577603399753571e-02 2.221576273441314697e-01 -8.536298573017120361e-02 -6.205094605684280396e-02 -2.966863214969635010e-01 1.937081366777420044e-01 1.270858049392700195e-01 -1.219372972846031189e-01 -6.918103992938995361e-02 -9.495743364095687866e-02 1.390363574028015137e-01 -4.021623171865940094e-03 2.056749910116195679e-02 -1.431822180747985840e-01 -2.569649815559387207e-01 3.007992729544639587e-02 -1.260804831981658936e-01 5.187575146555900574e-02 8.159489929676055908e-02 1.168459770269691944e-03 1.666371673345565796e-01 3.277006745338439941e-01 -2.529430687427520752e-01 -2.926990389823913574e-01 -2.144800871610641479e-01
1.099824830889701843e-01 2.472571283578872681e-01 -1.663110032677650452e-02 1.462594568729400635e-01 -3.072257936000823975e-01 1.160475090146064758e-01 -7.468927651643753052e-02 8.629237860441207886e-02 -2.478493899106979370e-01 -2.184627205133438110e-01 4.437026754021644592e-02 -3.423228263854980469e-01 1.733923554420471191e-01 1.289143264293670654e-01 -1.727717518806457520e-01 -6.495200842618942261e-02 3.583734855055809021e-02 3.209953308105468750e-01 1.491856276988983154e-01 3.393270671367645264e-01 -1.181751191616058350e-01 1.844207942485809326e-02 1.065212488174438477e-01 -4.957688599824905396e-02 1.257919818162918091e-01 -6.901153177022933960e-02 5.592671781778335571e-02 1.161950081586837769e-01 3.463751450181007385e-02 3.113779127597808838e-01 -2.558878362178802490e-01 -6.690849363803863525e-02
1.006146967411041260e-01 -1.170770525932312012e-01 1.779797524213790894e-01 2.178025692701339722e-01 -1.357696354389190674e-01 -1.463745832443237305e-01 -2.635718584060668945e-01 -2.235913276672363281e-01 2.273927778005599976e-01 4.817839246243238449e-03 1.376108527183532715e-01 -1.694101542234420776e-01 1.976828873157501221e-01 5.304075777530670166e-02 -2.009211331605911255e-01 -1.794102340936660767e-01 -3.690815865993499756e-01 9.246733039617538452e-02 4.541001096367835999e-02 -2.864890098571777344e-01 -1.459837406873703003e-01 -1.557145081460475922e-02 -1.113110333681106567e-01 1.936367899179458618e-01 1.225026622414588928e-01 -1.394595056772232056e-01 5.658464133739471436e-02 2.807587981224060059e-01 4.864365607500076294e-02 -1.924369484186172485e-01 -7.384725846350193024e-03 2.600615024566650391e-01
2.683511078357696533e-01 -3.837754577398300171e-02 3.125752508640289307e-02 3.528335988521575928e-01 -4.272629618644714355e-01 4.402720928192138672e-02 3.698230385780334473e-01 -9.065172635018825531e-03 -1.143582612276077271e-01 -5.541819334030151367e-02 -2.944534411653876305e-03 2.919427491724491119e-02 1.168869435787200928e-01 2.388836890459060669e-01 -5.618911981582641602e-02 1.638184301555156708e-02 -1.733120530843734741e-01 1.134030893445014954e-01 -1.030253767967224121e-01 7.086784392595291138e-02 -1.581143438816070557e-01 -3.073417581617832184e-02 -1.003054454922676086e-01 1.192880421876907349e-01 -1.148027852177619934e-01 -4.238028079271316528e-02 3.095984458923339844e-01 1.556152552366256714e-01 1.550250649452209473e-01 1.496844887733459473e-01 -1.938252300024032593e-01 2.464156895875930786e-01
-2.770676836371421814e-02 -5.656995251774787903e-02 -8.358955383300781250e-03 3.532741665840148926e-01 -5.407863259315490723e-01 1.393622159957885742e-02 5.582004785537719727e-02 2.595430240035057068e-02 6.655462086200714111e-02 -6.610131263732910156e-02 -6.176309194415807724e-03 6.200826168060302734e-02 3.562485277652740479e-01 -4.568538442254066467e-02 -1.145566627383232117e-01 -1.178374439477920532e-01 1.983788162469863892e-01 -2.025050073862075806e-01 1.444709897041320801e-01 1.009456515312194824e-01 -1.652953401207923889e-02 9.367153048515319824e-02 2.509531751275062561e-02 -1.083472371101379395e-01 -2.610487639904022217e-01 -7.572653889656066895e-02 1.341623365879058838e-01 2.940018177032470703e-01 3.939042985439300537e-02 -3.468582872301340103e-03 -1.662729382514953613e-01 2.562544643878936768e-01
4.317962378263473511e-02 4.155981540679931641e-02 7.828434556722640991e-02 5.897875130176544189e-02 -3.261965215206146240e-01 -1.978598982095718384e-01 2.614444494247436523e-01 1.165146306157112122e-01 -2.718438506126403809e-01 -1.619867682456970215e-01 1.093053072690963745e-01 -2.471271604299545288e-01 -1.138827726244926453e-01 3.276407718658447266e-01 -1.255202144384384155e-01 -2.522176206111907959e-01 1.344692260026931763e-01 1.758348941802978516e-01 -6.024397909641265869e-02 2.561877071857452393e-01 -1.479357928037643433e-01 3.007510900497436523e-01 1.910218223929405212e-02 1.099324002861976624e-01 -1.197847500443458557e-01 -6.419431301765143871e-04 1.062940582633018494e-01 2.452167421579360962e-01 -1.530553996562957764e-01 9.441189467906951904e-03 -9.260423481464385986e-02 1.598688066005706787e-01
-2.797947525978088379e-01 -1.151000410318374634e-01 3.047230541706085205e-01 1.910903453826904297e-01 -3.453409373760223389e-01 1.623144635232165456e-04 -3.306499421596527100e-01 1.074714139103889465e-01 -2.513370215892791748e-01 1.901097893714904785e-01 -1.507042534649372101e-02 9.043714031577110291e-03 2.026818394660949707e-01 4.291289672255516052e-02 -1.294715553522109985e-01 -2.196781337261199951e-01 3.369197249412536621e-02 7.858263701200485229e-02 2.054754458367824554e-02 -1.095734313130378723e-01 -3.873668909072875977e-01 1.370987296104431152e-01 2.291032224893569946e-01 5.767330527305603027e-03 1.143898889422416687e-01 -1.686094701290130615e-01 1.319149136543273926e-01 1.200910732150077820e-01 1.017678529024124146e-02 -1.052191853523254395e-01 -7.484859973192214966e-02 -1.293981447815895081e-02
1.545930802822113037e-01 -9.703310206532478333e-03 1.323063671588897705e-01 -6.754014641046524048e-03 1.506847678683698177e-03 2.950506210327148438e-01 -6.857970356941223145e-02 -7.460952550172805786e-02 -3.028163909912109375e-01 4.903282225131988525e-02 -7.779130339622497559e-02 -5.103258490562438965e-01 2.347779124975204468e-01 1.899185925722122192e-01 -7.159635424613952637e-02 -1.978639662265777588e-01 2.273001372814178467e-01 1.633141189813613892e-01 -2.069000154733657837e-01 1.388308405876159668e-01 -1.513203829526901245e-01 3.474411368370056152e-02 4.272756353020668030e-02 1.279537566006183624e-02 1.215750277042388916e-01 -1.876787096261978149e-01 1.343340128660202026e-01 1.165691390633583069e-01 1.864591538906097412e-01 -2.412377446889877319e-01 6.613135337829589844e-02 1.399673670530319214e-01
1.785074025392532349e-01 -2.788829803466796875e-01 1.132459491491317749e-01 4.559361338615417480e-01 -3.802188634872436523e-01 -1.169688999652862549e-01 1.985191851854324341e-01 2.633288502693176270e-02 -7.112865336239337921e-03 -9.609132260084152222e-02 2.129472233355045319e-02 -2.976588346064090729e-02 1.185698360204696655e-01 8.275016397237777710e-02 -7.141131907701492310e-02 -5.875348672270774841e-02 -1.030633822083473206e-01 -1.054586321115493774e-01 -2.298732101917266846e-01 1.765570789575576782e-01 -2.136752158403396606e-01 -1.802414357662200928e-01 -8.556626737117767334e-02 2.549946606159210205e-01 1.146287769079208374e-01 -1.019267439842224121e-01 1.554870754480361938e-01 3.613029420375823975e-02 1.495053619146347046e-01 8.188612759113311768e-02 -2.627505958080291748e-01 1.669522076845169067e-01
9.460115805268287659e-03 -9.152383357286453247e-02 2.466132640838623047e-01 9.645413607358932495e-02 -1.948185414075851440e-01 -2.055742591619491577e-01 -1.578633487224578857e-01 -2.042488753795623779e-01 6.664119660854339600e-03 1.206678003072738647e-01 -1.275355219841003418e-01 -3.273772597312927246e-01 2.533806264400482178e-01 -7.701223343610763550e-02 -2.890012860298156738e-01 9.533358365297317505e-02 1.548277959227561951e-02 8.996266126632690430e-02 -1.281204521656036377e-01 1.865812689065933228e-01 1.287673115730285645e-01 1.143467575311660767e-01 -2.351356893777847290e-01 2.051592618227005005e-01 1.972387880086898804e-01 -2.068956792354583740e-01 1.870138049125671387e-01 -9.845773689448833466e-03 2.250518053770065308e-01 -6.101419031620025635e-02 -1.546882539987564087e-01 3.034705221652984619e-01
-3.064230084419250488e-02 -1.727215945720672607e-01 3.038462698459625244e-01 5.055314302444458008e-02 -2.339461147785186768e-01 -4.203967377543449402e-02 -2.684246003627777100e-01 1.809270530939102173e-01 9.456869959831237793e-02 1.896546185016632080e-01 -5.545162037014961243e-02 -2.276535332202911377e-01 2.342650741338729858e-01 3.375554382801055908e-01 1.190793588757514954e-01 -6.713044643402099609e-02 -1.856239289045333862e-01 -8.553679101169109344e-03 -2.043680548667907715e-01 -1.327725648880004883e-01 8.394360542297363281e-02 1.732656359672546387e-01 -1.241535618901252747e-01 8.233454823493957520e-02 5.825093016028404236e-02 -3.660419583320617676e-01 -1.218237876892089844e-01 1.809916347265243530e-01 1.070527955889701843e-01 2.322364151477813721e-01 1.139289066195487976e-01 9.594094753265380859e-02
2.947168648242950439e-01 -1.371887475252151489e-01 3.672249615192413330e-02 3.096268773078918457e-01 -4.021076261997222900e-01 -2.309362590312957764e-01 1.343644689768552780e-02 -1.498315483331680298e-01 -6.743425875902175903e-02 -2.774153053760528564e-01 1.825806200504302979e-01 -2.014044076204299927e-01 2.592413425445556641e-01 4.707809537649154663e-02 1.142362281680107117e-01 7.501716911792755127e-02 5.438511073589324951e-02 -3.295744955539703369e-02 -1.436679512262344360e-01 -8.397999219596385956e-03 6.278916448354721069e-02 7.634224742650985718e-02 -9.582495689392089844e-02 -1.293798983097076416e-01 -2.022638544440269470e-02 -2.096026390790939331e-02 -2.895382419228553772e-02 1.980160735547542572e-02 2.350431233644485474e-01 -6.766302138566970825e-02 -2.282838374376296997e-01 3.761419355869293213e-01
1.281144618988037109e-01 -2.213482744991779327e-02 1.214097067713737488e-01 -3.259496530517935753e-03 -4.594608247280120850e-01 -1.202055439352989197e-01 1.018365621566772461e-01 9.516242891550064087e-02 -1.073570027947425842e-01 -8.858805894851684570e-02 2.989845909178256989e-02 -3.157348632812500000e-01 -9.780491888523101807e-02 2.759467065334320068e-01 -1.724906032904982567e-03 -2.947843074798583984e-01 2.118351757526397705e-01 1.912492364645004272e-01 -6.717157363891601562e-02 2.789002954959869385e-01 -4.655461385846138000e-02 2.092079520225524902e-01 -1.108182147145271301e-01 1.425214856863021851e-01 -2.326332032680511475e-01 5.387934856116771698e-03 1.903546005487442017e-01 2.030999511480331421e-01 -1.303607970476150513e-01 -5.531515181064605713e-02 -4.144843667745590210e-02 1.873959004878997803e-01
8.971676975488662720e-02 -1.126965209841728210e-01 2.550680637359619141e-01 -6.736732553690671921e-03 -2.913607656955718994e-01 -7.264653593301773071e-02 9.233611077070236206e-02 -9.279347956180572510e-03 3.481575101613998413e-02 9.462930262088775635e-02 -1.512260437011718750e-01 -1.677779108285903931e-01 2.254217565059661865e-01 1.330689340829849243e-01 -6.249777227640151978e-02 3.627280518412590027e-02 -3.762619942426681519e-02 1.980541050434112549e-01 -1.472938060760498047e-01 -5.401608347892761230e-02 -3.996005654335021973e-02 -1.756623685359954834e-01 -8.665104210376739502e-02 1.504625380039215088e-01 -4.098552092909812927e-02 -2.219731919467449188e-02 1.000813394784927368e-01 3.554679155349731445e-01 1.100065857172012329e-01 3.881217837333679199e-01 -3.761118948459625244e-01 3.314104676246643066e-01
1.813639104366302490e-01 -1.346514075994491577e-01 -1.163881644606590271e-01 -2.271213084459304810e-01 -5.299416184425354004e-01 6.025656685233116150e-02 -1.748616248369216919e-01 -1.105341594666242599e-02 8.424790203571319580e-02 -5.035234242677688599e-02 -7.759492378681898117e-03 8.126480132341384888e-02 1.929552257061004639e-01 -7.270267605781555176e-02 -1.948440968990325928e-01 -3.266907930374145508e-01 6.898251920938491821e-02 3.200274659320712090e-03 -2.893138825893402100e-01 9.748392552137374878e-02 1.459600478410720825e-01 -9.183678776025772095e-02 2.472977042198181152e-01 1.637420058250427246e-01 -2.134495973587036133e-02 -1.010969877243041992e-01 1.027470156550407410e-01 1.519728302955627441e-01 -7.895303517580032349e-02 -4.987480118870735168e-02 -2.825917601585388184e-01 1.287788152694702148e-01
9.072364121675491333e-02 -1.475338917225599289e-02 2.128080129623413086e-01 -3.285503014922142029e-02 -4.536228477954864502e-01 6.951650721020996571e-04 2.305593341588973999e-01 -1.567942649126052856e-01 -1.121411696076393127e-01 2.635327354073524475e-02 3.050887957215309143e-02 -6.681826710700988770e-02 2.647302150726318359e-01 -2.223210409283638000e-02 -7.938117533922195435e-02 -3.189417123794555664e-01 -5.605196207761764526e-02 1.149464622139930725e-01 -5.488541722297668457e-02 -2.579253315925598145e-01 9.868707275018095970e-04 1.089031249284744263e-01 -2.074931263923645020e-01 -1.677593141794204712e-01 -1.320199072360992432e-01 3.389000194147229195e-03 -1.959199644625186920e-02 2.324642091989517212e-01 1.594191193580627441e-01 1.350298821926116943e-01 2.351575642824172974e-01 3.530452251434326172e-01
1.086753532290458679e-01 -6.087969616055488586e-02 2.306787967681884766e-01 -1.014932394027709961e-01 -4.006429612636566162e-01 -1.915308237075805664e-01 1.366557478904724121e-01 3.702010586857795715e-02 -2.662673294544219971e-01 -1.279225014150142670e-02 8.286337554454803467e-02 -3.253120481967926025e-01 -4.815530031919479370e-02 3.129760622978210449e-01 -1.638914644718170166e-02 -3.724232316017150879e-01 6.434450298547744751e-02 1.690854430198669434e-01 -1.324201077222824097e-01 1.377014517784118652e-01 -1.073667854070663452e-01 8.770950883626937866e-02 -5.966371670365333557e-02 7.515272498130798340e-02 -2.121162563562393188e-01 3.160915896296501160e-02 9.910096973180770874e-02 -8.108587935566902161e-03 -1.761105358600616455e-01 -1.502342224121093750e-01 -2.378705292940139771e-01 1.304868459701538086e-01
8.033196628093719482e-02 -1.266794055700302124e-01 4.193118214607238770e-02 -3.735448420047760010e-02 -5.263324379920959473e-01 4.578043520450592041e-02 -1.995477974414825439e-01 7.388842105865478516e-02 -5.927883833646774292e-02 1.381415035575628281e-02 1.213525310158729553e-01 -2.214230783283710480e-02 1.730232387781143188e-01 5.522302538156509399e-02 -3.870888426899909973e-02 -2.599683105945587158e-01 -2.561458051204681396e-01 -1.874037384986877441e-01 -2.972424030303955078e-01 -2.626214325428009033e-01 -9.041722118854522705e-02 2.394091933965682983e-01 -1.503839939832687378e-01 2.877818942070007324e-01 6.158551666885614395e-03 -3.588159754872322083e-02 -6.788041442632675171e-02 9.715630859136581421e-02 -6.537554413080215454e-02 -2.572867833077907562e-02 -7.531933486461639404e-03 2.821529805660247803e-01
-8.765678852796554565e-02 4.737796634435653687e-02 1.803371906280517578e-01 1.008933037519454956e-01 -3.888177573680877686e-01 1.382323801517486572e-01 -4.704980552196502686e-02 -1.519402489066123962e-02 1.970559731125831604e-02 -1.120319887995719910e-01 -2.630839049816131592e-01 -1.616546958684921265e-01 -2.145661972463130951e-02 8.032232522964477539e-02 -2.748696506023406982e-01 -8.396312594413757324e-02 -9.306757897138595581e-02 -3.879377990961074829e-02 -9.297575056552886963e-02 -1.146140918135643005e-01 8.147995918989181519e-02 4.569020867347717285e-02 -8.031974732875823975e-02 1.039590314030647278e-01 -1.152614280581474304e-01 -5.193426832556724548e-02 2.972403308376669884e-03 3.168787956237792969e-01 2.964281439781188965e-01 3.488568961620330811e-01 -2.389181256294250488e-01 3.685781657695770264e-01
-9.817287325859069824e-03 -1.724827587604522705e-01 -7.061911374330520630e-02 1.148612890392541885e-02 -2.737579643726348877e-01 -1.265381127595901489e-01 -1.246392354369163513e-01 3.430577740073204041e-02 -1.955373585224151611e-01 -1.334078907966613770e-01 1.827995032072067261e-01 -5.764871835708618164e-01 1.785174906253814697e-01 2.278955131769180298e-01 -1.024177521467208862e-01 -9.311112761497497559e-02 7.790928333997726440e-02 2.541734576225280762e-01 1.359029561281204224e-01 5.694660916924476624e-02 -8.331006020307540894e-02 4.251093417406082153e-02 -2.019612789154052734e-01 5.535966251045465469e-03 1.326950918883085251e-02 -1.296410560607910156e-01 -2.128696441650390625e-01 1.217416897416114807e-01 2.984788119792938232e-01 1.558878272771835327e-01 1.044018939137458801e-02 6.875924300402402878e-03
6.111183017492294312e-02 -1.446305215358734131e-01 1.851821243762969971e-01 2.079983055591583252e-01 -2.364076673984527588e-01 -7.611095905303955078e-02 -1.737151667475700378e-02 -1.137815788388252258e-01 7.835836708545684814e-02 -1.084579825401306152e-01 -6.543548405170440674e-02 -2.257901281118392944e-01 -5.601708963513374329e-02 1.660499274730682373e-01 -3.273908197879791260e-01 -4.068588912487030029e-01 -4.554757103323936462e-02 -7.182897627353668213e-02 5.402329564094543457e-02 9.784587472677230835e-02 -2.143212556838989258e-01 -1.750089079141616821e-01 1.739841252565383911e-01 -3.093991801142692566e-02 -5.770969390869140625e-02 -2.503491640090942383e-01 -1.845975033938884735e-02 8.210056275129318237e-02 -3.883770108222961426e-01 -1.624825894832611084e-01 2.229029871523380280e-02 2.606340348720550537e-01
2.837221883237361908e-02 -1.259903460741043091e-01 8.671939373016357422e-02 2.611788511276245117e-01 -2.400222867727279663e-01 -1.898780018091201782e-01 -1.361096184700727463e-02 -2.956659998744726181e-03 5.537961423397064209e-02 8.564442396163940430e-02 2.220564782619476318e-01 -2.647591829299926758e-01 1.917016655206680298e-01 -5.744567885994911194e-02 -3.623443469405174255e-02 -3.585404902696609497e-02 -3.885754048824310303e-01 1.501822322607040405e-01 6.607073545455932617e-02 -1.394417975097894669e-02 -2.107015848159790039e-01 2.414108067750930786e-01 -1.447165161371231079e-01 1.840192228555679321e-01 3.355914354324340820e-02 5.664649605751037598e-02 3.341250717639923096e-01 2.188340723514556885e-01 2.132879197597503662e-01 -1.901086717844009399e-01 -9.342516958713531494e-02 2.268528789281845093e-01
2.647403776645660400e-01 -1.969134807586669922e-01 1.749864071607589722e-01 2.637632936239242554e-02 -1.735461354255676270e-01 -1.899862885475158691e-01 -2.754715383052825928e-01 6.743562407791614532e-03 2.676438093185424805e-01 -6.471478939056396484e-02 1.717636436223983765e-01 -4.646162986755371094e-01 2.173553965985774994e-02 1.016183719038963318e-01 -2.552132606506347656e-01 -8.523626625537872314e-02 -1.814000308513641357e-01 -6.602841312997043133e-04 1.294967979192733765e-01 2.719074189662933350e-01 9.530852548778057098e-03 2.248353213071823120e-01 -1.411129683256149292e-01 -5.141999572515487671e-02 1.697238720953464508e-02 -2.052412182092666626e-01 -1.737691089510917664e-02 3.146393224596977234e-02 7.057204097509384155e-02 1.479929238557815552e-01 -1.857330799102783203e-01 -1.067584604024887085e-01
5.803021043539047241e-02 -2.835052907466888428e-01 3.530192971229553223e-01 4.969555884599685669e-02 -1.819394528865814209e-01 -2.223335392773151398e-02 -8.992893993854522705e-02 1.108364760875701904e-01 -7.592482119798660278e-02 -4.368345439434051514e-02 -6.040506809949874878e-02 -1.748342365026473999e-01 2.866130769252777100e-01 5.776070430874824524e-02 -5.046267509460449219e-01 -1.445094347000122070e-01 -1.098526734858751297e-02 4.974193498492240906e-02 7.269342988729476929e-02 1.720774322748184204e-01 -2.040652558207511902e-02 2.081372290849685669e-01 -2.244806438684463501e-01 -6.951836496591567993e-02 -2.490361966192722321e-02 1.386846601963043213e-01 -1.007352322340011597e-01 3.724962770938873291e-01 3.818402066826820374e-02 1.302838474512100220e-01 8.042015880346298218e-02 -4.677504301071166992e-02
9.448141790926456451e-03 -1.276457011699676514e-01 3.525117933750152588e-01 8.649029582738876343e-02 -1.866296976804733276e-01 -4.768952727317810059e-02 -2.134948596358299255e-02 1.656197011470794678e-01 -7.541688531637191772e-02 1.932265609502792358e-02 -2.133055776357650757e-02 -4.531422555446624756e-01 3.458689153194427490e-01 3.704256936907768250e-02 -3.636532723903656006e-01 -1.375724226236343384e-01 7.826798409223556519e-02 1.702256202697753906e-01 2.048251032829284668e-01 9.338433295488357544e-02 -2.116896957159042358e-01 -6.982981413602828979e-02 -1.127513423562049866e-01 5.908987298607826233e-02 3.413307294249534607e-02 -5.006191134452819824e-02 -1.485932469367980957e-01 2.064187079668045044e-01 8.610904216766357422e-03 -1.105780750513076782e-01 4.323357716202735901e-02 2.620302140712738037e-01
1.694828867912292480e-01 -1.622477620840072632e-01 3.314355760812759399e-02 9.966272860765457153e-02 -3.089838027954101562e-01 -1.102788001298904419e-02 3.136841207742691040e-02 2.366009503602981567e-01 -3.261192440986633301e-01 2.739833593368530273e-01 -9.347438812255859375e-02 8.313129842281341553e-02 2.092847526073455811e-01 2.180520594120025635e-01 -1.308565288782119751e-01 1.464616414159536362e-02 8.763321489095687866e-02 -5.457216873764991760e-02 -8.279174566268920898e-02 -1.829801946878433228e-01 -6.060265935957431793e-03 -3.914145752787590027e-02 -2.319827303290367126e-02 1.439728438854217529e-01 -7.279469072818756104e-02 -3.356944620609283447e-01 -2.637771368026733398e-01 1.354609578847885132e-01 1.693313419818878174e-01 -1.379241347312927246e-01 -2.527831494808197021e-02 3.840932548046112061e-01
1.562291979789733887e-01 -2.629988789558410645e-01 2.390375882387161255e-01 1.817780584096908569e-01 3.218639642000198364e-02 1.501089613884687424e-02 9.077802300453186035e-02 1.589175313711166382e-01 1.470750719308853149e-01 -8.529490232467651367e-02 -1.723270267248153687e-01 -3.301281929016113281e-01 2.459090501070022583e-01 2.087904810905456543e-01 -2.213509678840637207e-01 -2.006685584783554077e-01 -5.590057000517845154e-02 -1.152812615036964417e-01 8.967010676860809326e-02 2.120131812989711761e-02 1.042872667312622070e-01 8.865185827016830444e-02 1.300737559795379639e-01 -1.801216229796409607e-02 4.853986203670501709e-02 -1.787349432706832886e-01 -9.733625501394271851e-02 4.180154502391815186e-01 1.467466205358505249e-01 -2.253994196653366089e-01 -1.462614983320236206e-01 2.178069353103637695e-01
2.988027632236480713e-01 3.882615640759468079e-02 -6.031687930226325989e-02 2.487256824970245361e-01 -2.763867378234863281e-01 -9.529279172420501709e-02 -1.020077690482139587e-01 -1.311289072036743164e-01 -4.978431016206741333e-02 -1.753035932779312134e-01 2.807903103530406952e-02 -2.397581562399864197e-02 1.724675744771957397e-01 3.672707825899124146e-02 -5.108326300978660583e-02 -4.624986946582794189e-01 6.849282979965209961e-02 3.740675747394561768e-01 -4.344978928565979004e-01 -2.850066311657428741e-02 8.567842096090316772e-02 -1.267167180776596069e-01 -3.009710274636745453e-02 -6.683770567178726196e-02 -7.333970163017511368e-03 8.727314323186874390e-02 8.183285593986511230e-02 1.872785389423370361e-01 1.671950221061706543e-01 -2.944195270538330078e-02 2.656266093254089355e-02 8.061149716377258301e-02
1.725964099168777466e-01 1.841691439040005207e-03 -2.106465846300125122e-01 -4.942088387906551361e-03 -6.565191596746444702e-02 -2.652290463447570801e-01 -9.755357354879379272e-02 1.204231977462768555e-01 -3.036962449550628662e-01 1.201512757688760757e-02 3.667136654257774353e-02 -1.499921828508377075e-01 1.838533878326416016e-01 2.769194245338439941e-01 -1.416398435831069946e-01 -1.021184474229812622e-01 -2.840501964092254639e-01 -3.104465268552303314e-02 4.738852754235267639e-02 4.807529505342245102e-03 -2.065259665250778198e-01 1.778128594160079956e-01 7.898386567831039429e-02 -1.635208576917648315e-01 1.024906933307647705e-01 -3.455815613269805908e-01 -5.908990278840065002e-02 2.233304679393768311e-01 2.897808253765106201e-01 -2.933229506015777588e-01 -1.593341231346130371e-01 -8.845942094922065735e-03
3.305763006210327148e-02 1.956734806299209595e-02 -5.848191678524017334e-02 1.993089765310287476e-01 -2.281960994005203247e-01 -9.832870960235595703e-02 1.943445652723312378e-01 -3.050806932151317596e-02 -2.479355782270431519e-01 -3.013972891494631767e-03 2.242473214864730835e-01 -5.730625987052917480e-01 7.582576572895050049e-02 2.426446825265884399e-01 -2.119248956441879272e-01 -2.093107402324676514e-01 -1.997770369052886963e-01 2.852857410907745361e-01 2.751086652278900146e-02 2.794140949845314026e-02 -1.692544221878051758e-01 -1.848560571670532227e-01 -4.388123005628585815e-02 -6.922790780663490295e-03 1.371468901634216309e-01 -2.441629208624362946e-02 -1.311663240194320679e-01 1.322805285453796387e-01 -6.681828293949365616e-03 -1.325317472219467163e-01 -4.193531721830368042e-02 -1.775204204022884369e-02
8.164651691913604736e-02 2.630152702331542969e-01 8.734811842441558838e-02 2.580322325229644775e-01 -2.360394895076751709e-01 -1.371117830276489258e-01 -9.975554794073104858e-02 2.361975312232971191e-01 -1.692292541265487671e-01 1.779120229184627533e-02 -6.610284745693206787e-02 2.289764136075973511e-01 1.904443055391311646e-01 1.479712575674057007e-01 -8.606784045696258545e-02 -2.631105482578277588e-01 2.970867790281772614e-02 -2.549039199948310852e-02 -2.311934083700180054e-01 1.235720887780189514e-01 -2.654717266559600830e-01 1.781370788812637329e-01 1.638486981391906738e-01 -6.154581904411315918e-02 1.102120056748390198e-01 -1.871943026781082153e-01 4.605650901794433594e-02 3.524589538574218750e-01 -6.503179669380187988e-02 1.129839494824409485e-01 -2.288742363452911377e-01 2.076714783906936646e-01
3.061161637306213379e-01 -2.905657291412353516e-01 1.494382917881011963e-01 -6.150430813431739807e-02 -2.918984889984130859e-01 -2.121073603630065918e-01 -1.490087211132049561e-01 1.725989580154418945e-01 -9.973524510860443115e-02 3.181890398263931274e-02 2.645313739776611328e-01 -2.633749842643737793e-01 2.355037182569503784e-01 1.255566477775573730e-01 -1.904849894344806671e-02 -7.455352693796157837e-02 -2.217092551290988922e-02 2.034319564700126648e-02 -8.711262047290802002e-02 -9.648624062538146973e-02 -1.854159086942672729e-01 -8.236742764711380005e-02 -1.401937752962112427e-01 1.648535579442977905e-01 2.236458808183670044e-01 2.537485361099243164e-01 2.557297945022583008e-01 2.381518781185150146e-01 1.626894623041152954e-01 -9.992000460624694824e-02 -7.457435876131057739e-02 4.219381883740425110e-02
1.218734830617904663e-01 -9.382338076829910278e-02 -5.906608700752258301e-02 2.007609754800796509e-01 -3.620125055313110352e-01 -1.110269427299499512e-01 8.807177096605300903e-02 -6.081323325634002686e-02 -3.800382316112518311e-01 -1.266880035400390625e-01 -2.038574777543544769e-03 -3.467023074626922607e-01 2.865667343139648438e-01 2.762314975261688232e-01 -1.559970080852508545e-01 -4.792768135666847229e-02 2.377529889345169067e-01 2.142998427152633667e-01 -4.294325038790702820e-02 1.899368613958358765e-01 1.178217399865388870e-02 2.133071422576904297e-01 1.043760702013969421e-01 6.567767262458801270e-02 5.958961322903633118e-02 -4.522436857223510742e-02 3.765348717570304871e-02 -2.469705045223236084e-02 9.560486674308776855e-02 -2.104644924402236938e-01 2.152701616287231445e-01 5.792313441634178162e-02
9.076139330863952637e-02 2.280188910663127899e-02 8.613020181655883789e-02 3.105676770210266113e-01 -3.074729740619659424e-01 1.833986490964889526e-01 -1.017874553799629211e-01 -2.326830523088574409e-03 -8.557607978582382202e-02 3.598491102457046509e-02 -2.933491468429565430e-01 -6.703843921422958374e-02 1.301825940608978271e-01 2.833128273487091064e-01 -3.288392722606658936e-01 -1.604655981063842773e-01 -3.977704793214797974e-02 -2.996471226215362549e-01 -1.711184084415435791e-01 -4.933119565248489380e-02 -9.532415866851806641e-02 1.242788434028625488e-01 1.206759363412857056e-01 1.201742887496948242e-01 5.076203867793083191e-02 -2.952228300273418427e-02 3.889548033475875854e-02 4.261744767427444458e-02 2.387952804565429688e-01 1.074796617031097412e-01 8.418416976928710938e-02 3.993806540966033936e-01
-8.962659165263175964e-03 -2.783620059490203857e-01 9.683001041412353516e-02 -2.263938039541244507e-01 -4.711605608463287354e-01 1.943224966526031494e-01 -1.784479916095733643e-01 1.570416986942291260e-01 1.120167225599288940e-01 1.034465432167053223e-01 -2.673139609396457672e-02 -1.062476858496665955e-01 7.100164424628019333e-03 6.711962819099426270e-02 -7.103595137596130371e-02 -2.542049288749694824e-01 -1.612718850374221802e-01 4.733435064554214478e-02 -3.205522000789642334e-01 -1.862948983907699585e-01 1.033747568726539612e-01 1.964210271835327148e-01 -2.413246631622314453e-01 1.816464960575103760e-01 -1.016876846551895142e-01 -8.368901908397674561e-02 -1.606963947415351868e-02 1.594480574131011963e-01 2.200108170509338379e-01 3.783145174384117126e-02 -6.240342278033494949e-03 1.922516673803329468e-01
1.832912117242813110e-01 1.272988766431808472e-01 1.747825592756271362e-01 -2.285959124565124512e-01 -2.245686352252960205e-01 -1.861029118299484253e-02 -2.729358375072479248e-01 4.493539407849311829e-02 -1.683956980705261230e-01 1.321102678775787354e-01 -6.992706097662448883e-03 -3.671965748071670532e-02 2.362495660781860352e-01 1.101773604750633240e-01 -1.828346997499465942e-01 -4.940694198012351990e-02 6.060072034597396851e-02 4.082964360713958740e-01 -2.521938681602478027e-01 -2.464414834976196289e-01 -1.183722838759422302e-01 1.040715798735618591e-01 -2.590834200382232666e-01 6.846407777629792690e-04 -6.097402423620223999e-02 7.803457975387573242e-02 -2.238282114267349243e-01 1.533253043889999390e-01 -7.237568497657775879e-02 -1.826955676078796387e-01 -1.498834639787673950e-01 2.406176477670669556e-01
2.433586120605468750e-02 -1.676998138427734375e-01 1.338162720203399658e-01 -5.652276054024696350e-02 -4.484733045101165771e-01 -8.180277794599533081e-02 2.601089477539062500e-01 3.084561526775360107e-01 -1.871746033430099487e-01 -3.640795871615409851e-02 -1.170043647289276123e-01 -2.912623286247253418e-01 1.239840388298034668e-01 2.346206605434417725e-01 5.416406691074371338e-02 -2.180254012346267700e-01 1.001643314957618713e-01 9.113591909408569336e-02 -9.956379234790802002e-02 3.514637351036071777e-01 -1.839978098869323730e-01 1.443706601858139038e-01 -1.154649909585714340e-02 1.246211081743240356e-01 3.294212371110916138e-02 -1.140347868204116821e-01 1.228026077151298523e-01 2.903480641543865204e-02 1.211459711194038391e-01 -5.161720886826515198e-02 -1.630182750523090363e-02 2.324446439743041992e-01
3.867650628089904785e-01 2.463649213314056396e-01 1.407580822706222534e-01 5.821136292070150375e-03 -1.193093806505203247e-01 2.823075279593467712e-02 -1.702975183725357056e-01 1.275517791509628296e-01 -7.250037044286727905e-02 -1.610277295112609863e-01 7.485011219978332520e-02 8.527947217226028442e-02 2.492035776376724243e-01 2.767814993858337402e-01 -1.186177060008049011e-01 -2.133885920047760010e-01 -1.304243206977844238e-01 9.508898109197616577e-02 -8.442577719688415527e-02 -1.492563188076019287e-01 5.686925258487462997e-03 2.203587591648101807e-01 -2.358715236186981201e-02 7.617913186550140381e-02 -7.699866546317934990e-04 -2.317892760038375854e-02 -8.620914071798324585e-02 8.025161176919937134e-02 1.425549667328596115e-02 -3.407934904098510742e-01 -1.602790355682373047e-01 4.475944638252258301e-01
1.090336889028549194e-01 9.272128343582153320e-02 3.719771206378936768e-01 1.041045412421226501e-01 -3.813568055629730225e-01 -1.267338991165161133e-01 -2.096240520477294922e-01 -1.287744194269180298e-02 -8.099997043609619141e-02 1.000522151589393616e-01 3.609699010848999023e-02 -1.704007387161254883e-01 -8.638543635606765747e-02 1.275798827409744263e-01 -4.206579625606536865e-01 2.060099542140960693e-01 -4.662593081593513489e-02 2.778154425323009491e-02 -8.249332755804061890e-02 -3.430264070630073547e-02 7.439784705638885498e-02 -5.148228257894515991e-02 7.341075688600540161e-02 -5.472676828503608704e-02 5.360389873385429382e-02 -2.043528854846954346e-01 1.042561903595924377e-01 9.312643110752105713e-02 3.010170459747314453e-01 1.113128513097763062e-01 -1.737939119338989258e-01 3.313387930393218994e-01
2.284661829471588135e-01 -3.520981073379516602e-01 4.837904125452041626e-02 -1.599454507231712341e-02 -3.610419034957885742e-01 -2.134864479303359985e-01 -2.137406542897224426e-02 -9.035438299179077148e-02 8.826316893100738525e-02 1.239383518695831299e-01 -7.426582276821136475e-02 -5.034496188163757324e-01 -5.195135250687599182e-02 2.295098155736923218e-01 -1.033789515495300293e-01 -1.631718724966049194e-01 -4.252130165696144104e-02 1.806152760982513428e-01 -1.867341622710227966e-02 -6.580933928489685059e-02 8.690232038497924805e-02 1.063077151775360107e-01 1.853109449148178101e-01 4.324015602469444275e-02 -7.265028357505798340e-02 -7.256313692778348923e-03 1.754191964864730835e-01 -9.697134792804718018e-02 -7.711689919233322144e-02 -1.557164192199707031e-01 -2.835015952587127686e-01 -1.078185886144638062e-01
-4.926580935716629028e-02 -1.348734740167856216e-02 2.831793427467346191e-01 2.815570496022701263e-02 -3.205153644084930420e-01 -1.198137402534484863e-01 -4.921832680702209473e-02 -2.294796258211135864e-01 -7.709622383117675781e-03 -3.630422987043857574e-03 1.276326924562454224e-01 -2.379273027181625366e-01 2.061375826597213745e-01 -1.552642509341239929e-02 -3.301821947097778320e-01 -1.113432794809341431e-01 1.917142048478126526e-02 -1.677995547652244568e-02 -1.377122700214385986e-01 -4.789746180176734924e-02 -3.902513766661286354e-03 -8.541994541883468628e-02 -1.057967096567153931e-01 1.623414158821105957e-01 -1.271318942308425903e-01 -6.569677591323852539e-02 1.459455937147140503e-01 1.823317557573318481e-01 1.538598537445068359e-01 3.344869613647460938e-01 -2.537192702293395996e-01 4.066897034645080566e-01
1.898311972618103027e-01 -9.709472954273223877e-02 1.791295409202575684e-01 3.942933678627014160e-01 -4.748832285404205322e-01 1.233751177787780762e-01 2.800026535987854004e-01 4.873178526759147644e-02 -4.078809916973114014e-02 -6.861247867345809937e-02 -1.679297722876071930e-02 -2.056618966162204742e-02 2.479836642742156982e-01 7.783333212137222290e-02 -3.113651648163795471e-03 -2.519685961306095123e-02 -1.070770695805549622e-01 5.539967864751815796e-02 -2.944260835647583008e-01 7.103694230318069458e-02 -4.481303319334983826e-02 -1.737268120050430298e-01 8.635431528091430664e-02 1.401342153549194336e-01 4.730454459786415100e-02 -2.776607684791088104e-02 1.900216788053512573e-01 1.002612262964248657e-01 2.283805161714553833e-01 2.016881406307220459e-01 -2.483095675706863403e-01 3.132778033614158630e-02
1.845077574253082275e-01 -2.367747873067855835e-01 1.583457589149475098e-01 -1.008729338645935059e-01 -3.696960210800170898e-01 -2.481844276189804077e-02 1.891461573541164398e-02 1.217632219195365906e-01 -4.656085371971130371e-02 1.269213259220123291e-01 -8.221060037612915039e-02 1.106393858790397644e-01 2.549955248832702637e-01 1.289520412683486938e-01 -8.880317211151123047e-02 -7.547821383923292160e-03 -7.595652248710393906e-03 -3.750429488718509674e-03 -2.634445130825042725e-01 -7.579385489225387573e-02 -8.505477756261825562e-02 -1.376612931489944458e-01 1.078357733786106110e-02 2.896969318389892578e-01 -1.188678666949272156e-01 -2.269771546125411987e-01 -2.504383623600006104e-01 -2.872411534190177917e-02 2.150121629238128662e-01 -6.804623454809188843e-02 -1.915467530488967896e-01 4.394444823265075684e-01
2.263449579477310181e-01 -2.186033427715301514e-01 2.035966068506240845e-01 4.580058902502059937e-02 -1.905468106269836426e-01 -7.962492853403091431e-02 -1.942703574895858765e-01 2.167366147041320801e-01 -2.448917776346206665e-01 -1.185864862054586411e-02 -2.769653797149658203e-01 7.346439361572265625e-02 2.601153850555419922e-01 1.433394700288772583e-01 -1.626480221748352051e-01 -1.023637801408767700e-01 -2.174666970968246460e-01 8.578652888536453247e-02 -2.502847015857696533e-01 -1.564169526100158691e-01 -1.661502867937088013e-01 8.661896735429763794e-02 -3.044545091688632965e-02 1.638610810041427612e-01 -5.700028687715530396e-02 -7.010804116725921631e-02 -1.889601498842239380e-01 -4.685404151678085327e-02 3.013029694557189941e-01 8.050559554249048233e-04 -4.621346294879913330e-02 3.450763821601867676e-01
-9.233848005533218384e-02 1.042259931564331055e-01 2.807659506797790527e-01 2.988552749156951904e-01 -2.762720584869384766e-01 -5.141840875148773193e-02 -2.241998314857482910e-01 -1.949890106916427612e-01 4.290552064776420593e-02 -1.164104938507080078e-01 -2.049128115177154541e-01 -1.862430721521377563e-01 3.042169213294982910e-01 -2.570633776485919952e-03 -3.313718438148498535e-01 9.236770123243331909e-02 -2.433684095740318298e-02 1.179030686616897583e-01 -2.731413543224334717e-01 4.326766729354858398e-02 1.562673747539520264e-01 9.790714085102081299e-02 -1.639800071716308594e-01 1.517657786607742310e-01 -6.385346502065658569e-02 -3.609409928321838379e-01 2.669324912130832672e-02 -4.796678572893142700e-02 2.958758734166622162e-02 -1.255008485168218613e-02 -3.713012847583740950e-04 1.701387614011764526e-01
7.774939388036727905e-02 -2.631861157715320587e-02 1.515872776508331299e-01 -3.455546917393803596e-03 -4.104234576225280762e-01 -2.286736220121383667e-01 2.989462316036224365e-01 3.740941360592842102e-02 -2.345803678035736084e-01 -1.762008816003799438e-01 2.064753510057926178e-02 -2.858733534812927246e-01 -8.587889373302459717e-02 2.615092098712921143e-01 -1.324551850557327271e-01 -2.705770730972290039e-01 1.860756129026412964e-01 1.332143396139144897e-01 -9.713204205036163330e-02 3.029061853885650635e-01 -1.250745207071304321e-01 8.520869910717010498e-02 -9.354890137910842896e-02 1.050350815057754517e-01 -1.264164149761199951e-01 2.949766628444194794e-02 5.253830552101135254e-02 1.948068290948867798e-01 -1.034310832619667053e-01 5.684500932693481445e-02 -1.567647606134414673e-01 1.780751198530197144e-01
-3.257907330989837646e-01 -3.573500514030456543e-01 1.270021498203277588e-01 1.112619787454605103e-01 -2.666563689708709717e-01 3.871285542845726013e-02 -3.111984133720397949e-01 7.776069641113281250e-02 -6.159353256225585938e-02 7.868045940995216370e-03 -1.172196399420499802e-02 -8.341538161039352417e-02 2.478246092796325684e-01 1.882632523775100708e-01 -2.320645451545715332e-01 -1.122425049543380737e-01 1.242507994174957275e-02 6.757477670907974243e-02 2.958067879080772400e-02 8.964221924543380737e-02 -2.580755949020385742e-01 -1.810267269611358643e-01 9.446026384830474854e-02 -1.458859592676162720e-01 2.117757797241210938e-01 -1.527082473039627075e-01 -5.482527613639831543e-02 2.218545973300933838e-01 1.679435670375823975e-01 -1.866793930530548096e-01 -2.468174546957015991e-01 1.776362024247646332e-02
-1.881836354732513428e-01 1.367840021848678589e-01 2.152448445558547974e-01 1.930209994316101074e-01 -4.682348966598510742e-01 -1.380869448184967041e-01 -4.377057775855064392e-02 -7.922683656215667725e-02 -6.838224828243255615e-02 -2.166855037212371826e-01 -1.121090948581695557e-01 -1.293454617261886597e-01 9.116134792566299438e-02 9.103667736053466797e-02 -5.024444460868835449e-01 1.758116781711578369e-01 -1.455085575580596924e-01 -1.748352893628180027e-03 -7.761798053979873657e-02 -1.320211682468652725e-02 2.063306868076324463e-01 -5.352994054555892944e-02 -1.626419648528099060e-02 6.180616468191146851e-02 -1.443982422351837158e-01 -2.676019668579101562e-01 2.513591386377811432e-02 -1.023441366851329803e-02 1.502598524093627930e-01 -1.108754575252532959e-01 -7.560035679489374161e-03 1.728453934192657471e-01
1.476294249296188354e-01 -1.406736392527818680e-02 6.684708595275878906e-02 -3.709178417921066284e-02 -4.737191498279571533e-01 -3.271635472774505615e-01 -2.008623033761978149e-01 -1.991194188594818115e-01 8.581308275461196899e-02 2.256789207458496094e-01 -5.451549589633941650e-02 9.762011468410491943e-02 1.809657067060470581e-01 2.225845903158187866e-01 -3.292585015296936035e-01 -4.700293391942977905e-02 -1.451245546340942383e-01 2.688484080135822296e-02 -6.356268376111984253e-02 -7.194163650274276733e-02 3.852204605937004089e-02 6.282536685466766357e-02 -9.412498027086257935e-02 5.400604009628295898e-02 -1.208393797278404236e-01 2.258212268352508545e-01 6.457067281007766724e-02 1.481585502624511719e-01 1.576410382986068726e-01 -3.099287748336791992e-01 -8.092711120843887329e-02 -1.721439063549041748e-01
-7.096125185489654541e-02 -8.686772733926773071e-02 1.937225759029388428e-01 3.184128701686859131e-01 -1.382805407047271729e-01 1.406296491622924805e-01 -2.637680172920227051e-01 2.625985443592071533e-01 1.016264185309410095e-01 -6.319804582744836807e-03 -1.716186702251434326e-01 -7.573748379945755005e-02 3.260245025157928467e-01 2.248163372278213501e-01 -1.548552513122558594e-01 -1.389968991279602051e-01 1.130985319614410400e-01 2.161572277545928955e-01 1.962192803621292114e-01 1.577190905809402466e-01 -2.734154760837554932e-01 5.554939061403274536e-02 3.227460198104381561e-03 5.959264002740383148e-03 -1.132773011922836304e-01 -1.320270746946334839e-01 -7.642908394336700439e-02 2.247681617736816406e-01 6.962127983570098877e-02 -2.101917117834091187e-01 -1.729527488350868225e-02 2.977413833141326904e-01
8.974651806056499481e-03 -8.994307368993759155e-02 5.981386080384254456e-02 1.480792164802551270e-01 -2.869324684143066406e-01 1.520099490880966187e-01 1.239027082920074463e-01 1.437498182058334351e-01 -8.545456826686859131e-02 -1.114637926220893860e-01 9.354852139949798584e-02 -3.591457307338714600e-01 2.629072964191436768e-01 3.165352940559387207e-01 -2.399485707283020020e-01 3.789961570873856544e-03 4.950922448188066483e-03 3.459410974755883217e-03 7.639768719673156738e-02 -3.287836909294128418e-02 -3.559948205947875977e-01 -1.085666641592979431e-01 -1.562193185091018677e-01 -1.071312725543975830e-01 -1.306070089340209961e-01 -1.482597887516021729e-01 -1.281504631042480469e-01 1.807201802730560303e-01 -2.262650877237319946e-01 -3.450118303298950195e-01 2.307255193591117859e-02 -1.629772968590259552e-02
3.416496813297271729e-01 -2.912265360355377197e-01 1.320697665214538574e-01 3.093782663345336914e-01 -4.508679509162902832e-01 5.675081536173820496e-02 -8.481867611408233643e-02 -5.276729166507720947e-02 -7.786229252815246582e-02 -1.898096799850463867e-01 2.084085941314697266e-01 7.611721009016036987e-02 2.284446656703948975e-01 9.341132640838623047e-02 -9.551973640918731689e-02 -1.648491481319069862e-03 -1.136122420430183411e-01 2.248656563460826874e-02 -1.362517774105072021e-01 -8.087053894996643066e-02 1.876011304557323456e-02 2.060248851776123047e-01 -9.533467888832092285e-02 6.417319178581237793e-02 5.434518679976463318e-02 9.209418296813964844e-02 7.474118471145629883e-02 1.386436969041824341e-01 3.034594655036926270e-01 1.908203810453414917e-01 -1.679301410913467407e-01 1.414205282926559448e-01
2.429088950157165527e-01 -1.568531095981597900e-01 3.366592228412628174e-01 1.692274212837219238e-01 -2.277446985244750977e-01 9.717467427253723145e-02 -1.440731901675462723e-02 1.506554037332534790e-01 3.981014713644981384e-02 -1.504779011011123657e-01 -8.002983033657073975e-02 -5.025904774665832520e-01 2.620952725410461426e-01 2.526814043521881104e-01 -2.394942641258239746e-01 -1.895713210105895996e-01 9.561575949192047119e-02 2.226461917161941528e-01 -6.167740374803543091e-02 -2.816135063767433167e-02 -2.061296850442886353e-01 -1.050942316651344299e-01 -1.177645698189735413e-01 -8.082396537065505981e-02 -1.196023672819137573e-01 -1.965020596981048584e-02 -8.499707281589508057e-02 -6.105700880289077759e-02 -4.046422988176345825e-02 -1.277566701173782349e-01 -9.368808008730411530e-03 -1.401528157293796539e-02
-1.166641041636466980e-01 9.189054369926452637e-02 7.580849528312683105e-02 -5.596836283802986145e-02 -2.471867948770523071e-01 8.737986534833908081e-02 3.808782622218132019e-02 2.204708606004714966e-01 -3.525125980377197266e-02 -7.839423418045043945e-02 1.023244708776473999e-01 -2.546526789665222168e-01 4.282926023006439209e-01 1.424103230237960815e-01 -1.342866122722625732e-01 1.282320767641067505e-01 -2.948929928243160248e-02 -6.423094868659973145e-02 -1.134940162301063538e-01 6.297366321086883545e-02 -1.461111903190612793e-01 2.225108593702316284e-01 1.193144768476486206e-01 -1.049095764756202698e-01 -1.718753948807716370e-02 -1.442510485649108887e-01 -6.557651609182357788e-02 -1.437544673681259155e-01 4.056542515754699707e-01 -2.015335559844970703e-01 -2.881865799427032471e-01 2.777371406555175781e-01
2.329419702291488647e-01 -2.152994573116302490e-01 2.173586934804916382e-01 4.034574031829833984e-01 -5.210627317428588867e-01 -7.057284563779830933e-02 3.501102924346923828e-01 7.619997859001159668e-02 3.871660307049751282e-02 8.261939883232116699e-02 2.799643762409687042e-02 1.099622994661331177e-01 1.968079954385757446e-01 -1.267434842884540558e-02 -6.164431199431419373e-02 -8.064384013414382935e-02 -6.170817464590072632e-02 2.904722653329372406e-02 -1.267873644828796387e-01 5.236247181892395020e-02 -8.698873221874237061e-02 9.829689562320709229e-02 1.178814913146197796e-03 4.288195073604583740e-02 -1.602829545736312866e-01 -6.171020492911338806e-02 1.647557020187377930e-01 1.555230021476745605e-01 1.488150805234909058e-01 1.852819621562957764e-01 -1.839774399995803833e-01 2.003109827637672424e-02
3.327921032905578613e-01 -1.651880145072937012e-01 9.703309834003448486e-02 5.393922328948974609e-02 -3.355589210987091064e-01 1.159831210970878601e-01 -3.932624310255050659e-02 9.727308154106140137e-02 1.189123606309294701e-03 2.828630618751049042e-02 -1.989929527044296265e-01 -3.902994990348815918e-01 4.650049805641174316e-01 1.744463108479976654e-03 -1.687590479850769043e-01 -6.670881807804107666e-02 1.093656122684478760e-01 2.332061529159545898e-01 -8.482383936643600464e-02 -4.746965691447257996e-02 8.884853124618530273e-02 7.431058585643768311e-02 3.123285435140132904e-02 -2.487635314464569092e-01 3.376922756433486938e-02 -2.591189369559288025e-02 7.219544053077697754e-02 1.499796211719512939e-01 2.818333357572555542e-02 -2.139231711626052856e-01 2.057738453149795532e-01 1.393210329115390778e-02
1.979788690805435181e-01 -1.052207276225090027e-01 1.263720840215682983e-01 3.992705643177032471e-01 -2.493309378623962402e-01 1.167904362082481384e-01 -2.341863960027694702e-01 2.049247622489929199e-01 1.022472083568572998e-01 4.279641434550285339e-03 -1.845228672027587891e-01 -3.949019685387611389e-02 2.486098706722259521e-01 1.015423610806465149e-01 -2.597135901451110840e-01 -5.399435758590698242e-02 3.451042622327804565e-02 2.308610230684280396e-01 1.446310430765151978e-01 1.265316158533096313e-01 -2.010696083307266235e-01 -6.780951470136642456e-02 -1.894937753677368164e-01 -1.577154844999313354e-01 -1.504353526979684830e-02 -1.220218464732170105e-01 -3.111026715487241745e-03 2.768115103244781494e-01 -3.652827441692352295e-02 -2.505274415016174316e-01 -2.331958413124084473e-01 7.539077103137969971e-02
-5.261327698826789856e-02 9.649951010942459106e-02 -4.137969762086868286e-02 2.880168259143829346e-01 -3.120445907115936279e-01 -1.093223914504051208e-01 3.589551150798797607e-02 -4.112570732831954956e-02 4.153651744127273560e-02 -2.569362521171569824e-02 -3.583169579505920410e-01 1.015181690454483032e-01 3.846519440412521362e-02 2.941813170909881592e-01 -3.566199243068695068e-01 -1.117504900321364403e-03 -1.953817307949066162e-01 -1.032327264547348022e-01 -3.043895959854125977e-01 1.546786278486251831e-01 -1.193164661526679993e-01 1.091457679867744446e-01 2.334454469382762909e-02 6.044786050915718079e-02 6.871340423822402954e-02 -9.372273087501525879e-02 -5.358956009149551392e-02 2.781466543674468994e-01 2.124583870172500610e-01 1.172976866364479065e-01 5.306578055024147034e-02 2.888825833797454834e-01
2.072060108184814453e-02 -3.331725001335144043e-01 2.581258714199066162e-01 3.916430845856666565e-02 -3.479707539081573486e-01 -7.699123769998550415e-02 -1.962219327688217163e-01 3.554736450314521790e-02 1.398521810770034790e-01 -8.843494206666946411e-02 -3.754514502361416817e-03 -2.683820128440856934e-01 3.528027236461639404e-01 4.198815301060676575e-02 -1.731384694576263428e-01 -1.780465096235275269e-01 -1.789999194443225861e-02 1.051602289080619812e-01 1.602594256401062012e-01 -2.915837056934833527e-02 -1.090315207839012146e-01 -6.153301522135734558e-02 -8.060955442488193512e-03 -4.981534555554389954e-03 2.440157830715179443e-01 3.013448715209960938e-01 -2.135672233998775482e-02 2.103358805179595947e-01 1.872521042823791504e-01 -9.360580891370773315e-02 -2.683452963829040527e-01 -4.162447899580001831e-02
2.077382504940032959e-01 -2.216975837945938110e-01 2.481789737939834595e-01 4.964149743318557739e-02 -2.097906768321990967e-01 2.286946028470993042e-01 1.903200000524520874e-01 1.559331268072128296e-01 8.892986178398132324e-02 1.557448506355285645e-01 -9.025542438030242920e-02 -4.883555471897125244e-01 2.282598912715911865e-01 2.084582000970840454e-01 -2.733997106552124023e-01 -1.152417063713073730e-01 7.138231396675109863e-02 2.421513199806213379e-01 -7.190524786710739136e-02 -1.306059956550598145e-01 -9.243004024028778076e-02 -3.925664722919464111e-02 -1.519397050142288208e-01 -9.117776155471801758e-02 -5.623168498277664185e-02 -1.055180355906486511e-01 -5.707636103034019470e-02 8.752405643463134766e-02 2.680711820721626282e-02 -2.209521234035491943e-01 -1.454933881759643555e-01 3.216600045561790466e-02
1.976754814386367798e-01 8.323791623115539551e-02 -8.286160975694656372e-02 7.662542164325714111e-02 -4.794775545597076416e-01 1.037546470761299133e-01 -1.886230707168579102e-02 -2.085655368864536285e-02 -2.180359214544296265e-01 1.665050163865089417e-02 -2.826246619224548340e-01 6.034935265779495239e-02 1.797548085451126099e-01 6.063892319798469543e-02 -3.519848883152008057e-01 3.064599633216857910e-02 -5.010292306542396545e-02 -1.180131360888481140e-01 -2.458534836769104004e-01 6.723325699567794800e-02 -1.306854635477066040e-01 -6.920059770345687866e-02 6.452515721321105957e-02 1.512455195188522339e-01 8.100648969411849976e-02 2.135297469794750214e-02 1.347516775131225586e-01 2.957502901554107666e-01 2.268254607915878296e-01 2.268946319818496704e-01 -2.290334738790988922e-02 2.474654912948608398e-01
-1.353706270456314087e-01 -6.380386766977608204e-04 9.028094261884689331e-02 4.273556917905807495e-02 -3.337841331958770752e-01 -1.458562165498733521e-01 -8.305956423282623291e-02 -1.860083341598510742e-01 -7.330057770013809204e-02 5.094190593808889389e-03 -2.591710388660430908e-01 -5.224489048123359680e-02 3.751828074455261230e-01 2.250272035598754883e-01 -4.009713605046272278e-02 -8.767859637737274170e-02 5.672783777117729187e-02 1.619793176651000977e-01 -6.514374911785125732e-02 -2.932112216949462891e-01 -1.431027203798294067e-01 3.029831685125827789e-02 1.917963102459907532e-02 1.912043541669845581e-01 -1.086426749825477600e-01 2.851568758487701416e-01 -2.829004526138305664e-01 2.377438694238662720e-01 1.427589952945709229e-01 -1.037981063127517700e-01 -9.179299697279930115e-03 2.874275743961334229e-01
7.100602984428405762e-02 -1.230360046029090881e-01 -1.617716811597347260e-02 5.897953361272811890e-02 -2.654346227645874023e-01 -1.347237825393676758e-01 1.350795179605484009e-01 -1.977512240409851074e-01 1.152009591460227966e-01 -1.450545992702245712e-02 1.239039003849029541e-01 -1.632187664508819580e-01 3.540769517421722412e-01 1.244973577558994293e-02 -3.591118454933166504e-01 9.896066784858703613e-02 2.019758522510528564e-01 1.438568979501724243e-01 -7.490902394056320190e-02 -1.954023391008377075e-01 1.005599275231361389e-01 2.807034254074096680e-01 -6.897463649511337280e-02 2.279885411262512207e-01 -1.634333729743957520e-01 1.482820063829421997e-01 -1.876428872346878052e-01 2.206109017133712769e-01 2.612839341163635254e-01 -6.007099151611328125e-02 -2.215384691953659058e-01 7.686392217874526978e-02
-1.644275635480880737e-01 1.640694737434387207e-01 2.583581805229187012e-01 1.603717803955078125e-01 -2.281707227230072021e-01 4.001671448349952698e-02 -2.111147642135620117e-01 -1.919570565223693848e-01 -3.911059722304344177e-02 -6.080352887511253357e-02 -1.279946416616439819e-01 -1.124409064650535583e-01 3.641366958618164062e-01 2.857951819896697998e-01 -3.023611903190612793e-01 1.505612283945083618e-01 -6.974879652261734009e-02 -3.250198066234588623e-02 -2.159831672906875610e-01 1.307322382926940918e-01 1.423943638801574707e-01 1.610082834959030151e-01 -2.007937729358673096e-01 1.464605927467346191e-01 -1.128954887390136719e-01 -2.788932323455810547e-01 1.241974979639053345e-01 1.223976612091064453e-01 4.896125569939613342e-02 6.973578035831451416e-02 8.329467475414276123e-02 2.076491862535476685e-01
3.198220431804656982e-01 1.624950170516967773e-01 -1.502161473035812378e-01 4.836823418736457825e-02 -2.867133021354675293e-01 -2.388610504567623138e-02 -1.705893576145172119e-01 -7.469632662832736969e-03 -2.764652073383331299e-01 -1.183074563741683960e-01 7.655950635671615601e-02 1.398506909608840942e-01 3.304068446159362793e-01 1.006278395652770996e-01 -4.412215948104858398e-01 -2.773788869380950928e-01 -4.033527150750160217e-02 1.915362328290939331e-01 2.413975596427917480e-01 -1.949737370014190674e-01 -1.184465065598487854e-01 1.181003525853157043e-01 3.021896630525588989e-02 -5.489493254572153091e-03 -5.696373432874679565e-02 -9.187810122966766357e-02 -3.604719787836074829e-02 -6.413497962057590485e-03 -2.817301452159881592e-02 -1.740960776805877686e-02 -1.998973041772842407e-01 1.005487516522407532e-01
-5.231969431042671204e-02 6.110129179432988167e-04 1.688429564237594604e-01 -4.027795419096946716e-02 -1.692076325416564941e-01 -1.632631570100784302e-01 -1.625990122556686401e-01 1.693887710571289062e-01 -1.189192850142717361e-02 2.298740595579147339e-01 -6.225163489580154419e-02 -1.627965420484542847e-01 1.367914229631423950e-01 4.148713946342468262e-01 -2.316146790981292725e-01 -4.651708528399467468e-02 2.746398150920867920e-01 1.079546958208084106e-01 -1.156938597559928894e-01 2.020486742258071899e-01 7.037592679262161255e-02 -6.165901571512222290e-02 2.053165733814239502e-01 2.570337057113647461e-01 7.994969189167022705e-02 -3.183451592922210693e-01 -2.374218702316284180e-01 1.634046733379364014e-01 4.030043631792068481e-02 -1.407591253519058228e-01 -1.800715327262878418e-01 1.542063802480697632e-01
-9.321128576993942261e-02 -7.528679072856903076e-02 4.113231599330902100e-02 1.624697893857955933e-01 -1.871626973152160645e-01 -1.192041486501693726e-01 -2.847242355346679688e-01 -3.965620696544647217e-01 7.316298037767410278e-02 1.548741608858108521e-01 1.301600039005279541e-02 -1.273912191390991211e-01 2.129712998867034912e-01 2.643281519412994385e-01 4.279187694191932678e-02 -2.768536508083343506e-01 -2.332094758749008179e-01 2.265177965164184570e-01 6.343724206089973450e-03 -1.549023240804672241e-01 -7.719921320676803589e-02 1.128743812441825867e-01 -7.209572941064834595e-02 9.735772013664245605e-02 3.640429675579071045e-01 -8.572120964527130127e-02 7.612888514995574951e-02 1.539569646120071411e-01 -5.044389888644218445e-02 -3.660345450043678284e-02 -2.606686055660247803e-01 1.619550436735153198e-01
9.365031123161315918e-02 2.791627943515777588e-01 2.253383398056030273e-01 -1.033534631133079529e-01 -3.292146027088165283e-01 9.098324179649353027e-02 2.941768616437911987e-02 -2.468092143535614014e-01 1.327231824398040771e-01 1.489512622356414795e-01 -1.875914633274078369e-02 -2.799558639526367188e-01 -2.532427944242954254e-02 4.644275456666946411e-02 -3.102530539035797119e-01 -2.653573453426361084e-01 -1.829819083213806152e-01 3.693655133247375488e-03 1.265182793140411377e-01 -6.342829018831253052e-02 -2.170956581830978394e-01 -8.031708002090454102e-02 9.999316930770874023e-02 2.360251545906066895e-01 -4.429684951901435852e-02 -1.257236897945404053e-01 -1.859882771968841553e-01 1.595132425427436829e-02 2.089921198785305023e-02 -1.234164461493492126e-01 -2.092198282480239868e-01 3.170632421970367432e-01
1.766728758811950684e-01 7.715199887752532959e-02 6.846456974744796753e-02 2.746939957141876221e-01 -3.324539363384246826e-01 -1.183153763413429260e-01 -9.565453231334686279e-02 1.231199949979782104e-01 -2.650655061006546021e-02 2.769738137722015381e-01 2.525644563138484955e-02 7.191988080739974976e-02 4.254958033561706543e-01 1.635769754648208618e-01 -1.847887635231018066e-01 -4.991885647177696228e-02 3.567150607705116272e-02 -3.298770487308502197e-01 2.831709571182727814e-02 -2.785248868167400360e-02 9.402228891849517822e-02 -5.204301699995994568e-02 -8.715617656707763672e-02 2.332029864192008972e-02 1.064947545528411865e-01 -2.244114130735397339e-01 -3.751920536160469055e-02 3.060497641563415527e-01 6.359006464481353760e-02 8.057963103055953979e-02 -2.350276410579681396e-01 2.286461740732192993e-01
2.149187773466110229e-01 -4.706014692783355713e-02 3.699550405144691467e-02 3.383091092109680176e-01 -4.475920200347900391e-01 -1.318138092756271362e-01 -9.810576587915420532e-02 -2.841238677501678467e-01 -1.194379106163978577e-01 -3.038619756698608398e-01 1.372598856687545776e-01 -5.756495147943496704e-02 2.677877247333526611e-01 1.821234971284866333e-01 9.617687016725540161e-02 2.752561308443546295e-02 -9.621849283576011658e-03 -6.573930382728576660e-02 -5.237451195716857910e-02 3.770374134182929993e-02 6.459371745586395264e-02 1.161614581942558289e-01 -1.629187911748886108e-01 -1.012174487113952637e-01 3.353959694504737854e-02 -4.963041469454765320e-02 9.328854829072952271e-02 6.170946173369884491e-03 1.998539417982101440e-01 8.722761273384094238e-02 -2.489886581897735596e-01 3.149025738239288330e-01
2.075919061899185181e-01 -6.652550399303436279e-02 5.203200876712799072e-02 3.086052089929580688e-02 -4.138233661651611328e-01 -2.549449801445007324e-01 7.716318219900131226e-02 -1.266525834798812866e-01 1.871517151594161987e-01 -9.456757456064224243e-02 -1.471188366413116455e-01 5.245821923017501831e-02 4.074355363845825195e-01 3.386958539485931396e-01 6.364803016185760498e-02 -1.433822810649871826e-01 2.041662335395812988e-01 -7.266856729984283447e-02 2.844867110252380371e-02 -4.429712146520614624e-02 -1.565070636570453644e-02 2.040791362524032593e-01 -5.548943579196929932e-02 -1.505632251501083374e-01 2.019179314374923706e-01 3.008631244301795959e-02 -1.101085990667343140e-01 1.680437922477722168e-01 4.697608947753906250e-02 -2.058251649141311646e-01 1.496678777039051056e-02 2.695820927619934082e-01
1.787614673376083374e-01 2.211650311946868896e-01 -6.433041393756866455e-02 2.355905622243881226e-02 -3.317296206951141357e-01 -1.022035703063011169e-01 1.538529247045516968e-01 2.555084526538848877e-01 -7.602827250957489014e-02 -7.326134294271469116e-02 -8.964320272207260132e-02 -4.020069539546966553e-01 -3.927824273705482483e-02 1.335722804069519043e-01 -1.893875300884246826e-01 -3.574386537075042725e-01 7.788874208927154541e-02 1.264944523572921753e-01 -3.001288324594497681e-02 7.830419391393661499e-02 1.322769820690155029e-01 1.843499392271041870e-01 -1.278609335422515869e-01 1.911430507898330688e-01 -1.195064112544059753e-01 -7.766070216894149780e-02 2.292844653129577637e-01 2.994015812873840332e-01 1.732686907052993774e-01 -5.495938286185264587e-02 -5.671620368957519531e-02 -9.451525658369064331e-02
1.347244381904602051e-01 7.856427878141403198e-02 -1.216712966561317444e-01 -9.451974928379058838e-02 -3.510804772377014160e-01 9.869786351919174194e-02 -2.958897650241851807e-01 2.610675692558288574e-01 -6.061752885580062866e-02 4.613615106791257858e-03 -2.337030917406082153e-01 -9.876845777034759521e-02 1.738371104001998901e-01 2.644984722137451172e-01 -1.642855852842330933e-01 -3.077913224697113037e-01 -5.413836240768432617e-02 3.147557973861694336e-01 8.980994671583175659e-02 -2.270409464836120605e-01 1.597588299773633480e-03 8.575215935707092285e-02 -1.064498871564865112e-01 -1.916712820529937744e-01 4.241560027003288269e-02 3.751885890960693359e-02 -2.259628325700759888e-01 1.137026473879814148e-01 1.481269299983978271e-01 -1.725595593452453613e-01 -1.917372345924377441e-01 2.333761379122734070e-02
8.050402253866195679e-02 -1.131720468401908875e-01 3.520080819725990295e-02 -1.570736616849899292e-01 -4.954234659671783447e-01 1.290542781352996826e-01 -1.562007963657379150e-01 6.058515235781669617e-02 1.228844746947288513e-01 -2.742540650069713593e-02 -8.592423051595687866e-02 -6.240285933017730713e-02 3.472215309739112854e-02 6.968373805284500122e-02 -1.015673577785491943e-01 -4.337992072105407715e-01 -1.384363323450088501e-01 -1.183545030653476715e-02 -1.890160590410232544e-01 -2.115277200937271118e-01 1.015392467379570007e-01 2.960941195487976074e-01 -1.873940229415893555e-01 9.397642314434051514e-02 4.001946002244949341e-02 -2.468173205852508545e-02 -4.894979298114776611e-03 2.645606696605682373e-01 2.562080919742584229e-01 -1.954899728298187256e-02 4.569936171174049377e-02 2.256023585796356201e-01
-3.372646495699882507e-02 -2.187515199184417725e-01 -7.596793770790100098e-02 2.201140671968460083e-01 -4.904968440532684326e-01 -4.163286462426185608e-02 3.663198277354240417e-02 1.462779790163040161e-01 1.102204322814941406e-01 -2.194039970636367798e-01 -3.021404445171356201e-01 -4.713378846645355225e-02 1.834732741117477417e-01 -1.125953271985054016e-01 -4.616767168045043945e-02 -2.336729168891906738e-01 -7.936126738786697388e-02 -8.515435457229614258e-02 -1.223285347223281860e-01 -1.804153993725776672e-02 -2.609982192516326904e-01 2.746804952621459961e-01 1.409340649843215942e-01 2.464921213686466217e-03 -1.718486547470092773e-01 -1.219363063573837280e-01 3.068502806127071381e-02 1.256574541330337524e-01 2.146268635988235474e-02 2.054004073143005371e-01 -1.841551065444946289e-01 2.118621617555618286e-01
1.020919680595397949e-01 1.657053269445896149e-02 1.132760271430015564e-01 -2.160090357065200806e-01 -4.504417181015014648e-01 -8.160744607448577881e-02 1.964940726757049561e-01 2.113317698240280151e-01 2.542842924594879150e-02 1.350384652614593506e-01 5.079433694481849670e-02 -3.785898387432098389e-01 1.790162622928619385e-01 9.559944272041320801e-02 -3.049246668815612793e-01 -8.978947997093200684e-02 9.870634227991104126e-02 1.875771880149841309e-01 1.764269024133682251e-01 1.871756315231323242e-01 -1.189816743135452271e-01 -9.142225980758666992e-02 2.193814963102340698e-01 2.612158097326755524e-02 1.268360111862421036e-02 -2.740089781582355499e-02 -1.358694862574338913e-02 7.525297254323959351e-02 -1.966327875852584839e-01 -1.312009543180465698e-01 -2.912040352821350098e-01 1.055098790675401688e-02
4.485256969928741455e-01 1.524199694395065308e-01 2.076299637556076050e-01 -6.959854811429977417e-02 -2.290714383125305176e-01 -1.036590039730072021e-01 -1.265655308961868286e-01 7.718314230442047119e-02 -1.733628511428833008e-01 -1.675322055816650391e-01 5.033725500106811523e-02 1.174641549587249756e-01 2.461093217134475708e-01 2.783587761223316193e-02 -1.555690318346023560e-01 -1.425654143095016479e-01 -1.657231338322162628e-02 1.403263807296752930e-01 -2.135191857814788818e-01 -8.297541737556457520e-02 -3.106442838907241821e-02 2.038244605064392090e-01 -2.131659165024757385e-02 -1.437940448522567749e-01 3.891477361321449280e-02 -1.547246277332305908e-01 -3.781091794371604919e-02 9.737022221088409424e-03 4.012693837285041809e-02 -2.469684481620788574e-01 -2.719894349575042725e-01 4.030840098857879639e-01
1.171679198741912842e-01 -4.725981503725051880e-02 2.380381971597671509e-01 -3.121280856430530548e-02 -2.685322761535644531e-01 1.497945189476013184e-02 -5.142103135585784912e-02 -1.283951103687286377e-01 4.728608578443527222e-02 8.782661706209182739e-02 -5.907603725790977478e-02 -1.782413125038146973e-01 1.665614843368530273e-01 2.822102606296539307e-01 -4.158277809619903564e-01 -1.347904652357101440e-01 2.671826183795928955e-01 -1.034972444176673889e-01 -1.958895325660705566e-01 2.996239662170410156e-01 9.870147705078125000e-02 7.013973593711853027e-02 -5.238977074623107910e-02 2.467838115990161896e-02 9.066577255725860596e-02 -2.686026692390441895e-01 -3.008592128753662109e-01 1.680603176355361938e-01 -2.110649645328521729e-01 1.212951019406318665e-01 -4.174608737230300903e-02 -5.357042700052261353e-02
2.927127778530120850e-01 7.685142010450363159e-02 2.906375825405120850e-01 -2.097755074501037598e-01 -2.685458660125732422e-01 1.239434182643890381e-01 1.536691784858703613e-01 -2.289982885122299194e-01 2.236153483390808105e-01 1.341302543878555298e-01 1.075313091278076172e-01 -2.387836277484893799e-01 1.263394206762313843e-01 -4.970896989107131958e-02 -1.674187481403350830e-01 -2.013697475194931030e-01 -1.575714647769927979e-01 1.114969924092292786e-01 6.781355291604995728e-02 -1.303467750549316406e-01 -7.177905738353729248e-02 6.136076524853706360e-02 1.308826804161071777e-01 1.075515449047088623e-01 4.215691611170768738e-02 -5.027551576495170593e-02 5.018372461199760437e-02 2.526400387287139893e-01 -1.289952546358108521e-02 4.167243093252182007e-02 -3.513607382774353027e-01 3.167729973793029785e-01
-1.001760177314281464e-02 1.219371929764747620e-01 3.980232775211334229e-02 9.955445677042007446e-02 -2.799547910690307617e-01 3.729283064603805542e-02 -4.081344306468963623e-01 3.663990646600723267e-02 7.558925449848175049e-02 1.463209986686706543e-01 -1.949516311287879944e-02 -8.089438825845718384e-02 1.427521854639053345e-01 2.724880278110504150e-01 -7.761997403576970100e-05 -1.335156708955764771e-01 -8.108615130186080933e-02 2.471060305833816528e-02 -1.463158875703811646e-01 -3.595019876956939697e-02 -2.803866267204284668e-01 2.546009719371795654e-01 1.180623620748519897e-01 -1.668352484703063965e-01 -2.851256728172302246e-01 2.434173226356506348e-02 5.853846669197082520e-03 6.885772198438644409e-02 -1.964447498321533203e-01 -5.470153689384460449e-02 -3.829646408557891846e-01 2.989065945148468018e-01
1.755639463663101196e-01 3.472224250435829163e-02 3.186841011047363281e-01 4.766280204057693481e-02 -4.224557280540466309e-01 2.059519290924072266e-02 -2.576132714748382568e-01 1.820348501205444336e-01 -1.672002822160720825e-01 1.340793818235397339e-01 -1.988900005817413330e-01 4.216939210891723633e-03 6.375706195831298828e-02 9.162382781505584717e-02 -2.399167269468307495e-01 -1.523812562227249146e-01 -2.082511335611343384e-01 5.320986360311508179e-02 -8.454855531454086304e-03 1.897641867399215698e-01 -6.350363790988922119e-02 5.175735801458358765e-02 9.129375219345092773e-02 -1.760029792785644531e-01 7.302773743867874146e-02 -1.410191953182220459e-01 -2.774367928504943848e-01 -7.391127757728099823e-03 1.377271413803100586e-01 7.469484210014343262e-02 -2.282280623912811279e-01 -3.159299790859222412e-01
2.170610278844833374e-01 1.268404275178909302e-01 7.020153570920228958e-04 4.740923270583152771e-02 -4.519781470298767090e-01 2.839199081063270569e-02 -2.680235803127288818e-01 -4.568256065249443054e-02 -2.091450393199920654e-01 -1.578636318445205688e-01 1.175947859883308411e-01 -2.080857306718826294e-01 7.487353403121232986e-03 3.480796935036778450e-03 -2.868842482566833496e-01 -2.202621400356292725e-01 -7.138483971357345581e-02 2.074330002069473267e-01 6.113595142960548401e-02 3.073213100433349609e-01 -2.476490661501884460e-02 -1.108246520161628723e-01 -6.147904321551322937e-02 -7.002795487642288208e-02 2.381064593791961670e-01 -6.444236636161804199e-02 -2.342804223299026489e-01 8.235620707273483276e-02 -1.132462024688720703e-01 2.267372757196426392e-01 -1.999162286520004272e-01 6.520191580057144165e-02
1.023689433932304382e-01 -3.930753469467163086e-02 -1.227090507745742798e-01 3.985889852046966553e-01 -2.277758419513702393e-01 9.914593398571014404e-02 5.427511781454086304e-02 1.356860548257827759e-01 -2.214412577450275421e-02 -3.433993086218833923e-02 -8.249501138925552368e-02 -3.693603873252868652e-01 3.464464247226715088e-01 4.459040239453315735e-02 -2.717899084091186523e-01 -1.314880847930908203e-01 -1.746071875095367432e-01 1.360418349504470825e-01 -1.260420233011245728e-01 3.877461329102516174e-02 -6.857057660818099976e-02 -2.588088214397430420e-01 1.773014068603515625e-01 -3.572772815823554993e-02 -1.837178468704223633e-01 -1.059218943119049072e-01 1.585534512996673584e-01 1.301036495715379715e-02 -1.936344057321548462e-01 -2.770946919918060303e-01 -2.337396703660488129e-02 1.304556876420974731e-01
-2.540853805840015411e-02 2.899597026407718658e-02 -6.239591911435127258e-02 1.095352694392204285e-01 -2.516900599002838135e-01 3.196340287104249001e-03 -2.660908102989196777e-01 2.493015974760055542e-01 1.740246713161468506e-01 2.779121510684490204e-02 -1.491795182228088379e-01 -1.562110334634780884e-01 1.895815730094909668e-01 9.255950152873992920e-02 -1.445871740579605103e-01 -3.712550923228263855e-02 1.486112028360366821e-01 2.823548391461372375e-02 -6.317088752985000610e-02 2.988690510392189026e-02 -2.982835173606872559e-01 2.233355864882469177e-02 5.771672353148460388e-03 -3.909362256526947021e-01 7.913466542959213257e-02 -1.292670816183090210e-01 1.757686212658882141e-02 3.198321461677551270e-01 -8.168890327215194702e-02 -1.441643238067626953e-01 -3.138362467288970947e-01 3.466655611991882324e-01
-3.137250244617462158e-02 9.006781876087188721e-02 -1.168514043092727661e-01 1.508552134037017822e-01 -4.244367778301239014e-01 9.882175922393798828e-02 -1.704162210226058960e-01 2.969912588596343994e-01 -3.111047856509685516e-02 -1.744882203638553619e-02 -8.922949433326721191e-02 -7.253639400005340576e-02 4.678284749388694763e-02 1.207416355609893799e-01 -3.795421123504638672e-02 -1.197527647018432617e-01 -7.323257625102996826e-02 1.068232804536819458e-01 -6.149775581434369087e-04 -2.843207716941833496e-01 -2.975084483623504639e-01 3.880555182695388794e-02 1.881032735109329224e-01 -1.369344294071197510e-01 3.973058238625526428e-02 -3.437405526638031006e-01 -1.252752989530563354e-01 2.163621485233306885e-01 -1.404980868101119995e-01 -1.745163053274154663e-01 -2.167688161134719849e-01 2.812454402446746826e-01
-4.097427707165479660e-03 -5.547319725155830383e-02 5.556434020400047302e-02 -1.734344661235809326e-01 -4.389056563377380371e-01 5.644467473030090332e-02 1.618755906820297241e-01 8.831747807562351227e-03 -1.236820220947265625e-02 -8.998016268014907837e-02 -1.604956984519958496e-01 -2.507444918155670166e-01 1.441542506217956543e-01 1.095215827226638794e-01 -1.722531616687774658e-01 1.704608500003814697e-01 2.565699517726898193e-01 -1.002527549862861633e-01 -3.809923529624938965e-01 -2.608600258827209473e-02 -5.765490978956222534e-02 1.617453992366790771e-01 1.036995425820350647e-01 -1.636976450681686401e-01 -1.465268284082412720e-01 -1.858290135860443115e-01 6.911057978868484497e-02 2.114713639020919800e-01 1.032894570380449295e-02 1.431069076061248779e-01 -2.615751326084136963e-01 2.645581066608428955e-01
8.000559359788894653e-02 6.390236318111419678e-02 1.636743694543838501e-01 2.623993456363677979e-01 -2.555335164070129395e-01 -1.015673875808715820e-01 1.304415613412857056e-01 -2.416007965803146362e-02 1.012451946735382080e-03 -1.778935641050338745e-01 -3.109214007854461670e-01 -4.126399159431457520e-01 3.418502807617187500e-01 3.572366759181022644e-02 -2.779491245746612549e-01 1.774971000850200653e-02 1.572577357292175293e-01 3.720074594020843506e-01 1.142359897494316101e-01 2.815724536776542664e-02 -1.310907453298568726e-01 8.521875739097595215e-02 1.261776238679885864e-01 1.204391494393348694e-01 -1.303960084915161133e-01 -1.083778813481330872e-01 -4.219318553805351257e-02 1.069701090455055237e-01 -5.830306187272071838e-02 -1.288372576236724854e-01 1.119227856397628784e-01 -5.383136682212352753e-03
-4.254389926791191101e-02 -1.371059566736221313e-01 -2.849917411804199219e-01 1.273798346519470215e-01 -3.405763804912567139e-01 4.415591806173324585e-02 -1.102895587682723999e-01 3.000659346580505371e-01 -1.058303285390138626e-02 1.617760360240936279e-01 -6.174084544181823730e-02 -4.960203170776367188e-02 1.875858157873153687e-01 1.331139504909515381e-01 -1.148675940930843353e-02 -1.487243324518203735e-01 -1.448773890733718872e-01 2.004897445440292358e-01 -1.658232510089874268e-01 -8.906318806111812592e-03 -1.525592207908630371e-01 9.279888868331909180e-02 3.341692313551902771e-02 -2.887922823429107666e-01 -8.516804128885269165e-02 -3.786318898200988770e-01 -9.345478564500808716e-02 2.549428939819335938e-01 -1.742029637098312378e-01 -1.863089203834533691e-01 -1.322255730628967285e-01 2.050212174654006958e-01
2.316813468933105469e-01 -2.479069083929061890e-01 9.309978783130645752e-02 2.516136169433593750e-01 -1.855904608964920044e-01 -9.890798479318618774e-02 -1.026269793510437012e-02 -4.634153470396995544e-02 -3.065706789493560791e-02 3.587809205055236816e-02 5.590746179223060608e-02 7.760989665985107422e-02 2.743906080722808838e-01 1.949152052402496338e-01 1.676635593175888062e-01 -1.986971348524093628e-01 1.785635203123092651e-02 -2.463315799832344055e-02 1.422722823917865753e-02 -7.007733732461929321e-02 -1.264896243810653687e-01 1.718956232070922852e-01 -2.915802225470542908e-02 7.661039382219314575e-02 -2.135109752416610718e-01 -1.834605336189270020e-01 1.368413120508193970e-01 3.150708377361297607e-01 4.929434061050415039e-01 -2.543410286307334900e-02 -7.447520643472671509e-02 2.634902596473693848e-01
1.076220646500587463e-01 1.013158187270164490e-01 -7.114278152585029602e-03 1.832363307476043701e-01 -2.611661553382873535e-01 1.586796790361404419e-01 1.736859232187271118e-01 -3.135341033339500427e-02 -8.012212812900543213e-02 -5.926117673516273499e-02 -1.995649039745330811e-01 -1.469475626945495605e-01 -3.017600253224372864e-02 3.106972277164459229e-01 -2.755998075008392334e-01 8.867528289556503296e-02 -8.487561345100402832e-02 -7.581838220357894897e-02 -3.493494987487792969e-01 8.963762223720550537e-02 -1.213564947247505188e-01 1.333115249872207642e-01 9.901061654090881348e-02 -2.014077827334403992e-02 -9.668418020009994507e-02 -2.799086868762969971e-01 7.116956263780593872e-02 2.441077977418899536e-01 3.752609491348266602e-01 1.873372942209243774e-01 -4.871845245361328125e-02 2.258229553699493408e-01
1.763968020677566528e-01 1.772761195898056030e-01 3.015130162239074707e-01 3.086950480937957764e-01 -3.008909821510314941e-01 1.347747594118118286e-01 -2.174516394734382629e-02 -8.462277054786682129e-02 -3.083721734583377838e-02 -2.897540666162967682e-02 -7.624512538313865662e-03 -1.799516975879669189e-01 1.532314158976078033e-02 6.473807990550994873e-02 -3.252538144588470459e-01 -2.416553348302841187e-01 -1.054138541221618652e-01 -1.054810434579849243e-01 -2.228426784276962280e-01 -1.286733057349920273e-02 -2.784439921379089355e-01 -1.425263285636901855e-01 7.730740308761596680e-02 2.723183855414390564e-02 -2.800389230251312256e-01 -2.037979289889335632e-02 -2.526905536651611328e-01 1.608001440763473511e-01 -2.473426610231399536e-01 -1.513916105031967163e-01 -4.065028205513954163e-02 3.397956490516662598e-02
1.336690038442611694e-02 -9.478192776441574097e-02 1.205218434333801270e-01 3.936795890331268311e-01 -3.552422225475311279e-01 -1.631529927253723145e-01 2.456304617226123810e-02 -1.984634203836321831e-03 -3.187963366508483887e-02 2.931564748287200928e-01 -3.281441330909729004e-02 -7.499442249536514282e-02 4.400104582309722900e-01 8.783370256423950195e-02 -1.545554399490356445e-01 -1.436385214328765869e-01 1.180541962385177612e-01 -1.415786594152450562e-01 1.686524152755737305e-01 -1.441066265106201172e-01 1.210556626319885254e-01 -2.589163929224014282e-02 -1.432328820228576660e-01 -1.959811151027679443e-01 9.483208507299423218e-02 4.827675595879554749e-02 -1.139396503567695618e-01 1.684825718402862549e-01 2.129409313201904297e-01 1.544838957488536835e-02 -2.425302267074584961e-01 1.177602782845497131e-01
2.996767759323120117e-01 1.592855900526046753e-01 -5.773195624351501465e-02 -5.687027424573898315e-02 -3.519058227539062500e-01 1.479691565036773682e-01 -2.493743449449539185e-01 -3.158985078334808350e-02 2.437841147184371948e-02 1.407044660300016403e-02 1.927122287452220917e-02 -1.405748277902603149e-01 2.951658964157104492e-01 -1.182999089360237122e-01 -6.413798034191131592e-02 -4.122504591941833496e-01 1.302960216999053955e-01 2.553839934989809990e-03 -2.154208719730377197e-01 -6.345923990011215210e-02 1.237716600298881531e-01 2.682347297668457031e-01 -3.497659042477607727e-02 7.320110499858856201e-02 -1.768270581960678101e-01 -1.636654585599899292e-01 -6.324375420808792114e-02 1.011610552668571472e-01 1.617550402879714966e-01 -2.036948315799236298e-02 -3.361071050167083740e-01 1.125885266810655594e-02
9.186550229787826538e-02 -1.559689491987228394e-01 5.660218372941017151e-02 -2.322761714458465576e-02 3.157469630241394043e-02 8.025269955396652222e-02 5.354993045330047607e-03 1.410417556762695312e-01 9.377595782279968262e-02 -3.229697421193122864e-02 1.077292263507843018e-01 2.096675895154476166e-02 2.426937371492385864e-01 4.408043622970581055e-01 -4.425558149814605713e-01 -1.032538488507270813e-01 -1.811691820621490479e-01 -1.425200849771499634e-01 -3.537975251674652100e-01 -2.488882653415203094e-02 -1.034307628870010376e-01 1.019575297832489014e-01 -9.099560976028442383e-02 -5.048346519470214844e-02 2.178653329610824585e-02 -3.902830481529235840e-01 2.256024256348609924e-02 5.544729158282279968e-02 2.245348840951919556e-01 1.569038182497024536e-01 -5.748651549220085144e-02 9.464390575885772705e-02
2.080572694540023804e-01 -4.803802445530891418e-02 2.514396309852600098e-01 9.144577383995056152e-02 -1.244665086269378662e-01 -4.697386920452117920e-02 -5.916744098067283630e-02 1.843324601650238037e-01 -2.237280011177062988e-01 2.207477837800979614e-01 -3.403907120227813721e-01 4.293822869658470154e-02 2.197233736515045166e-01 2.596811950206756592e-01 -2.747567296028137207e-01 -9.575850330293178558e-03 -2.487951517105102539e-02 6.954791396856307983e-02 -3.060558624565601349e-02 -1.790499687194824219e-01 -4.141469299793243408e-02 1.052558422088623047e-01 5.710171163082122803e-02 2.933717370033264160e-01 2.832544595003128052e-02 -1.820671111345291138e-01 -2.712422609329223633e-01 1.613125652074813843e-01 2.840895056724548340e-01 7.021831721067428589e-02 1.070112921297550201e-03 2.451474070549011230e-01
1.931223124265670776e-01 -1.784002482891082764e-01 2.493889182806015015e-01 1.602592021226882935e-01 -5.869615450501441956e-02 1.206633448600769043e-01 1.075221970677375793e-01 -2.134231850504875183e-02 -5.677667260169982910e-02 -1.434088405221700668e-02 -1.546856462955474854e-01 -5.812814831733703613e-01 1.780828684568405151e-01 2.440000623464584351e-01 -2.350479364395141602e-01 -2.293679118156433105e-01 9.708854556083679199e-02 2.393790632486343384e-01 -2.432426065206527710e-01 4.062175750732421875e-02 -1.734234690666198730e-01 -2.218018099665641785e-02 -4.055631533265113831e-02 3.071010671555995941e-02 7.472758740186691284e-02 -1.727058179676532745e-02 4.079828783869743347e-02 1.663117110729217529e-01 6.656103581190109253e-02 -1.700361520051956177e-01 1.373193114995956421e-01 -2.278238907456398010e-02
7.135455310344696045e-02 -1.372421085834503174e-01 1.283855289220809937e-01 3.260358422994613647e-02 -3.954281210899353027e-01 -1.891352981328964233e-01 -1.032239720225334167e-01 -1.823184341192245483e-01 -7.484214752912521362e-02 2.347944304347038269e-02 -1.705024391412734985e-01 4.144464153796434402e-03 3.546077907085418701e-01 2.917224466800689697e-01 -1.020818650722503662e-01 -4.309966787695884705e-02 1.164944767951965332e-01 9.831482172012329102e-02 3.945533186197280884e-02 -9.398036450147628784e-02 3.380995988845825195e-02 1.165169402956962585e-01 -2.017408013343811035e-01 -8.852040022611618042e-02 7.893383502960205078e-02 1.121047660708427429e-01 -3.666916191577911377e-01 1.142319589853286743e-01 9.639892727136611938e-02 -1.101613882929086685e-02 8.194945752620697021e-02 4.298942685127258301e-01
5.493995733559131622e-03 -3.256786242127418518e-02 -1.959303580224514008e-02 1.427140533924102783e-01 -1.248339563608169556e-01 1.371536850929260254e-01 -1.808919757604598999e-02 -1.862313151359558105e-01 7.061843574047088623e-02 -6.020903587341308594e-02 -1.864834129810333252e-01 -1.339717805385589600e-01 9.869556874036788940e-02 4.156090915203094482e-01 -1.175746396183967590e-01 8.354037255048751831e-02 -4.892468452453613281e-02 1.504292786121368408e-01 -3.755745589733123779e-01 6.422390788793563843e-02 -5.434127524495124817e-02 7.640508562326431274e-02 -4.824633523821830750e-02 -1.082992777228355408e-01 3.375199809670448303e-02 -3.969829976558685303e-01 9.373140335083007812e-02 2.511796653270721436e-01 3.196510970592498779e-01 2.022264748811721802e-01 4.157333821058273315e-02 2.750995755195617676e-01
1.332412660121917725e-01 1.409486085176467896e-01 1.829598844051361084e-01 2.309836298227310181e-01 -2.325252592563629150e-01 4.493619501590728760e-02 -7.996561378240585327e-02 1.404671091586351395e-02 1.213390082120895386e-01 5.456196516752243042e-02 -2.551850974559783936e-01 -8.922572433948516846e-02 2.817307114601135254e-01 1.560344547033309937e-01 -2.262509316205978394e-01 -1.271305531263351440e-01 -1.457564719021320343e-02 -1.880313903093338013e-01 -2.491573840379714966e-01 -1.037298217415809631e-01 -6.153921037912368774e-02 1.379353553056716919e-01 3.518202900886535645e-02 1.613749116659164429e-01 -1.342923045158386230e-01 -1.184534952044487000e-01 5.595331266522407532e-02 1.101987436413764954e-01 2.833228707313537598e-01 1.527112424373626709e-01 7.502043247222900391e-02 4.857578575611114502e-01
2.715268433094024658e-01 3.021280840039253235e-02 -1.609835475683212280e-01 3.237335383892059326e-01 -1.731670498847961426e-01 -1.338915973901748657e-01 -1.494340002536773682e-01 -2.678067088127136230e-01 3.823067620396614075e-02 -7.510664314031600952e-02 4.679829254746437073e-02 -2.951990067958831787e-01 1.624588072299957275e-01 8.681701123714447021e-02 -2.524924576282501221e-01 -1.340267509222030640e-01 -2.037100344896316528e-01 8.537272363901138306e-02 -2.656986936926841736e-02 -1.030925214290618896e-01 -2.098580151796340942e-01 -1.305646896362304688e-01 3.813117742538452148e-02 -9.502417594194412231e-02 1.770893186330795288e-01 -3.081105351448059082e-01 -2.387203872203826904e-01 6.349712610244750977e-02 1.822703182697296143e-01 1.506134402006864548e-02 -2.290599793195724487e-01 -1.888769418001174927e-01
1.049739792943000793e-01 8.940700441598892212e-02 2.602383196353912354e-01 -1.635768450796604156e-02 -3.821138143539428711e-01 -1.396078020334243774e-01 1.924493312835693359e-01 8.882362395524978638e-02 -9.993543475866317749e-02 -1.833279430866241455e-01 -2.273098565638065338e-02 -3.925679028034210205e-01 -3.836692124605178833e-02 2.713229954242706299e-01 -7.193744182586669922e-02 -3.767631351947784424e-01 1.360845267772674561e-01 1.414314061403274536e-01 -1.629891097545623779e-01 2.965109646320343018e-01 -4.242952167987823486e-02 2.990814298391342163e-02 -9.425982087850570679e-02 7.660456746816635132e-02 -1.482010483741760254e-01 -8.550389856100082397e-02 3.783959522843360901e-02 2.130559980869293213e-01 -6.881418824195861816e-02 -6.183408573269844055e-02 2.512389980256557465e-02 1.624443233013153076e-01
3.452940583229064941e-01 9.463761746883392334e-02 -1.766283065080642700e-01 5.986962467432022095e-02 -1.890968233346939087e-01 -1.858955472707748413e-01 -1.661161035299301147e-01 1.836537867784500122e-01 -1.864422559738159180e-01 -4.555577412247657776e-02 4.336106777191162109e-02 -1.868972182273864746e-01 2.792444527149200439e-01 7.577180862426757812e-02 7.353207468986511230e-02 5.966552346944808960e-02 -3.052313327789306641e-01 7.982955873012542725e-02 -1.098982989788055420e-01 -2.416335418820381165e-02 -1.440564244985580444e-01 1.436565071344375610e-01 2.549143321812152863e-02 -3.086272180080413818e-01 -5.310812592506408691e-02 -2.887651622295379639e-01 -1.571610718965530396e-01 3.222820758819580078e-01 7.620920427143573761e-03 -4.551966115832328796e-02 -2.621612846851348877e-01 6.279371678829193115e-02
1.595515459775924683e-01 -5.800666660070419312e-02 1.177296340465545654e-01 2.888129092752933502e-02 -2.285817265510559082e-01 -4.076481610536575317e-02 -2.852824144065380096e-02 1.162455454468727112e-01 1.422268599271774292e-01 1.528953462839126587e-01 -1.547347456216812134e-01 -5.512586236000061035e-02 2.283285856246948242e-01 4.455857574939727783e-01 -3.503854572772979736e-01 -1.180841773748397827e-01 2.179463654756546021e-01 -2.982331905514001846e-03 -1.308290567249059677e-02 1.319033503532409668e-01 -3.770838491618633270e-03 -7.396151870489120483e-02 1.461403816938400269e-01 1.339951902627944946e-01 1.572995781898498535e-01 -3.696451783180236816e-01 -2.397591769695281982e-01 2.466804087162017822e-01 -5.301511380821466446e-03 1.834695041179656982e-01 -8.185666799545288086e-02 1.681752689182758331e-02
1.080672144889831543e-01 2.662403695285320282e-02 2.362569123506546021e-01 1.940080374479293823e-01 -1.632638722658157349e-01 -2.805439382791519165e-02 -7.392849028110504150e-02 2.125889956951141357e-01 -4.057111218571662903e-02 2.197318524122238159e-01 -2.184164971113204956e-01 -1.846095919609069824e-01 2.464128583669662476e-01 3.977401256561279297e-01 -1.596988737583160400e-01 -6.348038464784622192e-02 2.574741840362548828e-01 3.036555349826812744e-01 -2.720765396952629089e-02 8.643747121095657349e-02 -2.817263826727867126e-02 2.419785410165786743e-02 6.871312111616134644e-02 1.858520656824111938e-01 1.129481494426727295e-01 -1.587000489234924316e-01 -2.492440193891525269e-01 2.841738462448120117e-01 -1.437753736972808838e-01 1.036223471164703369e-01 -1.270119696855545044e-01 1.325304713100194931e-02
2.588126361370086670e-01 -8.285628259181976318e-02 -9.093019366264343262e-02 -2.106706798076629639e-01 -3.904380202293395996e-01 3.163174986839294434e-01 -1.729072779417037964e-01 1.264411360025405884e-01 1.032748967409133911e-01 1.852686330676078796e-02 -2.901550009846687317e-02 4.154160246253013611e-02 1.464787125587463379e-01 1.741731911897659302e-01 -6.897944211959838867e-02 -2.432828545570373535e-01 -1.347639709711074829e-01 9.501396119594573975e-02 -2.398224323987960815e-01 9.036506712436676025e-02 -1.823154687881469727e-01 2.427495270967483521e-02 1.166876405477523804e-01 -1.890076100826263428e-01 5.404852703213691711e-02 -3.290256857872009277e-01 2.814934551715850830e-01 1.743774712085723877e-01 -9.475489705801010132e-02 -1.447449922561645508e-01 -6.469687819480895996e-02 1.217611506581306458e-01
1.448156684637069702e-01 -7.623959332704544067e-02 2.013734281063079834e-01 -3.073303028941154480e-03 -2.070141285657882690e-01 -5.145618319511413574e-02 2.832413278520107269e-02 3.553119599819183350e-01 -1.893677562475204468e-01 -4.030856862664222717e-02 -2.257281243801116943e-01 -8.142293989658355713e-02 2.093452364206314087e-01 1.043907180428504944e-01 -1.587212085723876953e-01 4.951702803373336792e-02 -4.641558974981307983e-02 1.423474401235580444e-01 -2.142612785100936890e-01 -1.354585140943527222e-01 -2.193935662508010864e-01 8.805717527866363525e-02 -2.298055589199066162e-01 1.968109309673309326e-01 7.672951091080904007e-03 2.696488052606582642e-02 -4.015053063631057739e-02 1.829435080289840698e-01 4.265756011009216309e-01 -8.821871131658554077e-02 1.002922430634498596e-01 3.359874486923217773e-01
-6.923187058418989182e-03 1.647037416696548462e-01 3.084346055984497070e-01 -9.428321570158004761e-02 -3.007803559303283691e-01 -1.898529827594757080e-01 9.347588568925857544e-02 3.824361786246299744e-02 -1.233077258802950382e-03 1.577201187610626221e-01 9.217512607574462891e-02 -5.524682998657226562e-01 8.071780204772949219e-02 1.520817279815673828e-01 -1.691866964101791382e-01 -1.174538731575012207e-01 -1.987703889608383179e-01 8.694794028997421265e-03 1.700067222118377686e-01 1.892781257629394531e-01 -2.180549651384353638e-01 -1.942822895944118500e-02 1.521521806716918945e-01 8.951227366924285889e-02 2.206895127892494202e-02 -1.690869927406311035e-01 -1.605132669210433960e-01 1.733500659465789795e-01 -3.615225851535797119e-02 -6.185039877891540527e-02 -1.511822491884231567e-01 -1.585854142904281616e-01
-1.241942048072814941e-01 -1.066029816865921021e-01 -2.371240109205245972e-01 1.891166567802429199e-01 -2.979035079479217529e-01 -7.380046299658715725e-04 -1.607985198497772217e-01 -1.290326714515686035e-01 -1.853049993515014648e-01 1.895717531442642212e-01 1.402406096458435059e-01 -4.633616507053375244e-01 1.190689727663993835e-01 1.179671660065650940e-01 -2.652933001518249512e-01 -2.278487682342529297e-01 8.556628972291946411e-02 1.629948467016220093e-01 4.121296852827072144e-02 4.567192494869232178e-02 -7.479154318571090698e-02 5.611621215939521790e-02 -4.451298620551824570e-03 2.216160446405410767e-01 1.400942653417587280e-01 -1.028778380714356899e-03 -2.285899966955184937e-01 8.088966459035873413e-02 1.780195683240890503e-01 -1.998812407255172729e-01 -1.570189893245697021e-01 -1.570285856723785400e-01
1.726472973823547363e-01 8.488451130688190460e-03 1.655071824789047241e-01 1.311816722154617310e-01 -3.600969612598419189e-01 -1.878089457750320435e-01 2.026522010564804077e-01 1.455639898777008057e-01 3.589584492146968842e-03 2.808867581188678741e-02 -4.852600395679473877e-02 1.047450862824916840e-02 -1.185993999242782593e-01 1.778116077184677124e-01 -2.047750502824783325e-01 1.426399797201156616e-01 2.385910972952842712e-02 -1.173827648162841797e-01 -3.220559060573577881e-01 -1.515407413244247437e-01 -3.690562248229980469e-01 -7.537369430065155029e-02 -8.009354025125503540e-02 9.695746004581451416e-03 7.608258724212646484e-02 -1.552420854568481445e-01 -2.884979918599128723e-02 2.095113098621368408e-01 2.115455418825149536e-01 -9.582011401653289795e-02 -3.767435550689697266e-01 1.648724228143692017e-01
-1.291292253881692886e-02 4.528341442346572876e-02 1.734617650508880615e-01 1.830186843872070312e-01 -2.162460833787918091e-01 4.251768812537193298e-02 -1.002627611160278320e-01 -2.721534967422485352e-01 -6.928820908069610596e-02 2.501846663653850555e-02 -1.724695116281509399e-01 -2.682826220989227295e-01 2.160253375768661499e-01 1.899193227291107178e-01 -4.857718944549560547e-01 7.962677627801895142e-02 -7.595960050821304321e-02 1.426367275416851044e-02 -2.299352586269378662e-01 1.098847538232803345e-01 2.105588167905807495e-01 6.840231269598007202e-02 -2.428929209709167480e-01 1.818963438272476196e-01 -5.597167089581489563e-02 -3.807049691677093506e-01 7.508252561092376709e-02 -1.401430834084749222e-02 -2.126180799677968025e-03 -3.573611006140708923e-02 1.295592170208692551e-02 4.405472427606582642e-02
6.207052245736122131e-02 -1.424955725669860840e-01 7.116006314754486084e-02 -2.508779168128967285e-01 -1.713245809078216553e-01 -9.870490431785583496e-02 3.122032247483730316e-02 5.724331364035606384e-02 -1.284434646368026733e-01 2.533839046955108643e-01 -1.437261551618576050e-01 -8.634677529335021973e-02 5.561612918972969055e-02 8.252761512994766235e-02 -1.570087075233459473e-01 -3.286653757095336914e-02 -9.351330250501632690e-02 1.014680266380310059e-01 -2.079015821218490601e-01 1.548156291246414185e-01 -1.457228809595108032e-01 2.949348092079162598e-01 -2.850546836853027344e-01 2.416166067123413086e-01 5.953564494848251343e-02 -2.052039206027984619e-01 2.186841070652008057e-01 2.623670399188995361e-01 -5.143456906080245972e-02 -1.988676786422729492e-01 -2.635789811611175537e-01 3.346261680126190186e-01
-1.401644106954336166e-02 1.704558283090591431e-01 6.030562520027160645e-02 3.073571920394897461e-01 -3.190279006958007812e-01 8.072854578495025635e-02 -2.952365577220916748e-01 -2.339521609246730804e-02 1.838668733835220337e-01 2.566563487052917480e-01 6.700502336025238037e-02 -2.807813286781311035e-01 2.551753520965576172e-01 3.015218377113342285e-01 -1.597616635262966156e-02 -2.285827845335006714e-01 -3.874329105019569397e-02 5.404768139123916626e-02 5.059818923473358154e-02 -7.881095260381698608e-02 1.653285324573516846e-01 1.885141134262084961e-01 -2.101173400878906250e-01 -5.766096059232950211e-03 1.140158399939537048e-01 -1.977233290672302246e-01 4.135108366608619690e-02 -1.593097299337387085e-01 1.051016077399253845e-01 -9.595971554517745972e-02 2.861296385526657104e-02 2.541429400444030762e-01
1.189617365598678589e-01 -1.374101191759109497e-01 6.078483164310455322e-02 -3.080661036074161530e-02 -5.026174783706665039e-01 -4.631895571947097778e-02 2.160457074642181396e-01 1.014890819787979126e-01 -5.318004265427589417e-02 -1.899151131510734558e-02 -1.930878311395645142e-01 -3.764759302139282227e-01 1.274466514587402344e-01 7.936212420463562012e-02 8.065053075551986694e-02 -1.129952445626258850e-01 1.550535261631011963e-01 -5.540498532354831696e-03 -2.388023585081100464e-02 4.600628316402435303e-01 -1.050925180315971375e-01 1.479363888502120972e-01 -2.571745030581951141e-02 1.623291075229644775e-01 -1.269037574529647827e-01 -1.627595163881778717e-02 2.296359986066818237e-01 1.560287028551101685e-01 7.382983714342117310e-02 -1.401879489421844482e-01 -5.450598150491714478e-02 9.377877414226531982e-02
1.014785096049308777e-01 -1.914682239294052124e-01 2.309859991073608398e-01 2.379169464111328125e-01 -2.764763832092285156e-01 1.296474486589431763e-01 -2.755265831947326660e-01 1.258617639541625977e-01 1.028262451291084290e-01 5.713672190904617310e-02 -2.037457823753356934e-01 -1.341219246387481689e-01 2.699904441833496094e-01 1.795009076595306396e-01 -1.933638453483581543e-01 1.084321290254592896e-01 -2.293225750327110291e-02 2.325220406055450439e-01 6.494816392660140991e-02 1.024573221802711487e-01 -2.935242950916290283e-01 -1.399924606084823608e-01 -2.071574330329895020e-01 -8.173444867134094238e-02 -1.755325049161911011e-01 -1.529167890548706055e-01 -6.596706062555313110e-02 2.796546816825866699e-01 -8.021673560142517090e-02 -1.517195850610733032e-01 -9.532831609249114990e-02 1.747165918350219727e-01
1.623117774724960327e-01 1.184794679284095764e-01 9.512749314308166504e-02 3.006140887737274170e-01 -4.262316226959228516e-01 -1.720742881298065186e-01 -9.775184839963912964e-02 1.755162328481674194e-01 2.357969880104064941e-01 2.260079383850097656e-01 -8.219164609909057617e-02 -1.955965161323547363e-01 3.520188033580780029e-01 2.022485136985778809e-01 -9.711849689483642578e-02 -1.247396543622016907e-01 -2.427337132394313812e-02 -2.364129126071929932e-01 -2.128086239099502563e-01 -9.573055058717727661e-02 2.268597185611724854e-01 1.607270985841751099e-01 -9.016098827123641968e-02 1.714943349361419678e-02 1.275844573974609375e-01 -1.256954669952392578e-01 1.650256221182644367e-03 5.233141407370567322e-02 7.961346954107284546e-02 -1.002879887819290161e-01 8.073670417070388794e-02 1.125239431858062744e-01
-3.270445019006729126e-02 1.153954863548278809e-01 2.890384495258331299e-01 3.103539161384105682e-02 -4.406484067440032959e-01 1.303433328866958618e-01 3.201423585414886475e-02 1.505371034145355225e-01 4.785801470279693604e-02 1.313901543617248535e-01 2.476754039525985718e-01 -1.775378137826919556e-01 3.003532588481903076e-01 2.056269049644470215e-01 -1.240734457969665527e-01 -2.110474184155464172e-02 1.099150860682129860e-03 2.459424734115600586e-01 1.518222838640213013e-01 -2.025939077138900757e-01 -3.514450043439865112e-02 5.600835755467414856e-02 -3.035388290882110596e-01 -9.821960330009460449e-02 2.980003356933593750e-01 -7.224208116531372070e-02 -6.773220002651214600e-02 5.970010533928871155e-02 -7.998219877481460571e-02 -6.477043777704238892e-02 3.246586024761199951e-02 2.468827962875366211e-01
6.528919190168380737e-02 -2.086744308471679688e-01 3.902103751897811890e-02 1.980846375226974487e-01 -3.063602149486541748e-01 -2.388934493064880371e-01 -1.141740679740905762e-01 -1.158842593431472778e-01 -4.652332514524459839e-02 4.145994037389755249e-02 -2.321480959653854370e-01 -3.421073779463768005e-02 1.175757572054862976e-01 -1.935596019029617310e-01 -1.372475773096084595e-01 -2.168630361557006836e-01 -1.227579861879348755e-01 -6.898086518049240112e-02 -2.369710616767406464e-02 -6.551072001457214355e-02 -3.505814075469970703e-01 -2.212493270635604858e-01 -1.228302195668220520e-01 -3.008541166782379150e-01 -3.163117915391921997e-02 -1.964569091796875000e-01 -8.815310895442962646e-02 2.207975238561630249e-01 1.787128448486328125e-01 -1.218913495540618896e-01 -3.306596279144287109e-01 5.956694483757019043e-02
8.554065972566604614e-02 -1.986929178237915039e-01 3.080159425735473633e-01 9.351678937673568726e-02 -2.298590987920761108e-01 -4.119517281651496887e-02 8.433181047439575195e-02 1.098324060440063477e-01 -7.899196445941925049e-02 -1.535702049732208252e-01 -9.210546314716339111e-02 -4.687781035900115967e-01 2.272161692380905151e-01 7.768830284476280212e-03 -5.157974958419799805e-01 -3.480029478669166565e-02 6.959683448076248169e-02 -4.788291826844215393e-02 -1.821274161338806152e-01 -2.571758627891540527e-01 5.767712742090225220e-02 -5.370939895510673523e-02 1.181274875998497009e-01 1.187736541032791138e-01 -1.226619854569435120e-01 1.069021224975585938e-01 6.392441689968109131e-02 1.316094398498535156e-01 5.650360509753227234e-02 -4.596212506294250488e-02 4.402521252632141113e-02 5.502859875559806824e-02
5.982142407447099686e-03 -1.408840809017419815e-02 2.157173603773117065e-01 -5.594118498265743256e-03 -3.358293175697326660e-01 -2.483049184083938599e-01 3.762984275817871094e-02 -1.146554797887802124e-01 -9.612356126308441162e-02 8.100407570600509644e-02 1.917239278554916382e-02 -3.063116371631622314e-01 6.201076135039329529e-02 4.454841092228889465e-02 -2.639901638031005859e-01 4.309761896729469299e-02 4.822976887226104736e-02 -4.495519213378429413e-03 -1.167761981487274170e-01 -8.177464455366134644e-02 -5.172027274966239929e-02 -6.034310907125473022e-02 -1.594198793172836304e-01 9.491074085235595703e-02 1.284667290747165680e-02 -2.431460916996002197e-01 1.045296266674995422e-01 2.880345880985260010e-01 1.822115331888198853e-01 2.348250746726989746e-01 -3.339664340019226074e-01 4.004574418067932129e-01
1.013501808047294617e-01 -8.256445825099945068e-02 -1.538392156362533569e-01 9.590647369623184204e-02 -8.615399152040481567e-02 -5.809556320309638977e-02 -9.607265889644622803e-02 7.340382784605026245e-02 -1.463957577943801880e-01 3.812029026448726654e-03 2.699976265430450439e-01 -1.972711235284805298e-01 1.832699775695800781e-01 2.142530232667922974e-01 -3.050658404827117920e-01 -1.197078675031661987e-01 -1.240041926503181458e-01 -2.174704819917678833e-01 5.088269710540771484e-02 1.119471415877342224e-01 -2.231755107641220093e-01 9.440860711038112640e-03 -1.846654713153839111e-01 -1.799533516168594360e-01 6.770541518926620483e-02 -2.630490064620971680e-01 -7.938335835933685303e-02 1.714837402105331421e-01 3.602299094200134277e-01 -1.496002171188592911e-02 -3.872919976711273193e-01 -1.443558186292648315e-01
-2.832589149475097656e-01 -2.983781695365905762e-01 1.600868254899978638e-01 1.024046242237091064e-01 -3.059605360031127930e-01 -1.097429194487631321e-03 -1.610646992921829224e-01 1.734893321990966797e-01 -2.522166967391967773e-01 -1.273792386054992676e-01 -1.050052121281623840e-01 -2.630051039159297943e-02 2.847665846347808838e-01 2.068058699369430542e-01 -3.335880339145660400e-01 -3.684823215007781982e-02 -9.335544705390930176e-02 -3.438503667712211609e-02 2.948293695226311684e-05 9.644126892089843750e-02 -3.962742537260055542e-02 -8.629994094371795654e-02 2.821760438382625580e-02 -2.709699571132659912e-01 1.461332738399505615e-01 -1.083119288086891174e-01 -1.184939742088317871e-01 7.927951216697692871e-02 2.865710109472274780e-02 -3.770910501480102539e-01 -1.176779195666313171e-01 6.476088613271713257e-02
3.859070241451263428e-01 -1.274013370275497437e-01 1.734598726034164429e-01 3.046910464763641357e-01 -4.677982926368713379e-01 1.511881053447723389e-01 2.364342659711837769e-01 1.657318323850631714e-01 -7.192183285951614380e-02 3.280756296589970589e-03 6.235376372933387756e-02 5.786215886473655701e-03 1.150904446840286255e-01 1.095617935061454773e-01 4.827934503555297852e-02 -1.083641871809959412e-01 -6.093895435333251953e-02 3.077376633882522583e-02 -1.502374112606048584e-01 3.528149798512458801e-02 -2.405592501163482666e-01 2.258656546473503113e-02 -6.533075124025344849e-02 1.310850828886032104e-01 -3.356945142149925232e-02 -1.616741530597209930e-02 1.339933872222900391e-01 8.159890025854110718e-02 3.698318302631378174e-01 7.251412421464920044e-02 -1.664046645164489746e-01 1.854671090841293335e-01
-1.591818220913410187e-02 -1.348713934421539307e-01 1.388182044029235840e-01 3.120136857032775879e-01 -2.026411443948745728e-01 6.572324037551879883e-02 -9.644658863544464111e-02 2.418790310621261597e-01 1.529521197080612183e-01 -1.137933880090713501e-01 -8.412440121173858643e-02 -2.912521362304687500e-01 2.554984092712402344e-01 9.084364771842956543e-02 -7.496248930692672729e-02 -1.646605879068374634e-01 9.310620278120040894e-02 3.147785067558288574e-01 1.015187054872512817e-02 8.356153219938278198e-02 -2.572360038757324219e-01 -1.507061570882797241e-01 -1.049342453479766846e-01 1.663917005062103271e-01 -1.901452802121639252e-02 -3.616152107715606689e-01 2.837112639099359512e-03 1.107352674007415771e-01 -5.854133516550064087e-02 -2.216084599494934082e-01 -2.518369816243648529e-02 2.797166705131530762e-01
-2.610223889350891113e-01 -7.157697342336177826e-03 1.131382584571838379e-01 1.484376043081283569e-01 -3.132901489734649658e-01 2.124534174799919128e-02 -8.440015465021133423e-02 9.744973853230476379e-03 -1.527525782585144043e-01 1.350473053753376007e-02 1.052182912826538086e-01 -1.188448630273342133e-02 1.907281726598739624e-01 1.374207437038421631e-01 -4.425187706947326660e-01 -1.460779011249542236e-01 -1.408093124628067017e-01 -1.699163466691970825e-01 -1.921415030956268311e-01 -5.229508876800537109e-02 -1.464907228946685791e-01 5.142486095428466797e-02 1.720557957887649536e-01 -1.307131350040435791e-01 1.545960903167724609e-01 -4.025091975927352905e-02 -1.331467628479003906e-01 1.818641126155853271e-01 1.147020086646080017e-01 1.312955170869827271e-01 -4.339195489883422852e-01 -1.728051304817199707e-01
2.552116215229034424e-01 3.018062710762023926e-01 6.654533743858337402e-02 1.499716285616159439e-02 -2.732797265052795410e-01 -4.913790896534919739e-02 -5.738108977675437927e-02 -1.607096642255783081e-01 8.380815386772155762e-02 -2.324042469263076782e-01 -1.128585264086723328e-01 -3.120151758193969727e-01 -9.516295045614242554e-02 9.704215824604034424e-02 -1.912574023008346558e-01 -3.805458545684814453e-01 -1.792330890893936157e-01 -2.338428981602191925e-02 1.709424704313278198e-01 1.760019063949584961e-01 -2.452799230813980103e-01 -4.799779504537582397e-02 8.990985155105590820e-02 4.246034193783998489e-03 -1.015011444687843323e-01 -9.845788776874542236e-02 -1.833535581827163696e-01 3.291763365268707275e-01 5.690667778253555298e-03 -3.472559526562690735e-02 -2.801974490284919739e-02 1.856984347105026245e-01
2.737105488777160645e-01 -1.359492987394332886e-01 -2.005118578672409058e-01 -1.261572688817977905e-01 -3.711256980895996094e-01 -8.327230811119079590e-02 3.183797374367713928e-02 5.267961416393518448e-03 -1.224251650273799896e-02 -2.234953343868255615e-01 -9.116710163652896881e-03 -5.946519970893859863e-02 3.450307250022888184e-01 -8.693905919790267944e-02 -9.719803929328918457e-02 -3.127801418304443359e-01 5.239520687609910965e-04 1.753119193017482758e-02 -4.030306041240692139e-01 7.697471976280212402e-02 1.838174212025478482e-04 1.035664975643157959e-01 1.047203913331031799e-01 -9.300901740789413452e-02 8.509305864572525024e-02 -9.022039920091629028e-02 2.141023613512516022e-02 2.487492412328720093e-01 -8.479242771863937378e-02 1.292602717876434326e-01 -3.260056674480438232e-01 1.013146564364433289e-01
1.045114994049072266e-01 -7.629994302988052368e-02 1.674144715070724487e-01 6.534639745950698853e-02 -5.055104196071624756e-02 -7.396740466356277466e-02 9.721884876489639282e-02 2.041268646717071533e-01 -3.932758048176765442e-02 8.691868931055068970e-02 1.340865194797515869e-01 -4.458765983581542969e-01 2.042064219713211060e-01 2.886131033301353455e-02 -2.242617458105087280e-01 4.720740392804145813e-02 2.787878736853599548e-02 1.435907483100891113e-01 5.350429192185401917e-02 -1.140271574258804321e-01 -3.591299057006835938e-01 1.854003220796585083e-01 -1.381797641515731812e-01 1.618903726339340210e-01 -7.514263689517974854e-02 9.095331653952598572e-03 -4.199156165122985840e-02 2.512596845626831055e-01 1.565658450126647949e-01 -3.663667440414428711e-01 -1.533382087945938110e-01 2.684889137744903564e-01
4.790829420089721680e-01 6.391438655555248260e-03 -8.755789697170257568e-02 8.579076081514358521e-02 -4.014720320701599121e-01 -2.638734877109527588e-02 -2.072604447603225708e-01 -3.218887001276016235e-02 9.960229694843292236e-02 -1.134236007928848267e-01 1.107363216578960419e-02 -9.632693231105804443e-02 1.226447597146034241e-01 3.018895089626312256e-01 -1.479765623807907104e-01 -5.753911286592483521e-02 1.152917593717575073e-01 -9.366787970066070557e-02 -6.279694288969039917e-02 -1.008201576769351959e-02 -1.862010955810546875e-01 1.326792985200881958e-01 -8.988207578659057617e-02 4.144085571169853210e-02 3.990437835454940796e-02 1.688750535249710083e-01 1.892724633216857910e-01 1.192782670259475708e-01 3.082374036312103271e-01 1.553810387849807739e-01 -7.543403655290603638e-02 3.046001791954040527e-01
3.346379473805427551e-02 -1.186810210347175598e-01 8.790228515863418579e-02 -1.051045581698417664e-01 -4.648558795452117920e-01 -1.771771311759948730e-01 2.464896887540817261e-01 -1.748811453580856323e-03 -1.608131080865859985e-01 -2.598981931805610657e-02 -7.226390391588211060e-02 -3.794115185737609863e-01 1.440703272819519043e-01 2.877021133899688721e-01 -3.614573925733566284e-02 -9.593856334686279297e-02 4.758369550108909607e-02 1.159921139478683472e-01 -4.970655962824821472e-02 3.365553021430969238e-01 -1.258255988359451294e-01 8.250442892313003540e-02 -3.727752482518553734e-03 1.336671561002731323e-01 -6.968645751476287842e-02 5.621802434325218201e-02 1.994432210922241211e-01 1.069404929876327515e-01 1.449241787195205688e-01 -1.273801624774932861e-01 3.704689443111419678e-02 3.133962750434875488e-01
-1.362420618534088135e-02 8.085224032402038574e-02 2.933874130249023438e-01 2.105725854635238647e-01 -1.824417561292648315e-01 4.236714541912078857e-02 -6.380952894687652588e-02 2.167173027992248535e-01 2.023852169513702393e-01 8.789008855819702148e-02 -1.874847859144210815e-01 -2.790482938289642334e-01 1.728779077529907227e-01 5.412456393241882324e-02 -3.092413842678070068e-01 -1.362229883670806885e-01 1.393893212080001831e-01 -1.153366416692733765e-01 -1.628571450710296631e-01 4.796946793794631958e-02 2.607081644237041473e-02 -3.859160840511322021e-02 2.754333913326263428e-01 1.275582164525985718e-01 2.242674380540847778e-01 -2.307055741548538208e-01 -2.939626947045326233e-02 3.447758257389068604e-01 1.118292286992073059e-01 -6.874982267618179321e-02 -2.218196913599967957e-02 2.668283879756927490e-01
1.461494714021682739e-01 1.553576588630676270e-01 2.149090021848678589e-01 6.944528222084045410e-02 -5.151640772819519043e-01 -3.152256608009338379e-01 1.699948906898498535e-01 2.014250308275222778e-01 -1.337921470403671265e-01 -9.832684695720672607e-02 5.088475719094276428e-02 -2.314043194055557251e-01 -6.051785498857498169e-02 2.642049789428710938e-01 -7.536984235048294067e-02 -3.305251002311706543e-01 5.685460940003395081e-02 7.646855711936950684e-02 2.107504382729530334e-02 1.324852257966995239e-01 -1.547271944582462311e-02 -1.913852058351039886e-02 -1.856461465358734131e-01 1.618702858686447144e-01 -5.598297715187072754e-02 -2.315011620521545410e-01 1.006008833646774292e-01 1.795138716697692871e-01 9.774006903171539307e-03 -8.868303149938583374e-02 2.802404342219233513e-03 -4.213092848658561707e-02
1.213576048612594604e-01 -2.025124281644821167e-01 2.348022460937500000e-01 -5.076647922396659851e-02 -8.529782295227050781e-02 -1.050622463226318359e-01 -2.286847084760665894e-01 2.826401777565479279e-02 1.506356298923492432e-01 7.234547287225723267e-02 -2.578539028763771057e-02 -5.542863607406616211e-01 4.136779531836509705e-02 1.194493994116783142e-01 -2.917951047420501709e-01 6.644975394010543823e-02 -8.331990987062454224e-02 4.028449580073356628e-02 -5.802006646990776062e-02 1.851581968367099762e-02 -4.211952537298202515e-02 9.868904203176498413e-02 -1.183682233095169067e-01 1.128120571374893188e-01 5.942943505942821503e-03 -6.548403948545455933e-02 6.145503744482994080e-02 2.830568552017211914e-01 3.634398877620697021e-01 1.820506751537322998e-01 -1.636957675218582153e-01 2.073782831430435181e-01
1.429082155227661133e-01 -1.260695010423660278e-01 8.192426711320877075e-02 1.689406931400299072e-01 -1.310026198625564575e-01 2.030053734779357910e-02 7.612046599388122559e-02 2.004565298557281494e-01 7.384694367647171021e-02 4.858758673071861267e-02 -1.289357095956802368e-01 -3.893402516841888428e-01 4.436866044998168945e-01 2.892476320266723633e-01 -3.106831908226013184e-01 -2.308961153030395508e-01 1.302732378244400024e-01 2.290171682834625244e-01 -1.539230253547430038e-02 5.477900058031082153e-02 -7.798612862825393677e-02 -7.330488413572311401e-02 -1.747105270624160767e-01 -2.495327293872833252e-01 3.875092417001724243e-02 -1.295450925827026367e-01 -1.892134360969066620e-02 -1.265274733304977417e-01 2.634161151945590973e-02 -9.293434023857116699e-02 -3.749337280169129372e-03 1.939020156860351562e-01
1.981811970472335815e-01 -3.643751144409179688e-02 2.595338225364685059e-01 1.773239374160766602e-01 -2.765770256519317627e-01 2.057355456054210663e-02 5.558884516358375549e-02 3.030205070972442627e-01 9.091643989086151123e-02 -2.051946222782135010e-01 -6.046880036592483521e-02 -3.528050780296325684e-01 2.999122142791748047e-01 2.493534386157989502e-01 5.712472647428512573e-02 -1.327612698078155518e-01 3.520160540938377380e-02 6.086940877139568329e-03 -5.212228000164031982e-02 -1.928597688674926758e-01 -2.440768778324127197e-01 5.373440682888031006e-02 -9.603058546781539917e-02 -1.889263242483139038e-01 2.043013870716094971e-01 2.158435434103012085e-01 -1.984930932521820068e-01 1.539820134639739990e-01 1.782162860035896301e-02 -5.819528549909591675e-02 -2.881112881004810333e-02 1.808809190988540649e-01
-9.698542207479476929e-02 -1.074822619557380676e-02 -1.617296040058135986e-01 6.033727899193763733e-02 -3.920801877975463867e-01 1.206657886505126953e-01 2.908619120717048645e-02 3.604091331362724304e-02 -2.021905034780502319e-03 -5.033526569604873657e-02 4.652630165219306946e-02 -1.746070533990859985e-01 2.982169985771179199e-01 -1.005719751119613647e-01 -1.469559520483016968e-01 5.190440267324447632e-02 -5.332154408097267151e-02 -4.743500798940658569e-02 -1.360148936510086060e-01 1.063103377819061279e-01 -2.202543467283248901e-01 3.830549716949462891e-01 2.083799056708812714e-02 -6.910242140293121338e-02 -8.744001388549804688e-02 -1.878130435943603516e-01 -1.236681714653968811e-01 6.335213035345077515e-02 -2.314425818622112274e-02 -2.752340435981750488e-01 -3.087402284145355225e-01 4.031581878662109375e-01
2.254071235656738281e-01 -5.928214266896247864e-02 1.023428887128829956e-01 3.821382224559783936e-01 -2.758635878562927246e-01 -1.385872364044189453e-01 -6.182476878166198730e-02 1.769666224718093872e-01 6.883846968412399292e-02 1.219325214624404907e-01 -1.199642755091190338e-02 -4.332898855209350586e-01 2.108917236328125000e-01 -6.393516063690185547e-02 -1.330178827047348022e-01 -2.080044448375701904e-01 -1.421877592802047729e-01 1.636162251234054565e-01 -1.021709740161895752e-01 1.827353835105895996e-01 -2.358191274106502533e-02 -1.842057555913925171e-01 1.694185137748718262e-01 -1.174884662032127380e-01 -1.031859740614891052e-01 9.114081412553787231e-02 8.778745681047439575e-02 2.446925267577171326e-02 -4.194373637437820435e-02 -2.943672835826873779e-01 -2.395764291286468506e-01 -2.887278050184249878e-02
-2.563280463218688965e-01 -1.213385537266731262e-01 7.370871305465698242e-02 2.000726163387298584e-01 -4.028068184852600098e-01 -1.845975220203399658e-02 -8.193346858024597168e-02 1.388437896966934204e-01 -3.951867669820785522e-02 -1.275165379047393799e-01 1.760405451059341431e-01 7.697008550167083740e-02 2.901768386363983154e-01 1.735913157463073730e-01 -3.749579191207885742e-01 -1.263314043171703815e-03 -1.601119488477706909e-01 -2.886851318180561066e-02 -9.993262588977813721e-03 -1.259741932153701782e-01 -3.471487462520599365e-01 5.915532261133193970e-02 -1.497065275907516479e-01 -2.684663832187652588e-01 2.508074641227722168e-01 -1.031626611948013306e-01 1.105780303478240967e-01 8.847779780626296997e-02 -5.424122512340545654e-02 4.670775961130857468e-03 -1.045286208391189575e-01 -8.618679642677307129e-02
2.791030406951904297e-01 1.173841953277587891e-01 4.114400222897529602e-02 -2.172553688287734985e-01 -3.096731007099151611e-01 1.520521491765975952e-01 -3.443815559148788452e-02 1.338008642196655273e-01 1.801149919629096985e-02 -4.759110137820243835e-02 1.173758283257484436e-01 1.194230988621711731e-01 2.484197914600372314e-01 1.436622440814971924e-01 -1.529981791973114014e-01 -1.594429612159729004e-01 7.813207060098648071e-02 2.237856239080429077e-01 -4.143914878368377686e-01 6.207338348031044006e-02 -3.762128949165344238e-02 -9.904719889163970947e-02 -7.945306599140167236e-02 -8.233324438333511353e-02 -1.728639304637908936e-01 -1.972403079271316528e-01 1.021371707320213318e-01 2.461412549018859863e-01 -1.670898646116256714e-01 -2.243923246860504150e-01 -2.895192503929138184e-01 3.928097337484359741e-02
2.602471411228179932e-01 -2.352713048458099365e-01 7.692322134971618652e-02 2.535438537597656250e-01 -1.709171235561370850e-01 5.434850230813026428e-02 1.671615839004516602e-01 1.779684722423553467e-01 9.159217029809951782e-02 9.108851104974746704e-02 -3.170867860317230225e-01 -3.585611283779144287e-01 2.545758485794067383e-01 3.298943638801574707e-01 -2.324885427951812744e-01 -1.231339722871780396e-01 1.539369970560073853e-01 2.545569539070129395e-01 -9.211541712284088135e-02 -1.654880791902542114e-01 -2.535215020179748535e-02 -8.237918466329574585e-02 -7.522024959325790405e-02 -1.320764515548944473e-02 -9.684915095567703247e-02 -2.119015753269195557e-01 -3.906175121665000916e-02 -2.855088561773300171e-03 8.279738575220108032e-02 -1.330422759056091309e-01 -8.148591220378875732e-02 4.057158529758453369e-02
4.639799520373344421e-02 -1.362470835447311401e-01 -1.714199334383010864e-01 -1.175861433148384094e-01 -3.652251660823822021e-01 1.328376829624176025e-01 -8.457884192466735840e-02 2.394626103341579437e-02 -8.704084903001785278e-03 -1.341968402266502380e-02 -7.467134296894073486e-02 -2.298553287982940674e-01 2.630510330200195312e-01 -1.735750585794448853e-01 -2.476011663675308228e-01 -2.665404677391052246e-01 2.589618228375911713e-02 -6.012270227074623108e-02 -2.842118442058563232e-01 5.467550829052925110e-02 -6.475377827882766724e-02 1.128140017390251160e-01 -5.962666869163513184e-02 1.537428796291351318e-02 -1.102709472179412842e-01 -1.301355510950088501e-01 -1.065767649561166763e-02 8.365246653556823730e-02 -1.457801014184951782e-01 2.823812663555145264e-01 -3.760011196136474609e-01 3.156486451625823975e-01
2.346588373184204102e-01 -1.802662461996078491e-01 6.544842571020126343e-02 3.491212427616119385e-01 -1.728020906448364258e-01 -5.084508657455444336e-02 1.552937924861907959e-02 7.743860036134719849e-02 3.552514314651489258e-02 1.836255043745040894e-01 -9.121284633874893188e-02 -4.486674368381500244e-01 1.554887592792510986e-01 4.697671160101890564e-02 -3.007510602474212646e-01 -2.233538031578063965e-01 -1.640305221080780029e-01 1.105669215321540833e-01 -1.229114271700382233e-02 5.615234002470970154e-02 -4.619810357689857483e-02 -9.930294007062911987e-02 1.459876149892807007e-01 -1.462702751159667969e-01 -9.732954204082489014e-02 9.668939560651779175e-02 2.520028352737426758e-01 5.826487019658088684e-02 -1.247288286685943604e-01 -2.853030264377593994e-01 -2.373430877923965454e-01 -1.074300147593021393e-02
1.087990179657936096e-01 5.247185472398996353e-04 5.320737138390541077e-02 3.628596961498260498e-01 -1.413080394268035889e-01 6.599792838096618652e-02 -9.502847492694854736e-02 4.383154213428497314e-02 6.231730803847312927e-02 -7.602795213460922241e-02 -2.892846614122390747e-02 -3.799852430820465088e-01 2.015901952981948853e-01 1.520882695913314819e-01 -3.156163096427917480e-01 -1.909618377685546875e-01 -1.988270878791809082e-01 4.524952266365289688e-03 -2.384773641824722290e-02 2.629491388797760010e-01 -1.869214475154876709e-01 -2.294661700725555420e-01 6.717266142368316650e-02 -1.259921789169311523e-01 4.896007105708122253e-02 7.562638074159622192e-02 -6.294471770524978638e-02 1.330023258924484253e-01 -1.446703970432281494e-01 -3.466852903366088867e-01 -2.400152534246444702e-01 1.338290274143218994e-01
4.020662233233451843e-02 -2.356849908828735352e-01 7.609894126653671265e-02 1.696267873048782349e-01 -2.510809302330017090e-01 -1.896366178989410400e-01 1.547308918088674545e-02 -2.044750899076461792e-01 -2.726226747035980225e-01 -2.533086538314819336e-01 1.358071924187242985e-03 -1.621765345335006714e-01 1.994100064039230347e-01 1.184391155838966370e-01 -1.494921594858169556e-01 -8.687714487314224243e-02 -1.620099693536758423e-01 2.479509264230728149e-01 -7.668042927980422974e-02 -2.887608483433723450e-03 -2.156465500593185425e-01 4.885321483016014099e-02 3.821924701333045959e-02 7.864828407764434814e-02 -9.753383696079254150e-02 -9.640499949455261230e-02 2.244916558265686035e-02 -1.216960251331329346e-01 1.845091730356216431e-01 2.108723670244216919e-01 -4.648622274398803711e-01 -1.996486186981201172e-01
-6.818447262048721313e-02 -3.083173371851444244e-02 5.645792186260223389e-02 -5.971823260188102722e-02 -2.300206422805786133e-01 -2.406287640333175659e-01 1.116620227694511414e-01 2.275087535381317139e-01 6.020164117217063904e-02 -1.516412943601608276e-01 3.886608481407165527e-01 -2.912005186080932617e-01 1.593523919582366943e-01 4.425532221794128418e-01 -2.691736519336700439e-01 -2.796079963445663452e-02 -2.732469001784920692e-03 7.761996239423751831e-02 1.129524856805801392e-01 6.810956448316574097e-02 -1.376221776008605957e-01 -2.484615193679928780e-03 7.738662511110305786e-02 9.335666149854660034e-02 -2.477136999368667603e-01 -2.138790190219879150e-01 -1.605814546346664429e-01 1.622688025236129761e-01 -1.266606152057647705e-01 -8.282466232776641846e-02 -1.282241344451904297e-01 -1.067989040166139603e-03
2.522408664226531982e-01 -4.462921991944313049e-02 2.492156066000461578e-02 -2.559222467243671417e-02 -3.940978348255157471e-01 2.248536050319671631e-01 -8.948296308517456055e-02 -1.651781052350997925e-01 -1.571314036846160889e-01 -4.897160455584526062e-02 2.089521475136280060e-02 -1.428964436054229736e-01 1.066719144582748413e-01 5.875626578927040100e-02 -2.920263446867465973e-02 -4.216847568750381470e-02 -2.901373207569122314e-01 -3.129164129495620728e-02 -2.629986405372619629e-01 8.096943795680999756e-02 -8.221778273582458496e-02 6.337121874094009399e-02 -8.479341119527816772e-02 -1.076222397387027740e-02 1.828718483448028564e-01 -3.539686501026153564e-01 -6.773984432220458984e-02 1.806858927011489868e-01 3.030368685722351074e-01 2.774851024150848389e-01 -2.566985785961151123e-01 1.299115866422653198e-01
2.628627121448516846e-01 -1.883670873939990997e-02 2.547180950641632080e-01 2.757586836814880371e-01 -5.329838395118713379e-01 1.530057787895202637e-01 7.076116651296615601e-02 -7.915493100881576538e-02 2.636066265404224396e-02 1.191403120756149292e-01 3.301724418997764587e-02 1.403484493494033813e-01 1.910239607095718384e-01 8.848313987255096436e-02 5.530404672026634216e-02 -1.055598035454750061e-01 -2.301293238997459412e-02 -4.495683312416076660e-02 -8.522185683250427246e-02 -2.829429507255554199e-02 -4.056368768215179443e-01 -7.543513923883438110e-02 -9.060530364513397217e-02 1.160587836056947708e-02 6.447295844554901123e-02 -1.345388740301132202e-01 1.671760529279708862e-01 1.208894848823547363e-01 2.570358812808990479e-01 8.927096612751483917e-03 -2.102593481540679932e-01 1.109304651618003845e-01
5.075535178184509277e-02 -4.535795003175735474e-02 1.163683310151100159e-01 -1.699776947498321533e-01 -2.973672449588775635e-01 -1.152252629399299622e-01 2.833879292011260986e-01 -2.899354100227355957e-01 1.981483399868011475e-01 1.524391770362854004e-01 -7.030973583459854126e-02 -8.230365812778472900e-02 1.526195108890533447e-01 -5.218293890357017517e-02 -2.696644961833953857e-01 -9.027241170406341553e-02 -2.525013089179992676e-01 1.741022616624832153e-01 -3.596452623605728149e-02 -5.431031808257102966e-03 -3.040086627006530762e-01 2.998855113983154297e-01 -1.350627839565277100e-01 2.252372503280639648e-01 -4.234167188405990601e-02 -1.092157587409019470e-01 1.313071884214878082e-02 1.115980744361877441e-01 9.111500531435012817e-02 -1.620897352695465088e-01 -2.935717999935150146e-01 1.092279255390167236e-01
3.083283007144927979e-01 1.593445837497711182e-01 1.502167582511901855e-01 4.019971564412117004e-02 -2.957659661769866943e-01 8.281025290489196777e-02 1.227255091071128845e-01 -2.224522531032562256e-01 1.688830554485321045e-01 -5.098992958664894104e-02 -1.847587153315544128e-02 -2.024207115173339844e-01 -3.889164701104164124e-02 5.046201497316360474e-02 -1.598529964685440063e-01 -4.118333160877227783e-01 5.961062386631965637e-03 -1.632035896182060242e-02 1.485388167202472687e-02 8.070982247591018677e-02 -2.326978296041488647e-01 2.313154377043247223e-02 1.526602637022733688e-02 1.233118027448654175e-01 -5.816652625799179077e-02 -1.155256479978561401e-01 -2.914573848247528076e-01 3.271417915821075439e-01 2.024420648813247681e-01 -1.693967282772064209e-01 5.208816751837730408e-02 2.580237090587615967e-01
-1.391311287879943848e-01 1.573704630136489868e-01 1.772270500659942627e-01 -8.219788968563079834e-02 -3.206017315387725830e-01 -6.729206442832946777e-02 -3.810892701148986816e-01 -3.005562424659729004e-01 1.240978315472602844e-01 -1.445847749710083008e-01 9.900929406285285950e-03 -1.908238530158996582e-01 1.607144922018051147e-01 2.452061325311660767e-01 -9.207478165626525879e-02 -1.069782152771949768e-01 -4.672313109040260315e-02 2.577037177979946136e-02 -1.177285313606262207e-01 -8.260357379913330078e-02 -3.030087053775787354e-01 -5.783494561910629272e-02 -2.883224785327911377e-01 9.358058869838714600e-02 -8.646619319915771484e-02 2.816828489303588867e-01 4.102384299039840698e-02 2.116381824016571045e-01 2.873227745294570923e-02 -7.879298180341720581e-02 -2.083538323640823364e-01 4.269492253661155701e-02
5.276612937450408936e-02 1.008923873305320740e-01 -1.509307771921157837e-01 1.598196178674697876e-01 -2.341220676898956299e-01 -2.556734979152679443e-01 -1.187046989798545837e-01 -2.284253239631652832e-01 -1.622354835271835327e-01 -1.983755379915237427e-01 2.012683600187301636e-01 -7.193607091903686523e-02 2.878290712833404541e-01 1.286027878522872925e-01 -8.520107716321945190e-02 -6.061590090394020081e-02 -2.931242287158966064e-01 -1.259704828262329102e-01 -5.907736718654632568e-02 -1.298423390835523605e-02 -2.179533541202545166e-01 1.692956984043121338e-01 5.536656454205513000e-02 -1.250797957181930542e-01 -2.694635838270187378e-02 -4.528416693210601807e-01 1.420413106679916382e-01 1.887711733579635620e-01 1.929756850004196167e-01 4.833757411688566208e-03 -1.761563420295715332e-01 -1.919124834239482880e-02
-1.587913334369659424e-01 6.788099557161331177e-02 1.306547075510025024e-01 1.163048669695854187e-01 -2.524489462375640869e-01 -5.713894218206405640e-02 1.351160276681184769e-02 -3.083623014390468597e-03 -8.543621003627777100e-02 3.344985470175743103e-02 1.344888955354690552e-01 -2.159518897533416748e-01 2.319351881742477417e-01 -3.651255369186401367e-02 -5.891158059239387512e-02 -1.443460583686828613e-01 -1.768673509359359741e-01 -1.968753151595592499e-02 6.389148533344268799e-02 -4.410595633089542389e-03 -2.895174324512481689e-01 4.038806855678558350e-01 -3.708133101463317871e-01 1.310221701860427856e-01 2.601930685341358185e-02 -6.027444452047348022e-02 8.235131204128265381e-02 2.561828792095184326e-01 2.517226338386535645e-01 1.194982156157493591e-01 -2.221416831016540527e-01 2.805805206298828125e-01
5.545058101415634155e-02 -2.022628933191299438e-01 4.691935330629348755e-02 2.888055443763732910e-01 -6.335526704788208008e-02 1.536861658096313477e-01 -3.763047233223915100e-02 -1.376686245203018188e-01 -3.347187340259552002e-01 -2.020711824297904968e-02 -4.283888638019561768e-02 -3.530581593513488770e-01 1.865475773811340332e-01 4.000716209411621094e-01 -1.780832372605800629e-02 -1.655635982751846313e-01 2.125990092754364014e-01 2.801429629325866699e-01 -8.529772609472274780e-02 4.996347427368164062e-02 -2.491542845964431763e-01 2.162573635578155518e-01 9.826646419242024422e-04 1.402595788240432739e-01 1.003606468439102173e-01 -1.041148975491523743e-01 1.142758056521415710e-01 1.520351469516754150e-01 -1.427807062864303589e-01 -7.313022762537002563e-02 4.708682186901569366e-03 1.267885118722915649e-01
6.974572688341140747e-02 3.319399803876876831e-02 1.762569509446620941e-02 5.141820292919874191e-03 -3.661539852619171143e-01 -1.936786770820617676e-01 2.110012173652648926e-01 5.190353840589523315e-02 -2.705896496772766113e-01 -2.802274227142333984e-01 4.946467652916908264e-02 -3.488480150699615479e-01 -4.945217445492744446e-02 2.859015762805938721e-01 -1.925181746482849121e-01 -2.502512335777282715e-01 1.004730612039566040e-01 2.450127154588699341e-01 -1.718400418758392334e-01 -1.308610886335372925e-01 -3.666951134800910950e-02 -7.359889894723892212e-02 -1.968912184238433838e-01 1.518246680498123169e-01 -1.907346993684768677e-01 -1.220387741923332214e-01 1.338008493185043335e-01 1.577924787998199463e-01 9.900613129138946533e-02 1.043315455317497253e-01 6.982520222663879395e-02 1.007165238261222839e-01
-2.689490318298339844e-01 -5.197216756641864777e-03 2.608387470245361328e-01 -6.336779892444610596e-02 -3.355490565299987793e-01 -1.379090398550033569e-01 6.760603934526443481e-02 -1.111116725951433182e-02 3.240477293729782104e-02 -1.160964462906122208e-02 -6.105293519794940948e-03 1.456544548273086548e-01 3.336125612258911133e-01 1.948126852512359619e-01 -1.269523799419403076e-01 -1.685265451669692993e-01 -8.048402518033981323e-02 3.544108569622039795e-01 1.027850806713104248e-01 2.807103991508483887e-01 -2.036275863647460938e-01 2.780732326209545135e-02 1.452646106481552124e-01 -2.097721844911575317e-01 2.688301503658294678e-01 -7.684851437807083130e-02 1.202277392148971558e-01 1.169935241341590881e-01 1.714296489953994751e-01 2.827504463493824005e-02 -1.847404092550277710e-01 6.041937321424484253e-02
9.351077675819396973e-02 -9.783193469047546387e-03 -2.571712136268615723e-01 1.552892327308654785e-01 -2.989549934864044189e-01 -1.684750914573669434e-01 -1.165949106216430664e-01 -3.151394799351692200e-02 -8.979898691177368164e-02 -2.686633467674255371e-01 6.588416546583175659e-02 -1.643342077732086182e-01 2.798461914062500000e-01 1.271671652793884277e-01 -4.904092848300933838e-02 -3.782008290290832520e-01 5.174232274293899536e-02 2.960602641105651855e-01 -3.993942141532897949e-01 1.177222877740859985e-01 -3.856143355369567871e-02 2.261444367468357086e-02 -1.123237982392311096e-01 1.128169745206832886e-01 1.845251321792602539e-01 1.455709338188171387e-01 -5.664183944463729858e-02 1.456207931041717529e-01 1.320783197879791260e-01 -1.364262402057647705e-01 -7.547888159751892090e-02 -6.776688247919082642e-02
5.043890699744224548e-02 -7.671671360731124878e-02 1.446501761674880981e-01 7.813293486833572388e-02 -2.724527120590209961e-01 -2.586328238248825073e-02 7.800287008285522461e-02 -7.295228075236082077e-03 6.413277983665466309e-02 1.675610691308975220e-01 6.187096610665321350e-02 -6.632052361965179443e-02 2.333216071128845215e-01 2.631474733352661133e-01 -3.443082571029663086e-01 -9.738335758447647095e-02 2.733071744441986084e-01 2.212624400854110718e-01 1.668957807123661041e-02 1.243203952908515930e-01 4.171257838606834412e-02 -7.237785309553146362e-02 1.768661886453628540e-01 1.043192595243453979e-01 -2.234188094735145569e-02 -3.602851629257202148e-01 -3.740266561508178711e-01 3.051722645759582520e-01 -1.047819331288337708e-01 1.105448380112648010e-01 -1.272331178188323975e-01 1.107894070446491241e-02
-1.421351134777069092e-01 -8.821887522935867310e-02 1.486859172582626343e-01 1.652361005544662476e-01 3.818374872207641602e-02 2.614868804812431335e-02 1.354418843984603882e-01 2.548513710498809814e-01 -1.788340806961059570e-01 2.055720426142215729e-02 5.390757694840431213e-02 -7.680954039096832275e-02 4.779303371906280518e-01 1.168256998062133789e-01 -3.712189793586730957e-01 -2.047308981418609619e-01 -3.760545328259468079e-02 1.987440288066864014e-01 6.046263128519058228e-02 1.683299243450164795e-01 -4.274349659681320190e-02 -3.359910799190402031e-03 1.911017298698425293e-01 -4.003612697124481201e-02 3.722171485424041748e-02 -3.753190636634826660e-01 1.539967060089111328e-01 1.092960909008979797e-01 2.329553216695785522e-01 -1.202773116528987885e-02 -1.689914464950561523e-01 -2.070174925029277802e-02
8.800689131021499634e-02 -2.785857953131198883e-02 2.286453917622566223e-02 -8.680874854326248169e-02 -4.767808318138122559e-01 -6.277573853731155396e-02 -6.282421946525573730e-02 -9.467646479606628418e-02 -1.711954623460769653e-01 3.715487942099571228e-02 1.604353785514831543e-01 -1.355261653661727905e-01 8.693088591098785400e-02 -2.703613042831420898e-02 1.307687163352966309e-01 -4.143627882003784180e-01 2.439421368762850761e-03 -3.916174173355102539e-02 -1.363363564014434814e-01 3.958260640501976013e-02 -3.049778044223785400e-01 3.367248475551605225e-01 -1.166336163878440857e-01 1.233271062374114990e-01 5.136254057288169861e-02 -2.130682468414306641e-01 -1.715470552444458008e-01 3.238100111484527588e-01 3.203038871288299561e-02 1.339850127696990967e-01 -2.410013228654861450e-02 -9.268568456172943115e-02
-1.045434623956680298e-01 -4.391294717788696289e-02 9.225405007600784302e-02 -7.639187574386596680e-02 -2.402899563312530518e-01 -2.355495989322662354e-01 -2.954400181770324707e-01 -8.751770108938217163e-02 1.690988987684249878e-01 1.639900654554367065e-01 6.829227786511182785e-04 -6.073578447103500366e-02 1.150394454598426819e-01 2.078124582767486572e-01 -1.738228350877761841e-01 -1.749583184719085693e-01 2.890831045806407928e-02 2.325937151908874512e-01 -1.962497532367706299e-01 6.215265020728111267e-02 2.556390687823295593e-02 7.719345390796661377e-02 -2.904809415340423584e-01 -2.392837107181549072e-01 1.920026689767837524e-01 -4.177985191345214844e-01 -1.466606110334396362e-01 9.945374727249145508e-02 1.336742937564849854e-01 8.421583473682403564e-02 -2.458463609218597412e-02 2.725078761577606201e-01
-2.874124236404895782e-02 -1.350581794977188110e-01 4.720223844051361084e-01 5.215254426002502441e-02 -2.014979720115661621e-01 4.719375632703304291e-03 -1.377555429935455322e-01 1.562052965164184570e-01 -9.363128989934921265e-02 6.875386089086532593e-02 -1.236597225069999695e-01 -2.170798927545547485e-01 3.111295700073242188e-01 4.618077725172042847e-02 -5.086308121681213379e-01 -1.288696825504302979e-01 -9.155997633934020996e-02 6.788513064384460449e-02 5.286637321114540100e-02 1.134694442152976990e-01 -7.205701619386672974e-02 1.316927373409271240e-01 1.673074439167976379e-02 5.494727287441492081e-03 6.983692874200642109e-04 1.970254033803939819e-01 -1.587164998054504395e-01 2.647505104541778564e-01 2.244994044303894043e-02 -1.841289848089218140e-01 -9.976008906960487366e-03 3.367530927062034607e-02
2.383048385381698608e-01 -3.842130303382873535e-01 -4.894588887691497803e-02 3.594370782375335693e-01 -3.842093348503112793e-01 -4.469368606805801392e-02 2.044498920440673828e-01 2.166084013879299164e-02 -1.634715944528579712e-01 6.742245703935623169e-02 9.706497192382812500e-02 6.700890511274337769e-02 2.081696987152099609e-01 7.037407904863357544e-02 -2.072182744741439819e-01 -5.617774650454521179e-02 7.086953148245811462e-03 -3.275399282574653625e-02 -6.561919301748275757e-02 7.544537074863910675e-03 -1.278769373893737793e-01 9.551303833723068237e-02 1.605448126792907715e-02 3.039806485176086426e-01 6.449371576309204102e-02 -1.526796370744705200e-01 7.030284404754638672e-02 -3.163090720772743225e-02 3.292533159255981445e-01 7.548415660858154297e-02 -1.582122743129730225e-01 1.907374858856201172e-01
2.642907574772834778e-02 4.446032922714948654e-03 9.546063840389251709e-02 -3.446076298132538795e-03 -3.133302330970764160e-01 -1.548019796609878540e-01 1.246694996953010559e-01 1.728563308715820312e-01 -1.201298534870147705e-01 3.758578374981880188e-02 -5.263913888484239578e-03 -4.909027814865112305e-01 2.435298860073089600e-01 3.154316544532775879e-01 -5.398052185773849487e-02 -1.962104290723800659e-01 6.470436602830886841e-02 2.019532769918441772e-01 -1.338694542646408081e-01 3.488692939281463623e-01 -1.164196059107780457e-01 6.942958384752273560e-02 -1.459124684333801270e-01 -1.883078366518020630e-02 -1.008258163928985596e-01 4.288623854517936707e-02 1.637571305036544800e-01 1.137866154313087463e-01 -1.059135645627975464e-01 -1.250075697898864746e-01 2.457837760448455811e-01 4.333399608731269836e-02
3.928135037422180176e-01 1.890428960323333740e-01 1.362030804157257080e-01 1.245100051164627075e-02 -2.278560400009155273e-01 -1.115452721714973450e-01 -1.007150411605834961e-01 3.752192109823226929e-02 3.385737910866737366e-02 -2.483671754598617554e-01 8.560381829738616943e-02 1.561579406261444092e-01 3.920030891895294189e-01 2.565963566303253174e-01 -2.540564239025115967e-01 -7.912457734346389771e-02 -7.925613969564437866e-02 1.760327070951461792e-01 -1.767448633909225464e-01 -7.935193181037902832e-02 -1.289499402046203613e-01 6.588952988386154175e-02 4.799864720553159714e-03 -2.382553368806838989e-02 6.087289750576019287e-02 -7.674398273229598999e-02 -1.142918840050697327e-01 -1.268425434827804565e-01 -6.843333691358566284e-02 -1.392150670289993286e-01 -5.534269381314516068e-03 4.138554036617279053e-01
-1.518666092306375504e-02 -2.570929825305938721e-01 5.606410093605518341e-03 -5.503408238291740417e-02 -2.753733694553375244e-01 3.701270744204521179e-02 -1.010474413633346558e-01 -2.671424113214015961e-02 2.317349016666412354e-01 -1.752904951572418213e-01 -3.243994340300559998e-02 -1.591698378324508667e-01 2.454441785812377930e-01 1.142541617155075073e-01 -1.460649166256189346e-02 -9.336693584918975830e-02 1.012499853968620300e-01 2.578777633607387543e-02 -3.552851378917694092e-01 -4.912331327795982361e-02 -1.820695400238037109e-01 2.610822319984436035e-01 -1.098752953112125397e-02 -8.582239970564842224e-03 -1.672524772584438324e-02 -3.714758157730102539e-01 1.760642230510711670e-01 6.450507044792175293e-02 -7.588507235050201416e-02 3.036473095417022705e-01 -3.479800820350646973e-01 1.260793060064315796e-01
6.411784142255783081e-02 -1.046884357929229736e-01 2.449111491441726685e-01 -9.975556284189224243e-02 -2.717780172824859619e-01 -2.496536076068878174e-01 1.023244634270668030e-01 -8.290374651551246643e-03 -1.829786598682403564e-01 1.638968288898468018e-01 4.324673116207122803e-02 -3.886100351810455322e-01 1.810725927352905273e-01 3.581252694129943848e-01 -6.942223757505416870e-02 -2.545041739940643311e-01 2.163748294115066528e-01 1.633525937795639038e-01 -4.359696060419082642e-02 -9.655732661485671997e-02 -5.118188261985778809e-02 -6.196292862296104431e-02 6.269422918558120728e-02 -2.028135955333709717e-01 -2.341172397136688232e-01 1.758416593074798584e-01 -8.410523831844329834e-02 4.333597421646118164e-02 4.526817053556442261e-02 -8.792950212955474854e-02 -2.775147557258605957e-01 8.170691132545471191e-02
2.791920602321624756e-01 -1.255559027194976807e-01 1.406505256891250610e-01 3.780278563499450684e-02 -3.316642642021179199e-01 -9.216583520174026489e-02 -1.102869361639022827e-01 2.991799414157867432e-01 -1.115815639495849609e-01 9.221681952476501465e-02 -2.428648620843887329e-01 1.397510319948196411e-01 1.923434734344482422e-01 1.382748633623123169e-01 -3.994241356849670410e-01 6.464853137731552124e-02 -1.101856306195259094e-01 1.117256060242652893e-01 -3.279578089714050293e-01 -1.788520067930221558e-01 1.627445686608552933e-03 -2.052199840545654297e-02 -9.552233666181564331e-02 9.976923465728759766e-02 8.079021424055099487e-02 -8.752562850713729858e-02 -1.665774136781692505e-01 -2.687262557446956635e-02 2.281932830810546875e-01 -5.811902135610580444e-02 -1.011483967304229736e-01 2.315081954002380371e-01
3.937508910894393921e-02 -1.366370320320129395e-01 9.605846554040908813e-02 1.978155672550201416e-01 -2.780959904193878174e-01 -1.503520905971527100e-01 -4.310744628310203552e-02 -3.147044032812118530e-02 2.187212258577346802e-01 -6.133844330906867981e-02 1.777220331132411957e-02 -3.367869555950164795e-01 4.869602918624877930e-01 1.796945482492446899e-01 1.443201005458831787e-01 -1.478547453880310059e-01 2.052194178104400635e-01 4.052688926458358765e-02 1.246858686208724976e-01 -1.195316761732101440e-02 -1.139232739806175232e-01 1.246297508478164673e-01 -3.450352326035499573e-02 -7.637669891119003296e-02 3.558210283517837524e-02 4.228915274143218994e-02 -2.976854145526885986e-01 2.148296833038330078e-01 1.895019263029098511e-01 9.471883624792098999e-02 -1.682873815298080444e-01 2.125311791896820068e-01
3.611047267913818359e-01 -7.138985395431518555e-02 1.399241536855697632e-01 4.467120394110679626e-03 -5.497912764549255371e-01 1.215918809175491333e-01 -5.260004103183746338e-02 -1.273283064365386963e-01 -2.951956354081630707e-02 -1.752388775348663330e-01 1.827489435672760010e-01 -1.309346109628677368e-01 3.035806715488433838e-01 2.278547286987304688e-01 2.370930463075637817e-01 -1.621850999072194099e-03 -5.681389197707176208e-02 -6.352381408214569092e-02 -2.395175251876935363e-04 8.677593432366847992e-03 1.174587290734052658e-02 7.359421998262405396e-02 -2.838031761348247528e-02 -1.143108680844306946e-01 6.937177479267120361e-02 -2.603935897350311279e-01 2.079923264682292938e-02 -7.091344147920608521e-02 1.447173655033111572e-01 -3.273902833461761475e-02 -1.104124039411544800e-01 2.956494390964508057e-01
5.719740688800811768e-02 -1.553968489170074463e-01 2.498706281185150146e-01 2.199126482009887695e-01 -2.614768147468566895e-01 -1.184068173170089722e-01 6.998992711305618286e-02 2.056900709867477417e-01 -2.546171844005584717e-01 2.179134078323841095e-02 4.522787034511566162e-02 -4.665562212467193604e-01 2.866009175777435303e-01 1.827368438243865967e-01 1.405691914260387421e-02 -3.085910677909851074e-01 6.902327388525009155e-02 1.411189325153827667e-03 -1.053510117344558239e-03 1.955536305904388428e-01 -1.472167074680328369e-01 2.314288765192031860e-01 -5.086068809032440186e-02 -6.888463348150253296e-02 -5.733561515808105469e-02 1.223610341548919678e-01 1.176694706082344055e-01 -5.226537468843162060e-04 1.081042662262916565e-01 -2.179399132728576660e-01 1.390066444873809814e-01 4.070258699357509613e-03
-1.089662406593561172e-02 1.670468449592590332e-01 2.264420241117477417e-01 1.663937270641326904e-01 -5.310554504394531250e-01 -5.387458577752113342e-02 -1.417578309774398804e-01 1.380300223827362061e-01 -1.397305130958557129e-01 -1.223441287875175476e-01 -6.137473508715629578e-02 -7.776593416929244995e-02 -8.006608486175537109e-02 1.724552810192108154e-01 -2.455434948205947876e-01 -4.721937701106071472e-02 -9.084756672382354736e-02 3.452787920832633972e-02 5.309243500232696533e-02 -6.406899541616439819e-02 -1.348626464605331421e-01 1.798298209905624390e-01 1.685236096382141113e-01 -1.433941125869750977e-01 2.441321462392807007e-01 -1.675658077001571655e-01 -1.753089725971221924e-01 9.725068509578704834e-02 -2.335737645626068115e-01 -1.065321564674377441e-01 -2.079015970230102539e-01 -2.703841328620910645e-01
2.856303155422210693e-01 -1.521257013082504272e-01 -1.028212383389472961e-01 3.304575681686401367e-01 -3.642517328262329102e-01 -2.345453351736068726e-01 7.577549549750983715e-04 3.633845224976539612e-02 -3.350705280900001526e-02 -1.292497664690017700e-01 -7.754289358854293823e-02 -6.855456531047821045e-02 9.149471670389175415e-02 2.523751854896545410e-01 -1.505920290946960449e-01 1.762193143367767334e-01 1.182607635855674744e-01 3.790292516350746155e-02 -1.566509157419204712e-01 2.736056409776210785e-02 -1.195692494511604309e-01 3.879393637180328369e-02 -2.047704011201858521e-01 -7.990775629878044128e-03 9.594767540693283081e-02 4.955642670392990112e-02 1.063073948025703430e-01 1.101237535476684570e-01 3.761566281318664551e-01 1.973462402820587158e-01 -1.209948956966400146e-01 3.216734826564788818e-01
2.523125708103179932e-01 -1.247120201587677002e-01 1.827797740697860718e-01 3.179791942238807678e-02 -1.241936460137367249e-01 5.245875567197799683e-02 1.685583144426345825e-01 1.939196288585662842e-01 -7.984069176018238068e-03 1.736975274980068207e-02 -2.687725126743316650e-01 -3.374383747577667236e-01 2.984454333782196045e-01 2.846433222293853760e-01 -9.515630453824996948e-02 -1.115131825208663940e-01 1.662724465131759644e-01 3.518101572990417480e-01 -1.418082565069198608e-01 -1.886352598667144775e-01 -1.005809679627418518e-01 -1.336881965398788452e-01 3.877425938844680786e-02 -1.636621206998825073e-01 -1.013130322098731995e-01 -1.890869438648223877e-01 -7.869156450033187866e-02 1.379157155752182007e-01 2.367893755435943604e-01 -1.758499294519424438e-01 -1.999031752347946167e-02 4.595611616969108582e-02
6.810347735881805420e-02 -1.319374293088912964e-01 -1.171923130750656128e-01 1.295243203639984131e-01 -3.759216368198394775e-01 9.965469688177108765e-02 1.358383148908615112e-01 6.975172087550163269e-03 -9.572498500347137451e-03 -1.792338192462921143e-01 7.966754585504531860e-02 -2.202707529067993164e-01 3.991729766130447388e-02 3.536610305309295654e-01 -2.568258047103881836e-01 -1.551994681358337402e-01 -2.316042482852935791e-01 3.778346478939056396e-01 5.011607334017753601e-02 2.032678276300430298e-01 -2.007152885198593140e-01 -1.139559373259544373e-01 8.899797499179840088e-02 1.466907858848571777e-01 1.174113303422927856e-01 -1.975899785757064819e-01 -4.576764255762100220e-02 -1.696480214595794678e-01 1.491893976926803589e-01 1.217680126428604126e-01 -9.379704296588897705e-02 -1.461879611015319824e-01
2.868988811969757080e-01 4.172439500689506531e-02 -8.061943948268890381e-02 3.504570424556732178e-01 -3.898240029811859131e-01 5.518895573914051056e-03 -1.229435727000236511e-01 -5.088154599070549011e-02 -5.741940811276435852e-02 -2.380402833223342896e-01 -1.247550919651985168e-02 -9.023658186197280884e-02 3.155089169740676880e-02 1.822340935468673706e-01 -2.856571674346923828e-01 -3.068338632583618164e-01 -1.594866514205932617e-01 2.992163300514221191e-01 2.281104326248168945e-01 2.067340016365051270e-01 -8.643600344657897949e-02 3.522089868783950806e-02 1.040685735642910004e-02 -5.450287088751792908e-02 1.433070898056030273e-01 -2.140355110168457031e-01 -1.438245326280593872e-01 1.017357967793941498e-02 -1.289394199848175049e-01 1.126844137907028198e-01 2.129988744854927063e-02 -1.663828082382678986e-02
5.217881128191947937e-02 8.117980509996414185e-02 3.372745588421821594e-02 3.704735934734344482e-01 -3.575330376625061035e-01 -1.717830151319503784e-01 1.273016165941953659e-02 -1.945390366017818451e-02 1.051859408617019653e-01 1.411468386650085449e-01 2.622767537832260132e-02 -9.636110067367553711e-02 7.450513541698455811e-02 1.172855496406555176e-01 -5.274974107742309570e-01 3.874327987432479858e-02 1.430051587522029877e-02 -1.241498813033103943e-01 -3.526387512683868408e-01 -1.936783269047737122e-02 -7.364054769277572632e-02 2.309904992580413818e-01 -6.574440002441406250e-02 -1.129946485161781311e-01 2.199073135852813721e-01 -1.020227074623107910e-01 -1.457235543057322502e-03 -8.164148777723312378e-02 1.047098040580749512e-01 2.249933630228042603e-01 6.746973376721143723e-04 1.056382432579994202e-01
2.027538865804672241e-01 7.955987751483917236e-02 6.730345543473958969e-03 2.148226797580718994e-01 -3.617531955242156982e-01 6.904774904251098633e-02 4.924144968390464783e-02 7.376787066459655762e-02 -1.712309420108795166e-01 8.578161895275115967e-02 -3.237030506134033203e-01 4.380650073289871216e-02 1.104342341423034668e-01 3.605978935956954956e-02 -1.943438351154327393e-01 -6.619228422641754150e-02 -1.307119578123092651e-01 2.146184258162975311e-02 -2.791562974452972412e-01 1.708942204713821411e-01 -1.141839697957038879e-01 -6.309081614017486572e-02 1.145676672458648682e-01 1.055643782019615173e-01 -1.207250133156776428e-01 -2.199579589068889618e-02 2.345102429389953613e-01 2.322292327880859375e-01 2.328247725963592529e-01 2.370005846023559570e-01 -1.730526089668273926e-01 3.654646575450897217e-01
1.162840425968170166e-02 1.492251008749008179e-01 1.581844538450241089e-01 5.312702804803848267e-02 -2.906659245491027832e-01 5.646888166666030884e-02 5.144129320979118347e-02 3.339568898081779480e-02 1.389288663631305099e-04 5.818675830960273743e-02 -1.719555407762527466e-01 9.664360433816909790e-02 2.442395538091659546e-01 9.850607812404632568e-02 -2.062221020460128784e-01 -2.482295036315917969e-01 -7.360389828681945801e-02 -1.586623936891555786e-01 1.562929828651249409e-03 -5.644916743040084839e-02 -2.968280911445617676e-01 3.294127583503723145e-01 7.224591076374053955e-02 3.467472642660140991e-02 2.007015198469161987e-01 -4.079598188400268555e-02 8.250737190246582031e-02 2.428240031003952026e-01 -6.243167072534561157e-02 2.426635921001434326e-01 -2.688718438148498535e-01 4.036152660846710205e-01
7.732381671667098999e-02 -9.274278581142425537e-02 -7.153266668319702148e-02 7.863614708185195923e-02 -1.145934537053108215e-01 -7.859210669994354248e-02 -1.564310193061828613e-01 -7.544949650764465332e-02 -1.870727725327014923e-02 -1.157854124903678894e-01 1.902906745672225952e-01 -4.217890202999114990e-01 3.790270984172821045e-01 4.329796135425567627e-01 -1.185043081641197205e-01 -1.713333576917648315e-01 4.755553230643272400e-02 4.494981549214571714e-04 6.763142347335815430e-02 8.774967491626739502e-02 -2.374751716852188110e-01 -2.447921484708786011e-01 -1.025929301977157593e-01 1.651887595653533936e-01 4.955106601119041443e-02 2.860713303089141846e-01 5.859801918268203735e-02 5.919662117958068848e-02 1.254238039255142212e-01 8.673149161040782928e-03 -1.983031183481216431e-01 8.495295047760009766e-02
6.268928758800029755e-03 -1.163664758205413818e-01 2.953916192054748535e-01 2.228651195764541626e-01 -2.571724355220794678e-01 1.092089489102363586e-01 6.319952756166458130e-02 5.680375546216964722e-02 1.085147187113761902e-01 -9.510403126478195190e-02 -1.960110366344451904e-01 -2.443028390407562256e-01 3.206967413425445557e-01 5.697742477059364319e-02 -1.612495183944702148e-01 -7.221185415983200073e-02 8.956570923328399658e-02 2.964110672473907471e-01 8.945865929126739502e-02 1.692351251840591431e-01 -2.660427093505859375e-01 -1.923626810312271118e-01 -9.095221012830734253e-02 1.469416022300720215e-01 4.683976247906684875e-02 -2.982595264911651611e-01 1.012893393635749817e-02 2.389587908983230591e-01 -6.203591823577880859e-02 -1.561647653579711914e-01 9.454077482223510742e-02 2.286361902952194214e-01
3.411241173744201660e-01 -1.002505272626876831e-01 -8.291271328926086426e-02 2.276967614889144897e-01 -4.783648848533630371e-01 1.035621911287307739e-01 -1.855637691915035248e-02 -5.994657054543495178e-02 -4.673961177468299866e-02 -1.003435999155044556e-01 1.174831539392471313e-01 -1.001318693161010742e-01 2.286949157714843750e-01 1.942858546972274780e-01 -1.842607706785202026e-01 -3.369598649442195892e-03 3.717733547091484070e-02 1.374022811651229858e-01 -2.615613639354705811e-01 -1.033402457833290100e-01 -6.177116930484771729e-02 2.418889850378036499e-02 -1.790037751197814941e-01 -4.685506969690322876e-02 1.287079304456710815e-01 1.145700365304946899e-01 1.101133450865745544e-01 -5.665788426995277405e-02 2.766342163085937500e-01 2.875560224056243896e-01 6.904547661542892456e-02 2.535172998905181885e-01
1.648892611265182495e-01 -8.488391339778900146e-02 1.497870832681655884e-01 1.454526931047439575e-01 -3.779786825180053711e-01 1.757334172725677490e-02 9.920994937419891357e-02 -1.029872987419366837e-02 9.524790197610855103e-02 1.017083227634429932e-01 -9.473823010921478271e-03 -4.666660130023956299e-01 4.808210432529449463e-01 1.838850378990173340e-01 -1.245380714535713196e-01 -7.769780606031417847e-02 1.311440765857696533e-01 -8.240380138158798218e-02 5.346110090613365173e-02 -1.722518354654312134e-01 2.879950031638145447e-02 -2.505953423678874969e-02 -1.395702809095382690e-01 -5.850237980484962463e-02 1.085443794727325439e-01 2.558144629001617432e-01 -2.195696532726287842e-02 2.252211421728134155e-01 -1.192735955119132996e-01 -5.195648595690727234e-02 -6.893195211887359619e-02 1.186203584074974060e-01
1.657867580652236938e-01 -7.232066243886947632e-02 1.687094941735267639e-02 2.123490571975708008e-01 -2.926592528820037842e-01 1.985203288495540619e-02 -5.372736230492591858e-02 2.903309464454650879e-01 4.982969164848327637e-02 8.149342238903045654e-02 -1.973648667335510254e-01 -3.590077459812164307e-01 5.278613567352294922e-01 1.270711570978164673e-01 -1.498357206583023071e-01 -1.132629364728927612e-01 1.821930706501007080e-01 2.937774062156677246e-01 -1.047196146100759506e-02 -1.493535935878753662e-01 -1.127537488937377930e-01 -1.266107112169265747e-01 -7.024934142827987671e-02 -9.214582294225692749e-02 -7.255686074495315552e-02 -8.974369615316390991e-02 -1.518555916845798492e-03 -1.544364844448864460e-03 5.299647524952888489e-02 -1.449964791536331177e-01 -1.258737146854400635e-01 6.762284040451049805e-02
-5.464525148272514343e-02 -7.048902567476034164e-03 1.829296052455902100e-01 1.811460852622985840e-01 -4.741270244121551514e-01 -1.059386506676673889e-01 -1.180128827691078186e-01 -1.920031309127807617e-01 -5.520456284284591675e-02 -8.157296478748321533e-02 2.503050863742828369e-01 -5.053460597991943359e-02 1.592018455266952515e-01 2.838970422744750977e-01 -2.498620003461837769e-02 1.623695194721221924e-01 -1.777563542127609253e-01 7.368137687444686890e-02 2.138695716857910156e-01 1.129827462136745453e-02 -4.303864017128944397e-02 7.923235744237899780e-02 -2.536070048809051514e-01 1.187675893306732178e-01 -2.290488928556442261e-01 -1.855982989072799683e-01 -3.387897312641143799e-01 1.305488795042037964e-01 4.195382818579673767e-02 -6.729910522699356079e-02 -1.692465543746948242e-01 1.136861070990562439e-01
2.786971926689147949e-01 -2.267727106809616089e-01 1.143653020262718201e-01 1.793671846389770508e-01 -3.160558044910430908e-01 -2.998181879520416260e-01 -2.039648592472076416e-01 -8.405293524265289307e-02 1.362919062376022339e-01 -2.030131816864013672e-01 3.770391643047332764e-02 -2.515361309051513672e-01 9.260965883731842041e-02 -1.756339371204376221e-01 -1.322089284658432007e-01 -2.384540736675262451e-01 -1.054596230387687683e-01 -1.076929941773414612e-01 -1.366308629512786865e-01 -2.521726489067077637e-01 -1.625629663467407227e-01 1.645724922418594360e-01 -1.369380205869674683e-01 7.158678770065307617e-02 2.072449922561645508e-01 7.199858129024505615e-02 -1.537462472915649414e-01 6.224592775106430054e-02 4.222960397601127625e-02 -1.270431578159332275e-01 -1.969192177057266235e-01 1.850477457046508789e-01
2.616119682788848877e-01 9.815715253353118896e-02 -1.164956688880920410e-01 -2.327328473329544067e-01 -4.315735995769500732e-01 -1.568602323532104492e-01 -7.515038549900054932e-02 -9.180030226707458496e-02 6.201351061463356018e-02 3.365733847022056580e-02 -2.405326366424560547e-01 -9.981247037649154663e-02 1.763066798448562622e-01 4.249632358551025391e-02 -1.914319247007369995e-01 -1.245056167244911194e-01 -3.811969980597496033e-02 -1.611573807895183563e-02 -3.482236266136169434e-01 -6.809470505686476827e-05 1.246797740459442139e-01 -2.552847377955913544e-02 4.468378424644470215e-02 -1.619063317775726318e-02 2.476456575095653534e-02 -5.845669284462928772e-02 -1.403719335794448853e-01 2.080112546682357788e-01 -1.992468386888504028e-01 -6.008589267730712891e-02 -4.213917255401611328e-01 2.051969468593597412e-01
2.063651382923126221e-01 8.131717145442962646e-02 1.864221841096878052e-01 2.131875753402709961e-01 -2.982566058635711670e-01 8.426407724618911743e-02 2.136151939630508423e-01 2.409054040908813477e-01 1.064347177743911743e-01 1.812018156051635742e-01 9.562804549932479858e-02 -2.255222797393798828e-01 3.730980455875396729e-01 6.585994362831115723e-02 -6.370511651039123535e-02 -2.753610610961914062e-01 -6.628408282995223999e-02 4.360965639352798462e-02 -8.493477362208068371e-04 -1.479490548372268677e-01 -6.627316772937774658e-02 6.947658210992813110e-02 -2.594197988510131836e-01 -2.226328849792480469e-01 2.028444111347198486e-01 -8.501955866813659668e-02 -1.664784401655197144e-01 -2.215200103819370270e-02 3.434190526604652405e-02 -2.027969658374786377e-01 -1.228329539299011230e-01 2.346134632825851440e-01
8.211445063352584839e-02 -6.559974700212478638e-02 2.228234261274337769e-01 -1.442571263760328293e-02 -2.284120619297027588e-01 -4.376495480537414551e-01 -3.831633329391479492e-01 -2.289366573095321655e-01 -7.608813792467117310e-02 3.492569923400878906e-02 -1.267359256744384766e-01 -7.674312591552734375e-02 8.786949515342712402e-02 3.081413209438323975e-01 -1.495740115642547607e-01 -7.091074436902999878e-02 -1.363514512777328491e-01 1.411685347557067871e-01 -2.037429064512252808e-02 -9.296062588691711426e-02 -5.281369015574455261e-02 -8.936631493270397186e-03 -1.569424420595169067e-01 2.233458459377288818e-01 -1.282808035612106323e-01 3.343706950545310974e-02 -8.420268446207046509e-02 1.704102158546447754e-01 2.571265101432800293e-01 -1.856415122747421265e-01 -1.137815490365028381e-01 -2.119895219802856445e-01
1.978347003459930420e-01 -1.708284318447113037e-01 9.013344347476959229e-02 2.829788625240325928e-01 -2.767837941646575928e-01 -3.453409671783447266e-02 -1.069167349487543106e-02 5.224591866135597229e-02 -7.721548527479171753e-02 7.374121993780136108e-02 -3.012192063033580780e-02 -5.161439180374145508e-01 1.693629324436187744e-01 -2.330295974388718605e-03 -2.458233237266540527e-01 -1.578315198421478271e-01 -1.287469267845153809e-01 1.203762963414192200e-01 3.913645166903734207e-03 1.211064532399177551e-01 1.307342480868101120e-02 -1.758027076721191406e-02 2.143745422363281250e-01 -1.837570965290069580e-01 -1.795242130756378174e-01 9.362149983644485474e-02 2.797265350818634033e-01 1.709261089563369751e-01 -1.357890814542770386e-01 -1.685695499181747437e-01 -1.934021115303039551e-01 -1.068851128220558167e-01
-1.845946758985519409e-01 -2.646094560623168945e-01 1.142135858535766602e-01 2.659716308116912842e-01 -1.186500191688537598e-01 4.761623218655586243e-03 -1.877136379480361938e-01 8.622625470161437988e-02 -4.781736806035041809e-02 1.426282227039337158e-01 1.147559564560651779e-02 -1.726074814796447754e-01 1.675840616226196289e-01 1.321115791797637939e-01 -3.415182530879974365e-01 -1.306008249521255493e-01 -3.865963220596313477e-02 9.655092656612396240e-02 9.728387929499149323e-03 1.676451414823532104e-01 -2.066594511270523071e-01 -8.733718842267990112e-02 3.224073350429534912e-02 -5.160969123244285583e-02 8.864430338144302368e-02 -1.732896715402603149e-01 -2.377466112375259399e-01 4.221956431865692139e-01 -1.641032285988330841e-02 -2.595053017139434814e-01 -2.433673590421676636e-01 1.760985255241394043e-01
2.444889396429061890e-01 -3.693079352378845215e-01 2.197833806276321411e-01 1.508809067308902740e-02 -2.943620681762695312e-01 -2.123503834009170532e-01 -8.159912377595901489e-02 1.430095583200454712e-01 -1.423288881778717041e-02 2.180093824863433838e-01 -2.249014005064964294e-02 -3.766938447952270508e-01 -8.332352340221405029e-02 3.818133771419525146e-01 -8.340233564376831055e-02 -4.459963366389274597e-02 -1.451092362403869629e-01 2.022701799869537354e-01 1.081607192754745483e-01 7.175540924072265625e-02 2.045751176774501801e-02 1.598067022860050201e-02 1.521795392036437988e-01 -7.760279625654220581e-02 -1.833726912736892700e-01 -1.206707395613193512e-02 1.265024244785308838e-01 1.196515485644340515e-01 -1.444184314459562302e-02 5.030436906963586807e-03 -2.208607494831085205e-01 -1.512365788221359253e-01
2.310958206653594971e-01 -1.572369597852230072e-02 1.186462268233299255e-01 -3.943889588117599487e-02 -3.758942484855651855e-01 -2.464762181043624878e-01 -4.953964054584503174e-02 4.422680661082267761e-02 -3.660261034965515137e-01 -1.746021062135696411e-01 -9.786514192819595337e-02 -1.337775141000747681e-01 9.385415166616439819e-02 1.881373673677444458e-01 -1.265109777450561523e-01 1.330502927303314209e-01 -2.819509208202362061e-01 6.738800555467605591e-02 6.573072820901870728e-02 -1.757070794701576233e-02 -1.439507454633712769e-01 1.173166558146476746e-01 -9.556186199188232422e-02 -1.442351341247558594e-01 1.343073248863220215e-01 -2.713530361652374268e-01 -1.586934328079223633e-01 2.437165379524230957e-02 -1.478277295827865601e-01 1.106097772717475891e-01 -3.662766218185424805e-01 -1.250161826610565186e-01
4.844343289732933044e-02 -2.495930790901184082e-01 2.073993235826492310e-01 1.164095010608434677e-02 -3.166749179363250732e-01 -1.903659850358963013e-01 1.495337337255477905e-01 9.930512309074401855e-02 -1.609919518232345581e-01 1.958026885986328125e-01 -1.703202873468399048e-01 -2.991209924221038818e-01 2.655428647994995117e-01 9.673487395048141479e-02 -4.001957774162292480e-01 -2.023895680904388428e-01 -9.482000954449176788e-03 7.755412161350250244e-02 -2.102723531424999237e-02 -6.649800390005111694e-02 -1.505873352289199829e-01 -3.013503178954124451e-02 2.391839958727359772e-02 -1.241526454687118530e-01 -7.613223046064376831e-02 3.316919207572937012e-01 -2.146982252597808838e-01 8.390134572982788086e-02 8.284591138362884521e-02 1.807390712201595306e-02 -3.088843077421188354e-02 1.791652292013168335e-01
3.880080953240394592e-02 -9.628129750490188599e-02 -1.291622370481491089e-01 2.276941537857055664e-01 -2.929001152515411377e-01 -1.523989140987396240e-01 -1.754669845104217529e-02 -1.773643940687179565e-01 -4.050612449645996094e-01 -1.690377593040466309e-01 5.979288741946220398e-02 -4.129030704498291016e-01 2.552287578582763672e-01 1.926820278167724609e-01 -1.713712811470031738e-01 -7.269302010536193848e-02 4.725372046232223511e-02 2.093688696622848511e-01 -2.950683468952775002e-03 1.674071252346038818e-01 3.901645541191101074e-02 1.580032259225845337e-01 1.438219547271728516e-01 2.424825578927993774e-01 -5.801445990800857544e-02 1.156776696443557739e-01 6.435707211494445801e-02 1.636591926217079163e-02 1.490466892719268799e-01 -2.030702680349349976e-01 1.692591980099678040e-02 1.063697189092636108e-01
-2.372208610177040100e-02 6.755356490612030029e-02 -1.754348278045654297e-01 8.025533705949783325e-02 -2.819567024707794189e-01 -1.824137382209300995e-02 1.593687385320663452e-02 4.534505680203437805e-02 -1.571605205535888672e-01 -3.645647689700126648e-02 -4.260976612567901611e-02 -3.875906169414520264e-01 9.011285006999969482e-02 4.422142207622528076e-01 -2.844982445240020752e-01 -4.759189859032630920e-02 -1.376111432909965515e-02 2.321104556322097778e-01 -4.835897684097290039e-02 9.529145061969757080e-02 -1.214479133486747742e-01 2.591337859630584717e-01 5.313958227634429932e-02 8.314774930477142334e-02 -2.877118587493896484e-01 1.906820088624954224e-01 2.369984686374664307e-01 -3.131997957825660706e-02 3.028332628309726715e-02 -2.306686192750930786e-01 1.315983831882476807e-01 7.558591663837432861e-02
1.058503687381744385e-01 2.623588964343070984e-02 -5.722080543637275696e-02 -1.585458219051361084e-01 -2.846624553203582764e-01 1.928369402885437012e-01 -5.161849781870841980e-02 3.315016254782676697e-02 2.008601129055023193e-01 1.173828262835741043e-02 2.127273380756378174e-02 1.994793117046356201e-01 3.232583403587341309e-01 2.450300753116607666e-01 -1.370233297348022461e-01 -2.827476896345615387e-02 9.480546577833592892e-04 1.908593475818634033e-01 -3.004265129566192627e-01 1.479861736297607422e-01 8.109906315803527832e-02 2.717929780483245850e-01 1.900805218610912561e-04 -1.539591848850250244e-01 -1.447182297706604004e-01 -4.059530794620513916e-01 2.540888381190598011e-04 2.367814034223556519e-01 1.557098627090454102e-01 4.856453090906143188e-02 -1.773372739553451538e-01 1.424117386341094971e-01
-2.559144236147403717e-02 -2.366002202033996582e-01 2.031127363443374634e-01 8.454700559377670288e-02 -3.090956211090087891e-01 -7.875490933656692505e-02 1.695662140846252441e-01 -7.857315242290496826e-02 -7.014422863721847534e-02 2.197725325822830200e-01 9.189752489328384399e-02 -2.424997091293334961e-01 2.893256545066833496e-01 -1.210374534130096436e-01 -2.257307320833206177e-01 2.992042899131774902e-01 -6.051974371075630188e-02 1.136234104633331299e-01 -9.911642223596572876e-02 1.359747797250747681e-01 -1.197988837957382202e-01 1.690490841865539551e-01 3.548827022314071655e-02 1.657386124134063721e-01 5.149579420685768127e-02 -2.869663834571838379e-01 -2.203344926238059998e-02 1.349671185016632080e-01 1.852913200855255127e-01 -1.267490983009338379e-01 -2.308058142662048340e-01 2.739855945110321045e-01
2.401840686798095703e-01 -1.603114753961563110e-01 1.626855432987213135e-01 1.287731714546680450e-02 -6.848220527172088623e-02 -2.889114916324615479e-01 -3.447158634662628174e-01 5.689660087227821350e-02 -9.882489219307899475e-03 1.493240473791956902e-03 1.193856224417686462e-01 -2.945592701435089111e-01 1.994724720716476440e-01 3.346343338489532471e-01 -2.211565822362899780e-01 -2.194088846445083618e-01 -5.105336382985115051e-02 -1.244174689054489136e-02 9.211338311433792114e-02 -9.862779080867767334e-02 -2.327437102794647217e-01 9.402459859848022461e-02 -2.068686932325363159e-01 2.960119545459747314e-01 1.553552597761154175e-01 4.495533555746078491e-02 2.999016083776950836e-02 1.955474615097045898e-01 9.919749200344085693e-02 7.738979905843734741e-02 -4.018640518188476562e-02 1.807633489370346069e-01
-1.268610823899507523e-02 6.675559096038341522e-03 -1.556294877082109451e-02 1.225228309631347656e-01 -2.496481090784072876e-01 -1.888725757598876953e-01 9.000291675329208374e-02 -8.021923899650573730e-02 -2.236911505460739136e-01 1.721706055104732513e-02 2.899041175842285156e-01 -4.361826777458190918e-01 1.739381551742553711e-01 1.606316268444061279e-01 -3.332310318946838379e-01 -1.651469767093658447e-01 5.449535325169563293e-02 -9.904316812753677368e-02 1.854511201381683350e-01 -1.173066534101963043e-02 -1.896765679121017456e-01 -8.499618619680404663e-02 2.751925885677337646e-01 -1.028225198388099670e-01 -7.053948193788528442e-02 -1.800538152456283569e-01 -1.012192517518997192e-01 1.341959387063980103e-01 4.453803971409797668e-02 -1.448885649442672729e-01 -2.034169584512710571e-01 -2.149011343717575073e-01
-9.984532371163368225e-03 -1.578068584203720093e-01 3.575533032417297363e-01 1.001347824931144714e-01 -3.111744821071624756e-01 1.632808446884155273e-01 6.479162722826004028e-03 6.941959261894226074e-02 -2.969797253608703613e-01 -2.027947753667831421e-01 -1.787945777177810669e-01 -4.464082121849060059e-01 1.057928502559661865e-01 9.584020078182220459e-02 -2.383164465427398682e-01 8.787284791469573975e-02 -5.534457042813301086e-02 1.013812646269798279e-01 -1.232462748885154724e-01 1.949547603726387024e-02 -1.800335757434368134e-02 -7.054780609905719757e-03 -3.337139189243316650e-01 -8.171976357698440552e-02 -1.767349988222122192e-01 4.887912422418594360e-02 -1.252827793359756470e-01 -1.489372253417968750e-01 5.900851264595985413e-02 8.903362601995468140e-02 -8.699152618646621704e-02 1.596982479095458984e-01
-8.271935582160949707e-02 -1.190611049532890320e-01 1.872958689928054810e-01 1.519044190645217896e-01 -9.427188336849212646e-02 -7.882601581513881683e-03 5.065369978547096252e-02 2.142589390277862549e-01 1.064288169145584106e-01 1.031393334269523621e-01 9.822896867990493774e-02 -2.943491935729980469e-01 2.522708177566528320e-01 2.882843911647796631e-01 -3.156672418117523193e-01 -1.161898896098136902e-01 2.214274108409881592e-01 2.242583185434341431e-01 8.193534798920154572e-03 1.188324466347694397e-01 -5.508460849523544312e-02 -1.164111122488975525e-01 1.568164080381393433e-01 1.616367250680923462e-01 -7.904296368360519409e-02 -2.616703808307647705e-01 -2.825524210929870605e-01 2.174999564886093140e-01 -1.054277047514915466e-01 -1.414067298173904419e-01 -1.744462698698043823e-01 2.025783807039260864e-01
1.120924726128578186e-01 -1.919322907924652100e-01 2.223923504352569580e-01 -2.199911028146743774e-01 -1.986498385667800903e-01 1.931127011775970459e-01 -1.398819983005523682e-01 -3.957343399524688721e-01 -3.519921749830245972e-02 -1.063658446073532104e-01 1.066670473664999008e-02 -3.576152026653289795e-02 1.630535274744033813e-01 2.823551297187805176e-01 -9.793629497289657593e-02 1.292403414845466614e-02 -1.913783401250839233e-01 1.647894531488418579e-01 -1.790679395198822021e-01 -2.346045896410942078e-02 -2.009318023920059204e-01 1.776079386472702026e-01 -2.108425050973892212e-01 -9.766664355993270874e-02 1.077096760272979736e-01 -2.696861624717712402e-01 -4.185994714498519897e-02 2.659683227539062500e-01 6.887138634920120239e-02 8.790479600429534912e-02 -6.505421549081802368e-02 2.719684541225433350e-01
8.188483119010925293e-02 1.454670634120702744e-02 1.984262615442276001e-01 2.042304873466491699e-01 -9.626172482967376709e-02 1.751480549573898315e-01 -2.015234380960464478e-01 1.708486378192901611e-01 2.488951198756694794e-02 -9.108547866344451904e-02 -1.211246922612190247e-01 -8.053921908140182495e-02 2.702549993991851807e-01 2.854259312152862549e-01 -2.454290539026260376e-01 -4.358699172735214233e-02 -3.133193776011466980e-02 2.649143040180206299e-01 2.356943488121032715e-01 5.715100094676017761e-02 -2.040370851755142212e-01 9.284606575965881348e-02 -3.414977192878723145e-01 1.030763685703277588e-01 -1.940237432718276978e-01 -1.477652192115783691e-01 2.290278971195220947e-01 2.730061411857604980e-01 1.627024449408054352e-02 -1.052222996950149536e-01 -6.771389394998550415e-02 2.137228101491928101e-01
8.123733103275299072e-02 -1.560042053461074829e-01 1.395659744739532471e-01 8.913305401802062988e-02 -2.572141289710998535e-01 3.455118834972381592e-02 1.654367893934249878e-01 1.588396914303302765e-02 -2.090346664190292358e-01 9.020350128412246704e-02 -2.235221117734909058e-01 -1.912899017333984375e-01 2.444303780794143677e-01 1.133222579956054688e-01 -4.411168694496154785e-01 -1.901517659425735474e-01 -1.027944535017013550e-01 9.815844893455505371e-02 1.156724765896797180e-01 -1.383202821016311646e-01 -2.018120139837265015e-01 9.264707565307617188e-02 -1.108275633305311203e-02 -1.750472486019134521e-01 -1.693650931119918823e-01 2.055675089359283447e-01 -7.731106132268905640e-02 1.916957199573516846e-01 3.694923594594001770e-02 -2.797875404357910156e-01 1.147909015417098999e-01 2.562595903873443604e-01
1.418801695108413696e-01 -4.344636108726263046e-03 7.499413937330245972e-02 1.496192067861557007e-01 -4.901351034641265869e-01 -2.777579985558986664e-02 -5.192294716835021973e-03 -1.846980005502700806e-01 -1.842263638973236084e-01 -3.009943962097167969e-01 1.800313889980316162e-01 -1.848363429307937622e-01 1.669065505266189575e-01 2.835311293601989746e-01 7.483882457017898560e-02 7.250744104385375977e-02 7.384599745273590088e-02 -1.784522980451583862e-01 -1.528593301773071289e-01 -1.144049763679504395e-01 -1.276166290044784546e-01 -8.504412323236465454e-02 -8.868232369422912598e-02 -2.991130053997039795e-01 1.004416495561599731e-01 -1.834436058998107910e-01 1.147806365042924881e-02 3.438855707645416260e-02 2.552402317523956299e-01 -8.287531882524490356e-02 -1.019998788833618164e-01 2.107113450765609741e-01
1.867026984691619873e-01 1.383972615003585815e-01 6.756532192230224609e-02 2.540263235569000244e-01 -1.790523231029510498e-01 2.306186109781265259e-01 -1.261279731988906860e-01 1.661300510168075562e-01 5.473595485091209412e-02 1.584471166133880615e-01 -1.553985029458999634e-01 -5.677168816328048706e-02 2.262663245201110840e-01 3.268493711948394775e-01 -1.542024910449981689e-01 -4.847264662384986877e-02 2.195189893245697021e-01 3.673330247402191162e-01 -4.952147230505943298e-02 7.943262904882431030e-02 -3.600660264492034912e-01 -8.140853047370910645e-02 1.225079875439405441e-02 8.331234566867351532e-03 -1.196991056203842163e-01 -1.864966005086898804e-01 -1.286089271306991577e-01 2.915834486484527588e-01 1.033082082867622375e-01 4.119471088051795959e-02 9.018035978078842163e-02 9.467405825853347778e-02
-5.231411755084991455e-02 9.587082266807556152e-02 2.184520512819290161e-01 2.755624353885650635e-01 -3.406679332256317139e-01 -7.353098131716251373e-03 -3.255432844161987305e-01 1.429286897182464600e-01 -1.058784872293472290e-01 1.878274083137512207e-01 8.422569930553436279e-02 2.560337306931614876e-03 1.823459193110466003e-02 2.319634705781936646e-01 -1.378346979618072510e-01 -1.082088649272918701e-01 -1.633012592792510986e-01 7.250921428203582764e-02 4.089487716555595398e-03 6.821377575397491455e-02 -2.742090225219726562e-01 2.414382845163345337e-01 5.484097078442573547e-02 -2.887637019157409668e-01 -2.614107131958007812e-01 -2.935934066772460938e-02 1.041706651449203491e-01 -1.154716685414314270e-01 -1.316454112529754639e-01 -8.748373389244079590e-02 -1.951379626989364624e-01 2.656087875366210938e-01
3.257217109203338623e-01 -7.683661580085754395e-02 2.338185310363769531e-01 1.150813922286033630e-01 -5.525882840156555176e-01 7.044575177133083344e-04 -4.437986388802528381e-02 -1.936299800872802734e-01 -1.108731180429458618e-01 -5.060724169015884399e-02 2.062121480703353882e-01 -1.701299995183944702e-01 1.784867048263549805e-01 2.393118292093276978e-01 2.120244801044464111e-01 -1.208636090159416199e-01 -3.612123802304267883e-02 -2.501707971096038818e-01 -2.269142679870128632e-02 2.185161784291267395e-02 2.186065353453159332e-02 1.499302983283996582e-01 1.338976901024580002e-02 -8.728627115488052368e-02 1.575773358345031738e-01 -2.607240378856658936e-01 6.791350990533828735e-02 -3.572515398263931274e-02 9.451331943273544312e-02 -1.449806895107030869e-02 -9.449923783540725708e-02 1.668880879878997803e-01
1.630848944187164307e-01 -8.528868854045867920e-02 -3.240735232830047607e-01 -1.074345260858535767e-01 -3.979975581169128418e-01 -1.245437189936637878e-01 -8.442336320877075195e-02 9.644244797527790070e-03 -2.728513479232788086e-01 -4.662186279892921448e-02 1.049117068760097027e-03 -6.094586849212646484e-02 1.174587309360504150e-01 2.099353224039077759e-01 -9.044746309518814087e-02 -4.229736328125000000e-01 -5.654456838965415955e-02 2.071562409400939941e-01 -3.135495185852050781e-01 1.591427773237228394e-01 -7.089591026306152344e-02 -1.388296037912368774e-01 1.319467127323150635e-01 4.266386386007070541e-03 1.586878299713134766e-01 -8.151713013648986816e-02 -1.634174734354019165e-01 2.220655530691146851e-01 1.460039615631103516e-01 -3.168525174260139465e-02 9.623731486499309540e-03 3.739222139120101929e-02
3.501912578940391541e-02 8.360456675291061401e-02 2.898822426795959473e-01 2.132892906665802002e-01 -3.299849629402160645e-01 -1.878387928009033203e-01 -3.779628276824951172e-01 4.150468111038208008e-02 -2.238958515226840973e-02 -9.892512112855911255e-02 -6.188338994979858398e-02 -2.356499731540679932e-01 -8.631465584039688110e-02 8.701577782630920410e-02 -3.903299868106842041e-01 4.167849197983741760e-02 -2.303637191653251648e-02 -1.642490923404693604e-01 -1.478094756603240967e-01 -1.197849959135055542e-02 1.608207076787948608e-01 -7.496757432818412781e-03 -9.255369752645492554e-02 2.879737913608551025e-01 -5.744583532214164734e-02 -2.848972678184509277e-01 1.222581341862678528e-01 9.160201251506805420e-02 1.238099336624145508e-01 -1.554838269948959351e-01 -2.005953527987003326e-02 1.418394893407821655e-01
1.487831324338912964e-01 -3.298434242606163025e-02 2.484459243714809418e-02 1.330575067549943924e-02 -4.671933054924011230e-01 -1.318520158529281616e-01 1.661014556884765625e-01 1.296681016683578491e-01 -1.444946229457855225e-01 -1.876696795225143433e-01 8.958195149898529053e-02 -3.128901422023773193e-01 -1.328747253865003586e-02 2.270412445068359375e-01 -6.750216335058212280e-02 -2.163373827934265137e-01 1.944485902786254883e-01 1.715411245822906494e-01 -1.682214289903640747e-01 2.092182338237762451e-01 -7.244307547807693481e-02 8.699778467416763306e-02 -1.144856438040733337e-01 2.651283144950866699e-01 -1.629180908203125000e-01 -1.294222027063369751e-01 1.083097532391548157e-01 2.835253179073333740e-01 -1.927949935197830200e-01 3.869313746690750122e-02 8.420597761869430542e-02 1.188485249876976013e-01
1.613099128007888794e-02 -1.835726797580718994e-01 2.953330576419830322e-01 -1.099926084280014038e-01 -4.732622206211090088e-01 -4.217670112848281860e-02 -1.300780475139617920e-01 -8.098120987415313721e-02 5.121470242738723755e-02 -1.503378748893737793e-01 -6.446233391761779785e-02 -2.198654711246490479e-01 9.188304655253887177e-03 -1.451044529676437378e-01 1.029942035675048828e-01 -4.075143933296203613e-01 -1.576258838176727295e-01 -3.483691439032554626e-02 6.241554021835327148e-02 -5.596905201673507690e-02 -1.864616572856903076e-01 -8.147110790014266968e-02 -2.459912449121475220e-01 -4.603857174515724182e-02 4.754931107163429260e-02 -1.906826794147491455e-01 1.923315972089767456e-01 2.789371013641357422e-01 1.446641236543655396e-01 1.108504366129636765e-02 -1.736253201961517334e-01 -1.453983969986438751e-02
3.052604198455810547e-01 -9.780017286539077759e-02 -8.470155298709869385e-02 -1.026873812079429626e-01 -3.697171509265899658e-01 -2.886888198554515839e-02 -8.344205468893051147e-02 -5.330089479684829712e-02 5.026904121041297913e-02 -1.662565469741821289e-01 5.155777186155319214e-02 -5.439101532101631165e-02 4.045345783233642578e-01 -5.352434143424034119e-02 -1.164998207241296768e-02 -2.730725109577178955e-01 9.606640785932540894e-02 7.202447159215807915e-04 -4.241325855255126953e-01 8.399887382984161377e-02 3.590099141001701355e-02 -3.157952427864074707e-02 7.329959422349929810e-02 -6.443411856889724731e-02 -6.993015855550765991e-02 -4.841442033648490906e-02 2.680743485689163208e-02 1.396292001008987427e-01 -9.908041357994079590e-02 7.397286593914031982e-02 -4.434152841567993164e-01 8.867252618074417114e-02
5.889588594436645508e-02 -1.981900036334991455e-01 -9.099210798740386963e-02 6.278090178966522217e-02 -3.405359983444213867e-01 -1.818862557411193848e-02 2.623558938503265381e-01 -5.897695943713188171e-02 -2.926036715507507324e-02 6.026551499962806702e-02 -1.455600559711456299e-01 -4.969193637371063232e-01 3.516306579113006592e-01 9.721616655588150024e-02 -7.393724471330642700e-02 6.927353888750076294e-02 -8.062626421451568604e-02 1.848115473985671997e-01 9.363137185573577881e-03 7.355495542287826538e-02 -1.613065451383590698e-01 3.413941860198974609e-01 6.865826994180679321e-02 1.419968008995056152e-01 -1.684050410985946655e-01 1.588135212659835815e-02 1.264074742794036865e-01 2.423027530312538147e-02 5.142548307776451111e-02 -1.873085349798202515e-01 4.282975569367408752e-02 2.052281051874160767e-01
3.454283475875854492e-01 -1.713723987340927124e-01 -1.471972558647394180e-02 3.260110616683959961e-01 -5.047228932380676270e-01 -1.530771106481552124e-01 1.466948688030242920e-01 4.005325958132743835e-02 -2.126292139291763306e-01 -1.439521610736846924e-01 1.635685116052627563e-01 1.034255772829055786e-01 1.546341180801391602e-01 -4.596463404595851898e-03 -2.779462002217769623e-02 -2.161060273647308350e-02 -5.304786935448646545e-02 1.922883465886116028e-02 -9.754525870084762573e-02 -3.429818898439407349e-02 -8.460534363985061646e-02 1.386654525995254517e-01 -1.503702551126480103e-01 2.174106985330581665e-01 3.028304874897003174e-02 -1.329654455184936523e-01 6.228823587298393250e-02 1.836322993040084839e-01 2.955256104469299316e-01 1.038006320595741272e-02 4.649807885289192200e-02 2.429182380437850952e-01
-4.700442776083946228e-02 2.159094996750354767e-02 3.819035589694976807e-01 -1.323482543230056763e-01 -2.642005383968353271e-01 1.178894490003585815e-01 -1.122368127107620239e-01 1.423960477113723755e-01 -1.704672425985336304e-01 -2.311494946479797363e-01 -1.736242324113845825e-01 -4.526933729648590088e-01 2.736839354038238525e-01 2.019867449998855591e-01 -7.662012428045272827e-02 2.417050004005432129e-01 1.033692434430122375e-02 1.086295396089553833e-01 -5.428494140505790710e-02 4.495141282677650452e-02 4.902258887887001038e-02 2.681740559637546539e-02 -2.151719033718109131e-01 1.025270000100135803e-01 4.755269363522529602e-02 1.931267231702804565e-01 1.305169463157653809e-01 8.695870637893676758e-02 1.290546059608459473e-01 -1.142423320561647415e-02 -6.352552771568298340e-02 2.409159690141677856e-01
7.513099908828735352e-02 7.231297437101602554e-03 9.184707701206207275e-02 1.636086255311965942e-01 -3.775409460067749023e-01 -9.018579125404357910e-02 -8.802908472716808319e-03 -1.024334132671356201e-01 3.039356693625450134e-02 -1.609674990177154541e-01 -4.620568752288818359e-01 -1.070118770003318787e-01 -6.163290515542030334e-02 2.163303941488265991e-01 -3.311914503574371338e-01 -9.919906407594680786e-02 -1.183867678046226501e-01 -1.068699583411216736e-01 -3.808421790599822998e-01 1.340768784284591675e-01 3.514616936445236206e-02 9.272412955760955811e-02 3.322846442461013794e-02 1.117079183459281921e-01 -6.289730966091156006e-02 -2.195187360048294067e-01 6.979999691247940063e-02 7.989446073770523071e-02 2.796140909194946289e-01 1.358636766672134399e-01 -2.430211380124092102e-02 5.871681123971939087e-02
2.438858002424240112e-01 -6.370515376329421997e-02 -6.152160465717315674e-03 -2.231972105801105499e-02 -1.467063575983047485e-01 -3.530765175819396973e-01 -1.480201631784439087e-01 -2.224829643964767456e-01 4.441611526999622583e-04 9.688862413167953491e-02 -2.213814705610275269e-01 -2.707474827766418457e-01 3.821870982646942139e-01 2.598839104175567627e-01 -1.167054697871208191e-01 -1.655376255512237549e-01 -9.830820560455322266e-02 2.555745542049407959e-01 -2.088924050331115723e-01 9.851539880037307739e-02 -1.608357280492782593e-01 -7.866787165403366089e-02 -1.644667536020278931e-01 -5.628784187138080597e-03 -2.675945162773132324e-01 3.173426538705825806e-02 1.232746466994285583e-01 9.076514834305271506e-05 -4.849738255143165588e-02 -1.346613317728042603e-01 1.281365752220153809e-01 1.407936513423919678e-01
3.119711875915527344e-01 -7.857315987348556519e-02 1.374166458845138550e-01 1.585537642240524292e-01 -3.159548342227935791e-01 -3.158066794276237488e-02 1.579508781433105469e-01 2.322384268045425415e-01 2.143973112106323242e-01 -7.660202682018280029e-02 -2.858747243881225586e-01 -2.742787897586822510e-01 4.705583155155181885e-01 1.517813503742218018e-01 -5.959945172071456909e-02 -3.061070106923580170e-02 1.806760281324386597e-01 2.529948949813842773e-01 -1.100994721055030823e-01 -3.173025697469711304e-02 -1.198499575257301331e-01 -5.799079686403274536e-02 8.795395493507385254e-03 2.559983171522617340e-02 -3.649121150374412537e-02 -1.099696084856987000e-01 -5.226648971438407898e-02 4.662639647722244263e-02 -1.591974943876266479e-01 -2.056362926959991455e-01 2.564628608524799347e-02 -1.317277178168296814e-02
2.372871041297912598e-01 4.754677414894104004e-02 7.668588310480117798e-02 2.578822374343872070e-01 -2.829890251159667969e-01 -1.819595396518707275e-01 -2.344880402088165283e-01 -8.896671235561370850e-02 -5.270811170339584351e-02 2.690104246139526367e-01 1.425865106284618378e-02 -1.751451939344406128e-01 -7.389707863330841064e-02 1.894863545894622803e-01 -4.817720502614974976e-02 -6.814935058355331421e-02 1.187262088060379028e-01 -9.568241238594055176e-02 -3.045213520526885986e-01 -2.249987125396728516e-01 -2.900789082050323486e-01 -1.078113913536071777e-01 -4.279741644859313965e-02 1.734491586685180664e-01 -1.251869797706604004e-01 -1.710916459560394287e-01 -5.534515902400016785e-02 5.275304615497589111e-02 2.847676575183868408e-01 -1.621861569583415985e-02 -3.282101154327392578e-01 6.664454191923141479e-02
1.747227758169174194e-01 1.194528639316558838e-01 1.115224882960319519e-01 1.032836884260177612e-01 -5.052109956741333008e-01 -1.279486864805221558e-01 -7.842911779880523682e-02 -2.110663801431655884e-03 -8.807201683521270752e-02 2.358861714601516724e-01 4.849212989211082458e-02 -1.484963893890380859e-01 1.119073703885078430e-01 1.754594147205352783e-01 1.934729069471359253e-01 1.342103183269500732e-01 -2.294372320175170898e-01 -8.641029149293899536e-02 -1.901992410421371460e-01 9.544362127780914307e-02 8.918987214565277100e-02 2.026641815900802612e-01 5.906949937343597412e-02 -1.995925009250640869e-01 1.787097603082656860e-01 -1.507101953029632568e-01 4.513368941843509674e-03 2.010850161314010620e-01 6.328331679105758667e-02 -1.372756063938140869e-01 -2.372327148914337158e-01 3.095096349716186523e-01
5.726038664579391479e-02 -1.425257772207260132e-01 1.190808862447738647e-01 -2.866645716130733490e-02 -6.205185502767562866e-02 -2.370430082082748413e-01 -2.225120663642883301e-01 -1.175011098384857178e-01 -7.737515121698379517e-02 -3.290387094020843506e-01 1.414134651422500610e-01 -2.796146869659423828e-01 1.617349237203598022e-01 3.879371583461761475e-01 -7.778137922286987305e-02 -1.337192356586456299e-01 -2.947750315070152283e-02 2.501529455184936523e-02 1.066461130976676941e-01 -4.403180256485939026e-02 -2.079220563173294067e-01 5.002846941351890564e-02 -2.788203656673431396e-01 1.694657802581787109e-01 3.542609512805938721e-02 1.726547721773386002e-03 3.612031787633895874e-02 3.126007914543151855e-01 3.447224199771881104e-01 -7.366863638162612915e-02 2.343447133898735046e-02 1.814811825752258301e-01
7.011601328849792480e-02 2.670337259769439697e-01 7.049774378538131714e-02 2.173604518175125122e-01 -2.792630493640899658e-01 -7.318601012229919434e-02 5.401222035288810730e-02 -1.733527183532714844e-01 1.107471156865358353e-02 -1.938445717096328735e-01 -3.580323159694671631e-01 -1.216745749115943909e-01 -6.307216733694076538e-02 1.345631331205368042e-01 -4.267837405204772949e-01 -9.845952689647674561e-02 -7.302667200565338135e-02 2.946481481194496155e-02 -1.315707564353942871e-01 7.904785126447677612e-02 3.134698420763015747e-02 2.786787152290344238e-01 7.781057804822921753e-02 1.801472604274749756e-01 3.836094215512275696e-02 -3.729954957962036133e-01 1.184629723429679871e-01 3.685180842876434326e-02 2.183029949665069580e-01 2.093780785799026489e-02 1.043551415205001831e-02 9.761983901262283325e-02
-2.062069773674011230e-01 -1.365871727466583252e-02 1.049583554267883301e-01 4.370209202170372009e-02 -1.835653930902481079e-01 3.172267228364944458e-02 -2.161764651536941528e-01 1.116891019046306610e-02 -1.534163951873779297e-01 -7.154832780361175537e-02 -5.943728610873222351e-04 3.527542576193809509e-02 2.982513904571533203e-01 1.188473552465438843e-01 2.790589816868305206e-02 -3.781194686889648438e-01 -1.154089793562889099e-01 8.738815784454345703e-02 -1.866808086633682251e-01 -1.007534116506576538e-01 -3.501008078455924988e-02 -4.291704297065734863e-02 -6.702332943677902222e-02 -1.929288357496261597e-01 -3.568474650382995605e-01 -2.234046012163162231e-01 -1.727412641048431396e-01 3.224974274635314941e-01 1.834193766117095947e-01 -9.559831023216247559e-02 -1.162554621696472168e-01 3.285502493381500244e-01
2.109591513872146606e-01 5.064733698964118958e-02 -1.224248632788658142e-01 -2.796531468629837036e-02 -1.849353164434432983e-01 -1.380806416273117065e-01 -3.043457865715026855e-01 5.791895091533660889e-02 8.501473814249038696e-02 -2.639715969562530518e-01 2.131555974483489990e-01 2.085076272487640381e-02 2.506398856639862061e-01 1.084269508719444275e-01 -3.604651391506195068e-01 -1.837853044271469116e-01 -1.050509735941886902e-01 2.309291064739227295e-01 -9.172615408897399902e-02 -2.039164490997791290e-02 -8.100581169128417969e-02 -7.994820922613143921e-02 6.015356257557868958e-02 -8.415272831916809082e-02 -4.279605150222778320e-01 1.212262362241744995e-01 3.823429346084594727e-02 2.024353444576263428e-01 1.876216381788253784e-01 7.327499240636825562e-02 -9.182408452033996582e-02 2.017606794834136963e-01
1.147224381566047668e-01 2.890694327652454376e-02 1.198385059833526611e-01 5.516696348786354065e-02 -2.341191768646240234e-01 8.536878973245620728e-02 -2.070336192846298218e-01 1.676525026559829712e-01 3.325770050287246704e-02 -9.936629235744476318e-02 -1.978238075971603394e-01 -6.291819736361503601e-03 1.337140649557113647e-01 -1.561587005853652954e-01 -1.494506150484085083e-01 -3.739194571971893311e-01 -1.841916590929031372e-01 2.262919247150421143e-01 1.282578259706497192e-01 1.432789117097854614e-01 -2.301526218652725220e-01 1.559401899576187134e-01 -7.139411568641662598e-02 -4.436738789081573486e-02 2.613926678895950317e-02 -2.924746274948120117e-01 -1.890691369771957397e-01 3.403405249118804932e-01 3.058371245861053467e-01 -1.037354394793510437e-01 -1.299298405647277832e-01 -1.245368719100952148e-01
1.814419180154800415e-01 -1.389478147029876709e-01 7.142665237188339233e-02 1.804083138704299927e-01 -3.253068029880523682e-01 1.114517077803611755e-01 2.242780178785324097e-01 7.482702285051345825e-02 6.974369287490844727e-02 7.142131775617599487e-02 -1.501373499631881714e-01 -5.002346038818359375e-01 3.327786922454833984e-01 2.452152520418167114e-01 -4.529418423771858215e-02 4.073950275778770447e-02 8.701776713132858276e-02 3.038889169692993164e-01 -6.562633812427520752e-02 -1.853813827037811279e-01 3.734069317579269409e-02 -4.497946426272392273e-02 -1.420934945344924927e-01 -1.805690973997116089e-01 -1.007565110921859741e-01 -3.715251386165618896e-02 -4.443388432264328003e-02 1.415018588304519653e-01 -5.063334852457046509e-02 -2.034648954868316650e-01 -7.970502972602844238e-02 -1.583293196745216846e-03
-1.479958593845367432e-01 -2.091844379901885986e-01 -3.535306826233863831e-02 5.158131569623947144e-02 -5.635020136833190918e-01 1.492376923561096191e-01 1.011500433087348938e-01 -3.641493245959281921e-02 2.406461536884307861e-02 -1.115243583917617798e-01 -1.646436601877212524e-01 -1.011084914207458496e-01 7.592301070690155029e-02 1.754744201898574829e-01 -1.126704066991806030e-01 -5.860346183180809021e-02 8.711894601583480835e-02 -1.384981423616409302e-01 -2.921746969223022461e-01 -1.042412444949150085e-01 -1.019313335418701172e-01 1.851038485765457153e-01 1.061107963323593140e-01 2.545776776969432831e-02 -2.291807532310485840e-01 -1.506250053644180298e-01 2.935948073863983154e-01 6.199536100029945374e-02 5.370036233216524124e-04 1.917095296084880829e-02 -2.955136597156524658e-01 2.086122035980224609e-01
1.954841613769531250e-01 -2.185199558734893799e-01 1.477017998695373535e-01 8.725386112928390503e-02 -8.382377773523330688e-02 1.589950323104858398e-01 2.427681535482406616e-01 8.325545489788055420e-02 3.930024337023496628e-03 3.500428423285484314e-02 -1.003680657595396042e-02 -5.127923488616943359e-01 7.661706954240798950e-02 1.326196044683456421e-01 -2.503360509872436523e-01 -2.514554262161254883e-01 -1.162337288260459900e-01 3.482166826725006104e-01 -5.536675825715065002e-02 8.679904788732528687e-02 -9.368311613798141479e-02 1.064838990569114685e-01 -6.333506107330322266e-02 1.430319845676422119e-01 -3.631330281496047974e-02 4.300585016608238220e-02 5.157585069537162781e-02 1.261261403560638428e-01 1.022046282887458801e-01 -3.560784757137298584e-01 2.949708513915538788e-02 1.516096293926239014e-01
6.976149231195449829e-02 1.934952437877655029e-01 1.730081439018249512e-01 2.140348255634307861e-01 -2.668380439281463623e-01 -1.541727930307388306e-01 4.290776327252388000e-02 -3.157401084899902344e-02 -1.245821714401245117e-01 1.009548678994178772e-01 2.362606972455978394e-01 -4.876926168799400330e-02 2.012488245964050293e-01 5.121284127235412598e-01 -1.030898019671440125e-01 5.714427307248115540e-02 -2.292840033769607544e-01 5.680519342422485352e-02 1.742541044950485229e-02 -4.702829197049140930e-02 2.921094931662082672e-02 1.429139971733093262e-01 6.264348048716783524e-03 1.451081316918134689e-02 -5.742206051945686340e-02 4.261350259184837341e-02 -3.923262953758239746e-01 1.622632294893264771e-01 -3.212628513574600220e-02 1.943461298942565918e-01 -2.817110121250152588e-01 1.392519101500511169e-02
1.467584967613220215e-01 -6.553959846496582031e-02 2.179007232189178467e-01 2.000584155321121216e-01 -5.252537131309509277e-01 -1.841835677623748779e-01 -3.371617197990417480e-02 1.738502830266952515e-01 3.268548846244812012e-02 1.950428932905197144e-01 3.233657404780387878e-02 1.716657169163227081e-02 -6.063006818294525146e-02 -1.273454427719116211e-01 -1.809893250465393066e-01 -1.586155444383621216e-01 9.754102677106857300e-02 -2.230289280414581299e-01 4.491929896175861359e-03 -4.690187796950340271e-02 -2.337090671062469482e-01 1.296549849212169647e-02 -2.125003561377525330e-02 -7.725394517183303833e-02 -1.018804833292961121e-01 -8.481676876544952393e-02 1.243875697255134583e-01 5.035737063735723495e-03 1.410785913467407227e-01 -2.587895989418029785e-01 -3.843992352485656738e-01 1.919231265783309937e-01
-1.014727801084518433e-01 1.983582787215709686e-02 -1.021315082907676697e-01 1.748616248369216919e-01 -3.439686894416809082e-01 -3.368729352951049805e-01 1.692169606685638428e-01 -2.458398342132568359e-01 7.514262199401855469e-02 -1.286469548940658569e-01 1.005816534161567688e-01 -2.112503349781036377e-01 2.903829514980316162e-01 1.362806260585784912e-01 7.006984949111938477e-02 1.056115776300430298e-01 -1.994075812399387360e-02 4.630857333540916443e-02 -8.207715302705764771e-02 2.177888900041580200e-02 -5.482015386223793030e-02 1.641923785209655762e-01 -7.941123843193054199e-02 -1.294710766524076462e-02 2.237462848424911499e-01 -2.187926322221755981e-01 2.202406711876392365e-02 -3.977247327566146851e-02 3.277772367000579834e-01 -2.540660798549652100e-01 -2.120696306228637695e-01 2.615017592906951904e-01
-1.322278007864952087e-02 3.205157518386840820e-01 3.315564393997192383e-01 -7.727047055959701538e-02 -3.396303057670593262e-01 -7.397562265396118164e-02 1.701663881540298462e-01 -2.153176814317703247e-01 1.756721735000610352e-01 -1.130590797401964664e-03 1.366515755653381348e-01 -1.370255351066589355e-01 -3.582251444458961487e-02 6.989715248346328735e-02 -1.230035871267318726e-01 -1.358407735824584961e-01 -9.797774255275726318e-03 1.793523132801055908e-01 -6.120945792645215988e-03 -4.108618199825286865e-02 -1.700058430433273315e-01 1.421394646167755127e-01 4.030419886112213135e-02 3.267982974648475647e-02 6.519366055727005005e-02 -1.215016841888427734e-01 1.282488461583852768e-02 7.561913877725601196e-02 2.542039155960083008e-01 1.814900189638137817e-01 -9.370135515928268433e-02 5.098739266395568848e-01
1.157731935381889343e-01 -1.344405859708786011e-01 -8.440256118774414062e-02 -2.385946363210678101e-01 -5.592567920684814453e-01 -9.193422272801399231e-03 1.662135310471057892e-02 1.346545852720737457e-02 -1.411443054676055908e-01 1.344226486980915070e-02 -3.782106935977935791e-02 6.867776811122894287e-02 2.567539215087890625e-01 2.990139834582805634e-02 -1.008146628737449646e-01 -2.838140130043029785e-01 -3.408716246485710144e-02 2.583898603916168213e-02 -2.197276800870895386e-01 -3.458781838417053223e-01 -4.081901535391807556e-02 3.134533762931823730e-01 -1.403001844882965088e-01 1.489675045013427734e-01 -1.118706017732620239e-01 -1.290766000747680664e-01 5.943914875388145447e-02 -1.186182443052530289e-02 -3.381169959902763367e-02 -4.272200539708137512e-02 -1.487073302268981934e-01 1.947116106748580933e-01
4.037257283926010132e-02 2.501148581504821777e-01 1.310668140649795532e-01 2.939265035092830658e-02 -4.177774786949157715e-01 3.212521672248840332e-01 1.591933369636535645e-01 -1.058868169784545898e-01 -1.684908270835876465e-01 4.218891263008117676e-03 -1.224328354001045227e-01 5.962945520877838135e-02 2.049744427204132080e-01 7.314045727252960205e-02 -9.348364919424057007e-02 -1.478161513805389404e-01 -1.227102652192115784e-01 -8.940678834915161133e-02 -5.860713124275207520e-02 1.263865083456039429e-01 -3.149171471595764160e-01 1.970540285110473633e-01 -4.968103021383285522e-02 1.450537890195846558e-01 -3.707254678010940552e-02 -2.995399534702301025e-01 1.579683572053909302e-01 1.849683076143264771e-01 6.264349818229675293e-02 1.372657418251037598e-01 -2.641362547874450684e-01 1.783194094896316528e-01
2.061938494443893433e-01 -7.293761521577835083e-02 -1.765529364347457886e-01 3.268633782863616943e-01 -3.649676442146301270e-01 -5.340858548879623413e-02 -1.228886768221855164e-01 -4.867293406277894974e-03 -4.427269566804170609e-03 -1.406151503324508667e-01 4.672365263104438782e-02 -2.772105634212493896e-01 2.836268581449985504e-02 7.541284710168838501e-02 -3.499714434146881104e-01 -2.466208189725875854e-01 -1.303993016481399536e-01 2.713544666767120361e-02 1.311770677566528320e-01 1.199479550123214722e-01 -1.543465107679367065e-01 -2.509501874446868896e-01 -1.681560836732387543e-02 2.673260495066642761e-02 2.233761101961135864e-01 -7.269018888473510742e-02 -2.731978297233581543e-01 9.135162830352783203e-02 -1.015977114439010620e-01 -2.222012728452682495e-01 -1.915492415428161621e-01 -5.176021531224250793e-02
-2.447782605886459351e-01 -3.001754358410835266e-02 2.171614915132522583e-01 2.845545709133148193e-01 -3.362910151481628418e-01 -8.797071129083633423e-02 -1.147231161594390869e-01 8.724904060363769531e-02 -1.577304601669311523e-01 -1.052028313279151917e-02 1.124635040760040283e-01 -6.572197377681732178e-02 3.111850321292877197e-01 -1.687104403972625732e-01 -1.320906579494476318e-01 -7.764145731925964355e-02 -1.997204273939132690e-01 1.589086055755615234e-01 -1.359367519617080688e-01 -1.930501610040664673e-01 -2.300900518894195557e-01 8.933903276920318604e-02 1.761335432529449463e-01 -1.379390507936477661e-01 1.616282314062118530e-01 -3.638609349727630615e-01 3.489053621888160706e-02 1.627934426069259644e-01 7.416015118360519409e-02 -1.451512724161148071e-01 -1.481661498546600342e-01 1.099807247519493103e-01
1.061408594250679016e-01 -1.826507300138473511e-01 1.700007617473602295e-01 -1.428757607936859131e-01 -4.338457584381103516e-01 -1.020290032029151917e-01 2.575577497482299805e-01 2.295142412185668945e-01 -1.221882924437522888e-01 -1.821213513612747192e-01 -1.197909116744995117e-01 -2.304996401071548462e-01 1.899432390928268433e-01 1.880383044481277466e-01 -6.061407178640365601e-02 -1.415786594152450562e-01 1.060205101966857910e-01 1.011375058442354202e-02 -7.351007312536239624e-03 3.452817797660827637e-01 -1.615586280822753906e-01 1.937970221042633057e-01 1.157199442386627197e-01 1.203409507870674133e-01 -1.372442543506622314e-01 9.473954327404499054e-03 2.180601805448532104e-01 1.672517210245132446e-01 8.671093732118606567e-02 -2.022317051887512207e-02 1.203573308885097504e-02 2.302419543266296387e-01
-4.472432285547256470e-02 1.115345880389213562e-01 2.185184657573699951e-01 1.848467141389846802e-01 -4.158982038497924805e-01 5.578032881021499634e-02 -3.356723189353942871e-01 -4.711020272225141525e-03 -1.683046817779541016e-01 -9.268366545438766479e-02 1.684090644121170044e-01 1.376463752239942551e-02 1.455379724502563477e-01 -9.726363420486450195e-02 4.135013371706008911e-02 -1.310172230005264282e-01 6.680520623922348022e-02 9.384223818778991699e-02 -2.195852845907211304e-01 -6.612788140773773193e-02 -2.273937910795211792e-01 9.233081340789794922e-02 1.286852806806564331e-01 -9.658261388540267944e-02 1.707965284585952759e-01 -4.558915495872497559e-01 4.407989233732223511e-02 4.077792540192604065e-02 4.272735863924026489e-02 -9.329643845558166504e-02 -1.640802174806594849e-01 2.642500102519989014e-01
2.376927733421325684e-01 -1.967124342918395996e-01 -4.756135866045951843e-03 1.878893822431564331e-01 -5.109530687332153320e-01 -1.258585453033447266e-01 -4.202131927013397217e-02 -2.520877718925476074e-01 -7.253054529428482056e-03 -2.138727754354476929e-01 1.322816014289855957e-01 6.799677759408950806e-02 2.629384398460388184e-01 2.015472650527954102e-01 1.263349205255508423e-01 -5.833066999912261963e-02 -6.887327134609222412e-02 -8.176385611295700073e-02 2.868927642703056335e-02 1.338411495089530945e-02 4.882717132568359375e-02 1.450406312942504883e-01 -8.621992543339729309e-03 -9.613547474145889282e-02 1.741528883576393127e-02 -1.247962340712547302e-01 5.491316691040992737e-02 1.065490320324897766e-01 3.619627654552459717e-01 -1.845425814390182495e-01 -2.112609148025512695e-01 2.123648673295974731e-01
3.731625899672508240e-02 -1.434269994497299194e-01 2.351017892360687256e-01 2.273704260587692261e-01 -1.740967780351638794e-01 1.462178826332092285e-01 5.644532665610313416e-02 1.531510949134826660e-01 -2.440429106354713440e-02 2.757723256945610046e-02 -1.430028229951858521e-01 -2.987285554409027100e-01 3.841899931430816650e-01 2.881739139556884766e-01 -2.644427418708801270e-01 -2.174054831266403198e-01 2.028019428253173828e-01 1.037753969430923462e-01 -2.320680171251296997e-01 -1.155512183904647827e-01 -2.255151234567165375e-02 -1.071375757455825806e-01 -3.034885823726654053e-01 -1.630749553442001343e-01 -1.818258315324783325e-01 7.055991794914007187e-03 2.565517206676304340e-04 -1.803411915898323059e-02 -4.933514073491096497e-02 -1.738685816526412964e-01 -1.337689906358718872e-01 -7.992011494934558868e-03
2.459254711866378784e-01 9.836941212415695190e-02 1.501749455928802490e-01 -3.879658505320549011e-02 -3.247463405132293701e-01 -1.154750064015388489e-01 -2.646588683128356934e-01 -5.630664899945259094e-02 -1.640233844518661499e-01 -1.929493993520736694e-01 1.645653545856475830e-01 -1.212257891893386841e-01 3.603095114231109619e-01 1.435175389051437378e-01 -7.952990382909774780e-02 1.474642604589462280e-01 -4.100619852542877197e-01 -1.844539642333984375e-01 -1.212537363171577454e-01 2.237074822187423706e-01 2.151588723063468933e-02 8.916404098272323608e-02 -2.321850061416625977e-01 -4.237732663750648499e-02 -5.065732076764106750e-02 -9.527492523193359375e-02 -2.109465599060058594e-01 6.936358660459518433e-02 -4.326912108808755875e-03 1.563563495874404907e-01 -9.674317389726638794e-02 5.963656306266784668e-02
1.899979412555694580e-01 -8.291397243738174438e-02 8.167300373315811157e-02 7.700020819902420044e-02 -5.073970556259155273e-01 2.588568627834320068e-02 8.955767750740051270e-02 -5.605839192867279053e-02 -1.296190768480300903e-01 -3.660729900002479553e-02 1.759674102067947388e-01 -5.928652361035346985e-02 3.788814842700958252e-01 2.111287564039230347e-01 1.978973597288131714e-01 -2.144978344440460205e-01 -3.433532640337944031e-02 -1.868391036987304688e-01 -1.680414974689483643e-01 5.896242707967758179e-02 1.392608229070901871e-02 6.984107941389083862e-02 -2.116095572710037231e-01 8.396001160144805908e-02 9.132415801286697388e-02 -4.514596983790397644e-02 4.632234200835227966e-02 1.306713968515396118e-01 3.892050981521606445e-01 6.796888262033462524e-02 -4.754592478275299072e-02 1.912067830562591553e-01
2.512505054473876953e-01 -2.962478622794151306e-02 7.093704491853713989e-02 1.190186738967895508e-01 -5.576372742652893066e-01 -2.066029161214828491e-01 -1.750611662864685059e-01 -6.843134760856628418e-02 -6.437920778989791870e-02 -8.312281221151351929e-02 7.044122368097305298e-02 -5.191975459456443787e-02 1.778408586978912354e-01 2.493539154529571533e-01 -2.689220197498798370e-02 8.856862038373947144e-02 -1.785898022353649139e-02 1.540220677852630615e-01 1.056332439184188843e-01 -6.940428912639617920e-02 -9.982645511627197266e-02 -2.236419469118118286e-01 -5.075407400727272034e-02 8.984850347042083740e-02 3.647660836577415466e-02 2.971227765083312988e-01 -2.597007155418395996e-02 3.433547317981719971e-01 -8.470796048641204834e-02 -2.337094545364379883e-01 2.862242609262466431e-02 1.590576022863388062e-01
1.611797064542770386e-01 -1.211504042148590088e-01 7.173580676317214966e-02 2.742456197738647461e-01 -3.467806875705718994e-01 6.111337989568710327e-02 3.373548686504364014e-01 -1.279430836439132690e-01 -5.380839109420776367e-02 9.330070018768310547e-02 -2.093540877103805542e-01 -3.401912748813629150e-02 1.249627619981765747e-01 1.211311295628547668e-01 -7.232721149921417236e-02 -4.642833024263381958e-02 -2.808572724461555481e-02 8.177635818719863892e-02 -3.065101206302642822e-01 -8.946381509304046631e-02 -8.863236010074615479e-02 6.615581363439559937e-02 1.393436342477798462e-01 9.105999022722244263e-02 -1.902734041213989258e-01 -4.070384800434112549e-02 1.397937238216400146e-01 1.577754914760589600e-01 1.738770157098770142e-01 7.837980240583419800e-02 -4.626967906951904297e-01 2.200572639703750610e-01
2.094227075576782227e-01 -1.744036972522735596e-01 2.051617503166198730e-01 7.932581007480621338e-03 -4.872166737914085388e-02 1.344324946403503418e-01 1.645867824554443359e-01 3.149230033159255981e-02 -2.587945945560932159e-02 5.762923043221235275e-03 -9.029395878314971924e-02 -4.767380654811859131e-01 2.207036018371582031e-01 2.210203409194946289e-01 -3.120537400245666504e-01 -1.468860357999801636e-01 -1.191900577396154404e-02 2.182101458311080933e-01 4.711360670626163483e-03 -1.047280654311180115e-01 -2.890132600441575050e-03 1.557505428791046143e-01 -8.858633786439895630e-02 -6.093603558838367462e-03 -1.001228094100952148e-01 1.217906270176172256e-02 6.411861628293991089e-02 1.878715902566909790e-01 2.398413866758346558e-01 -4.088435173034667969e-01 -4.830086976289749146e-02 1.220961287617683411e-01
2.261327952146530151e-01 2.694845013320446014e-02 1.194021031260490417e-01 8.276019990444183350e-02 -3.072739541530609131e-01 -9.233956038951873779e-02 -4.753009229898452759e-02 -8.890111744403839111e-02 5.740698054432868958e-02 6.629974395036697388e-02 -1.396423876285552979e-01 -3.993157297372817993e-02 6.957646459341049194e-02 3.751367628574371338e-01 -2.749952971935272217e-01 -1.543835103511810303e-01 4.426130652427673340e-01 2.653790265321731567e-02 -1.139386743307113647e-01 2.432328462600708008e-01 -1.377681922167539597e-02 -4.735716059803962708e-02 2.027547731995582581e-02 -5.368359759449958801e-02 1.027218103408813477e-01 -2.593544423580169678e-01 -1.586542129516601562e-01 3.213635087013244629e-01 4.747401550412178040e-02 4.395345225930213928e-02 -4.405959323048591614e-02 -2.307486832141876221e-01
4.479001741856336594e-03 -3.200776502490043640e-02 -7.593830581754446030e-03 -3.883603215217590332e-02 -2.638362944126129150e-01 -1.293184906244277954e-01 -7.854913175106048584e-02 9.046216495335102081e-03 2.130663394927978516e-01 8.943847380578517914e-03 -1.017114520072937012e-02 -1.138546541333198547e-01 2.196051329374313354e-01 1.805785149335861206e-01 -1.270046532154083252e-01 -7.131262868642807007e-02 2.232719911262392998e-03 1.761664152145385742e-01 -1.249943450093269348e-01 2.251096218824386597e-01 -1.362439841032028198e-01 1.899908483028411865e-01 1.182593181729316711e-01 -3.552206456661224365e-01 -1.227470785379409790e-01 -4.501603841781616211e-01 -8.047547191381454468e-03 1.654285937547683716e-02 6.480035930871963501e-02 1.291030198335647583e-01 -4.613986611366271973e-01 -1.556448079645633698e-02
3.267684578895568848e-01 -1.341072320938110352e-01 1.257177293300628662e-01 1.566478013992309570e-01 -3.113383054733276367e-01 -1.357323974370956421e-01 1.853053718805313110e-01 1.473769992589950562e-01 6.086226552724838257e-02 -1.228945106267929077e-01 2.318125590682029724e-02 -5.098325610160827637e-01 2.892147600650787354e-01 1.003929320722818375e-02 -7.092414796352386475e-02 8.846256136894226074e-02 -1.955887489020824432e-02 2.607438564300537109e-01 1.087086871266365051e-01 4.936874657869338989e-02 -6.788462400436401367e-03 9.514118731021881104e-02 -4.472122527658939362e-03 -2.376287430524826050e-02 3.081872127950191498e-02 7.338043302297592163e-02 7.814924418926239014e-02 3.191948235034942627e-01 -1.812471747398376465e-01 -1.410332322120666504e-01 8.505609631538391113e-02 1.448996514081954956e-01
-6.758107990026473999e-02 -2.152996808290481567e-01 3.511518537998199463e-01 8.225543424487113953e-03 -1.368448883295059204e-01 2.520399168133735657e-02 -2.228049933910369873e-01 9.399388730525970459e-02 -4.217726737260818481e-02 2.843407541513442993e-02 -2.056242153048515320e-02 -2.719000577926635742e-01 2.912029325962066650e-01 1.532064527273178101e-01 -4.011187255382537842e-01 -1.607273966073989868e-01 -1.211235970258712769e-01 1.695978492498397827e-01 1.660599112510681152e-01 1.863034367561340332e-01 -8.930801600217819214e-02 2.702879607677459717e-01 -1.591943353414535522e-01 -4.336600750684738159e-02 -1.032799705862998962e-01 2.372973263263702393e-01 -1.297457814216613770e-01 2.594060897827148438e-01 4.389977455139160156e-02 5.602995306253433228e-02 4.331143572926521301e-02 6.249212846159934998e-02
1.423919647932052612e-01 -1.481012254953384399e-01 3.155215457081794739e-02 2.056431323289871216e-01 -4.218876063823699951e-01 -1.819980293512344360e-01 -3.590900003910064697e-01 -2.112889587879180908e-01 1.877679675817489624e-01 -4.706391599029302597e-03 -2.177625522017478943e-02 -1.120623350143432617e-01 2.543785870075225830e-01 1.877530068159103394e-01 -9.787762910127639771e-02 -3.079408407211303711e-02 1.710303872823715210e-01 2.384390234947204590e-01 2.222478389739990234e-02 9.810036420822143555e-02 -1.021936833858489990e-01 -2.473008483648300171e-01 -1.544135361909866333e-01 2.426679059863090515e-02 -6.778478622436523438e-02 1.071659177541732788e-01 -2.540605366230010986e-01 1.329567432403564453e-01 1.613122224807739258e-01 -1.259935200214385986e-01 -5.383367091417312622e-02 1.888187974691390991e-01
1.072551459074020386e-01 -7.622464001178741455e-02 -1.029586866497993469e-01 -1.169020310044288635e-01 -3.401223123073577881e-01 -2.506445944309234619e-01 -1.051936075091362000e-01 -2.638062648475170135e-02 2.057252377271652222e-01 1.017760783433914185e-01 -9.266468696296215057e-03 -1.737949103116989136e-01 3.074141442775726318e-01 3.816838562488555908e-01 -8.591756224632263184e-02 -7.251319289207458496e-02 -1.660725474357604980e-01 1.687872260808944702e-01 1.733379364013671875e-01 -2.435179352760314941e-01 1.004282683134078979e-01 -4.037433862686157227e-02 -1.953976899385452271e-01 3.115688217803835869e-03 9.505474567413330078e-02 4.017085768282413483e-03 6.805280596017837524e-02 3.796966373920440674e-01 9.005793184041976929e-02 -2.491151690483093262e-01 -7.476707547903060913e-02 -5.848749727010726929e-02
1.561579555273056030e-01 2.169326692819595337e-01 2.537954747676849365e-01 -2.929079346358776093e-02 -2.835972011089324951e-01 4.797174781560897827e-02 1.053710132837295532e-01 -1.819115579128265381e-01 1.278080344200134277e-01 -1.215806007385253906e-01 -1.709474325180053711e-01 -3.208296895027160645e-01 8.372988551855087280e-02 2.327805161476135254e-01 4.441852495074272156e-02 -3.730876147747039795e-01 -1.949709206819534302e-01 -5.645073205232620239e-02 -1.068498846143484116e-02 1.691458225250244141e-01 -1.617570370435714722e-01 -8.512945473194122314e-02 8.253063261508941650e-02 1.189803425222635269e-02 -3.103357180953025818e-02 -2.593042552471160889e-01 -2.649287283420562744e-01 3.092271983623504639e-01 6.765084713697433472e-02 1.176010742783546448e-01 -1.478203292936086655e-02 8.831555396318435669e-02
8.837918192148208618e-02 1.541388779878616333e-01 1.310279816389083862e-01 4.316264763474464417e-02 -2.973763942718505859e-01 -1.926711574196815491e-02 1.099207177758216858e-01 -8.721859194338321686e-03 6.446662545204162598e-02 1.437428742647171021e-01 9.139721840620040894e-02 -3.353397250175476074e-01 4.658691585063934326e-01 -6.024607643485069275e-02 -2.347396165132522583e-01 1.324745565652847290e-01 -2.544605731964111328e-01 1.649719662964344025e-02 -1.237801462411880493e-01 1.406682729721069336e-01 -2.738676369190216064e-01 3.033180534839630127e-01 1.349986642599105835e-01 6.675886362791061401e-02 1.393069922924041748e-01 -1.928912475705146790e-02 1.315431147813796997e-01 1.503394171595573425e-02 7.530076801776885986e-02 -1.364221721887588501e-01 -2.390472441911697388e-01 3.074606694281101227e-02
-1.476759314537048340e-01 3.914178535342216492e-02 1.734831780195236206e-01 1.217138301581144333e-02 -3.297794461250305176e-01 -3.336057364940643311e-01 -1.761012524366378784e-01 1.075804904103279114e-01 -1.737865991890430450e-02 1.518139392137527466e-01 -4.818450286984443665e-02 -4.408841431140899658e-01 2.146109342575073242e-01 3.096168674528598785e-02 -2.563082277774810791e-01 8.177408017218112946e-03 -3.157805651426315308e-02 1.344032287597656250e-01 7.537925243377685547e-02 2.149877399206161499e-01 -2.324814051389694214e-01 -1.232721284031867981e-01 2.452555298805236816e-02 4.915225505828857422e-02 -3.179894760251045227e-02 -2.034467905759811401e-01 -2.778193727135658264e-02 -1.146924346685409546e-01 3.043090738356113434e-02 2.463542670011520386e-01 8.102469146251678467e-02 2.884819209575653076e-01
1.442279815673828125e-01 -4.356837016530334949e-04 3.822113946080207825e-02 -1.435806453227996826e-01 -4.363740980625152588e-01 -8.010753244161605835e-02 -2.729797065258026123e-01 -6.031228601932525635e-02 -2.027740143239498138e-02 6.921422481536865234e-02 1.349296420812606812e-01 4.637335613369941711e-02 1.053782254457473755e-01 1.939226537942886353e-01 -1.376755237579345703e-01 -3.908679187297821045e-01 1.543623805046081543e-01 3.035357594490051270e-01 -3.942881822586059570e-01 -2.209495902061462402e-01 -4.724629595875740051e-02 -7.140015065670013428e-02 -1.687824130058288574e-01 -8.427510410547256470e-02 1.365861594676971436e-01 -1.890774630010128021e-02 3.032138803973793983e-03 1.865564882755279541e-01 -1.040785387158393860e-01 -1.903514191508293152e-02 -3.464877977967262268e-02 -8.210380375385284424e-02
2.190581411123275757e-01 -2.141367942094802856e-01 2.118275314569473267e-01 4.563035909086465836e-03 -3.380874171853065491e-02 3.890532255172729492e-02 1.872583776712417603e-01 9.559652954339981079e-02 -3.932365681976079941e-03 -6.323526799678802490e-02 1.608039811253547668e-02 -4.772668480873107910e-01 7.493475824594497681e-02 1.046319678425788879e-01 -2.946060001850128174e-01 -1.827824413776397705e-01 -7.889416068792343140e-02 3.924555480480194092e-01 -1.511490941047668457e-01 6.457860022783279419e-02 -1.098736152052879333e-01 8.673662692308425903e-02 -3.632240742444992065e-02 -2.966168522834777832e-02 3.504636883735656738e-02 5.634460598230361938e-02 -5.057932808995246887e-02 1.797642707824707031e-01 8.047953993082046509e-02 -3.831751942634582520e-01 -3.126146271824836731e-02 2.073019295930862427e-01
2.321899235248565674e-01 1.254657953977584839e-01 9.375639259815216064e-02 1.457838118076324463e-01 -1.869266182184219360e-01 -1.306847333908081055e-01 1.722581386566162109e-01 -2.532261908054351807e-01 5.837692320346832275e-02 1.441123783588409424e-01 1.936476677656173706e-01 -2.157315313816070557e-01 3.223238587379455566e-01 1.022692546248435974e-01 -3.822866976261138916e-01 5.383787304162979126e-02 1.405940111726522446e-02 2.410338819026947021e-02 -1.671911478042602539e-01 -8.827502280473709106e-02 -2.224863879382610321e-02 2.219893783330917358e-01 -2.116165161132812500e-01 1.339250802993774414e-01 -1.464515179395675659e-01 6.094853207468986511e-02 -1.213239431381225586e-01 1.721841990947723389e-01 3.641967177391052246e-01 -8.842621743679046631e-02 -7.872955501079559326e-02 1.329485476016998291e-01
-1.141679566353559494e-02 -1.626773476600646973e-01 2.342708222568035126e-02 -1.533685903996229172e-02 -2.012339532375335693e-01 -1.222830489277839661e-01 -1.524332314729690552e-01 -3.669831529259681702e-02 2.005516141653060913e-01 8.392325788736343384e-02 4.388231039047241211e-02 -1.176851540803909302e-01 1.438524723052978516e-01 2.156782001256942749e-01 -3.011233210563659668e-01 -1.459862589836120605e-01 -1.458536982536315918e-01 9.361289441585540771e-02 -2.384149134159088135e-01 -1.462164819240570068e-01 5.036710202693939209e-02 3.366576507687568665e-02 -1.070351302623748779e-01 -2.227761745452880859e-01 3.206529021263122559e-01 -4.317390620708465576e-01 -2.046307027339935303e-01 2.498103082180023193e-01 7.604524493217468262e-02 7.801310718059539795e-02 6.988037843257188797e-03 2.681907415390014648e-01
2.444401830434799194e-01 1.860152781009674072e-01 -9.976401180028915405e-02 1.896008253097534180e-01 -3.462853133678436279e-01 -9.373115748167037964e-02 -1.008738800883293152e-01 1.318847239017486572e-01 3.817621245980262756e-02 -2.069668918848037720e-01 8.061511814594268799e-02 -5.191656351089477539e-01 -2.950644306838512421e-02 2.734961807727813721e-01 -2.688036859035491943e-01 -1.098602712154388428e-01 -4.206878319382667542e-02 2.057663798332214355e-01 6.901574879884719849e-02 1.504244059324264526e-01 -4.070872440934181213e-03 1.200354620814323425e-01 2.009338587522506714e-01 -5.094844382256269455e-03 1.648247390985488892e-01 -3.812336176633834839e-02 -7.097982615232467651e-02 1.331760734319686890e-01 4.794754460453987122e-02 1.608167588710784912e-01 1.310263276100158691e-01 -1.042585354298353195e-02
2.445187568664550781e-01 -1.486392170190811157e-01 3.689641365781426430e-03 7.624557614326477051e-02 -3.905884623527526855e-01 9.504722058773040771e-02 2.227122336626052856e-02 3.305985406041145325e-02 -9.380089119076728821e-03 2.189494371414184570e-01 1.862412840127944946e-01 -2.239896208047866821e-01 3.203505873680114746e-01 2.622193992137908936e-01 -2.353947609663009644e-03 -2.117433845996856689e-01 -3.070716187357902527e-02 -1.805142909288406372e-01 -1.254951953887939453e-01 5.989369750022888184e-02 2.339457124471664429e-01 2.003083676099777222e-01 -2.025292515754699707e-01 7.693998515605926514e-02 1.444763541221618652e-01 -1.576264351606369019e-01 7.606040686368942261e-02 1.646486669778823853e-01 2.338464409112930298e-01 2.457819133996963501e-02 1.986996531486511230e-01 1.787709891796112061e-01
9.253295511007308960e-02 5.266590043902397156e-03 8.061312884092330933e-02 -1.061759814620018005e-01 -3.882668018341064453e-01 -9.681878238916397095e-02 -2.706906497478485107e-01 -3.263078927993774414e-01 1.341586858034133911e-01 2.691157162189483643e-01 -5.335419438779354095e-03 7.483278959989547729e-02 1.206815466284751892e-01 3.117792308330535889e-01 -2.040010243654251099e-01 -1.303866058588027954e-01 4.898755624890327454e-02 1.632083207368850708e-01 -4.910720884799957275e-02 9.321340918540954590e-02 -1.452624350786209106e-01 2.436953037977218628e-01 -2.355768680572509766e-01 2.845129370689392090e-01 1.309922989457845688e-02 2.823698520660400391e-02 1.069440171122550964e-01 2.360686510801315308e-01 -9.777878224849700928e-02 -1.619808077812194824e-01 -2.233210392296314240e-02 -7.631480693817138672e-02
-1.382582485675811768e-01 -8.839748054742813110e-02 1.983755081892013550e-01 1.937149912118911743e-01 -1.504344046115875244e-01 2.505568228662014008e-02 -9.828604757785797119e-02 -5.384387820959091187e-02 -1.410096436738967896e-01 -1.762353181838989258e-01 1.216019392013549805e-01 1.820909976959228516e-01 4.183377623558044434e-01 1.884295344352722168e-01 -1.456585675477981567e-01 -4.111505746841430664e-01 -2.120479568839073181e-02 -9.347076714038848877e-02 -1.656637191772460938e-01 -2.224805951118469238e-02 -1.266614161431789398e-02 -5.657707527279853821e-02 2.541021443903446198e-02 -1.820368766784667969e-01 -8.874224871397018433e-02 -1.479253359138965607e-02 9.192556142807006836e-02 2.474493086338043213e-01 2.540713548660278320e-01 -2.247542440891265869e-01 -2.860665917396545410e-01 -1.084783151745796204e-01
9.168920665979385376e-02 -6.813632696866989136e-02 2.020466923713684082e-01 2.181091606616973877e-01 -2.034282833337783813e-01 2.835776507854461670e-01 -1.946229189634323120e-01 1.943510472774505615e-01 -9.739901125431060791e-02 7.492656260728836060e-02 7.713871449232101440e-02 -1.040185242891311646e-01 2.835446000099182129e-01 2.230674773454666138e-01 -2.629535198211669922e-01 1.544910371303558350e-01 -9.216054528951644897e-02 1.356023252010345459e-01 5.518244579434394836e-02 8.175384253263473511e-02 -3.351446986198425293e-01 9.115494787693023682e-02 -1.733191460371017456e-01 -2.364898771047592163e-01 -2.380499243736267090e-01 -5.940396338701248169e-02 -7.501886785030364990e-02 2.376371473073959351e-01 -6.970928609371185303e-02 -1.881038695573806763e-01 -7.573652267456054688e-02 1.859674602746963501e-01
3.151975870132446289e-01 7.637504488229751587e-02 -1.143436431884765625e-01 -2.072980701923370361e-01 -2.588420212268829346e-01 -3.690786361694335938e-01 -1.277006566524505615e-01 -5.440627411007881165e-02 -1.304169595241546631e-01 -7.890852540731430054e-02 9.877814352512359619e-02 -8.053184300661087036e-02 3.789315521717071533e-01 3.119212985038757324e-01 -4.985521733760833740e-02 7.331842929124832153e-02 -1.891809403896331787e-01 1.073831617832183838e-01 -6.859108805656433105e-02 2.163364179432392120e-02 -1.799060404300689697e-01 1.634695380926132202e-02 1.903661713004112244e-02 -2.491604983806610107e-01 -1.678671538829803467e-01 -1.956955492496490479e-01 2.167914062738418579e-01 4.492218047380447388e-02 2.274109423160552979e-01 -1.094832420349121094e-01 -3.069932013750076294e-02 1.882502064108848572e-02
9.678061306476593018e-02 2.650802135467529297e-01 3.691909313201904297e-01 5.239293351769447327e-02 -3.202077448368072510e-01 2.234697639942169189e-01 5.131027474999427795e-02 1.808091253042221069e-01 2.036416828632354736e-01 1.078304499387741089e-01 8.179047703742980957e-02 -2.221982460469007492e-03 3.630863130092620850e-01 2.029680758714675903e-01 -1.128048822283744812e-01 -1.055433452129364014e-01 -2.490394413471221924e-01 6.661788374185562134e-02 -6.448225677013397217e-02 4.615573585033416748e-02 2.790808863937854767e-02 1.639914512634277344e-01 -3.280317187309265137e-01 -8.439376205205917358e-02 2.038235217332839966e-01 -1.801772713661193848e-01 1.078426986932754517e-01 3.386749327182769775e-02 1.503491550683975220e-01 -1.015229448676109314e-01 -3.462855145335197449e-02 -2.822305262088775635e-02
-2.237166976556181908e-03 -1.919734179973602295e-01 9.781775064766407013e-03 7.178099453449249268e-02 -3.998201191425323486e-01 -4.161053597927093506e-01 -1.574781239032745361e-01 -6.204854324460029602e-02 1.956975311040878296e-01 2.094469964504241943e-02 1.180886998772621155e-01 -2.616650462150573730e-01 2.360922396183013916e-01 9.727308154106140137e-02 -3.570821881294250488e-02 -1.721800565719604492e-01 -1.421079337596893311e-01 2.032336592674255371e-01 2.679669857025146484e-01 -2.426739968359470367e-02 1.419097334146499634e-01 1.524006724357604980e-01 -1.634921431541442871e-01 2.366437017917633057e-02 1.436315774917602539e-01 -2.181517779827117920e-01 -7.861444354057312012e-02 2.993125021457672119e-01 -1.905084773898124695e-02 -7.212065160274505615e-02 -6.576739996671676636e-02 2.335537970066070557e-02
1.205370873212814331e-01 -2.597247660160064697e-01 1.340741515159606934e-01 3.927564918994903564e-01 -4.421416223049163818e-01 7.801797240972518921e-02 -1.240123901516199112e-02 1.128926053643226624e-01 1.257263571023941040e-01 -5.194130912423133850e-02 3.276512771844863892e-02 -8.185937255620956421e-02 1.597024500370025635e-01 1.147365495562553406e-01 1.419994682073593140e-01 -1.800032407045364380e-01 2.216078341007232666e-01 -7.375632226467132568e-02 9.495138376951217651e-02 -7.661174982786178589e-02 1.248959973454475403e-01 2.613179087638854980e-01 -9.206260740756988525e-02 8.029158413410186768e-02 -2.176279574632644653e-01 -2.560997195541858673e-02 -8.288504928350448608e-02 2.308194935321807861e-01 3.104330003261566162e-01 -7.636599987745285034e-02 -1.369887739419937134e-01 1.281273216009140015e-01
-2.315699309110641479e-02 1.975245475769042969e-01 -6.001072749495506287e-02 -1.851410046219825745e-02 -3.996933996677398682e-01 2.315078675746917725e-02 1.685441732406616211e-01 1.582114547491073608e-01 4.778210073709487915e-02 -1.970493346452713013e-01 4.426440969109535217e-02 -4.781203269958496094e-01 8.551584929227828979e-02 1.961878836154937744e-01 -1.899786889553070068e-01 -2.057277113199234009e-01 -1.153581365942955017e-01 1.593277007341384888e-01 9.500858932733535767e-02 7.372782379388809204e-02 1.040487885475158691e-01 -2.024018913507461548e-01 -8.765291422605514526e-02 1.193905398249626160e-01 -5.897079780697822571e-02 -1.632983982563018799e-01 -7.934041321277618408e-02 1.426502466201782227e-01 3.058708012104034424e-01 2.377583384513854980e-01 -1.136396899819374084e-01 -1.461556646972894669e-02
4.621901083737611771e-03 1.532369107007980347e-01 1.060642749071121216e-01 1.536602228879928589e-01 -3.680052757263183594e-01 -2.695448398590087891e-01 2.176680974662303925e-02 2.084241211414337158e-01 -1.279844641685485840e-01 3.798251599073410034e-02 -4.368738830089569092e-02 -2.843694575130939484e-02 3.858075737953186035e-01 3.706026673316955566e-01 4.462904855608940125e-02 -9.582203626632690430e-02 -6.546904891729354858e-02 -2.317350655794143677e-01 3.035224415361881256e-02 -1.254107616841793060e-02 2.077986598014831543e-01 1.074187979102134705e-01 -3.418132662773132324e-02 -1.718524992465972900e-01 2.603104710578918457e-01 -2.435894459486007690e-01 8.424210548400878906e-02 2.334723770618438721e-01 8.726436644792556763e-02 -6.586278229951858521e-02 -1.279445439577102661e-01 1.010889783501625061e-01
4.389889165759086609e-02 -1.775362789630889893e-01 1.257018297910690308e-01 8.706931024789810181e-02 -2.141593992710113525e-01 5.001061409711837769e-02 1.663105189800262451e-01 1.599268913269042969e-01 -4.869334027171134949e-02 1.902700811624526978e-01 -8.524380624294281006e-02 -3.493557572364807129e-01 1.102528721094131470e-01 9.590008109807968140e-02 -5.146228075027465820e-01 -2.549538314342498779e-01 -2.532839775085449219e-02 2.237630039453506470e-01 4.409052431583404541e-03 -1.450491696596145630e-01 -1.298416554927825928e-01 1.749493181705474854e-01 -8.806182071566581726e-03 -1.794639676809310913e-01 -9.158077090978622437e-02 8.161702007055282593e-02 -2.118093520402908325e-01 6.095599010586738586e-02 1.479766368865966797e-01 -2.478615045547485352e-01 5.313613265752792358e-02 1.455542743206024170e-01
1.754352450370788574e-01 -1.237475778907537460e-02 4.327323660254478455e-02 9.279169887304306030e-02 -8.772342652082443237e-02 -1.932921111583709717e-01 4.400201514363288879e-02 2.343826144933700562e-01 -9.040581434965133667e-02 1.308577787131071091e-02 2.916454970836639404e-01 -7.211392279714345932e-03 2.190558314323425293e-01 3.904318511486053467e-01 -1.995167434215545654e-01 6.221706420183181763e-02 -1.645347848534584045e-02 -1.532649528235197067e-02 1.554692909121513367e-02 6.119162775576114655e-03 -4.522168934345245361e-01 8.144821971654891968e-02 1.863926351070404053e-01 -2.243959307670593262e-01 -5.128967389464378357e-02 -3.036727905273437500e-01 -8.074127137660980225e-02 2.643328011035919189e-01 -2.683092467486858368e-02 -1.104193329811096191e-01 -1.942689120769500732e-01 -1.407104264944791794e-02
-1.380752325057983398e-01 1.303046047687530518e-01 1.362396627664566040e-01 2.242379486560821533e-01 -3.519825041294097900e-01 -1.686442047357559204e-01 1.314264684915542603e-01 -1.747691780328750610e-01 -4.181468393653631210e-03 2.719379961490631104e-01 -1.424137353897094727e-01 -1.780231893062591553e-01 4.121457785367965698e-02 1.693034321069717407e-01 -2.261763960123062134e-01 1.212356686592102051e-01 1.319915354251861572e-01 1.979540102183818817e-02 -4.894280433654785156e-01 6.013910844922065735e-02 -3.728920966386795044e-02 3.201601803302764893e-01 1.005923673510551453e-01 3.051187284290790558e-02 8.126947283744812012e-02 -8.791016042232513428e-02 -5.110731348395347595e-02 2.180226147174835205e-01 1.021736785769462585e-01 5.510479211807250977e-02 -1.142315492033958435e-01 -7.673400640487670898e-02
7.980248332023620605e-02 -1.050953194499015808e-02 7.339929789304733276e-02 4.024993255734443665e-02 -4.730805158615112305e-01 -1.267399489879608154e-01 1.466131657361984253e-01 8.288513869047164917e-02 -1.972118020057678223e-01 -1.506568342447280884e-01 -1.382643133401870728e-01 -2.754267156124114990e-01 -1.243347153067588806e-01 1.763405352830886841e-01 5.782625824213027954e-02 -3.175542950630187988e-01 2.238743454217910767e-01 1.463392227888107300e-01 -4.088848084211349487e-02 2.634868919849395752e-01 -5.887960642576217651e-02 1.915684044361114502e-01 2.097875438630580902e-02 1.825658082962036133e-01 -1.525444537401199341e-01 -7.957921177148818970e-02 4.597180336713790894e-02 2.692686617374420166e-01 -5.367955192923545837e-02 -1.100088953971862793e-01 -1.312674283981323242e-01 2.407683730125427246e-01
1.434608101844787598e-01 -1.266393531113862991e-02 9.359928662888705730e-04 2.576756477355957031e-02 -5.712251067161560059e-01 -1.290615200996398926e-01 -1.549322158098220825e-01 2.684166841208934784e-02 -2.408627122640609741e-01 -7.432825863361358643e-02 -1.017202250659465790e-02 -1.715292036533355713e-01 1.404046863317489624e-01 1.846835389733314514e-02 1.463352292776107788e-01 -8.734180033206939697e-02 -2.839577496051788330e-01 -4.621043801307678223e-02 -9.773446619510650635e-02 6.722693890333175659e-02 -1.071272045373916626e-01 1.046292483806610107e-01 -7.273276150226593018e-02 2.856496870517730713e-01 -8.647897839546203613e-02 -2.883169949054718018e-01 -2.090637534856796265e-01 -7.182545959949493408e-02 1.372623443603515625e-01 4.296056181192398071e-02 -2.402577549219131470e-01 -2.114748209714889526e-01
9.206996113061904907e-02 5.139370635151863098e-02 1.069334521889686584e-01 6.569896638393402100e-02 -2.669124901294708252e-01 -1.456476897001266479e-01 9.069860726594924927e-02 7.557021826505661011e-02 -2.314003556966781616e-02 -1.450242996215820312e-01 3.296303153038024902e-01 -1.660522371530532837e-01 -2.408285439014434814e-02 4.062894880771636963e-01 -9.126212447881698608e-02 -2.848138213157653809e-01 4.422358796000480652e-02 2.079583704471588135e-01 -1.557363867759704590e-01 3.320692479610443115e-01 -1.691085249185562134e-01 1.347876489162445068e-01 1.101597622036933899e-01 1.516433060169219971e-01 -1.880703866481781006e-01 -3.313865512609481812e-03 -2.737253904342651367e-01 1.912798732519149780e-01 6.781119853258132935e-03 1.254884600639343262e-01 -1.715342551469802856e-01 -1.036592386662960052e-02
1.013763844966888428e-01 9.861256927251815796e-02 3.107126355171203613e-01 2.415598556399345398e-02 -3.978243470191955566e-01 -8.774822205305099487e-02 1.306207627058029175e-01 -4.244573414325714111e-02 -1.533453166484832764e-01 -1.132290363311767578e-01 1.108019500970840454e-01 -3.351862728595733643e-01 -1.563662290573120117e-01 3.508916497230529785e-01 -1.020877212285995483e-01 -3.588066399097442627e-01 6.867174804210662842e-02 8.473923057317733765e-02 5.749586224555969238e-02 3.321487009525299072e-01 -1.026362851262092590e-01 1.390210120007395744e-03 9.236541390419006348e-02 4.052409902215003967e-02 -1.137133687734603882e-01 6.174005195498466492e-02 -9.926385432481765747e-02 2.286038547754287720e-01 3.858167678117752075e-03 -5.779041722416877747e-02 -1.106575652956962585e-01 9.825035184621810913e-02
6.592256575822830200e-02 1.540051698684692383e-01 1.014118939638137817e-01 1.135403513908386230e-01 -2.225160002708435059e-01 4.745006561279296875e-02 1.757905781269073486e-01 -3.755057975649833679e-02 1.213560402393341064e-01 7.530098408460617065e-02 2.760043367743492126e-02 -2.572542428970336914e-01 4.258125722408294678e-01 -5.104381591081619263e-03 -3.077032268047332764e-01 2.150747179985046387e-01 6.681317836046218872e-02 -8.089266717433929443e-02 -1.584271788597106934e-01 1.110320538282394409e-02 -1.213724315166473389e-01 3.139586150646209717e-01 1.833266913890838623e-01 -9.405852854251861572e-02 2.075312584638595581e-01 -3.769841790199279785e-02 5.770273134112358093e-02 2.752334773540496826e-01 1.502911448478698730e-01 -2.012905329465866089e-01 -2.582279741764068604e-01 9.857074171304702759e-02
2.211843281984329224e-01 -1.112408936023712158e-01 -2.118887603282928467e-01 7.750795036554336548e-02 -3.481949567794799805e-01 -8.324585109949111938e-02 -2.265283316373825073e-01 -5.361178144812583923e-02 1.050294786691665649e-01 1.127604320645332336e-01 2.607681602239608765e-02 -3.070247173309326172e-01 5.314135923981666565e-02 1.009079217910766602e-01 6.519660353660583496e-02 -2.726112604141235352e-01 4.094450548291206360e-02 -1.764938682317733765e-01 -7.815555483102798462e-02 -2.644567489624023438e-01 -1.344784200191497803e-01 3.840290904045104980e-01 -1.398189812898635864e-01 -3.353186696767807007e-02 -2.223294526338577271e-01 -1.780014336109161377e-01 1.922023743391036987e-01 1.906843632459640503e-01 -2.284313738346099854e-02 -7.671099901199340820e-02 -1.106930077075958252e-01 1.642874181270599365e-01
-7.114900648593902588e-02 -1.826333850622177124e-01 4.293946921825408936e-02 -8.578539639711380005e-02 -4.400580227375030518e-01 -9.793896973133087158e-02 2.499617189168930054e-01 1.766940355300903320e-01 -7.005074620246887207e-02 -1.502748429775238037e-01 -1.144575327634811401e-01 -2.983488738536834717e-01 1.511198431253433228e-01 1.449993699789047241e-01 -5.910127609968185425e-02 -2.231780737638473511e-01 1.381868571043014526e-01 1.041113585233688354e-01 -3.854956850409507751e-02 4.363353848457336426e-01 -1.738467812538146973e-01 1.983165591955184937e-01 -7.214632630348205566e-02 4.034678265452384949e-02 -5.697368457913398743e-02 1.194270178675651550e-01 8.463185280561447144e-02 1.069919466972351074e-01 3.544322028756141663e-02 9.769334457814693451e-03 -9.168834984302520752e-02 2.908574044704437256e-01
-6.547243893146514893e-02 -9.148307889699935913e-02 4.226755350828170776e-02 4.545077681541442871e-02 -5.053609609603881836e-01 -1.815217435359954834e-01 8.722973614931106567e-02 1.722968965768814087e-01 -2.749947309494018555e-01 -2.455738559365272522e-02 -9.327221661806106567e-02 -3.915803730487823486e-01 8.563566952943801880e-02 2.573616504669189453e-01 -1.638798564672470093e-01 -3.513249009847640991e-02 5.475187674164772034e-03 6.282522529363632202e-02 -3.980590030550956726e-02 2.829233407974243164e-01 -1.476655602455139160e-01 2.098096609115600586e-01 5.977540463209152222e-02 1.380979865789413452e-01 -2.406411617994308472e-01 1.309115253388881683e-02 1.891246885061264038e-01 1.480653584003448486e-01 1.387394499033689499e-02 -9.196898341178894043e-02 1.131577491760253906e-01 8.145319670438766479e-02
1.176225543022155762e-01 5.512782558798789978e-02 -7.270131260156631470e-02 1.807714104652404785e-01 -3.562354743480682373e-01 1.421048045158386230e-01 1.434884816408157349e-01 -1.832131892442703247e-01 4.247405100613832474e-03 -3.633433207869529724e-02 1.921676993370056152e-01 -3.886231184005737305e-01 4.424384534358978271e-01 3.669579625129699707e-01 4.428877681493759155e-02 4.648955538868904114e-02 7.362304627895355225e-02 -3.135230392217636108e-02 -4.648866131901741028e-02 4.148983582854270935e-02 -5.288973823189735413e-02 -2.687579393386840820e-01 -7.618445158004760742e-02 1.221366226673126221e-01 -2.895375899970531464e-02 -7.589846104383468628e-02 -9.193009883165359497e-02 1.313765943050384521e-01 -5.703128501772880554e-02 -8.033108711242675781e-02 6.788183748722076416e-02 2.596583962440490723e-01
-8.089068345725536346e-03 6.798852235078811646e-02 3.712650239467620850e-01 -8.442201465368270874e-02 -3.529010415077209473e-01 -1.640717983245849609e-01 -2.907019555568695068e-01 -1.888850182294845581e-01 -1.345832198858261108e-01 -4.217291623353958130e-02 -9.725744277238845825e-02 -1.286603659391403198e-01 3.653638958930969238e-01 1.190685033798217773e-01 -8.435855270363390446e-04 -2.347124665975570679e-01 1.277295351028442383e-01 -1.487880349159240723e-01 -2.818064093589782715e-01 -1.149749457836151123e-01 1.710555255413055420e-01 1.952146878466010094e-03 -4.997549206018447876e-02 8.719473332166671753e-02 1.450030952692031860e-01 2.910559414885938168e-04 -2.685164213180541992e-01 -3.649525716900825500e-02 1.574280858039855957e-01 1.106557250022888184e-02 -4.867701232433319092e-02 1.945650875568389893e-01
1.755582839250564575e-01 4.347646608948707581e-02 -7.898759841918945312e-02 -2.726165652275085449e-01 -3.125581741333007812e-01 -5.396851152181625366e-02 -1.083323135972023010e-01 -5.504751205444335938e-02 1.059677004814147949e-01 -1.068234220147132874e-01 -8.790133148431777954e-02 -1.858321875333786011e-01 1.228568851947784424e-01 -8.900679647922515869e-02 -1.870551258325576782e-01 -2.571512944996356964e-02 1.197887510061264038e-01 3.176319897174835205e-01 -4.184199869632720947e-02 -2.265058457851409912e-01 -9.679134935140609741e-02 -1.413508132100105286e-02 -9.708197414875030518e-02 -6.678102165460586548e-02 2.177273668348789215e-02 -1.933813989162445068e-01 -8.896777033805847168e-02 2.977366149425506592e-01 3.628525510430335999e-02 -3.600644171237945557e-01 -4.356010854244232178e-01 2.998724393546581268e-02
9.416668117046356201e-02 -3.429642319679260254e-02 4.298646748065948486e-02 3.200112879276275635e-01 -4.377947151660919189e-01 3.801478073000907898e-02 4.971075430512428284e-02 -4.986516758799552917e-02 -6.155084352940320969e-03 1.143596880137920380e-02 -1.487546414136886597e-01 5.548995733261108398e-02 2.433106899261474609e-01 3.579218983650207520e-01 -1.207940578460693359e-01 -6.201538443565368652e-02 -7.662484049797058105e-02 -2.144981026649475098e-01 -1.466181725263595581e-01 3.302715346217155457e-02 -7.831027358770370483e-02 -1.682944297790527344e-01 1.393518038094043732e-02 1.258205026388168335e-01 -1.472221612930297852e-01 -2.597368955612182617e-01 4.156989753246307373e-01 1.572074294090270996e-01 7.128095626831054688e-02 3.766946494579315186e-02 -1.936453133821487427e-01 3.013643249869346619e-02
9.527369588613510132e-02 2.224853336811065674e-01 7.040036469697952271e-02 2.017087489366531372e-01 -2.226751744747161865e-01 2.402291148900985718e-01 -1.294591873884201050e-01 2.665546536445617676e-01 1.400653570890426636e-01 -2.721184305846691132e-02 -2.000778168439865112e-01 -5.189736187458038330e-02 2.359194457530975342e-01 4.289075136184692383e-01 -1.072161048650741577e-01 7.721648365259170532e-02 1.518740355968475342e-01 3.158130049705505371e-01 2.679680474102497101e-02 5.311463773250579834e-02 -2.524275481700897217e-01 1.530838757753372192e-01 -2.203554660081863403e-02 8.752655982971191406e-02 -9.112241119146347046e-02 -1.810099333524703979e-01 -8.213431574404239655e-03 3.042565882205963135e-01 -9.090310335159301758e-02 -7.157269865274429321e-03 3.045264445245265961e-02 1.261810958385467529e-01
1.265941560268402100e-01 1.659126579761505127e-01 7.811719924211502075e-02 1.153838336467742920e-01 -3.848057389259338379e-01 3.085344284772872925e-02 -4.543997943401336670e-01 -2.109421975910663605e-02 5.255328118801116943e-02 -4.160789027810096741e-02 -5.246377363801002502e-02 -1.330374032258987427e-01 -1.791015238268300891e-04 3.411704897880554199e-01 6.118316203355789185e-02 1.356012076139450073e-01 5.584983527660369873e-02 2.317978292703628540e-01 -2.149336785078048706e-01 -1.443412154912948608e-01 -2.795835733413696289e-01 7.952748239040374756e-02 -2.162312567234039307e-01 -1.759017556905746460e-01 -2.083554714918136597e-01 1.113395094871520996e-01 -3.232212737202644348e-02 2.369147092103958130e-01 1.026676222681999207e-01 -7.925385236740112305e-02 2.277290821075439453e-02 -3.485976532101631165e-02
-2.008201032876968384e-01 1.102331727743148804e-01 2.864517867565155029e-01 1.938782781362533569e-01 -3.129090070724487305e-01 -1.371710151433944702e-01 -1.582714766263961792e-01 -7.942321151494979858e-02 8.720587007701396942e-03 -1.291480213403701782e-01 -2.199002951383590698e-01 -2.090402878820896149e-02 2.585426270961761475e-01 8.693192899227142334e-02 -3.108274340629577637e-01 1.339262071996927261e-02 -2.170730382204055786e-03 3.581997007131576538e-02 -2.675942778587341309e-01 1.875989139080047607e-01 2.160125225782394409e-01 7.026344537734985352e-02 -2.365478724241256714e-01 1.398961097002029419e-01 -9.828669577836990356e-02 -3.715273141860961914e-01 1.410930603742599487e-01 4.914005845785140991e-02 1.191272363066673279e-01 1.529955491423606873e-02 -1.258142665028572083e-02 1.524380296468734741e-01
1.907552629709243774e-01 5.098092928528785706e-02 6.468037515878677368e-02 1.689444035291671753e-01 -5.519674420356750488e-01 5.568019673228263855e-02 -1.590079069137573242e-01 5.718090385198593140e-02 2.404269017279148102e-02 1.406230777502059937e-01 -1.486053764820098877e-01 -1.991055309772491455e-01 -2.250668965280056000e-02 1.022881194949150085e-01 -5.568171292543411255e-02 2.363349050283432007e-01 -6.477621942758560181e-02 -3.232036530971527100e-02 3.399979323148727417e-02 -1.886767596006393433e-01 1.921221911907196045e-01 1.940214335918426514e-01 9.274369478225708008e-02 -1.099707186222076416e-01 1.001156568527221680e-01 -1.305766254663467407e-01 3.103286959230899811e-02 1.218852102756500244e-01 -2.857194049283862114e-03 -1.884779781103134155e-01 -3.899074196815490723e-01 2.688202857971191406e-01
6.815326865762472153e-03 4.172523319721221924e-02 1.880363970994949341e-01 -1.187372654676437378e-01 -2.512528002262115479e-01 -2.665798962116241455e-01 -9.268461912870407104e-02 1.446401476860046387e-01 9.292217344045639038e-02 2.333223819732666016e-02 -2.331365495920181274e-01 -4.011031985282897949e-01 2.256014943122863770e-01 1.203236281871795654e-01 -2.612592875957489014e-01 1.029749140143394470e-01 1.526695787906646729e-01 1.588335484266281128e-01 -4.953683912754058838e-02 3.521361052989959717e-01 -1.595881432294845581e-01 -2.578803524374961853e-02 -6.756273657083511353e-02 -5.744146183133125305e-03 -1.385045200586318970e-01 -5.175104364752769470e-03 1.381748467683792114e-01 6.973790377378463745e-02 8.137725293636322021e-02 1.028351113200187683e-01 2.753662317991256714e-02 3.867304623126983643e-01
-2.977481484413146973e-02 -3.005335852503776550e-02 1.951077729463577271e-01 1.665047258138656616e-01 -3.227058649063110352e-01 3.462109342217445374e-02 -2.320426553487777710e-01 1.529576629400253296e-01 -6.268867850303649902e-02 2.190960757434368134e-02 1.409132331609725952e-01 -2.057071477174758911e-01 1.583348959684371948e-01 -1.043978333473205566e-01 8.067658543586730957e-02 -4.708909988403320312e-02 2.894075773656368256e-02 2.400789111852645874e-01 -2.221738453954458237e-03 -2.473320662975311279e-01 -2.886694371700286865e-01 2.575096487998962402e-01 1.530018299818038940e-01 -1.286301314830780029e-01 8.306027948856353760e-02 -3.391807675361633301e-01 -2.114343643188476562e-01 1.353075504302978516e-01 -1.297103986144065857e-02 -7.684000581502914429e-02 -2.383102029561996460e-01 2.854741215705871582e-01
1.230045258998870850e-01 1.390763670206069946e-01 -1.883040219545364380e-01 9.167065471410751343e-02 -1.175131201744079590e-01 -2.334685325622558594e-01 -2.057021409273147583e-01 -1.162870321422815323e-02 -9.703574329614639282e-02 -2.409297376871109009e-01 1.127635911107063293e-01 1.318482682108879089e-02 2.615422308444976807e-01 3.061438202857971191e-01 -2.288927733898162842e-01 -2.223863303661346436e-01 -6.180972605943679810e-02 2.426386922597885132e-01 -8.882769383490085602e-03 -1.565088182687759399e-01 -1.375105325132608414e-02 1.717921048402786255e-01 9.385253489017486572e-02 -7.943973690271377563e-02 -3.601949512958526611e-01 -1.002747118473052979e-01 -4.851783066987991333e-02 2.006593942642211914e-01 2.953075468540191650e-01 -8.495377004146575928e-02 8.541740477085113525e-03 2.399438619613647461e-01
-4.007576406002044678e-02 -8.548500388860702515e-02 3.298981487751007080e-02 -8.963228017091751099e-02 -5.181635618209838867e-01 -6.692553311586380005e-02 1.559844166040420532e-01 2.064165621995925903e-01 -1.967799663543701172e-01 -1.163039356470108032e-01 -1.682564988732337952e-02 -2.556168138980865479e-01 1.762084960937500000e-01 9.339803457260131836e-02 -1.441605538129806519e-01 -1.862203478813171387e-01 2.150520533323287964e-01 -6.677854806184768677e-02 -1.325501948595046997e-01 3.049825727939605713e-01 -2.969685792922973633e-01 5.225055292248725891e-02 -1.319148764014244080e-02 2.130789160728454590e-01 -1.202816590666770935e-01 1.744018308818340302e-02 1.057180985808372498e-01 6.966139376163482666e-02 -1.177694275975227356e-01 -3.750870004296302795e-02 5.213761329650878906e-02 2.869915962219238281e-01
1.237451210618019104e-01 6.509848684072494507e-02 5.348136648535728455e-02 6.925940047949552536e-03 -1.863591670989990234e-01 -1.838126778602600098e-01 8.428475819528102875e-03 -1.784724593162536621e-01 -3.172500133514404297e-01 -1.290672570466995239e-01 -1.287598162889480591e-01 -2.371161729097366333e-01 2.205025255680084229e-01 3.758686482906341553e-01 -3.328033983707427979e-01 -7.709375768899917603e-02 6.322316825389862061e-02 2.434758394956588745e-01 2.665852941572666168e-02 2.135676592588424683e-01 -1.865025162696838379e-01 1.146034449338912964e-01 1.478883475065231323e-01 7.202923297882080078e-02 -2.570461928844451904e-01 1.147877052426338196e-01 2.566733062267303467e-01 -2.858055755496025085e-02 1.998149156570434570e-01 -4.288795590400695801e-02 8.978988975286483765e-02 -6.409868132323026657e-03
-1.105461791157722473e-01 2.368838638067245483e-01 -7.776578515768051147e-02 1.157606691122055054e-01 -3.662939965724945068e-01 -2.659817636013031006e-01 1.067220047116279602e-01 -1.463958341628313065e-02 8.850663155317306519e-02 -2.584424614906311035e-02 2.020736597478389740e-02 7.737343013286590576e-02 8.393019437789916992e-02 1.777385026216506958e-01 -3.686639070510864258e-01 6.978932023048400879e-02 -2.105974704027175903e-01 -2.013790905475616455e-01 -2.605896294116973877e-01 2.241174131631851196e-01 -1.753704100847244263e-01 8.018896728754043579e-02 1.542627066373825073e-01 7.088531553745269775e-02 -8.300278335809707642e-02 -3.650353252887725830e-01 -6.417169701308012009e-03 2.741908431053161621e-01 9.046558290719985962e-02 2.271801792085170746e-02 4.210033267736434937e-02 8.061698824167251587e-02
1.983143538236618042e-01 1.623111963272094727e-01 3.621795773506164551e-01 -3.978567570447921753e-02 -3.851899504661560059e-01 -4.885545000433921814e-02 1.145700737833976746e-01 -3.000409603118896484e-01 3.390363752841949463e-01 -6.051063537597656250e-02 2.117994576692581177e-01 -3.264972865581512451e-01 1.223366428166627884e-02 8.211431652307510376e-02 -6.387503445148468018e-02 -1.914882212877273560e-01 -2.535907030105590820e-01 -9.544854611158370972e-02 -1.065295562148094177e-01 2.060118690133094788e-02 -1.503456830978393555e-01 5.114508420228958130e-02 6.181663647294044495e-02 1.579888164997100830e-01 9.118979424238204956e-02 -7.002127915620803833e-02 5.853439494967460632e-02 1.036959439516067505e-01 2.160502411425113678e-02 -2.116158008575439453e-01 -9.457407146692276001e-02 9.576351940631866455e-02
-3.072153590619564056e-02 -1.576852798461914062e-01 2.805274128913879395e-01 1.204563677310943604e-01 -2.239900529384613037e-01 -6.248813867568969727e-02 -2.269744686782360077e-02 7.613074034452438354e-02 -2.085726112127304077e-01 1.384663879871368408e-01 2.143435776233673096e-01 -3.692655861377716064e-01 3.751547634601593018e-01 -1.230151429772377014e-01 -2.918146252632141113e-01 -2.503400482237339020e-02 1.815987005829811096e-02 1.302363723516464233e-01 9.082292020320892334e-02 -5.848591774702072144e-02 -2.864528000354766846e-01 2.240174114704132080e-01 -6.134219095110893250e-02 6.612117588520050049e-02 1.162300184369087219e-01 9.897296875715255737e-02 -2.109017670154571533e-01 2.482659220695495605e-01 8.903734385967254639e-02 -8.836240321397781372e-02 -1.223475337028503418e-01 6.713556498289108276e-02
2.022635191679000854e-01 -3.432245180010795593e-02 -5.729728564620018005e-02 2.735616080462932587e-02 -4.266017675399780273e-01 -1.065901145339012146e-01 -2.898725271224975586e-01 -2.457140386104583740e-02 -4.693645983934402466e-02 -2.929582074284553528e-02 1.304950714111328125e-01 -1.478145830333232880e-03 9.662232547998428345e-02 2.933398485183715820e-01 -8.552085608243942261e-02 -2.742026150226593018e-01 -1.828510127961635590e-02 3.956629931926727295e-01 -3.462294042110443115e-01 -1.635950654745101929e-01 -7.574167847633361816e-02 -1.363060474395751953e-01 -1.396366804838180542e-01 -1.403679847717285156e-01 1.817992329597473145e-01 2.110100835561752319e-01 5.791996791958808899e-02 1.272811889648437500e-01 -7.661757408641278744e-04 -9.938985109329223633e-02 5.861274898052215576e-02 -2.090467512607574463e-02
3.952746279537677765e-03 3.892875313758850098e-01 4.415296912193298340e-01 5.209380178712308407e-04 -2.600594758987426758e-01 -2.112026959657669067e-01 4.314057156443595886e-02 -1.866845786571502686e-01 -4.190237075090408325e-02 -1.195113882422447205e-01 2.090219706296920776e-01 -3.569372892379760742e-01 4.418777674436569214e-02 4.876027628779411316e-02 -4.272533208131790161e-02 -1.849388629198074341e-01 -1.084802672266960144e-01 -4.743967577815055847e-02 -1.658415794372558594e-02 7.049117237329483032e-02 -2.015998810529708862e-01 1.423588693141937256e-01 1.173395439982414246e-01 1.676374524831771851e-01 1.082335263490676880e-01 4.960865899920463562e-02 -4.496726766228675842e-02 1.086554005742073059e-01 7.790578901767730713e-02 -2.101219892501831055e-01 -9.683419764041900635e-02 2.596289515495300293e-01
2.047005891799926758e-01 -7.062919437885284424e-02 3.747406601905822754e-01 -9.809445589780807495e-02 -4.266563355922698975e-01 -1.860767900943756104e-01 2.058015167713165283e-01 -1.371216773986816406e-01 5.392685160040855408e-02 -1.008308306336402893e-01 -5.325336754322052002e-02 -2.016282677650451660e-01 -2.445013727992773056e-03 -1.494867354631423950e-01 -1.021258756518363953e-01 -3.560680747032165527e-01 -1.763996928930282593e-01 -4.091075807809829712e-02 -5.276813730597496033e-02 -1.559387147426605225e-01 -2.643902301788330078e-01 5.133122950792312622e-02 -1.847160905599594116e-01 -5.334359407424926758e-02 -1.529971063137054443e-01 -2.247811555862426758e-01 -2.323111146688461304e-02 3.144353860989212990e-03 3.120406344532966614e-02 -4.297553002834320068e-02 -1.690337061882019043e-01 1.839459836483001709e-01
1.048727482557296753e-01 7.260747998952865601e-02 -1.874069124460220337e-01 1.890213787555694580e-01 -2.115156352519989014e-01 9.590624272823333740e-02 -8.802255988121032715e-02 -4.077350720763206482e-02 -3.470774292945861816e-01 3.316620737314224243e-02 1.147696077823638916e-01 -2.038188278675079346e-02 1.014003157615661621e-01 3.833027929067611694e-02 -2.272080630064010620e-01 -3.461650311946868896e-01 -1.681028008460998535e-01 2.104250490665435791e-01 -2.538844347000122070e-01 -9.542369283735752106e-03 -1.269896328449249268e-01 -1.480512917041778564e-01 -7.403399795293807983e-02 -4.509089558268897235e-05 2.119541168212890625e-01 -3.502573072910308838e-02 -2.384949922561645508e-01 3.549417257308959961e-01 1.537976264953613281e-01 -2.933187782764434814e-01 -9.194833040237426758e-02 5.835755914449691772e-02
1.075304150581359863e-01 -2.674645781517028809e-01 1.292996555566787720e-01 1.751367002725601196e-01 -2.379047125577926636e-01 2.016150206327438354e-02 -3.927885591983795166e-01 -1.067039445042610168e-01 1.679238677024841309e-01 6.982643157243728638e-02 4.090069606900215149e-02 4.298821557313203812e-03 5.061818752437829971e-03 2.259176075458526611e-01 -1.492775976657867432e-01 -1.147728040814399719e-01 -8.648006618022918701e-02 2.061538398265838623e-01 -2.245501875877380371e-01 1.796116381883621216e-01 -7.882840931415557861e-02 -2.036896944046020508e-01 -2.349757105112075806e-01 -8.772288262844085693e-02 -2.460048496723175049e-01 -1.032248437404632568e-01 -1.480886191129684448e-01 4.024809300899505615e-01 -2.535321749746799469e-02 1.395054459571838379e-01 -3.531285375356674194e-02 7.634478062391281128e-02
9.937885403633117676e-02 1.155357733368873596e-01 8.586249500513076782e-02 -5.460365116596221924e-02 -3.344911634922027588e-01 -4.356603324413299561e-02 -2.761821448802947998e-01 -5.264680087566375732e-02 3.334004431962966919e-02 -1.274936944246292114e-01 1.313967704772949219e-01 -3.006295487284660339e-02 2.573276460170745850e-01 2.759910523891448975e-01 -1.787755489349365234e-01 -1.765964478254318237e-01 1.791933476924896240e-01 1.556427776813507080e-01 -7.975365966558456421e-02 -2.409759312868118286e-01 -1.139582768082618713e-01 6.634024530649185181e-02 -1.611359417438507080e-01 3.288614004850387573e-02 1.410162597894668579e-01 -1.279010176658630371e-01 -1.000336930155754089e-01 -1.352493911981582642e-01 -5.632210895419120789e-02 -1.761910170316696167e-01 -8.177130483090877533e-03 5.181655883789062500e-01
-1.106569170951843262e-01 -2.259829938411712646e-01 -5.107560381293296814e-02 3.168411254882812500e-01 -3.010717630386352539e-01 1.326453983783721924e-01 -1.194634214043617249e-01 1.082519814372062683e-01 3.930376470088958740e-02 -1.524551808834075928e-01 -2.154201418161392212e-01 -2.156168222427368164e-01 1.259279698133468628e-01 2.758213579654693604e-01 -1.537397503852844238e-01 2.346516959369182587e-02 -1.961364597082138062e-01 3.167778253555297852e-01 4.027428850531578064e-02 1.256125718355178833e-01 -2.303376942873001099e-01 -1.510354578495025635e-01 -2.473061829805374146e-01 1.230308786034584045e-01 -1.248195916414260864e-01 -3.412382900714874268e-01 3.043477050960063934e-02 -4.934603720903396606e-02 4.012701660394668579e-02 -6.675915420055389404e-02 -1.007074043154716492e-01 -7.535887509584426880e-02
1.142173856496810913e-01 4.454395547509193420e-02 2.261857539415359497e-01 2.326470315456390381e-01 -3.840238749980926514e-01 -2.197869867086410522e-01 -2.468363754451274872e-02 1.669075191020965576e-01 1.551336944103240967e-01 -1.794308722019195557e-01 1.176805719733238220e-01 -2.714390456676483154e-01 4.341610670089721680e-01 7.186008989810943604e-02 1.594062894582748413e-01 -8.408495038747787476e-02 -1.389601826667785645e-01 -6.309665739536285400e-03 -4.191561136394739151e-03 -3.794745728373527527e-02 4.450923576951026917e-02 2.159845083951950073e-01 -2.287118695676326752e-02 -2.029904164373874664e-02 9.482670575380325317e-03 1.917010247707366943e-01 -2.305662333965301514e-01 7.487847656011581421e-02 -6.753920763731002808e-02 1.982645094394683838e-01 -2.530770897865295410e-01 1.077469587326049805e-01
1.522536277770996094e-01 -2.703588828444480896e-02 1.890366524457931519e-01 1.506545543670654297e-01 -1.030342653393745422e-01 -5.546518415212631226e-02 3.642683848738670349e-02 -1.981509476900100708e-02 1.713869743980467319e-03 -7.003510370850563049e-03 -2.015429176390171051e-02 -6.644215583801269531e-01 4.085617065429687500e-01 5.994111672043800354e-02 -1.981464959681034088e-02 -1.633459627628326416e-01 1.144441515207290649e-01 1.442635804414749146e-01 6.058713421225547791e-02 9.020254760980606079e-02 -1.012435331940650940e-01 2.542164027690887451e-01 -1.244717240333557129e-01 -9.086576849222183228e-02 -1.910483986139297485e-01 3.807801753282546997e-02 -7.948297262191772461e-02 3.762207925319671631e-02 1.451020240783691406e-01 -1.606704592704772949e-01 -1.542867124080657959e-01 4.517491906881332397e-02
1.854867339134216309e-01 -1.532923132181167603e-01 -1.720491051673889160e-02 1.454047709703445435e-01 -3.876476883888244629e-01 1.513899676501750946e-02 -4.383311048150062561e-02 8.306514471769332886e-02 -1.139316335320472717e-02 3.139335811138153076e-01 -6.709341704845428467e-02 1.347969621419906616e-01 1.748386323451995850e-01 9.312357753515243530e-02 -1.187750399112701416e-01 -9.498272091150283813e-02 1.791568100452423096e-01 -1.574776619672775269e-01 -1.236192584037780762e-01 -2.434011362493038177e-02 -2.373125106096267700e-01 6.920732557773590088e-02 1.597920805215835571e-02 -1.747043132781982422e-01 -1.352036446332931519e-01 -2.457347065210342407e-01 6.304743140935897827e-02 9.420842677354812622e-02 1.270398795604705811e-01 -1.446232199668884277e-01 -4.099321961402893066e-01 3.410885632038116455e-01
4.536551609635353088e-02 -2.486350387334823608e-01 1.437111794948577881e-01 -6.061023846268653870e-02 -5.700141191482543945e-01 -5.008873715996742249e-02 2.790975272655487061e-01 8.136148005723953247e-02 -1.777242571115493774e-01 -2.278857165947556496e-03 -5.182794108986854553e-02 -1.569245159626007080e-01 8.261803537607192993e-02 9.957730025053024292e-02 -1.027881726622581482e-01 -1.772557795047760010e-01 1.863446682691574097e-01 1.630583256483078003e-01 1.576243191957473755e-01 3.304665982723236084e-01 -1.570351719856262207e-01 1.061119064688682556e-01 1.122110639698803425e-03 2.157135605812072754e-01 3.748911246657371521e-02 -2.837130241096019745e-02 1.918681710958480835e-01 1.113083139061927795e-01 -9.017453342676162720e-02 -1.212024129927158356e-03 8.644566684961318970e-02 1.933616250753402710e-01
9.429824352264404297e-02 4.865137487649917603e-02 3.586043715476989746e-01 7.843206077814102173e-02 -3.479488193988800049e-01 3.087358735501766205e-02 1.268482655286788940e-01 -6.644014269113540649e-02 6.795313954353332520e-02 -1.922413259744644165e-01 9.007061272859573364e-02 -3.334273993968963623e-01 1.048893481492996216e-01 -7.159629464149475098e-02 -1.992357820272445679e-01 -2.213442176580429077e-01 7.237429171800613403e-02 3.370415866374969482e-01 -9.483464062213897705e-03 5.407834053039550781e-02 -5.776521191000938416e-02 -2.191073000431060791e-01 -8.697410672903060913e-02 2.121750265359878540e-01 -1.977602839469909668e-01 6.510074716061353683e-03 -2.393794059753417969e-01 2.322430461645126343e-01 5.831004306674003601e-02 -2.479112595319747925e-01 6.581971794366836548e-02 2.071084640920162201e-02
1.730317324399948120e-01 -1.242917776107788086e-02 5.519394949078559875e-02 -4.824509099125862122e-02 -3.957867920398712158e-01 1.052490901201963425e-02 4.835853353142738342e-02 -1.599708944559097290e-01 -6.028313189744949341e-02 -2.728196680545806885e-01 5.741203948855400085e-02 -3.675716221332550049e-01 1.104815974831581116e-01 2.970291972160339355e-01 -2.214585542678833008e-01 -6.117629259824752808e-02 1.021842211484909058e-01 1.899211406707763672e-01 -2.739874273538589478e-02 1.887369602918624878e-01 -2.309763431549072266e-01 1.534769237041473389e-01 -1.915650069713592529e-01 -1.676452606916427612e-01 -8.611201494932174683e-02 -9.833997488021850586e-02 -2.983638644218444824e-01 -4.271127656102180481e-02 1.725504733622074127e-02 1.337438374757766724e-01 -5.246775597333908081e-02 -2.381072789430618286e-01
1.208489537239074707e-01 -2.251776903867721558e-01 6.700716912746429443e-02 -9.917274862527847290e-02 -4.645031988620758057e-01 -1.781884580850601196e-01 2.755990922451019287e-01 1.405180245637893677e-01 -1.371118426322937012e-01 2.809967845678329468e-02 -2.171412855386734009e-02 -3.487416505813598633e-01 2.270617634057998657e-01 2.053049802780151367e-01 -9.621575474739074707e-02 -1.587731689214706421e-01 -3.160057961940765381e-02 6.234059855341911316e-02 -5.185499042272567749e-02 2.658926844596862793e-01 -1.871007308363914490e-02 5.337046831846237183e-02 -4.918008577078580856e-03 2.257545292377471924e-01 -7.863400131464004517e-02 6.977367401123046875e-02 2.694481611251831055e-01 -2.386925742030143738e-02 -2.341441996395587921e-02 -9.898267686367034912e-02 8.201991021633148193e-02 2.711800038814544678e-01
1.240516602993011475e-01 2.286101728677749634e-01 -6.507218629121780396e-02 9.222464263439178467e-02 -2.459312230348587036e-01 -1.729358360171318054e-02 1.743947863578796387e-01 1.412123814225196838e-02 -2.117378264665603638e-02 -3.971152007579803467e-02 -6.805711425840854645e-03 -3.092751204967498779e-01 4.966325163841247559e-01 6.873629242181777954e-02 -2.332742512226104736e-01 1.217375621199607849e-01 2.707147300243377686e-01 8.881140500307083130e-02 2.750115469098091125e-02 5.853817798197269440e-03 -7.821340858936309814e-02 2.928635179996490479e-01 -3.571677953004837036e-02 5.824682116508483887e-02 2.015590816736221313e-01 1.476712077856063843e-01 1.664241105318069458e-01 1.970404386520385742e-01 2.273180633783340454e-01 2.829051762819290161e-02 -9.362292289733886719e-02 2.029119431972503662e-01
-2.159369550645351410e-02 -1.182857602834701538e-01 3.132142722606658936e-01 5.040903761982917786e-02 -4.084608852863311768e-01 -1.476337909698486328e-01 3.981554135680198669e-02 1.907973140478134155e-01 -1.234423220157623291e-01 -2.153681367635726929e-01 -1.390089392662048340e-01 -4.094400703907012939e-01 8.856351673603057861e-02 -6.315032392740249634e-02 -3.706072643399238586e-02 -2.204053997993469238e-01 1.898811459541320801e-01 1.637222468852996826e-01 -9.563604742288589478e-02 3.495066761970520020e-01 -1.021427139639854431e-01 1.489237695932388306e-02 2.886900305747985840e-02 1.042477861046791077e-01 -6.159707903861999512e-03 1.489370167255401611e-01 1.444406658411026001e-01 7.930953055620193481e-02 1.929707080125808716e-01 -8.599016070365905762e-02 1.709685660898685455e-02 1.925845146179199219e-01
-2.200106158852577209e-02 7.841469720005989075e-03 1.267617195844650269e-01 3.629679381847381592e-01 -1.809718310832977295e-01 2.347531318664550781e-01 -1.074858456850051880e-01 1.229153126478195190e-01 6.883078720420598984e-03 -2.603258378803730011e-02 -1.094623059034347534e-01 -2.474402040243148804e-01 3.459982872009277344e-01 2.285086512565612793e-01 -1.795804649591445923e-01 -8.394347131252288818e-02 2.467838525772094727e-01 2.231195271015167236e-01 1.127783092670142651e-03 9.763194620609283447e-02 -3.432163894176483154e-01 -1.284787803888320923e-01 -7.145407795906066895e-02 -8.068622648715972900e-02 7.142240554094314575e-02 -2.876839041709899902e-01 -6.825108826160430908e-02 1.588041633367538452e-01 5.178027972579002380e-02 -1.529599130153656006e-01 6.302089989185333252e-02 1.950144320726394653e-01
1.616914421319961548e-01 -2.404595017433166504e-01 2.574097216129302979e-01 -2.908254042267799377e-02 -1.006893664598464966e-01 -1.002993211150169373e-01 -2.430609017610549927e-01 -7.995758950710296631e-02 1.914307922124862671e-01 -3.007591143250465393e-02 5.343292653560638428e-02 -1.079901382327079773e-01 -1.210835278034210205e-01 4.672660231590270996e-01 -1.206917315721511841e-01 -2.230694517493247986e-02 -1.108658313751220703e-01 1.739352643489837646e-01 -9.617164731025695801e-02 1.653490215539932251e-02 1.977283880114555359e-02 1.114886030554771423e-01 -8.626440167427062988e-02 -1.080046296119689941e-01 2.312007099390029907e-01 -1.668880134820938110e-01 -3.573330864310264587e-02 3.376175165176391602e-01 2.863005399703979492e-01 -1.072478815913200378e-01 1.427567843347787857e-02 2.981496751308441162e-01
-1.751638134010136127e-03 1.677256822586059570e-01 1.646917313337326050e-01 5.034634098410606384e-02 -1.854779571294784546e-01 9.116645157337188721e-02 -1.861835569143295288e-01 2.251113578677177429e-02 2.562653422355651855e-01 3.039850592613220215e-01 3.074552118778228760e-02 -2.764493227005004883e-01 1.292084455490112305e-01 2.757689952850341797e-01 -1.707430332899093628e-01 -1.926587224006652832e-01 1.690150499343872070e-01 1.806927919387817383e-01 -1.819917857646942139e-01 1.897606551647186279e-01 -1.075827330350875854e-01 -8.851899951696395874e-02 3.227570652961730957e-01 2.142835259437561035e-01 -1.263833642005920410e-01 -2.737325429916381836e-01 -1.712518185377120972e-01 1.195991486310958862e-01 -2.945945784449577332e-02 -2.854315377771854401e-02 -7.384153455495834351e-02 1.683637946844100952e-01
1.344604641199111938e-01 -8.679181337356567383e-02 2.643411159515380859e-01 1.724343746900558472e-01 -2.717885673046112061e-01 4.532879963517189026e-02 2.157092988491058350e-01 -2.622561005409806967e-04 1.504546403884887695e-02 -1.440530121326446533e-01 -2.169934362173080444e-01 -2.779029607772827148e-01 3.093824684619903564e-01 1.035287901759147644e-01 -3.264854252338409424e-01 6.753552705049514771e-02 7.065968215465545654e-02 1.718202382326126099e-01 3.674245253205299377e-02 -7.068269699811935425e-02 -1.436175853013992310e-01 1.020181924104690552e-01 -1.188267841935157776e-01 -3.248279690742492676e-01 -1.430954784154891968e-01 -4.380859807133674622e-02 -4.557272791862487793e-02 1.079861670732498169e-01 -4.466472659260034561e-03 -4.015429615974426270e-01 -1.762288436293601990e-02 -1.454540621489286423e-02
9.887296706438064575e-02 1.701608598232269287e-01 3.746677339076995850e-01 2.860577702522277832e-01 -4.471122920513153076e-01 -1.589819602668285370e-02 2.454331070184707642e-01 -1.561032235622406006e-01 -1.275769174098968506e-01 -7.424695789813995361e-02 1.837349086999893188e-01 -2.641537189483642578e-01 -2.197569981217384338e-02 1.019746810197830200e-01 -3.997936099767684937e-02 -3.253845572471618652e-01 -3.114187903702259064e-02 -1.923057138919830322e-01 5.554844066500663757e-02 1.957631204277276993e-03 -9.464605897665023804e-02 1.527354717254638672e-01 1.245482414960861206e-01 -2.370734512805938721e-02 6.233829259872436523e-02 -2.744589187204837799e-02 -1.715438216924667358e-01 2.093631923198699951e-01 8.190228603780269623e-03 -9.224751591682434082e-02 7.528216391801834106e-02 1.705067008733749390e-01
6.419670581817626953e-02 9.343568235635757446e-02 3.673925399780273438e-01 1.714784502983093262e-01 -3.009169697761535645e-01 -6.951398402452468872e-02 -2.198404818773269653e-01 5.132221058011054993e-02 -5.332561582326889038e-02 -9.181578457355499268e-02 -5.251179635524749756e-02 -1.861298978328704834e-01 6.138739176094532013e-03 -6.313897203654050827e-03 -4.512882530689239502e-01 1.533817648887634277e-01 -5.320523679256439209e-02 1.287712529301643372e-02 -1.533510088920593262e-01 3.213341161608695984e-02 2.344852536916732788e-01 4.736487567424774170e-02 1.756384670734405518e-01 1.044786497950553894e-01 -7.357003539800643921e-02 -1.176656931638717651e-01 4.946025833487510681e-02 2.657825946807861328e-01 2.148051410913467407e-01 3.626351431012153625e-02 -1.180655062198638916e-01 3.467014729976654053e-01
3.002007603645324707e-01 -1.627279072999954224e-01 8.870383352041244507e-02 2.728354632854461670e-01 -3.287973999977111816e-01 -1.311294287443161011e-01 -1.776544898748397827e-01 1.773273199796676636e-01 2.132802307605743408e-01 -5.282113701105117798e-02 1.997090131044387817e-01 -1.335108429193496704e-01 4.267005026340484619e-01 7.186090946197509766e-02 -1.031986474990844727e-01 4.430327937006950378e-02 3.042821958661079407e-02 -3.864026069641113281e-02 -6.386672705411911011e-02 -1.068412885069847107e-01 1.277991831302642822e-01 3.054130077362060547e-01 5.827027931809425354e-02 -9.691874682903289795e-02 5.511892214417457581e-02 3.183912858366966248e-02 5.221913754940032959e-02 1.748354732990264893e-01 2.543684542179107666e-01 4.916351172141730785e-04 -1.557200103998184204e-01 2.008371204137802124e-01
2.009731382131576538e-01 -2.547152042388916016e-01 2.771536409854888916e-01 -1.569686084985733032e-02 -9.896362572908401489e-02 7.486021518707275391e-02 -1.756818890571594238e-01 6.574957817792892456e-02 -5.581142753362655640e-02 1.377322226762771606e-01 -1.046176329255104065e-01 -2.505083084106445312e-01 1.289387047290802002e-01 1.582894027233123779e-01 -4.222094714641571045e-01 1.351183466613292694e-02 -1.493733376264572144e-01 5.873528122901916504e-02 -4.002025350928306580e-02 2.226309180259704590e-01 1.204010285437107086e-02 3.041686713695526123e-01 -2.325474619865417480e-01 -7.573141902685165405e-02 -8.008846640586853027e-02 4.104772815480828285e-04 -1.635250751860439777e-03 4.063268005847930908e-01 1.030880287289619446e-01 1.959743797779083252e-01 3.273553028702735901e-02 -1.213712804019451141e-02
-3.800621628761291504e-02 -3.074156343936920166e-01 3.006369173526763916e-01 2.042129188776016235e-01 -2.347777634859085083e-01 -5.991682782769203186e-02 -7.932337373495101929e-02 2.730133533477783203e-01 2.704544179141521454e-02 -5.413077771663665771e-02 -1.648309081792831421e-01 -4.327227175235748291e-01 4.437436163425445557e-02 1.158793941140174866e-01 -4.223156273365020752e-01 -1.561363190412521362e-01 -4.517155140638351440e-02 3.497577831149101257e-02 -2.436616420745849609e-01 9.260546416044235229e-02 2.728438749909400940e-02 -9.893759340047836304e-02 1.012672483921051025e-01 -1.835539937019348145e-02 5.325802415609359741e-02 8.847658336162567139e-02 -1.931955665349960327e-01 1.261597722768783569e-01 -1.227060407400131226e-01 -1.027773544192314148e-01 1.642157696187496185e-02 1.187014877796173096e-01
[truncated: 3,273,888 more chars]
