# Supplementary material for: The Language of Innovation
Source: PLoS One. 2020 Apr 30;15(4):e0230107. doi: 10.1371/journal.pone.0230107 (PMC7194493; doi:10.1371/journal.pone.0230107)
Supplement: S15 File — (GZ) [file pone.0230107.s015.tar.gz › 1993-1997/V2Run_5_VS_4500_embeddings1993-1997ED32.txt]

-1.103417351841926575e-01 -2.644533477723598480e-02 2.421123236417770386e-01 -3.034318387508392334e-01 -4.160187393426895142e-02 -7.788556069135665894e-02 3.909613192081451416e-01 2.925816476345062256e-01 -9.101804345846176147e-02 -8.271194994449615479e-02 2.389143407344818115e-02 1.620991528034210205e-01 5.768319591879844666e-02 -3.520817458629608154e-01 -1.541645824909210205e-01 -1.429011821746826172e-01 1.930163949728012085e-01 -4.359705746173858643e-02 -7.746465038508176804e-03 3.363600969314575195e-01 -1.381519138813018799e-01 -1.421581506729125977e-01 2.796919047832489014e-01 8.498886972665786743e-02 -8.777321875095367432e-02 2.687183916568756104e-01 -3.813355416059494019e-02 -7.779017090797424316e-03 7.404261827468872070e-02 1.706414669752120972e-02 -9.501012414693832397e-02 -5.836829170584678650e-02
-1.793788671493530273e-01 1.066204458475112915e-01 3.189299628138542175e-02 1.452069170773029327e-02 1.690819710493087769e-01 -2.604883313179016113e-01 -2.681030519306659698e-02 8.622221648693084717e-02 -4.379802942276000977e-01 6.853477656841278076e-02 -1.518776416778564453e-01 1.408964991569519043e-01 -3.854613751173019409e-02 -4.779531955718994141e-01 -1.760964095592498779e-01 7.663139700889587402e-02 -8.224110305309295654e-02 9.811165183782577515e-02 1.164250075817108154e-02 -4.639685503207147121e-04 2.330149114131927490e-01 -6.759350746870040894e-02 2.798593938350677490e-01 -8.279213309288024902e-02 1.500155180692672729e-01 2.194072753190994263e-01 -2.734178900718688965e-01 -1.764401793479919434e-01 1.194128114730119705e-02 -3.055366128683090210e-02 -7.540526986122131348e-02 2.282290346920490265e-02
-4.122422039508819580e-01 -3.732359781861305237e-02 -1.423129290342330933e-01 -1.354120075702667236e-01 -2.900461480021476746e-02 -1.914857178926467896e-01 -1.376046985387802124e-01 2.926115393638610840e-01 -2.930360138416290283e-01 -2.164177969098091125e-02 -1.028849929571151733e-01 -9.991747140884399414e-02 -4.684252291917800903e-02 -4.298676550388336182e-01 -5.849675834178924561e-02 1.737502366304397583e-01 5.991080403327941895e-02 -2.472587525844573975e-01 8.219537138938903809e-02 -1.196805983781814575e-01 -8.580648154020309448e-02 -2.455453202128410339e-02 2.559534311294555664e-01 2.815223671495914459e-02 -1.861289590597152710e-01 8.572255820035934448e-02 -1.307823956012725830e-01 2.266613245010375977e-01 -1.438265889883041382e-01 3.387301415205001831e-02 -9.784648567438125610e-02 -1.362179815769195557e-01
-1.229662522673606873e-01 -5.156863853335380554e-02 8.680684864521026611e-02 -3.246161937713623047e-01 -1.209869980812072754e-01 -2.366850972175598145e-01 6.361733376979827881e-02 2.638283967971801758e-01 -2.619707286357879639e-01 -3.082306683063507080e-01 -1.462309509515762329e-01 -8.544723689556121826e-02 -3.313157260417938232e-01 -2.629605531692504883e-01 -3.181422054767608643e-01 1.196151319891214371e-02 -1.297565996646881104e-01 1.898927241563796997e-02 -1.036077365279197693e-01 4.196901619434356689e-02 7.773552089929580688e-02 -1.980148702859878540e-01 4.466864094138145447e-02 -1.246221289038658142e-01 -9.821859747171401978e-02 9.740194678306579590e-02 -1.402940154075622559e-01 3.035709559917449951e-01 -1.014006659388542175e-01 -8.724302798509597778e-02 -1.048405021429061890e-01 -8.623469620943069458e-03
1.187940090894699097e-01 1.256406605243682861e-01 1.117798313498497009e-01 -3.866202533245086670e-01 1.278589367866516113e-01 -4.754943773150444031e-03 3.559271618723869324e-02 3.931087851524353027e-01 -2.910700440406799316e-01 -2.823066413402557373e-01 1.607865281403064728e-02 -4.897589236497879028e-02 6.545100361108779907e-02 2.836362645030021667e-02 -1.151328459382057190e-01 -6.614222377538681030e-02 -9.002285450696945190e-02 -8.986242860555648804e-02 -4.808519408106803894e-02 1.891757249832153320e-01 1.391906142234802246e-01 -1.261407285928726196e-01 6.368345022201538086e-02 2.011663913726806641e-01 -2.491512708365917206e-02 1.210236400365829468e-01 1.476037055253982544e-01 2.995616495609283447e-01 3.349094390869140625e-01 6.554808467626571655e-02 -1.472277492284774780e-01 -2.171393930912017822e-01
-3.252729475498199463e-01 -1.121449172496795654e-01 -1.264851391315460205e-01 9.633833542466163635e-03 -2.064607292413711548e-01 3.249746980145573616e-03 1.773183494806289673e-01 2.144579887390136719e-01 -2.192392647266387939e-01 -2.855466306209564209e-01 5.995881184935569763e-02 6.502809375524520874e-02 -6.282196193933486938e-02 -4.034448266029357910e-01 -3.916901350021362305e-01 -8.550214767456054688e-02 -2.496993094682693481e-01 -1.819526404142379761e-02 2.637296915054321289e-02 -2.340542227029800415e-01 1.206191778182983398e-01 -4.832091927528381348e-02 3.469825536012649536e-02 -5.719109624624252319e-02 1.608212888240814209e-01 6.548201292753219604e-02 -1.737566292285919189e-01 2.438389956951141357e-01 -2.533639036118984222e-02 1.366804391145706177e-01 4.154807329177856445e-02 1.483999192714691162e-02
1.777305267751216888e-03 4.237336292862892151e-02 1.584161818027496338e-01 -4.393893107771873474e-02 -4.249949008226394653e-02 5.279728025197982788e-02 1.666689962148666382e-01 2.172553986310958862e-01 -2.879012823104858398e-01 -1.879846602678298950e-01 1.307164132595062256e-01 -1.938896179199218750e-01 -1.075187250971794128e-01 -5.443212389945983887e-01 9.517517685890197754e-02 1.045900657773017883e-01 5.802045017480850220e-02 -1.477677673101425171e-01 -2.569875121116638184e-02 1.590306460857391357e-01 2.950765490531921387e-01 -5.512187257409095764e-02 2.714335918426513672e-01 -2.726404666900634766e-01 -2.013334184885025024e-01 1.402125209569931030e-01 -4.471687227487564087e-02 4.250939935445785522e-02 1.723379045724868774e-01 1.766842231154441833e-02 -8.601494133472442627e-02 -1.309348549693822861e-02
-8.098675310611724854e-02 1.038103923201560974e-01 -5.010876804590225220e-02 -2.661978304386138916e-01 9.676846116781234741e-02 -1.474988311529159546e-01 2.509604096412658691e-01 2.056838274002075195e-01 -3.358639404177665710e-02 -1.220717728137969971e-01 -1.960760056972503662e-01 3.362499549984931946e-02 -7.452278584241867065e-02 -2.923561334609985352e-01 -2.205043137073516846e-01 -7.631725072860717773e-02 -2.762023508548736572e-01 -2.391395866870880127e-01 1.450661718845367432e-01 -1.617205888032913208e-01 2.623038925230503082e-02 -3.211662173271179199e-01 2.549807429313659668e-01 2.052052441285923123e-04 -1.429855823516845703e-01 8.740133047103881836e-02 -2.150451987981796265e-01 2.296950370073318481e-01 2.955268695950508118e-02 -2.792199607938528061e-03 -6.813830882310867310e-02 -2.994509935379028320e-01
3.116092877462506294e-03 -2.523244917392730713e-02 1.409795582294464111e-01 -2.266865521669387817e-01 2.433829009532928467e-01 -6.791166216135025024e-02 5.885768309235572815e-02 8.817300945520401001e-02 -3.087660074234008789e-01 -3.415472060441970825e-02 -4.070387780666351318e-02 1.454991847276687622e-01 1.042938381433486938e-01 -5.500982999801635742e-01 -8.353158831596374512e-02 -2.559654116630554199e-01 4.895179346203804016e-02 -1.799357086420059204e-01 4.993551596999168396e-02 2.012650072574615479e-01 -2.033115178346633911e-02 -1.484785079956054688e-01 1.916222274303436279e-01 -3.281696736812591553e-01 -2.684984803199768066e-01 3.455132991075515747e-02 -1.116977930068969727e-01 -3.832682222127914429e-02 9.689131379127502441e-02 4.109609127044677734e-02 6.834714114665985107e-02 -8.248686790466308594e-03
-1.555244773626327515e-01 -1.915514916181564331e-01 1.845117360353469849e-01 -1.477520316839218140e-01 2.733555138111114502e-01 3.154842182993888855e-02 3.325591683387756348e-01 3.128226101398468018e-01 -1.150983124971389771e-01 6.559981405735015869e-02 -4.434834420680999756e-02 1.468444466590881348e-01 -1.115132048726081848e-01 -3.042753636837005615e-01 -2.301391810178756714e-01 -1.714180596172809601e-02 4.091892042197287083e-04 -1.769119314849376678e-02 1.056713163852691650e-01 1.164367496967315674e-01 3.369317054748535156e-01 -3.588903695344924927e-02 3.642383813858032227e-01 -6.373824924230575562e-02 9.204082936048507690e-02 8.725785464048385620e-02 -1.768309921026229858e-01 -1.366722136735916138e-01 4.080313444137573242e-02 -2.184579968452453613e-01 1.744295097887516022e-02 8.606906235218048096e-02
-2.617621123790740967e-01 6.289348006248474121e-02 8.988834172487258911e-02 -9.886306524276733398e-02 4.177561700344085693e-01 2.600742317736148834e-02 3.190972805023193359e-01 1.317930817604064941e-01 -2.247012965381145477e-02 4.863933473825454712e-02 -6.971791386604309082e-02 -9.080002456903457642e-02 1.018097698688507080e-01 -3.534202873706817627e-01 -1.372178345918655396e-01 5.474147200584411621e-02 1.070333793759346008e-01 -6.523045897483825684e-02 -1.654411256313323975e-01 2.304566279053688049e-02 3.751379549503326416e-01 -9.193094819784164429e-02 2.699776887893676758e-01 -2.148320078849792480e-01 -1.951503157615661621e-01 1.114129200577735901e-01 -2.181990146636962891e-01 -1.831050403416156769e-02 1.734083294868469238e-01 -3.319473192095756531e-02 -2.317970804870128632e-02 1.496622245758771896e-02
-2.460864186286926270e-01 -1.701626926660537720e-02 2.111813575029373169e-01 -3.865566104650497437e-02 -1.413821130990982056e-01 -7.774741202592849731e-02 2.675666809082031250e-01 2.691008150577545166e-01 -3.744026422500610352e-01 -9.245756268501281738e-02 -6.170351989567279816e-03 1.039371546357870102e-02 -2.714561112225055695e-02 -3.673165440559387207e-01 -5.881598964333534241e-02 1.382374763488769531e-01 -2.005184888839721680e-01 -5.836478993296623230e-02 3.725863248109817505e-02 6.386419385671615601e-02 -1.870386004447937012e-01 -5.662639066576957703e-02 -3.159542009234428406e-02 3.563695028424263000e-02 -2.446654289960861206e-01 2.208317220211029053e-01 -1.201238259673118591e-01 3.152924776077270508e-01 6.032473593950271606e-02 -2.695643305778503418e-01 -1.114769428968429565e-01 -1.232198029756546021e-01
-5.803990736603736877e-02 2.239089161157608032e-01 8.018147200345993042e-03 -2.141648381948471069e-01 3.059625998139381409e-02 -1.801555156707763672e-01 1.718767136335372925e-01 1.341349482536315918e-01 1.797361485660076141e-02 4.009015113115310669e-02 8.708613365888595581e-02 -1.609434336423873901e-01 3.607943281531333923e-02 -3.900552392005920410e-01 -2.198695093393325806e-01 -2.290659695863723755e-01 -7.068138569593429565e-02 -9.852841496467590332e-02 -1.631604880094528198e-01 2.238961905241012573e-01 -1.807156950235366821e-02 -1.053917184472084045e-01 9.743162989616394043e-02 -1.263857781887054443e-01 -3.679772317409515381e-01 1.129238978028297424e-01 -1.852213442325592041e-01 1.692357659339904785e-01 -3.299766033887863159e-02 -2.749102115631103516e-01 -2.239900231361389160e-01 -2.523211836814880371e-01
-1.057216227054595947e-01 2.307157963514328003e-01 2.158136069774627686e-01 -1.431337594985961914e-01 3.278056383132934570e-01 -1.766392588615417480e-01 8.742759376764297485e-02 8.894608169794082642e-02 -1.071575134992599487e-01 -9.016757458448410034e-02 -9.010647982358932495e-02 2.826351821422576904e-01 2.097440212965011597e-01 -5.814149975776672363e-01 6.339934468269348145e-02 -1.626677662134170532e-01 1.633913628756999969e-02 -1.749236583709716797e-01 -5.105745792388916016e-02 -3.678014129400253296e-02 3.450827300548553467e-02 6.868906319141387939e-02 2.691854536533355713e-01 -3.868412971496582031e-02 -3.908166289329528809e-02 6.271637231111526489e-02 -1.081486642360687256e-01 1.037956401705741882e-01 1.181783527135848999e-01 -1.798487640917301178e-02 -1.868242919445037842e-01 4.870332032442092896e-02
3.022866137325763702e-02 1.492633372545242310e-01 5.506151169538497925e-02 -9.844428300857543945e-02 6.571274995803833008e-02 -8.950407616794109344e-03 4.609942063689231873e-02 3.619861006736755371e-01 -1.415864974260330200e-01 -5.677900090813636780e-02 8.729342371225357056e-02 2.454547397792339325e-02 1.302660256624221802e-01 -2.876395881175994873e-01 -2.267799973487854004e-01 1.709740906953811646e-01 -2.232211977243423462e-01 -1.378432475030422211e-02 -3.812938630580902100e-01 3.993359506130218506e-01 1.436777561902999878e-01 2.058781683444976807e-01 2.008046805858612061e-01 1.976738721132278442e-01 -1.223055571317672729e-01 -7.384216040372848511e-02 4.794362001121044159e-03 2.398951649665832520e-01 -2.381648309528827667e-02 -1.891240179538726807e-01 3.690122440457344055e-02 4.106872528791427612e-02
-1.227988079190254211e-01 2.347602844238281250e-01 6.757005304098129272e-02 -2.843940258026123047e-01 -1.127418726682662964e-01 6.490694731473922729e-02 1.013821810483932495e-01 1.639502346515655518e-01 -1.762229949235916138e-01 7.729762047529220581e-02 -3.966158255934715271e-02 1.486403960734605789e-02 -5.903499945998191833e-02 -3.426907360553741455e-01 -1.699052453041076660e-01 2.065677754580974579e-02 2.332144230604171753e-02 1.301381289958953857e-01 9.458776563405990601e-02 6.914123147726058960e-02 -1.650539338588714600e-01 -8.233483880758285522e-02 2.078652381896972656e-02 -9.436415880918502808e-02 -2.426471263170242310e-01 3.646705150604248047e-01 -3.572390675544738770e-01 3.077309429645538330e-01 1.296087354421615601e-01 1.291576027870178223e-01 -1.209361255168914795e-01 -2.537499666213989258e-01
-2.066968828439712524e-01 -2.084255814552307129e-01 -9.412654489278793335e-02 -6.488535553216934204e-02 2.042381316423416138e-01 9.980151802301406860e-02 3.533006459474563599e-02 1.703061461448669434e-01 -9.821255691349506378e-03 -1.932319998741149902e-01 2.457548677921295166e-02 -6.903048604726791382e-03 -2.034200876951217651e-01 -3.889044225215911865e-01 -2.322607189416885376e-01 -2.111584842205047607e-01 -1.327034831047058105e-01 -2.469253093004226685e-01 -1.208391413092613220e-01 -1.598572731018066406e-02 8.302487432956695557e-02 -2.540585100650787354e-01 6.993027031421661377e-02 9.422037750482559204e-02 -1.113318949937820435e-01 3.262472152709960938e-01 -2.785588502883911133e-01 2.830530405044555664e-01 -1.441461592912673950e-01 4.677739366888999939e-02 -5.326087400317192078e-02 9.272326529026031494e-02
8.761506527662277222e-03 4.790140688419342041e-01 4.422664642333984375e-02 3.263475373387336731e-02 1.903981119394302368e-01 -1.267428398132324219e-01 1.694834828376770020e-01 2.146206349134445190e-01 -2.323495447635650635e-01 -2.614786922931671143e-01 9.127228520810604095e-03 4.968244209885597229e-02 1.500337123870849609e-01 -1.700879484415054321e-01 -1.848409026861190796e-01 7.897372543811798096e-02 -5.385708529502153397e-03 -1.996707916259765625e-02 -1.949470937252044678e-01 2.771575152873992920e-01 9.150554239749908447e-02 -5.470773577690124512e-02 3.016008734703063965e-01 1.614634096622467041e-01 -5.138494446873664856e-02 1.611987315118312836e-02 4.769823700189590454e-02 3.387884795665740967e-01 -7.310095243155956268e-03 8.431007713079452515e-02 -4.053207859396934509e-02 -2.262484133243560791e-01
-1.723449975252151489e-01 4.421002790331840515e-02 -1.775942593812942505e-01 -3.805166482925415039e-01 -1.230288967490196228e-01 -1.988438665866851807e-01 1.977006196975708008e-01 2.867205440998077393e-01 -1.714724451303482056e-01 -8.349002897739410400e-02 -1.698925197124481201e-01 2.477135136723518372e-02 -6.731136888265609741e-02 -3.616140782833099365e-01 -1.305270493030548096e-01 -3.050692975521087646e-01 3.340636193752288818e-02 1.533959433436393738e-02 1.793906688690185547e-01 4.588126763701438904e-02 -1.322571039199829102e-01 -1.101033687591552734e-01 1.043512076139450073e-01 4.844766110181808472e-02 -2.493814975023269653e-01 2.117722630500793457e-01 -2.021632343530654907e-01 7.995370030403137207e-02 1.117381080985069275e-01 -1.041720360517501831e-01 -7.667049020528793335e-02 -2.068448066711425781e-01
-1.097338087856769562e-02 -1.623242497444152832e-01 1.448723226785659790e-01 -1.992679536342620850e-01 7.261740416288375854e-02 -2.231533527374267578e-01 1.273517310619354248e-01 1.047712862491607666e-01 -1.852247416973114014e-01 1.257851421833038330e-01 2.325709611177444458e-01 -1.556480079889297485e-01 -7.402037084102630615e-02 -4.799780249595642090e-01 -2.539881765842437744e-01 2.984936535358428955e-02 -3.261190652847290039e-01 -1.216721837408840656e-03 1.055244579911231995e-01 7.855615764856338501e-02 6.562852114439010620e-02 -2.655469253659248352e-02 1.014503166079521179e-01 6.941918283700942993e-02 -3.076379597187042236e-01 -1.592308655381202698e-02 -2.316441088914871216e-01 2.404078096151351929e-01 9.410002268850803375e-03 -1.234240829944610596e-01 -7.252743095159530640e-02 -1.736290156841278076e-01
-2.055080085992813110e-01 -3.884048387408256531e-02 3.236737251281738281e-01 -1.412889659404754639e-01 1.108125895261764526e-01 -1.032996699213981628e-01 1.336257010698318481e-01 3.851553797721862793e-01 8.108994364738464355e-02 -1.194377839565277100e-01 2.139116674661636353e-01 8.934349566698074341e-02 8.273954689502716064e-02 -2.371158450841903687e-01 -4.147562980651855469e-01 -1.005954071879386902e-01 2.701807916164398193e-01 -1.897443979978561401e-01 1.114350408315658569e-01 5.512072145938873291e-02 1.747937947511672974e-01 -9.895700030028820038e-03 -2.677516639232635498e-02 -1.039207428693771362e-01 1.328554302453994751e-01 2.762099802494049072e-01 6.582825630903244019e-02 9.492642432451248169e-02 -3.846163675189018250e-02 1.020394265651702881e-01 -1.721297502517700195e-01 8.459169417619705200e-02
-9.962846338748931885e-02 2.137705087661743164e-01 1.800282299518585205e-01 -2.792732417583465576e-01 3.181378543376922607e-01 6.285524368286132812e-02 2.595227211713790894e-02 2.818316221237182617e-01 -8.300682157278060913e-02 -1.655424386262893677e-01 -4.746751859784126282e-02 4.950880259275436401e-02 2.029551863670349121e-01 -1.696678400039672852e-01 -1.899645030498504639e-01 -5.296535789966583252e-02 3.064522519707679749e-02 -1.780979633331298828e-01 -2.656881213188171387e-01 3.003371059894561768e-01 -4.104333929717540741e-03 -1.212445423007011414e-01 7.923470437526702881e-02 3.393042087554931641e-01 -1.656818091869354248e-01 9.718034416437149048e-02 1.780502498149871826e-01 2.910376191139221191e-01 4.488456249237060547e-02 1.035548001527786255e-02 -1.252273619174957275e-01 1.275839470326900482e-02
-3.147943690419197083e-02 1.635380387306213379e-01 -4.498532786965370178e-02 -1.957157254219055176e-01 1.997151225805282593e-01 -2.057226002216339111e-02 1.286845356225967407e-01 8.613140136003494263e-02 -1.962902098894119263e-01 -3.414214849472045898e-01 -3.348428755998611450e-02 -9.735668450593948364e-02 2.345314919948577881e-01 -2.069341391324996948e-01 -5.808486044406890869e-02 2.194942720234394073e-02 -9.647124260663986206e-02 -6.654096394777297974e-02 1.193283721804618835e-01 2.038379944860935211e-02 2.085834145545959473e-01 5.169105529785156250e-02 8.933923393487930298e-02 4.010089337825775146e-01 2.977384924888610840e-01 3.594171702861785889e-01 -8.809778839349746704e-02 2.975815236568450928e-01 1.224773079156875610e-01 1.255535185337066650e-01 5.840604752302169800e-02 9.268005937337875366e-02
-2.568988800048828125e-01 -3.310413658618927002e-02 3.213938325643539429e-02 -1.767473220825195312e-01 3.792281746864318848e-01 1.826668828725814819e-01 2.160045653581619263e-01 -9.461584687232971191e-02 -2.200485318899154663e-01 -2.019603699445724487e-01 2.115688920021057129e-01 4.466486722230911255e-02 -2.706830948591232300e-02 -4.933410882949829102e-01 -1.466068774461746216e-01 1.770363189280033112e-02 7.491131126880645752e-02 -3.773259930312633514e-03 1.795840114355087280e-01 -4.705585911870002747e-02 1.870151013135910034e-01 -7.516493648290634155e-02 2.444223612546920776e-01 -1.873278170824050903e-01 -9.455530345439910889e-02 1.138505637645721436e-01 -1.609191745519638062e-01 -5.096291005611419678e-02 -1.249948516488075256e-01 -4.158719629049301147e-02 -1.300068646669387817e-01 -7.585230469703674316e-02
-1.502719614654779434e-02 4.199942052364349365e-01 2.713076211512088776e-02 -1.787895560264587402e-01 1.086601167917251587e-01 1.355638951063156128e-01 6.108162924647331238e-02 2.762970924377441406e-01 -2.989068031311035156e-01 -1.295794993638992310e-01 -7.115463167428970337e-02 4.524184390902519226e-02 2.353048175573348999e-01 -1.437831372022628784e-01 -2.575360238552093506e-01 1.475108601152896881e-02 -1.791738346219062805e-02 -2.192342095077037811e-02 -1.066663190722465515e-01 2.955783307552337646e-01 1.335146129131317139e-01 6.150782480835914612e-02 1.648697257041931152e-01 2.528757154941558838e-01 -2.575801312923431396e-01 -6.842159479856491089e-02 1.281785368919372559e-01 1.090101152658462524e-01 1.862459033727645874e-01 1.208684220910072327e-01 -1.900617927312850952e-01 -1.659692972898483276e-01
2.448369283229112625e-03 2.047950327396392822e-01 -7.349605858325958252e-02 -1.010367348790168762e-01 2.403846234083175659e-01 -1.675009168684482574e-02 -7.243030518293380737e-02 1.272518038749694824e-01 -1.459726840257644653e-01 -2.993513941764831543e-01 2.460526227951049805e-01 1.515540294349193573e-02 3.279974162578582764e-01 -3.378080129623413086e-01 -5.557347834110260010e-02 -1.905198097229003906e-01 2.048609964549541473e-02 -1.163804456591606140e-01 -2.296078205108642578e-01 1.614788025617599487e-01 1.805820129811763763e-02 -1.242958232760429382e-01 -1.069252490997314453e-01 3.514062985777854919e-02 1.645356044173240662e-02 2.746937274932861328e-01 -3.014940023422241211e-01 7.531809806823730469e-02 -1.699500232934951782e-01 -6.625508517026901245e-02 2.359596043825149536e-01 2.184346914291381836e-01
1.301905214786529541e-01 -1.374607533216476440e-01 1.117064580321311951e-01 4.875877930317074060e-04 1.466945707798004150e-01 -7.465291023254394531e-02 2.399810403585433960e-02 2.929096221923828125e-01 -1.552686542272567749e-01 -2.444595657289028168e-02 1.708833724260330200e-01 -7.771795243024826050e-02 -5.714206770062446594e-02 -4.249925017356872559e-01 -3.062478601932525635e-01 1.284978240728378296e-01 9.557294100522994995e-02 -1.285311281681060791e-01 -1.456141471862792969e-02 2.586395442485809326e-01 1.502976268529891968e-01 -1.543866842985153198e-01 3.231694102287292480e-01 -1.243505105376243591e-01 -1.762595325708389282e-01 -5.119315814226865768e-03 -2.001283317804336548e-01 9.513268619775772095e-02 8.834130316972732544e-02 2.803757786750793457e-02 -2.787376344203948975e-01 2.418979108333587646e-01
-1.349399983882904053e-01 -8.888096362352371216e-02 1.614107638597488403e-01 5.746586993336677551e-02 3.387190699577331543e-01 -2.288983315229415894e-01 3.314817547798156738e-01 8.566440641880035400e-02 -1.306785196065902710e-01 7.548551261425018311e-02 1.667267680168151855e-01 -9.188332408666610718e-02 2.395129203796386719e-01 -1.820890605449676514e-01 -4.338528588414192200e-02 2.512409985065460205e-01 9.167192876338958740e-02 -1.533115953207015991e-01 2.749657332897186279e-01 1.169557496905326843e-01 2.189744561910629272e-01 9.644715487957000732e-02 -3.005664944648742676e-01 -7.504922151565551758e-02 -7.026609778404235840e-02 1.033444628119468689e-01 -2.865243256092071533e-01 1.587907224893569946e-01 1.381141990423202515e-01 -4.406318068504333496e-02 -1.165033504366874695e-01 -1.171065121889114380e-01
2.166504785418510437e-02 -8.563037216663360596e-02 1.819777935743331909e-01 -2.212811261415481567e-01 1.239834800362586975e-01 1.886075735092163086e-01 3.513528034090995789e-02 1.480602324008941650e-01 -5.338892713189125061e-02 -1.978391855955123901e-01 8.064226806163787842e-02 4.368332773447036743e-02 2.644039392471313477e-01 -2.416016161441802979e-01 -3.356755971908569336e-01 1.602535247802734375e-01 3.246117830276489258e-01 -9.426227211952209473e-02 1.287526637315750122e-01 1.591036766767501831e-01 2.519783079624176025e-01 -2.379755377769470215e-01 2.058542072772979736e-01 1.140367146581411362e-02 2.858777046203613281e-01 2.163439244031906128e-01 -1.133318021893501282e-01 1.424837708473205566e-01 4.767434298992156982e-02 1.007971987128257751e-01 -1.179798617959022522e-01 -1.102909147739410400e-01
-2.333243489265441895e-01 -2.896241545677185059e-01 -3.180205821990966797e-02 -2.199549227952957153e-01 -2.381886690855026245e-01 9.741894155740737915e-02 1.548421680927276611e-01 1.759295165538787842e-01 -1.037645787000656128e-01 -1.799222975969314575e-01 1.008598580956459045e-01 8.873510360717773438e-02 -1.888015866279602051e-02 -3.496210575103759766e-01 -4.296246767044067383e-01 -1.970488578081130981e-01 -7.552797347307205200e-02 -5.390460044145584106e-02 -1.532787829637527466e-01 8.817662484943866730e-03 2.466115653514862061e-01 -2.253741919994354248e-01 5.198953300714492798e-02 -5.309510603547096252e-02 -4.430958256125450134e-02 4.577774181962013245e-02 -1.515118032693862915e-01 2.101758867502212524e-01 -1.041523665189743042e-01 -7.980170100927352905e-02 1.710650026798248291e-01 -1.302638351917266846e-01
-2.747364938259124756e-01 -4.605818539857864380e-02 5.442555621266365051e-02 -3.307769000530242920e-01 5.337478220462799072e-02 -9.338427335023880005e-02 1.054399907588958740e-01 8.305152505636215210e-02 -1.773563921451568604e-01 -3.290472030639648438e-01 -2.022909522056579590e-01 -8.335077203810214996e-03 1.732185781002044678e-01 -2.502937018871307373e-01 -6.334487348794937134e-02 2.497904747724533081e-01 3.975140675902366638e-02 3.956916555762290955e-02 2.601929306983947754e-01 1.840051449835300446e-02 -3.725119400769472122e-03 -3.710135444998741150e-02 2.407354488968849182e-02 -1.903413236141204834e-01 -4.184170365333557129e-01 2.984602153301239014e-01 -1.404031366109848022e-01 1.178900599479675293e-01 -5.945041775703430176e-02 6.185495760291814804e-03 -7.553956657648086548e-02 -1.556743234395980835e-01
1.487336959689855576e-02 9.627826511859893799e-02 -1.202486082911491394e-01 -1.562691330909729004e-01 2.004499584436416626e-01 1.205508485436439514e-01 2.557338178157806396e-01 9.375197440385818481e-02 -2.069475799798965454e-01 -9.270300716161727905e-02 -2.617953121662139893e-01 1.721058487892150879e-01 -1.508601848036050797e-02 -5.110363960266113281e-01 -1.502831131219863892e-01 -1.335271298885345459e-01 -7.251368463039398193e-02 1.390031278133392334e-01 1.352639943361282349e-01 3.442257270216941833e-02 -4.163575917482376099e-02 1.700946241617202759e-01 3.520629405975341797e-01 -1.099865809082984924e-01 -1.236311867833137512e-01 1.725311279296875000e-01 1.034610420465469360e-01 9.757103025913238525e-02 -7.544237375259399414e-02 3.338794782757759094e-02 -2.927133738994598389e-01 -5.303962528705596924e-02
-1.998876482248306274e-01 -1.499872934073209763e-02 -9.920422919094562531e-03 3.820966929197311401e-02 3.433450460433959961e-01 -8.041097968816757202e-02 5.773646011948585510e-02 3.687401711940765381e-01 -6.342496722936630249e-02 -3.134681880474090576e-01 1.265747994184494019e-01 -1.810969263315200806e-01 -1.123659238219261169e-01 -4.621371328830718994e-01 -3.671023994684219360e-02 3.593932688236236572e-01 -1.471350044012069702e-01 3.305440023541450500e-02 -3.433913737535476685e-02 4.537958651781082153e-02 1.071845069527626038e-01 -5.644023045897483826e-02 -6.897666305303573608e-02 -1.699190735816955566e-01 -3.333732858300209045e-02 1.010391637682914734e-01 -7.232759147882461548e-02 -1.171318516135215759e-01 9.361468255519866943e-02 -5.325776338577270508e-02 1.768074780702590942e-01 -1.984443813562393188e-01
-1.013294607400894165e-01 1.341181993484497070e-01 1.185828372836112976e-01 1.235248073935508728e-01 1.295961588621139526e-01 1.947609037160873413e-01 1.304504461586475372e-02 6.701912730932235718e-02 -2.120584249496459961e-01 -1.639131270349025726e-02 -2.195847779512405396e-02 2.469372469931840897e-03 6.668337434530258179e-02 -6.527557969093322754e-01 2.832229137420654297e-01 3.001940995454788208e-02 -6.313964724540710449e-02 -8.003918826580047607e-02 1.927584409713745117e-01 -1.007916405797004700e-02 1.890266686677932739e-01 8.353929221630096436e-02 5.856329947710037231e-02 -5.154335126280784607e-02 9.144546091556549072e-02 2.279621809720993042e-01 -1.998866796493530273e-01 2.219394147396087646e-01 -8.919455856084823608e-02 1.701441109180450439e-01 -2.022965252399444580e-01 -4.290390014648437500e-02
-8.027551323175430298e-02 1.583813130855560303e-01 -1.188954487442970276e-01 -2.970155775547027588e-01 1.903004795312881470e-01 -5.607162415981292725e-02 2.326233983039855957e-01 1.593931615352630615e-01 -2.967299222946166992e-01 -2.148807421326637268e-02 -1.780314743518829346e-01 3.299570456147193909e-02 -2.148890644311904907e-01 -4.189248979091644287e-01 -3.257284760475158691e-01 -1.806739270687103271e-01 1.252055726945400238e-02 -8.044654875993728638e-02 9.865428507328033447e-02 7.410691678524017334e-02 -2.767781615257263184e-01 -1.404088586568832397e-01 9.513717889785766602e-02 2.080884389579296112e-02 -1.706073731184005737e-01 2.167591899633407593e-01 -1.158320531249046326e-01 1.209733337163925171e-01 -5.408696457743644714e-02 4.121612757444381714e-03 2.569397911429405212e-02 -1.735614240169525146e-01
1.604669243097305298e-01 9.412325173616409302e-02 2.265647947788238525e-01 -9.052109718322753906e-02 -4.171255230903625488e-02 8.378423005342483521e-02 -2.250205129384994507e-01 2.250018268823623657e-01 -2.329226881265640259e-01 -1.267869472503662109e-01 4.591830819845199585e-02 1.356016248464584351e-01 5.653765797615051270e-02 -3.936420083045959473e-01 -2.609344720840454102e-01 -2.407744824886322021e-01 -1.902726590633392334e-01 3.621276840567588806e-02 -1.351458113640546799e-02 2.070285677909851074e-01 2.334716618061065674e-01 9.267937391996383667e-03 1.141752377152442932e-01 7.805773615837097168e-02 -2.331552803516387939e-01 -4.818165674805641174e-02 -6.478559225797653198e-02 3.574102744460105896e-02 -2.567190229892730713e-01 -1.456302404403686523e-01 -2.379532605409622192e-01 -2.462467700242996216e-01
-1.197511702775955200e-01 2.892915606498718262e-01 -1.256568431854248047e-01 -3.982786238193511963e-01 1.120472606271505356e-02 -9.937968850135803223e-02 3.210434317588806152e-01 1.905517280101776123e-02 -2.029945552349090576e-01 -9.899693727493286133e-02 3.267369791865348816e-02 -3.213907766621559858e-04 -1.518796831369400024e-01 -3.979288041591644287e-01 -1.361878812313079834e-01 -1.294459849596023560e-01 -2.001435458660125732e-01 1.251406520605087280e-01 1.183296218514442444e-01 3.938924893736839294e-02 -5.431291833519935608e-02 -5.487783625721931458e-02 5.639528110623359680e-02 7.695508748292922974e-02 -2.146024107933044434e-01 8.654048293828964233e-02 -1.935296207666397095e-01 1.076411530375480652e-01 2.306053489446640015e-01 -8.264770358800888062e-02 -1.602710038423538208e-01 -2.659184038639068604e-01
-1.195718124508857727e-01 2.465708553791046143e-01 -1.253409832715988159e-01 -3.058328926563262939e-01 1.141109317541122437e-01 -1.069836914539337158e-01 3.124445974826812744e-01 2.974529266357421875e-01 -1.596816927194595337e-01 5.622312799096107483e-02 -7.893192581832408905e-03 -6.598241627216339111e-02 -1.524095796048641205e-02 -4.187493920326232910e-01 -3.369077742099761963e-01 -1.052241548895835876e-01 -1.971420794725418091e-01 9.577637165784835815e-02 6.950992625206708908e-03 -1.038652434945106506e-01 -2.419793419539928436e-02 -5.560642480850219727e-02 4.045812413096427917e-03 -1.243654713034629822e-01 -3.100776970386505127e-01 1.156730949878692627e-01 1.262384094297885895e-02 1.494146734476089478e-01 1.329343765974044800e-01 -1.319986879825592041e-01 -4.614463821053504944e-02 -1.567954570055007935e-01
-9.980867803096771240e-02 2.826011367142200470e-02 -4.949906095862388611e-02 1.577711105346679688e-01 2.698763310909271240e-01 -3.481538034975528717e-03 2.587323077023029327e-02 2.815533280372619629e-01 -2.865057885646820068e-01 -2.725929319858551025e-01 2.093393355607986450e-01 1.409172862768173218e-01 1.681523323059082031e-01 -9.794105589389801025e-02 -2.355652302503585815e-01 -2.059732377529144287e-01 1.523742973804473877e-01 1.823855489492416382e-01 -1.680658608675003052e-01 3.373523354530334473e-01 1.391105055809020996e-01 1.587311327457427979e-01 -2.031777650117874146e-01 -2.333872914314270020e-01 -1.830259561538696289e-01 5.234977602958679199e-02 -9.588337689638137817e-02 1.443522721529006958e-01 -1.265359520912170410e-01 1.622636020183563232e-01 5.997786670923233032e-02 4.703590273857116699e-02
2.100344151258468628e-01 3.702293336391448975e-01 -2.526630461215972900e-01 -2.473974227905273438e-01 -8.696938864886760712e-03 7.033433020114898682e-02 1.057021617889404297e-01 1.989684402942657471e-01 -1.773367077112197876e-01 -3.616711199283599854e-01 -4.364173114299774170e-02 1.897646337747573853e-01 2.896271944046020508e-01 -2.027677893638610840e-01 -2.134897857904434204e-01 1.335564721375703812e-02 2.742891572415828705e-02 -1.265017241239547729e-01 7.023270428180694580e-02 1.828783750534057617e-01 -1.600100845098495483e-02 9.327979385852813721e-02 1.402425616979598999e-01 1.127191483974456787e-01 1.723529249429702759e-01 2.428773045539855957e-01 1.982485055923461914e-01 -2.073476091027259827e-02 -6.186838075518608093e-02 -4.810001701116561890e-02 -1.628710627555847168e-01 9.749301522970199585e-02
-1.233823131769895554e-02 2.877370119094848633e-01 -1.013309732079505920e-01 -1.465239673852920532e-01 5.907732248306274414e-02 1.632048562169075012e-02 2.514457404613494873e-01 1.832964569330215454e-01 -2.886394858360290527e-01 -1.086690463125705719e-03 -5.295820906758308411e-02 -3.220739066600799561e-01 2.476921379566192627e-01 -1.656216531991958618e-01 -2.590372264385223389e-01 -4.182532429695129395e-02 -1.030043065547943115e-01 -1.244971081614494324e-01 1.714221201837062836e-02 3.189849555492401123e-01 1.228775605559349060e-01 -6.158845871686935425e-02 1.554698199033737183e-01 1.870736628770828247e-01 1.947969645261764526e-01 1.137213259935379028e-01 5.985695868730545044e-02 2.610201239585876465e-01 1.998575776815414429e-01 8.872290700674057007e-02 -2.011654376983642578e-01 1.420141905546188354e-01
-4.652294144034385681e-02 -1.239626854658126831e-01 1.017322689294815063e-01 -2.161771059036254883e-01 4.640267696231603622e-03 -1.131324991583824158e-01 1.575008928775787354e-01 2.853687107563018799e-01 -2.081219106912612915e-01 -1.336553506553173065e-02 -1.103884652256965637e-01 2.377730607986450195e-02 1.116465181112289429e-01 -2.331988662481307983e-01 -2.090091258287429810e-01 1.668568551540374756e-01 2.072028666734695435e-01 1.511698216199874878e-01 4.410509020090103149e-02 7.482989877462387085e-02 -6.995625048875808716e-02 -7.295552641153335571e-02 -8.304169774055480957e-02 -3.310197591781616211e-01 -4.136598706245422363e-01 1.716045886278152466e-01 -1.090133041143417358e-01 3.005534112453460693e-01 -9.252004325389862061e-02 2.565607987344264984e-02 -1.636863648891448975e-01 -2.700012326240539551e-01
-2.416314780712127686e-01 -9.672033041715621948e-02 5.860496684908866882e-02 -3.224700391292572021e-01 5.974407494068145752e-02 1.267098784446716309e-01 6.963136605918407440e-03 5.729077383875846863e-02 -1.929742693901062012e-01 -1.871572285890579224e-01 2.940465696156024933e-02 -5.386466905474662781e-02 2.452726513147354126e-01 -3.376435041427612305e-01 -4.608076512813568115e-01 1.717761456966400146e-01 1.717204302549362183e-01 -1.826886981725692749e-01 2.447128854691982269e-02 1.019472330808639526e-01 1.493849903345108032e-01 -6.938527524471282959e-02 1.967602819204330444e-01 2.383348718285560608e-02 2.851155400276184082e-01 1.624304354190826416e-01 -9.775514714419841766e-03 7.460062392055988312e-03 -1.903673857450485229e-01 2.096924930810928345e-02 -1.336192488670349121e-01 8.491073548793792725e-02
-5.335307121276855469e-02 6.143746152520179749e-02 2.535253763198852539e-01 -2.742976546287536621e-01 1.452972292900085449e-01 6.345958262681961060e-02 2.069932222366333008e-01 2.717514038085937500e-01 -1.194648817181587219e-01 3.177057579159736633e-02 1.846184730529785156e-01 -4.499458149075508118e-02 2.496829628944396973e-01 -3.297750055789947510e-01 -2.686999738216400146e-01 -6.534684449434280396e-03 2.363558672368526459e-02 -1.128499135375022888e-01 7.237738370895385742e-02 -2.052972763776779175e-01 4.508825764060020447e-02 -5.856002215296030045e-03 1.129532456398010254e-01 -2.298393100500106812e-01 1.284019052982330322e-01 -1.597850024700164795e-01 -1.479699313640594482e-01 -1.064003184437751770e-01 1.672218441963195801e-01 2.030059993267059326e-01 -1.885696053504943848e-01 -3.301629722118377686e-01
5.766151845455169678e-02 -1.116712912917137146e-01 1.097536459565162659e-02 -2.062686234712600708e-01 1.436415035277605057e-02 -1.327008605003356934e-01 -1.118289828300476074e-01 3.261849582195281982e-01 -5.171744897961616516e-02 2.957129478454589844e-02 1.171020232141017914e-02 7.259520143270492554e-02 9.907132014632225037e-03 -4.534479677677154541e-01 -9.035363793373107910e-02 1.617319881916046143e-02 -2.442944943904876709e-01 -2.669377624988555908e-01 -4.093474894762039185e-02 1.247280463576316833e-01 8.603606373071670532e-02 8.347969502210617065e-02 2.195645719766616821e-01 1.857078075408935547e-01 -3.503716886043548584e-01 5.755199491977691650e-02 -1.147828251123428345e-01 -6.929522007703781128e-02 -7.691518217325210571e-02 -9.672564268112182617e-02 -4.202016890048980713e-01 2.446122094988822937e-02
-3.142933547496795654e-01 -5.352821946144104004e-02 -1.574431806802749634e-01 -2.404539436101913452e-01 3.528744215145707130e-03 -1.167582720518112183e-01 2.791351675987243652e-01 5.625781789422035217e-02 -1.908295601606369019e-01 -1.300889104604721069e-01 -1.498191356658935547e-01 9.999448806047439575e-02 -1.443542689085006714e-01 -3.402813374996185303e-01 -1.919373422861099243e-01 -9.416643530130386353e-02 7.520359009504318237e-02 -2.159130871295928955e-01 1.642298400402069092e-01 2.221454121172428131e-02 -1.550590842962265015e-01 1.467572003602981567e-01 2.533906698226928711e-01 -1.092237830162048340e-01 -3.153807818889617920e-01 2.363999336957931519e-01 -1.916415393352508545e-01 9.009572863578796387e-02 7.012518495321273804e-02 7.937276363372802734e-02 -8.257113397121429443e-02 -1.822505444288253784e-01
-1.239627525210380554e-01 -2.861203067004680634e-02 1.171364784240722656e-01 -8.258516900241374969e-03 3.197417557239532471e-01 4.221684765070676804e-03 -1.186868026852607727e-01 2.985515296459197998e-01 -8.881551213562488556e-03 -1.094167232513427734e-01 -1.281345784664154053e-01 -2.094417065382003784e-01 -4.821668565273284912e-02 -4.565778374671936035e-01 -1.913325786590576172e-01 2.418124973773956299e-01 -1.131239309906959534e-01 -2.806152105331420898e-01 1.555987447500228882e-02 9.636342525482177734e-02 1.236212439835071564e-02 -2.638125419616699219e-01 5.003525316715240479e-02 -1.426906092092394829e-03 -1.917946487665176392e-01 3.130479156970977783e-01 -1.361144334077835083e-01 -1.022025048732757568e-01 1.303722560405731201e-01 1.187667176127433777e-01 5.011652410030364990e-02 -1.251095831394195557e-01
-1.268166750669479370e-01 2.621902227401733398e-01 -1.530680991709232330e-02 -2.731613218784332275e-01 1.343438178300857544e-01 -9.808893501758575439e-02 -4.557577148079872131e-02 3.902813196182250977e-01 -1.316616088151931763e-01 -2.878932356834411621e-01 1.069122808985412121e-04 4.803289845585823059e-02 -1.389898806810379028e-01 -3.690365254878997803e-01 -1.268796771764755249e-01 1.401365399360656738e-01 6.857992708683013916e-02 -1.262209266424179077e-01 -3.989087045192718506e-02 6.851390469819307327e-03 -2.453975975513458252e-01 2.793580293655395508e-02 -1.445062607526779175e-01 -8.985844254493713379e-02 -2.794037461280822754e-01 7.908395677804946899e-02 7.267756387591362000e-03 8.844655007123947144e-02 1.443739235401153564e-01 -1.281339079141616821e-01 -1.967205703258514404e-01 -2.900021374225616455e-01
-1.977747492492198944e-02 -1.296013146638870239e-01 3.481505215167999268e-01 9.688961319625377655e-03 6.099712103605270386e-02 -7.804244756698608398e-02 2.810207940638065338e-02 1.255463659763336182e-01 -3.571783006191253662e-01 -8.125834167003631592e-02 2.456575445830821991e-02 5.238727317191660404e-04 -1.108817830681800842e-01 -5.950561761856079102e-01 -7.030612230300903320e-02 1.188380047678947449e-01 9.911781549453735352e-02 -1.565135717391967773e-01 2.518448829650878906e-01 8.933018893003463745e-03 3.891999423503875732e-01 -1.054978221654891968e-01 1.164700612425804138e-01 6.380482017993927002e-02 -1.013981364667415619e-02 6.234288215637207031e-02 -2.030318044126033783e-02 7.330907136201858521e-02 -1.977772451937198639e-02 2.461535390466451645e-03 -4.387794062495231628e-02 -1.573027074337005615e-01
2.854840643703937531e-02 3.739460110664367676e-01 1.142161935567855835e-01 -6.784410774707794189e-02 2.388539761304855347e-01 8.271231781691312790e-04 1.436236649751663208e-01 -2.153381705284118652e-02 -3.936912715435028076e-01 -2.689099013805389404e-01 4.490853101015090942e-02 1.617469638586044312e-01 2.297708541154861450e-01 -2.724737226963043213e-01 -1.843079030513763428e-01 1.745139062404632568e-01 2.269240096211433411e-02 -2.205995172262191772e-01 -3.363252282142639160e-01 1.441879719495773315e-01 5.123614892363548279e-02 -2.931694127619266510e-02 7.461961358785629272e-02 1.676743328571319580e-01 -3.336646407842636108e-02 7.500990480184555054e-02 4.452018439769744873e-02 4.936082288622856140e-02 1.715455055236816406e-01 1.439240127801895142e-01 -4.009052366018295288e-02 -1.829031854867935181e-01
-1.510543972253799438e-01 7.633332163095474243e-02 -1.356221828609704971e-02 -3.220770955085754395e-01 -9.676264226436614990e-02 2.367866486310958862e-01 3.116468526422977448e-02 1.746402829885482788e-01 -1.907184571027755737e-01 -1.884976588189601898e-02 -1.361417621374130249e-01 2.464987933635711670e-01 1.043503656983375549e-01 -1.986849904060363770e-01 -2.314950525760650635e-01 -6.357796024531126022e-03 1.779185384511947632e-01 -2.377803623676300049e-01 1.597938090562820435e-01 -1.815421693027019501e-02 -1.802094727754592896e-01 -1.596172451972961426e-01 1.667874008417129517e-01 -1.737467795610427856e-01 -1.391237378120422363e-01 3.435111641883850098e-01 -5.429125577211380005e-02 2.630632519721984863e-01 -1.591296046972274780e-01 -1.084693819284439087e-01 -1.872267723083496094e-01 -1.971102207899093628e-01
-2.459398061037063599e-01 -4.259042069315910339e-02 2.471813410520553589e-01 -3.526721596717834473e-01 1.250746250152587891e-01 5.070345848798751831e-02 -9.750520437955856323e-02 2.681886851787567139e-01 -7.133852690458297729e-02 -1.141683831810951233e-01 2.126826941967010498e-01 -1.676843315362930298e-01 1.374776065349578857e-01 -2.953791618347167969e-01 -4.061751663684844971e-01 1.522883214056491852e-02 2.813899219036102295e-01 -1.406075507402420044e-01 -4.185068234801292419e-02 2.062110006809234619e-01 1.591623723506927490e-01 3.834262490272521973e-02 5.697727203369140625e-02 -1.230916306376457214e-01 1.114175319671630859e-01 1.471913009881973267e-01 -7.369057089090347290e-02 -3.946625068783760071e-02 4.783501382917165756e-03 2.239535450935363770e-01 -8.992692828178405762e-02 -4.453983902931213379e-02
1.410353183746337891e-02 1.064300313591957092e-01 -1.334443315863609314e-02 -3.011703789234161377e-01 1.634543389081954956e-01 -9.798639221116900444e-04 1.295399367809295654e-01 2.240147888660430908e-01 -2.386075556278228760e-01 -2.572108209133148193e-01 -1.909767240285873413e-01 1.083010900765657425e-02 2.700282931327819824e-01 -1.925855129957199097e-01 -1.536087393760681152e-01 8.552291244268417358e-02 -7.088171318173408508e-03 -2.317562252283096313e-01 -2.166900597512722015e-02 2.887190282344818115e-01 5.482961982488632202e-02 -5.562277883291244507e-02 3.546275570988655090e-02 2.338533848524093628e-01 -6.515677273273468018e-02 2.730632014572620392e-02 1.305580437183380127e-01 3.620437681674957275e-01 3.598977923393249512e-01 1.265709996223449707e-01 1.103885937482118607e-02 -7.000499218702316284e-02
-1.923825889825820923e-01 -9.522058069705963135e-02 -2.037126123905181885e-01 -2.906015515327453613e-01 7.707649469375610352e-02 9.226429462432861328e-02 2.295043170452117920e-01 1.343622654676437378e-01 -2.821658551692962646e-01 1.583822667598724365e-01 -1.743798404932022095e-01 -3.548684064298868179e-03 -4.901032149791717529e-02 -3.995634317398071289e-01 -2.525691390037536621e-01 -2.654250152409076691e-02 -9.337069839239120483e-02 1.084286347031593323e-01 -1.759861260652542114e-01 9.042031317949295044e-02 -6.534332036972045898e-02 -4.852820653468370438e-03 1.694628596305847168e-01 5.049443989992141724e-02 -2.196726351976394653e-01 1.067162677645683289e-01 -2.276458591222763062e-01 1.403214037418365479e-01 1.908342093229293823e-01 -8.557036519050598145e-02 -3.098594024777412415e-02 -3.317880332469940186e-01
-4.000803083181381226e-02 1.260168403387069702e-01 -1.579217910766601562e-01 -3.488372564315795898e-01 -8.873493969440460205e-02 -1.432262212038040161e-01 -5.069561675190925598e-02 2.736279070377349854e-01 -2.467144131660461426e-01 1.057008132338523865e-01 2.155497483909130096e-02 4.239236935973167419e-02 -5.137402936816215515e-02 -1.349605768918991089e-01 -1.636008769273757935e-01 -4.878621548414230347e-02 7.428906857967376709e-02 5.700686573982238770e-02 1.699736267328262329e-01 9.229768812656402588e-02 9.176985174417495728e-02 -1.516022384166717529e-01 -3.335812129080295563e-03 -2.622424960136413574e-01 -3.068399727344512939e-01 3.414876163005828857e-01 -1.999401599168777466e-01 3.305121660232543945e-01 4.469546303153038025e-02 -1.232773587107658386e-01 -2.693046927452087402e-01 -9.847120940685272217e-02
-1.233226358890533447e-01 3.055579029023647308e-02 -6.969248503446578979e-02 -2.320928126573562622e-01 -9.711468219757080078e-02 -1.058003678917884827e-02 2.122640311717987061e-01 2.634028792381286621e-01 -2.886535227298736572e-01 2.746827341616153717e-02 1.973633468151092529e-01 -2.408105134963989258e-02 4.047667607665061951e-02 -2.694900333881378174e-01 -1.269643902778625488e-01 -5.725982040166854858e-02 -5.091650784015655518e-02 1.261487007141113281e-01 3.261465430259704590e-01 1.626393757760524750e-02 -8.812027052044868469e-03 -5.026650428771972656e-02 -5.730770528316497803e-02 -2.213293462991714478e-01 -2.807430624961853027e-01 2.517739236354827881e-01 -2.975930273532867432e-01 2.948012650012969971e-01 1.155945821665227413e-03 -7.560878992080688477e-02 1.008207764243707061e-04 -2.836765050888061523e-01
-5.952594219706952572e-04 3.786042332649230957e-02 -1.088025867938995361e-01 -4.318585395812988281e-01 -2.325145155191421509e-02 -2.433315217494964600e-01 1.850613057613372803e-01 2.823595702648162842e-01 -1.953708827495574951e-01 -1.652894467115402222e-01 1.423453837633132935e-01 -6.733423471450805664e-02 -1.246510669589042664e-01 -4.556347131729125977e-01 -8.819489739835262299e-03 -7.609079033136367798e-02 -1.187045872211456299e-01 -1.521893590688705444e-01 1.577475965023040771e-01 -4.029514640569686890e-02 -8.391037583351135254e-02 -3.696088865399360657e-02 2.380961179733276367e-01 1.626300066709518433e-01 -2.271277308464050293e-01 9.122519195079803467e-02 -2.250509522855281830e-02 1.933671683073043823e-01 2.425179071724414825e-02 -2.105458080768585205e-01 -8.234537392854690552e-02 -4.894374683499336243e-02
-2.034644782543182373e-01 -6.037550047039985657e-02 4.501382261514663696e-02 -3.015771806240081787e-01 1.215326413512229919e-01 2.020099163055419922e-01 3.670310080051422119e-01 -5.233334749937057495e-02 -3.191141188144683838e-01 -1.403772830963134766e-01 -1.071742549538612366e-01 7.135708630084991455e-02 -1.134356409311294556e-01 -1.988928020000457764e-01 -7.994247972965240479e-02 -2.492631319910287857e-03 1.286419630050659180e-01 -4.789825156331062317e-02 2.865444123744964600e-02 2.683509290218353271e-01 2.400151193141937256e-01 -8.680109679698944092e-02 1.059726327657699585e-01 -2.391378283500671387e-01 1.411669701337814331e-02 1.178602501749992371e-02 -7.804355770349502563e-02 -3.744022548198699951e-02 -1.295897066593170166e-01 -9.914862364530563354e-02 -7.448111474514007568e-02 -4.547255635261535645e-01
-2.105853259563446045e-01 -1.884261965751647949e-01 -1.718963831663131714e-01 -9.164750576019287109e-02 3.629364538937807083e-03 2.774434387683868408e-01 -4.471981525421142578e-02 3.396567404270172119e-01 -1.485729068517684937e-01 -3.869953006505966187e-02 -3.555288910865783691e-02 1.005388945341110229e-01 9.315852820873260498e-02 -2.272232770919799805e-01 -7.111746817827224731e-02 5.525453947484493256e-03 2.288980595767498016e-02 9.774193167686462402e-02 3.182443678379058838e-01 2.311007529497146606e-01 2.736098170280456543e-01 5.063343793153762817e-03 2.437675595283508301e-01 -1.171559677459299564e-03 -3.305148482322692871e-01 2.290323376655578613e-01 4.915497452020645142e-02 -1.503312289714813232e-01 1.472248882055282593e-01 1.816038489341735840e-01 9.452497959136962891e-02 -1.952645033597946167e-01
-4.227087199687957764e-01 -2.195930927991867065e-01 4.151609912514686584e-02 -1.629951149225234985e-01 2.763670086860656738e-01 -1.697281152009963989e-01 -7.192427664995193481e-02 2.303817719221115112e-01 -6.638320535421371460e-02 -2.389354407787322998e-01 5.540991201996803284e-02 -6.487995386123657227e-02 2.811801731586456299e-01 -2.532506287097930908e-01 -9.744877368211746216e-02 -1.612255275249481201e-01 1.576015353202819824e-02 -5.388950929045677185e-03 -6.946235895156860352e-02 2.372281104326248169e-01 -5.165880545973777771e-02 1.122880876064300537e-01 7.521747797727584839e-02 -3.370130062103271484e-02 6.238966062664985657e-02 1.303633898496627808e-01 4.566388204693794250e-02 -6.522515416145324707e-02 3.848330676555633545e-02 1.758701503276824951e-01 -3.647052645683288574e-01 2.404313981533050537e-01
-1.024722233414649963e-01 -5.565650761127471924e-02 2.011584192514419556e-01 -1.127485334873199463e-01 -1.071274001151323318e-02 1.144825443625450134e-01 4.168754220008850098e-01 2.961171865463256836e-01 -2.286698967218399048e-01 2.152863889932632446e-02 2.688991129398345947e-01 -1.795404255390167236e-01 -1.520289760082960129e-02 -1.868153810501098633e-01 -2.105106562376022339e-01 -3.298527374863624573e-02 1.491540372371673584e-01 -1.687331795692443848e-01 -2.083382569253444672e-02 1.603115200996398926e-01 8.651622384786605835e-02 -1.234176605939865112e-01 -2.113053202629089355e-02 -2.121811211109161377e-01 5.256807431578636169e-02 8.169104158878326416e-02 -1.201731637120246887e-01 -1.789548397064208984e-01 -1.027727592736482620e-02 3.796718120574951172e-01 -2.113552540540695190e-01 -1.756078749895095825e-01
1.771943420171737671e-01 2.991394996643066406e-01 -1.640986651182174683e-01 -2.352451384067535400e-01 -1.449088454246520996e-01 -1.261953860521316528e-01 3.964005410671234131e-01 1.026845723390579224e-01 -1.992077976465225220e-01 1.032706815749406815e-02 -2.616931684315204620e-02 -7.274971157312393188e-02 1.721108891069889069e-02 -3.034374117851257324e-01 -2.946154177188873291e-01 -1.444992143660783768e-03 2.584610134363174438e-02 -6.067389249801635742e-02 1.618004590272903442e-01 1.844438910484313965e-01 2.574625052511692047e-02 1.686291582882404327e-02 1.470070332288742065e-01 -1.278206855058670044e-01 -3.320246040821075439e-01 -9.892228245735168457e-02 -2.623377144336700439e-01 1.414160579442977905e-01 -1.069681346416473389e-01 -6.407763063907623291e-02 -7.237078156322240829e-03 -1.985406130552291870e-01
-2.998144924640655518e-01 -6.972160935401916504e-02 -9.236895292997360229e-02 8.013492450118064880e-03 2.457208000123500824e-02 -5.373530834913253784e-02 -1.347466092556715012e-02 2.497078031301498413e-01 -6.518842279911041260e-02 -2.644240856170654297e-01 2.059261947870254517e-01 -4.094777256250381470e-02 7.816037535667419434e-02 -3.149026632308959961e-01 -3.147576749324798584e-01 1.706117987632751465e-01 2.984206378459930420e-01 -1.113944407552480698e-02 -4.107342287898063660e-02 2.218193560838699341e-01 3.791344165802001953e-01 -5.382652394473552704e-03 1.794016361236572266e-01 1.059907749295234680e-01 5.131359677761793137e-03 9.247956424951553345e-02 2.386922389268875122e-01 7.982799410820007324e-02 5.538002029061317444e-02 -5.379011854529380798e-02 -2.699896097183227539e-01 -2.968484908342361450e-02
-4.190619662404060364e-02 3.569441437721252441e-01 -1.950865425169467926e-02 -4.910556599497795105e-02 6.766177713871002197e-02 -2.186176553368568420e-02 -6.277636438608169556e-02 1.908624172210693359e-01 -2.909230887889862061e-01 -1.677489876747131348e-01 9.863343834877014160e-02 2.542699314653873444e-02 1.942015439271926880e-01 -3.099632859230041504e-01 -1.195325702428817749e-01 5.510544031858444214e-02 -2.813870310783386230e-01 -1.557752192020416260e-01 -2.289988398551940918e-01 2.516478002071380615e-01 2.253969609737396240e-01 -1.371362805366516113e-01 2.492341101169586182e-01 3.353222906589508057e-01 -1.953130513429641724e-01 3.858925029635429382e-02 -5.059236660599708557e-03 1.681080609560012817e-01 1.380935031920671463e-02 -1.442505046725273132e-02 1.127832978963851929e-01 -6.267939507961273193e-02
1.405164599418640137e-01 2.914759218692779541e-01 -6.365737318992614746e-02 -8.040170371532440186e-02 -8.644619956612586975e-03 -8.478175103664398193e-02 1.645108312368392944e-01 1.891957372426986694e-01 -2.374607324600219727e-01 -2.167793661355972290e-01 2.116548418998718262e-01 1.053288653492927551e-01 2.719062566757202148e-01 -3.775895535945892334e-01 -1.168081834912300110e-01 -5.134164169430732727e-02 1.135916355997323990e-02 -1.129665374755859375e-01 -3.429692685604095459e-01 3.239734172821044922e-01 3.134799376130104065e-02 -2.910544537007808685e-02 5.659141018986701965e-02 1.601264178752899170e-01 1.196353510022163391e-02 -1.908059790730476379e-02 1.223510056734085083e-01 1.605918556451797485e-01 2.649625837802886963e-01 1.382362991571426392e-01 4.955478012561798096e-02 -1.530102938413619995e-01
-2.731275856494903564e-01 1.819131523370742798e-01 1.335701346397399902e-01 -2.348364517092704773e-02 7.148616015911102295e-02 3.808639347553253174e-01 8.226464688777923584e-02 2.865622341632843018e-01 -1.396507471799850464e-01 -1.078221723437309265e-01 2.221588492393493652e-01 -5.113301333039999008e-03 1.317017078399658203e-01 -2.330034971237182617e-01 -2.480514645576477051e-01 1.495445519685745239e-01 2.675251960754394531e-01 -2.553143501281738281e-01 6.242508813738822937e-02 1.559408158063888550e-01 8.480717986822128296e-02 3.518216684460639954e-02 1.939111351966857910e-01 9.625793248414993286e-02 1.083441525697708130e-01 3.431226611137390137e-01 -1.432369798421859741e-01 4.054732248187065125e-02 -9.430620819330215454e-02 1.210064962506294250e-01 -5.821432918310165405e-02 -1.219547353684902191e-03
-6.493205577135086060e-02 9.066873788833618164e-02 -2.420918047428131104e-01 -2.778664231300354004e-01 -7.321148365736007690e-02 -9.856691583991050720e-03 2.218251526355743408e-01 2.898354530334472656e-01 -4.531906545162200928e-01 6.200921908020973206e-02 -7.343868166208267212e-02 7.962554693222045898e-02 -7.348433881998062134e-02 -3.082871437072753906e-01 -6.685479730367660522e-02 -3.628373891115188599e-02 5.295438691973686218e-02 6.255585700273513794e-02 3.037336096167564392e-02 -1.036808937788009644e-01 -9.848674386739730835e-02 -2.279483228921890259e-01 4.236967489123344421e-02 -2.493567019701004028e-02 -3.040012419223785400e-01 1.814041584730148315e-01 -2.253841906785964966e-01 2.365056276321411133e-01 1.135472729802131653e-01 -7.946430559968575835e-05 -9.695246815681457520e-02 -2.215239554643630981e-01
2.212034165859222412e-01 -4.772654268890619278e-03 -1.282108426094055176e-01 -3.480560611933469772e-03 1.567409634590148926e-01 -1.838291436433792114e-01 5.710982531309127808e-02 1.006937325000762939e-01 -2.047472260892391205e-02 -3.606511652469635010e-01 3.062187433242797852e-01 -9.816610068082809448e-02 -1.316330134868621826e-01 -3.918554186820983887e-01 -2.966769933700561523e-01 1.221014261245727539e-01 2.356347441673278809e-02 -1.080330833792686462e-01 2.868180871009826660e-01 9.676530957221984863e-02 2.261016219854354858e-01 -2.312805056571960449e-01 8.470685034990310669e-02 -5.699443444609642029e-02 4.969468805938959122e-03 7.072579115629196167e-02 1.026141084730625153e-02 1.905788183212280273e-01 1.847805529832839966e-01 1.272324025630950928e-01 -3.751245513558387756e-02 -2.074927687644958496e-01
-1.858260929584503174e-01 1.432692855596542358e-01 6.692930310964584351e-02 -1.920295655727386475e-01 2.308968156576156616e-01 -9.445693343877792358e-02 1.401420235633850098e-01 2.856901288032531738e-01 -1.191693618893623352e-01 4.533161595463752747e-02 -1.441805064678192139e-01 -4.197817295789718628e-02 7.946804165840148926e-02 -2.584127783775329590e-01 -1.868223994970321655e-01 -6.302161514759063721e-02 -4.840558767318725586e-01 -1.209925562143325806e-01 -4.672692343592643738e-02 1.446695029735565186e-01 -3.422573581337928772e-02 -8.610448800027370453e-03 2.128886878490447998e-01 1.846609637141227722e-02 3.034050948917865753e-02 2.977160811424255371e-01 1.275057643651962280e-01 2.127044647932052612e-01 -3.009155690670013428e-01 -9.917077422142028809e-02 1.184698417782783508e-01 -6.981416791677474976e-02
-1.335045993328094482e-01 -4.856026265770196915e-03 -6.236844882369041443e-02 -1.022219955921173096e-01 -1.893232762813568115e-01 -1.041813492774963379e-01 2.319032102823257446e-01 2.836727797985076904e-01 -4.225156903266906738e-01 -7.496158033609390259e-02 -4.979739338159561157e-02 4.555511847138404846e-02 2.833274379372596741e-02 -2.194489240646362305e-01 -1.224060058593750000e-01 -1.656861007213592529e-01 5.993338674306869507e-02 1.057179868221282959e-01 1.931169778108596802e-01 7.595385611057281494e-02 -1.500090807676315308e-01 -2.808483541011810303e-01 8.898723870515823364e-02 -3.067739605903625488e-01 -9.847632795572280884e-02 1.394836455583572388e-01 -7.344352453947067261e-02 2.682464122772216797e-01 6.648372858762741089e-02 6.997839361429214478e-02 -2.897949516773223877e-01 -2.138625383377075195e-01
4.813785664737224579e-03 5.608204379677772522e-02 -3.840314596891403198e-02 -3.041982948780059814e-01 1.643549799919128418e-01 -8.709324523806571960e-03 3.994514644145965576e-01 2.644576132297515869e-01 1.704358309507369995e-01 1.100929230451583862e-01 -2.021369338035583496e-01 3.328383341431617737e-02 -1.719695888459682465e-02 -4.277703464031219482e-01 -1.606263965368270874e-01 -1.564497500658035278e-01 -1.674118041992187500e-01 2.026237994432449341e-01 5.880410596728324890e-02 1.016712114214897156e-01 -1.672207377851009369e-02 -8.446332812309265137e-02 -1.405605673789978027e-02 -2.265219762921333313e-02 -8.360606431961059570e-02 1.348758935928344727e-01 -4.130806922912597656e-01 1.070109196007251740e-02 -7.847721129655838013e-02 1.522952225059270859e-02 -7.392966747283935547e-02 -1.753444820642471313e-01
-3.209176361560821533e-01 7.563670724630355835e-02 -5.348478630185127258e-02 1.924457550048828125e-01 1.815411150455474854e-01 -3.360162675380706787e-02 -1.247455086559057236e-02 3.548170924186706543e-01 -2.979417145252227783e-01 -9.727147221565246582e-02 3.763204813003540039e-02 6.310743838548660278e-02 1.272744387388229370e-01 -4.606457650661468506e-01 -2.205710709095001221e-01 -1.955593377351760864e-01 3.130047395825386047e-02 -9.631254523992538452e-02 1.940704733133316040e-01 5.403508991003036499e-02 3.223251551389694214e-02 -3.077235259115695953e-02 2.052066177129745483e-01 -2.664610147476196289e-01 -6.447106599807739258e-02 -1.403063684701919556e-01 4.839785024523735046e-02 4.594451934099197388e-02 2.917773835361003876e-02 7.952289283275604248e-02 -2.629284560680389404e-01 4.244456812739372253e-02
1.676904261112213135e-01 5.474261008203029633e-03 -4.911088570952415466e-02 -5.266774073243141174e-02 3.281000852584838867e-01 2.102966010570526123e-01 7.374753803014755249e-02 2.223391830921173096e-01 -5.180181264877319336e-01 -2.318706661462783813e-01 4.408252984285354614e-02 1.250013858079910278e-01 7.924710959196090698e-02 -5.488410219550132751e-02 -2.105360627174377441e-01 1.124538704752922058e-01 1.574171930551528931e-01 5.128904432058334351e-02 -1.032449025660753250e-02 1.293633878231048584e-01 1.529866904020309448e-01 -2.341402024030685425e-01 8.576388470828533173e-03 -2.092899195849895477e-02 -2.326106578111648560e-01 1.821513622999191284e-01 -1.162171587347984314e-01 2.165269106626510620e-01 1.280398964881896973e-01 1.705274581909179688e-01 1.895097792148590088e-01 4.384155943989753723e-02
-2.962896525859832764e-01 4.318827018141746521e-02 -2.601531147956848145e-01 -1.773297041654586792e-01 9.816639125347137451e-02 1.746684871613979340e-02 5.059457570314407349e-02 2.062491141259670258e-02 -3.228435814380645752e-01 1.078486889600753784e-01 1.153819933533668518e-01 2.497254163026809692e-01 1.272150278091430664e-01 -2.812705934047698975e-01 -2.134472131729125977e-01 9.909244626760482788e-02 -4.930718243122100830e-02 2.285674810409545898e-01 -2.115626633167266846e-01 1.900717914104461670e-01 7.351663708686828613e-02 -2.133079618215560913e-01 3.779678139835596085e-03 1.756457686424255371e-01 -2.804377079010009766e-01 -3.039121069014072418e-02 -7.581628859043121338e-02 5.707906186580657959e-02 -2.615162432193756104e-01 2.425104528665542603e-01 4.628177732229232788e-02 -1.443382352590560913e-01
2.055810540914535522e-01 1.393510997295379639e-01 9.729435294866561890e-02 -2.261403053998947144e-01 2.681366205215454102e-01 -1.639414131641387939e-01 -5.887864157557487488e-02 3.845921754837036133e-01 -4.240167140960693359e-02 -2.642759820446372032e-03 -4.338506609201431274e-03 1.712396293878555298e-01 9.201961010694503784e-02 -3.176153898239135742e-01 -2.815360426902770996e-01 4.761445894837379456e-02 3.310967385768890381e-01 -2.761215269565582275e-01 -5.784954503178596497e-02 -4.145229980349540710e-02 9.451077878475189209e-02 3.489049077033996582e-01 2.825279487296938896e-03 3.934839915018528700e-04 -1.471844017505645752e-01 7.040493190288543701e-02 -8.929959684610366821e-02 -5.031087249517440796e-02 5.128146335482597351e-02 1.605313271284103394e-01 1.278194971382617950e-02 -1.350534409284591675e-01
-7.978187059052288532e-04 1.097091007977724075e-02 6.146340444684028625e-02 -4.327191114425659180e-01 -1.508956104516983032e-01 -4.325878620147705078e-01 1.844784319400787354e-01 7.528832554817199707e-02 1.703157275915145874e-02 6.783028692007064819e-02 4.174627736210823059e-02 8.660781197249889374e-03 6.800270080566406250e-02 -2.185242921113967896e-01 -3.144834563136100769e-02 1.060693040490150452e-01 -9.886031597852706909e-02 9.457156993448734283e-03 5.062093213200569153e-02 7.313497364521026611e-02 1.018949449062347412e-01 -2.092118114233016968e-01 2.721557021141052246e-01 1.597350537776947021e-01 -2.998862564563751221e-01 3.124930858612060547e-01 -6.191125139594078064e-03 1.621430516242980957e-01 -2.145198285579681396e-01 5.460944026708602905e-02 -2.162399441003799438e-01 -8.212282508611679077e-02
-4.441019520163536072e-02 -8.650916069746017456e-02 1.444007307291030884e-01 -1.721266061067581177e-01 1.846412718296051025e-01 -1.750097125768661499e-01 1.907556205987930298e-01 7.569045573472976685e-02 -2.635526657104492188e-01 -2.377762794494628906e-01 -6.530100852251052856e-02 -1.222710013389587402e-01 -1.116086840629577637e-01 -3.555625081062316895e-01 5.778636410832405090e-02 -6.590130925178527832e-02 1.372984349727630615e-01 -2.830701470375061035e-01 1.766598820686340332e-01 -5.127254873514175415e-02 3.049739897251129150e-01 1.482905726879835129e-02 3.147398829460144043e-01 6.726274732500314713e-03 -2.790369987487792969e-01 2.536753118038177490e-01 -1.000022068619728088e-01 1.953818500041961670e-01 -1.455594301223754883e-01 1.241927500814199448e-02 -6.283209472894668579e-02 -2.494448982179164886e-02
1.903810054063796997e-01 -6.999815814197063446e-03 3.390538692474365234e-02 -1.513375490903854370e-01 -2.129081822931766510e-02 -1.899431794881820679e-01 1.310512274503707886e-01 2.130046039819717407e-01 -3.863780498504638672e-01 -3.881933167576789856e-02 1.233743801712989807e-01 -6.356396526098251343e-02 -7.480080425739288330e-02 -4.569433927536010742e-01 -2.213968783617019653e-01 -7.024558633565902710e-02 -3.708921372890472412e-01 -4.856275767087936401e-02 3.596363961696624756e-02 3.583924099802970886e-02 1.997735165059566498e-02 -5.973637104034423828e-02 7.809874415397644043e-02 2.519576996564865112e-02 -4.178511500358581543e-01 2.309941314160823822e-02 -1.110077798366546631e-01 2.793518360704183578e-04 -1.833434998989105225e-01 -3.460488095879554749e-02 -8.471054583787918091e-02 -1.397614181041717529e-01
-5.617662146687507629e-02 -2.272925712168216705e-02 2.620422542095184326e-01 -2.334536910057067871e-01 1.035990491509437561e-01 2.549892365932464600e-01 1.045232415199279785e-01 2.122328728437423706e-01 -1.071573495864868164e-01 -1.999320834875106812e-01 7.792383432388305664e-02 -1.281275451183319092e-01 2.581185102462768555e-01 -3.908154666423797607e-01 -3.435494601726531982e-01 9.411992877721786499e-02 2.914963364601135254e-01 -1.367812901735305786e-01 2.891482785344123840e-02 2.233217060565948486e-01 1.930125951766967773e-01 2.838616259396076202e-02 9.107264876365661621e-02 1.132294610142707825e-01 1.721548587083816528e-01 1.946614980697631836e-01 1.212957799434661865e-01 -1.293402048759162426e-03 6.584828346967697144e-02 -6.284286081790924072e-02 3.097676858305931091e-02 -1.272686123847961426e-01
-9.244653582572937012e-02 1.713156700134277344e-02 1.003709509968757629e-01 -1.821795701980590820e-01 1.808865219354629517e-01 -1.874562650918960571e-01 6.948421895503997803e-02 1.010179445147514343e-01 -2.126713395118713379e-01 -2.248746752738952637e-01 -1.007101610302925110e-01 2.728608623147010803e-02 -1.448603719472885132e-01 -4.176943302154541016e-01 3.808103129267692566e-02 -2.028668671846389771e-01 2.021819651126861572e-01 -6.511697173118591309e-02 2.781241238117218018e-01 2.818747982382774353e-02 1.683525294065475464e-01 6.663480401039123535e-02 2.640089392662048340e-01 5.449286103248596191e-02 -3.374800086021423340e-01 1.816189140081405640e-01 -1.058557927608489990e-01 3.261908888816833496e-01 -1.043038517236709595e-01 -5.028921179473400116e-03 7.583722472190856934e-02 -1.019943654537200928e-01
1.956722736358642578e-01 1.777503639459609985e-01 -1.031067222356796265e-01 -2.112134695053100586e-01 -4.034336656332015991e-02 -1.690601408481597900e-01 3.608497679233551025e-01 3.390638232231140137e-01 -2.407199293375015259e-01 1.436822414398193359e-01 2.067665942013263702e-02 -2.450890466570854187e-02 -1.457249522209167480e-01 -3.522887229919433594e-01 -2.286742180585861206e-01 -4.882185906171798706e-02 -8.185189217329025269e-02 3.703518211841583252e-02 1.113101094961166382e-02 1.920958161354064941e-01 5.061263218522071838e-02 -1.544717550277709961e-01 1.459911465644836426e-01 7.253844290971755981e-02 -1.526286154985427856e-01 5.822185426950454712e-02 -2.200507372617721558e-01 8.125036209821701050e-02 4.903683904558420181e-03 -2.943718433380126953e-01 1.136948317289352417e-01 -2.011040449142456055e-01
-1.625106036663055420e-01 1.007837504148483276e-01 1.738909482955932617e-01 -9.031271934509277344e-02 3.830787912011146545e-02 9.214858710765838623e-02 2.309002429246902466e-01 3.560877144336700439e-01 -2.026887387037277222e-01 4.152501001954078674e-02 -3.055658042430877686e-01 -1.908933222293853760e-01 -2.665377408266067505e-02 -1.233855485916137695e-01 -1.988087892532348633e-01 7.831523194909095764e-03 -2.150629162788391113e-01 -2.347918152809143066e-01 -9.242615103721618652e-02 2.686147987842559814e-01 -4.383599013090133667e-02 1.680065095424652100e-01 2.588645368814468384e-02 2.699006348848342896e-02 1.084921732544898987e-01 3.400039672851562500e-02 -2.380293160676956177e-01 3.884366750717163086e-01 -1.049159616231918335e-01 1.851187795400619507e-01 -1.632437109947204590e-01 2.851559221744537354e-02
-7.248567044734954834e-02 -1.084053218364715576e-01 -1.625874489545822144e-01 -3.140542507171630859e-01 4.809521511197090149e-02 -1.101632639765739441e-01 3.154780566692352295e-01 2.276492416858673096e-01 -4.591346904635429382e-02 -1.555180400609970093e-01 8.918585628271102905e-02 -1.485522650182247162e-02 -3.204731047153472900e-01 -4.740017950534820557e-01 -2.253758460283279419e-01 -1.925958842039108276e-01 -9.772527962923049927e-02 -6.589826196432113647e-02 -2.634345367550849915e-02 -7.113416492938995361e-02 6.459042429924011230e-02 -1.420375406742095947e-01 -1.441420912742614746e-01 -4.213254153728485107e-02 1.920744217932224274e-02 2.888435125350952148e-01 -1.168200075626373291e-01 2.537652850151062012e-01 -5.735240876674652100e-03 -4.973605740815401077e-03 3.136616572737693787e-02 1.138528138399124146e-01
-2.455713003873825073e-01 -3.541324287652969360e-02 1.081048920750617981e-01 -1.114680245518684387e-01 1.251011714339256287e-02 -2.255362570285797119e-01 -7.180068641901016235e-02 4.108703732490539551e-01 -1.618915051221847534e-01 -2.929581403732299805e-01 2.916330099105834961e-02 -1.060098260641098022e-01 -1.966916210949420929e-02 -5.137398242950439453e-01 1.097090989351272583e-01 -7.963255047798156738e-02 -3.262008726596832275e-02 -1.377450376749038696e-01 1.605881378054618835e-02 1.018742192536592484e-02 -6.981348246335983276e-02 -2.043766677379608154e-01 1.306460797786712646e-01 6.577303260564804077e-02 -7.172196358442306519e-02 2.470966130495071411e-01 -3.365390002727508545e-02 2.566555738449096680e-01 -9.760372340679168701e-02 -8.981904387474060059e-02 -3.018853627145290375e-02 -2.058465629816055298e-01
-1.069272756576538086e-01 1.002330929040908813e-01 2.651768177747726440e-02 -2.285207211971282959e-01 6.545639783143997192e-02 -3.274810314178466797e-02 -1.559344958513975143e-02 3.503708243370056152e-01 -2.169676125049591064e-01 -6.697609275579452515e-02 3.024592436850070953e-02 7.967315614223480225e-02 2.882373332977294922e-01 -1.560682654380798340e-01 -8.157953619956970215e-02 1.197222247719764709e-01 2.042615599930286407e-02 -1.650422513484954834e-01 -1.216401066631078720e-02 3.612624406814575195e-01 1.734940558671951294e-01 1.332829296588897705e-01 2.414337694644927979e-01 3.673724234104156494e-01 1.970855742692947388e-01 9.473638981580734253e-02 2.106234282255172729e-01 2.466205507516860962e-01 2.053616493940353394e-01 1.037561073899269104e-01 -2.895686961710453033e-02 -6.143589317798614502e-02
1.073163226246833801e-01 3.630768656730651855e-01 1.641894318163394928e-02 -1.319950819015502930e-01 9.218025952577590942e-02 1.973150670528411865e-02 1.405732035636901855e-01 -3.244194388389587402e-02 -4.080045223236083984e-01 -2.208962291479110718e-01 5.762250162661075592e-03 -6.421870738267898560e-02 6.406279653310775757e-02 -3.454142212867736816e-01 -1.344693452119827271e-01 -8.835928887128829956e-02 6.695375591516494751e-02 -8.282812684774398804e-02 -2.666285037994384766e-01 3.231822550296783447e-01 1.788361966609954834e-01 3.982597962021827698e-02 7.947940379381179810e-02 2.116777896881103516e-01 -1.119497492909431458e-01 6.898298114538192749e-02 1.000273600220680237e-01 1.591250896453857422e-01 1.603787243366241455e-01 2.372897565364837646e-01 -1.069210283458232880e-02 -1.849546879529953003e-01
-4.422142803668975830e-01 -1.566717028617858887e-02 5.491346493363380432e-02 -2.819558680057525635e-01 1.810580492019653320e-01 -2.828583717346191406e-01 1.159866005182266235e-01 3.193136751651763916e-01 1.682147830724716187e-01 -2.805079221725463867e-01 1.207209080457687378e-01 9.929927438497543335e-02 1.471067368984222412e-01 -4.490348696708679199e-02 -6.348291784524917603e-02 -1.905513405799865723e-01 -3.452469035983085632e-02 1.446255575865507126e-02 1.264454275369644165e-01 3.062858581542968750e-01 4.707548022270202637e-02 -3.479938507080078125e-01 2.987883612513542175e-02 1.083954703062772751e-02 -2.579458989202976227e-02 -3.498079255223274231e-02 -1.967931352555751801e-02 -3.884990885853767395e-02 -4.923644289374351501e-02 -9.412805736064910889e-02 -2.101020067930221558e-01 5.771303176879882812e-02
1.047842055559158325e-01 2.291260361671447754e-01 -2.514949627220630646e-02 -2.173091620206832886e-01 6.758949905633926392e-02 1.679673418402671814e-02 2.275394499301910400e-01 2.173907607793807983e-01 -1.501279324293136597e-01 -2.496100664138793945e-01 -2.507373392581939697e-01 -3.663166984915733337e-02 1.622641980648040771e-01 -1.087418273091316223e-01 -1.685529649257659912e-01 5.068966001272201538e-02 9.865285456180572510e-02 8.552610129117965698e-02 1.185891330242156982e-01 2.893691360950469971e-01 3.262499272823333740e-01 -1.199332848191261292e-01 1.137689128518104553e-01 2.786631584167480469e-01 2.708572149276733398e-01 2.941959798336029053e-01 -4.431074112653732300e-02 2.121655344963073730e-01 8.175030350685119629e-02 1.436954885721206665e-01 3.927877917885780334e-02 6.754576414823532104e-02
-2.301068976521492004e-02 2.894394099712371826e-01 -4.271373152732849121e-02 -2.173441499471664429e-01 1.561891436576843262e-01 -5.371196195483207703e-03 1.536122113466262817e-01 1.421201527118682861e-01 -2.995968163013458252e-01 -1.818853616714477539e-01 1.896449015475809574e-03 1.248453930020332336e-02 2.604296803474426270e-01 -2.299787402153015137e-01 -1.959386020898818970e-01 6.189132854342460632e-02 -7.331655174493789673e-02 2.510795928537845612e-02 -2.146290838718414307e-01 2.494235932826995850e-01 1.868468970060348511e-01 -4.674725234508514404e-02 1.276828646659851074e-01 3.382985889911651611e-01 -1.998244076967239380e-01 1.818580739200115204e-02 2.520909905433654785e-01 2.275233268737792969e-01 6.557354331016540527e-02 1.794644258916378021e-02 -6.102318316698074341e-02 -2.577303647994995117e-01
-2.138984203338623047e-01 -1.641760319471359253e-01 1.312265992164611816e-01 -1.129537448287010193e-01 2.855436503887176514e-01 -2.568620815873146057e-02 1.691494509577751160e-02 1.393131464719772339e-01 -1.695942133665084839e-01 -3.675887882709503174e-01 7.480878382921218872e-02 -8.823895454406738281e-02 2.816487252712249756e-01 -2.409142404794692993e-01 -2.927998900413513184e-01 -6.568822078406810760e-03 3.334552645683288574e-01 -1.899234205484390259e-01 -1.266839355230331421e-01 3.844184055924415588e-02 1.862617433071136475e-01 -5.820387508720159531e-03 1.564285159111022949e-01 1.930489242076873779e-01 2.391065210103988647e-01 -8.734498172998428345e-02 -2.328472286462783813e-01 9.111417084932327271e-02 5.862606316804885864e-02 3.787029907107353210e-02 -3.957849740982055664e-02 2.321783918887376785e-03
-3.322465345263481140e-02 -4.721870645880699158e-03 1.394741702824831009e-02 -2.797257155179977417e-02 3.021984398365020752e-01 -7.535050064325332642e-02 -1.346845179796218872e-01 1.451905369758605957e-01 -1.624835133552551270e-01 -2.031398862600326538e-01 9.622351080179214478e-02 1.042963638901710510e-01 1.462556421756744385e-01 -2.254646867513656616e-01 -2.884452939033508301e-01 -9.717774391174316406e-02 -3.121272027492523193e-01 1.343445328529924154e-04 -2.923635765910148621e-02 3.491272628307342529e-01 1.766011267900466919e-01 2.478324770927429199e-01 2.661215662956237793e-01 -7.526467088609933853e-04 -1.821684539318084717e-01 6.927383691072463989e-02 4.803267493844032288e-02 1.359844394028186798e-02 -1.626764833927154541e-01 -1.720109283924102783e-01 -1.835242658853530884e-01 -3.085376024246215820e-01
-1.104616522789001465e-01 -1.724137961864471436e-01 4.148754850029945374e-02 -3.209429681301116943e-01 -7.947422564029693604e-02 -5.737137421965599060e-02 2.398316115140914917e-01 2.361746281385421753e-01 -2.607878744602203369e-01 5.661487113684415817e-03 -1.144648343324661255e-01 6.603030115365982056e-02 2.519083954393863678e-02 -1.520667374134063721e-01 -1.036668866872787476e-01 2.651760280132293701e-01 9.916414320468902588e-02 7.401794195175170898e-02 1.955115348100662231e-01 3.541577607393264771e-02 -1.116226892918348312e-02 -3.409747406840324402e-02 2.625482380390167236e-01 -5.882660299539566040e-02 -2.676758766174316406e-01 3.329540491104125977e-01 -1.901577413082122803e-01 3.272660076618194580e-01 7.428105175495147705e-02 -2.561916783452033997e-02 -7.892619073390960693e-02 -2.710468471050262451e-01
-2.189287543296813965e-02 2.401113659143447876e-01 1.831389404833316803e-02 -2.087269425392150879e-01 9.847883880138397217e-02 1.393166929483413696e-01 -4.803951829671859741e-02 2.408561408519744873e-01 -3.252160549163818359e-01 -2.079482227563858032e-01 -3.405955061316490173e-02 1.216261833906173706e-02 2.338596135377883911e-01 -1.021076664328575134e-01 -4.169677570462226868e-02 6.072235479950904846e-02 5.929848551750183105e-02 -2.323258370161056519e-01 -6.469679623842239380e-02 4.498546719551086426e-01 5.131639912724494934e-02 -5.322067812085151672e-02 1.895935647189617157e-02 3.098683357238769531e-01 1.964738825336098671e-03 1.332496404647827148e-01 4.210452549159526825e-03 2.574958205223083496e-01 2.056642025709152222e-01 9.937428683042526245e-02 5.663634836673736572e-02 -2.869288325309753418e-01
1.631474867463111877e-02 -5.327148735523223877e-02 3.206716179847717285e-01 -6.819491088390350342e-02 1.321622729301452637e-01 -1.465398818254470825e-01 5.970133468508720398e-02 3.420934081077575684e-01 -1.143234819173812866e-01 1.705138944089412689e-02 -7.554088369943201542e-04 -5.900690332055091858e-02 -1.114143803715705872e-01 -5.269078016281127930e-01 9.335235506296157837e-02 1.769184023141860962e-01 6.828356068581342697e-03 -2.523254156112670898e-01 -6.280047446489334106e-02 -5.756932124495506287e-02 2.471732795238494873e-01 -6.773806363344192505e-02 9.339448809623718262e-02 7.218831777572631836e-02 -2.562555670738220215e-01 2.233180403709411621e-02 -1.891573667526245117e-01 2.920766174793243408e-01 4.204661399126052856e-02 2.844727784395217896e-02 -1.242997422814369202e-01 -1.646427214145660400e-01
-2.323128283023834229e-01 4.647189006209373474e-02 3.914324939250946045e-02 2.333009392023086548e-01 1.541609019041061401e-01 -6.554824113845825195e-02 -9.448742121458053589e-02 2.301596701145172119e-01 -2.622701525688171387e-01 -2.147240042686462402e-01 -9.083276987075805664e-02 1.192955598235130310e-01 3.271025419235229492e-01 -2.692277133464813232e-01 -2.709264755249023438e-01 -1.435355842113494873e-01 6.947315484285354614e-02 -2.174655497074127197e-01 1.624358259141445160e-02 1.160523742437362671e-01 1.759485006332397461e-01 -1.260893940925598145e-01 2.150558829307556152e-01 -2.165785282850265503e-01 -7.229108363389968872e-02 -1.885667592287063599e-01 -1.683648824691772461e-01 7.146681100130081177e-02 7.285272236913442612e-03 1.372810751199722290e-01 -2.966228127479553223e-01 1.026706397533416748e-02
4.851939529180526733e-02 2.873836457729339600e-01 8.240230381488800049e-02 -1.490822732448577881e-01 -3.527960926294326782e-02 -6.294214725494384766e-02 7.322007324546575546e-03 1.760848313570022583e-01 -2.347084134817123413e-01 -5.441318079829216003e-02 -4.962043091654777527e-02 3.664384409785270691e-02 2.770110070705413818e-01 -1.046302616596221924e-01 -2.889849543571472168e-01 6.654933677054941654e-04 -2.493311278522014618e-02 -3.331827521324157715e-01 -2.764196991920471191e-01 3.851640224456787109e-01 9.936619549989700317e-02 -1.215130835771560669e-01 2.157327383756637573e-01 2.523359656333923340e-01 -5.370035022497177124e-02 -6.114691123366355896e-02 4.368853569030761719e-02 1.916366070508956909e-01 -7.979498803615570068e-02 1.808759570121765137e-01 -1.700011044740676880e-01 -1.795595288276672363e-01
3.502801060676574707e-01 1.113791242241859436e-01 -7.639600336551666260e-02 -2.346255034208297729e-01 -2.681364305317401886e-02 -1.520084142684936523e-01 2.025955319404602051e-01 2.408125698566436768e-01 -8.407290279865264893e-02 -8.750731498003005981e-02 -1.792889088392257690e-02 1.772344261407852173e-01 2.065943926572799683e-02 -3.097438216209411621e-01 -3.741977810859680176e-01 2.141574770212173462e-01 -5.062088742852210999e-02 2.921617031097412109e-02 1.256206184625625610e-01 6.507984548807144165e-02 2.595008909702301025e-01 2.202782332897186279e-01 7.841461338102817535e-03 1.493274122476577759e-01 9.139392524957656860e-02 -2.026721984148025513e-01 -1.614579856395721436e-01 -1.323518455028533936e-01 -1.470844745635986328e-01 -5.231519043445587158e-02 -2.442475557327270508e-01 -1.172164604067802429e-01
-3.185644447803497314e-01 -6.265176832675933838e-02 -1.675598174333572388e-01 -1.975996345281600952e-01 2.457437813282012939e-01 1.627880483865737915e-01 -1.919138580560684204e-01 2.791621387004852295e-01 -1.390550732612609863e-01 -1.818099766969680786e-01 -1.385757029056549072e-01 -2.610368728637695312e-01 1.120437830686569214e-01 -1.758076548576354980e-01 -1.992735117673873901e-01 -9.406866878271102905e-02 4.377984255552291870e-02 1.895775496959686279e-01 2.513985037803649902e-01 2.561653554439544678e-01 2.553485035896301270e-01 2.550055831670761108e-02 -9.287434071302413940e-02 -2.952734008431434631e-02 -1.964645981788635254e-01 1.587674319744110107e-01 -7.925873249769210815e-02 8.078223466873168945e-02 -1.747002303600311279e-01 1.539732962846755981e-01 8.389113843441009521e-02 -1.189708933234214783e-01
-9.575295448303222656e-02 3.455248773097991943e-01 2.020663619041442871e-01 -3.792085349559783936e-01 1.633045822381973267e-01 -9.589527547359466553e-02 5.154241621494293213e-02 7.141412794589996338e-02 -1.738326102495193481e-01 -1.636547893285751343e-01 8.675347268581390381e-02 2.418579161167144775e-02 2.339084893465042114e-01 -1.306928098201751709e-01 -1.435216367244720459e-01 -4.222733899950981140e-02 -8.048810809850692749e-02 -4.588205367326736450e-02 -1.346830278635025024e-01 4.114219248294830322e-01 7.092878967523574829e-02 4.642666876316070557e-02 2.274195402860641479e-01 2.521547973155975342e-01 -1.358765512704849243e-01 5.010842159390449524e-02 8.103054761886596680e-02 2.028346806764602661e-01 9.422595798969268799e-02 3.623789176344871521e-02 -1.541210263967514038e-01 -2.506011426448822021e-01
-2.772051692008972168e-01 -1.723145991563796997e-01 2.702117860317230225e-01 -1.292104125022888184e-01 1.758518964052200317e-01 -1.789219528436660767e-01 1.255733966827392578e-01 1.687721312046051025e-01 -7.596088200807571411e-02 -2.141805551946163177e-02 3.164311349391937256e-01 -1.833299756981432438e-04 1.158654913306236267e-01 -1.055663749575614929e-01 -4.647336900234222412e-01 -5.346038937568664551e-02 1.032461449503898621e-01 -2.775759398937225342e-01 2.240545004606246948e-01 1.988428235054016113e-01 1.922575533390045166e-01 1.564317494630813599e-01 4.743630066514015198e-03 -8.147547952830791473e-03 -4.456433653831481934e-02 1.228770017623901367e-01 -5.186792835593223572e-02 -2.405669912695884705e-02 -8.087480813264846802e-02 2.287576049566268921e-01 -1.013405695557594299e-01 -1.354231238365173340e-01
-6.615669280290603638e-02 -2.892508208751678467e-01 3.227322995662689209e-01 -1.685030311346054077e-01 -6.882478296756744385e-02 -2.547485195100307465e-02 1.463157087564468384e-01 2.985465228557586670e-01 -3.934375047683715820e-01 4.300986882299184799e-03 -1.900980807840824127e-02 2.786992862820625305e-02 -6.099432334303855896e-02 -5.544160604476928711e-01 1.550310291349887848e-02 1.507912427186965942e-01 -6.236568093299865723e-02 -2.268193215131759644e-01 -1.688888370990753174e-01 -3.486638190224766731e-03 2.922513522207736969e-02 -9.711080789566040039e-02 1.105194166302680969e-02 3.120862506330013275e-02 -4.970160499215126038e-02 -1.462251693010330200e-01 3.135241568088531494e-03 5.928807333111763000e-02 2.104343101382255554e-02 7.640147209167480469e-02 -1.183844283223152161e-01 -1.747387051582336426e-01
7.409531623125076294e-02 3.878312706947326660e-01 1.954287476837635040e-02 -2.975471019744873047e-01 1.831063181161880493e-01 1.739567518234252930e-01 4.160300269722938538e-02 2.337934225797653198e-01 -2.962346971035003662e-01 -2.053380906581878662e-01 -4.999572411179542542e-03 2.224418707191944122e-02 1.554385870695114136e-01 -1.028267890214920044e-01 -8.812375366687774658e-02 2.931842021644115448e-02 -3.947396576404571533e-02 -1.781198829412460327e-01 -6.645452696830034256e-03 4.215906560420989990e-01 5.168997868895530701e-02 -7.590951025485992432e-02 8.527277410030364990e-02 1.922498047351837158e-01 -7.078098505735397339e-02 1.597338318824768066e-01 7.483302056789398193e-02 3.002675771713256836e-01 1.894399821758270264e-01 7.182680070400238037e-02 3.345151618123054504e-02 -1.703498810529708862e-01
-3.088506311178207397e-02 -3.344492614269256592e-01 -2.399466335773468018e-01 -2.061900198459625244e-01 8.632514625787734985e-02 1.535156518220901489e-01 5.730572715401649475e-02 1.728127747774124146e-01 -4.540087282657623291e-01 -3.427410423755645752e-01 1.457278132438659668e-01 3.973088040947914124e-02 3.641147017478942871e-01 6.195481121540069580e-02 -8.038605749607086182e-02 -3.297404153272509575e-03 1.057959347963333130e-02 9.287535212934017181e-03 -1.709996163845062256e-02 2.316019535064697266e-01 2.475200295448303223e-01 -1.016057133674621582e-01 1.105117499828338623e-01 9.149326942861080170e-03 -1.848427355289459229e-01 4.051238298416137695e-02 -6.660655140876770020e-02 1.321254670619964600e-01 1.176479905843734741e-01 1.402304172515869141e-01 -5.514606833457946777e-02 3.698317706584930420e-02
-1.722597777843475342e-01 -6.598361581563949585e-02 3.165040612220764160e-01 -6.587237119674682617e-02 -3.793848678469657898e-02 -1.487791836261749268e-01 -6.289723515510559082e-02 6.042118649929761887e-03 -2.760317921638488770e-02 -1.231308877468109131e-01 -1.893351674079895020e-01 6.859886646270751953e-02 2.692624926567077637e-01 -4.971323907375335693e-01 -1.949261277914047241e-01 -2.461564391851425171e-01 6.327729672193527222e-02 -1.333410292863845825e-01 8.160230517387390137e-02 1.496188491582870483e-01 2.289052903652191162e-01 -3.577452898025512695e-02 2.644216828048229218e-02 -2.918500602245330811e-01 -2.187538743019104004e-01 1.724715083837509155e-01 -8.097967505455017090e-02 1.453468203544616699e-01 -5.199512839317321777e-02 -6.003255490213632584e-03 -1.710636019706726074e-01 -1.775266677141189575e-01
-1.701260730624198914e-02 -1.085874587297439575e-01 9.003515541553497314e-02 4.554541781544685364e-02 2.328137457370758057e-01 1.332903802394866943e-01 -2.129102051258087158e-01 2.807426750659942627e-01 -2.770411968231201172e-01 -1.210637986660003662e-01 2.635075151920318604e-01 -8.551269769668579102e-02 4.777901247143745422e-02 -3.225577175617218018e-01 -2.328665107488632202e-01 -4.337799176573753357e-02 1.179121360182762146e-01 3.190973028540611267e-02 3.007258661091327667e-02 1.433578431606292725e-01 5.641259625554084778e-02 -1.036164164543151855e-01 3.063286840915679932e-01 1.784033477306365967e-01 1.985125392675399780e-01 1.683957129716873169e-01 -2.133787125349044800e-01 2.290711551904678345e-01 -7.243897300213575363e-03 2.362033575773239136e-01 -2.142993956804275513e-01 -8.679329603910446167e-02
-1.084701940417289734e-01 2.213280498981475830e-01 1.709560155868530273e-01 -2.440073490142822266e-01 8.009334560483694077e-04 1.009243801236152649e-01 1.255550682544708252e-01 -6.016931496560573578e-03 -6.656684726476669312e-02 8.260400593280792236e-02 2.701066434383392334e-01 1.802112311124801636e-01 1.243379786610603333e-01 -4.051994681358337402e-01 -9.279029071331024170e-02 1.285594701766967773e-01 -2.031011581420898438e-01 -1.100804731249809265e-01 1.660766899585723877e-01 -9.368626028299331665e-02 9.435715153813362122e-03 -1.581547595560550690e-02 2.161499112844467163e-01 1.676114350557327271e-01 -3.387711644172668457e-01 2.208205908536911011e-01 -4.102023690938949585e-02 -6.093164905905723572e-02 -1.512318253517150879e-01 3.502698242664337158e-01 -4.590712860226631165e-02 -1.468104720115661621e-01
-1.054696589708328247e-01 -1.568826586008071899e-01 -2.695179283618927002e-01 -1.879860460758209229e-01 4.043715074658393860e-02 -4.938565194606781006e-02 1.141635701060295105e-01 1.483565121889114380e-01 -8.653680235147476196e-02 -1.721350401639938354e-01 1.165456026792526245e-01 4.094133377075195312e-01 1.199211850762367249e-01 -4.716690778732299805e-01 6.541268527507781982e-02 -9.635478258132934570e-02 1.204659789800643921e-01 7.070223242044448853e-02 -5.595529824495315552e-02 5.943204835057258606e-02 2.056245207786560059e-01 -7.905734330415725708e-02 1.235333681106567383e-01 -3.039895892143249512e-01 -1.706048846244812012e-01 1.512401401996612549e-01 8.528716117143630981e-02 2.705557346343994141e-01 9.118274599313735962e-02 1.300026178359985352e-01 -5.271496623754501343e-02 -7.488400489091873169e-02
-1.557561755180358887e-01 -2.482761889696121216e-01 2.291206717491149902e-01 -2.154742032289505005e-01 -2.220600247383117676e-01 -2.327774614095687866e-01 -7.369845360517501831e-02 3.303835690021514893e-01 -2.062458246946334839e-01 -1.780855655670166016e-01 -2.824263647198677063e-02 2.744503319263458252e-01 -2.519698739051818848e-01 -3.127841353416442871e-01 -3.090608678758144379e-02 8.113729953765869141e-02 8.171132206916809082e-02 -1.964014172554016113e-01 7.252592593431472778e-02 1.467641294002532959e-01 -1.426320374011993408e-01 1.285980343818664551e-01 1.115590929985046387e-01 1.097942441701889038e-01 -7.876234129071235657e-03 6.821659207344055176e-02 -1.255660653114318848e-01 1.305213421583175659e-01 4.506912454962730408e-02 2.042842060327529907e-01 -8.185481280088424683e-02 -2.375834584236145020e-01
-2.184069454669952393e-01 2.141203731298446655e-01 -2.157106250524520874e-02 -2.022950500249862671e-01 1.691818237304687500e-01 -2.071784436702728271e-01 7.165358215570449829e-02 9.400781244039535522e-02 -4.123954102396965027e-02 5.094387009739875793e-02 -7.053294102661311626e-04 5.883855745196342468e-02 1.084440872073173523e-01 -5.778938531875610352e-01 -6.868358701467514038e-02 -1.528428196907043457e-01 1.116863787174224854e-01 -1.125755086541175842e-01 -1.965121626853942871e-01 1.402208805084228516e-01 -1.165913939476013184e-01 -1.447172909975051880e-01 1.490419805049896240e-01 -1.714430749416351318e-01 -2.446542233228683472e-01 1.091580316424369812e-01 2.448190189898014069e-02 1.280054897069931030e-01 3.213035762310028076e-01 2.756451256573200226e-02 -1.074615940451622009e-01 -1.553007215261459351e-01
-1.831608563661575317e-01 4.950576648116111755e-02 -2.138820104300975800e-02 -3.251694515347480774e-02 -2.023298293352127075e-01 -1.921093612909317017e-01 4.442078620195388794e-02 1.690190881490707397e-01 -3.235808014869689941e-01 -2.657617032527923584e-01 8.712382614612579346e-02 -2.763198614120483398e-01 4.532646834850311279e-01 -3.490181565284729004e-01 -5.771451443433761597e-02 9.568305313587188721e-02 2.841819077730178833e-02 -4.519519954919815063e-02 -3.160110488533973694e-02 1.345485299825668335e-01 -2.832121588289737701e-02 4.478752613067626953e-02 -6.571665406227111816e-02 2.697463147342205048e-02 -1.776850670576095581e-01 9.333123266696929932e-02 -1.355541348457336426e-01 -1.687567532062530518e-01 -1.000247895717620850e-01 3.420467674732208252e-01 9.932982921600341797e-02 3.558717295527458191e-02
-2.158101946115493774e-01 -7.736043073236942291e-03 -3.630021587014198303e-02 -3.108603954315185547e-01 3.584963083267211914e-01 7.353784888982772827e-02 1.140844449400901794e-01 1.200699433684349060e-01 -1.999810338020324707e-01 -5.527827888727188110e-02 -9.776305407285690308e-02 3.354662954807281494e-01 -4.795324429869651794e-02 -1.163066402077674866e-01 -1.278553158044815063e-01 -2.821998856961727142e-02 9.153530001640319824e-02 -2.505868971347808838e-01 3.359292075037956238e-02 -1.113888025283813477e-01 2.868950664997100830e-01 -3.469219431281089783e-02 1.164117157459259033e-01 -2.074770480394363403e-01 -7.530304789543151855e-02 1.565339863300323486e-01 -8.528141677379608154e-02 1.563493907451629639e-02 -2.477230131626129150e-02 -2.370861917734146118e-01 -2.910085916519165039e-01 -3.031861484050750732e-01
9.198796749114990234e-02 2.524425275623798370e-02 -5.457263905555009842e-03 -1.525530815124511719e-01 1.276573240756988525e-01 -9.715659171342849731e-02 1.244548186659812927e-01 4.671100378036499023e-01 -3.714503645896911621e-01 -1.497237384319305420e-01 2.249734848737716675e-01 7.215318828821182251e-02 1.685788333415985107e-01 -1.962866634130477905e-01 -2.566107213497161865e-01 -1.143658906221389771e-01 1.369316428899765015e-01 -1.849190443754196167e-01 1.348281949758529663e-01 -1.819503009319305420e-01 3.302261978387832642e-02 3.764939308166503906e-01 -1.648196391761302948e-02 1.077291294932365417e-01 1.811029464006423950e-01 1.527684330940246582e-01 3.115668706595897675e-02 -2.736287936568260193e-02 -7.139132916927337646e-02 1.496851742267608643e-01 -1.411981694400310516e-02 -3.989254310727119446e-02
-9.967478364706039429e-02 1.030693948268890381e-01 1.894147545099258423e-01 -1.587195694446563721e-01 3.528257831931114197e-02 -1.211449205875396729e-01 1.493523269891738892e-01 2.860328853130340576e-01 -1.707217097282409668e-01 1.511328071355819702e-01 -9.334243834018707275e-02 -9.083839505910873413e-02 3.770467266440391541e-02 -1.646849662065505981e-01 -4.652427732944488525e-01 7.727119326591491699e-02 1.546741649508476257e-02 -1.377344131469726562e-01 -3.320479765534400940e-02 3.514594212174415588e-02 2.304947972297668457e-01 -1.960454434156417847e-01 2.024635374546051025e-01 -1.006958410143852234e-01 8.502928912639617920e-02 -1.874736398458480835e-01 -1.098890453577041626e-01 -1.779065430164337158e-01 1.011689286679029465e-02 3.721014857292175293e-01 -2.540465295314788818e-01 -1.580167859792709351e-01
-6.569863855838775635e-02 -5.709172785282135010e-02 -2.992745302617549896e-02 -1.885083764791488647e-01 1.394914742559194565e-02 -1.893364451825618744e-02 5.256893113255500793e-02 3.256038427352905273e-01 -2.850163280963897705e-01 6.558471173048019409e-02 -3.168507218360900879e-01 -6.905415654182434082e-02 -6.745742261409759521e-02 -4.154803454875946045e-01 1.011652126908302307e-01 7.735222578048706055e-02 2.813434973359107971e-02 -5.719861760735511780e-02 1.062887236475944519e-01 5.413356050848960876e-02 1.395886838436126709e-01 3.679432719945907593e-02 -6.585171818733215332e-02 -2.238559871912002563e-01 -3.057463169097900391e-01 3.713729977607727051e-01 4.576383624225854874e-03 2.715177237987518311e-01 -8.925013244152069092e-02 6.657079607248306274e-02 -1.966810971498489380e-01 1.129961758852005005e-01
-2.401133477687835693e-01 2.006810344755649567e-02 -6.341302394866943359e-02 -3.525854647159576416e-02 2.406771928071975708e-01 -9.120467305183410645e-02 -7.706262171268463135e-02 4.285517930984497070e-01 -1.700264513492584229e-01 -2.980284951627254486e-02 3.355561494827270508e-01 -1.778973937034606934e-01 9.212442487478256226e-02 -2.484244853258132935e-01 -3.384214639663696289e-01 -5.958518013358116150e-02 1.807919517159461975e-02 -4.457577317953109741e-02 -4.302701726555824280e-02 -3.772884374484419823e-03 4.037486910820007324e-01 -1.719245612621307373e-01 -1.064512133598327637e-02 1.192630734294652939e-02 9.414247423410415649e-02 2.825631573796272278e-02 3.730503842234611511e-02 1.313486397266387939e-01 -2.082897871732711792e-01 -1.460517048835754395e-01 -1.679220050573348999e-01 -1.705061085522174835e-02
-9.143366664648056030e-02 1.086042542010545731e-02 1.771473735570907593e-01 -1.790342479944229126e-01 -2.301970683038234711e-02 1.006949469447135925e-01 2.906410098075866699e-01 9.333038330078125000e-02 -7.634208351373672485e-02 8.216930925846099854e-02 8.632913976907730103e-02 5.462334305047988892e-02 2.250710129737854004e-01 -3.107867836952209473e-01 -3.716953396797180176e-01 -1.640708148479461670e-01 1.453029066324234009e-01 -3.349461555480957031e-01 -9.793194383382797241e-02 -1.650151610374450684e-02 2.077907025814056396e-01 -8.964829891920089722e-02 1.403737962245941162e-01 -6.594061106443405151e-02 2.203120291233062744e-02 -6.422629207372665405e-02 -1.089506596326828003e-01 -9.424258023500442505e-02 -8.438444882631301880e-02 3.778711259365081787e-01 -2.122221440076828003e-01 -2.239586561918258667e-01
-6.690244656056165695e-03 3.811300098896026611e-01 2.007219046354293823e-01 -7.051611691713333130e-02 1.259047985076904297e-01 -2.671824209392070770e-02 -1.191845443099737167e-02 1.859924197196960449e-01 -2.389750927686691284e-01 -1.680189073085784912e-01 -7.683160156011581421e-02 9.718842804431915283e-02 1.806130856275558472e-01 -2.473313510417938232e-01 -1.130396202206611633e-01 -8.371411263942718506e-02 -8.932577073574066162e-02 3.519630059599876404e-02 -1.137011051177978516e-01 3.556486368179321289e-01 1.611038893461227417e-01 -1.605225503444671631e-01 3.339102864265441895e-02 3.784566819667816162e-01 -1.251950562000274658e-01 -7.472570985555648804e-02 2.004587464034557343e-02 2.940036058425903320e-01 1.015015840530395508e-01 1.110027357935905457e-01 -1.284389197826385498e-01 -2.279202342033386230e-01
1.443934142589569092e-01 1.924262195825576782e-01 -6.634050607681274414e-02 -3.593033850193023682e-01 1.022778376936912537e-01 -7.611280679702758789e-02 -5.843731760978698730e-02 6.556995958089828491e-02 -1.153543367981910706e-01 -3.655517995357513428e-01 5.489702802151441574e-03 -1.406707018613815308e-01 1.789473891258239746e-01 -1.672040820121765137e-01 -3.876109123229980469e-01 8.230599015951156616e-02 1.510141883045434952e-02 -9.894957765936851501e-03 -1.037846412509679794e-02 1.820368617773056030e-01 2.817123532295227051e-01 2.089374326169490814e-02 2.621490657329559326e-01 2.658279240131378174e-01 6.068972405046224594e-03 -1.329866331070661545e-02 -2.607778310775756836e-01 -3.322307020425796509e-02 3.814201429486274719e-02 2.389823347330093384e-01 9.485305100679397583e-02 1.061239019036293030e-01
-2.166273444890975952e-01 -1.623085699975490570e-03 -9.400721639394760132e-02 -8.210776746273040771e-02 1.108741313219070435e-01 8.323402702808380127e-02 1.345024704933166504e-01 2.830483615398406982e-01 -6.849220395088195801e-02 -2.344359457492828369e-01 -1.033351495862007141e-01 1.252202689647674561e-01 -2.021005898714065552e-01 -5.099701285362243652e-01 -1.963769197463989258e-01 2.780806124210357666e-01 -4.144054651260375977e-02 -4.346754774451255798e-02 2.779633700847625732e-01 1.644560694694519043e-01 -1.124508604407310486e-01 -3.978196531534194946e-02 -2.460129112005233765e-01 -1.202982589602470398e-01 -1.102221757173538208e-01 -5.029347166419029236e-02 -5.607106909155845642e-02 8.069728314876556396e-02 1.212715283036231995e-01 1.863088645040988922e-02 -5.007120780646800995e-03 -2.840680778026580811e-01
1.070252899080514908e-02 2.555136680603027344e-01 -1.544542261399328709e-03 -2.933241426944732666e-01 2.328520119190216064e-01 2.454591728746891022e-02 -1.102592572569847107e-01 2.954823374748229980e-01 -2.420507073402404785e-01 -2.176766097545623779e-01 -9.193398058414459229e-02 -6.412777584046125412e-03 2.210070788860321045e-01 -9.444200992584228516e-02 -1.130829378962516785e-01 1.219882741570472717e-01 -5.340743437409400940e-02 -2.180416285991668701e-01 1.482844203710556030e-01 3.418098092079162598e-01 4.658795893192291260e-02 -1.794500201940536499e-01 1.742432266473770142e-02 1.409310251474380493e-01 -1.290579587221145630e-01 2.261216938495635986e-01 7.595188915729522705e-02 3.133267462253570557e-01 2.095410525798797607e-01 1.173278093338012695e-01 1.763378269970417023e-02 -1.445764452219009399e-01
-4.136029481887817383e-01 8.576454967260360718e-02 -2.387780994176864624e-01 -2.315387576818466187e-01 -3.692693263292312622e-02 9.311368688941001892e-03 2.117068618535995483e-01 5.246520414948463440e-02 -1.100793480873107910e-01 7.870079576969146729e-02 4.112963750958442688e-02 1.635832190513610840e-01 5.430929362773895264e-03 -2.389206886291503906e-01 -7.646474055945873260e-03 3.106956137344241142e-03 7.825219072401523590e-03 -6.212950218468904495e-03 8.083979785442352295e-02 -2.725417166948318481e-02 1.435126066207885742e-01 1.479027718305587769e-01 1.622476875782012939e-01 -7.658363133668899536e-02 -1.527304053306579590e-01 1.992287188768386841e-01 1.994445361196994781e-02 1.695687323808670044e-01 -2.547684609889984131e-01 1.305570304393768311e-01 -3.880750238895416260e-01 -3.888749182224273682e-01
-1.247901320457458496e-01 -7.670151442289352417e-02 8.473312854766845703e-02 -2.760896682739257812e-01 -2.322190813720226288e-02 -1.125520020723342896e-01 1.525160521268844604e-01 9.959004819393157959e-02 -1.166504099965095520e-01 -4.926967993378639221e-02 -3.875701129436492920e-02 2.062183991074562073e-02 -8.770973980426788330e-02 -4.011141359806060791e-01 -4.500969648361206055e-01 6.670419126749038696e-02 1.811335235834121704e-01 -3.731594234704971313e-02 6.911384314298629761e-02 7.611396163702011108e-02 4.115604236721992493e-02 -1.537887454032897949e-01 1.762195229530334473e-01 -7.735290098935365677e-03 -1.258658617734909058e-01 2.483412772417068481e-01 2.553984336555004120e-02 -1.699704229831695557e-01 -1.458048820495605469e-01 -1.611806750297546387e-01 4.051120206713676453e-02 -4.449731409549713135e-01
-5.074018985033035278e-02 1.284027285873889923e-02 1.890314072370529175e-01 -1.329637616872787476e-01 2.734752185642719269e-02 -4.349859431385993958e-03 -2.484982274472713470e-02 2.412029057741165161e-01 -2.961423993110656738e-01 3.049021959304809570e-02 2.024538218975067139e-01 2.897705323994159698e-02 1.622037291526794434e-01 -2.700929641723632812e-01 -3.389618992805480957e-01 7.395643740892410278e-02 -9.201777726411819458e-02 -1.992920488119125366e-01 6.018350273370742798e-02 8.846805244684219360e-02 1.471040099859237671e-01 -1.506188213825225830e-01 -7.525012642145156860e-02 -2.092232704162597656e-01 3.090384304523468018e-01 2.491662204265594482e-01 -4.142258316278457642e-02 -8.324374258518218994e-02 -2.144875675439834595e-01 3.144752979278564453e-01 -2.611172199249267578e-01 -3.861897811293601990e-02
-1.040628924965858459e-01 -3.852958325296640396e-03 -5.611620098352432251e-02 -2.500561475753784180e-01 6.072809547185897827e-02 -1.320751011371612549e-01 -1.513497997075319290e-02 5.655769109725952148e-01 -1.410033106803894043e-01 -1.389277130365371704e-01 -5.983517691493034363e-02 5.794072151184082031e-02 -1.991507112979888916e-01 -3.726047277450561523e-01 -1.007621511816978455e-01 2.617352604866027832e-01 -7.374608516693115234e-02 -1.488096117973327637e-01 2.045669704675674438e-01 1.072308570146560669e-01 -2.066088020801544189e-01 -8.636096119880676270e-02 1.147197484970092773e-01 3.114061243832111359e-02 -9.353400021791458130e-02 9.242107719182968140e-02 -3.919506072998046875e-02 1.954586245119571686e-02 1.644957661628723145e-01 -1.972228437662124634e-01 -3.993378207087516785e-02 -2.168026566505432129e-01
5.406451225280761719e-02 1.858316361904144287e-01 -1.034100446850061417e-02 -2.498900890350341797e-01 2.534895837306976318e-01 -5.877244472503662109e-02 -9.620612859725952148e-02 2.172547280788421631e-01 -2.373557835817337036e-01 -1.281929165124893188e-01 -6.272047758102416992e-02 6.607104092836380005e-02 2.162622511386871338e-01 -9.767932444810867310e-02 -1.281136721372604370e-01 9.387743473052978516e-02 -4.243378713726997375e-02 -2.015073597431182861e-01 9.291681461036205292e-03 3.738646507263183594e-01 1.071672812104225159e-01 -1.651235222816467285e-01 7.984611392021179199e-02 1.327997148036956787e-01 -1.145148575305938721e-01 1.808489114046096802e-01 1.306124329566955566e-01 3.895289003849029541e-01 3.145870566368103027e-01 2.004065811634063721e-01 -1.004467606544494629e-01 -6.602674722671508789e-02
-7.772118784487247467e-03 -1.017660368233919144e-02 7.664030790328979492e-02 -1.449070125818252563e-01 1.393029689788818359e-01 -3.034645020961761475e-01 1.144673675298690796e-01 8.296944200992584229e-02 -7.025506347417831421e-02 -2.620742619037628174e-01 -8.716402202844619751e-02 8.147367276251316071e-03 -1.384037733078002930e-01 -2.384986430406570435e-01 -5.465716123580932617e-01 9.625914692878723145e-02 1.181202307343482971e-01 -1.652755290269851685e-01 2.882272303104400635e-01 -1.081503927707672119e-02 5.428021401166915894e-02 -1.003627032041549683e-01 1.191861182451248169e-01 8.808344602584838867e-02 -1.016762778162956238e-01 3.616822063922882080e-01 -2.869804762303829193e-02 -6.580711156129837036e-02 -5.800855159759521484e-02 -1.013890951871871948e-01 -1.514487862586975098e-01 -1.839136928319931030e-01
-1.867056638002395630e-01 -1.672603487968444824e-01 2.739593684673309326e-01 1.188408210873603821e-01 6.978946924209594727e-02 8.106766641139984131e-02 1.722393184900283813e-01 1.432817578315734863e-01 -2.653298974037170410e-01 -1.625245064496994019e-01 9.377081878483295441e-03 -1.771660745143890381e-01 -2.391391247510910034e-02 -6.896398216485977173e-02 -4.186005592346191406e-01 1.356598883867263794e-01 1.452111750841140747e-01 6.293447315692901611e-02 1.210595108568668365e-02 2.085944265127182007e-01 2.623563408851623535e-01 -1.420761644840240479e-01 5.365804210305213928e-02 9.443719871342182159e-03 5.813658609986305237e-02 1.942673921585083008e-01 8.265414834022521973e-02 2.343007028102874756e-01 1.675902307033538818e-01 2.710678875446319580e-01 -1.104277372360229492e-01 -2.860153615474700928e-01
4.850061610341072083e-02 -4.739186167716979980e-02 2.399811148643493652e-02 -2.095439285039901733e-01 -1.830846071243286133e-02 -2.790401875972747803e-01 2.306553125381469727e-01 2.816707193851470947e-01 -9.168171137571334839e-02 -3.376825526356697083e-02 1.483812555670738220e-02 -2.407546900212764740e-02 -1.331168115139007568e-01 -3.854779005050659180e-01 -2.425549477338790894e-01 -9.680258482694625854e-02 -1.033772230148315430e-01 -1.608955115079879761e-01 1.694670021533966064e-01 1.916654706001281738e-01 -5.455832928419113159e-02 -1.723378300666809082e-01 8.378762006759643555e-02 1.958165466785430908e-01 -4.964188039302825928e-01 -9.626729413866996765e-03 -1.147742196917533875e-01 2.196653187274932861e-01 -6.121341139078140259e-02 -3.810288757085800171e-02 1.091476995497941971e-02 4.446522518992424011e-02
-1.248963624238967896e-01 -5.825095251202583313e-02 -1.644726842641830444e-01 -3.322750031948089600e-01 -8.650083094835281372e-03 -1.555060744285583496e-01 1.558086127042770386e-01 6.729140132665634155e-02 -3.655989170074462891e-01 -2.794138714671134949e-02 -9.570325724780559540e-03 3.755955994129180908e-01 1.846125572919845581e-01 -6.229896843433380127e-02 -1.702499091625213623e-01 -2.307271659374237061e-01 -3.818701207637786865e-02 4.459750279784202576e-02 -2.486651241779327393e-01 -1.788321323692798615e-02 3.063859418034553528e-02 -1.067863926291465759e-01 3.974427282810211182e-02 1.205568164587020874e-01 1.654762327671051025e-01 -1.936208009719848633e-01 -5.315802618861198425e-02 -2.298123668879270554e-03 -1.374609172344207764e-01 1.077579706907272339e-01 -1.579319536685943604e-01 -4.212947785854339600e-01
6.951566040515899658e-02 1.569392830133438110e-01 -1.576521694660186768e-01 -2.629387974739074707e-01 -1.149854287505149841e-01 -2.266267836093902588e-01 4.697313606739044189e-01 7.991459220647811890e-02 -1.574901789426803589e-01 -2.994652837514877319e-02 -3.159808367490768433e-02 -1.327377259731292725e-01 -5.148416385054588318e-02 -4.085987210273742676e-01 -3.130982220172882080e-01 2.918546833097934723e-02 -1.105893310159444809e-02 1.406002491712570190e-01 6.523106992244720459e-02 9.814514219760894775e-02 -4.515099525451660156e-02 4.421008378267288208e-02 8.507635444402694702e-02 2.369743771851062775e-02 -7.307022809982299805e-02 1.327354460954666138e-01 -2.322177737951278687e-01 2.501321434974670410e-01 -9.555962681770324707e-02 -1.406740844249725342e-01 -3.283086419105529785e-02 -2.389747351408004761e-01
-1.729792207479476929e-01 -3.046685159206390381e-01 -2.402055412530899048e-01 -3.146152794361114502e-01 1.274506300687789917e-01 5.632935464382171631e-02 -7.678700238466262817e-02 9.681627899408340454e-02 -1.290189921855926514e-01 1.849604696035385132e-01 -3.705867007374763489e-02 1.070792898535728455e-01 2.428774535655975342e-02 -2.925791740417480469e-01 -1.369108259677886963e-01 2.170049957931041718e-02 3.116571530699729919e-02 1.134802773594856262e-01 1.485314369201660156e-01 1.428037434816360474e-01 2.695253193378448486e-01 5.294996127486228943e-02 1.133223902434110641e-02 -9.075093269348144531e-02 -1.874486058950424194e-01 2.309970855712890625e-01 5.752585455775260925e-02 4.391376078128814697e-01 -1.129675209522247314e-01 1.119834743440151215e-02 -3.474727645516395569e-02 -2.791533768177032471e-01
1.095204204320907593e-01 3.637155517935752869e-02 2.001798339188098907e-02 -3.550485968589782715e-01 8.952955156564712524e-02 -1.205261200666427612e-01 -1.883103251457214355e-01 2.822476327419281006e-01 -3.148591518402099609e-01 1.533609069883823395e-02 -5.520394071936607361e-02 4.855536296963691711e-02 -3.990676626563072205e-02 -4.264912009239196777e-01 -3.331670910120010376e-02 -6.780194491147994995e-02 1.212872657924890518e-02 -2.263038652017712593e-03 3.788189217448234558e-02 1.194513440132141113e-01 -2.538792192935943604e-01 -2.530305385589599609e-01 -7.192122191190719604e-02 1.400272548198699951e-01 -2.548215687274932861e-01 1.511418670415878296e-01 -1.469566076993942261e-01 2.410716861486434937e-01 -2.975825034081935883e-02 -5.655724927783012390e-02 -5.432634800672531128e-02 -2.914515733718872070e-01
-2.470090836286544800e-01 -2.432455122470855713e-02 1.520009338855743408e-01 -2.107084095478057861e-01 3.482299149036407471e-01 -1.324361860752105713e-01 2.002905495464801788e-02 3.394909799098968506e-01 5.867451429367065430e-02 -1.545864641666412354e-01 1.964639127254486084e-01 -1.077900305390357971e-01 1.235319226980209351e-01 -8.610919862985610962e-02 -2.705715000629425049e-01 4.667782410979270935e-02 2.206985354423522949e-01 -1.039627790451049805e-01 1.499170362949371338e-01 5.449835676699876785e-03 3.916744887828826904e-01 -1.537840627133846283e-02 -1.810569688677787781e-02 -2.020533829927444458e-01 -2.307151630520820618e-02 1.900916844606399536e-01 -1.177704632282257080e-01 -3.980340436100959778e-02 -1.260891556739807129e-01 8.562447130680084229e-02 -2.918599247932434082e-01 -5.883526802062988281e-02
8.126074075698852539e-02 -4.826785996556282043e-02 9.630405157804489136e-02 -7.945591956377029419e-02 -1.766142621636390686e-02 -1.269451379776000977e-01 -5.479822680354118347e-02 4.174342006444931030e-02 -2.361129224300384521e-01 -1.982380151748657227e-01 -2.744253277778625488e-01 8.016212284564971924e-02 3.724224492907524109e-02 -4.729403257369995117e-01 -5.599907785654067993e-02 3.051209729164838791e-03 -6.202823668718338013e-02 -2.284482270479202271e-01 1.586087346076965332e-01 1.420078575611114502e-01 1.968555301427841187e-01 -1.723561733961105347e-01 9.840203821659088135e-02 -3.638623952865600586e-01 -8.473157882690429688e-02 8.974006026983261108e-02 -1.846388131380081177e-01 2.032451033592224121e-01 8.747741580009460449e-02 1.661762446165084839e-01 -3.316791653633117676e-01 -3.888257965445518494e-02
-5.257286829873919487e-04 -1.850915327668190002e-02 5.424531176686286926e-02 7.711156737059354782e-03 1.745318323373794556e-01 -1.423225253820419312e-01 -1.625390052795410156e-01 3.587286472320556641e-01 -3.788842558860778809e-01 -1.425500065088272095e-01 3.452905714511871338e-01 -1.820839643478393555e-01 -1.761907339096069336e-01 -2.938240170478820801e-01 -2.713604569435119629e-01 2.134535461664199829e-02 1.138996984809637070e-02 -2.896152138710021973e-01 -8.470102213323116302e-03 2.564281225204467773e-01 7.777737081050872803e-02 -1.791605949401855469e-01 8.414822816848754883e-02 -2.765428274869918823e-02 -9.344264119863510132e-02 8.586359024047851562e-02 -2.514273300766944885e-02 -5.785695090889930725e-02 1.920946836471557617e-01 2.602816745638847351e-02 -1.774751022458076477e-02 -1.711935698986053467e-01
-2.869477868080139160e-01 -1.453263610601425171e-01 -1.235822662711143494e-01 -1.192570626735687256e-01 1.925292462110519409e-01 -3.567382693290710449e-01 1.534889787435531616e-01 1.428904086351394653e-01 -3.265862166881561279e-01 7.935263961553573608e-02 1.462345272302627563e-01 -3.861778648570179939e-03 1.110130622982978821e-01 -1.713072955608367920e-01 -1.606137156486511230e-01 1.567460745573043823e-01 6.851820647716522217e-02 -3.917910158634185791e-01 -4.308688640594482422e-02 1.713836938142776489e-01 2.313024401664733887e-01 1.368468552827835083e-01 -3.533224761486053467e-01 -5.158318951725959778e-02 -6.589627265930175781e-02 1.310584247112274170e-01 -2.561427420005202293e-03 -1.915605738759040833e-03 -5.642829462885856628e-02 -3.745833784341812134e-02 -1.266731619834899902e-01 -3.220931813120841980e-02
-1.616513580083847046e-01 4.361396282911300659e-02 2.707806527614593506e-01 -9.314738959074020386e-02 2.815087139606475830e-01 -1.751750558614730835e-01 1.141891255974769592e-01 1.752325594425201416e-01 -8.842506259679794312e-02 -1.436185240745544434e-01 2.807290554046630859e-01 -6.616491079330444336e-02 4.477353766560554504e-02 -3.648999631404876709e-01 -3.502741158008575439e-01 -9.282251447439193726e-02 2.220763266086578369e-01 -2.389727234840393066e-01 1.529072523117065430e-01 -4.399397596716880798e-02 1.611049622297286987e-01 1.791333258152008057e-01 5.219968035817146301e-02 -1.951903663575649261e-02 3.983563929796218872e-02 2.088709175586700439e-01 -2.285251766443252563e-02 1.235124245285987854e-01 -2.755764722824096680e-01 1.005412861704826355e-01 -1.350548565387725830e-01 4.341424908488988876e-03
-2.918500080704689026e-02 1.052785888314247131e-01 -7.872363924980163574e-02 1.726773083209991455e-01 8.716402202844619751e-02 7.415524870157241821e-02 -8.596972376108169556e-02 3.012916147708892822e-01 -2.564038038253784180e-01 7.798793725669384003e-03 1.384898871183395386e-01 1.322299242019653320e-01 2.644418776035308838e-01 -4.323650300502777100e-01 -1.540070921182632446e-01 -2.077673822641372681e-01 -3.138591349124908447e-01 -1.326657384634017944e-01 -7.607648521661758423e-02 2.581813037395477295e-01 2.724105864763259888e-02 1.764516085386276245e-01 1.961804628372192383e-01 2.502523660659790039e-01 -9.777859598398208618e-02 -4.200730472803115845e-02 -2.032310515642166138e-01 5.823276564478874207e-02 -9.645852446556091309e-02 -3.387301042675971985e-02 -8.694640547037124634e-02 -1.378030031919479370e-01
-2.366175949573516846e-01 -3.426395952701568604e-01 -1.865504384040832520e-01 -1.675390899181365967e-01 8.329340815544128418e-02 1.843516528606414795e-01 1.481173038482666016e-01 1.034086719155311584e-01 -1.310874521732330322e-01 1.990856602787971497e-02 1.917292326688766479e-01 3.271059095859527588e-01 2.266417592763900757e-01 -2.074867486953735352e-01 -1.680238544940948486e-01 1.353100687265396118e-01 9.955383092164993286e-02 -3.805843591690063477e-01 1.286223828792572021e-01 9.831501543521881104e-02 -1.395301371812820435e-01 -8.205757476389408112e-04 9.956065565347671509e-02 4.771394655108451843e-02 1.359590236097574234e-02 -9.501989185810089111e-02 -1.795363873243331909e-01 -1.119940541684627533e-02 9.071329981088638306e-02 2.065116912126541138e-02 -3.431240618228912354e-01 -8.545481413602828979e-02
1.730581670999526978e-01 1.013482213020324707e-01 7.519091665744781494e-02 -2.460314929485321045e-01 1.470107287168502808e-01 -3.060595318675041199e-02 2.968492507934570312e-01 1.364430189132690430e-01 -1.416307967156171799e-02 7.055216003209352493e-03 1.344936937093734741e-01 2.671222016215324402e-02 8.905248343944549561e-02 -2.749134004116058350e-01 -9.407167322933673859e-03 3.129431605339050293e-02 7.808051072061061859e-03 -1.651328429579734802e-02 1.866536587476730347e-01 1.218810304999351501e-01 -1.498470455408096313e-01 -2.945054769515991211e-01 1.965452730655670166e-01 1.705934107303619385e-01 -4.870655238628387451e-01 2.654620409011840820e-01 6.633040308952331543e-02 1.500268578529357910e-01 -1.905357092618942261e-01 -3.896947205066680908e-02 -2.470984458923339844e-01 -1.556626614183187485e-02
-7.827032357454299927e-02 1.450597196817398071e-01 2.684708237648010254e-01 -1.281817406415939331e-01 6.445151567459106445e-02 -7.454316318035125732e-02 1.140540763735771179e-01 1.912616491317749023e-01 -1.531676799058914185e-01 -1.146635338664054871e-01 2.453378587961196899e-02 2.025084011256694794e-02 -3.808817267417907715e-02 -1.797496378421783447e-01 -4.297358691692352295e-01 -6.375885754823684692e-02 -5.709562450647354126e-03 -2.754659950733184814e-01 1.032874360680580139e-01 -1.830476149916648865e-02 9.357384592294692993e-02 3.519280627369880676e-02 -2.305282978340983391e-03 -9.047567844390869141e-02 2.102686762809753418e-01 9.539036545902490616e-04 -2.947886586189270020e-01 -3.245821222662925720e-02 -2.271765917539596558e-01 2.938672602176666260e-01 -3.747166097164154053e-01 -2.219347655773162842e-01
-6.566415727138519287e-02 1.897005736827850342e-01 1.100598275661468506e-02 -2.498006671667098999e-01 9.814638644456863403e-02 1.297939801588654518e-03 2.780320495367050171e-02 3.099345564842224121e-01 -3.226473331451416016e-01 -5.851309373974800110e-02 -1.033363938331604004e-01 -8.076528459787368774e-02 3.635840117931365967e-01 -2.271331995725631714e-01 3.602205961942672729e-02 -1.270257383584976196e-01 -2.112446539103984833e-02 -1.125109195709228516e-01 -2.541939318180084229e-01 2.700949609279632568e-01 2.424236200749874115e-02 1.453278958797454834e-01 8.409690111875534058e-02 2.399795204401016235e-01 6.245563924312591553e-02 6.846448779106140137e-02 1.638231575489044189e-01 3.293444514274597168e-01 1.118001937866210938e-01 2.246751338243484497e-01 -2.924595959484577179e-02 -1.414297819137573242e-01
-1.662598848342895508e-01 -1.261540222913026810e-02 2.932763397693634033e-01 -2.167696952819824219e-01 1.308604329824447632e-01 3.347752988338470459e-01 1.612214185297489166e-02 2.804899811744689941e-01 -6.488195061683654785e-02 -2.245555520057678223e-01 1.768074929714202881e-01 -3.018690086901187897e-02 1.307148635387420654e-01 -4.163436889648437500e-01 -3.652061820030212402e-01 1.171976998448371887e-01 1.104886755347251892e-01 -1.505217999219894409e-01 8.024885505437850952e-02 3.153013065457344055e-02 8.107294142246246338e-02 -2.005338174058124423e-04 2.620957978069782257e-02 8.300083130598068237e-02 1.221160665154457092e-01 2.516914606094360352e-01 1.229829043149948120e-01 3.433868288993835449e-02 1.119210869073867798e-01 1.352634131908416748e-01 -5.363379418849945068e-02 -1.483475416898727417e-01
-2.447372227907180786e-01 -1.579100042581558228e-01 1.950538158416748047e-01 1.931169442832469940e-02 1.719533801078796387e-01 -2.084324508905410767e-02 7.445625215768814087e-02 3.889453709125518799e-01 -1.523491293191909790e-01 -1.028696969151496887e-01 2.080847620964050293e-01 3.909296989440917969e-01 1.695562005043029785e-01 -4.352920874953269958e-02 1.104846373200416565e-01 -1.963339932262897491e-02 1.164980977773666382e-01 -5.712956190109252930e-02 2.230420336127281189e-02 1.164307817816734314e-01 1.947042196989059448e-01 1.508182734251022339e-01 -2.237638384103775024e-01 -6.041900813579559326e-02 -1.014668866991996765e-01 4.477189481258392334e-02 -4.004286229610443115e-01 1.443287134170532227e-01 -3.480430226773023605e-03 -7.052021473646163940e-02 -8.339259773492813110e-03 -2.701402604579925537e-01
5.259062349796295166e-02 2.500612102448940277e-02 9.295557439327239990e-02 -2.240203171968460083e-01 -8.771272748708724976e-02 2.077165804803371429e-02 3.083842098712921143e-01 7.790374010801315308e-02 -2.027999013662338257e-01 -3.522084951400756836e-01 -1.832106560468673706e-01 -4.169372469186782837e-02 1.414221674203872681e-01 -1.146191433072090149e-01 -2.318112552165985107e-01 -4.700309038162231445e-02 7.032456994056701660e-02 -1.305870115756988525e-01 4.019745811820030212e-02 2.046194076538085938e-01 2.193301469087600708e-01 -2.334381081163883209e-02 2.275493144989013672e-01 3.433708548545837402e-01 1.433847546577453613e-01 3.141504228115081787e-01 -1.376013457775115967e-01 2.144107967615127563e-01 2.489478439092636108e-01 7.091827690601348877e-02 4.537085071206092834e-02 4.343580082058906555e-02
-2.110398113727569580e-01 -1.064829677343368530e-01 -2.645470798015594482e-01 -2.929805815219879150e-01 1.024938672780990601e-01 9.163427352905273438e-02 1.443749815225601196e-01 5.962092056870460510e-02 -3.107357621192932129e-01 1.521668136119842529e-01 2.501128315925598145e-01 1.693863123655319214e-01 6.194789707660675049e-02 -2.734293341636657715e-01 -2.406055480241775513e-01 1.484744697809219360e-01 -9.360169619321823120e-02 3.970380127429962158e-02 -3.250887095928192139e-01 2.207707762718200684e-01 -6.468751281499862671e-02 -2.389256469905376434e-02 1.419499069452285767e-01 -4.895338043570518494e-02 -2.932332456111907959e-01 -2.970586530864238739e-02 -1.148465648293495178e-01 8.105133473873138428e-02 -8.068116754293441772e-02 1.397954821586608887e-01 -1.673261635005474091e-02 -2.246837466955184937e-01
-7.188556343317031860e-02 2.643487155437469482e-01 4.926859214901924133e-02 -2.316548824310302734e-01 1.218863800168037415e-01 5.951505154371261597e-02 -6.701385602355003357e-03 2.445324510335922241e-01 -3.549567461013793945e-01 -2.011581510305404663e-01 -1.489438861608505249e-01 1.281966269016265869e-01 1.331520825624465942e-01 -6.566364318132400513e-02 -1.265532672405242920e-01 -2.160482667386531830e-02 -4.112970083951950073e-03 -1.934297680854797363e-01 -5.999075248837471008e-02 3.559488058090209961e-01 1.985022872686386108e-01 -1.392590403556823730e-01 -2.355149574577808380e-02 2.221236228942871094e-01 -1.035626232624053955e-01 1.954223811626434326e-01 1.978621631860733032e-01 3.115440607070922852e-01 2.114877998828887939e-01 8.703496307134628296e-02 2.126412652432918549e-02 -1.808907240629196167e-01
-9.209986310452222824e-04 7.200146466493606567e-02 1.280312985181808472e-01 2.821386456489562988e-01 3.037011027336120605e-01 -3.243521749973297119e-01 7.312357425689697266e-02 2.275406122207641602e-01 -1.093072444200515747e-01 -3.416832983493804932e-01 -1.400432288646697998e-01 1.429487615823745728e-01 -6.157913804054260254e-02 -3.295902609825134277e-01 -1.106053292751312256e-01 -1.274317800998687744e-01 -2.812771126627922058e-02 1.345879882574081421e-01 2.804108336567878723e-02 2.638819813728332520e-01 1.422564983367919922e-01 -2.724283747375011444e-02 1.579887233674526215e-02 -1.103456616401672363e-01 -2.614958770573139191e-02 2.203643508255481720e-02 -2.587610185146331787e-01 2.060633897781372070e-01 -1.276562064886093140e-01 -1.676839441061019897e-01 -2.332566529512405396e-01 -4.982697218656539917e-02
-2.676874101161956787e-01 1.604233086109161377e-01 -1.531514972448348999e-01 -8.653109520673751831e-02 1.641399413347244263e-01 -2.042273879051208496e-01 2.072128504514694214e-01 3.591668903827667236e-01 6.597035378217697144e-02 -2.199607342481613159e-01 1.648880988359451294e-01 8.532147854566574097e-02 1.860787272453308105e-01 -3.081137239933013916e-01 5.079364776611328125e-02 -8.042895048856735229e-02 9.919917583465576172e-02 1.976045668125152588e-01 1.794212870299816132e-02 -3.992887213826179504e-02 3.244027793407440186e-01 -2.698763906955718994e-01 -3.099326603114604950e-02 3.884054720401763916e-02 -7.677735388278961182e-02 -2.665113806724548340e-01 -1.360852122306823730e-01 1.579418927431106567e-01 -5.981722101569175720e-02 -4.764648899435997009e-02 -2.174010425806045532e-01 -2.054132148623466492e-02
-1.703279316425323486e-01 1.663426607847213745e-01 3.434051573276519775e-01 -2.689610719680786133e-01 1.946660131216049194e-01 -3.837518766522407532e-02 -1.964767836034297943e-02 4.703937172889709473e-01 -2.910331785678863525e-01 1.056593134999275208e-01 -7.672370970249176025e-02 -2.601922750473022461e-01 9.228921681642532349e-02 -1.857594549655914307e-01 -1.973975598812103271e-01 7.001263648271560669e-02 -2.018574029207229614e-01 7.551340386271476746e-03 2.643235027790069580e-02 1.235651448369026184e-01 1.313641667366027832e-01 1.287919431924819946e-01 -1.246450766921043396e-01 1.375977694988250732e-01 1.381035894155502319e-01 -8.810260146856307983e-02 1.220908612012863159e-01 9.040568023920059204e-02 -9.320725500583648682e-02 1.754239797592163086e-01 -1.268936097621917725e-01 7.158490270376205444e-02
1.634522341191768646e-02 -2.061985433101654053e-02 -4.266217723488807678e-02 -2.324630469083786011e-01 -2.112848311662673950e-01 -2.034661546349525452e-02 8.056654036045074463e-02 3.463321924209594727e-01 -5.418134331703186035e-01 -1.118939891457557678e-01 -1.661499142646789551e-01 -9.917277097702026367e-02 -3.071143105626106262e-02 -1.830219179391860962e-01 -1.672525517642498016e-02 -1.616266816854476929e-01 6.943288445472717285e-02 8.245285600423812866e-02 3.544332459568977356e-02 4.710797220468521118e-02 -4.384214803576469421e-02 -3.811256960034370422e-02 4.700995236635208130e-02 -1.801085174083709717e-01 -1.417333632707595825e-01 3.531046509742736816e-01 -7.962357997894287109e-02 1.649773567914962769e-01 6.337656825780868530e-02 6.091091781854629517e-02 -2.134809941053390503e-01 -2.878230512142181396e-01
-1.138544008135795593e-01 -1.729624271392822266e-01 3.475401103496551514e-01 -1.968802511692047119e-01 3.073573410511016846e-01 1.724641025066375732e-01 -7.031050324440002441e-02 6.637409329414367676e-02 -2.502147257328033447e-01 -1.202035099267959595e-01 1.768483370542526245e-01 7.142505049705505371e-02 1.272468715906143188e-01 -2.083708345890045166e-01 -2.552810311317443848e-01 1.169957891106605530e-01 1.789777427911758423e-01 4.239433631300926208e-02 -1.046894416213035583e-01 1.060814037919044495e-01 2.630349993705749512e-01 -8.445410430431365967e-02 2.292330712080001831e-01 7.941097021102905273e-02 5.152611061930656433e-02 2.486695647239685059e-01 3.321659192442893982e-02 1.526556629687547684e-02 1.238233000040054321e-01 -6.832296401262283325e-02 -2.918940186500549316e-01 -2.233086973428726196e-01
-1.138068363070487976e-01 -3.212240934371948242e-01 -6.892593950033187866e-02 -1.913441568613052368e-01 2.871529757976531982e-01 2.347298562526702881e-01 1.457644402980804443e-01 2.934989929199218750e-01 -6.788221746683120728e-02 7.161140907555818558e-03 5.560440942645072937e-03 -3.055177628993988037e-02 -1.365615278482437134e-01 -1.701216697692871094e-01 -1.614989191293716431e-01 -1.902022808790206909e-01 3.700595721602439880e-02 8.760223537683486938e-02 2.884675860404968262e-01 1.751616150140762329e-01 5.581827089190483093e-02 -3.757467493414878845e-02 4.025844484567642212e-02 -2.023080289363861084e-01 -8.173743635416030884e-02 3.693139851093292236e-01 -5.515106953680515289e-03 2.863327041268348694e-02 -1.974338740110397339e-01 2.910606563091278076e-01 -7.177771534770727158e-03 -2.107021808624267578e-01
-1.671200543642044067e-01 -1.654864698648452759e-01 5.944764986634254456e-02 8.872701972723007202e-02 -2.116651460528373718e-02 -1.133756563067436218e-01 2.074059098958969116e-02 2.110243737697601318e-01 -2.122737467288970947e-01 -2.756246030330657959e-01 5.642879009246826172e-02 1.251087803393602371e-02 1.176585331559181213e-01 -4.306158125400543213e-01 8.105245977640151978e-02 4.313388094305992126e-02 2.338187843561172485e-01 -8.158886432647705078e-02 7.930175960063934326e-02 7.195988297462463379e-02 3.397763669490814209e-01 -1.109109371900558472e-01 3.027071058750152588e-01 1.674655675888061523e-01 -1.365246176719665527e-01 4.225091263651847839e-02 -3.063642680644989014e-01 -4.203056171536445618e-02 -7.974865287542343140e-02 -2.875880002975463867e-01 -1.016985848546028137e-01 -8.521887660026550293e-02
4.457174241542816162e-02 -2.228602468967437744e-01 2.326952219009399414e-01 -3.005354702472686768e-01 -8.058252185583114624e-02 -4.585469886660575867e-02 9.636050090193748474e-03 3.216914236545562744e-01 -1.267179101705551147e-01 6.914759054780006409e-03 -4.921567067503929138e-02 1.246671676635742188e-01 -3.879430145025253296e-02 -5.851777195930480957e-01 7.704874128103256226e-02 1.367346793413162231e-01 -2.023372650146484375e-01 -1.753713488578796387e-01 2.593409502878785133e-03 -3.535635024309158325e-02 2.003778964281082153e-01 -3.312929570674896240e-01 1.922895945608615875e-02 -1.297222673892974854e-01 -3.213042020797729492e-02 5.236569792032241821e-02 -3.160196170210838318e-02 1.177330911159515381e-01 1.291686147451400757e-01 8.631092309951782227e-02 -7.594669610261917114e-02 -2.169827558100223541e-02
-9.049768745899200439e-02 1.533645838499069214e-01 1.022837609052658081e-01 -2.750333547592163086e-01 -3.074470162391662598e-02 5.093066720291972160e-04 3.627516627311706543e-01 3.922285735607147217e-01 -1.706979572772979736e-01 -8.236414194107055664e-02 2.885439246892929077e-02 2.492383420467376709e-01 -1.230465844273567200e-01 -2.398466467857360840e-01 1.302528530359268188e-01 5.671457946300506592e-02 -6.181543692946434021e-02 1.261606961488723755e-01 -3.973870351910591125e-02 -7.186607271432876587e-02 5.450125038623809814e-02 -1.049231067299842834e-01 -6.314404308795928955e-02 -1.880821138620376587e-01 -2.775755822658538818e-01 2.259619385004043579e-01 -2.293938547372817993e-01 1.883759200572967529e-01 -7.764109969139099121e-02 -7.573780417442321777e-02 2.186553180217742920e-02 -3.095223903656005859e-01
-8.914049714803695679e-02 -2.388999611139297485e-01 2.154571115970611572e-01 -3.928171396255493164e-01 1.946365684270858765e-01 -1.165423169732093811e-01 2.746609449386596680e-01 1.260558068752288818e-01 -1.119468733668327332e-01 -2.640052139759063721e-01 -1.350329667329788208e-01 4.679125174880027771e-02 1.733391880989074707e-01 -8.355732262134552002e-02 -1.594135463237762451e-01 -2.748627960681915283e-01 -1.895370706915855408e-02 -1.321434676647186279e-01 -8.050940185785293579e-02 2.887128107249736786e-02 3.802599906921386719e-01 8.589725196361541748e-02 -4.125490318983793259e-03 -8.719583600759506226e-02 -9.407562762498855591e-02 -5.299528688192367554e-02 -1.063640266656875610e-01 1.303349062800407410e-02 -3.444430530071258545e-01 9.123525023460388184e-02 -2.174433134496212006e-02 1.245096847414970398e-01
1.607435196638107300e-01 -1.317875459790229797e-02 -4.209448117762804031e-03 -2.182954400777816772e-01 2.301758527755737305e-01 -5.447078496217727661e-02 9.369743056595325470e-03 2.338614463806152344e-01 -5.360430479049682617e-01 -2.696861028671264648e-01 -1.692764088511466980e-02 -4.700700193643569946e-02 1.552566438913345337e-01 -1.910431087017059326e-01 -2.082459628582000732e-01 1.850892305374145508e-01 2.795133590698242188e-01 6.598748266696929932e-02 1.051401570439338684e-01 5.199188739061355591e-02 1.113384589552879333e-02 2.753096341621130705e-04 2.592826187610626221e-01 9.617895632982254028e-02 6.650957744568586349e-03 -1.214887499809265137e-01 9.287862479686737061e-02 2.391374558210372925e-01 1.364937424659729004e-01 1.690046191215515137e-01 -9.303908050060272217e-02 7.407312095165252686e-02
-2.654168903827667236e-01 1.648851186037063599e-01 -2.015965804457664490e-02 -2.694366574287414551e-01 4.504432082176208496e-01 1.983848512172698975e-01 3.235188126564025879e-01 1.878217607736587524e-01 -2.629929482936859131e-01 -8.080097287893295288e-02 -3.225845843553543091e-02 2.672481723129749298e-02 -1.828306019306182861e-01 -1.794033199548721313e-01 6.993827223777770996e-02 7.762434333562850952e-02 6.932054460048675537e-02 -7.474362850189208984e-02 5.160865932703018188e-02 1.352202147245407104e-01 1.862622946500778198e-01 1.524448841810226440e-01 2.054693102836608887e-01 -1.399339884519577026e-01 5.513633042573928833e-02 2.882499620318412781e-02 -3.641024976968765259e-02 1.002019643783569336e-01 -1.461788415908813477e-01 -6.331586837768554688e-02 -2.462398707866668701e-01 -2.021594196557998657e-01
-1.658705770969390869e-01 -9.617319703102111816e-02 5.504870042204856873e-02 -3.181614279747009277e-01 8.058024942874908447e-02 -1.485670506954193115e-01 1.758388727903366089e-01 5.858268216252326965e-02 -1.009843125939369202e-01 -9.849520027637481689e-02 -2.075596302747726440e-01 2.550411820411682129e-01 7.019567769020795822e-03 -5.578201413154602051e-01 5.516213923692703247e-02 -1.748022586107254028e-01 3.776600584387779236e-02 2.886872738599777222e-02 -2.354710549116134644e-01 1.813119836151599884e-02 -3.815798833966255188e-02 4.618575423955917358e-02 2.178918421268463135e-01 -1.354375183582305908e-01 -1.063929498195648193e-01 3.270298242568969727e-01 -8.086363971233367920e-02 1.953248828649520874e-01 -3.422036394476890564e-02 8.227714896202087402e-02 4.581330716609954834e-02 -1.509444415569305420e-01
6.099266558885574341e-02 1.626215279102325439e-01 6.900712102651596069e-02 -1.196265369653701782e-01 2.640682645142078400e-02 -1.849830523133277893e-02 -4.810988903045654297e-02 2.274055331945419312e-01 -1.640576571226119995e-01 -4.529799818992614746e-01 1.423705965280532837e-01 -2.047917693853378296e-01 2.328152209520339966e-01 -7.052272558212280273e-02 3.129773214459419250e-02 2.871150672435760498e-01 1.168870478868484497e-01 -1.772268116474151611e-01 1.592740416526794434e-01 4.203014969825744629e-01 2.357618808746337891e-01 -1.282260194420814514e-02 -1.257729679346084595e-01 7.997156679630279541e-02 -4.199209809303283691e-02 5.930676311254501343e-02 -9.733119606971740723e-02 6.719140708446502686e-02 2.128152400255203247e-01 5.079440772533416748e-02 -5.146521329879760742e-02 -2.528730332851409912e-01
-1.869183927774429321e-01 -2.061202004551887512e-02 -2.580410800874233246e-02 -2.114085108041763306e-01 2.949771881103515625e-01 2.853325009346008301e-01 2.016136199235916138e-01 1.485009640455245972e-01 -1.390781253576278687e-01 1.345414370298385620e-01 1.744046360254287720e-01 1.335263252258300781e-01 -9.945688396692276001e-02 -1.563205122947692871e-01 1.332996487617492676e-01 -1.283331215381622314e-01 2.577660083770751953e-01 -2.504991292953491211e-01 -8.416817523539066315e-03 2.559627592563629150e-01 1.795068532228469849e-01 -4.010086134076118469e-02 -1.173330768942832947e-01 -1.921034753322601318e-01 -7.046002149581909180e-02 2.232022434473037720e-01 -1.799544692039489746e-01 1.237763315439224243e-01 -1.587870419025421143e-01 -3.081266913795843720e-05 -1.662552505731582642e-01 -3.150707185268402100e-01
-2.889363467693328857e-01 -7.238513231277465820e-02 -2.146309912204742432e-01 -1.818216145038604736e-01 2.005796283483505249e-01 -1.350903213024139404e-01 2.289970070123672485e-01 1.062658354640007019e-01 -6.080254539847373962e-02 -1.821804791688919067e-01 3.096871674060821533e-01 1.232995763421058655e-01 2.019227445125579834e-01 -6.792538799345493317e-03 -3.729256689548492432e-01 -3.044073842465877533e-02 3.777353465557098389e-02 2.218395471572875977e-01 1.710409857332706451e-02 2.311003655195236206e-01 4.081306234002113342e-02 3.160346299409866333e-02 1.295775920152664185e-01 7.688840851187705994e-03 -1.934759467840194702e-01 -2.308285981416702271e-02 -2.906274795532226562e-01 1.217273101210594177e-01 -2.740445435047149658e-01 7.461415231227874756e-02 1.134309694170951843e-01 1.627474874258041382e-01
-1.014134585857391357e-01 -1.242569759488105774e-01 1.090340092778205872e-01 -3.456003367900848389e-01 2.244735509157180786e-01 2.529217898845672607e-01 1.194032728672027588e-01 2.483506649732589722e-01 -1.374133676290512085e-01 -1.880219876766204834e-01 -8.444832265377044678e-02 -1.461706757545471191e-01 1.075474768877029419e-01 -1.612790971994400024e-01 -2.383646219968795776e-01 4.688969254493713379e-02 2.269101738929748535e-01 -1.231544837355613708e-01 -5.230115726590156555e-02 5.977805703878402710e-02 3.912397325038909912e-01 -7.890744507312774658e-02 1.812204867601394653e-01 3.775244653224945068e-01 1.558663249015808105e-01 9.507074207067489624e-02 -1.019592881202697754e-01 -1.602051593363285065e-02 -1.245937123894691467e-02 1.118040010333061218e-01 -2.230790909379720688e-03 9.517750144004821777e-02
-7.513262331485748291e-02 8.951636962592601776e-03 2.607318758964538574e-01 -1.416214257478713989e-01 2.121780626475811005e-02 -2.285182327032089233e-01 1.104081496596336365e-01 -3.186316043138504028e-02 -1.556709557771682739e-01 -7.149403542280197144e-02 -1.062240153551101685e-01 5.775138363242149353e-02 3.180193006992340088e-01 -3.191692233085632324e-01 -1.414467841386795044e-01 3.501020371913909912e-01 -1.184191778302192688e-01 4.834245517849922180e-02 -6.455983966588973999e-02 1.003541201353073120e-01 -9.730223566293716431e-02 -7.438620924949645996e-02 1.876757293939590454e-01 -4.318775609135627747e-02 -1.846713274717330933e-01 -1.411416195333003998e-02 -4.571034386754035950e-02 3.821171820163726807e-01 -2.735792696475982666e-01 8.112895488739013672e-02 -2.737821936607360840e-01 -1.712787002325057983e-01
-1.374370902776718140e-01 -2.443162649869918823e-01 1.230553910136222839e-01 4.817443713545799255e-02 3.181370794773101807e-01 -1.722137629985809326e-01 2.313221544027328491e-01 1.727610230445861816e-01 -2.559946179389953613e-01 2.028566151857376099e-01 2.085636109113693237e-01 1.068539842963218689e-01 1.275826990604400635e-01 -3.455739021301269531e-01 -2.588584423065185547e-01 2.077340148389339447e-02 1.914048939943313599e-01 -7.655382156372070312e-02 2.090663015842437744e-01 1.239070892333984375e-01 2.781364023685455322e-01 -4.719290137290954590e-02 -2.254973948001861572e-01 1.187778636813163757e-01 -2.718518488109111786e-02 1.180256307125091553e-01 6.420417875051498413e-02 -5.263470858335494995e-02 -2.123724967241287231e-01 -8.292783051729202271e-02 -7.225222140550613403e-02 1.140855159610509872e-02
-4.810557141900062561e-02 -6.657218188047409058e-02 -1.359996944665908813e-01 7.992878556251525879e-03 -5.810429342091083527e-03 -2.355294674634933472e-01 1.819199323654174805e-01 2.654066681861877441e-01 -1.339833438396453857e-01 1.903545111417770386e-01 1.347386837005615234e-01 1.398271769285202026e-01 1.042518690228462219e-01 -3.251847326755523682e-01 -1.048008725047111511e-01 -1.395104452967643738e-02 1.094881743192672729e-01 -1.735117286443710327e-01 2.598483860492706299e-01 3.572052121162414551e-01 3.029587678611278534e-02 -8.958497643470764160e-02 -3.009922504425048828e-01 2.258283793926239014e-01 1.251478400081396103e-02 6.792061775922775269e-02 -1.055856198072433472e-01 7.470366358757019043e-02 -3.286193907260894775e-01 -1.197029799222946167e-01 -2.276535928249359131e-01 1.121319979429244995e-01
-1.852769590914249420e-02 -1.183105483651161194e-01 -1.089564114809036255e-01 -2.119385153055191040e-01 -1.416837573051452637e-01 8.043649047613143921e-02 6.837695091962814331e-02 1.056670472025871277e-01 -2.578287720680236816e-01 -1.560562849044799805e-02 -9.477125108242034912e-02 7.050108909606933594e-02 1.450915932655334473e-01 -6.142416000366210938e-01 2.544719725847244263e-02 -1.295734047889709473e-01 2.217446118593215942e-01 -3.315410912036895752e-01 -1.018190309405326843e-01 -3.635424887761473656e-03 2.502397000789642334e-01 -1.634802073240280151e-01 2.417174875736236572e-01 -1.599848270416259766e-01 -8.113747090101242065e-02 6.144869700074195862e-02 -1.169400364160537720e-01 -5.062455683946609497e-02 -1.178031880408525467e-02 8.045656234025955200e-02 -3.967573493719100952e-02 1.114014387130737305e-01
1.730544120073318481e-02 1.875995695590972900e-01 3.829674422740936279e-02 -3.637921214103698730e-01 1.104161888360977173e-01 -2.320852428674697876e-01 2.588465213775634766e-01 2.835743725299835205e-01 -2.478974908590316772e-01 -1.223381757736206055e-01 -1.204361766576766968e-01 -6.640470027923583984e-02 3.636606931686401367e-01 -5.281074717640876770e-02 -4.756454378366470337e-02 3.821492195129394531e-02 1.008281260728836060e-01 -1.165129244327545166e-01 -1.777820140123367310e-01 1.202879324555397034e-01 1.726122647523880005e-01 -5.370666459202766418e-02 1.627535223960876465e-01 2.856995165348052979e-01 9.133420139551162720e-02 2.391439378261566162e-01 1.115594580769538879e-01 2.163291871547698975e-01 1.648488193750381470e-01 4.393354058265686035e-02 -8.781494200229644775e-02 1.045346781611442566e-01
-2.704342901706695557e-01 -2.778218984603881836e-01 -1.558119058609008789e-01 5.591528490185737610e-02 1.732927858829498291e-01 -1.066890135407447815e-01 1.172995865345001221e-01 1.547144949436187744e-01 -3.772445023059844971e-01 2.562524750828742981e-02 4.404701292514801025e-02 -2.212392389774322510e-01 1.937723457813262939e-01 -3.452225029468536377e-01 -1.267953515052795410e-01 1.499305199831724167e-02 3.268403410911560059e-01 -1.149054691195487976e-01 -1.919601857662200928e-02 3.214946687221527100e-01 1.192993819713592529e-01 6.502477824687957764e-02 -7.361514121294021606e-02 2.790800929069519043e-01 -5.241230875253677368e-02 -1.379666477441787720e-02 -1.987609080970287323e-02 -8.121004700660705566e-02 -4.938884824514389038e-02 1.718776673078536987e-01 -5.341222137212753296e-02 -7.746221125125885010e-02
-3.021679120138287544e-03 1.282287985086441040e-01 4.924206063151359558e-02 -1.156660914421081543e-01 -3.212710842490196228e-02 -1.698888838291168213e-01 7.816512137651443481e-02 7.611422240734100342e-02 -3.135309517383575439e-01 -2.816586196422576904e-01 1.410077512264251709e-01 -5.284411460161209106e-02 2.974525988101959229e-01 -1.090863645076751709e-01 -3.939516842365264893e-01 -1.936665475368499756e-01 -4.852437973022460938e-02 4.819326568394899368e-03 -2.661122083663940430e-01 3.972597718238830566e-01 -7.949555665254592896e-02 -1.640615314245223999e-01 -7.156410068273544312e-02 5.986030027270317078e-02 7.682646811008453369e-02 2.105458974838256836e-01 -6.930179893970489502e-02 -8.273098617792129517e-02 -2.598329782485961914e-01 1.016049925237894058e-02 6.898672878742218018e-02 -1.592229008674621582e-01
-1.813854277133941650e-01 3.934295382350683212e-03 1.551056951284408569e-01 -2.955242395401000977e-01 6.568385660648345947e-02 -1.656421422958374023e-01 -6.062440946698188782e-02 1.810591965913772583e-01 -1.033135876059532166e-01 1.120715495198965073e-02 -7.055948674678802490e-02 -7.971812784671783447e-02 -5.932240933179855347e-02 -4.274700880050659180e-01 -9.733090549707412720e-02 -1.329692155122756958e-01 -1.124867349863052368e-01 -1.829382181167602539e-01 8.670137077569961548e-02 2.015188932418823242e-01 2.681750953197479248e-01 -6.130704283714294434e-02 1.135379821062088013e-01 3.036986291408538818e-02 -1.215899512171745300e-01 -1.995509415864944458e-01 -1.991309821605682373e-01 -1.686502620577812195e-02 -8.563775569200515747e-02 5.181428417563438416e-02 -4.856771826744079590e-01 1.666300147771835327e-01
-1.863128244876861572e-01 1.119024679064750671e-01 6.118212826550006866e-03 -4.656439423561096191e-01 -5.645344778895378113e-02 -2.829189412295818329e-02 8.842637389898300171e-02 3.308502137660980225e-01 -2.621986567974090576e-01 -3.042513132095336914e-02 -5.142182111740112305e-02 -1.270745545625686646e-01 1.574030220508575439e-01 -3.628360629081726074e-01 7.940253615379333496e-02 -3.782871738076210022e-02 9.832304716110229492e-02 1.704307943582534790e-01 8.864554017782211304e-02 -3.258973360061645508e-02 -1.694433689117431641e-01 -2.480807006359100342e-01 -7.994165271520614624e-02 -1.223781183362007141e-01 -2.416983693838119507e-01 1.931905746459960938e-01 -6.972463428974151611e-02 1.993783712387084961e-01 1.473497450351715088e-01 6.098030507564544678e-02 -7.774610072374343872e-02 -1.758477985858917236e-01
-1.204558163881301880e-01 -2.536196410655975342e-01 1.835131347179412842e-01 -1.652928739786148071e-01 1.949619501829147339e-01 -1.607395559549331665e-01 2.672811150550842285e-01 2.249263226985931396e-01 -2.190234959125518799e-01 2.380991913378238678e-02 -3.018668852746486664e-02 1.202857643365859985e-01 1.814996451139450073e-01 -2.280452400445938110e-01 -8.298326283693313599e-02 3.148205876350402832e-01 -1.226065214723348618e-03 2.433216124773025513e-01 2.541411817073822021e-01 -6.536380201578140259e-02 6.993491947650909424e-02 -6.806501746177673340e-02 7.225782424211502075e-02 -1.317965686321258545e-01 -7.561140693724155426e-03 2.874493002891540527e-01 1.047616079449653625e-01 9.744551032781600952e-02 -2.506222128868103027e-01 -2.485010214149951935e-02 -1.115980893373489380e-01 -2.832079529762268066e-01
1.103477105498313904e-01 3.028064966201782227e-01 1.801543869078159332e-02 -3.326254487037658691e-01 1.453276127576828003e-01 -2.005485631525516510e-02 -6.375814974308013916e-02 2.583526372909545898e-01 -3.040802776813507080e-01 -1.568591147661209106e-01 -8.244460448622703552e-03 5.936170741915702820e-02 2.915621399879455566e-01 -1.854755282402038574e-01 -1.179483830928802490e-01 -5.120892077684402466e-02 6.440145522356033325e-02 -1.590154618024826050e-01 7.346533238887786865e-02 2.285002917051315308e-01 8.440964855253696442e-03 -1.230722442269325256e-01 -3.244890272617340088e-02 2.352176606655120850e-01 -3.349083662033081055e-02 1.628047078847885132e-01 1.287689954042434692e-01 3.435700833797454834e-01 2.562362551689147949e-01 2.197565883398056030e-01 -2.742922492325305939e-02 -2.522094547748565674e-02
-2.434079907834529877e-02 -1.185100432485342026e-02 2.387645691633224487e-01 -7.277364283800125122e-02 1.788994967937469482e-01 -1.506795883178710938e-01 2.835069596767425537e-01 7.597104460000991821e-02 -3.616416454315185547e-01 4.723899438977241516e-02 2.398597598075866699e-01 2.016452103853225708e-01 1.137118116021156311e-01 -3.213765323162078857e-01 -7.864553481340408325e-03 5.256069451570510864e-02 -9.530831128358840942e-02 -2.412692904472351074e-01 1.471174955368041992e-01 -1.207972913980484009e-01 2.769216895103454590e-01 -1.055019944906234741e-01 -3.228960633277893066e-01 2.377568371593952179e-02 1.740047335624694824e-02 3.077028095722198486e-01 -6.082789227366447449e-02 -4.377428814768791199e-02 8.959025144577026367e-02 -1.361736506223678589e-01 -1.317139565944671631e-01 7.187654823064804077e-02
6.696043908596038818e-02 -8.907435834407806396e-02 -2.414431795477867126e-02 7.467471063137054443e-02 9.887116402387619019e-02 2.407450675964355469e-01 -1.786273345351219177e-02 3.219217360019683838e-01 -5.104159116744995117e-01 3.546131774783134460e-02 2.150725275278091431e-01 7.374097406864166260e-02 -5.726823955774307251e-02 -1.694449335336685181e-01 -1.406743824481964111e-01 1.179954502731561661e-02 2.176274657249450684e-01 1.337424665689468384e-01 2.670325636863708496e-01 3.151271045207977295e-01 1.010682657361030579e-01 -1.178278252482414246e-01 8.743387460708618164e-02 -1.522191241383552551e-02 2.477034181356430054e-01 4.626845568418502808e-02 -1.948417425155639648e-01 2.332151681184768677e-01 4.355023056268692017e-02 6.009854376316070557e-02 -5.317436903715133667e-02 -1.109939366579055786e-01
-1.711712032556533813e-01 -1.420023757964372635e-02 3.255934268236160278e-02 -2.929004430770874023e-01 1.855773180723190308e-01 -4.361224919557571411e-02 1.878435537219047546e-02 2.321497499942779541e-01 -3.306936323642730713e-01 -7.407539337873458862e-02 -3.140979111194610596e-01 -6.858582049608230591e-02 9.447079151868820190e-02 -2.716136276721954346e-01 -4.017333965748548508e-03 -5.505461618304252625e-02 1.048983354121446609e-02 1.119270771741867065e-01 4.319784417748451233e-02 -1.326577663421630859e-01 -1.597378998994827271e-01 -1.478440407663583755e-02 4.535370040684938431e-03 -2.640969492495059967e-02 -1.635189801454544067e-01 2.372016608715057373e-01 -1.865164488554000854e-01 2.835302650928497314e-01 8.228906989097595215e-02 6.439209729433059692e-02 -2.538426220417022705e-01 -3.962556719779968262e-01
2.051179558038711548e-01 -2.337144315242767334e-01 1.390529423952102661e-01 -9.056848287582397461e-02 3.150042518973350525e-02 -1.472106277942657471e-01 1.772594451904296875e-02 2.025252431631088257e-01 -2.538287937641143799e-01 -2.368569523096084595e-01 9.111598879098892212e-02 9.665109962224960327e-02 -1.935931444168090820e-01 -4.952512979507446289e-01 -1.756040304899215698e-01 -2.476181462407112122e-02 1.610044506378471851e-03 -1.644855886697769165e-01 -9.188345819711685181e-02 -1.116638705134391785e-01 2.085323445498943329e-02 -8.010300248861312866e-02 8.490049093961715698e-02 3.484942018985748291e-02 -5.473760887980461121e-02 6.375814974308013916e-02 -3.859514594078063965e-01 2.316374629735946655e-01 -1.421637088060379028e-01 1.491858661174774170e-01 -6.358510255813598633e-02 -1.999167352914810181e-01
-5.112344399094581604e-02 -4.980420321226119995e-02 -1.991052031517028809e-01 -5.791963636875152588e-02 4.359295964241027832e-02 4.333969950675964355e-02 1.932658404111862183e-01 2.105794250965118408e-01 -1.843572556972503662e-01 9.955653548240661621e-02 -7.895924896001815796e-02 1.371145993471145630e-01 -1.643664091825485229e-01 -3.972698748111724854e-01 -2.422896623611450195e-01 -4.275166988372802734e-02 -2.293591648340225220e-01 -5.491150543093681335e-02 2.018056511878967285e-01 1.158233657479286194e-01 1.608380675315856934e-01 2.445472925901412964e-01 1.851486414670944214e-01 -9.783592075109481812e-02 1.058902293443679810e-01 2.754476666450500488e-01 -2.060456722974777222e-01 -5.543012544512748718e-02 -1.718772649765014648e-01 -5.100250616669654846e-02 -3.794569373130798340e-01 6.403919309377670288e-02
-9.392712265253067017e-02 -1.826850175857543945e-01 -4.291329067200422287e-03 -5.282122492790222168e-01 8.447098731994628906e-02 -1.292249858379364014e-01 5.666342377662658691e-02 3.034655936062335968e-02 -1.870206743478775024e-02 -1.051859408617019653e-01 -1.589525341987609863e-01 3.255581557750701904e-01 9.728144109249114990e-02 -4.195372760295867920e-01 -5.520375445485115051e-02 -1.310184001922607422e-01 1.075647845864295959e-01 4.113180190324783325e-02 -1.889823563396930695e-02 1.004799753427505493e-01 1.042871475219726562e-01 -1.435938179492950439e-01 3.088360726833343506e-01 -1.345787048339843750e-01 -1.376975029706954956e-01 -3.299902006983757019e-02 1.559454854577779770e-02 3.137093484401702881e-01 8.564008027315139771e-02 6.141125783324241638e-02 6.100801401771605015e-04 -6.277917325496673584e-02
3.708128631114959717e-02 1.395350396633148193e-01 1.873387768864631653e-02 -3.197020590305328369e-01 1.832621246576309204e-01 4.238460212945938110e-02 -1.331065222620964050e-02 2.219999134540557861e-01 -2.492431551218032837e-01 -2.828971147537231445e-01 -1.476745605468750000e-01 6.253562122583389282e-02 2.485989928245544434e-01 -4.572478681802749634e-02 -1.191039308905601501e-01 -4.432346671819686890e-02 5.496136471629142761e-02 -2.647341787815093994e-01 2.752302214503288269e-02 2.788881659507751465e-01 1.444841455668210983e-02 -1.476310938596725464e-01 1.326293349266052246e-01 2.572666406631469727e-01 4.662691801786422729e-02 2.857060357928276062e-02 -1.788881607353687286e-02 4.118933677673339844e-01 2.371872067451477051e-01 1.437815576791763306e-01 -1.297262459993362427e-01 -1.403213441371917725e-01
-1.430974453687667847e-01 4.629001021385192871e-02 9.039788693189620972e-02 -3.263136446475982666e-01 5.017610266804695129e-02 -1.929457932710647583e-01 -4.685034602880477905e-02 2.804138660430908203e-01 -3.003602325916290283e-01 1.582889258861541748e-02 8.827064186334609985e-02 -2.107263952493667603e-01 6.095261871814727783e-02 -4.737639725208282471e-01 -1.517385989427566528e-01 2.346543408930301666e-02 -2.474941015243530273e-01 -4.940763115882873535e-02 7.531432062387466431e-02 -2.104386687278747559e-02 -5.934007838368415833e-02 -2.780080735683441162e-01 -1.977878957986831665e-01 1.505234371870756149e-02 -2.657687067985534668e-01 8.540481328964233398e-02 -1.861431747674942017e-01 9.494620561599731445e-02 -1.181314736604690552e-01 -1.351521164178848267e-01 -2.242127060890197754e-02 -5.888735875487327576e-02
-3.290980160236358643e-01 4.320297157391905785e-04 -1.713488996028900146e-01 -2.574763894081115723e-01 -9.003316611051559448e-02 -1.432490162551403046e-02 2.468371689319610596e-01 -1.282168738543987274e-02 -1.686088740825653076e-01 -2.162440270185470581e-01 2.310294806957244873e-01 1.416324824094772339e-01 -1.361994445323944092e-02 -9.838403761386871338e-02 -1.864729225635528564e-01 9.826017916202545166e-02 -4.377418011426925659e-02 4.560128599405288696e-02 -2.496815472841262817e-01 -3.280198434367775917e-03 1.021590828895568848e-01 6.913895905017852783e-02 4.459917172789573669e-02 3.031106591224670410e-01 -3.528703749179840088e-01 -9.640257805585861206e-03 -1.175066605210304260e-01 1.784870922565460205e-01 -6.948864087462425232e-03 1.999958604574203491e-01 -3.700149059295654297e-01 -3.249559178948402405e-02
-3.001096546649932861e-01 6.344641745090484619e-02 2.074956595897674561e-01 -8.550120890140533447e-02 4.067946691066026688e-03 -8.164797723293304443e-02 1.101885065436363220e-01 3.181119263172149658e-01 -1.893821507692337036e-01 -4.321213811635971069e-02 -2.067362219095230103e-01 2.235380113124847412e-01 3.718005120754241943e-02 -4.119075834751129150e-01 -7.139052450656890869e-02 -5.371276289224624634e-02 -8.441384881734848022e-02 6.527186930179595947e-02 7.633103430271148682e-02 4.102784991264343262e-01 -9.279511123895645142e-02 1.674069762229919434e-01 1.530215889215469360e-01 7.850498706102371216e-02 -1.018518954515457153e-01 -1.379569917917251587e-01 2.923359274864196777e-01 -9.514834731817245483e-02 -2.613572962582111359e-02 -8.134914934635162354e-02 2.786719799041748047e-02 -2.056644707918167114e-01
-3.307846933603286743e-02 2.099340707063674927e-01 -4.442790150642395020e-02 -4.667084813117980957e-01 -6.596988532692193985e-03 8.558735251426696777e-03 7.850632816553115845e-02 2.428148388862609863e-01 -1.947706043720245361e-01 -3.493809103965759277e-01 -1.041925400495529175e-01 -4.633349925279617310e-02 2.079511284828186035e-01 -7.283864542841911316e-03 -4.323174431920051575e-02 9.809434413909912109e-04 -3.853057324886322021e-02 -2.670720517635345459e-01 6.918794941157102585e-03 2.952855229377746582e-01 1.471477299928665161e-01 -7.007724791765213013e-02 2.009352296590805054e-01 3.160690665245056152e-01 3.776928409934043884e-02 1.121114492416381836e-01 -3.877540584653615952e-03 2.191032320261001587e-01 1.453117430210113525e-01 1.903090327978134155e-01 -6.192541867494583130e-02 3.944186121225357056e-02
-1.493272185325622559e-01 -4.278124123811721802e-02 -1.461721025407314301e-03 -1.817032843828201294e-01 2.820209264755249023e-01 -6.539820134639739990e-02 5.530030280351638794e-02 1.261029392480850220e-01 -1.012013405561447144e-01 -1.960952877998352051e-01 6.959299743175506592e-02 1.760267466306686401e-01 -2.069825381040573120e-01 -5.096750855445861816e-01 6.590621173381805420e-02 2.633177302777767181e-02 -4.480033218860626221e-01 1.277546882629394531e-01 -9.921729564666748047e-02 1.234764382243156433e-01 3.187273815274238586e-02 5.250856280326843262e-02 -2.576500549912452698e-02 -1.959468796849250793e-02 -1.068363860249519348e-01 1.238292232155799866e-01 1.287072449922561646e-01 1.666241139173507690e-02 -1.950257420539855957e-01 2.113405764102935791e-01 -1.613388955593109131e-01 -2.205639481544494629e-01
1.772826723754405975e-02 2.860293351113796234e-02 5.669197067618370056e-02 -2.504555284976959229e-01 -1.095330044627189636e-01 -9.918911010026931763e-02 1.172422915697097778e-01 1.146492287516593933e-01 -1.973121762275695801e-01 4.314399138092994690e-02 1.907100081443786621e-01 5.189678072929382324e-02 -9.044153243303298950e-02 -5.253180861473083496e-01 -3.783479928970336914e-01 6.622800976037979126e-02 -2.629311680793762207e-01 -2.660052478313446045e-02 2.064442485570907593e-01 2.032808661460876465e-01 -3.662918508052825928e-02 -5.319211632013320923e-02 5.745492130517959595e-02 2.633857168257236481e-02 -3.562205135822296143e-01 1.639316380023956299e-01 -9.951821714639663696e-02 8.374721556901931763e-02 -1.624079421162605286e-02 -1.962358653545379639e-01 -9.482836350798606873e-03 -3.428573533892631531e-02
-1.069732829928398132e-01 1.181325409561395645e-02 9.951318800449371338e-02 1.571293026208877563e-01 8.623746782541275024e-02 6.567379087209701538e-02 -4.602154716849327087e-02 3.447554111480712891e-01 -5.266923308372497559e-01 -2.147215157747268677e-01 1.461974084377288818e-01 -4.677035287022590637e-02 3.594587743282318115e-01 -2.008642405271530151e-01 -2.570221126079559326e-01 -2.038414180278778076e-01 -1.554349716752767563e-02 3.559727594256401062e-02 -2.332797497510910034e-01 1.399543285369873047e-01 1.721214354038238525e-01 -4.815473780035972595e-02 1.888706237077713013e-01 -1.464098840951919556e-01 -6.939054280519485474e-02 -2.625082619488239288e-02 -9.705073386430740356e-02 1.933420449495315552e-02 1.072287857532501221e-01 -4.151786211878061295e-03 -6.939418613910675049e-02 -2.578835375607013702e-02
-3.441059216856956482e-02 6.516576558351516724e-02 2.616810500621795654e-01 -2.811369001865386963e-01 1.778318732976913452e-01 -7.255364209413528442e-02 2.761494219303131104e-01 3.586571514606475830e-01 5.514892563223838806e-02 3.375469148159027100e-02 1.746022999286651611e-01 -8.701401203870773315e-02 1.182654965668916702e-02 -1.240189373493194580e-01 -3.128726184368133545e-01 -1.640660762786865234e-01 -4.631888493895530701e-02 -4.240400344133377075e-02 1.497479975223541260e-01 3.314088582992553711e-01 1.191466823220252991e-01 1.375004649162292480e-01 3.878266736865043640e-02 1.775622218847274780e-01 1.686066687107086182e-01 3.083290457725524902e-01 -3.899616375565528870e-02 1.177289038896560669e-01 -4.665410146117210388e-02 1.251208633184432983e-01 1.477711796760559082e-01 2.045197635889053345e-01
1.846490800380706787e-02 -2.482584714889526367e-01 2.285210192203521729e-01 -7.113021612167358398e-02 3.209003480151295662e-03 -5.190841108560562134e-02 -6.319509819149971008e-03 2.830947935581207275e-01 -2.056020200252532959e-01 -2.704359591007232666e-02 -2.751320004463195801e-01 2.144171856343746185e-02 1.451857239007949829e-01 -5.682907104492187500e-01 2.546075582504272461e-01 -2.044994086027145386e-01 -1.020591035485267639e-01 -8.009122312068939209e-02 1.389766484498977661e-01 7.843698561191558838e-02 1.077636778354644775e-01 -1.484130769968032837e-01 1.075890809297561646e-01 2.568966150283813477e-02 1.830736920237541199e-02 1.785136163234710693e-01 -1.302556842565536499e-01 1.130010262131690979e-01 4.847950115799903870e-02 1.504246890544891357e-01 -2.239914983510971069e-01 -5.252127721905708313e-02
2.428318411111831665e-01 8.232700638473033905e-03 -4.535147920250892639e-02 -8.642327040433883667e-02 1.781389415264129639e-01 -2.046894282102584839e-01 9.841679036617279053e-02 1.339799165725708008e-01 -7.403784245252609253e-02 -2.039733529090881348e-01 -4.617012105882167816e-03 9.942182153463363647e-02 3.105660080909729004e-01 -2.044297307729721069e-01 -2.601224184036254883e-01 -1.242356300354003906e-01 4.723792150616645813e-02 -9.174765646457672119e-02 -1.617897003889083862e-01 1.373912543058395386e-01 3.022403120994567871e-01 -5.416168645024299622e-02 1.424192041158676147e-01 -1.004610285162925720e-01 1.070806980133056641e-01 -1.960854679346084595e-01 -5.325916409492492676e-01 8.619002997875213623e-02 -2.074229717254638672e-02 5.286209657788276672e-02 -1.632166057825088501e-01 -2.480858936905860901e-02
2.128426730632781982e-02 -1.080792918801307678e-01 5.051735322922468185e-03 1.183392927050590515e-01 2.374342828989028931e-01 -6.366041302680969238e-02 7.389540970325469971e-02 4.305937588214874268e-01 -8.913566917181015015e-02 -2.214284613728523254e-02 2.119711041450500488e-01 -3.207332268357276917e-02 1.496034860610961914e-01 -2.624817490577697754e-01 -2.947698831558227539e-01 -2.032720893621444702e-01 9.516575187444686890e-02 -2.049572579562664032e-02 -3.486359119415283203e-02 6.678885966539382935e-02 4.274626672267913818e-01 -2.731721699237823486e-01 3.491203859448432922e-02 -8.571924269199371338e-02 6.546674668788909912e-02 7.902271300554275513e-02 9.686751663684844971e-02 1.084335073828697205e-01 5.850980058312416077e-03 -8.317664265632629395e-02 -3.296731412410736084e-01 -1.424041539430618286e-01
-1.130912452936172485e-01 2.640216425061225891e-02 2.363993376493453979e-01 2.313486114144325256e-02 1.540072858333587646e-01 -1.050880551338195801e-01 -1.619976162910461426e-01 3.897633850574493408e-01 -1.608501672744750977e-01 -2.629201710224151611e-01 1.813817918300628662e-01 -1.172262802720069885e-01 3.734703361988067627e-02 -2.324625551700592041e-01 -4.765266180038452148e-01 -2.443460188806056976e-02 1.600372493267059326e-01 -8.040186762809753418e-02 3.963917493820190430e-02 1.186516880989074707e-01 3.456330895423889160e-01 -7.787681370973587036e-02 5.364110320806503296e-02 -6.754012405872344971e-02 9.731062501668930054e-02 1.659630388021469116e-01 -1.784922555088996887e-02 2.235157601535320282e-02 -1.965125501155853271e-01 1.384872943162918091e-01 -1.016396507620811462e-01 -7.598455250263214111e-02
-2.552406191825866699e-01 -5.359230563044548035e-02 -7.860595732927322388e-02 -1.583319902420043945e-01 1.228571981191635132e-01 8.819521963596343994e-02 2.155550420284271240e-01 4.082075655460357666e-01 -5.837534554302692413e-03 -1.983359456062316895e-01 -1.444877088069915771e-01 2.307471334934234619e-01 -4.321088548749685287e-03 -4.381262362003326416e-01 -1.602798253297805786e-01 1.011404022574424744e-01 6.067875400185585022e-02 -2.801950871944427490e-01 2.107730507850646973e-01 -1.891085803508758545e-01 -1.508755832910537720e-01 3.992487117648124695e-02 -9.076697751879692078e-03 5.131152458488941193e-03 6.209210306406021118e-02 1.309775412082672119e-01 -1.540826633572578430e-02 -9.785908460617065430e-02 -6.768973078578710556e-03 -9.027174860239028931e-02 -2.939954213798046112e-02 -3.108859360218048096e-01
2.803654782474040985e-02 5.772554501891136169e-02 7.015052437782287598e-02 -1.365404576063156128e-01 3.533785939216613770e-01 -7.268250733613967896e-02 2.261663824319839478e-01 2.060268372297286987e-01 -3.708452358841896057e-02 3.633841499686241150e-02 2.313985526561737061e-01 -4.224778339266777039e-02 -1.533915996551513672e-01 -1.997509598731994629e-01 -3.307136893272399902e-01 -5.006276443600654602e-02 3.806724548339843750e-01 -1.508900523185729980e-01 4.017716273665428162e-02 6.048332154750823975e-02 3.170073926448822021e-01 1.865764111280441284e-01 2.066535651683807373e-01 9.825419634580612183e-02 3.453784063458442688e-02 1.706271171569824219e-01 -1.451602727174758911e-01 2.559907436370849609e-01 -3.048606775701045990e-02 7.919081486761569977e-03 -1.632274985313415527e-01 1.003315970301628113e-01
-2.203646749258041382e-01 1.660208106040954590e-01 -2.400777935981750488e-01 -1.905383616685867310e-01 3.596667051315307617e-01 1.831322535872459412e-02 1.602365076541900635e-02 1.581089943647384644e-01 -2.396264970302581787e-01 2.827664278447628021e-02 1.199110001325607300e-01 1.288398504257202148e-01 1.665392518043518066e-01 -4.331457242369651794e-02 -3.392141759395599365e-01 2.818676233291625977e-01 9.063041955232620239e-02 6.449592113494873047e-02 -1.492274701595306396e-01 3.011894598603248596e-02 -9.350305050611495972e-02 -4.775321111083030701e-03 6.816907320171594620e-03 -1.137056574225425720e-02 -2.580911219120025635e-01 -2.310499176383018494e-02 -3.057966530323028564e-01 1.224016845226287842e-01 1.925464570522308350e-01 2.346875667572021484e-01 -1.816306710243225098e-01 -1.280076205730438232e-01
-2.304360568523406982e-01 7.150302082300186157e-02 2.074337564408779144e-02 8.116421103477478027e-02 5.791323259472846985e-02 2.066196687519550323e-02 2.574678361415863037e-01 2.428436726331710815e-01 -2.490358948707580566e-01 -3.092150688171386719e-01 -6.128761172294616699e-02 4.842941761016845703e-01 1.854432970285415649e-01 3.592380881309509277e-02 -2.740658819675445557e-01 -1.398063451051712036e-02 1.175265014171600342e-01 -1.778112798929214478e-01 1.817907392978668213e-01 2.386759519577026367e-01 8.085857331752777100e-02 -1.648993976414203644e-02 -9.844444692134857178e-02 -5.648512020707130432e-02 5.721830297261476517e-03 -6.749708950519561768e-02 -2.524016499519348145e-01 6.737606599926948547e-03 -7.078592479228973389e-02 -2.041524499654769897e-01 7.828126102685928345e-02 -1.500502377748489380e-01
-1.775771379470825195e-01 -8.041684329509735107e-02 -2.894401736557483673e-02 2.023823373019695282e-02 1.528325825929641724e-01 8.830451220273971558e-02 7.153625041246414185e-02 1.289488375186920166e-01 -3.206343650817871094e-01 -2.456907331943511963e-01 2.553350627422332764e-01 -3.147973120212554932e-02 3.265969753265380859e-01 -6.004373356699943542e-02 -2.649212479591369629e-01 -1.557645648717880249e-01 1.077613327652215958e-02 -1.467644572257995605e-01 -6.108260527253150940e-02 4.501731395721435547e-01 1.103734895586967468e-01 2.980941832065582275e-01 1.814278364181518555e-01 1.185400933027267456e-01 -9.546170383691787720e-02 2.600640952587127686e-01 -1.507354900240898132e-02 9.021771140396595001e-03 7.144510000944137573e-02 9.580745548009872437e-02 7.309793680906295776e-02 3.229114413261413574e-02
-2.060261815786361694e-01 1.207436025142669678e-01 2.861077897250652313e-02 -3.152836561203002930e-01 -1.006186977028846741e-01 -1.871751993894577026e-01 1.749395579099655151e-01 7.080563157796859741e-02 -3.334599733352661133e-01 -2.614437788724899292e-02 1.428535878658294678e-01 4.185776114463806152e-01 -1.517896354198455811e-01 -1.198328882455825806e-01 -6.895545125007629395e-02 1.065627261996269226e-01 1.032052487134933472e-01 -1.741594867780804634e-03 5.651081725955009460e-02 -1.285254359245300293e-01 1.621373742818832397e-01 -1.191973835229873657e-01 -2.015268206596374512e-01 9.073060750961303711e-02 -6.213349476456642151e-02 3.586311340332031250e-01 -1.105353534221649170e-01 1.514036804437637329e-01 -8.268526941537857056e-02 2.544004023075103760e-01 1.426239460706710815e-01 -1.474709808826446533e-01
-2.198101729154586792e-01 1.208296790719032288e-01 -1.066639944911003113e-01 1.080167293548583984e-01 3.430163264274597168e-01 1.879129745066165924e-02 -8.170207962393760681e-03 2.393703907728195190e-01 -3.700256049633026123e-01 -1.955734193325042725e-01 -1.777414381504058838e-01 -7.913847453892230988e-03 6.045023351907730103e-02 -4.573626816272735596e-01 -1.054332256317138672e-01 -1.446702480316162109e-01 1.389017254114151001e-01 -1.018810570240020752e-01 -1.351002454757690430e-01 5.121605470776557922e-02 4.461684077978134155e-02 -4.019073024392127991e-02 7.274060696363449097e-02 -2.495259344577789307e-01 9.976356290280818939e-03 -6.677389144897460938e-02 -2.606178820133209229e-02 2.050749063491821289e-01 -1.248702183365821838e-01 1.623859107494354248e-01 -1.465914398431777954e-01 2.334622740745544434e-01
9.304462000727653503e-03 -2.878707945346832275e-01 4.194841533899307251e-02 -1.829456984996795654e-01 1.622134596109390259e-01 2.150284498929977417e-01 4.806100577116012573e-02 2.598167061805725098e-01 -5.254866480827331543e-01 -2.342373430728912354e-01 2.257854640483856201e-01 1.205386221408843994e-02 2.001974880695343018e-01 -2.657663263380527496e-02 -7.902511954307556152e-02 -4.804382845759391785e-02 -9.641128592193126678e-03 3.512583300471305847e-02 3.414922952651977539e-02 1.671703904867172241e-01 1.184355765581130981e-01 -2.084235996007919312e-01 1.506302207708358765e-01 7.202209532260894775e-02 -5.053799971938133240e-02 9.209045022726058960e-02 -5.242295190691947937e-02 2.900153994560241699e-01 2.457417696714401245e-01 1.804001033306121826e-01 -2.470906078815460205e-02 -2.766538225114345551e-02
-1.547493189573287964e-01 4.293696209788322449e-02 2.789770998060703278e-02 -2.402753680944442749e-01 8.711208589375019073e-03 -9.583710879087448120e-02 2.895931005477905273e-01 7.526697218418121338e-02 -1.200606152415275574e-01 -1.798099838197231293e-02 -1.513956189155578613e-01 1.569657474756240845e-01 -2.170555889606475830e-01 -3.155938982963562012e-01 -4.066849052906036377e-01 2.420240044593811035e-01 2.746510505676269531e-01 -2.173071727156639099e-03 -7.046256214380264282e-02 2.660647220909595490e-02 6.828827410936355591e-02 -1.112983375787734985e-01 1.154318377375602722e-01 4.014798626303672791e-02 -1.162940189242362976e-01 1.429008543491363525e-01 -1.408404260873794556e-01 2.394439466297626495e-02 -1.445570439100265503e-01 -2.362330853939056396e-01 -8.751829713582992554e-02 -3.634783923625946045e-01
-1.018847152590751648e-01 -1.240981891751289368e-01 -3.289485350251197815e-02 7.304746657609939575e-02 1.202535629272460938e-01 -7.650113850831985474e-02 1.392393261194229126e-01 2.986717522144317627e-01 -2.343646064400672913e-02 -5.268567427992820740e-02 -2.036385051906108856e-02 1.628018617630004883e-01 -1.199788749217987061e-01 -4.354654252529144287e-01 -2.720881626009941101e-02 -3.109161183238029480e-02 -3.272147476673126221e-01 3.144753724336624146e-02 6.737065315246582031e-02 2.842220067977905273e-01 2.227967977523803711e-02 1.041416637599468231e-02 1.766049712896347046e-01 2.197843492031097412e-01 -2.674596905708312988e-01 8.662924915552139282e-02 -1.010650619864463806e-01 -6.038543581962585449e-02 -1.902617216110229492e-01 1.564275100827217102e-02 -4.169400334358215332e-01 -1.620409786701202393e-01
-5.426979660987854004e-01 1.064046993851661682e-01 -6.524936854839324951e-02 -1.227405667304992676e-01 7.855684310197830200e-02 1.238811761140823364e-01 7.304421067237854004e-02 2.648306190967559814e-01 -1.137914136052131653e-01 -1.570381522178649902e-01 9.462064132094383240e-03 1.008453518152236938e-01 9.190600365400314331e-02 -3.849160075187683105e-01 6.806883495301008224e-03 2.599597275257110596e-01 -2.198783606290817261e-01 4.358562827110290527e-02 8.727625012397766113e-02 -5.820776894688606262e-02 4.740448296070098877e-02 -3.044652342796325684e-01 -1.791194528341293335e-01 3.149961307644844055e-02 2.031769305467605591e-01 1.395647078752517700e-01 -1.257372200489044189e-01 -1.214200183749198914e-01 -4.227483645081520081e-02 1.008381545543670654e-01 -4.741205647587776184e-02 1.046686097979545593e-01
6.432560086250305176e-02 6.828562170267105103e-02 5.608459934592247009e-02 -3.993000090122222900e-01 2.004281878471374512e-01 4.390656203031539917e-02 -1.033243834972381592e-01 1.582436263561248779e-01 -1.802712827920913696e-01 -1.615746617317199707e-01 2.678493224084377289e-02 -8.759168907999992371e-03 2.126073986291885376e-01 -1.286253333091735840e-01 -9.498025476932525635e-02 1.470098644495010376e-01 8.082585781812667847e-02 -2.048094719648361206e-01 1.359863281250000000e-01 4.145924448966979980e-01 1.989980340003967285e-01 -1.196160838007926941e-01 1.892167888581752777e-02 1.831276714801788330e-02 -1.476267874240875244e-01 1.313589811325073242e-01 7.734593469649553299e-03 2.851228117942810059e-01 3.265062868595123291e-01 -1.975999772548675537e-01 -1.969788223505020142e-01 -2.650124393403530121e-02
-4.626524150371551514e-01 -2.067783474922180176e-01 1.356531530618667603e-01 -1.668829917907714844e-01 -1.123268995434045792e-02 2.668679356575012207e-01 2.491644471883773804e-01 2.424477040767669678e-01 4.797608032822608948e-02 -1.934055984020233154e-01 -1.405943483114242554e-01 2.780102491378784180e-01 8.258394151926040649e-02 -2.952791154384613037e-01 -7.414632290601730347e-02 1.617819815874099731e-01 -7.897531986236572266e-02 5.318141542375087738e-03 -1.399669796228408813e-01 1.633210182189941406e-01 7.830937951803207397e-02 -2.766188047826290131e-02 -2.020802944898605347e-01 3.186544775962829590e-02 8.633748441934585571e-02 9.823736548423767090e-02 -6.812904030084609985e-02 8.825477957725524902e-02 8.666683733463287354e-02 -1.715113036334514618e-02 -1.987073123455047607e-01 -2.533495426177978516e-01
2.128100581467151642e-02 1.324981451034545898e-01 -1.738325804471969604e-01 -3.863883018493652344e-01 -5.999965220689773560e-02 -6.820981204509735107e-02 1.901163309812545776e-01 2.361377179622650146e-01 -6.803885847330093384e-02 -2.090473622083663940e-01 1.623790338635444641e-02 -9.562668390572071075e-03 -2.221506834030151367e-01 -4.754724800586700439e-01 -2.813742160797119141e-01 -1.170980930328369141e-01 6.144263595342636108e-02 -1.687067300081253052e-01 3.212201595306396484e-02 -1.851809956133365631e-02 6.730389595031738281e-02 -1.639586985111236572e-01 2.595447748899459839e-02 1.829551458358764648e-01 -2.736240327358245850e-01 3.037702292203903198e-03 -1.324644535779953003e-01 2.653507888317108154e-01 7.434239238500595093e-02 5.162974353879690170e-03 1.327679902315139771e-01 -1.174393575638532639e-02
-2.058949880301952362e-02 1.666167229413986206e-01 -1.960494555532932281e-02 -2.466751486063003540e-01 5.833739042282104492e-02 -2.458936907351016998e-02 1.060785949230194092e-01 1.416409462690353394e-01 -2.807020545005798340e-01 -2.783631980419158936e-01 8.338212966918945312e-02 -1.495415568351745605e-01 -1.787516288459300995e-02 -2.690467238426208496e-01 -4.219747334718704224e-02 -1.292690038681030273e-01 1.580656617879867554e-01 3.780917450785636902e-02 -1.700035482645034790e-01 1.453303992748260498e-01 3.328363597393035889e-01 -1.213084459304809570e-01 1.015443727374076843e-01 3.132482767105102539e-01 5.982409790158271790e-02 2.420257404446601868e-02 -3.415063619613647461e-01 6.208934634923934937e-02 2.360274493694305420e-01 2.476622611284255981e-01 1.607044935226440430e-01 1.434626728296279907e-01
8.982770144939422607e-02 -4.352076351642608643e-02 1.877748668193817139e-01 -2.145111113786697388e-01 -6.792583316564559937e-02 -3.073931336402893066e-01 6.017385423183441162e-02 1.356250196695327759e-01 -2.243415713310241699e-01 -8.687954396009445190e-02 1.281280368566513062e-01 -1.180255562067031860e-01 7.723970711231231689e-02 -5.008845329284667969e-01 -3.059894144535064697e-01 -2.490293234586715698e-02 -2.163708209991455078e-01 -1.187660545110702515e-01 1.204564888030290604e-02 5.000195279717445374e-02 -5.310444161295890808e-02 -1.696013361215591431e-01 1.275843568146228790e-02 6.259198486804962158e-02 -3.071151077747344971e-01 -4.945003986358642578e-02 -2.201831787824630737e-01 2.526601254940032959e-01 -7.773163914680480957e-02 -1.082932502031326294e-01 -8.505649864673614502e-02 -1.224697306752204895e-01
-1.996595412492752075e-01 9.690886735916137695e-02 -5.710706114768981934e-02 -2.452363967895507812e-01 1.086642742156982422e-01 9.355322271585464478e-02 9.230500459671020508e-02 2.199814170598983765e-01 -2.321043461561203003e-01 -8.393459022045135498e-02 -6.156463921070098877e-02 -1.512830257415771484e-01 1.065338626503944397e-01 -3.715400099754333496e-01 -3.328332211822271347e-03 -7.050937414169311523e-02 1.148406863212585449e-01 1.684758663177490234e-01 -4.272094741463661194e-02 6.041774153709411621e-02 -1.651315242052078247e-01 -1.484145224094390869e-01 -7.202807068824768066e-02 -9.139890223741531372e-02 -2.749642431735992432e-01 4.325240552425384521e-01 -1.754845678806304932e-01 1.634920686483383179e-01 -2.349896356463432312e-03 -6.020180135965347290e-02 -1.768307834863662720e-01 -3.207980394363403320e-01
-2.082269191741943359e-01 -8.266448229551315308e-02 -6.178045179694890976e-03 -2.583003640174865723e-01 2.269771415740251541e-03 1.824016124010086060e-02 5.039103701710700989e-02 4.100399315357208252e-01 6.111149117350578308e-02 -2.971237003803253174e-01 -2.384602725505828857e-01 2.390420883893966675e-01 -1.419105827808380127e-01 -4.202011227607727051e-01 -1.081358343362808228e-01 1.649902909994125366e-01 8.832301944494247437e-02 -6.574007868766784668e-02 2.007770836353302002e-01 1.204909831285476685e-01 -2.390647083520889282e-01 1.952654495835304260e-02 -2.349340170621871948e-02 2.502084011211991310e-03 -1.125668957829475403e-01 -6.536830216646194458e-02 -2.507894039154052734e-01 -1.628964208066463470e-02 -1.055501028895378113e-01 3.994995728135108948e-02 7.189811766147613525e-02 -2.175818830728530884e-01
-2.751744091510772705e-01 -3.272808715701103210e-02 -1.288889497518539429e-01 -1.159059405326843262e-01 1.394286304712295532e-01 3.980173170566558838e-02 -2.119303122162818909e-02 4.010440707206726074e-01 -1.518835034221410751e-02 -5.726746842265129089e-02 -2.041673511266708374e-01 2.309645153582096100e-02 -1.359733492136001587e-01 -5.090928077697753906e-01 -1.632366776466369629e-01 2.670457661151885986e-01 2.383427508175373077e-02 -2.283997833728790283e-01 1.610579900443553925e-02 2.373653352260589600e-01 -1.706959307193756104e-01 -5.722451955080032349e-02 2.217815630137920380e-02 7.351829204708337784e-03 2.268851734697818756e-02 -5.688272789120674133e-02 -9.154917299747467041e-02 3.145499527454376221e-02 2.718258835375308990e-02 3.935203328728675842e-02 -2.071760743856430054e-01 -2.981193065643310547e-01
7.650867104530334473e-02 -1.700202375650405884e-01 2.424397878348827362e-02 -2.496157139539718628e-01 -1.488643884658813477e-01 -6.362572312355041504e-02 1.064054220914840698e-01 2.250402867794036865e-01 -3.580030798912048340e-02 -1.914051771163940430e-01 1.596745997667312622e-01 1.612130403518676758e-01 -7.787481695413589478e-02 -4.384602010250091553e-01 -3.440175056457519531e-01 1.923907399177551270e-01 -7.086334377527236938e-02 -4.827582463622093201e-02 -6.134598329663276672e-02 -1.584055274724960327e-01 3.023548126220703125e-01 -7.028123736381530762e-02 -9.855357557535171509e-02 5.390061810612678528e-02 -1.549255289137363434e-02 1.571978777647018433e-01 -4.393000900745391846e-01 4.176304489374160767e-02 -2.295633405447006226e-02 -1.871419511735439301e-02 -6.862643361091613770e-02 2.533441409468650818e-02
-7.797183096408843994e-02 2.527457773685455322e-01 -1.040292829275131226e-01 -3.239378333091735840e-01 9.442552924156188965e-02 -7.998111844062805176e-02 -3.131309896707534790e-02 2.849604487419128418e-01 -2.022311091423034668e-01 -2.348447889089584351e-01 -7.587251812219619751e-02 1.199579890817403793e-02 2.343554943799972534e-01 -8.502446860074996948e-02 -1.276920735836029053e-01 -1.100113838911056519e-01 -8.850676566362380981e-02 -2.446785420179367065e-01 9.434444457292556763e-02 3.480376899242401123e-01 1.541038751602172852e-01 -1.349105536937713623e-01 1.068066060543060303e-01 2.187102288007736206e-01 -5.564631521701812744e-02 1.562556624412536621e-01 1.407496929168701172e-01 3.243823647499084473e-01 2.574476897716522217e-01 7.500930875539779663e-02 -2.995369397103786469e-02 2.052939031273126602e-03
-2.825773358345031738e-01 1.169396284967660904e-02 1.461414247751235962e-01 6.136714667081832886e-02 2.303095310926437378e-01 -1.598981916904449463e-01 3.060546815395355225e-01 1.216689720749855042e-01 -1.997409909963607788e-01 1.722458899021148682e-01 1.215060502290725708e-01 4.123668745160102844e-02 3.125163316726684570e-01 -2.468155771493911743e-01 -3.323136270046234131e-01 3.560794889926910400e-02 9.058617800474166870e-02 -2.367280423641204834e-01 2.319128364324569702e-01 1.795049160718917847e-01 1.977744698524475098e-01 -1.156469993293285370e-02 -2.850935459136962891e-01 1.004333123564720154e-01 -6.901360303163528442e-02 1.782250106334686279e-01 -2.088916674256324768e-02 -7.441224902868270874e-02 -9.469912201166152954e-02 7.117671426385641098e-03 -1.175319552421569824e-01 7.276814430952072144e-02
-2.977238409221172333e-02 -1.299741417169570923e-01 -1.124310865998268127e-01 -2.452230304479598999e-01 -1.760133951902389526e-01 -1.835609823465347290e-01 8.130538463592529297e-02 2.220668047666549683e-01 -9.422748535871505737e-02 -9.710379689931869507e-02 6.206842884421348572e-02 -2.861489728093147278e-02 -2.934356033802032471e-01 -3.175511062145233154e-01 -3.730596005916595459e-01 2.792868204414844513e-02 -1.118587553501129150e-01 -1.419634371995925903e-01 -7.294891029596328735e-02 1.082539930939674377e-01 2.584313750267028809e-01 -1.808189600706100464e-01 -2.168949246406555176e-01 2.907666750252246857e-02 5.861670151352882385e-02 1.405432671308517456e-01 -3.009959161281585693e-01 2.162641882896423340e-01 7.658925652503967285e-02 1.374848783016204834e-01 1.566171348094940186e-01 -1.789918243885040283e-01
-2.648269534111022949e-01 2.061878293752670288e-01 -8.154364675283432007e-02 -2.357841879129409790e-01 6.040874496102333069e-02 -8.780429512262344360e-02 -2.973647601902484894e-02 4.390050768852233887e-01 1.333825942128896713e-02 -2.930487990379333496e-01 3.296219110488891602e-01 1.251379214227199554e-02 2.155220508575439453e-01 -1.172865405678749084e-01 2.063692212104797363e-01 -1.055355295538902283e-01 -2.985498309135437012e-02 1.264867559075355530e-02 1.200901865959167480e-01 1.037973240017890930e-01 2.485134899616241455e-01 -1.492831557989120483e-01 2.761873975396156311e-02 -1.051132306456565857e-01 -4.955230280756950378e-02 -1.818584054708480835e-01 -1.208680197596549988e-01 1.240588501095771790e-01 -8.971581235527992249e-03 -2.682952396571636200e-02 -3.016540706157684326e-01 -1.786639094352722168e-01
-2.254693508148193359e-01 1.694817095994949341e-01 2.651873230934143066e-01 -1.218871325254440308e-01 4.243995994329452515e-02 -1.293475329875946045e-01 1.260420233011245728e-01 3.086915910243988037e-01 -1.299437433481216431e-01 -4.379502683877944946e-02 2.934842407703399658e-01 -5.627151578664779663e-02 -5.316514056175947189e-03 -2.551466822624206543e-01 -3.241419494152069092e-01 1.207877043634653091e-02 1.056818515062332153e-01 -1.644183546304702759e-01 6.393709033727645874e-02 -7.895063608884811401e-03 2.229661643505096436e-01 -1.196675598621368408e-01 -1.220748852938413620e-02 -8.989667147397994995e-02 4.916852340102195740e-02 2.254155278205871582e-01 -9.866318106651306152e-02 -1.660799533128738403e-01 -8.659420162439346313e-02 3.711617887020111084e-01 -1.588506847620010376e-01 -2.268216460943222046e-01
-6.964654475450515747e-02 -7.181406766176223755e-02 8.132128417491912842e-02 -2.445450425148010254e-01 -5.873071029782295227e-02 9.145219624042510986e-02 5.401979014277458191e-02 2.406072914600372314e-01 -2.258814573287963867e-01 -2.216262742877006531e-02 2.567982673645019531e-01 -2.002677619457244873e-01 3.530541658401489258e-01 -2.348032444715499878e-01 -3.459000587463378906e-01 3.345373272895812988e-02 1.761478930711746216e-01 -6.107341498136520386e-02 -5.121531710028648376e-02 9.804399311542510986e-02 2.811228632926940918e-01 1.618862450122833252e-01 6.678114086389541626e-02 -1.312207132577896118e-01 2.355888932943344116e-01 1.795619353652000427e-02 -8.173982799053192139e-02 1.973965466022491455e-01 9.911417961120605469e-02 3.128385543823242188e-01 -9.846530109643936157e-02 -8.604367263615131378e-03
-8.169279247522354126e-02 1.189422756433486938e-01 -2.579280734062194824e-01 -4.150891900062561035e-01 2.590052187442779541e-01 -2.640848457813262939e-01 2.936943061649799347e-02 1.702157407999038696e-01 -2.837879359722137451e-01 -4.015086218714714050e-02 -1.321594268083572388e-01 3.460911661386489868e-02 4.048609174787998199e-03 -4.183904528617858887e-01 1.822826080024242401e-02 -8.594075590372085571e-02 5.489314720034599304e-02 -1.025595143437385559e-01 -1.447046250104904175e-01 4.048852622509002686e-02 -6.668613851070404053e-02 1.511243134737014771e-01 1.491885483264923096e-01 -2.446756809949874878e-01 -2.149514406919479370e-01 1.026597246527671814e-01 -1.021880209445953369e-01 1.718909740447998047e-01 1.854197382926940918e-01 5.903862789273262024e-02 -9.146853536367416382e-02 -4.014968499541282654e-02
-3.518261760473251343e-02 1.474438700824975967e-03 1.455008983612060547e-01 -1.560134738683700562e-01 8.050584793090820312e-02 1.834894120693206787e-01 7.365757226943969727e-02 2.633698582649230957e-01 -1.703119874000549316e-01 -1.129372566938400269e-01 1.560151726007461548e-01 -1.301591545343399048e-01 2.253023087978363037e-01 -3.504979908466339111e-01 -3.976067900657653809e-01 5.802074447274208069e-02 1.913364827632904053e-01 1.681444235146045685e-03 4.823787137866020203e-02 2.283325791358947754e-01 6.129101663827896118e-02 -1.735916435718536377e-01 1.979046612977981567e-01 1.141907870769500732e-01 4.151579737663269043e-01 2.099560350179672241e-01 -4.461851716041564941e-02 1.408242713660001755e-02 -2.097913064062595367e-02 1.265634149312973022e-01 -8.357191830873489380e-02 -3.096649609506130219e-02
-1.565394848585128784e-01 7.277823984622955322e-02 -8.865696378052234650e-03 -1.127095222473144531e-01 -6.875550001859664917e-02 3.680076822638511658e-02 2.640464305877685547e-01 2.854152619838714600e-01 -2.028552442789077759e-01 -1.216068491339683533e-02 1.035846862941980362e-02 7.248944789171218872e-02 -7.432684302330017090e-02 -2.497541755437850952e-01 1.699110418558120728e-01 8.535253256559371948e-02 2.187324017286300659e-01 -3.257601261138916016e-01 -5.162958800792694092e-02 1.822197586297988892e-01 3.531501889228820801e-01 -2.479175180196762085e-01 1.937113106250762939e-01 -3.474012017250061035e-02 -3.972913324832916260e-02 2.318744361400604248e-02 -5.317468568682670593e-02 2.977808117866516113e-01 -3.672621250152587891e-01 5.142768099904060364e-02 1.030905451625585556e-02 5.868715047836303711e-02
-5.900733172893524170e-02 -5.656288005411624908e-03 -6.078821606934070587e-03 -3.424377739429473877e-01 1.083464473485946655e-01 -4.554192349314689636e-02 1.289133355021476746e-02 2.223702073097229004e-01 -1.514034718275070190e-01 -3.120389282703399658e-01 -1.214398518204689026e-01 -1.110634580254554749e-02 8.202134817838668823e-02 -3.522989451885223389e-01 -1.689976826310157776e-02 1.420911252498626709e-01 1.662669628858566284e-01 1.794728040695190430e-01 -1.423866748809814453e-01 -4.794739186763763428e-02 -2.047126293182373047e-01 -1.295930743217468262e-01 -2.047354541718959808e-02 -5.323773249983787537e-02 -2.996550202369689941e-01 3.789936602115631104e-01 -1.930757910013198853e-01 2.769112586975097656e-01 -5.081700533628463745e-02 8.174820989370346069e-02 -9.576810151338577271e-02 -1.380973905324935913e-01
-1.467039287090301514e-01 -1.288992911577224731e-01 2.091665863990783691e-01 -2.603902816772460938e-01 3.277149796485900879e-01 2.674846947193145752e-01 1.672824323177337646e-01 9.465777873992919922e-02 -3.194673359394073486e-01 1.493893191218376160e-02 9.446698427200317383e-02 7.195882499217987061e-03 1.495938450098037720e-01 -2.942104637622833252e-01 -3.294183015823364258e-01 -5.310890823602676392e-02 3.059147298336029053e-01 1.643819361925125122e-02 -6.183523684740066528e-02 3.942641243338584900e-02 1.085257753729820251e-01 -2.122215330600738525e-01 1.387206465005874634e-01 3.108799271285533905e-02 2.019286453723907471e-01 1.147851347923278809e-01 1.045997813344001770e-01 -2.496299706399440765e-02 3.878216445446014404e-02 -7.985159754753112793e-02 -2.117966264486312866e-01 -9.152060747146606445e-02
-2.319921851158142090e-01 6.965971738100051880e-02 3.406555056571960449e-01 -2.002823054790496826e-01 9.091272950172424316e-02 -4.623455554246902466e-02 2.306662201881408691e-01 7.921423017978668213e-02 -1.051132008433341980e-02 -4.040075931698083878e-03 1.979526132345199585e-01 -1.336205154657363892e-01 1.957178413867950439e-01 -2.759067416191101074e-01 -4.113976955413818359e-01 -5.648550391197204590e-02 -1.950512640178203583e-02 -1.631606817245483398e-01 1.948510408401489258e-01 1.577344238758087158e-01 1.625213176012039185e-01 -9.825397282838821411e-02 5.838437937200069427e-03 -3.383776871487498283e-03 1.012481153011322021e-01 8.359893411397933960e-02 -1.266592890024185181e-01 -1.193205565214157104e-01 -8.319758623838424683e-02 3.419417738914489746e-01 -2.119420468807220459e-01 -1.702978014945983887e-01
-5.392602458596229553e-02 1.775472313165664673e-01 -6.873749941587448120e-02 -2.859225869178771973e-02 -1.039416790008544922e-01 -1.849862337112426758e-01 3.102335929870605469e-01 1.781706362962722778e-01 -2.037269324064254761e-01 -6.649268418550491333e-02 -1.676227450370788574e-01 1.325913816690444946e-01 -1.831042170524597168e-01 -2.451269626617431641e-01 -5.051279664039611816e-01 2.119776755571365356e-01 1.133487969636917114e-01 -3.359292075037956238e-02 2.053111977875232697e-02 7.250753790140151978e-02 1.268596053123474121e-01 -3.111131116747856140e-02 4.106896370649337769e-02 -1.240709330886602402e-02 -2.127363234758377075e-01 3.522537350654602051e-01 -2.336460165679454803e-02 4.776858910918235779e-02 3.066624142229557037e-02 -1.347845494747161865e-01 -2.729217894375324249e-02 -2.667016088962554932e-01
-3.915039300918579102e-01 -3.577758371829986572e-01 6.008339300751686096e-02 -4.592061042785644531e-02 3.159691691398620605e-01 -1.911683231592178345e-01 5.073142424225807190e-02 1.020577475428581238e-01 -1.640033572912216187e-01 -2.024996876716613770e-01 3.363635390996932983e-02 -7.012595236301422119e-02 2.400303184986114502e-01 -3.223341107368469238e-01 -2.684952914714813232e-01 -1.680566817522048950e-01 7.814067602157592773e-02 2.705726213753223419e-02 -6.992269307374954224e-02 1.347242444753646851e-01 3.361405432224273682e-01 1.961352117359638214e-02 1.576324924826622009e-02 1.779239997267723083e-02 3.172421455383300781e-02 1.923850923776626587e-02 -2.111064270138740540e-02 -7.691360265016555786e-02 -6.267196685075759888e-02 6.113596260547637939e-02 -2.538200914859771729e-01 6.469989567995071411e-02
-1.102604866027832031e-01 -6.080370768904685974e-02 1.305496394634246826e-01 -1.723131537437438965e-01 6.558025628328323364e-02 1.262817829847335815e-01 -8.979772776365280151e-02 1.902458518743515015e-01 -1.005498096346855164e-01 -6.289245933294296265e-02 9.886136651039123535e-02 -1.071703210473060608e-01 1.964311897754669189e-01 -4.144214391708374023e-01 -3.837890923023223877e-01 1.555783450603485107e-01 3.641327023506164551e-01 -5.949953943490982056e-02 1.099630668759346008e-01 1.841040998697280884e-01 2.412556856870651245e-01 -6.230569258332252502e-02 1.706035882234573364e-01 2.696745395660400391e-01 2.118391096591949463e-01 1.033822968602180481e-01 -1.039863601326942444e-01 1.279754340648651123e-01 1.237985026091337204e-02 1.134742796421051025e-01 -7.345133274793624878e-02 -9.239690750837326050e-02
-2.978480756282806396e-01 7.134751975536346436e-02 -4.126790910959243774e-03 -2.305696159601211548e-01 8.115164004266262054e-03 -2.181972861289978027e-01 2.697489857673645020e-01 8.732724189758300781e-02 -2.138440757989883423e-01 7.554104924201965332e-02 -1.352254152297973633e-01 9.415670484304428101e-02 -1.002414822578430176e-01 -3.752172589302062988e-01 -3.676464557647705078e-01 -5.488461256027221680e-02 -6.093788519501686096e-02 6.095001939684152603e-03 1.719349920749664307e-01 2.329925447702407837e-02 -1.502608880400657654e-02 -1.364214718341827393e-01 -7.717789709568023682e-02 4.855239391326904297e-02 -1.801182925701141357e-01 2.599721848964691162e-01 1.691921241581439972e-02 2.549783140420913696e-02 6.418533623218536377e-02 -1.464363634586334229e-01 -1.437428295612335205e-01 -3.862060904502868652e-01
-3.822012841701507568e-01 -1.649196892976760864e-01 -3.411967679858207703e-02 -2.150948047637939453e-01 8.419142663478851318e-02 -2.192492634057998657e-01 1.027435623109340668e-02 3.317353427410125732e-01 -8.038406074047088623e-02 -2.038758844137191772e-01 8.552809804677963257e-02 8.108557015657424927e-02 1.494386345148086548e-01 -3.196324706077575684e-01 -8.789513260126113892e-02 2.386375665664672852e-01 4.541410878300666809e-02 -1.841086894273757935e-02 8.002948760986328125e-02 2.545856833457946777e-01 2.100158333778381348e-01 -2.500851154327392578e-01 1.366723626852035522e-01 -8.636918663978576660e-02 7.896311581134796143e-02 -2.158499211072921753e-01 1.937385052442550659e-01 -1.256786137819290161e-01 3.761175647377967834e-02 -7.317970693111419678e-02 1.489228755235671997e-01 -1.462259292602539062e-01
-2.529309391975402832e-01 -2.430997975170612335e-02 3.352037398144602776e-03 -9.242238849401473999e-02 6.177028268575668335e-02 -7.587285339832305908e-02 1.801918745040893555e-01 8.971998840570449829e-02 -3.542017042636871338e-01 -4.068863987922668457e-01 -2.739927964285016060e-03 -2.289151251316070557e-01 1.026827692985534668e-01 -4.179928004741668701e-01 -4.491204395890235901e-03 3.080311045050621033e-02 1.772564351558685303e-01 -1.107542775571346283e-02 2.923279404640197754e-01 2.630787901580333710e-03 1.416872292757034302e-01 -3.981554135680198669e-02 1.981935650110244751e-01 5.527937784790992737e-02 -8.880256861448287964e-02 -2.464603781700134277e-01 -1.810778230428695679e-01 3.503306582570075989e-02 -1.118963137269020081e-01 -1.656397581100463867e-01 -4.571760445833206177e-02 -1.464251577854156494e-01
2.680950760841369629e-01 -3.830657526850700378e-02 2.290823683142662048e-02 -1.108512431383132935e-01 -7.523353397846221924e-02 8.223874121904373169e-02 1.388982236385345459e-01 1.345429271459579468e-01 -1.913891434669494629e-01 -1.273923069238662720e-01 7.343687862157821655e-02 1.760918051004409790e-01 -2.022418081760406494e-01 -3.164601624011993408e-01 -3.949068188667297363e-01 2.435583248734474182e-02 -2.482459321618080139e-02 -1.232782751321792603e-01 -1.455765515565872192e-01 -8.051979541778564453e-02 2.252513468265533447e-01 -4.198232293128967285e-02 -2.383005917072296143e-01 -8.533671498298645020e-03 -5.981838703155517578e-02 1.523630619049072266e-01 -3.857741057872772217e-01 2.244987338781356812e-01 -1.423713192343711853e-02 5.302767083048820496e-02 -2.599588930606842041e-01 -1.664808690547943115e-01
-4.161818325519561768e-01 3.854572772979736328e-02 3.414547815918922424e-02 -1.119080781936645508e-01 2.743758447468280792e-02 1.061612069606781006e-01 1.892479956150054932e-01 1.995943486690521240e-01 -2.962443232536315918e-01 1.689625903964042664e-02 -9.537297487258911133e-02 3.077449202537536621e-01 3.821305334568023682e-01 -2.719936966896057129e-01 -1.320873200893402100e-01 1.078136414289474487e-01 -2.110699750483036041e-02 2.292448878288269043e-01 3.500299900770187378e-02 -1.333557516336441040e-01 1.979137584567070007e-02 -6.989714689552783966e-03 -2.988442480564117432e-01 1.334884017705917358e-01 1.965895593166351318e-01 6.177831813693046570e-02 -1.512133181095123291e-01 1.263215243816375732e-01 1.772744022309780121e-02 -5.760561674833297729e-02 -4.532389342784881592e-02 -1.283307969570159912e-01
1.588674485683441162e-01 -6.193891167640686035e-02 -2.820015847682952881e-01 -8.469253778457641602e-02 1.832248270511627197e-02 -1.707819849252700806e-01 -1.217275857925415039e-02 4.360561668872833252e-01 -1.689293682575225830e-01 -1.462808996438980103e-01 7.939107716083526611e-02 1.409987956285476685e-01 7.188966870307922363e-02 -1.471803784370422363e-01 -3.176971673965454102e-01 2.082780748605728149e-02 2.135830670595169067e-01 -3.775614500045776367e-01 1.393599808216094971e-01 -3.771352581679821014e-03 5.718484893441200256e-02 2.233454436063766479e-01 1.079758405685424805e-01 2.837373316287994385e-02 1.900858618319034576e-02 1.771284043788909912e-01 -6.808327138423919678e-02 -3.158137574791908264e-02 -2.022224664688110352e-01 2.456196695566177368e-01 -2.934572659432888031e-02 -2.178113311529159546e-01
-2.953670322895050049e-01 2.192467264831066132e-02 -5.074303224682807922e-02 -2.125938832759857178e-01 1.026593595743179321e-01 -1.868201196193695068e-01 1.799114793539047241e-02 2.392747811973094940e-02 -1.756576597690582275e-01 1.855704337358474731e-01 -5.633660778403282166e-02 4.474827647209167480e-02 1.457739323377609253e-01 -3.290112912654876709e-01 2.392093278467655182e-02 -7.038719207048416138e-02 -5.658319592475891113e-02 5.103394761681556702e-02 2.443421483039855957e-01 2.355176657438278198e-01 3.188166022300720215e-01 -1.295949518680572510e-01 -4.011495411396026611e-02 6.744498759508132935e-02 4.232386499643325806e-02 -2.639796435832977295e-01 -3.022791147232055664e-01 8.196206390857696533e-02 -1.647127568721771240e-01 -1.080667153000831604e-01 -3.786147534847259521e-01 -1.240032687783241272e-01
4.044791683554649353e-03 1.423848122358322144e-01 1.587716042995452881e-01 -1.599951833486557007e-01 1.085205823183059692e-01 -4.483993351459503174e-02 -1.718075759708881378e-02 5.326955318450927734e-01 -2.482365369796752930e-01 1.162345483899116516e-01 -5.392366275191307068e-02 -1.757563501596450806e-01 5.360905453562736511e-02 -2.840018272399902344e-01 -1.132022589445114136e-01 -4.722350835800170898e-02 -2.821383178234100342e-01 -3.148695826530456543e-01 8.836213499307632446e-02 1.828147470951080322e-01 -6.507535278797149658e-02 1.624358892440795898e-01 -4.912948980927467346e-02 1.296899616718292236e-01 5.438729189336299896e-03 -1.283598132431507111e-02 -1.829769313335418701e-01 1.047156900167465210e-01 -2.473385483026504517e-01 1.716278940439224243e-01 1.009388044476509094e-01 9.089382737874984741e-02
-2.135207802057266235e-01 -4.056658223271369934e-02 -2.478777430951595306e-02 -4.239348769187927246e-01 2.530871331691741943e-01 9.728538990020751953e-02 2.740978002548217773e-01 1.665018647909164429e-01 -1.732933670282363892e-01 -7.720124721527099609e-02 1.482631778344511986e-03 1.519443988800048828e-01 -3.778672590851783752e-02 -1.893396377563476562e-01 -1.360974460840225220e-01 1.911522354930639267e-03 1.240609288215637207e-01 -3.110331296920776367e-01 1.842361539602279663e-01 -2.280867397785186768e-01 1.135824248194694519e-01 4.377400502562522888e-02 1.416273713111877441e-01 -2.117092460393905640e-01 -1.453643590211868286e-01 1.702991276979446411e-01 -2.147080600261688232e-01 -5.026669707149267197e-03 -9.305528551340103149e-02 -9.782970696687698364e-02 -1.071437224745750427e-01 -2.782302796840667725e-01
-6.489843130111694336e-02 -1.451366841793060303e-01 -8.924151957035064697e-02 -3.442234694957733154e-01 1.732972860336303711e-01 -1.706458777189254761e-01 7.390367984771728516e-02 1.901708245277404785e-01 -4.287260770797729492e-02 -1.241170763969421387e-01 -1.432734131813049316e-01 3.528756499290466309e-01 5.868616327643394470e-02 -5.086440443992614746e-01 -4.468524456024169922e-02 -2.553847730159759521e-01 1.183732599020004272e-01 1.284487694501876831e-01 7.167862262576818466e-03 3.485160320997238159e-02 1.732825189828872681e-01 -1.286560893058776855e-01 8.555469661951065063e-02 -2.121921032667160034e-01 -1.877000629901885986e-01 1.199119463562965393e-01 -7.946102879941463470e-03 1.637284457683563232e-01 1.698416471481323242e-02 7.576479017734527588e-02 1.374677866697311401e-01 -1.539813578128814697e-01
-2.222187221050262451e-01 2.852486073970794678e-02 -1.381435394287109375e-01 -4.098704159259796143e-01 2.461168169975280762e-01 -7.730139046907424927e-02 2.655480504035949707e-01 1.678324192762374878e-01 -5.342820286750793457e-02 -2.159550189971923828e-01 1.833857148885726929e-01 6.752012670040130615e-02 -4.528680071234703064e-02 -3.075407147407531738e-01 3.283570706844329834e-02 8.500434458255767822e-02 2.206786721944808960e-01 6.331574171781539917e-02 -3.795905038714408875e-02 3.110426068305969238e-01 1.546697020530700684e-01 8.556704968214035034e-02 7.090212404727935791e-02 -4.253626763820648193e-01 -2.039857953786849976e-02 -3.201398625969886780e-02 1.333835572004318237e-01 -7.886704057455062866e-03 -1.163766440004110336e-02 -4.711626842617988586e-02 -9.500280022621154785e-02 -7.811596244573593140e-02
1.925192028284072876e-01 3.075255155563354492e-01 1.618628501892089844e-01 -8.314197510480880737e-02 2.281203120946884155e-01 9.013202786445617676e-02 1.332398802042007446e-01 1.835097372531890869e-01 -3.400703966617584229e-01 -1.570328176021575928e-01 8.793974667787551880e-02 1.033069267868995667e-01 1.494330167770385742e-01 -3.095685839653015137e-01 -8.427868783473968506e-02 5.631905514746904373e-03 8.117300271987915039e-02 -1.268865913152694702e-01 -9.191703796386718750e-02 4.033011794090270996e-01 5.707589164376258850e-02 -9.289762377738952637e-02 1.251798123121261597e-01 2.485218197107315063e-01 -1.668460816144943237e-01 -9.611946344375610352e-02 1.089852526783943176e-01 1.537075489759445190e-01 1.289598941802978516e-01 1.344891041517257690e-01 7.596478611230850220e-02 -2.084968388080596924e-01
-3.628796339035034180e-01 -1.277983468025922775e-02 1.692221462726593018e-01 -1.738744378089904785e-01 2.723540365695953369e-01 -6.715206801891326904e-02 1.537037938833236694e-01 5.540079623460769653e-02 -3.930367827415466309e-01 -4.808729514479637146e-02 1.014182120561599731e-01 3.489871323108673096e-01 1.590100973844528198e-01 -1.336398273706436157e-01 -1.478671878576278687e-01 2.138576209545135498e-01 3.817414864897727966e-02 1.264873798936605453e-02 -2.907709404826164246e-02 -3.932662680745124817e-02 1.226641237735748291e-01 -1.079864241182804108e-02 -1.057171300053596497e-01 2.167175859212875366e-01 2.657150030136108398e-01 -5.786526575684547424e-02 -1.312321126461029053e-01 -2.310771644115447998e-01 -6.099212542176246643e-02 6.825689226388931274e-02 -2.704052329063415527e-01 -3.017506375908851624e-02
-2.338056713342666626e-01 -1.119482293725013733e-01 -6.924420595169067383e-02 -7.261650264263153076e-02 1.758219301700592041e-01 -1.195657774806022644e-01 5.346100404858589172e-02 2.198137640953063965e-01 -6.830388307571411133e-02 -2.660261094570159912e-02 -8.455798029899597168e-03 3.092463016510009766e-01 -9.456603229045867920e-02 -4.471801221370697021e-01 -3.297565877437591553e-02 -2.946819551289081573e-02 -3.247883617877960205e-01 -7.056790590286254883e-02 -7.025010138750076294e-02 4.498862624168395996e-01 -2.218686603009700775e-02 2.210461720824241638e-02 1.357329785823822021e-01 5.058079585433006287e-02 -2.582936286926269531e-01 -8.753454312682151794e-04 -1.639089547097682953e-02 -1.669882535934448242e-01 -1.856393665075302124e-01 5.286072939634323120e-02 -1.593862473964691162e-01 -1.308047026395797729e-01
-4.761226102709770203e-02 -2.021428942680358887e-01 2.272841036319732666e-01 -2.323264628648757935e-01 1.327164564281702042e-02 -1.576779186725616455e-01 2.182765901088714600e-01 7.387315481901168823e-02 -3.037168830633163452e-02 -3.743528947234153748e-02 1.142389625310897827e-01 3.530720481649041176e-03 2.860069274902343750e-01 -3.480452895164489746e-01 -2.006185352802276611e-01 1.881340742111206055e-01 -1.127433776855468750e-01 5.466488003730773926e-02 -1.004929989576339722e-01 1.200617775321006775e-01 -1.207486689090728760e-01 -2.689289301633834839e-02 2.692146301269531250e-01 -2.913936600089073181e-02 -3.214789927005767822e-01 3.595355153083801270e-01 -5.548467114567756653e-02 3.419181331992149353e-03 -2.290279716253280640e-01 2.367863990366458893e-02 -2.555363997817039490e-02 -2.468161731958389282e-01
-1.271052360534667969e-01 2.511768639087677002e-01 -3.609742596745491028e-02 -2.704470157623291016e-01 -5.588803440332412720e-02 -1.342647969722747803e-01 1.422698050737380981e-01 1.523022502660751343e-01 -1.735433489084243774e-01 -3.899489045143127441e-01 2.096726596355438232e-01 -3.488542139530181885e-01 2.051706463098526001e-01 -1.731660068035125732e-01 -1.419751942157745361e-01 1.884709671139717102e-02 1.794695258140563965e-01 -3.206256404519081116e-02 6.780478358268737793e-02 2.681853175163269043e-01 3.364445567131042480e-01 1.304640620946884155e-01 -1.375150680541992188e-01 7.524134963750839233e-02 1.297190785408020020e-01 7.935775071382522583e-02 -1.132648997008800507e-02 1.507852673530578613e-01 6.612139940261840820e-02 -6.712146848440170288e-02 9.330102056264877319e-02 -1.147713214159011841e-01
-3.055070340633392334e-01 -2.425584495067596436e-01 1.159368921071290970e-02 -2.789386808872222900e-01 -8.665128797292709351e-02 2.005816996097564697e-01 9.277966618537902832e-02 2.988763749599456787e-01 -1.597075015306472778e-01 7.730413973331451416e-02 -2.068977504968643188e-01 4.122750461101531982e-01 -3.802327672019600868e-03 -2.722845673561096191e-01 -2.010822892189025879e-01 1.907487660646438599e-01 -5.412084609270095825e-02 -4.516895860433578491e-02 -2.096403539180755615e-01 6.272587925195693970e-02 -4.553605616092681885e-02 -1.334466338157653809e-01 -7.035493850708007812e-02 4.036091640591621399e-02 1.306687891483306885e-01 1.215028241276741028e-01 5.542131885886192322e-02 1.919712573289871216e-01 4.198008030652999878e-02 1.050743237137794495e-01 -2.443388849496841431e-01 -7.349219173192977905e-02
2.962581515312194824e-01 -4.925760254263877869e-02 -1.221118569374084473e-01 -3.262940645217895508e-01 2.798202335834503174e-01 -8.069410920143127441e-02 1.689652651548385620e-01 5.098798871040344238e-01 -8.164066076278686523e-02 -3.467551246285438538e-02 -5.871881917119026184e-02 -4.102540761232376099e-02 1.455128099769353867e-02 2.161934226751327515e-02 -2.981085479259490967e-01 -5.102243274450302124e-02 2.549023367464542389e-03 -1.085588335990905762e-01 -9.102043695747852325e-03 -1.163048669695854187e-01 1.888827234506607056e-01 -2.699118852615356445e-02 -1.092711463570594788e-02 2.319656610488891602e-01 6.732970476150512695e-02 3.674158155918121338e-01 -1.814334839582443237e-01 3.497162088751792908e-02 -1.168715953826904297e-01 4.172404482960700989e-02 3.959700837731361389e-02 -5.973268672823905945e-02
-7.338228169828653336e-04 1.069373786449432373e-01 1.935242414474487305e-01 -3.224509656429290771e-01 7.186552975326776505e-03 9.265712648630142212e-02 2.213735831901431084e-03 5.065811872482299805e-01 -3.726267218589782715e-01 1.873073354363441467e-02 1.466144062578678131e-02 -2.052586376667022705e-01 -3.699126839637756348e-02 -3.808146119117736816e-01 1.432891935110092163e-01 -2.035913756117224693e-03 -8.004066348075866699e-02 -1.432539820671081543e-01 -5.512638390064239502e-02 1.287593692541122437e-01 -6.980318576097488403e-03 1.250825375318527222e-01 -7.332770526409149170e-02 -1.131540071219205856e-02 6.546452641487121582e-02 -3.003792092204093933e-02 -1.288173943758010864e-01 1.503089070320129395e-01 -3.072415888309478760e-01 -1.410099714994430542e-01 -7.660451531410217285e-02 3.361393511295318604e-02
-1.227198764681816101e-01 -3.907366096973419189e-02 -3.030759096145629883e-02 -2.527657747268676758e-01 -2.100594043731689453e-01 3.592563420534133911e-02 2.289865463972091675e-01 3.008753061294555664e-01 -2.255680412054061890e-01 9.262215346097946167e-03 2.306957989931106567e-01 2.490995377302169800e-01 1.372131109237670898e-01 -7.574333250522613525e-02 1.542563363909721375e-02 -8.629278838634490967e-02 -2.511697709560394287e-01 -3.463672697544097900e-01 1.148122549057006836e-01 7.988215237855911255e-02 8.789192885160446167e-02 -1.992177218198776245e-01 4.839625675231218338e-03 -1.305370628833770752e-01 -1.205712631344795227e-01 9.098418056964874268e-02 1.346221715211868286e-01 -5.532711744308471680e-02 1.102086007595062256e-01 1.861725896596908569e-01 -2.680628299713134766e-01 -3.193459212779998779e-01
5.445171520113945007e-02 4.518428351730108261e-03 1.374564617872238159e-01 -1.955664753913879395e-01 8.963742107152938843e-02 -3.448674455285072327e-02 6.664857268333435059e-02 1.768299341201782227e-01 -3.693747520446777344e-01 2.674672380089759827e-02 -6.056846305727958679e-02 2.196237891912460327e-01 1.106697879731655121e-02 3.671230375766754150e-02 -2.191290855407714844e-01 -2.062471657991409302e-01 1.073525696992874146e-01 -1.495047509670257568e-01 -2.857838273048400879e-01 2.754389643669128418e-01 1.170325577259063721e-01 1.179385408759117126e-01 -3.420670330524444580e-01 3.150520101189613342e-02 4.658130928874015808e-02 1.408280283212661743e-01 -2.917213141918182373e-01 -2.473834156990051270e-02 -2.943895459175109863e-01 -1.263970509171485901e-02 -1.337375342845916748e-01 -2.537851333618164062e-01
4.968239367008209229e-02 4.192436859011650085e-02 1.395872980356216431e-01 -3.434055447578430176e-01 2.821232974529266357e-01 -8.442956954240798950e-02 -7.315149065107107162e-03 1.549222767353057861e-01 -2.318916022777557373e-01 -1.435343325138092041e-01 5.685324221849441528e-02 1.596883982419967651e-01 2.377995699644088745e-01 -1.145616322755813599e-01 -1.377530992031097412e-01 -7.946413010358810425e-02 -2.009209692478179932e-01 1.301477104425430298e-01 -4.836567863821983337e-02 2.957804501056671143e-01 -3.799885883927345276e-02 4.402029886841773987e-02 -2.029258012771606445e-01 -1.148528009653091431e-01 1.392581462860107422e-01 3.408688306808471680e-01 -3.143184185028076172e-01 -2.224949449300765991e-01 -1.026230528950691223e-01 1.797084510326385498e-02 1.478355079889297485e-01 -1.674354523420333862e-01
-1.645830422639846802e-01 8.088154345750808716e-02 2.795071005821228027e-01 -2.839712202548980713e-01 -3.419117769226431847e-03 2.100392729043960571e-01 -2.069148607552051544e-02 5.500531755387783051e-03 -4.783929511904716492e-02 -3.777582570910453796e-02 1.865075975656509399e-01 3.630018979310989380e-02 2.701365621760487556e-03 -2.606547772884368896e-01 -3.912622332572937012e-01 -1.742657721042633057e-01 9.500538557767868042e-02 -4.425464197993278503e-02 1.054383665323257446e-01 4.614220261573791504e-01 1.863374263048171997e-01 -2.773593366146087646e-02 -1.916073113679885864e-01 -5.290529131889343262e-02 1.128552295267581940e-02 2.362651228904724121e-01 -1.182623133063316345e-01 1.655596643686294556e-01 1.249073892831802368e-01 1.929327547550201416e-01 -6.512040644884109497e-02 8.587007969617843628e-02
-2.197053879499435425e-01 -2.234955551102757454e-03 2.037539482116699219e-01 -2.086884528398513794e-02 6.817741692066192627e-02 -3.114913823083043098e-03 2.706947326660156250e-01 2.046162933111190796e-01 -3.220514953136444092e-02 1.381264328956604004e-01 3.958968520164489746e-01 2.134972512722015381e-01 6.643237173557281494e-02 -2.160923331975936890e-01 -5.088991299271583557e-02 2.681125402450561523e-01 -8.202854543924331665e-02 -2.216206341981887817e-01 2.370245456695556641e-01 1.646876080485526472e-05 3.180810213088989258e-01 -3.159430995583534241e-02 1.095079407095909119e-01 1.343035325407981873e-02 -4.049357026815414429e-02 2.129750102758407593e-01 -2.315620630979537964e-01 3.681484609842300415e-03 -1.753191202878952026e-01 2.082910984754562378e-01 -1.967559196054935455e-02 -2.011079341173171997e-01
-1.021636053919792175e-01 6.505451351404190063e-02 1.305642575025558472e-01 -2.932112514972686768e-01 4.356893897056579590e-02 1.742714829742908478e-02 3.558973968029022217e-01 1.479654759168624878e-01 -1.236537694931030273e-01 1.609328836202621460e-01 3.794540166854858398e-01 3.351741731166839600e-01 5.307199060916900635e-02 -1.819871962070465088e-01 -3.843107493594288826e-03 1.715185940265655518e-01 -1.696333140134811401e-01 -2.889489233493804932e-01 6.064148992300033569e-02 -9.624312072992324829e-02 2.124697417020797729e-01 -1.433569341897964478e-01 9.668873250484466553e-02 -5.784079805016517639e-02 -4.132988303899765015e-02 3.263998627662658691e-01 -1.312185376882553101e-01 6.107285991311073303e-02 -5.509921466000378132e-04 1.418998241424560547e-01 -6.466594338417053223e-02 1.075135171413421631e-01
-6.844904273748397827e-02 1.279141306877136230e-01 -8.764291554689407349e-02 -2.729468345642089844e-01 2.783872187137603760e-03 -2.290549129247665405e-01 2.723077833652496338e-01 3.175440132617950439e-01 6.389296799898147583e-02 -2.341240085661411285e-02 1.631975620985031128e-01 6.166689470410346985e-02 1.032762080430984497e-01 -3.346739113330841064e-01 -2.116476744413375854e-01 1.972257792949676514e-01 2.434196695685386658e-02 -6.243330426514148712e-03 1.219305545091629028e-01 -1.693772524595260620e-02 -5.143062770366668701e-02 -1.535790264606475830e-01 2.361805588006973267e-01 1.793733537197113037e-01 -4.052311480045318604e-01 -1.813479815609753132e-03 1.486792266368865967e-01 2.638031244277954102e-01 -1.669186502695083618e-01 -1.186214610934257507e-01 -6.371331866830587387e-03 -4.461500328034162521e-03
-4.261434450745582581e-02 -3.679291903972625732e-02 1.946338713169097900e-01 -1.901134848594665527e-01 1.771457940340042114e-01 1.762508302927017212e-01 -5.764587596058845520e-02 2.238642871379852295e-01 -3.198149800300598145e-01 -3.332251012325286865e-01 2.937191426753997803e-01 8.399456739425659180e-02 5.215854616835713387e-04 -2.849069535732269287e-01 -2.041158676147460938e-01 -7.007164508104324341e-02 1.706123501062393188e-01 -1.125454455614089966e-01 -8.973597735166549683e-02 5.526163429021835327e-02 8.293602615594863892e-02 -2.296386808156967163e-01 1.002080142498016357e-01 8.108123391866683960e-02 2.838319838047027588e-01 7.453946769237518311e-02 2.088266313076019287e-01 5.292579159140586853e-02 6.056598573923110962e-02 2.934063971042633057e-01 -5.002311081625521183e-04 -1.453879028558731079e-01
1.543186791241168976e-02 3.990521654486656189e-02 1.501833181828260422e-02 -2.724947333335876465e-01 8.009604364633560181e-02 2.343506552278995514e-02 2.503526210784912109e-01 4.313441738486289978e-02 -1.492363587021827698e-02 3.676090389490127563e-02 3.189378082752227783e-01 3.392753005027770996e-01 2.301801890134811401e-01 -2.374967560172080994e-02 3.168289735913276672e-02 1.710139513015747070e-01 -1.573379337787628174e-01 -2.506791651248931885e-01 3.182387650012969971e-01 5.679088458418846130e-02 2.460948228836059570e-01 -2.036412358283996582e-01 1.289297044277191162e-01 8.496727794408798218e-02 -4.984000325202941895e-02 1.973911374807357788e-01 -2.026744931936264038e-01 5.368397384881973267e-02 -1.304183751344680786e-01 2.694566845893859863e-01 -2.027831524610519409e-01 -1.259966045618057251e-01
-3.957608714699745178e-02 8.302479982376098633e-02 1.675881147384643555e-01 -3.068273365497589111e-01 2.674531042575836182e-01 -3.269448280334472656e-01 -1.055431440472602844e-01 8.926186710596084595e-02 -2.698940690606832504e-03 -1.763598769903182983e-01 -2.997657656669616699e-02 2.280243337154388428e-01 9.100409597158432007e-02 -4.532283842563629150e-01 -2.543571591377258301e-02 8.348617702722549438e-02 1.349191665649414062e-01 1.674405038356781006e-01 7.909142971038818359e-02 1.069559436291456223e-02 -6.184225901961326599e-02 1.472538337111473083e-02 1.542639881372451782e-01 -2.605541646480560303e-01 -1.420308649539947510e-01 2.476339787244796753e-01 -2.026071250438690186e-01 1.966752558946609497e-01 6.467936187982559204e-02 1.072946190834045410e-01 -1.512644737958908081e-01 -1.353634148836135864e-01
6.176452711224555969e-02 3.229224383831024170e-01 -1.220181658864021301e-01 -2.491023391485214233e-01 -8.073815703392028809e-02 -2.479042857885360718e-01 2.977408766746520996e-01 2.192322462797164917e-01 -9.470465779304504395e-02 3.120151534676551819e-02 -5.135156214237213135e-02 -3.636502195149660110e-03 -7.221005111932754517e-02 -2.760528326034545898e-01 -2.729393541812896729e-01 1.667699590325355530e-02 1.728837490081787109e-01 9.684840589761734009e-02 1.625946164131164551e-01 -1.868934743106365204e-02 2.717308886349201202e-02 -7.328751683235168457e-02 5.381903797388076782e-02 1.328566223382949829e-01 -1.524098515510559082e-01 2.889126837253570557e-01 -3.209742307662963867e-01 1.935375630855560303e-01 -8.034872263669967651e-02 -1.358394622802734375e-01 -2.404999732971191406e-02 -2.758868038654327393e-01
-1.995124816894531250e-01 2.282914966344833374e-01 3.121133334934711456e-02 -2.065853923559188843e-01 2.036340981721878052e-01 -6.980929523706436157e-02 1.034971699118614197e-01 2.633820772171020508e-01 -7.023101300001144409e-02 9.102530032396316528e-02 1.839101165533065796e-01 -7.435018569231033325e-02 -2.542646974325180054e-02 -2.547507584095001221e-01 -2.865684032440185547e-01 -2.032338827848434448e-01 -2.071156501770019531e-01 -2.747146189212799072e-01 1.609005481004714966e-01 1.146210581064224243e-01 2.191137708723545074e-02 2.320341467857360840e-01 -5.441706255078315735e-02 -8.343029767274856567e-03 2.341220527887344360e-01 4.285207018256187439e-02 -7.798267155885696411e-02 3.851191103458404541e-01 4.275101050734519958e-02 2.327731400728225708e-01 1.123155280947685242e-01 -4.526993259787559509e-02
-3.877876400947570801e-01 -2.097204327583312988e-01 6.672592461109161377e-02 -3.000071644783020020e-01 2.433262318372726440e-01 -5.694283545017242432e-02 2.443076074123382568e-01 1.038383841514587402e-01 -8.354736864566802979e-02 -1.049037128686904907e-01 3.935891389846801758e-02 6.520595401525497437e-02 1.041261553764343262e-01 -3.790522515773773193e-01 -5.899414047598838806e-02 -1.048887595534324646e-01 1.893352866172790527e-01 -1.647554636001586914e-01 2.299704253673553467e-01 -1.374385692179203033e-02 1.017232835292816162e-01 5.369497090578079224e-02 1.209905892610549927e-01 -2.088327854871749878e-01 5.100571550428867340e-03 2.395036965608596802e-01 -3.143130242824554443e-02 8.285911753773689270e-03 -1.801266223192214966e-01 -2.092859596014022827e-01 -1.808798164129257202e-01 -1.746871322393417358e-01
-2.353105396032333374e-01 3.847140446305274963e-02 -1.029121596366167068e-02 -3.638521432876586914e-01 2.734520137310028076e-01 -1.022898480296134949e-01 2.897265255451202393e-01 1.025280654430389404e-01 -1.109261587262153625e-01 -6.148058921098709106e-02 1.540576368570327759e-01 1.610920578241348267e-01 -3.339525684714317322e-02 -1.587733924388885498e-01 4.504026100039482117e-02 8.197738975286483765e-02 -1.945261061191558838e-01 2.122941762208938599e-01 -3.497776389122009277e-01 -6.285193841904401779e-03 6.313020735979080200e-02 1.254545245319604874e-02 -5.735997855663299561e-02 8.392022550106048584e-02 -1.175221651792526245e-01 2.902536392211914062e-01 1.277717649936676025e-01 3.418534621596336365e-02 -9.708974510431289673e-02 1.971868425607681274e-01 -3.327884674072265625e-01 -1.890534460544586182e-01
2.528303861618041992e-01 5.388295650482177734e-02 -2.034989893436431885e-01 -1.274409145116806030e-01 -8.720262348651885986e-02 -5.681282281875610352e-02 3.456372022628784180e-01 3.272316753864288330e-01 1.635408997535705566e-01 -5.414958670735359192e-02 -1.348193269222974777e-02 2.100936621427536011e-01 1.913235038518905640e-01 -3.926150500774383545e-01 -1.769261509180068970e-01 9.269081801176071167e-02 5.538449063897132874e-02 -2.225833535194396973e-01 5.841538310050964355e-02 1.079780459403991699e-01 1.064184010028839111e-01 1.071711257100105286e-01 -1.000985801219940186e-01 -2.011359632015228271e-01 -1.146292835474014282e-01 5.264406278729438782e-02 -1.564372330904006958e-01 2.340140752494335175e-02 -9.382187575101852417e-02 -1.878015697002410889e-01 -2.693204283714294434e-01 -1.870638281106948853e-01
-1.036105453968048096e-01 -1.797791570425033569e-02 -2.594434618949890137e-01 -7.183220237493515015e-02 1.269883066415786743e-01 -1.333725452423095703e-01 1.117216795682907104e-01 4.230594933032989502e-01 -1.205073371529579163e-01 -1.371122151613235474e-01 -4.084242507815361023e-02 2.151938900351524353e-02 -1.595197618007659912e-01 -4.700464904308319092e-01 -1.513640880584716797e-01 1.421742886304855347e-01 5.827554315328598022e-02 -3.543895781040191650e-01 8.026944845914840698e-02 -2.256742678582668304e-02 -1.159168183803558350e-01 -1.430325657129287720e-01 8.122729510068893433e-02 -2.023597061634063721e-02 1.140064522624015808e-01 1.060715243220329285e-01 -7.067101448774337769e-02 -2.392534762620925903e-01 -4.095782339572906494e-02 2.957385964691638947e-02 5.550893954932689667e-03 -3.165699839591979980e-01
-1.410994827747344971e-01 -2.688891254365444183e-02 -4.723772406578063965e-03 -1.367380749434232712e-02 5.629681423306465149e-02 1.387686580419540405e-01 -1.816636472940444946e-01 3.290008306503295898e-01 -3.069733083248138428e-01 -1.637058258056640625e-01 2.839003801345825195e-01 -8.229221403598785400e-02 4.909468814730644226e-02 -2.524540126323699951e-01 -3.167647123336791992e-01 3.313333168625831604e-02 2.264504581689834595e-01 1.250069141387939453e-01 2.639114297926425934e-02 2.666850388050079346e-01 1.973321475088596344e-02 5.532862246036529541e-02 2.697615921497344971e-01 1.216924339532852173e-01 2.417993545532226562e-01 1.597037315368652344e-01 -1.580284684896469116e-01 2.437891215085983276e-01 1.052545309066772461e-01 1.078956872224807739e-01 -1.165738850831985474e-01 -7.114534080028533936e-02
-2.884554564952850342e-01 1.447803527116775513e-01 7.681083679199218750e-02 -3.038930892944335938e-01 1.398910433053970337e-01 -1.696879416704177856e-01 7.465924322605133057e-02 2.444711923599243164e-01 4.073088616132736206e-02 -1.487897932529449463e-01 6.916123628616333008e-02 5.766974017024040222e-02 4.650406539440155029e-02 -4.975965321063995361e-01 -6.869427114725112915e-02 1.434778422117233276e-01 3.045484609901905060e-02 1.099294945597648621e-01 -6.515564024448394775e-02 3.370184004306793213e-01 1.323761641979217529e-01 -1.023809686303138733e-01 1.925834082067012787e-02 -1.965437233448028564e-01 1.782223135232925415e-01 -2.301253974437713623e-01 1.360192894935607910e-01 -1.467659324407577515e-01 -1.232929751276969910e-01 -1.266461163759231567e-01 -1.078314036130905151e-01 -1.068949922919273376e-01
3.588913753628730774e-02 2.267685532569885254e-01 -1.943693757057189941e-01 -1.353703737258911133e-01 -1.779363602399826050e-01 -1.207974180579185486e-01 4.395937621593475342e-01 1.581706255674362183e-01 -4.458657652139663696e-02 1.813693493604660034e-01 -5.315449833869934082e-02 -2.527574449777603149e-02 -1.683893613517284393e-02 -4.203744530677795410e-01 -2.944260537624359131e-01 3.917889669537544250e-02 1.908717304468154907e-01 1.203558892011642456e-01 1.049342975020408630e-01 3.792898729443550110e-03 8.954555541276931763e-02 2.888385951519012451e-02 1.158932521939277649e-01 8.238985389471054077e-02 -1.150083355605602264e-02 -7.590903341770172119e-02 -2.850590944290161133e-01 1.902103573083877563e-01 -1.593791395425796509e-01 -3.916720300912857056e-02 -2.318597435951232910e-01 -1.675093919038772583e-01
-3.137035667896270752e-02 -1.118656694889068604e-01 1.720592938363552094e-02 -1.550820469856262207e-01 -2.473168820142745972e-02 -2.005576714873313904e-02 1.814254969358444214e-01 9.699886292219161987e-02 -8.402257412672042847e-02 -4.380444437265396118e-02 -2.177599817514419556e-01 7.639098912477493286e-02 -1.156298890709877014e-01 -4.855094850063323975e-01 -4.388471245765686035e-01 2.170966118574142456e-01 8.523672074079513550e-02 -1.801014542579650879e-01 -2.200546301901340485e-02 8.510527014732360840e-02 -7.957799732685089111e-02 -1.633308529853820801e-01 1.422472745180130005e-01 -6.954325735569000244e-02 -1.486295312643051147e-01 2.512738108634948730e-01 -7.625023275613784790e-02 1.005058139562606812e-01 -2.709894478321075439e-01 -1.096663847565650940e-01 -1.154617220163345337e-01 -2.496581375598907471e-01
-2.216427028179168701e-01 -1.223406046628952026e-01 7.277390360832214355e-02 3.321182727813720703e-02 7.958745211362838745e-02 6.708010286092758179e-02 1.578065007925033569e-01 2.141805291175842285e-01 -2.549286484718322754e-01 -9.064409881830215454e-02 1.109203323721885681e-01 1.013291701674461365e-01 3.228273093700408936e-01 -1.547822356224060059e-01 -3.011710643768310547e-01 -5.299844965338706970e-02 -7.125541567802429199e-02 1.076776310801506042e-01 2.581440843641757965e-02 3.135735988616943359e-01 1.126392632722854614e-01 2.647756040096282959e-01 -2.263401299715042114e-01 -1.662448197603225708e-01 -9.948091953992843628e-02 -1.511878073215484619e-01 -4.474343359470367432e-01 4.400574788451194763e-02 -8.937650918960571289e-02 8.687100559473037720e-02 3.476943075656890869e-02 -3.840727731585502625e-02
-5.522282049059867859e-02 2.518341839313507080e-01 9.183822572231292725e-02 -2.663759887218475342e-01 2.562741935253143311e-01 -8.494867011904716492e-03 6.608427315950393677e-02 2.773430943489074707e-01 -2.226504087448120117e-01 -1.408952474594116211e-01 -1.169673353433609009e-01 -1.334674954414367676e-01 2.472671270370483398e-01 -1.316815763711929321e-01 -7.776130735874176025e-02 -2.769272774457931519e-02 8.573871105909347534e-03 -1.496385931968688965e-01 3.702819347381591797e-02 4.024915993213653564e-01 3.683144599199295044e-02 7.132337242364883423e-02 4.771987348794937134e-02 3.092297017574310303e-01 -3.156915307044982910e-02 7.697454094886779785e-02 1.217810623347759247e-02 3.271951675415039062e-01 2.695490419864654541e-01 9.134594351053237915e-02 -9.244211763143539429e-02 -1.644310951232910156e-01
-3.440254032611846924e-01 1.836456209421157837e-01 -1.420825868844985962e-01 -5.359181761741638184e-02 -1.700052917003631592e-01 1.195684894919395447e-01 2.067976444959640503e-01 2.292829155921936035e-01 -1.512285768985748291e-01 3.427435643970966339e-03 3.740363987162709236e-03 4.618367850780487061e-01 2.004520446062088013e-01 2.838956937193870544e-02 -1.851010322570800781e-01 4.510549828410148621e-02 -1.136279776692390442e-01 -1.752031296491622925e-01 -8.897763490676879883e-02 8.871289342641830444e-02 3.230623304843902588e-01 1.950880512595176697e-02 8.873496949672698975e-02 -2.201284766197204590e-01 -1.487246006727218628e-01 -1.243937853723764420e-02 -9.792955219745635986e-02 4.454776644706726074e-02 -3.472223132848739624e-02 1.660356074571609497e-01 -1.635666191577911377e-01 -2.510046362876892090e-01
6.434004008769989014e-02 5.938127264380455017e-02 -9.633130580186843872e-02 -1.683070808649063110e-01 1.382650434970855713e-01 -1.636490970849990845e-01 8.291523158550262451e-02 5.213055610656738281e-01 -3.692194074392318726e-02 -4.407208412885665894e-02 5.491464864462614059e-03 9.618097543716430664e-02 1.989403516054153442e-01 -2.342844605445861816e-01 -2.683621644973754883e-01 -1.276080310344696045e-01 1.686190664768218994e-01 -2.433895468711853027e-01 1.319210529327392578e-01 -1.668342202901840210e-01 9.534116089344024658e-02 1.693022549152374268e-01 6.425780057907104492e-02 2.135235965251922607e-01 -4.403866082429885864e-02 2.371726632118225098e-01 -1.628043651580810547e-01 -1.022977158427238464e-01 -1.525484621524810791e-01 2.156106978654861450e-01 8.450997620820999146e-02 -2.059027701616287231e-01
1.225797757506370544e-01 6.032742559909820557e-02 -1.514841616153717041e-01 -1.952951103448867798e-01 2.189037948846817017e-01 6.607311964035034180e-02 -5.952463671565055847e-02 5.723469257354736328e-01 -2.568314969539642334e-01 -5.756357312202453613e-02 1.617145389318466187e-01 1.449264027178287506e-02 1.093869209289550781e-01 -1.506555974483489990e-01 -2.100320458412170410e-01 1.954668387770652771e-02 1.569130271673202515e-01 -2.485992908477783203e-01 1.152408495545387268e-01 -1.176382452249526978e-01 5.107457935810089111e-02 4.610564559698104858e-03 -4.961031675338745117e-02 8.254455029964447021e-02 9.581385552883148193e-02 1.668844819068908691e-01 5.643067881464958191e-02 -1.621883809566497803e-01 -1.396691948175430298e-01 3.322114050388336182e-01 -7.400330901145935059e-02 -1.863517016172409058e-01
-3.566805645823478699e-02 -9.818994998931884766e-02 -6.584263592958450317e-02 -1.576528698205947876e-01 -4.130405932664871216e-02 -3.044991195201873779e-02 1.788384914398193359e-01 1.675383895635604858e-01 -2.972766160964965820e-01 8.161260932683944702e-02 1.204722300171852112e-01 3.678578436374664307e-01 6.541981548070907593e-02 -6.308678537607192993e-02 8.006479591131210327e-02 1.046913769096136093e-02 -9.913935512304306030e-02 -4.341199621558189392e-02 -2.759187482297420502e-02 -1.157672703266143799e-02 -9.821439534425735474e-02 -1.835434585809707642e-01 -1.638704389333724976e-01 3.160562515258789062e-01 -2.639153897762298584e-01 1.506369411945343018e-01 -2.882517576217651367e-01 2.404931560158729553e-02 -5.148759484291076660e-02 1.253231316804885864e-01 -4.114238321781158447e-01 -3.020599484443664551e-01
-1.872775852680206299e-01 4.312200844287872314e-02 -1.002110391855239868e-01 -1.149887442588806152e-01 2.937886714935302734e-01 -2.163648232817649841e-02 -1.608242690563201904e-01 2.740213871002197266e-01 -1.496740579605102539e-01 -2.311681360006332397e-01 -1.066184490919113159e-01 -1.372875869274139404e-01 -9.188885241746902466e-02 -5.757212042808532715e-01 -6.774655729532241821e-02 1.332676410675048828e-01 -1.255289316177368164e-01 -2.707768380641937256e-01 4.437100142240524292e-02 2.004510760307312012e-01 1.256995275616645813e-02 -8.361575752496719360e-02 -6.467642262578010559e-03 -7.464731577783823013e-03 2.263362146914005280e-02 -8.797788992524147034e-03 1.391788199543952942e-02 -9.435074031352996826e-02 1.963039487600326538e-02 -3.699258714914321899e-02 -4.008083418011665344e-02 -3.636568188667297363e-01
1.465706825256347656e-01 1.576948314905166626e-01 1.868638768792152405e-02 -1.528203189373016357e-01 2.034872956573963165e-02 -9.863005578517913818e-02 7.453396916389465332e-02 3.385347723960876465e-01 -1.853777766227722168e-01 -2.196838408708572388e-01 2.264291793107986450e-02 -1.197741478681564331e-01 2.476840317249298096e-01 -1.669039279222488403e-01 -2.029354423284530640e-01 -3.879607841372489929e-02 3.902560845017433167e-02 -1.487560868263244629e-01 3.071888349950313568e-03 3.582021296024322510e-01 4.361639022827148438e-01 2.893610894680023193e-01 2.022672444581985474e-02 -8.848283439874649048e-02 1.422019451856613159e-01 8.579232729971408844e-03 -1.146070808172225952e-01 1.216756105422973633e-01 -1.550987660884857178e-01 -2.678694762289524078e-02 2.478674352169036865e-01 4.054302722215652466e-02
-1.556875407695770264e-01 -2.475538104772567749e-01 -3.203776851296424866e-02 -5.638211965560913086e-02 1.469285786151885986e-01 1.041371468454599380e-02 -1.947829127311706543e-02 1.993200629949569702e-01 -5.337662100791931152e-01 -2.567137479782104492e-01 1.936266720294952393e-01 6.884170323610305786e-02 3.043501377105712891e-01 5.513473227620124817e-02 -3.489263653755187988e-01 -5.738846957683563232e-02 -4.131046589463949203e-03 -2.613202296197414398e-02 1.491639018058776855e-01 2.719646096229553223e-01 2.209171950817108154e-01 -1.162613108754158020e-01 -7.002859842032194138e-03 -6.184421945363283157e-03 -1.107377484440803528e-01 1.396185997873544693e-02 -2.391166286543011665e-03 -4.176988080143928528e-02 -2.326618731021881104e-01 -3.324209898710250854e-02 -2.662336453795433044e-02 7.239884138107299805e-02
-2.004015147686004639e-01 2.577435672283172607e-01 2.721122652292251587e-02 -1.416019499301910400e-01 9.118686616420745850e-02 -1.792510300874710083e-01 1.088931038975715637e-01 3.798878788948059082e-01 -2.532513998448848724e-02 -1.455165594816207886e-01 -9.023744612932205200e-03 1.891067326068878174e-01 -8.313118666410446167e-02 -1.912672072649002075e-01 -2.378227934241294861e-02 7.563614100217819214e-02 -2.018360979855060577e-02 -1.744264215230941772e-01 1.501879245042800903e-01 1.621771007776260376e-01 -2.717459499835968018e-01 -2.097602635622024536e-01 1.283295303583145142e-01 -6.778351962566375732e-02 -1.051037535071372986e-01 2.251327186822891235e-01 -2.009587734937667847e-01 3.344417214393615723e-01 -1.301952302455902100e-01 -1.291209310293197632e-01 2.975351735949516296e-02 -3.185659945011138916e-01
1.894833594560623169e-01 -8.605992048978805542e-02 -1.004500873386859894e-02 -2.797815203666687012e-01 -2.521769106388092041e-01 -1.591732203960418701e-01 9.684978425502777100e-02 2.147697210311889648e-01 -2.358245551586151123e-01 -2.339334934949874878e-01 1.452382951974868774e-01 1.319405883550643921e-01 -1.871079951524734497e-01 -2.523981332778930664e-01 -3.428016304969787598e-01 3.696985170245170593e-02 5.146419629454612732e-02 -7.811589539051055908e-02 -5.681428685784339905e-02 -9.794358909130096436e-02 2.349810451269149780e-01 -9.966594167053699493e-03 -1.670500934123992920e-01 8.687381446361541748e-02 -7.741539180278778076e-02 1.067464873194694519e-01 -3.600672185420989990e-01 1.739467680454254150e-02 8.327930420637130737e-02 -1.105623617768287659e-01 -2.730398476123809814e-01 -1.185432374477386475e-01
-3.334959596395492554e-02 -9.861385822296142578e-02 3.310309350490570068e-01 -2.226995378732681274e-01 7.850263267755508423e-02 -1.851950883865356445e-01 -1.748576462268829346e-01 1.023109704256057739e-01 -2.759493291378021240e-01 -1.398194730281829834e-01 2.596960961818695068e-01 6.357052922248840332e-02 -7.223175466060638428e-02 -3.924834728240966797e-01 1.115525066852569580e-01 3.157559037208557129e-01 -1.586541682481765747e-01 -2.626892328262329102e-01 -7.513448596000671387e-02 2.091944068670272827e-01 -9.706534328870475292e-04 -8.204903453588485718e-02 7.894014567136764526e-02 8.175431936979293823e-02 -9.501357376575469971e-02 1.915086805820465088e-02 -1.605609953403472900e-01 9.825377166271209717e-02 -6.959366798400878906e-02 1.206594482064247131e-01 -1.347530037164688110e-01 -2.535266876220703125e-01
-2.112806141376495361e-01 6.048375368118286133e-02 -6.544844061136245728e-02 -1.962411105632781982e-01 3.689481317996978760e-01 2.036086171865463257e-01 1.767469197511672974e-01 1.827605664730072021e-01 -9.578713774681091309e-02 9.727843105792999268e-02 -1.175420656800270081e-01 1.360508203506469727e-01 -3.084299564361572266e-01 -2.374390661716461182e-01 -7.714589685201644897e-02 3.763275220990180969e-02 1.232817918062210083e-01 -1.055714339017868042e-01 2.874059788882732391e-02 3.630066215991973877e-01 2.450120300054550171e-01 -2.418489754199981689e-02 1.317711025476455688e-01 -6.373535841703414917e-02 1.245242059230804443e-01 -3.772588679566979408e-03 -2.000996470451354980e-01 -3.374071093276143074e-03 -2.239684909582138062e-01 2.951756492257118225e-02 -3.111814260482788086e-01 -1.114718765020370483e-01
8.523100614547729492e-02 5.622368678450584412e-02 3.997785225510597229e-02 -3.632602691650390625e-01 1.151953116059303284e-01 -1.016312912106513977e-01 -2.421108074486255646e-02 2.947534620761871338e-01 -2.517043650150299072e-01 -7.871068269014358521e-02 3.220650181174278259e-02 -1.330118924379348755e-01 2.048298716545104980e-01 -2.236768156290054321e-01 -1.147173568606376648e-01 1.883958727121353149e-01 9.812815487384796143e-02 -2.267485260963439941e-01 7.012648880481719971e-02 2.801231443881988525e-01 1.422725915908813477e-01 -2.058319747447967529e-01 5.817257612943649292e-02 1.771115139126777649e-02 -1.901734769344329834e-01 4.019168391823768616e-02 1.897760480642318726e-02 2.820229530334472656e-01 4.076728224754333496e-01 -1.382331550121307373e-01 -9.811982454266399145e-05 4.809863865375518799e-02
-1.108335703611373901e-02 -7.132745534181594849e-02 2.845713496208190918e-01 -2.815244793891906738e-01 1.245999634265899658e-01 -8.526853471994400024e-02 2.096864432096481323e-01 1.480597406625747681e-01 -1.385734975337982178e-01 1.513465587049722672e-02 2.221067100763320923e-01 -8.886430412530899048e-02 1.236916482448577881e-01 -3.424526751041412354e-01 -3.843028545379638672e-01 -2.060114219784736633e-02 9.410406649112701416e-02 -6.734945625066757202e-02 1.605895906686782837e-01 4.821247979998588562e-02 7.635960727930068970e-02 -1.552114039659500122e-01 7.354835048317909241e-03 -1.203434839844703674e-01 1.075679957866668701e-01 2.397799305617809296e-02 -1.026373282074928284e-01 -1.890164017677307129e-01 -1.282415390014648438e-01 4.128869771957397461e-01 -1.944337636232376099e-01 -1.393696069717407227e-01
-2.233545631170272827e-01 -5.651228129863739014e-02 -8.500804752111434937e-02 -2.672666013240814209e-01 3.082301020622253418e-01 4.912964254617691040e-02 3.727772533893585205e-01 9.021099656820297241e-03 -1.058574095368385315e-01 -2.100917994976043701e-01 -1.093506440520286560e-01 8.702854067087173462e-02 -3.388759195804595947e-01 -1.856221854686737061e-01 -7.329650968313217163e-02 1.100779026746749878e-01 1.358211487531661987e-01 -4.462730512022972107e-02 1.220560669898986816e-01 1.692884564399719238e-01 2.325660437345504761e-01 -4.386322945356369019e-02 2.976172268390655518e-01 1.775581203401088715e-02 -2.402251958847045898e-02 2.053612172603607178e-01 -1.670610010623931885e-01 -4.402077943086624146e-02 -4.080056026577949524e-02 -4.025116935372352600e-02 -2.012495696544647217e-01 -2.546727061271667480e-01
-1.015427559614181519e-01 2.797788083553314209e-01 3.249415894970297813e-03 -1.171754300594329834e-01 2.193382084369659424e-01 4.373298212885856628e-02 1.770316213369369507e-01 2.509469687938690186e-01 -1.022882834076881409e-01 -5.174474790692329407e-02 6.140677258372306824e-02 -3.721868246793746948e-02 2.928892150521278381e-03 -4.776734709739685059e-01 2.341664433479309082e-01 4.752488434314727783e-02 7.509902119636535645e-02 2.967970073223114014e-02 1.380173414945602417e-01 2.941558063030242920e-01 4.219878613948822021e-01 5.668736621737480164e-02 -1.145144458860158920e-02 -2.233470082283020020e-01 2.274609655141830444e-01 8.933975547552108765e-02 -5.544963106513023376e-02 -1.629943102598190308e-01 -9.645827859640121460e-02 -3.146439418196678162e-02 -7.872223109006881714e-02 -2.266648784279823303e-02
-3.174489438533782959e-01 -7.031995058059692383e-02 -5.531684309244155884e-02 -2.089447081089019775e-01 -1.206455286592245102e-02 -1.035494878888130188e-01 7.030116766691207886e-02 1.376801580190658569e-01 3.144942969083786011e-02 -9.684641659259796143e-02 3.360627293586730957e-01 1.687106043100357056e-01 2.912860810756683350e-01 -2.724856138229370117e-01 -1.477731466293334961e-01 3.542454540729522705e-02 -9.666014462709426880e-02 -1.871840804815292358e-01 2.817337810993194580e-01 1.126008331775665283e-01 -2.183532863855361938e-01 7.703532278537750244e-02 1.382461655884981155e-02 -2.146361023187637329e-01 1.052764132618904114e-01 7.607895135879516602e-02 -1.971139609813690186e-01 1.451447159051895142e-01 -3.671516478061676025e-01 -5.759293586015701294e-02 -1.643729805946350098e-01 -2.461351081728935242e-02
9.263433516025543213e-02 -2.139372229576110840e-01 4.256781563162803650e-02 -2.357731759548187256e-01 1.904066354036331177e-01 -6.831227242946624756e-02 1.517463028430938721e-01 1.846069544553756714e-01 7.021304685622453690e-03 -2.807809412479400635e-01 1.104631945490837097e-01 -1.967346668243408203e-01 -2.369653061032295227e-02 -5.224766731262207031e-01 -2.983165383338928223e-01 5.074606835842132568e-02 1.403340697288513184e-01 1.300275791436433792e-02 1.174635067582130432e-01 6.860324740409851074e-02 1.939931511878967285e-01 -2.766461074352264404e-01 9.795948117971420288e-02 2.120221257209777832e-01 4.145519062876701355e-02 7.066641002893447876e-02 1.532199382781982422e-01 1.137702837586402893e-01 1.950964182615280151e-01 -1.256543397903442383e-02 -5.825618281960487366e-02 5.904687196016311646e-02
1.412552781403064728e-02 2.536608837544918060e-02 1.088337004184722900e-01 -2.200165092945098877e-01 6.219021230936050415e-02 -1.542122662067413330e-01 1.531477272510528564e-01 2.764436602592468262e-01 -2.002585530281066895e-01 -6.694181263446807861e-02 9.162782132625579834e-02 -7.748327404260635376e-02 -1.213995516300201416e-01 -4.934315085411071777e-01 -2.072567343711853027e-01 -1.489593088626861572e-01 -1.021002605557441711e-01 -1.474610716104507446e-01 4.416288062930107117e-02 9.414454549551010132e-02 -1.040431186556816101e-01 -2.564043998718261719e-01 -6.002437788993120193e-03 1.984626650810241699e-01 -2.344338148832321167e-01 -1.847137510776519775e-02 -2.005840688943862915e-01 3.248948454856872559e-01 -1.779102981090545654e-01 -1.524222046136856079e-01 -6.851682811975479126e-02 -9.692931920289993286e-02
-2.261405289173126221e-01 -1.804015785455703735e-02 7.905467599630355835e-02 9.808873385190963745e-02 -1.392465680837631226e-01 -1.132123395800590515e-01 1.657050102949142456e-01 2.732330560684204102e-01 -1.286625117063522339e-01 -5.919443070888519287e-02 1.580212116241455078e-01 4.272064268589019775e-01 2.542034685611724854e-01 -2.715376019477844238e-01 -2.332069724798202515e-01 -2.056054621934890747e-01 2.286440730094909668e-01 -1.599565744400024414e-01 2.842817641794681549e-02 2.162187695503234863e-01 3.976382687687873840e-02 1.264879703521728516e-01 -1.244018077850341797e-01 -1.493926346302032471e-01 -1.990008503198623657e-01 -1.350221633911132812e-01 -2.281910181045532227e-01 3.979669138789176941e-02 1.033699326217174530e-02 -1.954579353332519531e-01 3.578495979309082031e-02 -6.262581050395965576e-02
-1.880846321582794189e-01 4.103969410061836243e-02 7.725269533693790436e-04 4.733281210064888000e-02 2.020127624273300171e-01 -1.053956747055053711e-01 3.148438036441802979e-01 -1.375926882028579712e-01 -1.031931489706039429e-01 6.650928407907485962e-02 5.535730347037315369e-02 3.170213475823402405e-02 2.212379276752471924e-01 -2.188004106283187866e-01 -3.712636530399322510e-01 1.170431915670633316e-02 7.443083822727203369e-02 -3.087791204452514648e-01 1.211496517062187195e-01 2.069842815399169922e-01 2.978975176811218262e-01 -1.342818979173898697e-02 -2.024232596158981323e-01 -8.983677253127098083e-03 -6.108070258051156998e-03 3.500030338764190674e-01 -2.200774550437927246e-01 5.956263840198516846e-02 -2.689364552497863770e-01 2.569724805653095245e-02 -2.722807042300701141e-02 1.244596112519502640e-02
-1.884346753358840942e-01 3.749135136604309082e-02 -4.120784252882003784e-02 -2.904143929481506348e-01 1.029885709285736084e-01 -1.326475571841001511e-02 1.370733529329299927e-01 1.173478588461875916e-01 -2.692486345767974854e-01 -1.119292676448822021e-01 -1.421819776296615601e-01 -7.797518372535705566e-02 1.156380474567413330e-01 -5.064329504966735840e-01 1.649177819490432739e-01 5.908070132136344910e-02 5.401881411671638489e-02 1.809951961040496826e-01 -1.245709210634231567e-01 1.140276417136192322e-01 -1.169581711292266846e-01 -1.761983036994934082e-01 -8.971252292394638062e-02 -1.339620947837829590e-01 -2.147690206766128540e-01 2.397982180118560791e-01 -1.591159105300903320e-01 2.402970641851425171e-01 6.362675130367279053e-02 6.170597393065690994e-03 -7.856099307537078857e-02 -2.999794483184814453e-01
-7.383543252944946289e-02 1.871449947357177734e-01 2.959026694297790527e-01 -1.684095710515975952e-01 -4.214867576956748962e-02 1.204772293567657471e-01 8.489682525396347046e-02 3.609827756881713867e-01 -6.597867608070373535e-02 -1.724230945110321045e-01 3.471866250038146973e-01 1.582694798707962036e-02 8.814205415546894073e-03 -4.405592381954193115e-01 -2.741188704967498779e-01 -4.174443706870079041e-02 1.291420012712478638e-01 -5.687830597162246704e-02 5.917043983936309814e-02 6.758975237607955933e-02 1.771740168333053589e-01 -1.287750899791717529e-01 -5.888077616691589355e-02 -2.122624367475509644e-01 1.549487560987472534e-01 1.328149288892745972e-01 -6.421393156051635742e-02 -8.083013445138931274e-02 -1.479478925466537476e-01 2.545502185821533203e-01 -1.198155246675014496e-02 1.611717976629734039e-02
-2.686912752687931061e-02 -1.765578687191009521e-01 -1.605911366641521454e-02 -2.871602773666381836e-01 6.785999983549118042e-02 -2.881304025650024414e-01 2.233283072710037231e-01 1.597732752561569214e-01 -2.135441005229949951e-01 1.323861777782440186e-01 1.618246734142303467e-01 1.957850456237792969e-01 2.078859061002731323e-01 -2.683245539665222168e-01 -1.008265987038612366e-01 -9.983699768781661987e-02 1.374670267105102539e-01 -3.367143571376800537e-01 2.230664044618606567e-01 1.416345834732055664e-01 8.339364081621170044e-02 -5.436838045716285706e-02 -1.951399892568588257e-01 4.625149071216583252e-02 -3.464484214782714844e-02 5.261483788490295410e-02 -2.118767797946929932e-01 7.500568032264709473e-02 -1.707463413476943970e-01 -2.687943279743194580e-01 2.005663961172103882e-01 -1.050011888146400452e-01
2.073844149708747864e-02 2.029071301221847534e-01 2.167785614728927612e-01 -2.389817982912063599e-01 7.380624115467071533e-02 2.077061533927917480e-01 -2.639335207641124725e-02 3.471102714538574219e-01 -1.263906657695770264e-01 1.291855722665786743e-01 5.994849279522895813e-02 3.166217356920242310e-02 3.323942124843597412e-01 -2.819122970104217529e-01 -1.576896756887435913e-01 -1.559050977230072021e-01 -3.023751676082611084e-01 -7.255440205335617065e-02 -7.082719355821609497e-02 3.295885920524597168e-01 -1.619779765605926514e-01 1.236668676137924194e-01 -9.476878494024276733e-02 6.933553516864776611e-02 1.598180830478668213e-01 1.100703701376914978e-01 -1.319932788610458374e-01 2.370173335075378418e-01 1.722314278595149517e-03 1.501622498035430908e-01 -2.342952648177742958e-03 9.303983300924301147e-02
-1.280270814895629883e-01 -1.000867784023284912e-01 -2.097956687211990356e-01 -3.005682826042175293e-01 -3.860933938995003700e-03 3.746709972620010376e-02 1.735180169343948364e-01 1.419704407453536987e-01 -1.798126548528671265e-01 1.231223940849304199e-01 2.360440343618392944e-01 2.251009047031402588e-01 9.452830255031585693e-02 -1.716030538082122803e-01 -2.664738595485687256e-01 1.423428207635879517e-01 -6.614925339818000793e-03 1.917539983987808228e-01 -1.430659741163253784e-01 1.138478219509124756e-01 4.592141602188348770e-03 1.205199286341667175e-01 1.214280650019645691e-01 1.376302987337112427e-01 -3.266951143741607666e-01 5.725597962737083435e-02 1.126823946833610535e-01 1.995693892240524292e-01 -1.199451833963394165e-01 2.642455995082855225e-01 -2.978470623493194580e-01 -2.238019555807113647e-01
-9.932956844568252563e-02 -3.994253277778625488e-02 3.464261889457702637e-01 5.150584876537322998e-02 1.233373582363128662e-02 -8.385396748781204224e-02 -1.364160478115081787e-01 2.908552885055541992e-01 -2.335562109947204590e-01 -1.420745402574539185e-01 9.987021982669830322e-02 -1.668928414583206177e-01 1.523496508598327637e-01 -4.661511480808258057e-01 -1.382071077823638916e-01 1.828346252441406250e-01 7.346317172050476074e-02 -1.778454631567001343e-01 1.005853042006492615e-01 6.625108420848846436e-02 4.242020249366760254e-01 4.247297346591949463e-02 1.988664418458938599e-01 -6.773821264505386353e-02 -1.671256497502326965e-02 3.363889874890446663e-03 -4.177686572074890137e-02 1.368748545646667480e-01 -2.518911845982074738e-02 1.676377803087234497e-01 -1.514914035797119141e-01 -3.044329583644866943e-03
-1.758347153663635254e-01 1.462344229221343994e-01 -2.686376869678497314e-02 -2.518511116504669189e-01 3.944830223917961121e-02 -3.769065439701080322e-01 1.947462558746337891e-01 1.140291616320610046e-01 -1.647707372903823853e-01 -1.925648190081119537e-02 4.560153931379318237e-02 1.001243740320205688e-01 -4.323598742485046387e-02 -4.962758421897888184e-01 -1.744785308837890625e-01 -1.173359528183937073e-01 1.715814322233200073e-01 1.532023213803768158e-02 -2.854164838790893555e-01 8.972643315792083740e-02 -1.123843714594841003e-01 7.458589971065521240e-02 1.901623606681823730e-01 -1.308378428220748901e-01 -1.118271425366401672e-01 1.051377579569816589e-01 -1.332412362098693848e-01 -1.248403340578079224e-01 2.229631394147872925e-01 5.501105263829231262e-02 -9.849211201071739197e-03 -2.379374057054519653e-01
3.107003122568130493e-02 3.793000429868698120e-02 9.415065497159957886e-02 -2.027911096811294556e-01 2.401910424232482910e-01 -1.238149926066398621e-01 -4.239795263856649399e-03 2.472877651453018188e-01 -4.264538288116455078e-01 -3.775397837162017822e-01 -6.782322307117283344e-04 -1.475072801113128662e-01 1.057058647274971008e-01 -1.998629271984100342e-01 -1.141977310180664062e-01 1.050303056836128235e-01 1.519477516412734985e-01 -1.284547895193099976e-01 1.655116379261016846e-01 2.476779967546463013e-01 1.853797435760498047e-01 -1.019383147358894348e-01 6.763225886970758438e-03 6.055400893092155457e-02 -1.304368823766708374e-01 -1.698554493486881256e-02 -1.308072730898857117e-02 3.769447803497314453e-01 2.279798090457916260e-01 -3.853324567899107933e-03 -4.174790531396865845e-02 4.445999488234519958e-02
3.915628418326377869e-02 1.250801086425781250e-01 7.816814631223678589e-02 -2.693392634391784668e-01 2.705573737621307373e-01 -2.611925601959228516e-01 1.856510788202285767e-01 1.548599898815155029e-01 1.098194196820259094e-01 -1.790319532155990601e-01 4.418441280722618103e-02 -7.395914196968078613e-02 -1.648303121328353882e-01 -3.187090158462524414e-01 -2.974085211753845215e-01 5.565916374325752258e-02 9.355802088975906372e-02 -3.221201300621032715e-01 1.548680812120437622e-01 -5.832748115062713623e-02 1.433244794607162476e-01 3.461473435163497925e-02 1.224828064441680908e-01 1.435999423265457153e-01 4.874081909656524658e-02 3.221656978130340576e-01 -1.012001484632492065e-01 1.544433683156967163e-01 -2.546547651290893555e-01 5.682975798845291138e-02 2.782271988689899445e-02 -1.615264266729354858e-01
6.338956952095031738e-02 3.394795656204223633e-01 7.120853662490844727e-02 -2.805588245391845703e-01 2.901416718959808350e-01 -4.762873053550720215e-02 3.353657433763146400e-03 2.214674949645996094e-01 -3.228711783885955811e-01 -3.983375057578086853e-02 3.366904705762863159e-02 -1.929156295955181122e-02 2.263830751180648804e-01 -6.813894212245941162e-02 -1.858006715774536133e-01 8.661384135484695435e-02 -2.168969064950942993e-02 -2.053857147693634033e-01 -1.117993667721748352e-01 3.249695301055908203e-01 1.447755694389343262e-01 2.829397283494472504e-02 2.824836969375610352e-02 3.294886946678161621e-01 -7.432565838098526001e-02 -3.359767794609069824e-02 7.235679030418395996e-02 3.066678047180175781e-01 -1.785417832434177399e-02 1.226242855191230774e-01 -9.865396469831466675e-02 -1.824450343847274780e-01
9.003253281116485596e-02 -6.688500195741653442e-02 8.716277778148651123e-02 1.418333649635314941e-01 1.377045214176177979e-01 -1.605023145675659180e-01 1.250189095735549927e-01 2.979508340358734131e-01 -1.738379746675491333e-01 -5.922225490212440491e-02 1.017274409532546997e-01 -3.585803881287574768e-02 -8.435063064098358154e-02 -5.277102589607238770e-01 -2.959607243537902832e-01 -1.613368690013885498e-01 -9.131161868572235107e-02 -1.124576628208160400e-01 -2.281194180250167847e-02 6.333430856466293335e-02 4.426568374037742615e-02 -1.053704321384429932e-01 3.676824271678924561e-01 4.004039987921714783e-02 -5.041617900133132935e-02 1.245700642466545105e-01 -3.108584582805633545e-01 1.534539759159088135e-01 3.844429552555084229e-02 -5.912539362907409668e-02 -2.127596586942672729e-01 4.635157436132431030e-02
-2.766076922416687012e-01 2.004670165479183197e-02 2.729028165340423584e-01 -1.613457947969436646e-01 1.548129022121429443e-01 3.285181224346160889e-01 -1.921747066080570221e-02 3.323805034160614014e-01 -7.772573828697204590e-02 -9.527970105409622192e-02 1.673414707183837891e-01 -8.285339176654815674e-02 1.320226788520812988e-01 -3.299809098243713379e-01 -3.140013813972473145e-01 1.559677124023437500e-01 1.923470795154571533e-01 8.438905701041221619e-03 3.556741029024124146e-02 1.432237029075622559e-01 2.806376516819000244e-01 5.008237436413764954e-02 -1.455949395895004272e-01 1.293831616640090942e-01 1.906041949987411499e-01 1.479091197252273560e-01 -1.750806570053100586e-01 2.473431080579757690e-02 -2.111506648361682892e-02 7.581518497318029404e-03 -3.264416009187698364e-02 -1.073391661047935486e-01
-2.537382841110229492e-01 -1.673881262540817261e-01 -1.643414050340652466e-01 -1.604315191507339478e-01 2.298304140567779541e-01 1.439956128597259521e-01 7.804338634014129639e-02 1.641138195991516113e-01 -2.984252572059631348e-01 -8.549258112907409668e-02 1.580715626478195190e-01 -7.257542759180068970e-02 1.516903489828109741e-01 -4.125528037548065186e-01 -1.626951806247234344e-02 1.733907312154769897e-01 8.427836745977401733e-02 -3.582810983061790466e-02 -6.726428866386413574e-02 2.904597856104373932e-02 2.607955038547515869e-01 4.903285205364227295e-02 9.553733468055725098e-02 -3.494834601879119873e-01 3.487130105495452881e-01 2.135823667049407959e-01 -7.512427866458892822e-02 5.088368430733680725e-02 -2.377850003540515900e-02 7.715004682540893555e-02 -2.211336605250835419e-02 1.465975679457187653e-02
-1.524654924869537354e-01 3.675949946045875549e-02 3.575532883405685425e-02 -2.057299017906188965e-01 -2.380839549005031586e-02 2.519775182008743286e-03 1.766340136528015137e-01 2.769508659839630127e-01 -9.185486286878585815e-02 -7.597539573907852173e-02 1.770152747631072998e-01 2.229308933019638062e-01 3.764609573408961296e-03 -2.125753164291381836e-01 1.337280571460723877e-01 2.588428556919097900e-01 -1.085706725716590881e-01 -1.489062160253524780e-01 -5.740099027752876282e-02 -5.839135870337486267e-02 2.929784059524536133e-01 -2.161578983068466187e-01 2.890696823596954346e-01 -6.749009341001510620e-02 -1.252589672803878784e-01 4.052360728383064270e-02 9.877163916826248169e-02 3.101997971534729004e-01 -3.566101789474487305e-01 2.266578972339630127e-01 -5.195212736725807190e-02 -1.791664958000183105e-01
-9.361545741558074951e-02 -4.127242043614387512e-02 2.199681252241134644e-01 -3.050530552864074707e-01 1.035331040620803833e-01 -1.303949505090713501e-01 -2.411944326013326645e-03 -2.566308341920375824e-02 4.781493917107582092e-02 -2.702340185642242432e-01 1.947652697563171387e-01 6.065037101507186890e-02 4.606318846344947815e-02 -2.162332981824874878e-01 -2.742669582366943359e-01 -5.481272935867309570e-02 3.512074425816535950e-02 4.590006545186042786e-02 2.953152954578399658e-01 4.644901752471923828e-01 2.877730429172515869e-01 6.628660857677459717e-02 4.032908007502555847e-02 1.501887291669845581e-01 -1.393034402281045914e-02 1.036251708865165710e-01 -1.450567096471786499e-01 4.455266892910003662e-02 7.760960608720779419e-02 2.944285869598388672e-01 -9.616184234619140625e-02 1.485363543033599854e-01
-1.671395450830459595e-01 -8.960164338350296021e-02 3.956741839647293091e-02 -5.936430022120475769e-02 1.003964394330978394e-01 -6.556117534637451172e-02 -3.031403943896293640e-02 -4.764072597026824951e-02 -1.864200234413146973e-01 2.387319952249526978e-01 1.654568910598754883e-01 5.179642885923385620e-02 4.380041360855102539e-01 -3.834494650363922119e-01 -9.568218886852264404e-02 5.404396727681159973e-02 8.429913781583309174e-03 -2.838526368141174316e-01 9.352096915245056152e-02 1.780128926038742065e-01 3.144097626209259033e-01 -3.650275757536292076e-03 -2.138842940330505371e-01 -1.368874758481979370e-01 -1.688647866249084473e-01 1.437246203422546387e-01 -2.198223769664764404e-01 2.480987310409545898e-01 -9.602272510528564453e-02 -8.252012729644775391e-02 -7.951258122920989990e-02 -5.282165855169296265e-02
-2.497157752513885498e-01 -1.734717190265655518e-01 -3.252463042736053467e-01 -2.395566105842590332e-01 -1.280399858951568604e-01 2.646675705909729004e-01 3.354984521865844727e-01 6.178671121597290039e-02 -2.131859660148620605e-01 -1.038146615028381348e-01 1.481377929449081421e-01 1.506569087505340576e-01 1.954142898321151733e-01 -7.915270328521728516e-02 -1.262021511793136597e-01 2.850766181945800781e-01 -1.176055967807769775e-01 2.010474447160959244e-03 -7.568109035491943359e-02 8.822353184223175049e-02 1.179974079132080078e-01 -2.362253218889236450e-01 2.312060073018074036e-02 1.202647089958190918e-01 -1.289266049861907959e-01 1.290754675865173340e-01 -2.043446525931358337e-02 1.021678075194358826e-01 -2.340389601886272430e-02 1.259360015392303467e-01 -3.553246259689331055e-01 1.302887685596942902e-02
-2.104415616486221552e-04 1.062412164174020290e-03 1.367626786231994629e-01 -1.234341636300086975e-01 2.259150892496109009e-01 2.261709123849868774e-01 -5.412945151329040527e-02 2.101194560527801514e-01 -2.768784388899803162e-02 -9.656164795160293579e-03 1.026713848114013672e-01 9.392733871936798096e-02 2.027144432067871094e-01 -3.345323503017425537e-01 -3.958935737609863281e-01 3.090587556362152100e-01 1.351830661296844482e-01 -1.814186573028564453e-01 1.137994974851608276e-01 8.693278580904006958e-02 1.343464553356170654e-01 -6.969903409481048584e-02 2.473319917917251587e-01 1.198125109076499939e-01 2.467370480298995972e-01 1.273054480552673340e-01 -2.469241023063659668e-01 2.110807895660400391e-01 -5.570321902632713318e-02 1.574808359146118164e-01 8.217953890562057495e-02 -6.253898143768310547e-02
-4.424358159303665161e-02 -5.773427337408065796e-02 7.183449715375900269e-02 -3.605063259601593018e-01 -2.175093591213226318e-01 3.812840953469276428e-02 9.891312569379806519e-02 1.196452677249908447e-01 -1.326751080341637135e-03 -2.915338426828384399e-02 2.890864610671997070e-01 1.891777813434600830e-01 1.412286609411239624e-01 -3.071791827678680420e-01 -1.431517004966735840e-01 1.949334703385829926e-02 -1.505345255136489868e-01 6.425692886114120483e-02 -2.985795401036739349e-02 7.713334262371063232e-02 -7.564364373683929443e-02 -1.286541074514389038e-01 2.820832729339599609e-01 2.184568792581558228e-01 -3.161655664443969727e-01 1.318116188049316406e-01 3.484023362398147583e-02 9.838308393955230713e-02 -2.959898710250854492e-01 1.498370170593261719e-01 -3.014708161354064941e-01 -1.376979649066925049e-01
-7.416781783103942871e-02 3.402172029018402100e-02 6.781262904405593872e-02 -1.615691184997558594e-01 1.315953880548477173e-01 7.266021519899368286e-02 1.555139422416687012e-01 7.742339372634887695e-02 -2.719289250671863556e-02 -2.114638090133666992e-01 2.850109338760375977e-01 -1.231535896658897400e-01 -4.737308621406555176e-02 -1.582384109497070312e-01 -3.207272887229919434e-01 -9.421480447053909302e-02 1.395396292209625244e-01 9.133076295256614685e-03 1.810616999864578247e-01 3.640976250171661377e-01 3.851937651634216309e-01 2.324350364506244659e-02 9.899185970425605774e-03 2.389358729124069214e-01 -3.394320607185363770e-02 9.665332734584808350e-02 -1.744980514049530029e-01 1.479072570800781250e-01 1.756237000226974487e-01 3.560286164283752441e-01 -7.281489670276641846e-02 1.106888875365257263e-01
-1.663110852241516113e-01 -6.798115372657775879e-02 1.899467855691909790e-01 -3.002119660377502441e-01 1.804543733596801758e-01 -1.197107955813407898e-01 7.249433547258377075e-02 -1.001982856541872025e-02 -3.428147733211517334e-02 -6.971400231122970581e-02 2.336419969797134399e-01 -1.563749834895133972e-02 1.390450000762939453e-01 -2.118767052888870239e-01 -4.046077728271484375e-01 -1.282950490713119507e-01 4.459350183606147766e-02 -1.188101693987846375e-01 1.995774656534194946e-01 3.256678879261016846e-01 1.679710149765014648e-01 2.445860207080841064e-01 -1.419272571802139282e-01 -6.025046110153198242e-02 -1.118732988834381104e-02 1.884207725524902344e-01 -9.328021854162216187e-02 3.098011203110218048e-02 1.230195909738540649e-01 3.799193501472473145e-01 1.724789477884769440e-02 7.167536020278930664e-02
-9.982907772064208984e-02 8.979019522666931152e-02 -7.317350246012210846e-04 -1.414044015109539032e-02 -9.933850169181823730e-02 -2.093217968940734863e-01 2.921743094921112061e-01 4.539681971073150635e-01 -1.919261962175369263e-01 -3.210984468460083008e-01 -6.980259716510772705e-02 3.878292813897132874e-02 2.968798577785491943e-01 -3.243597224354743958e-02 -1.174120083451271057e-01 2.397009730339050293e-02 3.149316087365150452e-02 2.028515934944152832e-01 -2.448595464229583740e-01 1.584926098585128784e-01 -2.053592167794704437e-02 -1.471382230520248413e-01 -7.788346707820892334e-02 -6.769720464944839478e-02 -2.206661254167556763e-01 9.502521902322769165e-02 -1.841833740472793579e-01 2.603525854647159576e-02 -1.525968909263610840e-01 2.421890348196029663e-01 -1.295607984066009521e-01 1.891549676656723022e-01
4.892242327332496643e-02 3.597018420696258545e-01 -5.639282613992691040e-02 -2.096832245588302612e-01 3.147955611348152161e-02 -1.196779459714889526e-01 1.037773340940475464e-01 3.011364042758941650e-01 -3.063882291316986084e-01 -1.593342274427413940e-01 9.825179725885391235e-02 4.149090871214866638e-02 3.904386162757873535e-01 -2.005992382764816284e-01 -1.778431236743927002e-01 -5.823998153209686279e-02 2.142300754785537720e-01 -1.446255147457122803e-01 -4.484178498387336731e-02 4.381149262189865112e-02 2.771361768245697021e-01 3.602811396121978760e-01 6.063156202435493469e-02 1.992763951420783997e-02 7.577137649059295654e-02 8.995535224676132202e-02 6.195672601461410522e-02 -4.810015857219696045e-02 1.663428246974945068e-01 2.012057229876518250e-02 -1.527808955870568752e-03 1.283927112817764282e-01
-1.589895337820053101e-01 2.226471304893493652e-01 -1.984818130731582642e-01 -2.594173550605773926e-01 1.101155765354633331e-02 4.295973479747772217e-02 3.844629228115081787e-01 1.891692876815795898e-01 -6.736109405755996704e-02 -3.546392172574996948e-02 1.694290637969970703e-01 1.073651760816574097e-01 -1.098905410617589951e-02 -4.317330420017242432e-01 -3.488030284643173218e-02 -1.631840616464614868e-01 -1.542804688215255737e-01 1.967343389987945557e-01 -3.806603699922561646e-02 6.856718659400939941e-02 -2.586967498064041138e-02 8.850497752428054810e-02 8.867218345403671265e-02 -9.129912406206130981e-02 -3.144162297248840332e-01 -1.102623809128999710e-02 -3.670905232429504395e-01 1.353828758001327515e-01 -1.130314320325851440e-01 -1.058770790696144104e-01 -2.350934082642197609e-03 -5.561942607164382935e-02
-1.286364048719406128e-01 1.217391248792409897e-02 -1.375439316034317017e-01 -2.206757366657257080e-01 7.303028553724288940e-02 6.853060424327850342e-02 9.161124378442764282e-02 2.080034762620925903e-01 -2.622660100460052490e-01 -2.305672317743301392e-01 2.136630751192569733e-02 8.840374648571014404e-02 4.533290490508079529e-02 -3.290642499923706055e-01 1.031193360686302185e-01 1.061958596110343933e-01 -5.321262869983911514e-03 1.422742009162902832e-01 1.144690439105033875e-01 9.636270254850387573e-02 -7.238816469907760620e-02 6.303272396326065063e-02 -3.730348870158195496e-02 -3.841125071048736572e-01 -1.438964903354644775e-01 2.222600728273391724e-01 -2.513673007488250732e-01 2.684214413166046143e-01 -1.356242895126342773e-01 -3.523656353354454041e-02 -1.368993967771530151e-01 -3.834185004234313965e-01
-2.754972577095031738e-01 -8.360543847084045410e-02 3.041706085205078125e-01 -1.275783181190490723e-01 2.147313393652439117e-02 -2.048266977071762085e-01 -3.284718841314315796e-03 4.172337949275970459e-01 -2.902877926826477051e-01 7.166029512882232666e-02 6.793805211782455444e-02 -2.343703806400299072e-01 -1.324075311422348022e-01 -3.698971569538116455e-01 2.306883633136749268e-01 1.442293375730514526e-01 -1.523535847663879395e-01 -3.005116246640682220e-02 4.458047822117805481e-02 2.138726562261581421e-01 2.354985661804676056e-02 6.636137515306472778e-02 6.152261048555374146e-02 5.513730645179748535e-02 -9.258638322353363037e-02 1.290611177682876587e-01 -1.417519748210906982e-01 1.156845912337303162e-01 -1.115238890051841736e-01 2.359723299741744995e-01 3.326361253857612610e-02 -5.406952649354934692e-02
-6.102372333407402039e-02 1.193986311554908752e-01 1.915277391672134399e-01 -2.700392901897430420e-01 1.005177106708288193e-02 1.389176845550537109e-01 1.014716252684593201e-01 3.918216228485107422e-01 -2.601629197597503662e-01 1.893223524093627930e-01 4.662174358963966370e-02 -2.499314248561859131e-01 1.688051670789718628e-01 -7.405229657888412476e-02 -9.881477057933807373e-02 7.331684231758117676e-02 -3.336110413074493408e-01 -3.129368275403976440e-02 5.947934091091156006e-02 3.437795042991638184e-01 1.773563474416732788e-01 1.030183285474777222e-01 -5.235120281577110291e-02 3.005265258252620697e-02 1.368423551321029663e-01 -6.146489083766937256e-02 -1.489420235157012939e-01 2.231694012880325317e-01 -2.452465891838073730e-01 1.401035785675048828e-01 -1.169133409857749939e-01 -6.530975550413131714e-02
-6.539953500032424927e-02 3.900716826319694519e-02 -1.418638825416564941e-01 -1.791094839572906494e-01 2.792140245437622070e-01 -1.790411472320556641e-01 1.396197676658630371e-01 1.843391358852386475e-01 -8.104068040847778320e-02 -1.212376728653907776e-01 1.165844872593879700e-01 2.583444118499755859e-02 2.337847948074340820e-01 -3.244754076004028320e-01 4.192176088690757751e-02 -6.499636452645063400e-03 -2.384447157382965088e-01 2.987001836299896240e-01 4.050900340080261230e-01 1.125319898128509521e-01 1.862894892692565918e-01 -1.100389286875724792e-01 1.911351829767227173e-01 9.381845593452453613e-02 1.292554438114166260e-01 -1.962489783763885498e-01 -9.916683286428451538e-02 1.906656287610530853e-02 -2.260849922895431519e-01 2.082998901605606079e-01 -7.746049016714096069e-02 1.823817752301692963e-02
-3.217300474643707275e-01 5.980553478002548218e-02 -1.373815089464187622e-01 -1.421808823943138123e-02 -4.476970806717872620e-02 -2.517671585083007812e-01 1.388383060693740845e-01 2.608620226383209229e-01 -1.649024635553359985e-01 -7.646898925304412842e-02 -8.470409363508224487e-02 5.254620313644409180e-01 2.600711286067962646e-01 -1.432063579559326172e-01 -1.101434752345085144e-01 -1.838454008102416992e-01 -5.729106068611145020e-02 -2.172501571476459503e-02 2.020798623561859131e-02 6.647303700447082520e-02 1.021794751286506653e-01 1.529772579669952393e-01 7.886409759521484375e-03 -1.098738834261894226e-01 -1.575454324483871460e-01 5.605360493063926697e-02 -2.438552230596542358e-01 2.501859664916992188e-01 1.233987510204315186e-02 -1.000300720334053040e-01 1.206422299146652222e-01 -2.035379111766815186e-01
-1.137586981058120728e-01 -1.942240893840789795e-01 1.881641149520874023e-01 -1.715667396783828735e-01 -1.530433297157287598e-01 -7.354488968849182129e-02 -1.053164601325988770e-01 2.189276963472366333e-01 -2.207034081220626831e-01 -1.152411028742790222e-01 -1.331620514392852783e-01 1.577081680297851562e-01 2.452505379915237427e-01 -5.082374215126037598e-01 1.245697401463985443e-02 6.723348796367645264e-02 -2.285742461681365967e-01 -1.714422106742858887e-01 -9.344703704118728638e-02 4.832943156361579895e-02 2.995736300945281982e-01 1.243612319231033325e-01 1.460951566696166992e-01 -6.774821132421493530e-02 -2.302874326705932617e-01 8.655320107936859131e-02 -1.638576388359069824e-01 9.555874764919281006e-02 -8.390261232852935791e-02 -1.343435943126678467e-01 -3.040272928774356842e-02 -1.501760780811309814e-01
-5.330001004040241241e-03 -5.541167408227920532e-02 -4.886714741587638855e-03 -5.449159443378448486e-02 -8.183562010526657104e-02 1.158654689788818359e-01 -1.727508008480072021e-01 3.854103982448577881e-01 -4.663291275501251221e-01 1.992141008377075195e-01 1.658621281385421753e-01 1.010528877377510071e-01 1.128244493156671524e-02 -8.724228292703628540e-02 -2.640901207923889160e-01 7.168316841125488281e-02 1.361568719148635864e-01 2.207092009484767914e-02 1.534605771303176880e-01 2.509718239307403564e-01 1.466298103332519531e-01 -1.358345299959182739e-01 1.028506830334663391e-01 -4.163679853081703186e-02 7.669536024332046509e-02 3.628481626510620117e-01 -1.158723682165145874e-01 -1.901389285922050476e-02 5.867532268166542053e-02 2.229814529418945312e-01 -7.847916334867477417e-02 2.223357111215591431e-01
9.705290198326110840e-02 2.021156400442123413e-01 1.282936781644821167e-01 -2.028441280126571655e-01 4.650822654366493225e-02 1.086151227355003357e-01 -2.081184089183807373e-02 8.112579584121704102e-02 -2.376434803009033203e-01 -2.408897280693054199e-01 -5.651919543743133545e-02 2.119910567998886108e-01 2.794892191886901855e-01 -2.409946024417877197e-01 -3.547751307487487793e-01 -3.706848621368408203e-02 -1.826069317758083344e-02 9.525115042924880981e-02 -1.652506142854690552e-01 2.398445755243301392e-01 1.148586794734001160e-01 -6.926512718200683594e-02 1.420558542013168335e-01 3.141373991966247559e-01 -1.184604689478874207e-01 2.551993820816278458e-03 4.966942965984344482e-02 4.290089011192321777e-01 6.460468471050262451e-02 -6.765480502508580685e-04 -4.054768383502960205e-02 -8.727052807807922363e-02
-2.575688362121582031e-01 6.891100108623504639e-02 -2.278524823486804962e-02 6.764189153909683228e-02 9.890183806419372559e-02 -2.341549396514892578e-01 2.737258374691009521e-01 1.637031883001327515e-01 -1.183272674679756165e-01 -3.750047460198402405e-02 2.595304250717163086e-01 -3.076549433171749115e-02 2.319987714290618896e-01 -2.815330326557159424e-01 -7.737220823764801025e-02 -3.239654703065752983e-03 -8.252762258052825928e-02 -1.864194869995117188e-01 -2.814834564924240112e-02 2.753857672214508057e-01 -3.814486786723136902e-02 -1.698500104248523712e-02 -3.898463547229766846e-01 7.004988938570022583e-02 9.132980555295944214e-02 2.493332922458648682e-01 3.281778097152709961e-02 1.955133378505706787e-01 -2.571512460708618164e-01 -1.462731957435607910e-01 -1.676598936319351196e-01 -1.800620406866073608e-01
-2.864066064357757568e-01 -1.040084585547447205e-01 -1.996142119169235229e-01 -1.745242029428482056e-01 3.219899535179138184e-01 5.230284482240676880e-02 -1.594592779874801636e-01 1.632206439971923828e-01 -3.102882802486419678e-01 9.738953784108161926e-03 2.562756538391113281e-01 1.616082638502120972e-01 1.979264020919799805e-01 -1.334186196327209473e-01 -2.431628108024597168e-01 1.243551820516586304e-01 -2.705183997750282288e-02 3.062366545200347900e-01 8.652514778077602386e-03 2.797563076019287109e-01 -7.581298053264617920e-02 -1.115530449897050858e-02 1.291096862405538559e-02 1.053346395492553711e-01 -1.289187818765640259e-01 2.067398279905319214e-02 -3.184432387351989746e-01 1.257848553359508514e-02 -2.716240938752889633e-03 1.697522401809692383e-01 -1.994109712541103363e-02 -1.442698836326599121e-01
5.483760684728622437e-02 8.934716135263442993e-02 -3.400494530797004700e-02 -1.628435552120208740e-01 1.420213878154754639e-01 -1.836651414632797241e-01 1.469451934099197388e-01 3.927611410617828369e-01 -2.858793735504150391e-01 -5.791605636477470398e-02 1.733184233307838440e-02 -4.782206565141677856e-02 9.663353115320205688e-02 -1.703795343637466431e-01 -2.693088948726654053e-01 -1.154880225658416748e-01 1.703339964151382446e-01 -1.275455504655838013e-01 -8.886359632015228271e-03 -1.819867193698883057e-01 1.116449758410453796e-01 3.799568116664886475e-01 4.730267822742462158e-02 1.281041949987411499e-01 7.562749087810516357e-02 3.503906130790710449e-01 -5.887589976191520691e-02 -7.749583572149276733e-02 -1.280404031276702881e-01 1.851993352174758911e-01 -1.288172975182533264e-02 -2.772976458072662354e-01
7.016497850418090820e-02 6.058674678206443787e-02 -4.651860520243644714e-02 3.331252187490463257e-02 2.092889510095119476e-02 8.362136036157608032e-02 6.741004437208175659e-02 1.431864649057388306e-01 -2.539010643959045410e-01 6.721049547195434570e-02 2.846522033214569092e-01 1.577211916446685791e-01 2.161289751529693604e-01 -3.777043223381042480e-01 -1.189450472593307495e-01 2.478210777044296265e-01 2.628638446331024170e-01 -1.406456530094146729e-01 -1.177130490541458130e-01 7.249255478382110596e-02 3.566016852855682373e-01 1.833326071500778198e-01 -2.865776419639587402e-01 -7.336694747209548950e-03 7.620278745889663696e-02 2.223783135414123535e-01 8.483139425516128540e-02 1.328368932008743286e-01 -1.574870496988296509e-01 -8.727940730750560760e-03 -2.035558409988880157e-02 -2.439143210649490356e-01
-1.092119440436363220e-01 2.079015672206878662e-01 6.714306026697158813e-02 -1.296620219945907593e-01 2.219126373529434204e-01 -8.678144216537475586e-02 -3.327177464962005615e-02 1.931141167879104614e-01 -3.749370276927947998e-01 -4.657651297748088837e-04 3.253311216831207275e-01 2.485696822404861450e-01 2.130257785320281982e-01 -3.099574148654937744e-01 4.426232352852821350e-02 -1.195843145251274109e-01 -1.617177873849868774e-01 4.809531942009925842e-02 -2.423923611640930176e-01 4.021841660141944885e-02 -9.709809720516204834e-02 2.774819433689117432e-01 1.499880254268646240e-01 -1.710984669625759125e-02 -1.752400845289230347e-01 -3.705149143934249878e-02 -1.340020149946212769e-01 2.010478377342224121e-01 -1.784857213497161865e-01 8.292061090469360352e-02 -1.272734552621841431e-01 -1.378174573183059692e-01
1.669150195084512234e-03 1.409145742654800415e-01 1.336918771266937256e-02 -3.527971804141998291e-01 2.258239090442657471e-01 -8.742392063140869141e-02 1.562846153974533081e-01 2.041210830211639404e-01 -7.585220783948898315e-02 2.557452619075775146e-01 3.036795184016227722e-02 2.397696971893310547e-01 -1.239276900887489319e-01 -3.711028099060058594e-01 -1.982402503490447998e-01 8.121560513973236084e-02 -2.105777710676193237e-02 -5.381125956773757935e-02 5.825362727046012878e-02 4.993365332484245300e-02 1.319453567266464233e-01 2.348784357309341431e-01 -1.962344795465469360e-01 3.860265761613845825e-02 -1.533596497029066086e-02 5.253343842923641205e-03 -2.166118025779724121e-01 -6.300910562276840210e-02 -9.876021742820739746e-02 1.048457026481628418e-01 -4.238655567169189453e-01 1.698852330446243286e-01
-1.290898025035858154e-01 -1.107346117496490479e-01 9.487088024616241455e-02 -3.432787582278251648e-02 2.661309242248535156e-01 -1.755847632884979248e-01 1.397155318409204483e-02 4.428482651710510254e-01 -4.118765890598297119e-02 -1.117916852235794067e-01 2.719107866287231445e-01 -1.240185573697090149e-01 6.084166094660758972e-02 -2.647575438022613525e-01 -3.850259780883789062e-01 -7.316625863313674927e-02 3.014411590993404388e-02 -8.058136701583862305e-02 1.040226500481367111e-02 4.474706947803497314e-03 4.355733394622802734e-01 -2.205819189548492432e-01 -1.098215393722057343e-02 9.895325452089309692e-02 -8.728792518377304077e-02 1.630665063858032227e-01 1.133423373103141785e-01 5.226301774382591248e-02 -1.126088201999664307e-01 -4.396722465753555298e-02 -1.053004860877990723e-01 2.664290182292461395e-02
-1.358327716588973999e-01 -7.873639464378356934e-02 2.247172966599464417e-02 -2.779363095760345459e-01 3.103742897510528564e-01 -1.583593487739562988e-01 2.137346267700195312e-01 1.870666742324829102e-01 -2.668524086475372314e-01 -1.673130244016647339e-01 -1.914554983377456665e-01 -1.691365987062454224e-02 4.457057267427444458e-02 -4.912300109863281250e-01 1.521781831979751587e-01 3.450759127736091614e-02 1.071523502469062805e-01 1.095751821994781494e-01 -3.672987222671508789e-03 -1.462223082780838013e-01 -1.625083237886428833e-01 -8.415117859840393066e-02 3.652206808328628540e-02 1.838452927768230438e-02 -1.594327241182327271e-01 1.373081952333450317e-01 5.425221286714076996e-03 2.308794558048248291e-01 1.730013489723205566e-01 1.484967395663261414e-02 -1.297616213560104370e-01 -2.590027153491973877e-01
-4.923510178923606873e-02 2.043641954660415649e-01 9.868804365396499634e-02 -2.345552593469619751e-01 1.914755254983901978e-01 2.200804091989994049e-02 -9.793359041213989258e-02 2.164072543382644653e-01 -5.470306873321533203e-01 -1.487345248460769653e-01 9.229157119989395142e-02 -4.347876086831092834e-02 2.476168125867843628e-01 -1.009912192821502686e-01 -2.566290795803070068e-01 2.164018452167510986e-01 1.144931092858314514e-02 5.464620888233184814e-02 1.360569596290588379e-01 2.064589411020278931e-01 2.217198759317398071e-01 -1.138473972678184509e-01 1.512911915779113770e-01 1.530587375164031982e-01 1.232480630278587341e-01 -4.997514933347702026e-02 -1.600768975913524628e-02 8.943247050046920776e-02 2.364887297153472900e-01 -1.463189870119094849e-01 -2.006357908248901367e-02 -7.169000804424285889e-02
-2.493721842765808105e-01 -1.454108804464340210e-01 4.420255776494741440e-03 -9.585599601268768311e-02 1.643870770931243896e-01 1.483866870403289795e-01 2.129351943731307983e-01 3.777473568916320801e-01 -1.239193230867385864e-02 -4.575897753238677979e-02 -1.016361266374588013e-01 2.720589637756347656e-01 2.517878310754895210e-03 -3.913542032241821289e-01 -1.501676142215728760e-01 2.200819551944732666e-01 -6.413514167070388794e-02 5.064163357019424438e-02 -2.303066849708557129e-01 1.960219144821166992e-01 1.685590296983718872e-01 -5.603797733783721924e-02 -2.122587710618972778e-01 -3.369693458080291748e-02 1.270727217197418213e-01 1.531935110688209534e-02 2.456642836332321167e-01 1.415998190641403198e-01 1.839191317558288574e-01 1.336760818958282471e-01 -3.971883282065391541e-02 -1.835725903511047363e-01
1.843984425067901611e-01 8.110819011926651001e-02 -1.687616296112537384e-02 -2.076392918825149536e-01 -1.905971914529800415e-01 -8.322004973888397217e-02 3.328804969787597656e-01 5.857255309820175171e-02 -7.497795857489109039e-03 2.371822483837604523e-02 4.931218922138214111e-03 1.312754154205322266e-01 2.269020080566406250e-01 -4.644040763378143311e-01 -1.999781429767608643e-01 2.169834673404693604e-01 -1.148389279842376709e-01 2.075260132551193237e-01 1.232803836464881897e-01 7.996287196874618530e-02 -4.080470278859138489e-02 -1.365155130624771118e-01 1.098188534379005432e-01 8.076164126396179199e-02 -2.695224881172180176e-01 -6.999797374010086060e-02 5.506802722811698914e-02 1.591017544269561768e-01 -9.746257215738296509e-02 1.736214309930801392e-01 -3.367589712142944336e-01 -1.036940366029739380e-01
-1.329322159290313721e-01 2.693042159080505371e-02 -7.381035387516021729e-02 -2.471496611833572388e-01 -2.398404851555824280e-02 4.054224491119384766e-02 2.480800449848175049e-01 2.083703875541687012e-01 -2.725793719291687012e-01 -3.618937730789184570e-01 -1.932920366525650024e-01 -1.329258978366851807e-01 1.966290771961212158e-01 -1.810097992420196533e-01 -1.636683940887451172e-01 -7.770372927188873291e-02 4.320422187447547913e-02 -7.034741342067718506e-02 -1.668874546885490417e-02 1.078344359993934631e-01 2.301031202077865601e-01 -9.017591923475265503e-02 1.307553946971893311e-01 3.531953692436218262e-01 3.102055788040161133e-01 2.848049402236938477e-01 7.727839052677154541e-02 9.466019272804260254e-02 1.472010463476181030e-01 -3.348756581544876099e-02 -6.366790831089019775e-02 5.078634992241859436e-02
-3.012347221374511719e-01 -3.101064078509807587e-02 -1.427271068096160889e-01 -7.666385173797607422e-02 1.277234554290771484e-01 7.850427180528640747e-02 8.379904180765151978e-02 4.664633572101593018e-01 -6.906002759933471680e-02 -8.517000824213027954e-02 -1.627031564712524414e-01 1.582609564065933228e-01 -2.455590665340423584e-01 -2.949689030647277832e-01 -2.454090714454650879e-01 2.337875664234161377e-01 3.220769017934799194e-02 -2.582376599311828613e-01 -5.113963410258293152e-02 4.675345495343208313e-02 -3.405237104743719101e-03 -6.269582360982894897e-02 -2.025852799415588379e-01 -5.390208587050437927e-02 -1.712931543588638306e-01 2.289094589650630951e-02 -1.250335127115249634e-01 -2.176691032946109772e-02 6.761908531188964844e-02 2.453098073601722717e-02 -9.050507098436355591e-02 -3.598322868347167969e-01
-3.759141564369201660e-01 -1.197094283998012543e-02 -3.815183788537979126e-02 -1.217199862003326416e-01 2.677763402462005615e-01 7.815349102020263672e-02 1.557943820953369141e-01 1.591326147317886353e-01 -2.008397132158279419e-01 -1.716566979885101318e-01 1.324946731328964233e-01 -2.552604535594582558e-03 -1.705493219196796417e-02 -5.425985455513000488e-01 -1.139724850654602051e-01 5.400587990880012512e-02 1.117483898997306824e-01 1.500238180160522461e-01 1.693835482001304626e-02 1.009505316615104675e-01 1.582489311695098877e-01 9.045288711786270142e-02 9.175845980644226074e-02 -2.715007662773132324e-01 -1.240496560931205750e-01 2.069185376167297363e-01 1.050042435526847839e-01 -1.603307425975799561e-01 -8.446577191352844238e-02 -4.952991381287574768e-02 -1.112654507160186768e-01 1.978877782821655273e-01
-1.504038274288177490e-01 1.822939841076731682e-03 -1.537241190671920776e-01 -4.111754000186920166e-01 9.142721444368362427e-02 9.177734702825546265e-02 1.536215096712112427e-02 6.544321030378341675e-02 -2.162672951817512512e-02 -7.991039752960205078e-02 -5.488764122128486633e-02 4.251291751861572266e-01 1.489442288875579834e-01 -5.134317278861999512e-01 -1.314826458692550659e-01 -7.233057171106338501e-02 -2.535400725901126862e-02 1.559102982282638550e-01 6.290022283792495728e-03 2.069310471415519714e-02 2.451188117265701294e-01 1.586783230304718018e-01 4.159864038228988647e-03 -1.814372837543487549e-01 -1.382282823324203491e-01 2.174877673387527466e-01 1.189232692122459412e-01 8.315379917621612549e-02 -1.281699631363153458e-02 5.286534130573272705e-02 -3.262353688478469849e-02 -1.713334470987319946e-01
-8.817400783300399780e-02 -4.152635857462882996e-02 3.268289566040039062e-02 -7.789123058319091797e-02 1.965452581644058228e-01 1.607862263917922974e-01 -2.726046368479728699e-03 3.256127834320068359e-01 -5.734317302703857422e-01 -2.199697196483612061e-01 7.618751376867294312e-02 -2.244392782449722290e-01 4.894630052149295807e-03 -5.039618909358978271e-02 -1.820589601993560791e-01 8.635436743497848511e-02 6.680813385173678398e-05 -1.477539837360382080e-01 1.133146360516548157e-01 2.123236656188964844e-01 3.186789453029632568e-01 -4.215080291032791138e-02 2.653532922267913818e-01 4.735447466373443604e-02 9.284810721874237061e-02 4.832413420081138611e-02 -5.355344712734222412e-02 8.009882271289825439e-02 1.685059219598770142e-01 -1.962038315832614899e-02 -1.604632437229156494e-01 7.609137892723083496e-02
1.904782354831695557e-01 1.210297364741563797e-02 1.705628931522369385e-01 -2.585746943950653076e-01 4.990511224605143070e-04 7.828444242477416992e-02 2.208381295204162598e-01 4.142908379435539246e-02 -5.147573351860046387e-01 2.531640529632568359e-01 -2.777498215436935425e-02 4.386470466852188110e-02 3.304073214530944824e-01 -1.198794320225715637e-01 -1.086108908057212830e-01 -1.278643012046813965e-01 9.175796806812286377e-02 -2.662853300571441650e-01 -1.222631195560097694e-03 2.007779181003570557e-01 2.020687013864517212e-01 3.842817386612296104e-03 -3.482566028833389282e-02 -1.475685387849807739e-01 1.000316962599754333e-01 1.356149166822433472e-01 -2.944428622722625732e-01 -4.975739866495132446e-02 -7.941792719066143036e-03 -3.276422619819641113e-02 8.572830259799957275e-02 -1.342511177062988281e-01
-6.500871479511260986e-02 6.219670549035072327e-02 7.015255838632583618e-02 -2.457194924354553223e-01 1.211126893758773804e-01 -3.319042325019836426e-01 1.214001774787902832e-01 1.653372198343276978e-01 -1.949171423912048340e-01 -6.065211258828639984e-03 -2.981581985950469971e-01 -8.698758669197559357e-03 -6.680104881525039673e-02 -4.863723218441009521e-01 -2.185719907283782959e-01 -1.603426784276962280e-01 1.099626198410987854e-01 -1.734999418258666992e-01 -1.107958033680915833e-01 1.335974782705307007e-01 -1.489278525114059448e-01 4.093798622488975525e-02 1.240710765123367310e-01 -1.040465831756591797e-01 -1.121388003230094910e-01 1.606323271989822388e-01 -5.735834315419197083e-02 1.753755211830139160e-01 1.908493041992187500e-01 1.133255288004875183e-01 1.068482641130685806e-02 -2.720258831977844238e-01
-1.079023256897926331e-01 8.745799958705902100e-02 1.786141395568847656e-01 -1.148082166910171509e-01 8.352386206388473511e-02 2.201078087091445923e-01 -1.479690670967102051e-01 2.066716253757476807e-01 -6.851687282323837280e-02 6.832928955554962158e-02 1.373260468244552612e-01 7.694146782159805298e-02 1.583923995494842529e-01 -3.109521865844726562e-01 -4.385552406311035156e-01 2.839042842388153076e-01 1.473232805728912354e-01 1.593340002000331879e-02 2.346824109554290771e-01 1.131310537457466125e-01 1.755614727735519409e-01 -7.245238870382308960e-02 3.625586256384849548e-02 1.367420554161071777e-01 2.369560599327087402e-01 3.152995109558105469e-01 -1.139709278941154480e-01 2.105815261602401733e-01 5.096948519349098206e-02 5.699322000145912170e-02 -1.043451279401779175e-01 -1.057940721511840820e-01
5.669144913554191589e-02 4.021380469202995300e-02 -1.209584847092628479e-01 -6.095783784985542297e-02 -1.286581456661224365e-01 -9.569079428911209106e-02 -3.454414010047912598e-02 2.333715558052062988e-01 -2.435541450977325439e-01 -1.806567907333374023e-01 1.046611219644546509e-01 1.012009289115667343e-02 3.748098313808441162e-01 -3.800808191299438477e-01 -1.453508287668228149e-01 -6.696782261133193970e-02 2.085692882537841797e-01 6.987980008125305176e-02 -3.365828692913055420e-01 4.013978540897369385e-01 -9.796053916215896606e-02 -7.720074802637100220e-02 -1.529556512832641602e-01 5.257616937160491943e-02 -8.525299839675426483e-03 1.187786310911178589e-01 -1.576630324125289917e-01 -1.731819808483123779e-01 -1.783874332904815674e-01 1.234690696001052856e-01 -3.135446831583976746e-02 -1.733956672251224518e-02
-8.554495126008987427e-02 1.089399531483650208e-01 1.221779733896255493e-02 -1.377479881048202515e-01 6.004097685217857361e-02 -1.228393614292144775e-02 8.729926310479640961e-03 1.290736347436904907e-01 -3.307051062583923340e-01 1.992291957139968872e-02 2.411736249923706055e-01 7.417715340852737427e-02 2.410118579864501953e-01 -3.346896171569824219e-01 -1.987926363945007324e-01 -5.181774869561195374e-02 -2.887020707130432129e-01 3.189936280250549316e-02 -1.830107420682907104e-01 3.670127391815185547e-01 4.474366828799247742e-02 -9.264906495809555054e-02 -2.498839199542999268e-01 -1.781932860612869263e-01 1.159794256091117859e-01 2.270249128341674805e-01 -2.333101481199264526e-01 -2.051032930612564087e-01 8.784630335867404938e-03 1.189676895737648010e-01 1.233199909329414368e-01 -8.480549603700637817e-02
-2.561101913452148438e-01 1.155903637409210205e-01 -1.663197726011276245e-01 -2.222510054707527161e-02 -7.894466817378997803e-02 -1.364413946866989136e-01 2.998011112213134766e-01 6.335081160068511963e-02 -3.287556469440460205e-01 -2.986944839358329773e-02 -9.838277101516723633e-02 4.338863119482994080e-02 -4.413494840264320374e-03 -4.381353557109832764e-01 -3.128527104854583740e-01 9.051753208041191101e-03 -4.435871541500091553e-02 -7.168838381767272949e-02 1.579625010490417480e-01 -1.026232540607452393e-01 1.870291978120803833e-01 6.620860844850540161e-02 8.854039758443832397e-02 8.412391692399978638e-02 8.614144474267959595e-02 1.063805297017097473e-01 5.901757255196571350e-02 3.641325235366821289e-02 -1.165249645709991455e-01 -2.159110903739929199e-01 9.104055166244506836e-02 -4.180577099323272705e-01
-2.194095104932785034e-01 4.846074432134628296e-02 2.081071585416793823e-02 -3.086142241954803467e-01 -1.147123128175735474e-01 -1.901254951953887939e-01 1.523038148880004883e-01 5.137411132454872131e-02 -4.276582300662994385e-01 1.222874522209167480e-01 2.982055768370628357e-02 -2.836527302861213684e-02 -1.434586346149444580e-01 -2.900060713291168213e-01 -2.304496169090270996e-01 -6.241988018155097961e-02 1.430203467607498169e-01 5.438431724905967712e-02 1.335929185152053833e-01 6.701110303401947021e-02 -4.703333228826522827e-02 -2.150484323501586914e-01 -1.349625587463378906e-01 -1.156138489022850990e-03 -2.596915960311889648e-01 2.360296100378036499e-01 -1.005532667040824890e-01 3.794331103563308716e-02 -5.508839618414640427e-03 -1.158902272582054138e-01 -1.292255371809005737e-01 -3.744080662727355957e-01
-2.143384218215942383e-01 1.220729872584342957e-01 2.098454982042312622e-01 -2.114411294460296631e-01 -2.673400740604847670e-04 -2.254998832941055298e-01 5.089658498764038086e-02 2.825538218021392822e-01 -2.359775751829147339e-01 -1.806095093488693237e-01 8.216256648302078247e-02 2.820195853710174561e-01 -6.215293705463409424e-02 -1.736844033002853394e-01 -2.420462518930435181e-01 1.560108214616775513e-01 -1.482931971549987793e-01 7.880102843046188354e-02 1.275774687528610229e-01 -1.884934157133102417e-01 1.222626268863677979e-01 -4.486935585737228394e-02 1.164550483226776123e-01 -1.332235932350158691e-01 -2.036394327878952026e-01 2.235694676637649536e-01 7.017528265714645386e-02 6.007697060704231262e-02 -3.642681837081909180e-01 -2.969634160399436951e-02 1.439999341964721680e-01 -2.074083387851715088e-01
-1.000254824757575989e-01 -1.742165833711624146e-01 -6.956154108047485352e-02 3.569378703832626343e-02 8.822118490934371948e-02 1.358428876847028732e-02 -1.575221121311187744e-02 2.184453457593917847e-01 -2.196701020002365112e-01 -4.076168835163116455e-01 -1.177672594785690308e-01 5.640603974461555481e-02 2.869580686092376709e-01 -2.079463005065917969e-01 -3.300795257091522217e-01 -1.352603286504745483e-01 2.537158317863941193e-03 2.225495874881744385e-01 2.050933837890625000e-01 3.694236874580383301e-01 2.227396704256534576e-02 1.238190680742263794e-01 9.365254640579223633e-02 -1.402483284473419189e-01 7.801946997642517090e-02 -4.584278538823127747e-02 7.441703975200653076e-02 -1.329611171968281269e-03 -3.427034988999366760e-02 2.614102065563201904e-01 -2.214378118515014648e-01 9.323342144489288330e-02
2.532351762056350708e-03 1.709835827350616455e-01 2.462376803159713745e-01 -2.404337935149669647e-02 8.115703612565994263e-02 1.203624531626701355e-01 -1.061757281422615051e-01 3.276022970676422119e-01 -7.676935195922851562e-02 -1.543135344982147217e-01 2.310965061187744141e-01 6.584133952856063843e-02 1.028089318424463272e-02 -3.733974993228912354e-01 -3.854995071887969971e-01 -4.586221277713775635e-02 7.212264090776443481e-02 -7.106778770685195923e-02 1.710367798805236816e-01 1.518222093582153320e-01 6.518390774726867676e-02 -1.422861069440841675e-01 -8.046685904264450073e-02 -2.036186754703521729e-01 1.697287410497665405e-01 2.714964449405670166e-01 -7.669628411531448364e-02 4.107359796762466431e-02 -1.760722249746322632e-01 3.022529184818267822e-01 -1.562535166740417480e-01 -1.840926147997379303e-02
-1.296514719724655151e-01 3.019684553146362305e-01 -2.043724060058593750e-02 -1.314038783311843872e-01 2.035809457302093506e-01 -1.875994205474853516e-01 3.095449134707450867e-02 2.039704918861389160e-01 -1.160574406385421753e-01 1.473508402705192566e-02 -1.960476785898208618e-01 4.631853848695755005e-02 -1.150337010622024536e-01 -4.383133947849273682e-01 -1.693684011697769165e-01 -2.229800671339035034e-01 1.271228641271591187e-01 3.876789286732673645e-02 -2.814761735498905182e-02 2.373118400573730469e-01 9.401257149875164032e-03 1.432437449693679810e-01 4.761422425508499146e-02 -1.102611646056175232e-01 -1.596137136220932007e-01 2.206887900829315186e-01 -1.602312624454498291e-01 2.914807014167308807e-02 3.537733256816864014e-01 6.002293899655342102e-02 4.885680973529815674e-02 -2.746690809726715088e-01
-2.757292985916137695e-01 -1.972001045942306519e-01 -1.041172351688146591e-02 -2.436730861663818359e-01 3.312644660472869873e-01 1.746482849121093750e-01 7.591647654771804810e-02 1.693146824836730957e-01 -1.078833863139152527e-01 -1.813164651393890381e-01 -1.477410201914608479e-03 -3.052376508712768555e-01 1.065869629383087158e-01 -2.610162794589996338e-01 -8.052448928356170654e-02 -1.697507798671722412e-01 1.444491297006607056e-01 -7.002100348472595215e-02 1.745250672101974487e-01 2.615583240985870361e-01 2.531703114509582520e-01 -3.924842178821563721e-02 2.444685846567153931e-01 -2.077701687812805176e-01 1.077677905559539795e-01 2.436363697052001953e-01 -8.167612552642822266e-02 6.343736499547958374e-02 5.028133839368820190e-02 3.454383462667465210e-02 -8.056456595659255981e-02 -1.156109720468521118e-01
-1.693738847970962524e-01 -1.092382054775953293e-02 2.440826147794723511e-01 -2.660136818885803223e-01 1.175797581672668457e-01 2.925487160682678223e-01 1.751775592565536499e-01 1.700785756111145020e-01 6.822082214057445526e-03 -1.714245826005935669e-01 9.611798822879791260e-02 8.587451279163360596e-02 2.419194430112838745e-01 -3.616321980953216553e-01 -3.947293460369110107e-01 1.755926758050918579e-01 2.234635204076766968e-01 -1.032488495111465454e-01 1.135379523038864136e-01 1.505044996738433838e-01 1.742880940437316895e-01 -1.169134974479675293e-01 1.476716697216033936e-01 3.005787031725049019e-03 2.683441340923309326e-01 9.369342774152755737e-02 1.986667513847351074e-03 -6.741498410701751709e-02 -2.878740057349205017e-02 8.856201916933059692e-02 -6.182292476296424866e-02 -2.711994573473930359e-03
-4.884491674602031708e-03 -9.601975232362747192e-02 -4.145802929997444153e-02 -4.632646441459655762e-01 1.927272230386734009e-01 -3.115452826023101807e-01 1.653358638286590576e-01 2.589763104915618896e-01 -1.122886016964912415e-01 -2.737098336219787598e-01 -6.571110337972640991e-02 6.456197798252105713e-02 2.191071212291717529e-01 -9.631453454494476318e-02 -3.015579469501972198e-02 -2.600456774234771729e-01 4.420313984155654907e-03 -6.799940764904022217e-02 -1.000004932284355164e-01 -8.254874497652053833e-02 3.365815281867980957e-01 3.903049975633621216e-02 2.903134189546108246e-02 -4.133376479148864746e-02 -7.268571108579635620e-02 -5.052852258086204529e-02 -5.721511784940958023e-03 -4.151795292273163795e-05 -3.354676663875579834e-01 4.606752470135688782e-02 -2.092784196138381958e-01 1.372515410184860229e-01
-2.093230187892913818e-01 -2.118671685457229614e-01 4.363561421632766724e-02 -1.039405763149261475e-01 2.245964407920837402e-01 -2.413033992052078247e-01 2.161918580532073975e-01 2.411452867090702057e-02 -2.005001753568649292e-01 -3.073963522911071777e-01 2.807124145328998566e-02 1.355664432048797607e-01 7.476257532835006714e-02 -4.697065949440002441e-01 -4.170359671115875244e-02 5.742523819208145142e-02 -1.943272501230239868e-01 -2.617836929857730865e-02 -3.174243271350860596e-01 3.170429542660713196e-02 3.416725248098373413e-02 -1.473202705383300781e-01 1.259120106697082520e-01 -2.632883489131927490e-01 1.432453989982604980e-01 -1.361197084188461304e-01 -4.389507696032524109e-02 -3.205758752301335335e-03 -1.366640925407409668e-01 1.334986090660095215e-01 -1.430588960647583008e-01 -1.062102764844894409e-01
-2.018762230873107910e-01 6.120917852967977524e-03 -1.975771337747573853e-01 -3.624865710735321045e-01 -1.231430023908615112e-01 2.167130447924137115e-02 8.607552200555801392e-02 1.178585179150104523e-02 -3.605244457721710205e-01 5.732873105444014072e-04 2.340082824230194092e-01 1.358396708965301514e-01 -1.362525969743728638e-01 -7.196740806102752686e-02 -2.217531353235244751e-01 6.460534036159515381e-02 -2.079141139984130859e-01 -1.329952925443649292e-01 -1.969066709280014038e-01 1.641547530889511108e-01 1.050963550806045532e-01 -3.420447185635566711e-02 2.062475383281707764e-01 7.656487077474594116e-02 -1.765759885311126709e-01 2.134196311235427856e-01 -5.082633346319198608e-03 1.336072087287902832e-01 -1.040413007140159607e-01 1.898818910121917725e-01 -3.890286982059478760e-01 -7.234308868646621704e-02
-3.515684306621551514e-01 1.709673404693603516e-01 6.243050843477249146e-02 -1.974258273839950562e-01 1.685874313116073608e-01 1.501753181219100952e-01 4.611488804221153259e-02 2.032097727060317993e-01 -1.056391894817352295e-01 9.338027983903884888e-02 1.562875956296920776e-01 -2.772575989365577698e-02 -7.998103648424148560e-02 -2.900553941726684570e-01 7.649780064821243286e-02 1.732160747051239014e-01 1.817668080329895020e-01 -4.018923640251159668e-02 1.578410342335700989e-02 3.128744959831237793e-01 3.517138659954071045e-01 4.245795682072639465e-02 2.226170711219310760e-02 -2.134240716695785522e-01 1.669344305992126465e-01 3.201943337917327881e-01 2.391582354903221130e-02 7.756584882736206055e-02 -1.522391736507415771e-01 -1.200350094586610794e-02 -1.925228387117385864e-01 -1.916524916887283325e-01
-1.941941529512405396e-01 9.161891648545861244e-04 -1.694199293851852417e-01 -1.069449409842491150e-01 2.551722107455134392e-03 -2.676843106746673584e-01 1.920436024665832520e-01 3.361029624938964844e-01 -6.921911984682083130e-02 -1.408692449331283569e-01 1.561396718025207520e-01 1.027112007141113281e-01 2.875088751316070557e-01 -2.109060883522033691e-01 2.043008059263229370e-01 -8.246903866529464722e-02 -2.299010753631591797e-02 1.767644435167312622e-01 1.244320049881935120e-01 1.206771656870841980e-01 3.107116520404815674e-01 -3.399155139923095703e-01 7.500766217708587646e-02 -1.457370668649673462e-01 -6.774948537349700928e-02 -2.841040305793285370e-02 -2.364451736211776733e-01 9.724953211843967438e-03 -2.349686063826084137e-02 6.421331316232681274e-02 -3.094748556613922119e-01 5.267122760415077209e-02
-9.255905449390411377e-02 3.512409701943397522e-02 4.567655175924301147e-02 -2.378057241439819336e-01 1.271174252033233643e-01 -8.358896523714065552e-02 2.154047228395938873e-02 6.807247549295425415e-02 -3.376257419586181641e-02 -3.622079789638519287e-01 2.058068364858627319e-01 4.474724829196929932e-02 -4.422602057456970215e-02 -1.320614218711853027e-01 -2.248304486274719238e-01 -1.188789084553718567e-01 1.746109575033187866e-01 2.037494070827960968e-02 1.224505305290222168e-01 3.445952832698822021e-01 3.402330875396728516e-01 5.668436177074909210e-03 -4.745487868785858154e-02 1.392918229103088379e-01 1.755589842796325684e-01 1.940610259771347046e-01 -1.586223691701889038e-01 2.045425921678543091e-01 1.899888366460800171e-01 4.030711352825164795e-01 -2.314414083957672119e-02 7.668592780828475952e-02
-1.385785490274429321e-01 -1.528292745351791382e-01 1.569771766662597656e-01 -9.108538925647735596e-02 2.428678274154663086e-01 -1.300410032272338867e-01 1.962453424930572510e-01 3.053553998470306396e-01 -1.624394953250885010e-01 -2.595694921910762787e-02 3.213625252246856689e-01 4.858699068427085876e-02 1.125858798623085022e-01 -8.570204675197601318e-02 -3.727056980133056641e-01 -1.457938700914382935e-01 4.796680808067321777e-02 -2.378365099430084229e-01 2.873435914516448975e-01 9.693798422813415527e-02 1.693384945392608643e-01 1.518714278936386108e-01 -1.521106362342834473e-01 -3.020425699651241302e-02 -1.160554587841033936e-01 1.454415172338485718e-01 3.333368897438049316e-02 -6.526079028844833374e-02 -2.123361676931381226e-01 2.009956240653991699e-01 -2.162318974733352661e-01 -7.152265310287475586e-02
1.171806752681732178e-01 1.780449599027633667e-01 -8.243435621261596680e-02 -2.183949500322341919e-01 1.592245399951934814e-01 1.763490587472915649e-02 1.506676524877548218e-01 2.026522457599639893e-01 -7.528883218765258789e-02 -3.645406365394592285e-01 -5.741611123085021973e-02 -9.571700543165206909e-02 1.404615938663482666e-01 -2.811249494552612305e-01 -1.615970879793167114e-01 2.305912971496582031e-02 4.164693132042884827e-02 -7.798464503139257431e-03 -8.665301650762557983e-02 1.050460785627365112e-01 3.950270414352416992e-01 1.255234181880950928e-01 4.707609489560127258e-02 6.889507174491882324e-02 7.098659873008728027e-02 1.314738299697637558e-02 -2.934295237064361572e-01 2.662449143826961517e-02 2.994453608989715576e-01 3.501055240631103516e-01 1.568710654973983765e-01 7.903568446636199951e-02
2.495812484994530678e-03 2.144554257392883301e-01 2.320209890604019165e-01 -2.950894236564636230e-01 -8.295804262161254883e-02 -2.909277379512786865e-02 2.465147674083709717e-01 2.501733303070068359e-01 -2.586018443107604980e-01 -1.147892326116561890e-02 -2.676228620111942291e-02 2.413076907396316528e-01 3.580528497695922852e-01 -6.439036875963211060e-02 -1.103829368948936462e-01 -3.113575279712677002e-01 -1.058756839483976364e-02 6.691353023052215576e-02 -1.244120150804519653e-01 9.881615638732910156e-02 2.310804873704910278e-01 -1.130719110369682312e-01 -8.634597063064575195e-02 -3.129438161849975586e-01 -1.363189667463302612e-01 1.972615718841552734e-01 -1.768079698085784912e-01 -4.248324409127235413e-02 -1.176511347293853760e-01 -9.343478828668594360e-02 -1.583095145178958774e-04 6.350447423756122589e-03
-1.031285598874092102e-01 -8.159673959016799927e-02 3.684389218688011169e-02 -4.785417765378952026e-02 1.714499294757843018e-01 -9.265238791704177856e-02 -2.722372114658355713e-02 3.056986033916473389e-01 -6.712041795253753662e-03 -4.792499840259552002e-01 3.730373457074165344e-02 -2.717531323432922363e-01 1.123032793402671814e-01 -3.163200020790100098e-01 -3.311817944049835205e-01 9.430529177188873291e-02 1.747827827930450439e-01 5.302894860506057739e-02 2.788387797772884369e-02 2.287463694810867310e-01 2.041229456663131714e-01 -1.555767953395843506e-01 8.950842916965484619e-02 1.513656675815582275e-01 7.184977829456329346e-02 2.158761471509933472e-01 9.963122010231018066e-02 1.816634833812713623e-02 -8.923758566379547119e-02 -1.629217416048049927e-01 -1.293827593326568604e-01 -1.189508661627769470e-01
-7.370240241289138794e-02 -2.877173721790313721e-01 -1.175732687115669250e-01 -1.430716365575790405e-01 1.664194762706756592e-01 5.242163781076669693e-03 -2.770940959453582764e-02 2.825067341327667236e-01 -5.493530631065368652e-01 -3.200078308582305908e-01 1.549500375986099243e-01 -2.911632321774959564e-02 3.517300188541412354e-01 2.646252326667308807e-02 -1.631554067134857178e-01 1.219703778624534607e-01 -4.284605849534273148e-03 1.747032813727855682e-02 5.751899257302284241e-02 1.052623465657234192e-01 1.036587208509445190e-01 -1.319104582071304321e-01 1.019823104143142700e-01 7.673398405313491821e-02 -1.611061096191406250e-01 1.194305419921875000e-01 -3.853283450007438660e-02 1.694111675024032593e-01 1.260992437601089478e-01 1.247297599911689758e-01 9.663521498441696167e-02 6.232369691133499146e-02
9.230571240186691284e-02 -3.774947673082351685e-02 1.374971717596054077e-01 -2.995277941226959229e-01 1.751165091991424561e-01 -3.704407950863242149e-03 1.015860354527831078e-03 3.295369148254394531e-01 -4.871392548084259033e-01 -3.783920109272003174e-01 1.671914607286453247e-01 -4.608327150344848633e-02 6.222501024603843689e-02 -1.431141197681427002e-01 -2.973886020481586456e-02 1.371475160121917725e-01 9.566365182399749756e-02 1.542487889528274536e-01 -1.649211645126342773e-01 1.406411826610565186e-01 2.929987199604511261e-02 -1.797512769699096680e-01 1.438663154840469360e-01 -5.108525976538658142e-03 5.908699333667755127e-02 2.701167762279510498e-01 -9.531916119158267975e-03 1.820882856845855713e-01 6.268685311079025269e-02 9.833985567092895508e-02 -5.393352359533309937e-02 1.658965647220611572e-01
1.461200118064880371e-01 -1.056121587753295898e-01 -9.674055874347686768e-02 -2.044169753789901733e-01 7.895833812654018402e-03 -1.715500056743621826e-01 4.672468006610870361e-01 1.794372946023941040e-01 -1.279202401638031006e-01 6.714586913585662842e-02 4.727234691381454468e-02 3.316022157669067383e-01 -4.143581539392471313e-02 -7.568114995956420898e-02 -2.187604829668998718e-02 1.500528007745742798e-01 2.342135831713676453e-02 6.646937876939773560e-02 1.326609253883361816e-01 4.409322515130043030e-02 1.425939649343490601e-01 1.845958977937698364e-01 1.382292155176401138e-02 2.389667034149169922e-01 -1.180412024259567261e-01 -1.547797583043575287e-02 -1.457341760396957397e-01 1.091433316469192505e-01 -6.871879100799560547e-02 2.235044389963150024e-01 -3.963408172130584717e-01 -2.784492671489715576e-01
-8.403751254081726074e-02 1.114635262638330460e-03 2.926744222640991211e-01 -7.115496695041656494e-02 -5.342283984646201134e-04 -1.167057603597640991e-01 5.261616036295890808e-02 3.803752958774566650e-01 -2.187427580356597900e-01 -2.649561762809753418e-01 7.674372196197509766e-02 4.272678494453430176e-02 -2.447743266820907593e-01 -4.757574200630187988e-01 9.241323918104171753e-02 4.447917267680168152e-02 4.324391856789588928e-02 -2.457609623670578003e-01 2.630014419555664062e-01 -3.962695226073265076e-02 1.818312555551528931e-01 8.932255208492279053e-03 1.788631975650787354e-01 1.321889162063598633e-01 -9.906072914600372314e-02 8.750706911087036133e-02 -1.680339872837066650e-01 1.795613318681716919e-01 -3.756404668092727661e-02 5.978964269161224365e-02 9.607973694801330566e-02 -1.039952561259269714e-01
-1.921395510435104370e-01 4.479565657675266266e-03 1.944446712732315063e-01 1.750599443912506104e-01 1.184334680438041687e-01 -2.495004385709762573e-01 1.232831403613090515e-01 3.123749494552612305e-01 -1.727030724287033081e-01 -2.189937978982925415e-01 -1.018594652414321899e-01 -9.214086458086967468e-03 1.726174950599670410e-01 -3.280884325504302979e-01 -1.910375207662582397e-01 -1.915367394685745239e-01 -9.874218702316284180e-02 4.534751176834106445e-02 -1.542145218991208822e-05 2.517646253108978271e-01 1.908516734838485718e-01 -6.739924848079681396e-02 1.346627920866012573e-01 -2.673606276512145996e-01 -1.142559424042701721e-01 1.261677406728267670e-02 -2.086334675550460815e-01 1.889577717520296574e-03 2.148864865303039551e-01 -9.640056639909744263e-02 -2.938777506351470947e-01 -4.832481965422630310e-02
-5.945428460836410522e-02 8.384586125612258911e-02 -3.822848945856094360e-02 -3.147102147340774536e-02 -3.538813441991806030e-02 -1.821320690214633942e-02 2.540193200111389160e-01 2.165737301111221313e-01 -2.504008412361145020e-01 -2.997569441795349121e-01 1.013335362076759338e-01 3.903407230973243713e-02 4.018439054489135742e-01 -9.375970810651779175e-02 -1.481993198394775391e-01 -9.140980988740921021e-02 2.975599654018878937e-02 -7.492724061012268066e-02 1.975285708904266357e-01 2.010267823934555054e-01 3.279955983161926270e-01 2.336308807134628296e-01 -4.285712912678718567e-02 1.644955277442932129e-01 7.967925071716308594e-02 1.239112317562103271e-01 -8.226342499256134033e-02 1.947725713253021240e-01 -1.305909603834152222e-01 -1.107651926577091217e-02 3.842726647853851318e-01 2.822148986160755157e-02
1.887293159961700439e-01 -2.515032291412353516e-01 7.561160624027252197e-02 -2.649536728858947754e-01 3.549935296177864075e-02 1.836589723825454712e-01 1.356909703463315964e-02 3.754907548427581787e-01 -3.785571828484535217e-02 -4.425284564495086670e-01 2.765215039253234863e-01 -6.273820251226425171e-02 1.388856023550033569e-01 -2.446716576814651489e-01 -3.179061412811279297e-01 8.340655267238616943e-02 -2.373390048742294312e-01 1.325386948883533478e-02 8.978723734617233276e-02 2.044223037955816835e-05 6.703935563564300537e-02 -1.169051826000213623e-01 9.233945608139038086e-02 3.482882678508758545e-02 2.134846523404121399e-02 1.622306853532791138e-01 -1.153382286429405212e-01 3.762921690940856934e-02 7.498032599687576294e-02 -7.547650486230850220e-02 -1.808573305606842041e-01 7.882259786128997803e-02
-4.325270280241966248e-02 1.609307080507278442e-01 2.062853053212165833e-02 -1.763987243175506592e-01 1.535404175519943237e-01 -1.446654647588729858e-01 -1.377079822123050690e-02 3.262546360492706299e-01 -2.745650708675384521e-01 -1.992459148168563843e-01 1.572363525629043579e-01 -8.218134194612503052e-02 2.910529077053070068e-02 -2.099083214998245239e-01 -4.117303192615509033e-01 -2.561668492853641510e-02 2.963603138923645020e-01 -1.252633780241012573e-01 1.582197695970535278e-01 1.878685131669044495e-02 9.159059822559356689e-02 2.219523489475250244e-01 -6.941342353820800781e-02 9.907731413841247559e-02 1.705803424119949341e-01 2.781522870063781738e-01 7.663021236658096313e-02 -5.522424355149269104e-02 -2.504051327705383301e-01 2.152710407972335815e-01 3.095209971070289612e-02 -3.635607287287712097e-02
6.413365155458450317e-02 3.472688421607017517e-02 -2.007899582386016846e-01 -2.083205431699752808e-01 9.488857537508010864e-02 -6.077038124203681946e-02 3.025490045547485352e-01 2.932863831520080566e-01 -7.036972045898437500e-02 1.204757988452911377e-01 -2.256850153207778931e-01 -1.069871112704277039e-01 4.441425576806068420e-02 -3.676408529281616211e-01 -6.663756817579269409e-02 9.378751367330551147e-02 -2.123959362506866455e-01 -3.173873946070671082e-02 -6.181773170828819275e-02 7.622391730546951294e-02 8.683130890130996704e-02 5.443920195102691650e-02 -8.723142743110656738e-02 -8.480972051620483398e-02 -1.244224533438682556e-01 -1.909780800342559814e-01 -4.050603210926055908e-01 1.009046584367752075e-01 -4.177481681108474731e-02 2.306333780288696289e-01 -3.244147002696990967e-01 -1.451022177934646606e-01
5.191295058466494083e-04 -1.924780011177062988e-02 2.787300646305084229e-01 -1.635467410087585449e-01 -1.471659094095230103e-01 -2.291563898324966431e-02 1.902269572019577026e-01 3.864366710186004639e-01 -2.175102680921554565e-01 3.802435845136642456e-02 2.301152646541595459e-01 -1.026626676321029663e-01 1.224088817834854126e-01 -2.171762883663177490e-01 -2.604057490825653076e-01 -8.124175667762756348e-02 5.534888431429862976e-02 -1.915456056594848633e-01 2.037576027214527130e-02 1.113897934556007385e-01 1.368727087974548340e-01 -2.414093613624572754e-01 2.140731215476989746e-01 6.903652846813201904e-02 1.617626100778579712e-01 -1.517758220434188843e-01 -1.557161509990692139e-01 -1.592694818973541260e-01 -1.292369514703750610e-01 2.021511048078536987e-01 -3.142221868038177490e-01 -5.810711905360221863e-02
-2.301784008741378784e-01 -1.168105751276016235e-01 3.845145925879478455e-02 -7.602996379137039185e-02 1.110405996441841125e-01 -2.258993126451969147e-02 -9.661278128623962402e-02 1.857186406850814819e-01 -1.356611773371696472e-02 -3.285520076751708984e-01 2.428576946258544922e-01 -1.693379878997802734e-01 3.083295747637748718e-02 -2.479565888643264771e-01 -3.604214489459991455e-01 1.162570193409919739e-01 3.833742439746856689e-02 8.897463232278823853e-02 -8.389661461114883423e-02 1.622968316078186035e-01 3.170379102230072021e-01 5.070997774600982666e-02 2.245966717600822449e-02 1.251296848058700562e-01 1.580176055431365967e-01 6.818454712629318237e-02 1.086071282625198364e-01 3.219642639160156250e-01 -4.803421720862388611e-02 2.801256626844406128e-02 -3.318098187446594238e-01 -2.180224806070327759e-01
-1.111919358372688293e-01 1.092548370361328125e-01 -2.664129734039306641e-01 -3.912770748138427734e-01 1.152867004275321960e-01 2.745770290493965149e-02 9.303334355354309082e-02 7.601172477006912231e-02 4.370065033435821533e-02 1.466664765030145645e-02 -2.268416285514831543e-01 1.631925404071807861e-01 2.410514801740646362e-01 -4.893611967563629150e-01 -1.173628866672515869e-01 -8.367368951439857483e-03 1.197792291641235352e-01 1.238939911127090454e-01 5.478026345372200012e-03 6.249756738543510437e-02 1.834513992071151733e-01 8.326994627714157104e-02 2.463579876348376274e-03 -9.734563529491424561e-02 -2.291400134563446045e-01 -2.509195730090141296e-02 -3.929112851619720459e-02 3.999434113502502441e-01 -8.765852451324462891e-02 -7.518476247787475586e-02 1.238820701837539673e-01 -6.700740009546279907e-02
-5.675467103719711304e-02 3.420139849185943604e-01 3.114923276007175446e-02 -1.253782361745834351e-01 8.033800125122070312e-02 1.973454803228378296e-01 5.327035114169120789e-02 3.812700808048248291e-01 1.849189051426947117e-03 -6.632524728775024414e-02 1.952733993530273438e-01 -1.386355375871062279e-03 1.742783337831497192e-01 -2.674303054809570312e-01 -3.071603178977966309e-01 4.642473533749580383e-02 6.518628448247909546e-02 -1.510941088199615479e-01 -1.672771386802196503e-02 -8.053494244813919067e-02 1.005954854190349579e-02 -1.647944003343582153e-02 1.009885296225547791e-01 -7.697135955095291138e-02 1.177949905395507812e-01 1.076727360486984253e-01 -1.554541736841201782e-01 -7.517858594655990601e-02 5.285833496600389481e-03 4.637133181095123291e-01 -1.425079107284545898e-01 -2.959509193897247314e-01
4.171753674745559692e-02 1.028220169246196747e-03 4.225701838731765747e-02 -2.514810562133789062e-01 -1.057066246867179871e-01 6.705609709024429321e-02 2.645176053047180176e-01 2.793282568454742432e-01 -3.915403783321380615e-01 1.076828762888908386e-01 1.076514348387718201e-01 1.060192659497261047e-01 9.456992894411087036e-02 -2.832965925335884094e-02 -9.382355213165283203e-02 -4.465863853693008423e-02 -8.851157873868942261e-02 -3.355824053287506104e-01 3.493037521839141846e-01 1.324616819620132446e-01 1.223332434892654419e-01 1.019044592976570129e-01 1.204559579491615295e-01 -1.133277416229248047e-01 -9.539844095706939697e-02 5.028733238577842712e-02 -7.740381173789501190e-03 -1.143143326044082642e-01 1.488915085792541504e-01 2.829493880271911621e-01 -1.694984436035156250e-01 -3.047401607036590576e-01
-8.189614117145538330e-02 1.834524273872375488e-01 -7.170018553733825684e-02 -3.471604585647583008e-01 1.053955778479576111e-01 2.323153018951416016e-01 4.916364327073097229e-02 4.128415510058403015e-02 -3.093659318983554840e-02 -1.246790215373039246e-01 -1.024480015039443970e-01 3.618409931659698486e-01 5.773393809795379639e-02 -5.653550028800964355e-01 -8.189056068658828735e-02 -8.763030171394348145e-02 4.291935358196496964e-03 1.590604484081268311e-01 3.620035573840141296e-02 1.072424054145812988e-01 1.302484422922134399e-01 4.772949591279029846e-02 1.048078089952468872e-01 -2.139480710029602051e-01 -1.046380698680877686e-01 1.819367706775665283e-01 -8.810032904148101807e-02 2.144810408353805542e-01 -7.192991673946380615e-02 3.448978438973426819e-02 1.508526504039764404e-01 -1.686432510614395142e-01
-1.236407533288002014e-01 8.815730363130569458e-02 -2.280698567628860474e-01 -1.907662004232406616e-01 1.798902153968811035e-01 1.511343121528625488e-01 3.936713933944702148e-02 2.865752875804901123e-01 -1.300321519374847412e-01 5.690214782953262329e-02 1.823375672101974487e-01 3.107193410396575928e-01 1.590196043252944946e-01 2.479609102010726929e-02 -3.315387666225433350e-01 4.485801793634891510e-03 1.368319094181060791e-01 1.531428992748260498e-01 -1.125623211264610291e-01 3.210312426090240479e-01 -3.807817399501800537e-02 7.973794639110565186e-02 1.325055956840515137e-01 1.912993341684341431e-01 -6.367939710617065430e-02 5.854653939604759216e-02 -3.893844783306121826e-01 7.824121415615081787e-02 -2.600610256195068359e-01 6.015023961663246155e-02 -4.726842045783996582e-02 -7.279750704765319824e-02
-9.459295868873596191e-02 4.704725462943315506e-03 -1.745239049196243286e-01 -2.160601913928985596e-01 -1.641105115413665771e-01 -1.341664642095565796e-01 1.076555848121643066e-01 1.894369870424270630e-01 -4.320868849754333496e-02 -2.526944875717163086e-01 9.916087985038757324e-02 1.606480777263641357e-01 -3.121125102043151855e-01 -4.571367502212524414e-01 -3.099846541881561279e-01 -1.362492591142654419e-01 2.449776977300643921e-02 -9.710437804460525513e-02 -1.099990606307983398e-01 -1.688506454229354858e-02 1.507696509361267090e-01 -2.887314856052398682e-01 -1.725298911333084106e-01 2.092418819665908813e-01 -4.409086331725120544e-02 1.379227489233016968e-01 -2.338691055774688721e-01 4.930617287755012512e-02 7.119956612586975098e-02 2.792392112314701080e-02 -1.113660112023353577e-01 2.590971812605857849e-02
-5.177740473300218582e-03 2.429204881191253662e-01 1.553011965006589890e-02 -3.118231892585754395e-01 1.548386514186859131e-01 3.908228874206542969e-02 -1.196840181946754456e-01 2.288925200700759888e-01 -2.976230084896087646e-01 -2.071411907672882080e-01 -1.157851070165634155e-01 8.034867793321609497e-02 2.585255801677703857e-01 -1.312670856714248657e-01 -2.870377898216247559e-01 3.254000097513198853e-03 3.883107565343379974e-03 -1.232338249683380127e-01 5.257486831396818161e-03 3.146631121635437012e-01 5.359384790062904358e-02 -9.602931141853332520e-02 -4.008929058909416199e-02 1.606134325265884399e-01 -7.532019168138504028e-02 -1.279627438634634018e-02 1.447251439094543457e-01 4.131153523921966553e-01 1.349704712629318237e-01 1.764426529407501221e-01 4.692792892456054688e-02 -1.752570867538452148e-01
-1.307559907436370850e-01 9.868016093969345093e-02 1.474086642265319824e-01 -8.334713429212570190e-02 1.784675270318984985e-01 -1.125788763165473938e-01 1.607140451669692993e-01 1.557315438985824585e-01 -1.539187729358673096e-01 -1.335842460393905640e-01 1.103130504488945007e-01 5.885784700512886047e-02 3.449991345405578613e-01 -2.896134555339813232e-01 -4.352224245667457581e-02 6.756472587585449219e-02 -3.335559964179992676e-01 -1.019560322165489197e-01 -4.507717862725257874e-02 2.275258898735046387e-01 -1.428529322147369385e-01 9.957487881183624268e-02 2.834570109844207764e-01 5.299827083945274353e-02 -5.398295447230339050e-02 -6.406168104149401188e-04 -2.014483213424682617e-01 1.445827633142471313e-01 -3.420766592025756836e-01 -1.491141766309738159e-01 -2.996782064437866211e-01 3.102498687803745270e-02
-2.264068275690078735e-01 -1.430623680353164673e-01 -1.482910513877868652e-01 -2.943775653839111328e-01 -5.604478344321250916e-02 7.125005871057510376e-02 1.823833137750625610e-01 1.366230845451354980e-01 -1.089925691485404968e-01 7.785831391811370850e-02 5.534366518259048462e-02 1.941000521183013916e-01 7.362524420022964478e-02 -4.262863472104072571e-02 -2.897287011146545410e-01 7.733982056379318237e-02 -8.945620805025100708e-02 1.872267723083496094e-01 -2.153490036725997925e-01 1.703808605670928955e-01 7.737994194030761719e-02 -5.477065965533256531e-02 2.375134080648422241e-01 1.667013019323348999e-01 -2.452132254838943481e-01 1.372577697038650513e-01 1.879724860191345215e-02 2.554742097854614258e-01 -9.333514422178268433e-02 2.075372040271759033e-01 -4.245960116386413574e-01 -1.238200590014457703e-01
6.196262314915657043e-02 -7.443625479936599731e-02 2.593536078929901123e-01 -2.255393713712692261e-01 1.754390597343444824e-01 7.534474134445190430e-02 -1.469845026731491089e-01 2.951914072036743164e-01 -3.929761648178100586e-01 -2.589033842086791992e-01 -2.724784053862094879e-02 1.002490073442459106e-01 8.464953303337097168e-02 -3.105309307575225830e-01 3.443598374724388123e-02 1.827024668455123901e-01 1.120068803429603577e-01 -8.569023758172988892e-02 2.491406649351119995e-01 -3.412446752190589905e-02 2.312003970146179199e-01 -4.400295764207839966e-02 1.280837953090667725e-01 -4.531278088688850403e-02 4.454156383872032166e-02 1.826343238353729248e-01 -3.945712372660636902e-02 2.390515208244323730e-01 2.297645211219787598e-01 2.059097886085510254e-01 9.222531318664550781e-02 -4.652208462357521057e-02
8.217055350542068481e-03 -4.823907464742660522e-02 -1.019019410014152527e-01 -2.804922461509704590e-01 2.590068876743316650e-01 -1.481758058071136475e-01 5.606061592698097229e-02 1.082598865032196045e-01 -3.164336383342742920e-01 -1.613255441188812256e-01 -8.262231200933456421e-02 8.839955180883407593e-02 7.162819802761077881e-02 -5.137012004852294922e-01 7.418559491634368896e-02 -7.318531721830368042e-02 -7.142326235771179199e-02 5.188331939280033112e-03 -8.648167550563812256e-02 -7.111545652151107788e-02 -4.853847995400428772e-02 1.053432654589414597e-02 6.982500106096267700e-02 -1.346707642078399658e-01 -3.033910989761352539e-01 2.645120918750762939e-01 9.401293098926544189e-02 1.880176514387130737e-01 2.136493474245071411e-01 2.277725748717784882e-02 -7.561993598937988281e-02 -2.876406013965606689e-01
1.968635618686676025e-01 -1.927682906389236450e-01 -1.484332978725433350e-01 -1.817084848880767822e-01 2.231555730104446411e-01 1.278527379035949707e-01 -2.520716190338134766e-01 3.173921704292297363e-01 -2.312541306018829346e-01 -2.160153239965438843e-01 6.345023959875106812e-02 -3.876632452011108398e-02 4.283226444385945797e-04 -2.668426334857940674e-01 -3.429937064647674561e-01 1.204358935356140137e-01 -2.497342377901077271e-01 -1.812530457973480225e-01 1.387653797864913940e-01 -2.784295007586479187e-02 2.646979093551635742e-01 -1.543392986059188843e-01 -1.113816816359758377e-02 -1.414780616760253906e-01 -1.578017836436629295e-03 8.299788832664489746e-02 -7.470395416021347046e-02 1.843950450420379639e-01 1.619687490165233612e-02 1.953859254717826843e-02 -1.246206611394882202e-01 1.940700113773345947e-01
-2.392353303730487823e-02 2.289382815361022949e-01 -1.196875125169754028e-01 -1.357781887054443359e-01 -8.169382065534591675e-02 -1.055644005537033081e-01 3.978076577186584473e-01 1.279316395521163940e-01 -1.913902759552001953e-01 -2.438468486070632935e-01 1.032920852303504944e-01 -3.797307610511779785e-02 -4.300327599048614502e-02 -2.267268151044845581e-01 -3.803785443305969238e-01 6.956835091114044189e-02 -1.594718396663665771e-01 -4.602845385670661926e-02 9.941234439611434937e-02 -4.268746823072433472e-02 1.374426186084747314e-01 4.546131473034620285e-03 -3.187579801306128502e-03 5.359450727701187134e-02 -1.272883713245391846e-01 1.968193650245666504e-01 -3.059353232383728027e-01 1.037307381629943848e-01 -5.397238209843635559e-02 -2.907313108444213867e-01 -4.114356264472007751e-02 -3.183684647083282471e-01
-2.457445561885833740e-01 1.322401016950607300e-01 1.175539344549179077e-01 -1.756410002708435059e-01 1.252002362161874771e-02 -1.452121585607528687e-01 -1.324996650218963623e-01 3.922781646251678467e-01 -1.197529360651969910e-01 -3.288739323616027832e-01 1.420055329799652100e-01 2.299089580774307251e-01 5.473671853542327881e-02 -1.080553308129310608e-01 -1.332321912050247192e-01 2.541798353195190430e-01 2.715244591236114502e-01 1.514707356691360474e-01 8.065646141767501831e-02 6.017543748021125793e-02 4.688521102070808411e-02 -1.342356055974960327e-01 1.691918373107910156e-01 1.197634339332580566e-01 1.310153901576995850e-01 -1.171560883522033691e-01 -2.590432763099670410e-01 6.597792357206344604e-02 2.563760578632354736e-01 1.039230003952980042e-01 -2.050597965717315674e-01 3.621504455804824829e-02
-2.210448831319808960e-01 8.448787033557891846e-02 1.609349995851516724e-01 -3.708133101463317871e-01 2.171393036842346191e-01 3.314603865146636963e-01 -4.399159550666809082e-02 1.878445446491241455e-01 -7.073737680912017822e-02 -5.546332895755767822e-02 1.256008595228195190e-01 -2.808941295370459557e-03 1.183696687221527100e-01 -3.684654533863067627e-01 -3.933258652687072754e-01 8.334084600210189819e-02 1.993880867958068848e-01 -1.596931219100952148e-01 -4.288570210337638855e-02 1.320483386516571045e-01 2.306699752807617188e-01 -3.534266725182533264e-02 7.465892285108566284e-02 -1.670511811971664429e-02 1.736697852611541748e-01 1.900783181190490723e-01 -2.488419413566589355e-02 2.272280119359493256e-02 7.129395008087158203e-02 7.502502948045730591e-02 6.797534972429275513e-02 -1.531881242990493774e-01
-1.140285655856132507e-01 9.751517325639724731e-02 -2.067693769931793213e-01 -1.661027371883392334e-01 1.368491202592849731e-01 -1.337305605411529541e-01 -4.979174956679344177e-02 3.306233882904052734e-01 -6.146691273897886276e-03 -3.400575518608093262e-01 7.892214693129062653e-03 3.120991168543696404e-03 -1.540361195802688599e-01 -9.761885553598403931e-02 -2.124838531017303467e-02 1.765437237918376923e-02 -2.098222672939300537e-01 -1.800640672445297241e-01 2.571900486946105957e-01 1.867065131664276123e-01 -1.681838333606719971e-01 1.711321920156478882e-01 8.054712414741516113e-02 1.287540607154369354e-02 -8.985020220279693604e-02 3.267560601234436035e-01 -8.227626979351043701e-02 3.127669692039489746e-01 -2.887665852904319763e-02 -9.661305695772171021e-02 -1.886436790227890015e-01 -3.195365071296691895e-01
-2.064243704080581665e-01 1.872303634881973267e-01 -1.195117384195327759e-01 -5.515365600585937500e-01 -6.657783687114715576e-02 1.405468583106994629e-01 1.466758698225021362e-01 1.889936178922653198e-01 -1.484458148479461670e-01 -1.562518924474716187e-01 -1.178373470902442932e-01 2.482761144638061523e-01 -1.322099566459655762e-01 -2.715885639190673828e-01 1.169900223612785339e-01 -2.645772509276866913e-02 5.000301450490951538e-02 -1.833966821432113647e-01 -6.518943607807159424e-02 -2.092341147363185883e-02 1.877558529376983643e-01 1.837350726127624512e-01 1.910356581211090088e-01 -9.419003874063491821e-02 6.407040171325206757e-03 2.071028798818588257e-01 -2.207148522138595581e-01 7.906387001276016235e-02 -1.822135411202907562e-02 8.394967019557952881e-02 -3.711735829710960388e-02 -1.816048622131347656e-01
-1.412197053432464600e-01 1.015064492821693420e-01 -5.577031522989273071e-02 2.482458800077438354e-01 1.795633137226104736e-01 -2.711540758609771729e-01 -4.866164550185203552e-02 1.926888376474380493e-01 -1.578176319599151611e-01 -2.174504995346069336e-01 -1.712757050991058350e-01 1.319835241883993149e-02 3.005310595035552979e-01 -2.575642466545104980e-01 -1.213800534605979919e-01 -2.056881487369537354e-01 2.451728843152523041e-02 1.669860184192657471e-01 1.526875942945480347e-01 2.517786622047424316e-01 1.628060638904571533e-01 1.160799190402030945e-01 1.728519052267074585e-01 -1.216551288962364197e-01 -1.660264730453491211e-01 3.885385766625404358e-02 -2.267511487007141113e-01 9.241208434104919434e-02 -1.105167064815759659e-02 9.518148750066757202e-02 -3.806001543998718262e-01 -3.788019716739654541e-02
-6.719097495079040527e-02 1.018299311399459839e-01 -1.842465549707412720e-01 2.949526533484458923e-02 -3.555195927619934082e-01 -1.651226729154586792e-01 4.267334938049316406e-01 1.553734987974166870e-01 -1.947670578956604004e-01 -2.093763351440429688e-01 -1.431678142398595810e-02 -6.315304338932037354e-02 -4.858831688761711121e-02 -2.141748070716857910e-01 -4.260717034339904785e-01 9.015000611543655396e-02 -8.019685000181198120e-02 -2.380210310220718384e-01 -6.102174520492553711e-02 1.479894071817398071e-01 6.453178077936172485e-02 6.640152633190155029e-02 5.903180688619613647e-02 5.801047757267951965e-02 -6.657128781080245972e-02 2.253756374120712280e-01 -2.504003643989562988e-01 9.833490103483200073e-02 -1.702268049120903015e-02 -7.685007899999618530e-02 -1.854968443512916565e-02 -1.681254655122756958e-01
-2.807881832122802734e-01 -1.280171722173690796e-01 -1.071713566780090332e-01 -3.745254874229431152e-01 -3.219928219914436340e-02 -2.219256609678268433e-01 3.889138400554656982e-01 6.267598271369934082e-02 -2.004247605800628662e-01 7.173523306846618652e-02 1.005286797881126404e-01 1.348497867584228516e-01 2.144360244274139404e-01 -1.578305810689926147e-01 -7.562135159969329834e-02 1.623277068138122559e-01 -1.332486122846603394e-01 -2.082427591085433960e-01 1.251237243413925171e-01 -6.326118856668472290e-02 -7.452224940061569214e-02 7.544812397100031376e-04 8.369726687669754028e-02 4.006342217326164246e-02 2.187196016311645508e-01 7.972261309623718262e-02 -2.334328740835189819e-01 9.442604146897792816e-03 1.801902204751968384e-01 7.992763817310333252e-02 -2.462432086467742920e-01 -2.603205144405364990e-01
-3.336093723773956299e-01 2.152322232723236084e-01 -1.295560300350189209e-01 -1.202547401189804077e-01 6.699445843696594238e-02 2.386386133730411530e-02 3.944589197635650635e-01 3.612601459026336670e-01 -1.860378980636596680e-01 4.394719749689102173e-02 -9.092358872294425964e-03 2.763327062129974365e-01 -4.658767580986022949e-02 -1.280076503753662109e-01 -2.873094379901885986e-01 1.375801116228103638e-01 1.404164284467697144e-01 7.138605415821075439e-02 -1.263641417026519775e-01 1.095706745982170105e-01 1.459463834762573242e-01 5.412383005023002625e-03 -5.077289883047342300e-03 7.765156775712966919e-02 -1.079525724053382874e-01 -1.956931799650192261e-01 -5.835154559463262558e-03 -8.982156217098236084e-02 3.749245405197143555e-01 8.885734528303146362e-02 9.380524046719074249e-03 1.337819825857877731e-02
-2.189729362726211548e-01 1.631731688976287842e-01 8.751133084297180176e-02 -8.025339804589748383e-03 6.010604649782180786e-02 -6.008614599704742432e-02 1.911312043666839600e-01 1.127897724509239197e-01 -2.211080938577651978e-01 -4.732392355799674988e-02 3.504445552825927734e-01 7.465434819459915161e-02 2.053436189889907837e-01 -1.966468095779418945e-01 -9.793213009834289551e-02 -1.008846536278724670e-01 -3.163682296872138977e-02 -2.364615350961685181e-02 -1.125826910138130188e-01 1.437124907970428467e-01 3.209877014160156250e-02 1.473606005311012268e-02 -1.468978542834520340e-02 4.630446061491966248e-02 1.502532213926315308e-01 -2.280508913099765778e-02 -4.708935320377349854e-01 6.375467777252197266e-02 -3.419675529003143311e-01 6.800029426813125610e-02 -2.915236651897430420e-01 -2.952302098274230957e-01
-1.538521200418472290e-01 3.889565914869308472e-02 1.169494614005088806e-01 -3.624660372734069824e-01 5.255986005067825317e-02 2.986456751823425293e-01 -1.867005601525306702e-02 1.304795295000076294e-01 -2.173681855201721191e-01 -1.803078353404998779e-01 -1.175751816481351852e-02 -4.453124944120645523e-03 1.306504756212234497e-01 -3.085784912109375000e-01 -4.449926614761352539e-01 1.188343614339828491e-01 3.270147442817687988e-01 3.291128948330879211e-02 -2.220292203128337860e-02 1.072182804346084595e-01 2.927451729774475098e-01 -1.374230999499559402e-02 8.663755655288696289e-02 1.132709681987762451e-01 2.304533571004867554e-01 7.896753400564193726e-02 -7.572382688522338867e-02 1.963007450103759766e-02 8.679567277431488037e-02 7.201442867517471313e-02 2.851660130545496941e-03 -1.079686507582664490e-01
3.194334730505943298e-02 -1.241177916526794434e-01 1.791910827159881592e-01 -3.743575215339660645e-01 4.652411118149757385e-02 -1.760275363922119141e-01 3.347496986389160156e-01 1.800236850976943970e-01 -1.787662655115127563e-01 8.792217075824737549e-02 1.215519383549690247e-02 -1.290913391858339310e-02 2.765839099884033203e-01 -2.176865041255950928e-01 -5.216026306152343750e-02 1.535129547119140625e-01 4.653590917587280273e-02 6.306843459606170654e-02 1.272506564855575562e-01 9.966140240430831909e-02 -9.066224843263626099e-02 -2.016662806272506714e-01 1.414939016103744507e-01 8.678548783063888550e-02 -5.209196805953979492e-01 8.727664500474929810e-02 2.776819653809070587e-02 1.568707674741744995e-01 -1.748855225741863251e-02 -3.152201324701309204e-02 -6.860212981700897217e-02 -1.564003676176071167e-01
4.392149299383163452e-02 -1.733867526054382324e-01 2.153153866529464722e-01 -5.961564928293228149e-02 8.261590451002120972e-02 2.347020991146564484e-02 -2.073406726121902466e-01 2.735460996627807617e-01 -2.929515242576599121e-01 -2.939943782985210419e-02 2.026233971118927002e-01 -2.005816996097564697e-01 1.418354213237762451e-01 -4.344885051250457764e-01 -1.516812294721603394e-01 -4.494057502597570419e-03 1.840685456991195679e-01 7.543938606977462769e-02 4.360986128449440002e-02 2.108449488878250122e-01 1.786166429519653320e-01 3.300194814801216125e-02 1.699157804250717163e-01 2.521123886108398438e-01 6.401870399713516235e-02 1.860520094633102417e-01 -1.376596093177795410e-01 2.485416829586029053e-01 1.341103911399841309e-01 1.895306259393692017e-01 -7.165603339672088623e-02 -5.627194792032241821e-02
-7.886111736297607422e-02 -1.213005650788545609e-02 -8.493857085704803467e-02 -2.927616238594055176e-01 9.641285985708236694e-02 -1.383512616157531738e-01 1.943452656269073486e-01 1.449867039918899536e-01 -3.725596964359283447e-01 -4.056999832391738892e-02 -1.793372631072998047e-01 -2.465910091996192932e-02 2.272747457027435303e-01 -8.876109123229980469e-02 -2.331385165452957153e-01 -2.881288528442382812e-01 7.232756912708282471e-02 1.167755573987960815e-01 -1.120566874742507935e-01 -1.144881397485733032e-01 3.618451356887817383e-01 3.317819535732269287e-01 -6.408083438873291016e-02 4.198145493865013123e-02 -1.055483072996139526e-01 2.148679047822952271e-01 1.534201055765151978e-01 8.231017738580703735e-03 -1.335592120885848999e-01 1.843827068805694580e-01 -1.339673548936843872e-01 3.539535775780677795e-02
-1.048650890588760376e-01 -4.048524796962738037e-02 1.849932968616485596e-01 -3.779668807983398438e-01 8.840031921863555908e-02 -1.875575035810470581e-01 1.325566619634628296e-01 2.516929805278778076e-01 -5.906445533037185669e-02 -1.853654533624649048e-01 6.844563037157058716e-02 1.667949259281158447e-01 9.526830166578292847e-02 -1.515968590974807739e-01 -2.054333873093128204e-02 8.187618851661682129e-02 4.443753138184547424e-02 -2.792738378047943115e-01 2.328332960605621338e-01 2.152116447687149048e-01 -2.309831231832504272e-01 -9.348699823021888733e-03 1.957969963550567627e-01 -2.453757822513580322e-01 7.569514960050582886e-02 1.072322577238082886e-01 -1.808898299932479858e-01 1.584241986274719238e-01 -1.606137603521347046e-01 -5.931609869003295898e-02 -1.558066010475158691e-01 -3.401630818843841553e-01
-1.667132079601287842e-01 -2.524735629558563232e-01 -1.982463523745536804e-03 -3.303019404411315918e-01 -5.716734007000923157e-02 -1.302628517150878906e-01 -4.816655069589614868e-02 9.828089177608489990e-02 -1.076494231820106506e-01 -1.803045272827148438e-01 -1.363757699728012085e-01 3.319672346115112305e-01 7.603991776704788208e-02 -3.753521144390106201e-01 6.206196919083595276e-02 3.370016068220138550e-02 2.947142124176025391e-01 -8.285435289144515991e-02 -1.554111242294311523e-01 1.608684062957763672e-01 1.721493154764175415e-01 -6.498432159423828125e-02 3.000391125679016113e-01 5.858125537633895874e-02 -9.337933734059333801e-04 1.103053893893957138e-02 -1.070141047239303589e-01 2.054326236248016357e-01 -1.883312463760375977e-01 -5.810545384883880615e-02 2.376499027013778687e-01 -1.497388184070587158e-01
-8.054366707801818848e-02 1.215148065239191055e-02 2.336885929107666016e-01 -2.215005457401275635e-01 -1.089557111263275146e-01 -8.780933171510696411e-02 1.540973931550979614e-01 1.741970777511596680e-01 -2.336195856332778931e-01 -1.034242436289787292e-01 -1.293683797121047974e-01 -1.083930134773254395e-01 9.618417359888553619e-03 -4.878769218921661377e-01 -2.293312102556228638e-01 -2.580505013465881348e-01 -2.202574759721755981e-01 -8.080018311738967896e-02 1.694273799657821655e-01 3.082388341426849365e-01 -1.630823761224746704e-01 7.773888297379016876e-03 -2.962981117889285088e-03 1.539725530892610550e-02 7.194039970636367798e-02 -1.114317327737808228e-01 -9.243322163820266724e-02 2.154117971658706665e-01 -2.514865994453430176e-01 -1.391305029392242432e-01 6.205451115965843201e-02 -1.753511279821395874e-02
-1.600809842348098755e-01 -9.478617459535598755e-02 5.999488756060600281e-02 -3.116011023521423340e-01 1.288749873638153076e-01 3.689039032906293869e-03 8.940781652927398682e-02 1.537315845489501953e-01 -1.805711090564727783e-01 -7.838104665279388428e-02 1.816560328006744385e-02 3.484055995941162109e-01 -2.021906524896621704e-02 -5.117065310478210449e-01 1.340637654066085815e-01 6.801750510931015015e-02 -2.556392848491668701e-01 1.059219092130661011e-01 3.813726594671607018e-03 1.364034414291381836e-01 -9.882730990648269653e-02 -1.710799336433410645e-02 6.078710407018661499e-02 1.937251687049865723e-01 -2.135507911443710327e-01 7.293727248907089233e-02 2.427843064069747925e-01 -1.028607860207557678e-01 -1.854504048824310303e-01 1.222310513257980347e-01 -1.407445669174194336e-01 -1.872503608465194702e-01
-1.743905246257781982e-01 2.356711924076080322e-01 1.626276671886444092e-01 -3.509283959865570068e-01 -1.852760761976242065e-01 -2.750427462160587311e-02 1.481654942035675049e-01 3.492165207862854004e-01 -1.900724172592163086e-01 -5.894596874713897705e-02 1.072738990187644958e-01 2.571417689323425293e-01 3.354573622345924377e-02 -1.565572619438171387e-01 -1.559821814298629761e-01 1.236738935112953186e-01 1.167281996458768845e-02 1.459658145904541016e-01 9.069119696505367756e-04 -8.423742651939392090e-02 9.744162112474441528e-02 1.588241010904312134e-01 1.258633881807327271e-01 -1.210111081600189209e-01 -3.267887532711029053e-01 1.147968769073486328e-01 -1.771886646747589111e-01 3.211509883403778076e-01 -1.663071662187576294e-01 -1.416101455688476562e-01 2.543121576309204102e-02 -7.975672930479049683e-02
-8.271899819374084473e-02 -4.625091701745986938e-02 6.934259086847305298e-02 -1.156531497836112976e-01 2.410686910152435303e-01 -2.154876245185732841e-03 1.247889026999473572e-01 1.285120546817779541e-01 -1.300943344831466675e-01 -8.567433059215545654e-02 3.645052611827850342e-01 1.030142828822135925e-01 3.520055711269378662e-01 -1.935739070177078247e-01 -3.090965151786804199e-01 -1.722610145807266235e-01 -1.547040194272994995e-01 -3.819252178072929382e-02 1.133551001548767090e-01 4.204460978507995605e-01 1.284210979938507080e-01 3.565500304102897644e-02 -1.372618824243545532e-01 -2.154394984245300293e-01 -5.477122217416763306e-02 -6.744302809238433838e-02 -1.925630569458007812e-01 -1.083052903413772583e-01 2.714861184358596802e-02 1.523459106683731079e-01 2.110132426023483276e-01 -7.367365062236785889e-02
-2.550452947616577148e-01 -1.175245419144630432e-01 1.811106503009796143e-01 -2.144954651594161987e-01 -2.546161646023392677e-03 -1.708938479423522949e-01 8.191628009080886841e-02 7.264791429042816162e-02 -2.617176175117492676e-01 5.575879476964473724e-03 6.427436321973800659e-02 2.399097383022308350e-01 7.795747369527816772e-02 -3.354593515396118164e-01 -1.824388951063156128e-01 7.231632620096206665e-02 -1.362745165824890137e-01 -3.026420772075653076e-01 3.121485933661460876e-02 -9.071774780750274658e-02 3.084639906883239746e-01 -8.561005815863609314e-03 -3.413683772087097168e-01 -1.907382160425186157e-01 -3.694160282611846924e-02 1.915742605924606323e-01 5.240568146109580994e-02 3.011266291141510010e-01 -1.677107065916061401e-02 6.588137149810791016e-02 -1.008833870291709900e-01 -6.304486887529492378e-04
-1.707621291279792786e-02 7.940374314785003662e-02 1.343627572059631348e-01 -2.219601422548294067e-01 9.935179725289344788e-03 -8.018266409635543823e-02 -1.402573380619287491e-02 1.885584145784378052e-01 -3.149988055229187012e-01 -2.682718634605407715e-01 -2.181805297732353210e-02 5.365644115954637527e-03 1.594374477863311768e-01 -1.657696664333343506e-01 -6.948974728584289551e-02 6.101905554533004761e-02 7.403075695037841797e-02 -2.359881252050399780e-01 1.688826382160186768e-01 3.968743383884429932e-01 1.392655074596405029e-01 -2.055525481700897217e-01 -1.641716063022613525e-01 -1.603627949953079224e-02 -1.061330139636993408e-01 1.239787321537733078e-02 7.341142743825912476e-02 2.929598689079284668e-01 3.569427132606506348e-01 -1.079624965786933899e-01 -2.663836777210235596e-01 -4.403939098119735718e-02
-8.505008369684219360e-02 -3.519440069794654846e-02 1.206191033124923706e-01 -3.217346668243408203e-01 -1.823244057595729828e-02 -7.346921414136886597e-02 1.869875490665435791e-01 -9.909503906965255737e-02 -1.946311742067337036e-01 1.032880693674087524e-01 6.775275617837905884e-02 3.868810832500457764e-01 9.131249040365219116e-02 -3.010685145854949951e-01 -1.137075945734977722e-01 1.725946664810180664e-01 -3.005548417568206787e-01 -6.918852776288986206e-02 2.598190121352672577e-02 -1.022157520055770874e-01 3.577868342399597168e-01 -5.853116512298583984e-02 -1.829016506671905518e-01 -1.973329931497573853e-01 -7.863322645425796509e-02 7.174849510192871094e-02 -1.686842143535614014e-01 3.098739683628082275e-01 2.691604383289813995e-02 1.580373495817184448e-01 -7.196514308452606201e-02 -4.092956334352493286e-02
-1.435295939445495605e-01 -1.685666590929031372e-01 -1.830345690250396729e-01 -3.533932268619537354e-01 3.941781073808670044e-02 -2.392634898424148560e-01 2.225277945399284363e-03 8.764008432626724243e-02 -5.482737720012664795e-02 -1.389307677745819092e-01 -1.491932570934295654e-01 3.411335945129394531e-01 1.951421648263931274e-01 -4.101402759552001953e-01 -7.921123760752379894e-04 -7.543040812015533447e-02 1.394069641828536987e-01 1.031363382935523987e-01 1.004590280354022980e-02 2.212093174457550049e-01 1.308089196681976318e-01 -1.701441593468189240e-02 1.351007074117660522e-01 -2.740268409252166748e-01 4.074201732873916626e-02 9.204918891191482544e-02 4.739682190120220184e-03 2.448947727680206299e-01 -4.813197255134582520e-02 3.623262047767639160e-02 2.949958480894565582e-02 -2.978377938270568848e-01
-2.221978455781936646e-01 -7.387884706258773804e-02 9.101397544145584106e-02 -1.712656617164611816e-01 6.942673772573471069e-02 2.974019944667816162e-01 1.286917179822921753e-01 2.029337435960769653e-01 2.148335799574851990e-03 -1.840115785598754883e-01 1.040081605315208435e-01 -1.129384189844131470e-01 2.014582604169845581e-01 -1.396953016519546509e-01 -3.723068833351135254e-01 2.654828727245330811e-01 8.937139809131622314e-02 -2.380565553903579712e-01 1.427898854017257690e-01 2.470385432243347168e-01 1.312194615602493286e-01 -1.459992825984954834e-01 1.551472544670104980e-01 1.030106171965599060e-01 1.822780221700668335e-01 2.693678736686706543e-01 -2.869705259799957275e-01 6.302340328693389893e-02 -1.976507902145385742e-02 -5.993918329477310181e-02 -1.062024608254432678e-01 -5.700260028243064880e-02
-4.505405202507972717e-02 -6.329149752855300903e-02 -3.835526993498206139e-03 -3.479971587657928467e-01 1.605173498392105103e-01 -4.802760481834411621e-02 1.577976197004318237e-01 2.485324889421463013e-01 -1.472667008638381958e-01 -1.940380185842514038e-01 -1.107724606990814209e-01 3.763552606105804443e-01 1.215763315558433533e-01 -1.026141569018363953e-01 -2.145598083734512329e-01 -2.529852092266082764e-01 -2.299244552850723267e-01 4.723066464066505432e-02 -2.347162216901779175e-01 -1.557626575231552124e-01 2.638877332210540771e-01 7.251729816198348999e-02 -2.805437520146369934e-02 -1.507349312305450439e-01 -1.660904735326766968e-01 1.887689530849456787e-02 -3.180638253688812256e-01 6.964255124330520630e-02 -1.616770476102828979e-01 -8.899290859699249268e-02 -9.253434091806411743e-02 -8.642653003334999084e-03
-5.083394423127174377e-02 2.123112604022026062e-02 -1.804168820381164551e-01 -2.163153886795043945e-01 2.628327906131744385e-01 -2.069806866347789764e-02 2.249003946781158447e-02 2.249607071280479431e-02 -1.053590476512908936e-01 -1.335908770561218262e-01 -1.487714052200317383e-01 2.292603254318237305e-01 3.495019301772117615e-02 -5.160375833511352539e-01 6.266357749700546265e-02 -3.590028733015060425e-02 -1.865008845925331116e-02 9.907928854227066040e-02 1.504015773534774780e-01 2.866715490818023682e-01 5.258884653449058533e-02 2.545797824859619141e-01 1.993091553449630737e-01 -9.145957976579666138e-02 -2.570613622665405273e-01 1.796923130750656128e-01 9.969606064260005951e-03 2.403229027986526489e-01 1.543480437248945236e-02 4.440768435597419739e-02 -5.051620677113533020e-02 -2.812674045562744141e-01
-3.972463905811309814e-01 -4.953479766845703125e-02 1.217355728149414062e-01 -2.151370793581008911e-01 3.688646256923675537e-01 -6.534395366907119751e-02 -9.832604555413126945e-04 3.360011577606201172e-01 -1.585344523191452026e-01 -2.174885869026184082e-01 -1.196702346205711365e-01 9.080578573048114777e-03 1.052206605672836304e-01 -1.367493718862533569e-01 -3.229120373725891113e-02 -2.376143038272857666e-01 -4.446467384696006775e-02 1.688674986362457275e-01 2.068812847137451172e-01 2.235203981399536133e-01 5.086788907647132874e-02 -2.363942414522171021e-01 7.007807493209838867e-02 -1.811741292476654053e-01 3.626410290598869324e-02 -9.064585715532302856e-02 -2.743562869727611542e-02 -1.488447375595569611e-02 -1.651151664555072784e-02 3.302544653415679932e-01 -9.256810694932937622e-02 -5.849560722708702087e-02
-1.726672202348709106e-01 1.722419261932373047e-01 1.043718084692955017e-01 -2.018018364906311035e-01 8.968170732259750366e-02 -1.465017497539520264e-01 8.437290042638778687e-02 4.383325576782226562e-01 -2.180790901184082031e-01 -3.291634097695350647e-02 2.801493369042873383e-02 7.526305317878723145e-02 -9.642067551612854004e-02 -3.294352293014526367e-01 -1.537325792014598846e-02 1.736844629049301147e-01 2.204059213399887085e-01 2.355186641216278076e-01 2.113456577062606812e-01 -2.273831702768802643e-02 -1.658276468515396118e-01 -8.340173959732055664e-02 -7.223759591579437256e-02 7.443184405565261841e-02 -2.860479950904846191e-01 1.839047521352767944e-01 -5.588391795754432678e-02 2.511854767799377441e-01 -7.483126968145370483e-02 -7.499635219573974609e-02 1.952017657458782196e-02 -2.625097036361694336e-01
-2.407531999051570892e-02 -9.122239053249359131e-02 1.454886198043823242e-01 -5.476302281022071838e-02 1.514845043420791626e-01 1.519829034805297852e-01 -1.333867106586694717e-02 1.511875092983245850e-01 -2.121258974075317383e-01 -3.965819627046585083e-02 1.046074777841567993e-01 -1.532879620790481567e-01 -5.248720198869705200e-02 -4.894875884056091309e-01 -2.409720718860626221e-01 -4.431285709142684937e-02 2.974006533622741699e-01 1.738725602626800537e-01 -9.184115380048751831e-02 1.467652171850204468e-01 2.742876112461090088e-01 -1.053027436137199402e-01 1.748442202806472778e-01 1.740002185106277466e-01 1.059456095099449158e-01 4.166245460510253906e-02 -3.654152899980545044e-02 2.433789521455764771e-01 3.302451595664024353e-02 2.644039690494537354e-01 -2.684191167354583740e-01 -4.534875229001045227e-02
1.944933235645294189e-01 2.767937630414962769e-02 -1.755997538566589355e-01 -7.269571721553802490e-02 3.231349885463714600e-01 -4.081381857395172119e-02 1.041120141744613647e-01 4.758701026439666748e-01 -1.331103295087814331e-01 2.587186172604560852e-02 -4.279569163918495178e-02 1.223893603309988976e-03 2.150353789329528809e-01 -1.292535811662673950e-01 -1.458869427442550659e-01 -7.870620489120483398e-02 7.525222748517990112e-02 -6.361030042171478271e-02 -2.931314148008823395e-02 -2.454458922147750854e-01 1.392033696174621582e-01 -1.513341534882783890e-02 2.707290276885032654e-02 1.171678379178047180e-01 1.242052465677261353e-01 3.177852928638458252e-01 -1.628951877355575562e-01 1.645130217075347900e-01 3.152710571885108948e-02 3.438377678394317627e-01 1.194280851632356644e-02 -2.775114476680755615e-01
2.552838623523712158e-02 1.273707896471023560e-01 -1.440491676330566406e-01 9.652105718851089478e-02 -8.684176206588745117e-02 -1.225919425487518311e-01 2.843652963638305664e-01 3.781960308551788330e-01 -1.770058423280715942e-01 -2.453148551285266876e-02 2.932354807853698730e-01 2.350837886333465576e-01 2.368560880422592163e-01 -1.111344248056411743e-01 1.694430559873580933e-01 1.404270082712173462e-01 -1.416185349225997925e-01 -1.988762319087982178e-01 8.455498516559600830e-02 9.050572663545608521e-02 2.403778731822967529e-01 1.275783777236938477e-01 -1.748479455709457397e-01 1.061416417360305786e-01 -1.602599918842315674e-01 1.503987759351730347e-01 -1.510225832462310791e-01 5.497871711850166321e-02 3.977699950337409973e-02 2.200943380594253540e-01 -1.927070468664169312e-01 -2.537489533424377441e-01
3.061530878767371178e-04 -2.588837407529354095e-02 2.629461586475372314e-01 -2.002676129341125488e-01 2.266986519098281860e-01 1.413726508617401123e-01 -1.289126724004745483e-01 1.594245284795761108e-01 -2.919443547725677490e-01 -1.978107988834381104e-01 1.064528599381446838e-01 1.033729314804077148e-01 -3.314922004938125610e-02 -3.436788022518157959e-01 -2.836079299449920654e-01 -8.316142857074737549e-02 8.737896382808685303e-02 -1.886278018355369568e-02 5.376226082444190979e-02 1.304603964090347290e-01 4.094580113887786865e-01 7.763135433197021484e-02 2.607649862766265869e-01 -7.169631868600845337e-02 1.185150891542434692e-01 1.498848497867584229e-01 1.248556748032569885e-01 8.708801120519638062e-02 2.732597291469573975e-01 4.522938281297683716e-02 -4.686465859413146973e-02 -1.020131856203079224e-01
-6.593523547053337097e-03 3.556406125426292419e-02 -9.426055476069450378e-03 1.412104517221450806e-01 1.725774258375167847e-01 -7.691025733947753906e-02 4.269834235310554504e-02 3.799185156822204590e-01 -1.414337754249572754e-01 -9.628166258335113525e-02 2.554096877574920654e-01 -1.130722984671592712e-01 1.541402935981750488e-01 -3.253055214881896973e-01 -4.148973822593688965e-01 -1.333825290203094482e-01 9.000523132272064686e-04 4.967151209712028503e-02 -1.346757926512509584e-04 9.608796238899230957e-02 4.722673594951629639e-01 -2.680011391639709473e-01 3.602886945009231567e-02 -2.785675786435604095e-02 -7.356581743806600571e-03 6.551184505224227905e-02 2.030667476356029510e-02 -3.359903581440448761e-03 -8.212196081876754761e-02 -2.546491473913192749e-02 -2.167323827743530273e-01 -4.717268049716949463e-02
-2.653271555900573730e-01 -8.304872363805770874e-02 -6.463685538619756699e-03 -2.431504428386688232e-01 2.181523144245147705e-01 -3.681642934679985046e-02 1.677884012460708618e-01 3.404963314533233643e-01 -5.859025567770004272e-02 -8.255431801080703735e-02 -5.460014566779136658e-02 -7.747194170951843262e-02 3.252775371074676514e-01 -3.025707602500915527e-01 -2.043909877538681030e-01 -1.947269290685653687e-01 -7.521546632051467896e-02 2.548765763640403748e-02 9.647746384143829346e-02 2.341596186161041260e-01 2.863355167210102081e-02 -3.727475404739379883e-01 -2.460684627294540405e-02 -2.218601554632186890e-01 1.264096498489379883e-01 -1.477353423833847046e-01 5.363037437200546265e-02 -1.353758871555328369e-01 -1.281677633523941040e-01 1.600202620029449463e-01 -1.098779067397117615e-01 3.279948234558105469e-02
-2.621637284755706787e-01 -5.368209630250930786e-02 1.599620655179023743e-02 -2.936539351940155029e-01 4.785548746585845947e-01 -7.569061964750289917e-02 -1.269133854657411575e-02 2.837029695510864258e-01 -1.868238449096679688e-01 -6.881926953792572021e-02 -4.731272533535957336e-02 -1.423683911561965942e-01 7.676115632057189941e-02 4.716585949063301086e-02 -2.463597804307937622e-02 -7.752626389265060425e-02 1.592248491942882538e-02 8.942974358797073364e-02 3.037841431796550751e-02 1.869000792503356934e-01 3.344060778617858887e-01 -3.279520198702812195e-02 8.599844574928283691e-02 -5.257067270576953888e-03 -4.693068936467170715e-02 -1.804508119821548462e-01 -2.238890975713729858e-01 6.435316987335681915e-03 -4.361648485064506531e-02 -1.184078156948089600e-01 -4.074375927448272705e-01 -1.354033648967742920e-01
9.978368133306503296e-02 2.030417472124099731e-01 1.275961846113204956e-01 -2.683748900890350342e-01 5.823005363345146179e-02 1.240808367729187012e-01 2.173485308885574341e-01 5.656341314315795898e-01 -1.520037651062011719e-01 1.710557788610458374e-01 3.068855032324790955e-02 -1.848186254501342773e-01 2.327803224325180054e-01 -2.143088579177856445e-01 -4.846762493252754211e-02 -1.752693951129913330e-01 -1.071892678737640381e-01 -6.855598837137222290e-02 -1.673678159713745117e-01 1.482258141040802002e-01 -8.094402402639389038e-02 2.276256084442138672e-01 8.722358383238315582e-03 8.808143436908721924e-02 8.263460546731948853e-02 9.367605298757553101e-02 -1.227062121033668518e-01 1.947838813066482544e-01 -1.636471152305603027e-01 1.238080039620399475e-01 -4.193493805360049009e-04 -1.039787232875823975e-01
5.247138813138008118e-02 -1.055242717266082764e-01 1.641001999378204346e-01 -1.947175711393356323e-01 5.389939527958631516e-03 -3.098907694220542908e-02 2.018067799508571625e-02 2.726015150547027588e-01 -2.670646011829376221e-01 4.430352151393890381e-02 -1.800296008586883545e-01 5.461749620735645294e-03 -1.309071481227874756e-02 -3.580317199230194092e-01 1.369110047817230225e-01 -4.422193765640258789e-02 1.194893568754196167e-01 -3.233082294464111328e-01 1.295875012874603271e-01 1.643929630517959595e-01 4.002353250980377197e-01 -1.301513463258743286e-01 1.782347559928894043e-01 6.978808343410491943e-02 -2.052955515682697296e-02 2.569136023521423340e-01 5.803915858268737793e-02 1.603287756443023682e-01 -2.445655018091201782e-01 8.553399890661239624e-02 1.133123934268951416e-01 -1.972731053829193115e-01
2.053311914205551147e-01 -2.567124068737030029e-01 1.374042481184005737e-01 -3.538093005772680044e-04 -3.455770900472998619e-03 -3.033969402313232422e-01 -1.659731119871139526e-01 2.014800012111663818e-01 -3.340747654438018799e-01 -3.147657513618469238e-01 6.639537215232849121e-02 9.866572171449661255e-02 7.437233626842498779e-02 -2.971495687961578369e-01 -3.560141026973724365e-01 -1.463869353756308556e-03 1.500731855630874634e-01 -2.329557389020919800e-01 -1.041519120335578918e-01 2.781653702259063721e-01 -3.836804628372192383e-02 -1.846891492605209351e-01 6.060466915369033813e-02 -4.119672230444848537e-04 -3.485627099871635437e-02 1.431371271610260010e-01 -7.302108407020568848e-02 -2.732471190392971039e-02 -8.682884275913238525e-03 -6.232806295156478882e-02 -2.329986542463302612e-02 -1.757747828960418701e-01
-3.361684679985046387e-01 -1.741469837725162506e-02 -2.593798041343688965e-01 -4.520119428634643555e-01 3.898186981678009033e-01 5.482735857367515564e-02 -3.341313451528549194e-02 1.687267124652862549e-01 2.065461128950119019e-02 2.186527475714683533e-02 2.542944252490997314e-02 2.135740071535110474e-01 1.753197312355041504e-01 -1.555677950382232666e-01 -3.096791207790374756e-01 6.188609451055526733e-02 -9.105549752712249756e-02 -1.383648365736007690e-01 -6.812364608049392700e-02 -4.360286053270101547e-03 -1.573965512216091156e-02 -2.500143945217132568e-01 3.518577292561531067e-02 1.623414754867553711e-01 -1.436405032873153687e-01 -1.066936776041984558e-01 -1.658777892589569092e-01 -1.772380247712135315e-02 -1.031368747353553772e-01 1.813669055700302124e-01 -4.296782240271568298e-02 3.230698779225349426e-02
2.609375678002834320e-02 -1.355368047952651978e-01 1.707122176885604858e-01 -1.184328738600015640e-02 9.299755096435546875e-02 -3.500624373555183411e-02 -2.059848457574844360e-01 2.587032914161682129e-01 -1.379285752773284912e-01 -6.000684201717376709e-02 2.145219743251800537e-01 -1.089640334248542786e-01 1.173182278871536255e-01 -4.544079005718231201e-01 -1.948823928833007812e-01 -1.240720786154270172e-02 1.885220706462860107e-01 8.504350483417510986e-02 4.660387337207794189e-02 2.126775979995727539e-01 1.470218002796173096e-01 1.103705614805221558e-01 2.431818246841430664e-01 3.625321090221405029e-01 1.152662038803100586e-01 1.300705820322036743e-01 -9.200749546289443970e-02 2.852028310298919678e-01 1.420363187789916992e-01 1.635598242282867432e-01 -8.129458874464035034e-02 -7.380751520395278931e-02
-1.238469406962394714e-01 -1.253113746643066406e-01 3.260442521423101425e-03 3.159673651680350304e-03 -1.555637270212173462e-01 -2.559879124164581299e-01 1.654938459396362305e-01 3.131060898303985596e-01 -2.737053036689758301e-01 -3.061912357807159424e-01 4.709962382912635803e-02 -9.440664947032928467e-02 1.932459324598312378e-01 -3.651288151741027832e-01 1.171314194798469543e-01 5.185861140489578247e-02 1.593642532825469971e-01 -2.173174619674682617e-01 2.316001057624816895e-01 1.228272914886474609e-01 8.253730088472366333e-02 -1.037961244583129883e-01 2.864369451999664307e-01 2.994839660823345184e-02 -1.493773013353347778e-01 1.850511133670806885e-02 -1.450729519128799438e-01 -7.849197834730148315e-03 3.326575085520744324e-02 -2.730510830879211426e-01 -1.580789238214492798e-01 -2.489160001277923584e-02
-4.336118698120117188e-02 1.208749413490295410e-01 -2.446246705949306488e-02 -3.515524268150329590e-01 6.561346352100372314e-02 -4.314425587654113770e-02 2.344631254673004150e-01 -2.656337339431047440e-03 -3.447471559047698975e-02 1.872856020927429199e-01 -4.992742463946342468e-02 1.645737439393997192e-01 -3.540587052702903748e-02 -3.952991366386413574e-01 -3.560955524444580078e-01 1.526144891977310181e-01 9.084506891667842865e-03 -7.832689583301544189e-02 1.873298436403274536e-01 1.916614621877670288e-01 2.248238623142242432e-01 1.322626769542694092e-01 -7.494508475065231323e-02 -7.584635168313980103e-02 -1.242360174655914307e-01 -9.369585663080215454e-02 -2.285037338733673096e-01 -9.656017273664474487e-02 -1.005348339676856995e-01 -2.780023030936717987e-02 -4.125097990036010742e-01 2.178274653851985931e-02
1.039531975984573364e-01 -6.413325667381286621e-02 -3.931568935513496399e-02 -2.433693259954452515e-01 9.587124735116958618e-02 2.000318653881549835e-02 -1.063805893063545227e-01 1.235461160540580750e-01 -1.688982099294662476e-01 -2.104216963052749634e-01 1.199955195188522339e-01 9.715155698359012604e-03 4.362395107746124268e-01 -1.628654897212982178e-01 -2.902633547782897949e-01 -1.933307796716690063e-01 -2.092618048191070557e-01 6.972710136324167252e-03 -2.713662683963775635e-01 3.735409975051879883e-01 1.729828417301177979e-01 -1.264402717351913452e-01 9.641838818788528442e-02 -4.489004984498023987e-02 3.716532886028289795e-02 2.348553687334060669e-01 -1.548046171665191650e-01 1.937936991453170776e-01 -2.050379291176795959e-02 1.347277462482452393e-01 5.810560658574104309e-02 -9.020514041185379028e-02
-2.356605045497417450e-02 -1.458824612200260162e-02 5.368541926145553589e-03 -8.109731972217559814e-02 4.074675738811492920e-01 1.978534162044525146e-01 1.232980340719223022e-01 1.973090460523962975e-03 -1.991680711507797241e-01 -1.853137165307998657e-01 -1.837931126356124878e-01 2.229256629943847656e-01 -1.191248521208763123e-01 -4.341837167739868164e-01 -6.370137631893157959e-02 -2.066442370414733887e-02 8.733152598142623901e-02 3.727978467941284180e-02 3.267188370227813721e-02 2.471324652433395386e-01 2.047705054283142090e-01 1.580247282981872559e-01 2.714979052543640137e-01 -4.467474669218063354e-02 -2.094444036483764648e-01 1.226112246513366699e-01 -2.182843536138534546e-01 4.510346800088882446e-02 -5.578833073377609253e-02 -2.282280847430229187e-02 -7.969864457845687866e-02 -2.742844223976135254e-01
-1.162415668368339539e-01 9.584604948759078979e-02 -1.738359183073043823e-01 -1.979526579380035400e-01 1.319778114557266235e-01 -1.412674486637115479e-01 -1.322012953460216522e-02 3.303936421871185303e-01 5.142997950315475464e-03 -2.359458655118942261e-01 5.246445536613464355e-02 1.637339890003204346e-01 1.699253618717193604e-01 -2.907513082027435303e-01 1.092134788632392883e-01 -7.619103044271469116e-02 -1.656210720539093018e-01 8.196605741977691650e-02 3.455587625503540039e-01 -7.332189939916133881e-03 2.579892575740814209e-01 -2.965794205665588379e-01 -3.683062642812728882e-02 3.419707715511322021e-01 2.347519388422369957e-03 -6.158782169222831726e-02 -1.864822953939437866e-01 -1.202219873666763306e-01 -5.532193183898925781e-02 -2.885507233440876007e-02 -2.220757007598876953e-01 -1.100731641054153442e-01
-1.839475184679031372e-01 -3.363452553749084473e-01 -3.785803169012069702e-02 -1.784451305866241455e-01 7.661034166812896729e-02 -6.941010057926177979e-02 3.330079317092895508e-01 2.789062634110450745e-02 -1.766395866870880127e-01 1.337789893150329590e-01 5.780521780252456665e-02 1.219468042254447937e-01 3.122202455997467041e-01 -2.888673245906829834e-01 -1.645724326372146606e-01 1.379969120025634766e-01 2.962751984596252441e-01 -2.310163527727127075e-01 4.313363134860992432e-02 -4.733499139547348022e-03 -1.068623885512351990e-01 1.317069232463836670e-01 -2.026367336511611938e-01 9.311376512050628662e-02 -1.786368899047374725e-02 1.477583646774291992e-01 -1.979753375053405762e-01 1.867373287677764893e-01 -2.948387153446674347e-02 -7.192903012037277222e-02 -2.811580598354339600e-01 1.407918520271778107e-02
5.577931646257638931e-03 -6.301078945398330688e-02 2.713899612426757812e-01 -2.015563845634460449e-01 3.666156157851219177e-02 -1.308123320341110229e-01 2.603559494018554688e-01 1.109199374914169312e-01 -2.043537646532058716e-01 5.910803005099296570e-02 1.134187728166580200e-01 -9.423834085464477539e-02 2.160968631505966187e-01 -3.381735384464263916e-01 -2.322628647089004517e-01 4.498590156435966492e-02 1.950253732502460480e-02 -2.133538722991943359e-01 1.564901322126388550e-01 -4.406217485666275024e-02 2.153927087783813477e-01 -1.172111555933952332e-01 1.477620303630828857e-01 -1.086624190211296082e-01 1.917569935321807861e-01 -7.753999531269073486e-02 -4.023622348904609680e-02 -8.312463015317916870e-02 9.715830534696578979e-02 3.837224543094635010e-01 -2.274582833051681519e-01 -2.707627713680267334e-01
-3.058490157127380371e-01 1.881749331951141357e-01 -2.213407307863235474e-01 -2.101120166480541229e-02 7.198540866374969482e-02 -1.213836763054132462e-02 7.905345410108566284e-02 3.313321471214294434e-01 -6.955330818891525269e-02 -3.308735787868499756e-01 3.988745063543319702e-02 4.853364825248718262e-01 1.929908990859985352e-01 -5.059892684221267700e-02 -6.806003302335739136e-02 8.841940015554428101e-02 -2.607996575534343719e-04 4.147975146770477295e-02 -9.508450329303741455e-02 -1.000878959894180298e-01 2.283062487840652466e-01 5.906140804290771484e-02 -1.534196082502603531e-02 6.813742220401763916e-02 2.458276227116584778e-03 1.778602302074432373e-01 -1.980723887681961060e-01 1.739927977323532104e-01 3.123082220554351807e-01 -5.564320459961891174e-02 5.370639730244874954e-03 -1.160304248332977295e-01
-1.112757697701454163e-01 1.380782574415206909e-01 -4.571855440735816956e-02 -8.997102826833724976e-02 1.816639304161071777e-01 6.642988324165344238e-02 1.526771932840347290e-01 2.383721247315406799e-02 -2.355235219001770020e-01 3.162109851837158203e-02 -1.199705675244331360e-01 -4.422426968812942505e-02 -1.991078555583953857e-01 -3.937875032424926758e-01 1.519185304641723633e-01 -1.086639612913131714e-01 -1.115327421575784683e-02 -1.256304085254669189e-01 -2.989635104313492775e-04 3.682423532009124756e-01 2.778961658477783203e-01 1.986095495522022247e-02 -2.679463326930999756e-01 -2.765706740319728851e-02 9.210005402565002441e-02 2.111862748861312866e-01 -1.107135117053985596e-01 2.948953304439783096e-03 -2.321659326553344727e-01 4.155104234814643860e-02 -2.629942893981933594e-01 -3.206585943698883057e-01
-2.824584841728210449e-01 4.940084740519523621e-02 5.498012900352478027e-02 -2.362397313117980957e-01 3.445419073104858398e-01 -1.958527043461799622e-02 2.063721120357513428e-01 8.829930424690246582e-02 -2.511088252067565918e-01 -3.793985396623611450e-02 4.422998055815696716e-02 -4.503997787833213806e-02 1.212828699499368668e-02 -4.789968207478523254e-02 -1.918169558048248291e-01 -1.710941940546035767e-01 -8.603736013174057007e-02 5.831360444426536560e-02 -2.460676711052656174e-03 1.958216130733489990e-01 4.655195772647857666e-01 3.387414384633302689e-03 1.806149184703826904e-01 4.513208568096160889e-02 -1.619354784488677979e-01 -1.084237694740295410e-01 -3.095049858093261719e-01 -1.746726185083389282e-01 -8.399971574544906616e-02 -4.410490766167640686e-02 -2.741193771362304688e-01 5.931609869003295898e-02
-1.546489745378494263e-01 -1.854421645402908325e-01 -2.541042305529117584e-02 -2.913931608200073242e-01 3.439159095287322998e-01 -1.495429426431655884e-01 8.832596242427825928e-02 2.479221373796463013e-01 -2.175872474908828735e-01 -1.695539206266403198e-01 -1.342726945877075195e-01 -6.680880207568407059e-03 1.817856878042221069e-01 -2.879492342472076416e-01 -3.190723806619644165e-02 2.023182362318038940e-01 -3.054314851760864258e-02 7.596030086278915405e-02 3.029433637857437134e-02 3.942391648888587952e-02 3.373612090945243835e-02 4.042937979102134705e-02 2.711783647537231445e-01 -3.954322636127471924e-01 6.126311421394348145e-02 2.986190617084503174e-01 -1.033852621912956238e-01 8.899387717247009277e-02 -1.476381719112396240e-01 -2.401520311832427979e-02 -1.348343342542648315e-01 -1.456895470619201660e-02
1.377017796039581299e-01 2.573523521423339844e-01 1.280797272920608521e-01 1.195502802729606628e-01 1.166145280003547668e-01 -1.059746835380792618e-03 5.514060705900192261e-02 3.246944248676300049e-01 -3.806476294994354248e-01 -2.612497508525848389e-01 1.041809543967247009e-01 -4.411438480019569397e-02 2.407801300287246704e-01 -3.219569921493530273e-01 -1.868225634098052979e-01 -4.075869452208280563e-03 -2.175924330949783325e-01 -1.391569525003433228e-01 -3.055928349494934082e-01 2.587421536445617676e-01 -7.281201332807540894e-02 1.603112965822219849e-01 9.801585972309112549e-02 2.005511522293090820e-02 -1.609574258327484131e-01 6.084950268268585205e-02 -7.038151472806930542e-02 -1.856151781976222992e-02 -3.909608721733093262e-02 1.207708567380905151e-01 9.702805429697036743e-03 -1.427490115165710449e-01
-2.628646492958068848e-01 1.135187074542045593e-01 -1.456384807825088501e-01 -3.160205781459808350e-01 1.890533268451690674e-01 2.047239094972610474e-01 3.248258531093597412e-01 -6.285081058740615845e-02 -3.627981245517730713e-01 7.969882339239120483e-02 -1.261756420135498047e-01 1.828807890415191650e-01 -4.409166052937507629e-02 -3.019508421421051025e-01 8.810493350028991699e-02 -5.323565378785133362e-02 2.799800932407379150e-01 -2.089354246854782104e-01 -1.299201883375644684e-02 1.114006899297237396e-02 2.650959193706512451e-01 7.153310626745223999e-02 -3.485767543315887451e-02 -1.301291286945343018e-01 -6.306772679090499878e-02 1.013753414154052734e-01 -1.684520989656448364e-01 1.587257981300354004e-01 -3.286728635430335999e-02 8.082494884729385376e-02 7.626380771398544312e-02 -1.470896601676940918e-01
-1.862611770629882812e-01 -8.111875504255294800e-02 5.387437343597412109e-02 -1.387716736644506454e-02 1.395573914051055908e-01 -8.932694792747497559e-02 -9.953872859477996826e-02 2.556750774383544922e-01 3.404217585921287537e-02 -1.504717469215393066e-01 2.745611369609832764e-01 -2.248560190200805664e-01 9.722588211297988892e-02 -3.718907833099365234e-01 -2.742255628108978271e-01 1.948219537734985352e-01 6.837528944015502930e-02 1.662479490041732788e-01 5.933444201946258545e-02 1.586944609880447388e-01 3.455328047275543213e-01 -5.509738624095916748e-02 1.267367899417877197e-01 1.907023191452026367e-01 2.072669100016355515e-03 3.152631819248199463e-01 3.441291302442550659e-02 2.611354887485504150e-01 2.686954848468303680e-02 4.856924340128898621e-02 -1.390625536441802979e-01 -1.231904998421669006e-01
-1.982531249523162842e-01 -4.463113471865653992e-02 -3.453903272747993469e-02 -1.637779921293258667e-01 8.559295535087585449e-02 -5.310229584574699402e-02 4.108085036277770996e-01 2.956920266151428223e-01 -2.106988131999969482e-01 -6.688553094863891602e-02 2.854584716260433197e-03 1.706293821334838867e-01 2.875000238418579102e-01 9.643084555864334106e-02 -1.641162484884262085e-01 1.087765246629714966e-01 7.214117795228958130e-02 -3.770232200622558594e-01 -1.684112697839736938e-01 -4.694091156125068665e-02 3.320063352584838867e-01 1.920604407787322998e-01 -1.215415671467781067e-01 -3.559171780943870544e-02 5.058440193533897400e-02 2.626754343509674072e-01 -1.250350624322891235e-01 7.970969891175627708e-04 1.151464208960533142e-01 2.002559043467044830e-02 9.267165325582027435e-03 1.167222410440444946e-01
-9.629540145397186279e-02 2.571223676204681396e-01 5.144622549414634705e-02 1.883705263026058674e-04 -2.699070796370506287e-02 -9.784059226512908936e-02 2.955028414726257324e-01 2.651522159576416016e-01 -1.476532816886901855e-01 -1.463415920734405518e-01 7.049670070409774780e-02 1.750312745571136475e-01 -1.590029001235961914e-01 -3.159910142421722412e-01 -2.353816032409667969e-01 8.005505055189132690e-02 -6.117231771349906921e-02 -2.483928017318248749e-02 2.399661093950271606e-01 3.668415918946266174e-02 -5.494163930416107178e-02 1.711692512035369873e-01 -1.036957465112209320e-02 2.903898656368255615e-01 2.005440741777420044e-02 3.077987134456634521e-01 1.602259427309036255e-01 2.556004524230957031e-01 1.454323064535856247e-02 -2.459579706192016602e-01 2.339507453143596649e-02 -2.466392815113067627e-01
-5.562979355454444885e-02 2.581282556056976318e-01 2.404579520225524902e-02 -4.272044599056243896e-01 2.848107814788818359e-01 -1.684021577239036560e-02 -3.201574832201004028e-02 2.871589958667755127e-01 -2.510709166526794434e-01 -2.194987386465072632e-01 -1.500552743673324585e-01 2.817577682435512543e-02 3.033164441585540771e-01 -8.931655436754226685e-02 -8.684702962636947632e-02 6.519825756549835205e-02 -3.170776739716529846e-02 -1.110273972153663635e-01 -3.567541763186454773e-02 2.651536464691162109e-01 3.624265268445014954e-02 -1.162378937005996704e-01 -4.319093376398086548e-02 1.369460523128509521e-01 -6.422658264636993408e-02 8.064673095941543579e-02 7.700643688440322876e-02 3.221519887447357178e-01 2.786422371864318848e-01 2.864362113177776337e-02 2.712452784180641174e-02 -1.269432753324508667e-01
-9.125174582004547119e-02 3.619976043701171875e-01 5.742748454213142395e-02 -2.311764657497406006e-01 2.484102733433246613e-02 1.821618899703025818e-02 3.124550879001617432e-01 3.561977148056030273e-01 -3.402622938156127930e-01 -6.854231655597686768e-02 -4.852252453565597534e-02 2.472309917211532593e-01 1.460694670677185059e-01 -1.000427454710006714e-01 -7.504169642925262451e-02 -1.592900007963180542e-01 2.169376052916049957e-02 2.204644083976745605e-01 -1.380373090505599976e-01 -5.114175564813194796e-06 1.029588654637336731e-01 7.406057417392730713e-02 9.369134902954101562e-02 -5.984430387616157532e-02 -2.309802919626235962e-01 1.466022897511720657e-02 -1.973474323749542236e-01 4.530381038784980774e-02 -3.152076900005340576e-01 -7.851037383079528809e-02 -1.176864802837371826e-01 1.470495611429214478e-01
1.915054172277450562e-01 2.648091316223144531e-01 -4.624686762690544128e-02 -1.913119703531265259e-01 1.639200896024703979e-01 -2.251238077878952026e-01 1.121550649404525757e-01 1.036274135112762451e-01 -3.193610906600952148e-01 -1.373066902160644531e-01 -9.982778877019882202e-02 -1.874751469586044550e-04 3.668636083602905273e-01 -1.861843466758728027e-01 -4.687799513339996338e-02 -1.607998013496398926e-01 1.212042942643165588e-01 5.748719349503517151e-02 -3.144344687461853027e-02 2.265836298465728760e-01 -7.576712965965270996e-02 1.415650695562362671e-01 3.262905403971672058e-02 5.015248432755470276e-02 2.236231565475463867e-01 4.307961463928222656e-01 5.273500457406044006e-02 1.649265885353088379e-01 7.490392774343490601e-02 1.772557497024536133e-01 -1.521874815225601196e-01 -5.092669744044542313e-03
-1.844379305839538574e-01 1.415448337793350220e-01 8.952599018812179565e-02 -2.353429645299911499e-01 2.342763356864452362e-02 -2.147444337606430054e-01 6.140590459108352661e-02 2.110063284635543823e-01 -3.265205323696136475e-01 -9.783389419317245483e-02 -4.401409626007080078e-02 -9.303309954702854156e-03 4.259847998619079590e-01 -5.527690052986145020e-02 -6.276590377092361450e-02 -1.117061302065849304e-01 -1.481529176235198975e-01 -1.285183131694793701e-01 3.373868018388748169e-02 3.342231214046478271e-01 2.055122554302215576e-01 -9.846072643995285034e-02 -3.523772757034748793e-04 2.586823701858520508e-01 2.821372747421264648e-01 1.305316537618637085e-01 1.417564898729324341e-01 2.465825676918029785e-01 1.180544495582580566e-01 4.590766131877899170e-02 -4.756241664290428162e-02 4.940098151564598083e-02
5.326556507498025894e-03 6.734088808298110962e-02 3.958172723650932312e-02 -1.570416092872619629e-01 -5.257065594196319580e-02 -1.168738678097724915e-02 2.429411262273788452e-01 1.462484151124954224e-01 7.969487458467483521e-03 -1.266237497329711914e-01 -4.856004193425178528e-02 -7.042010128498077393e-02 7.633089274168014526e-02 -3.605077564716339111e-01 5.671478807926177979e-02 -2.969428151845932007e-02 1.685434281826019287e-01 -3.551721572875976562e-01 2.053761929273605347e-01 5.384998023509979248e-02 4.083276093006134033e-01 -9.903403371572494507e-02 1.789421439170837402e-01 -6.197781860828399658e-02 -1.999876946210861206e-01 2.415602952241897583e-01 6.976878270506858826e-03 3.144446313381195068e-01 -3.075462281703948975e-01 5.123477429151535034e-02 2.198658138513565063e-02 -1.248853877186775208e-01
-1.872794479131698608e-01 -2.961732074618339539e-02 1.315644681453704834e-01 -3.595657646656036377e-02 1.369385980069637299e-02 -2.580450773239135742e-01 2.351124435663223267e-01 1.179949343204498291e-01 -1.651286035776138306e-01 -3.868347406387329102e-02 7.342458516359329224e-02 3.150271773338317871e-01 5.229420214891433716e-02 -2.469404637813568115e-01 6.492526084184646606e-02 -9.861087054014205933e-02 -2.590538747608661652e-02 -1.824205219745635986e-01 -2.427128553390502930e-01 2.400636076927185059e-01 4.736199975013732910e-02 2.644044347107410431e-02 2.881698310375213623e-01 -1.028238385915756226e-01 -3.131799399852752686e-01 2.282010465860366821e-01 8.043622225522994995e-02 -1.036477237939834595e-01 -1.056538820266723633e-01 1.795445680618286133e-01 -2.855552434921264648e-01 -2.430323809385299683e-01
-5.569035187363624573e-02 7.586714625358581543e-02 9.565170854330062866e-02 -2.838154435157775879e-01 8.063726127147674561e-02 -8.217012137174606323e-02 -1.650368869304656982e-01 2.311335653066635132e-01 -2.532207369804382324e-01 -1.915476620197296143e-01 -1.140599325299263000e-02 5.461529269814491272e-02 1.718486398458480835e-01 -2.230735868215560913e-01 -8.600992709398269653e-02 1.936653256416320801e-01 -2.745355479419231415e-02 -2.778743505477905273e-01 6.531864404678344727e-02 3.060532510280609131e-01 1.840083003044128418e-01 -2.194022238254547119e-01 -7.057062536478042603e-02 7.258459925651550293e-02 -5.559392273426055908e-02 4.802930355072021484e-02 1.042589265853166580e-02 2.338286042213439941e-01 4.463038146495819092e-01 -1.889641731977462769e-01 -1.260863542556762695e-01 -1.684343069791793823e-02
1.491080075502395630e-01 1.932049095630645752e-01 2.456804364919662476e-02 -3.203985393047332764e-01 2.752131223678588867e-01 -2.569661289453506470e-02 3.960543870925903320e-02 2.259691208600997925e-01 -4.576814770698547363e-01 -3.394806385040283203e-01 -3.884181380271911621e-02 -1.390830129384994507e-01 1.520604938268661499e-01 -4.526380822062492371e-02 -1.579266339540481567e-01 2.821069769561290741e-02 1.209926679730415344e-01 -1.015549376606941223e-01 9.928059577941894531e-02 2.827191650867462158e-01 1.633699089288711548e-01 -2.010740488767623901e-01 8.354702591896057129e-02 2.624193765223026276e-02 -8.964435011148452759e-02 5.417520552873611450e-02 3.890931233763694763e-02 2.149329930543899536e-01 1.987615674734115601e-01 7.921733707189559937e-02 -9.442403167486190796e-02 9.359135478734970093e-02
-1.081759408116340637e-01 -1.252793967723846436e-01 -8.161908388137817383e-02 -2.660575509071350098e-01 8.904050290584564209e-02 3.082829713821411133e-01 -2.418551892042160034e-01 1.615774929523468018e-01 -3.964332118630409241e-02 -1.918815225362777710e-01 -2.942582406103610992e-02 -3.005526773631572723e-02 1.861861199140548706e-01 -2.477423101663589478e-01 -2.550092041492462158e-01 -2.472866885364055634e-02 2.998528257012367249e-02 6.538426876068115234e-02 3.175051510334014893e-01 3.116841912269592285e-01 3.295563459396362305e-01 7.185198366641998291e-02 1.448756456375122070e-01 5.432208254933357239e-02 -2.084830403327941895e-01 7.374624162912368774e-02 8.825578726828098297e-03 1.005769968032836914e-01 -9.504149854183197021e-02 2.018314003944396973e-01 -9.388107061386108398e-02 -2.173122018575668335e-01
-9.237842261791229248e-02 -1.136080026626586914e-01 8.887887746095657349e-02 -3.909016549587249756e-01 1.776771545410156250e-01 -1.278495192527770996e-01 2.428071796894073486e-01 3.445937633514404297e-01 1.441420614719390869e-01 -9.993471205234527588e-02 2.001376450061798096e-01 2.844364345073699951e-01 -5.413430556654930115e-02 -1.985888034105300903e-01 -2.014603912830352783e-01 -5.280685052275657654e-02 -1.149876117706298828e-01 -7.655153423547744751e-02 -2.029801607131958008e-01 2.203407287597656250e-01 6.594808399677276611e-02 6.446149945259094238e-02 9.647864848375320435e-02 -2.407891303300857544e-01 1.255588978528976440e-01 -2.748849391937255859e-01 2.148945815861225128e-02 1.484834253787994385e-01 -6.512621045112609863e-02 -1.400669454596936703e-03 4.168408736586570740e-02 -2.243500351905822754e-01
-1.883946508169174194e-01 2.240730635821819305e-02 -4.859573394060134888e-02 -4.175861477851867676e-01 2.802960574626922607e-01 -1.301738023757934570e-01 4.122019410133361816e-01 -4.009461030364036560e-02 -3.123208880424499512e-02 -2.191083505749702454e-02 -2.901974134147167206e-03 3.324608877301216125e-02 -1.125312875956296921e-02 -1.989638209342956543e-01 3.344482928514480591e-02 1.331377625465393066e-01 1.303157508373260498e-01 1.784138083457946777e-01 -2.581793069839477539e-01 6.934189796447753906e-02 3.025381863117218018e-01 -2.206291407346725464e-01 -3.966810181736946106e-02 1.309848427772521973e-01 1.226107478141784668e-01 7.038034498691558838e-02 -1.192259863018989563e-01 6.514640897512435913e-02 -6.630196422338485718e-02 3.269581198692321777e-01 -1.274537444114685059e-01 1.179256588220596313e-01
-9.704698622226715088e-02 -1.494897007942199707e-01 9.480032324790954590e-02 -3.127799928188323975e-01 -3.893787413835525513e-02 -3.033071011304855347e-02 1.922767907381057739e-01 2.680973112583160400e-01 -2.421121001243591309e-01 5.366217717528343201e-02 -6.150749698281288147e-02 2.025128342211246490e-02 1.138864383101463318e-01 -7.421196997165679932e-02 -1.693925559520721436e-01 1.024700701236724854e-01 1.387636959552764893e-01 9.101016074419021606e-02 6.550999730825424194e-02 1.240807250142097473e-01 5.915681272745132446e-02 -3.019991219043731689e-01 1.607239991426467896e-01 -1.877122372388839722e-01 -3.013808429241180420e-01 3.022675514221191406e-01 -1.872175186872482300e-01 2.904534935951232910e-01 1.300112307071685791e-01 -7.610455155372619629e-02 -3.520858660340309143e-02 -3.134161233901977539e-01
-3.818339481949806213e-02 1.751144081354141235e-01 1.621041595935821533e-01 -2.461225390434265137e-01 1.171639114618301392e-01 1.449769139289855957e-01 1.942310482263565063e-01 3.718759417533874512e-01 -1.501586884260177612e-01 -2.037908881902694702e-02 1.231067106127738953e-01 -1.879832334816455841e-02 1.497259140014648438e-01 -2.081322968006134033e-01 -4.074008166790008545e-01 1.676344275474548340e-01 1.480356696993112564e-02 -2.781840264797210693e-01 -5.134474486112594604e-02 -4.808374866843223572e-02 6.635635625571012497e-03 1.238144654780626297e-02 6.473293900489807129e-02 1.168608516454696655e-01 9.496679902076721191e-02 5.825914442539215088e-02 -3.786645131185650826e-03 -2.816214859485626221e-01 -6.534148007631301880e-02 3.589445650577545166e-01 -1.274582594633102417e-01 -1.740182638168334961e-01
-4.509279504418373108e-02 1.109334602952003479e-01 5.626285448670387268e-03 -1.381175220012664795e-01 2.928652167320251465e-01 -2.244608104228973389e-02 2.546346187591552734e-01 1.594303697347640991e-01 -2.949466705322265625e-01 2.715200185775756836e-01 -1.704959124326705933e-01 -8.650273084640502930e-02 2.252955436706542969e-01 -2.316575050354003906e-01 -8.878020197153091431e-02 -1.225553546100854874e-02 -5.155762284994125366e-02 1.523937433958053589e-01 1.094697490334510803e-01 -1.223049461841583252e-01 1.115892231464385986e-01 -3.524262905120849609e-01 1.504035890102386475e-01 1.322060823440551758e-01 -1.603858731687068939e-02 -4.826933518052101135e-02 -1.441698372364044189e-01 -1.915864050388336182e-01 2.219305187463760376e-02 3.967958092689514160e-01 -1.574253439903259277e-01 -8.898320794105529785e-02
2.493497729301452637e-01 -2.799618244171142578e-01 -1.549901813268661499e-02 -2.039506584405899048e-01 -1.284542977809906006e-01 -3.399180620908737183e-02 2.531886994838714600e-01 3.137044906616210938e-01 -1.419945806264877319e-01 -1.479982435703277588e-01 -1.348857767879962921e-02 1.119502335786819458e-01 -1.988242417573928833e-01 -2.485657483339309692e-01 -2.587989270687103271e-01 1.076111570000648499e-01 -1.030139103531837463e-01 -1.923497766256332397e-01 3.083129972219467163e-02 1.013865023851394653e-01 1.085831671953201294e-01 -1.526929438114166260e-01 -1.838843971490859985e-01 2.105266228318214417e-02 1.422298792749643326e-02 3.502562046051025391e-01 -3.487218916416168213e-01 9.801068156957626343e-02 1.248413976281881332e-02 -4.004510492086410522e-02 -1.305121779441833496e-01 4.117590561509132385e-02
-2.470606863498687744e-01 8.264408260583877563e-02 -6.396751850843429565e-02 -5.053423047065734863e-01 -1.135215088725090027e-01 6.481266021728515625e-02 3.036141097545623779e-01 1.817418783903121948e-01 1.854220591485500336e-02 -1.839033961296081543e-01 1.072561144828796387e-01 1.338351704180240631e-02 -1.492362618446350098e-01 -2.294148206710815430e-01 -1.957973092794418335e-02 -5.573136731982231140e-02 -1.476246565580368042e-01 -3.174209892749786377e-01 6.462839245796203613e-02 6.918476521968841553e-02 1.382390409708023071e-01 5.891564860939979553e-02 3.199364840984344482e-01 -1.422053873538970947e-01 -1.868753321468830109e-02 2.301534116268157959e-01 -1.603457182645797729e-01 7.602327503263950348e-03 -5.296161770820617676e-02 1.196251958608627319e-01 6.281847506761550903e-02 -1.711858808994293213e-01
1.546449065208435059e-01 -1.217693537473678589e-01 1.156992167234420776e-01 7.460122555494308472e-02 6.419961154460906982e-02 -1.322920173406600952e-01 -6.638922542333602905e-02 3.236189484596252441e-01 -1.342460662126541138e-01 -4.541663825511932373e-01 3.612968325614929199e-01 1.368817239999771118e-01 -7.134400308132171631e-02 -1.840578913688659668e-01 -1.242865845561027527e-01 1.730965673923492432e-01 3.773016110062599182e-02 -3.596244156360626221e-01 -6.829070299863815308e-02 1.651162207126617432e-01 3.951755911111831665e-02 -1.286343485116958618e-01 1.003181934356689453e-01 4.259777441620826721e-02 -1.588808745145797729e-01 1.816204041242599487e-01 2.020175382494926453e-02 4.391260445117950439e-02 2.443591952323913574e-01 1.073345616459846497e-01 -1.071332171559333801e-01 -1.329127103090286255e-01
-6.509135663509368896e-02 5.818815529346466064e-02 1.964836418628692627e-01 -1.873054802417755127e-01 7.210540771484375000e-02 3.427461534738540649e-02 1.670619696378707886e-01 5.814480409026145935e-02 -1.636344790458679199e-01 -1.008171141147613525e-01 2.211879789829254150e-01 2.852208614349365234e-01 1.660381555557250977e-01 -4.021617472171783447e-01 -5.745219439268112183e-02 2.717275023460388184e-01 -2.601530551910400391e-01 -8.586668223142623901e-02 1.214537918567657471e-01 -2.149816006422042847e-01 4.999535083770751953e-01 -7.461443077772855759e-03 -3.117945976555347443e-02 -1.172955408692359924e-01 2.363066002726554871e-02 4.230795055627822876e-02 7.978864014148712158e-02 9.074271074496209621e-04 7.641951087862253189e-03 1.087366044521331787e-01 -1.174156218767166138e-01 -1.105653122067451477e-01
-3.784993886947631836e-01 8.240237087011337280e-02 -1.534939557313919067e-01 -3.587789833545684814e-01 -1.029941253364086151e-02 8.219414204359054565e-02 2.268255501985549927e-01 2.954957187175750732e-01 -1.688061207532882690e-01 -9.889253228902816772e-02 1.436516791582107544e-01 3.042663931846618652e-01 1.392400711774826050e-01 -8.404871076345443726e-02 -1.816504299640655518e-01 3.821721673011779785e-02 3.492004424333572388e-02 7.032636553049087524e-02 -6.673367321491241455e-02 1.103961691260337830e-01 1.402502506971359253e-01 2.057317271828651428e-02 -1.680606305599212646e-01 -5.267506837844848633e-02 -2.444699220359325409e-02 1.000280007719993591e-01 3.541108593344688416e-02 -9.354972094297409058e-02 4.629565775394439697e-01 -1.171123981475830078e-01 -1.303887367248535156e-01 -8.054311387240886688e-03
9.603246301412582397e-02 1.936567276716232300e-01 -5.988149787299335003e-04 -3.513498306274414062e-01 1.853335797786712646e-01 -3.866603970527648926e-02 -1.415700018405914307e-01 2.797960042953491211e-01 -2.848399281501770020e-01 -2.430966645479202271e-01 1.211319305002689362e-02 -1.752102561295032501e-02 7.673077285289764404e-02 -1.608070135116577148e-01 -8.068790286779403687e-02 -7.458370178937911987e-03 1.475914418697357178e-01 -2.871247529983520508e-01 7.156892865896224976e-02 3.885855376720428467e-01 5.792094767093658447e-02 -1.422359645366668701e-01 -9.167311340570449829e-02 -3.417670354247093201e-02 -9.437214583158493042e-02 2.004366554319858551e-02 -7.437384128570556641e-02 3.039605319499969482e-01 2.762211263179779053e-01 -4.800614342093467712e-02 -1.918185353279113770e-01 2.300309762358665466e-02
1.205268055200576782e-01 5.256640259176492691e-03 -7.571252435445785522e-02 -3.485445678234100342e-01 2.475579977035522461e-01 3.904724866151809692e-02 -1.027715727686882019e-01 1.756958365440368652e-01 -5.485774874687194824e-01 -4.445731639862060547e-01 1.859713345766067505e-01 9.629904478788375854e-02 1.865962594747543335e-01 -1.536469012498855591e-01 -5.942205339670181274e-02 1.694805175065994263e-01 1.434321403503417969e-01 9.794432669878005981e-02 -1.304468959569931030e-01 4.109356924891471863e-02 -7.970770448446273804e-02 5.919049307703971863e-02 1.326046139001846313e-01 2.470918558537960052e-02 6.943990290164947510e-02 4.424384608864784241e-02 -9.709913283586502075e-02 1.120278984308242798e-01 -1.788594014942646027e-02 4.569116607308387756e-02 -6.552900373935699463e-02 9.211911261081695557e-02
1.989959552884101868e-02 2.712964117527008057e-01 -1.760345697402954102e-01 -1.155968010425567627e-01 -4.489396885037422180e-02 -9.945872426033020020e-02 2.842251956462860107e-01 1.213402748107910156e-01 -2.480792701244354248e-01 -5.567344278097152710e-02 -1.494100242853164673e-01 1.247288435697555542e-01 1.190384626388549805e-01 -2.436751872301101685e-01 -1.933674961328506470e-01 1.179553791880607605e-01 -1.163252815604209900e-02 -2.600298821926116943e-01 -1.634387373924255371e-01 -1.353259980678558350e-01 2.546563744544982910e-01 6.225674599409103394e-02 -6.602553278207778931e-02 -7.914918661117553711e-02 -1.122216284275054932e-01 4.576369225978851318e-01 -1.421627104282379150e-01 2.142951637506484985e-01 3.746249899268150330e-02 -1.462413519620895386e-01 2.962652035057544708e-02 -2.071456015110015869e-01
-3.235390782356262207e-02 -4.396922141313552856e-02 1.249292567372322083e-01 -3.816373944282531738e-01 -1.739824004471302032e-02 -4.323519393801689148e-02 2.160742878913879395e-02 5.272444486618041992e-01 -2.982084155082702637e-01 5.574923753738403320e-02 -1.134582683444023132e-01 -9.942018985748291016e-02 1.876691542565822601e-02 -1.928882896900177002e-01 5.858838558197021484e-02 -7.008137647062540054e-03 -2.555328607559204102e-01 -1.768181771039962769e-01 -4.568100348114967346e-02 3.163515329360961914e-01 8.361215889453887939e-02 1.234138160943984985e-01 1.684554037638008595e-03 -1.476055234670639038e-01 1.641973406076431274e-01 -6.423520296812057495e-02 -5.036123469471931458e-02 1.980002373456954956e-01 -1.493240147829055786e-01 5.050456151366233826e-02 -1.437557786703109741e-01 1.955158263444900513e-01
-2.110917419195175171e-01 -1.565802246332168579e-01 2.391608655452728271e-01 1.120118573307991028e-01 1.323164105415344238e-01 -2.053618133068084717e-01 7.964743673801422119e-02 1.777088195085525513e-01 -3.171639740467071533e-01 -3.196838200092315674e-01 1.043669059872627258e-01 -1.648835605010390282e-03 1.272261291742324829e-01 -2.552516162395477295e-01 -1.539754420518875122e-01 3.967110812664031982e-02 -2.599834278225898743e-02 -1.661474704742431641e-01 1.013674363493919373e-01 -7.752738147974014282e-02 5.433317422866821289e-01 3.106378391385078430e-02 1.173440963029861450e-01 -4.199961200356483459e-02 -8.813755959272384644e-02 1.168361678719520569e-01 1.113536730408668518e-01 9.450535476207733154e-02 -6.061748787760734558e-02 5.365252867341041565e-02 -1.892255991697311401e-01 4.337158054113388062e-02
-3.366010785102844238e-01 -4.471180588006973267e-02 -1.173373907804489136e-01 -3.375603854656219482e-01 4.597799181938171387e-01 -1.820138096809387207e-01 -2.617989853024482727e-02 2.743464708328247070e-01 -1.154816821217536926e-01 1.468411982059478760e-01 5.207156389951705933e-02 1.312785595655441284e-01 1.227398440241813660e-01 -1.978880167007446289e-02 -1.831799149513244629e-01 1.923725903034210205e-01 -5.585887655615806580e-02 5.146161466836929321e-02 7.181624323129653931e-02 1.216040924191474915e-01 -5.611899774521589279e-03 -1.138522475957870483e-01 1.205514147877693176e-01 6.543926894664764404e-02 -1.348619312047958374e-01 -4.556086659431457520e-02 -3.507605195045471191e-01 -7.964345812797546387e-02 3.597077354788780212e-02 2.925483286380767822e-01 1.768791116774082184e-03 -4.001528769731521606e-02
-3.483004868030548096e-02 1.022836491465568542e-01 2.981631755828857422e-01 -2.761519551277160645e-01 -7.319283485412597656e-02 -1.589602380990982056e-01 1.145770922303199768e-01 2.372678518295288086e-01 -3.385572135448455811e-01 7.856121659278869629e-02 -2.579322457313537598e-01 2.601264044642448425e-02 1.547482907772064209e-01 -2.544073760509490967e-01 -6.877786666154861450e-02 -2.319307327270507812e-01 -1.222878918051719666e-01 -1.184963285923004150e-01 9.594859182834625244e-02 2.434920966625213623e-01 2.161148488521575928e-01 -1.735424622893333435e-02 5.682156607508659363e-02 -2.288405969738960266e-02 2.067042291164398193e-01 -1.200243383646011353e-01 2.183916419744491577e-02 3.628902137279510498e-01 -1.747945845127105713e-01 -1.832748576998710632e-02 5.030526965856552124e-02 1.302137821912765503e-01
-2.125078439712524414e-01 1.044836789369583130e-01 2.147676646709442139e-01 -1.262664496898651123e-01 1.828488521277904510e-02 -1.249868422746658325e-01 9.091310203075408936e-02 3.200765848159790039e-01 -2.066270858049392700e-01 1.285692490637302399e-02 1.515397429466247559e-02 2.954421192407608032e-02 1.875006407499313354e-01 -3.077818751335144043e-01 -9.770517051219940186e-02 1.505143241956830025e-03 -1.306548565626144409e-01 -7.679969817399978638e-02 1.338801812380552292e-02 2.471977025270462036e-01 -4.185755848884582520e-01 1.961420327425003052e-01 1.443514078855514526e-01 6.050350144505500793e-02 7.966811954975128174e-02 9.116259217262268066e-02 5.552193149924278259e-02 2.818757593631744385e-01 -3.580648303031921387e-01 -2.954400889575481415e-02 -1.418804526329040527e-01 5.431487411260604858e-02
-3.211543560028076172e-01 -2.572485804557800293e-02 -2.158180922269821167e-01 -1.642945557832717896e-01 2.466948181390762329e-01 -2.430133149027824402e-02 4.353734478354454041e-02 8.960212767124176025e-02 -2.246235460042953491e-01 -1.380714327096939087e-01 4.476016759872436523e-01 7.219368964433670044e-02 2.644432187080383301e-01 6.992845237255096436e-02 -1.073163524270057678e-01 1.579902470111846924e-01 -1.454441249370574951e-01 4.664131440222263336e-03 6.295886635780334473e-02 1.254695653915405273e-01 6.129016354680061340e-02 -1.513457298278808594e-02 -1.668922603130340576e-01 1.346276700496673584e-01 -1.771484762430191040e-01 -1.657434739172458649e-02 -3.571740686893463135e-01 1.483514904975891113e-01 -2.641128301620483398e-01 8.730462938547134399e-02 -9.473857283592224121e-02 8.026329427957534790e-02
1.131511405110359192e-01 1.308617591857910156e-01 3.033421188592910767e-02 -4.321311712265014648e-01 1.615498811006546021e-01 -1.785815879702568054e-02 2.248653620481491089e-01 1.317182034254074097e-01 2.753466367721557617e-02 -1.679197326302528381e-02 -2.118042483925819397e-02 -2.891099825501441956e-02 1.662091910839080811e-01 -3.908748030662536621e-01 -1.801116019487380981e-01 -5.516526103019714355e-02 -5.147823691368103027e-02 9.910302609205245972e-02 -5.389200150966644287e-02 1.124504804611206055e-01 1.830221116542816162e-01 -3.066444694995880127e-01 -3.056479394435882568e-01 -6.921619921922683716e-02 -8.876457810401916504e-02 8.459112606942653656e-03 -1.121298074722290039e-01 -2.603030502796173096e-01 -1.648139953613281250e-01 2.029967606067657471e-01 -2.339918017387390137e-01 6.856531649827957153e-02
-2.509044110774993896e-01 -7.837496697902679443e-02 1.350805908441543579e-01 -1.552248895168304443e-01 2.028201669454574585e-01 2.460707575082778931e-01 2.614195644855499268e-01 4.281004071235656738e-01 -1.520806457847356796e-02 -9.029040485620498657e-02 -9.815724194049835205e-02 2.317650169134140015e-01 -1.196776404976844788e-01 -3.178415596485137939e-01 -1.669592559337615967e-01 8.626005053520202637e-02 -1.395533531904220581e-01 7.887416332960128784e-02 -3.685586526989936829e-02 3.245834112167358398e-01 7.202712446451187134e-02 -1.337675005197525024e-01 -2.090083062648773193e-01 -1.809305250644683838e-01 7.803878188133239746e-02 -4.127200320363044739e-02 1.207914575934410095e-01 7.511436194181442261e-02 -2.514756843447685242e-02 -4.378156363964080811e-02 -2.236254513263702393e-01 -1.937410980463027954e-02
5.724461376667022705e-02 -6.112932413816452026e-02 2.861129641532897949e-01 6.706897914409637451e-02 -2.309093624353408813e-01 -4.890741780400276184e-02 1.407533437013626099e-01 2.062060087919235229e-01 -1.291516870260238647e-01 -2.419884502887725830e-01 6.431138515472412109e-02 2.849046373739838600e-03 2.448365390300750732e-01 -2.755370438098907471e-01 -2.364880591630935669e-01 1.075674444437026978e-01 1.580718457698822021e-01 1.144670024514198303e-01 5.763192474842071533e-02 2.129874378442764282e-01 8.669470250606536865e-02 -5.887507647275924683e-02 -8.620924316346645355e-03 -3.652853891253471375e-02 -3.077176399528980255e-02 1.908191591501235962e-01 -2.164708971977233887e-01 -2.580088078975677490e-01 2.638324536383152008e-02 4.240680038928985596e-01 -2.128411233425140381e-01 -1.733627766370773315e-01
-3.144232332706451416e-01 2.860900200903415680e-02 -1.088914573192596436e-01 -3.236859142780303955e-01 2.519111037254333496e-01 6.166099011898040771e-02 1.678702682256698608e-01 -6.373731046915054321e-02 -3.143885433673858643e-01 -2.186235189437866211e-01 9.552948176860809326e-02 4.998027533292770386e-02 7.521668076515197754e-02 -4.014970362186431885e-01 -7.235948741436004639e-02 -1.289529502391815186e-01 -1.902131289243698120e-01 3.782229125499725342e-02 -8.114338852465152740e-03 -2.391104400157928467e-02 4.032321274280548096e-01 3.727291151881217957e-02 6.730237603187561035e-02 -1.808710992336273193e-01 -3.041425161063671112e-02 1.528561711311340332e-01 1.708640605211257935e-01 -1.627829968929290771e-01 7.126746326684951782e-02 -5.410067737102508545e-02 6.168692186474800110e-02 -7.701087743043899536e-02
-1.126317605376243591e-01 -3.263552859425544739e-02 1.598275750875473022e-01 -1.222856491804122925e-01 1.477859616279602051e-01 2.596459984779357910e-01 1.992880925536155701e-02 2.502225339412689209e-01 -2.807238698005676270e-01 -2.787027657032012939e-01 -1.266369502991437912e-02 -5.495046824216842651e-02 1.303045898675918579e-01 -2.209711670875549316e-01 -2.809338867664337158e-01 -1.411616653203964233e-01 1.953901350498199463e-01 1.771887298673391342e-03 8.609132841229438782e-03 3.644506912678480148e-03 4.294464290142059326e-01 -6.945768743753433228e-02 2.060648500919342041e-01 1.153308302164077759e-01 1.043216064572334290e-01 1.627786308526992798e-01 -8.355750888586044312e-02 1.741176992654800415e-01 9.996630251407623291e-02 7.291911542415618896e-02 -2.233580201864242554e-01 2.144944071769714355e-01
-1.202500909566879272e-01 -1.659078337252140045e-02 6.164227426052093506e-02 -3.171716332435607910e-01 4.241335764527320862e-02 -2.468716539442539215e-02 2.573206722736358643e-01 2.381161302328109741e-01 -5.228853225708007812e-02 -1.569250077009201050e-01 1.440078169107437134e-01 1.769597381353378296e-01 5.842275172472000122e-02 -1.167907863855361938e-01 8.397150784730911255e-02 3.276195526123046875e-01 1.096575334668159485e-01 -2.479774951934814453e-01 2.126618176698684692e-01 -1.096572801470756531e-01 -1.056839060038328171e-02 -5.019952356815338135e-02 9.073933213949203491e-02 -1.895143389701843262e-01 -2.670423388481140137e-01 1.025239452719688416e-01 -2.730701863765716553e-01 1.757764965295791626e-01 -1.187609657645225525e-01 1.044602617621421814e-01 -1.501930952072143555e-01 -3.637085258960723877e-01
-1.576110534369945526e-02 1.403373628854751587e-01 9.977449476718902588e-02 -2.761011421680450439e-01 9.642583131790161133e-02 -1.586879789829254150e-01 -1.608256697654724121e-01 1.632342189550399780e-01 -2.510197162628173828e-01 -1.799947470426559448e-01 -9.032797068357467651e-02 -8.758649975061416626e-02 2.105596661567687988e-01 -1.503057628870010376e-01 -1.180954053997993469e-01 1.007450819015502930e-01 5.275412276387214661e-02 -1.550823152065277100e-01 1.179827600717544556e-01 3.026698529720306396e-01 2.712125480175018311e-01 -2.456714361906051636e-01 -2.082068659365177155e-02 -1.320197433233261108e-01 -7.292655855417251587e-02 1.171910017728805542e-01 -1.003959625959396362e-01 3.283222019672393799e-01 3.831081092357635498e-01 -5.032534524798393250e-02 -1.359583586454391479e-01 -1.255601346492767334e-01
-1.210827827453613281e-01 9.365650266408920288e-02 2.900470793247222900e-01 -1.494617760181427002e-01 2.206925600767135620e-01 1.675907522439956665e-02 7.251922506839036942e-03 3.115565478801727295e-01 -8.894082903861999512e-02 -9.472046047449111938e-02 -4.085881635546684265e-03 -1.028136759996414185e-01 1.327109038829803467e-01 -1.485965549945831299e-01 -2.410188615322113037e-01 7.227989286184310913e-02 -1.632646918296813965e-01 -1.335462927818298340e-02 4.676774144172668457e-02 3.908163309097290039e-01 2.389994710683822632e-01 -7.063925266265869141e-02 1.308087706565856934e-01 2.370172888040542603e-01 2.208973020315170288e-01 -1.904456168413162231e-01 1.121492534875869751e-01 1.940457671880722046e-01 -1.553293764591217041e-01 3.409510552883148193e-01 -7.636008318513631821e-03 2.512606047093868256e-02
6.043536588549613953e-02 9.012071043252944946e-02 -3.985830768942832947e-02 5.978572368621826172e-02 2.167415916919708252e-01 -5.505963414907455444e-02 -9.854725562036037445e-03 4.245766699314117432e-01 -2.834121882915496826e-01 -2.672627270221710205e-01 8.882369101047515869e-02 -5.095048621296882629e-02 4.040572047233581543e-01 -2.395462095737457275e-01 -1.523449867963790894e-01 -1.452680528163909912e-01 -5.007805302739143372e-02 1.481941640377044678e-01 -9.341188520193099976e-02 8.942635357379913330e-02 -4.568281024694442749e-02 -1.447534561157226562e-01 -6.581326574087142944e-02 9.568219631910324097e-02 2.963241040706634521e-01 2.603307962417602539e-01 -1.759039610624313354e-01 -2.680486626923084259e-02 1.260249614715576172e-01 -9.282562136650085449e-02 -5.832049995660781860e-02 -1.806597113609313965e-01
1.107535585761070251e-01 4.344578832387924194e-02 1.352812349796295166e-01 -2.781306505203247070e-01 2.084446549415588379e-01 1.943921484053134918e-02 4.731553141027688980e-03 2.698241174221038818e-01 -3.559361398220062256e-01 -3.237070143222808838e-01 -4.509745165705680847e-02 -1.969375312328338623e-01 1.300731599330902100e-01 -2.685996592044830322e-01 7.490386068820953369e-02 -2.612602338194847107e-02 1.927915811538696289e-01 -1.220471933484077454e-01 1.750601828098297119e-01 1.835710406303405762e-01 1.476650834083557129e-01 -1.215723156929016113e-01 -5.505055561661720276e-02 4.767463356256484985e-02 -9.015908837318420410e-02 1.563336513936519623e-02 -8.523602783679962158e-02 3.488251566886901855e-01 3.137196600437164307e-01 -1.028637215495109558e-01 -6.856594700366258621e-03 -3.491367399692535400e-02
-1.510746628046035767e-01 -2.937168115749955177e-03 -1.594948768615722656e-01 -2.616400420665740967e-01 -9.252721071243286133e-02 -7.553028315305709839e-02 -1.471826881170272827e-01 2.672024630010128021e-02 -2.908566594123840332e-01 -2.449793070554733276e-01 -9.998986497521400452e-03 -2.053989619016647339e-01 1.809766739606857300e-01 -3.697860538959503174e-01 1.306667737662792206e-02 6.493838038295507431e-03 2.983381785452365875e-02 -3.262986540794372559e-01 1.315179765224456787e-01 7.878019660711288452e-02 2.879681587219238281e-01 4.567578434944152832e-02 3.428670167922973633e-01 -1.220628619194030762e-01 8.149502426385879517e-02 2.281659990549087524e-01 -1.436870843172073364e-01 2.139010429382324219e-01 -5.890885367989540100e-02 -6.250457465648651123e-02 1.186162326484918594e-02 -9.524089097976684570e-02
6.609183549880981445e-02 1.015947833657264709e-01 -2.012891508638858795e-02 -1.454326957464218140e-01 7.883907854557037354e-02 -9.245062619447708130e-02 -1.522673517465591431e-01 2.121696919202804565e-01 -3.926380574703216553e-01 -1.781077086925506592e-01 -7.149685919284820557e-02 -3.089796379208564758e-02 7.028245925903320312e-02 -2.302455157041549683e-01 -3.278782665729522705e-01 1.245847961399704218e-04 2.189608663320541382e-02 -2.644963562488555908e-01 7.797218114137649536e-02 3.277019262313842773e-01 1.840210258960723877e-01 -2.348634302616119385e-01 7.323389500379562378e-02 2.037672139704227448e-02 9.407984465360641479e-02 6.325180083513259888e-02 4.301504790782928467e-02 3.534774184226989746e-01 1.686652898788452148e-01 -2.420450448989868164e-01 -7.997615635395050049e-02 -1.076714247465133667e-01
-3.534590080380439758e-02 3.080207481980323792e-02 2.327774763107299805e-01 -1.526291221380233765e-01 4.380747675895690918e-02 1.632626503705978394e-01 1.192510575056076050e-01 4.298020601272583008e-01 -1.858857572078704834e-01 5.594389513134956360e-03 2.616307437419891357e-01 -5.784154403954744339e-03 9.334837645292282104e-02 -1.904203146696090698e-01 -2.833432555198669434e-01 8.164726942777633667e-02 1.396619975566864014e-01 -1.064716726541519165e-01 1.219078600406646729e-01 1.222498640418052673e-01 1.879327595233917236e-01 -7.483989465981721878e-03 1.256622746586799622e-02 -1.260703951120376587e-01 2.226223051548004150e-01 2.382582724094390869e-01 -2.671869099140167236e-01 -3.888051584362983704e-02 -1.981945782899856567e-01 3.338145017623901367e-01 -1.083897799253463745e-01 -6.355757266283035278e-02
7.083599269390106201e-02 1.783107966184616089e-01 -5.678841471672058105e-02 -1.079342365264892578e-01 2.980091869831085205e-01 9.728626906871795654e-02 1.385485380887985229e-01 2.527869045734405518e-01 -2.202132940292358398e-01 -6.595933437347412109e-02 -1.393424570560455322e-01 3.562661260366439819e-02 -9.262933582067489624e-02 -4.116314947605133057e-01 -1.342685222625732422e-01 5.815638694912195206e-03 7.365189492702484131e-02 -1.358956545591354370e-01 -2.665970474481582642e-03 1.097276955842971802e-01 2.775182761251926422e-02 -1.356187462806701660e-02 -4.365539550781250000e-02 2.380229346454143524e-02 8.379946649074554443e-02 -1.415037512779235840e-01 -4.254026114940643311e-01 -2.709044702351093292e-02 4.179469496011734009e-02 -1.009820327162742615e-01 -4.689421057701110840e-01 1.317774504423141479e-01
2.226384282112121582e-01 1.536974459886550903e-01 2.646948955953121185e-02 -2.211730927228927612e-01 -2.316897734999656677e-03 -1.194565817713737488e-01 2.100465148687362671e-01 4.180519282817840576e-01 -6.748073548078536987e-02 -2.931035757064819336e-01 -3.431336581707000732e-02 5.526219680905342102e-02 6.412173062562942505e-02 1.366385724395513535e-03 -3.059698343276977539e-01 5.005304887890815735e-02 2.075693011283874512e-01 -1.189106106758117676e-01 1.422921717166900635e-01 1.260690670460462570e-02 9.853213280439376831e-02 1.601525247097015381e-01 -1.183933671563863754e-02 -1.587236672639846802e-02 4.689673334360122681e-02 3.552624881267547607e-01 -1.167557016015052795e-01 7.674640417098999023e-02 -2.934522330760955811e-01 3.051682710647583008e-01 -9.128218889236450195e-02 -1.451031770557165146e-02
-2.835500836372375488e-01 -1.112342625856399536e-01 1.868660598993301392e-01 -8.523084968328475952e-02 6.646976619958877563e-02 1.053545176982879639e-01 1.530984491109848022e-01 1.464964300394058228e-01 -6.079705432057380676e-02 -2.620290517807006836e-01 1.467604041099548340e-01 -1.573594808578491211e-01 6.936008483171463013e-02 -2.411583513021469116e-01 -4.529120326042175293e-01 1.325627863407135010e-01 1.970382779836654663e-01 -6.062071397900581360e-02 -1.024187430739402771e-01 1.403298228979110718e-01 2.711139321327209473e-01 6.475101690739393234e-03 1.297450531274080276e-02 1.179631873965263367e-01 2.233464419841766357e-01 -1.722659729421138763e-02 8.823869749903678894e-03 2.826069593429565430e-01 -2.757555991411209106e-02 2.211760431528091431e-01 -1.092272177338600159e-01 -2.196684777736663818e-01
-8.469212800264358521e-02 3.379347920417785645e-02 2.612445354461669922e-01 -4.361852407455444336e-01 8.340758085250854492e-02 1.151330992579460144e-01 1.699900180101394653e-01 2.779252529144287109e-01 -1.131828427314758301e-01 8.662816882133483887e-02 -2.246520221233367920e-01 1.103772744536399841e-01 1.759341359138488770e-01 -2.898390591144561768e-01 -9.583593904972076416e-02 -1.614380180835723877e-01 -9.255277365446090698e-02 -6.046152859926223755e-02 2.382400184869766235e-01 3.212065696716308594e-01 3.849385678768157959e-02 2.134811729192733765e-01 2.436654120683670044e-01 -6.711152195930480957e-02 1.450306475162506104e-01 6.848133634775876999e-03 1.020043715834617615e-01 1.789155155420303345e-01 -4.339759424328804016e-02 -7.062554359436035156e-02 1.103131398558616638e-01 -8.962015062570571899e-02
1.924752071499824524e-02 9.093952924013137817e-02 -1.167370602488517761e-01 -3.910029232501983643e-01 -5.453224852681159973e-02 -2.171252518892288208e-01 1.686612963676452637e-01 6.712374836206436157e-02 6.001413613557815552e-02 -2.144154310226440430e-01 1.135770678520202637e-01 3.842319175601005554e-02 -2.586856484413146973e-01 -4.917865693569183350e-01 -3.042213320732116699e-01 -3.753238543868064880e-02 7.133928686380386353e-02 -2.766093611717224121e-01 1.019044145941734314e-01 1.414676103740930557e-02 5.153583362698554993e-02 -2.651578187942504883e-01 -1.872775144875049591e-02 1.502568125724792480e-01 -6.794484704732894897e-02 6.596173346042633057e-02 -2.501945197582244873e-01 9.958419203758239746e-02 4.067394137382507324e-02 2.515887841582298279e-02 5.390259250998497009e-02 1.850252412259578705e-02
-1.519545763731002808e-01 -1.294614076614379883e-01 8.319689333438873291e-02 -3.623857200145721436e-01 2.386220246553421021e-01 -4.236625507473945618e-02 1.176297068595886230e-01 -2.618217468261718750e-02 -1.436000317335128784e-01 -1.257172971963882446e-01 -1.937554031610488892e-01 2.523950636386871338e-01 8.326128125190734863e-02 -4.617569446563720703e-01 -1.509729474782943726e-01 -4.024664312601089478e-02 1.783874928951263428e-01 -1.683210432529449463e-01 -5.836621671915054321e-02 2.960230037569999695e-02 2.078112065792083740e-01 -7.568050920963287354e-02 3.196401894092559814e-01 -2.442685663700103760e-01 -2.593755163252353668e-02 1.880625486373901367e-01 -1.731711775064468384e-01 -2.300043590366840363e-02 -3.554376587271690369e-02 1.576555892825126648e-02 -1.508032977581024170e-01 -2.034585922956466675e-02
1.622266173362731934e-01 -8.932467550039291382e-02 -1.304815709590911865e-01 7.648040354251861572e-02 2.046667933464050293e-01 -1.198049485683441162e-01 6.464750319719314575e-02 4.299460649490356445e-01 -2.230700403451919556e-01 3.777403756976127625e-02 2.322454452514648438e-01 2.912191115319728851e-02 4.248312115669250488e-02 -3.191296756267547607e-01 -2.761410176753997803e-01 -3.064498007297515869e-01 1.685465686023235321e-02 4.017976578325033188e-03 -1.205248385667800903e-01 -1.663736253976821899e-02 2.218065559864044189e-01 -2.195706963539123535e-01 1.331696957349777222e-01 -3.088096156716346741e-02 1.152655109763145447e-01 2.413066476583480835e-02 -3.520623967051506042e-02 -1.369784120470285416e-03 1.318263448774814606e-02 -9.937553107738494873e-02 -2.726372182369232178e-01 -2.950875759124755859e-01
1.746900379657745361e-02 -1.367292702198028564e-01 -1.000454463064670563e-02 -1.415124535560607910e-01 2.481465339660644531e-01 -1.575157195329666138e-01 -2.099044853821396828e-03 2.569820880889892578e-01 -1.276209056377410889e-01 -2.359216809272766113e-01 3.443774878978729248e-01 -1.046180278062820435e-01 -1.177497021853923798e-02 -2.748607099056243896e-01 -4.588625431060791016e-01 -1.242588236927986145e-01 1.733856946229934692e-01 9.986453689634799957e-03 1.264194250106811523e-01 7.806485146284103394e-02 1.347794085741043091e-01 -1.286308020353317261e-01 -8.017230033874511719e-02 2.652971446514129639e-01 8.329714089632034302e-02 3.186574578285217285e-01 5.535385012626647949e-02 -3.229892998933792114e-02 1.329194307327270508e-01 3.668940439820289612e-02 5.865078046917915344e-02 -8.044249564409255981e-02
[truncated: 3,272,099 more chars]
