# Supplementary material for: The Language of Innovation
Source: PLoS One. 2020 Apr 30;15(4):e0230107. doi: 10.1371/journal.pone.0230107 (PMC7194493; doi:10.1371/journal.pone.0230107)
Supplement: S15 File — (GZ) [file pone.0230107.s015.tar.gz › 1993-1997/V2Run_27_VS_4500_embeddings1993-1997ED32.txt]

1.851278841495513916e-01 -2.467176914215087891e-01 1.588053070008754730e-02 -7.396793365478515625e-02 1.261644363403320312e-01 -1.079228222370147705e-01 -1.179647669196128845e-01 -5.143866315484046936e-02 3.138834238052368164e-01 1.678522974252700806e-01 -3.326870203018188477e-01 -2.886994183063507080e-02 -2.642477154731750488e-01 -5.495667457580566406e-02 -9.600556641817092896e-02 1.157677695155143738e-01 3.706716373562812805e-02 -4.413892626762390137e-01 -1.110032759606838226e-02 1.224101409316062927e-01 -1.491485983133316040e-01 1.352859437465667725e-01 9.493543207645416260e-02 1.264287084341049194e-01 -1.986286044120788574e-02 -6.460692733526229858e-02 2.553476691246032715e-01 1.298088580369949341e-01 -2.603931128978729248e-01 -2.180822640657424927e-01 -1.921065896749496460e-01 7.476205378770828247e-02
1.065650954842567444e-01 -1.788595318794250488e-01 6.364895403385162354e-02 2.569373250007629395e-01 3.692241758108139038e-02 -1.142790317535400391e-01 1.544105634093284607e-02 -3.765274211764335632e-02 2.523382008075714111e-01 4.382836073637008667e-02 5.783183965831995010e-03 -1.381432861089706421e-01 -3.361247777938842773e-01 1.815160177648067474e-02 -1.061015352606773376e-01 -4.377958178520202637e-02 -1.069944128394126892e-01 -7.895450294017791748e-02 -1.172227561473846436e-01 1.672814488410949707e-01 -2.651055455207824707e-01 -8.616834878921508789e-02 -2.359190881252288818e-01 4.095182120800018311e-01 -1.573929637670516968e-01 2.237966358661651611e-01 4.041467010974884033e-01 6.667525321245193481e-02 -1.981198228895664215e-02 1.861863136291503906e-01 -1.065322682261466980e-01 -9.894849359989166260e-02
2.155383676290512085e-01 -1.007974073290824890e-01 -3.043013438582420349e-02 -1.111149862408638000e-01 2.782504856586456299e-01 -4.976854543201625347e-04 7.617106288671493530e-02 1.042845025658607483e-01 2.591111063957214355e-01 1.608652323484420776e-01 -3.713406026363372803e-01 -1.336456537246704102e-01 -3.215886354446411133e-01 -1.255424618721008301e-01 -1.239994615316390991e-01 1.821511611342430115e-02 3.675257414579391479e-02 -3.652360737323760986e-01 -1.237197890877723694e-01 1.535624861717224121e-01 3.789822384715080261e-02 2.102687060832977295e-01 -1.216870769858360291e-01 2.446674555540084839e-01 1.331684291362762451e-01 2.994781136512756348e-01 8.385711163282394409e-02 -8.346539735794067383e-02 2.409909293055534363e-02 6.690774857997894287e-02 1.122404485940933228e-01 -1.389981955289840698e-01
3.208172023296356201e-01 -4.989811405539512634e-02 -5.432175099849700928e-02 2.715108394622802734e-01 5.513660609722137451e-02 -7.944297045469284058e-02 -2.842441573739051819e-02 1.255529671907424927e-01 -8.176483213901519775e-02 2.110695838928222656e-02 -1.256333738565444946e-01 -1.255274266004562378e-01 -3.322113156318664551e-01 6.571283936500549316e-02 -6.194817274808883667e-02 -4.414278082549571991e-03 5.857378616929054260e-02 -5.987253785133361816e-01 -1.414807289838790894e-01 -1.104544177651405334e-01 1.062695775181055069e-02 1.480709612369537354e-01 -2.439962625503540039e-01 -5.864942213520407677e-04 1.607831567525863647e-02 2.858679592609405518e-01 1.268357634544372559e-01 2.919970313087105751e-03 -4.233537241816520691e-02 -4.689021036028862000e-02 -9.779584407806396484e-02 -2.178556919097900391e-01
-9.165658801794052124e-02 -6.906559318304061890e-02 -9.876854717731475830e-02 -2.560937032103538513e-02 1.742352098226547241e-01 -1.743574440479278564e-01 -2.002228200435638428e-01 1.131626293063163757e-01 2.042981535196304321e-01 -1.555354148149490356e-01 -2.529106438159942627e-01 3.089624270796775818e-02 -1.629201322793960571e-01 -2.986866235733032227e-02 -1.413561105728149414e-01 3.266556654125452042e-03 -3.101981282234191895e-01 -2.968463897705078125e-01 1.118958592414855957e-01 -2.381500005722045898e-01 -2.408175729215145111e-02 -1.122434623539447784e-02 3.707602620124816895e-02 9.099461138248443604e-02 3.222777545452117920e-01 -7.537507265806198120e-02 2.959502041339874268e-01 3.734590113162994385e-01 1.098621189594268799e-01 5.850193649530410767e-02 2.185483723878860474e-01 -1.438563019037246704e-01
1.451115161180496216e-01 -8.123213797807693481e-02 -1.131873205304145813e-02 1.555879861116409302e-01 2.172586321830749512e-01 -2.213047891855239868e-01 -8.776186965405941010e-03 -1.329846680164337158e-01 6.140424404293298721e-03 -4.265728890895843506e-01 2.680362388491630554e-02 -1.854573786258697510e-01 -3.423084020614624023e-01 1.068011000752449036e-01 -1.637278944253921509e-01 -2.166744470596313477e-01 9.675565175712108612e-03 -3.227402567863464355e-01 -1.414981335401535034e-01 -2.543773353099822998e-01 -8.305965457111597061e-04 6.086536683142185211e-03 1.607591472566127777e-02 1.209053695201873779e-01 8.956476300954818726e-02 3.117020130157470703e-01 1.532174646854400635e-01 -1.323794722557067871e-01 -1.831816695630550385e-02 -1.295641064643859863e-02 -6.914057582616806030e-02 -2.434246242046356201e-01
1.791621744632720947e-02 -1.118403375148773193e-01 4.025767147541046143e-01 2.420564591884613037e-01 7.969009131193161011e-02 4.316136764828115702e-04 -1.235957741737365723e-01 9.480338543653488159e-02 4.754873812198638916e-01 -4.001283273100852966e-02 -3.992566466331481934e-01 -1.292030215263366699e-01 -1.365061849355697632e-01 5.239088833332061768e-02 -1.769269555807113647e-01 -9.040098637342453003e-02 1.121393218636512756e-01 -2.623186707496643066e-01 -9.726146608591079712e-02 1.021636370569467545e-02 -2.495230585336685181e-01 4.572844505310058594e-02 -4.123988375067710876e-02 9.666004776954650879e-02 -4.684077203273773193e-02 7.211975008249282837e-02 1.173733919858932495e-01 -9.668906219303607941e-03 -1.365672945976257324e-01 1.771442592144012451e-01 1.793057471513748169e-01 3.821610659360885620e-02
3.152379393577575684e-01 -2.375138849020004272e-01 -8.184679597616195679e-02 4.367423057556152344e-02 1.545428633689880371e-01 -6.977336108684539795e-02 -4.614160582423210144e-02 -1.063007861375808716e-03 7.320135831832885742e-02 1.186964847147464752e-02 -3.588209152221679688e-01 1.028991304337978363e-03 -6.205340847373008728e-02 -1.481429040431976318e-01 -8.296482264995574951e-02 1.970952451229095459e-01 -1.345492303371429443e-01 -5.119060277938842773e-01 1.947280466556549072e-01 -2.652606964111328125e-01 8.965033292770385742e-02 -6.658578664064407349e-02 -1.439974904060363770e-01 8.668345212936401367e-02 1.036732457578182220e-02 2.101875543594360352e-01 2.572412192821502686e-01 7.380788773298263550e-02 -6.996906548738479614e-02 1.955755650997161865e-01 -3.776470571756362915e-02 -9.650069475173950195e-02
2.814638912677764893e-01 -1.209667325019836426e-01 3.919891417026519775e-01 1.847583949565887451e-01 3.952344506978988647e-02 -6.455051153898239136e-02 -1.449186652898788452e-01 -2.422594092786312103e-02 2.168389558792114258e-01 -5.525916442275047302e-02 -1.850241795182228088e-02 -3.851496055722236633e-02 -1.250989288091659546e-01 -9.357173740863800049e-02 -1.513053178787231445e-01 -2.062088847160339355e-01 -7.358106970787048340e-02 -2.072661966085433960e-01 2.681047916412353516e-01 -5.865929275751113892e-02 -7.589502725750207901e-03 2.402700632810592651e-01 -6.313560158014297485e-02 1.844452321529388428e-01 4.205303266644477844e-02 9.307453781366348267e-02 3.738703429698944092e-01 4.255552217364311218e-02 -1.300959438085556030e-01 3.477878570556640625e-01 -3.415717557072639465e-02 -1.968759447336196899e-01
2.768777012825012207e-01 -4.862799774855375290e-03 1.458021849393844604e-01 1.905123144388198853e-01 1.167649850249290466e-01 -1.183930933475494385e-01 -1.580528169870376587e-01 1.430130600929260254e-01 3.865210711956024170e-01 -1.648636907339096069e-02 2.616651542484760284e-02 -2.031109631061553955e-01 -6.216878071427345276e-02 2.057414501905441284e-01 -1.821630895137786865e-01 -1.228181570768356323e-01 1.077635493129491806e-02 -1.298826634883880615e-01 2.812223136425018311e-01 2.030515670776367188e-02 -2.233659923076629639e-01 -9.235657006502151489e-02 -2.781095802783966064e-01 1.689034849405288696e-01 -2.535073459148406982e-01 1.923041641712188721e-01 3.186989128589630127e-01 2.703227289021015167e-02 1.823279261589050293e-01 -7.878540456295013428e-02 -4.133742675185203552e-02 3.347999230027198792e-02
4.645506665110588074e-02 1.011332869529724121e-02 3.587574958801269531e-01 1.107954829931259155e-01 2.481773942708969116e-01 -3.152267336845397949e-01 -1.906840354204177856e-01 1.179315969347953796e-01 2.007201462984085083e-01 1.309393346309661865e-01 -7.140199840068817139e-02 8.612343668937683105e-02 -2.285329252481460571e-01 9.509115666151046753e-02 -1.203139796853065491e-01 2.001012209802865982e-03 -1.317669004201889038e-01 -1.010734215378761292e-01 2.488393187522888184e-01 -1.623260416090488434e-02 -2.092020511627197266e-01 -6.568304449319839478e-02 -7.663795351982116699e-02 5.060576274991035461e-02 -3.823058605194091797e-01 2.331686317920684814e-01 3.184041082859039307e-01 8.852981030941009521e-02 -1.822068393230438232e-01 5.742020159959793091e-02 6.189008802175521851e-02 5.901616811752319336e-02
1.033802554011344910e-01 -1.062754392623901367e-01 -1.012822985649108887e-01 1.637996882200241089e-01 8.859336376190185547e-02 -4.409404844045639038e-02 -2.641447782516479492e-01 -1.525391787290573120e-01 1.371177136898040771e-01 4.549442976713180542e-02 -1.967266499996185303e-01 -1.305659264326095581e-01 -1.530699729919433594e-01 -1.124058589339256287e-01 1.461717784404754639e-01 -3.095044791698455811e-01 -3.339445451274514198e-03 -4.577039182186126709e-01 -3.181881457567214966e-02 1.878348924219608307e-02 1.384194791316986084e-01 9.586002677679061890e-02 -2.023523747920989990e-01 2.412522733211517334e-01 2.567416429519653320e-01 2.341250628232955933e-01 1.779177784919738770e-01 -1.508716493844985962e-01 -2.043606936931610107e-01 1.536769717931747437e-01 1.357897371053695679e-01 -1.044854670763015747e-01
1.855100691318511963e-01 -2.217300832271575928e-01 -6.767138093709945679e-02 1.150800436735153198e-01 1.087458580732345581e-01 -4.251870512962341309e-01 -1.453804671764373779e-01 1.102793216705322266e-01 1.888391822576522827e-01 2.183284610509872437e-01 -2.222635447978973389e-01 5.025949701666831970e-02 -5.344188958406448364e-02 -6.946902722120285034e-02 7.715573906898498535e-02 -3.449700027704238892e-02 -5.120968446135520935e-02 -3.221570551395416260e-01 1.820385307073593140e-01 -1.682856827974319458e-01 -1.019647493958473206e-01 1.051697432994842529e-01 -8.270493894815444946e-02 -2.847641892731189728e-02 -1.537470221519470215e-01 3.015656769275665283e-01 2.773489058017730713e-01 1.186644379049539566e-02 -1.697028577327728271e-01 3.458106657490134239e-03 2.580942213535308838e-01 -1.963964104652404785e-01
1.810222417116165161e-01 -2.229109257459640503e-01 2.851716578006744385e-01 1.225432008504867554e-01 2.361856400966644287e-01 -1.021027192473411560e-01 1.373198926448822021e-01 2.419577986001968384e-01 7.541292905807495117e-02 1.561378687620162964e-01 1.308375620283186436e-03 -2.201311439275741577e-01 -8.740164339542388916e-02 2.840749174356460571e-02 -3.589705377817153931e-02 -3.679353371262550354e-02 -2.282882183790206909e-01 -1.945747882127761841e-01 3.340405523777008057e-01 -2.066269963979721069e-01 -1.401574760675430298e-01 2.670542001724243164e-01 -1.211317032575607300e-01 1.938144713640213013e-01 5.892599001526832581e-02 2.315929979085922241e-01 3.143502473831176758e-01 2.457802370190620422e-02 -1.375963725149631500e-02 2.020066827535629272e-01 -5.204264074563980103e-02 1.717516034841537476e-02
-8.487889170646667480e-02 -2.116885334253311157e-01 1.418973598629236221e-02 2.962669730186462402e-01 1.771251671016216278e-02 -2.813658416271209717e-01 -3.787934780120849609e-01 -4.238649085164070129e-02 -5.150217562913894653e-02 -1.846208423376083374e-02 -1.678724586963653564e-01 -7.197184488177299500e-03 -1.727282702922821045e-01 -1.788224726915359497e-01 -4.329137504100799561e-02 -9.153147786855697632e-02 -2.695509791374206543e-02 -1.944072842597961426e-01 2.608360163867473602e-02 1.339243352413177490e-01 -2.702439129352569580e-01 1.591910272836685181e-01 -5.082490667700767517e-02 3.616152796894311905e-03 1.708322614431381226e-01 1.462711095809936523e-01 2.376278340816497803e-01 4.526089727878570557e-01 -9.455528855323791504e-02 -1.904316619038581848e-02 2.043628096580505371e-01 1.043090000748634338e-01
2.785558998584747314e-01 -7.562989741563796997e-02 3.519282862544059753e-02 9.103446267545223236e-03 4.226587340235710144e-02 -8.868618309497833252e-02 -2.416052371263504028e-01 9.134466946125030518e-02 1.982260048389434814e-01 1.866461336612701416e-01 -2.879169285297393799e-01 1.461598277091979980e-01 -2.097050249576568604e-01 -7.381343096494674683e-02 2.071309369057416916e-03 -2.725319191813468933e-02 -1.364622712135314941e-01 -3.796578645706176758e-01 2.528194338083267212e-03 -1.833832710981369019e-01 1.437027603387832642e-01 7.747028023004531860e-02 -1.074527278542518616e-01 1.789153814315795898e-01 4.424096271395683289e-02 -8.125432580709457397e-02 4.724496603012084961e-01 -1.624032557010650635e-01 2.532324567437171936e-02 -2.598503418266773224e-02 1.411525011062622070e-01 -2.538610994815826416e-01
1.466554403305053711e-01 -1.089606806635856628e-01 1.246978342533111572e-01 1.213596537709236145e-01 1.912641227245330811e-01 -2.811691164970397949e-01 1.965257376432418823e-01 -2.702886760234832764e-01 1.027865894138813019e-02 -1.738456785678863525e-01 -2.497856616973876953e-01 -1.491832286119461060e-01 -6.947964429855346680e-02 4.642392694950103760e-02 -1.451645344495773315e-01 7.966742664575576782e-02 1.404569596052169800e-01 -3.860604166984558105e-01 1.201587244868278503e-01 7.455828133970499039e-03 -1.104509755969047546e-01 3.831514418125152588e-01 -1.324219703674316406e-01 1.236118599772453308e-01 -7.723706960678100586e-02 1.939843446016311646e-01 2.835926711559295654e-01 -1.582655906677246094e-01 -7.882791012525558472e-02 -1.376930326223373413e-01 -7.123513519763946533e-02 -7.243234664201736450e-02
-4.363755881786346436e-02 -3.269889950752258301e-01 -6.208079680800437927e-02 2.497838437557220459e-01 -7.159947603940963745e-02 -1.208846196532249451e-01 -2.034950405359268188e-01 1.968332827091217041e-01 9.680050611495971680e-02 1.751620322465896606e-02 2.461180649697780609e-02 1.732540577650070190e-01 -3.905860483646392822e-01 -1.154049336910247803e-01 5.239661410450935364e-02 -1.934749484062194824e-01 -2.382723242044448853e-01 -3.432967364788055420e-01 -1.314959824085235596e-01 -8.382754027843475342e-02 -5.203154683113098145e-02 1.620599627494812012e-01 3.446320071816444397e-02 2.341596484184265137e-01 1.496340185403823853e-01 6.172337383031845093e-02 2.360728979110717773e-01 2.710332870483398438e-01 4.533763229846954346e-02 -1.093435660004615784e-01 -1.783401891589164734e-02 -1.582033485174179077e-01
2.754765450954437256e-01 -6.527788192033767700e-02 1.406511366367340088e-01 1.886893212795257568e-01 6.675720959901809692e-02 -2.120437771081924438e-01 -7.509098947048187256e-02 -1.649713069200515747e-01 2.974339425563812256e-01 7.084943354129791260e-02 -1.531401574611663818e-01 3.954861313104629517e-02 -1.483789086341857910e-01 -1.697814650833606720e-02 2.495409920811653137e-02 2.143301963806152344e-01 3.275507688522338867e-02 -3.963892757892608643e-01 5.287864804267883301e-02 -1.217523366212844849e-01 2.305866479873657227e-01 2.082631364464759827e-02 -6.673472374677658081e-02 1.852919459342956543e-01 5.380590260028839111e-02 2.416158914566040039e-01 4.055396914482116699e-01 -1.826045475900173187e-02 -1.155945882201194763e-01 -2.290597744286060333e-02 1.681055426597595215e-01 -2.416636496782302856e-01
2.780568301677703857e-01 -2.691228687763214111e-01 -1.217364370822906494e-01 6.182368844747543335e-02 2.046264708042144775e-01 -1.653494834899902344e-01 -2.865123748779296875e-01 -1.737878918647766113e-01 6.762561202049255371e-02 1.061057224869728088e-01 -3.446195125579833984e-01 -1.533400714397430420e-01 2.478702925145626068e-02 7.541576400399208069e-03 -3.695453703403472900e-02 -1.451421082019805908e-01 1.286738514900207520e-01 -3.575199246406555176e-01 1.218243464827537537e-01 -1.006398797035217285e-01 -2.877694666385650635e-01 1.326346695423126221e-01 -2.726687118411064148e-02 1.416835933923721313e-01 9.221816062927246094e-02 1.850171685218811035e-01 1.265417337417602539e-01 1.954919658601284027e-03 -1.788885891437530518e-01 5.796927027404308319e-03 2.756071090698242188e-01 -1.076403036713600159e-01
-8.454733528196811676e-03 1.001225262880325317e-01 -1.482093823142349720e-03 8.057304471731185913e-02 3.194591999053955078e-01 1.463184505701065063e-01 -2.261919081211090088e-01 1.142836082726716995e-02 2.333274930715560913e-01 -2.153526395559310913e-01 5.224691238254308701e-03 -8.235820382833480835e-02 -2.497763335704803467e-01 -2.264186441898345947e-01 -3.214560914784669876e-03 -4.724250733852386475e-02 -9.640565142035484314e-03 -2.839805185794830322e-01 2.038308680057525635e-01 -8.631855994462966919e-02 -2.812356352806091309e-01 3.487058281898498535e-01 -1.316356956958770752e-01 -9.086559712886810303e-02 -2.426545470952987671e-01 4.327400773763656616e-02 1.556423157453536987e-01 9.934038668870925903e-02 -2.170370668172836304e-01 -2.340297549962997437e-01 -1.561291068792343140e-01 8.956051617860794067e-02
-2.133453041315078735e-01 -2.156200557947158813e-01 -1.380209624767303467e-01 -8.357115834951400757e-02 1.047210469841957092e-01 -2.083140909671783447e-01 -7.425042986869812012e-02 1.551046073436737061e-01 1.020308360457420349e-01 -1.234247758984565735e-01 -2.119297981262207031e-01 2.104627341032028198e-02 -3.322986066341400146e-01 -2.184417396783828735e-01 1.019339114427566528e-01 -6.283491104841232300e-02 -2.477340400218963623e-01 -3.961871266365051270e-01 3.650614619255065918e-02 -2.382016927003860474e-02 -2.072483748197555542e-01 2.196791768074035645e-01 1.365468930453062057e-02 2.635690756142139435e-02 3.079708814620971680e-01 4.931130632758140564e-02 2.034243643283843994e-01 1.833955496549606323e-01 1.983855664730072021e-02 -2.461421787738800049e-01 9.014183282852172852e-02 -2.864037081599235535e-02
-3.053180873394012451e-01 -1.908430457115173340e-02 6.478801369667053223e-02 1.199124101549386978e-02 1.325274556875228882e-01 -4.247820749878883362e-02 -1.269900500774383545e-01 -1.083515807986259460e-01 1.608977317810058594e-01 -6.603061407804489136e-02 5.453118681907653809e-02 -2.354699820280075073e-01 -4.200111329555511475e-01 1.772714555263519287e-01 -1.157594472169876099e-01 1.324067264795303345e-01 -2.606234252452850342e-01 -3.681832849979400635e-01 -1.502770185470581055e-01 -1.879290193319320679e-01 -2.366407960653305054e-01 6.022569909691810608e-02 -3.512759879231452942e-02 -7.672933489084243774e-02 9.180995076894760132e-02 1.668249219655990601e-01 1.334207057952880859e-01 2.429070770740509033e-01 8.732447773218154907e-02 -8.475343137979507446e-02 2.294310480356216431e-01 -1.369799673557281494e-01
5.743531882762908936e-02 -6.067198514938354492e-02 9.184949845075607300e-02 -8.010875433683395386e-02 3.861626982688903809e-01 -2.136829048395156860e-01 3.516514971852302551e-02 -5.105415359139442444e-02 4.487695991992950439e-01 -1.110035628080368042e-01 -1.675030589103698730e-01 -1.288730464875698090e-02 -2.095069885253906250e-01 -5.220998451113700867e-02 -9.949004650115966797e-02 -1.795228570699691772e-01 -8.615249767899513245e-03 -2.090334743261337280e-01 2.837095558643341064e-01 -6.780319381505250931e-03 8.847783505916595459e-02 -9.969352185726165771e-02 -1.623504012823104858e-01 1.036741137504577637e-01 -1.913755089044570923e-01 1.061428040266036987e-01 4.299405217170715332e-01 4.056036472320556641e-02 -1.416167467832565308e-01 1.016023531556129456e-01 -6.822028011083602905e-02 1.611536182463169098e-02
4.000744596123695374e-02 -3.429888188838958740e-01 4.482978582382202148e-02 -2.814256399869918823e-02 8.948881924152374268e-02 -1.207089275121688843e-01 -1.694546043872833252e-01 -2.377383969724178314e-02 8.443605154752731323e-02 -7.838003337383270264e-03 7.907331455498933792e-04 9.804661571979522705e-02 -3.093208372592926025e-01 -8.874926716089248657e-02 7.579343020915985107e-02 -5.637477710843086243e-02 -3.810423016548156738e-01 -3.490302264690399170e-01 -9.736931324005126953e-02 -7.526944577693939209e-02 -3.625115752220153809e-02 3.445816636085510254e-01 1.242139376699924469e-02 -5.556140094995498657e-02 2.510273456573486328e-01 -1.521536335349082947e-02 3.223294615745544434e-01 3.426077067852020264e-01 4.997018352150917053e-02 -3.831290826201438904e-02 1.432138867676258087e-02 5.165166780352592468e-02
1.894534565508365631e-02 1.015069037675857544e-01 1.956791877746582031e-01 2.983624935150146484e-01 1.182039976119995117e-01 1.262759044766426086e-02 -1.840496622025966644e-02 2.742901742458343506e-01 -2.066257745027542114e-01 -7.370197027921676636e-02 -1.390030980110168457e-01 -7.031860947608947754e-02 -3.310708999633789062e-01 1.669498383998870850e-01 -7.211473584175109863e-02 3.327203094959259033e-01 8.834108710289001465e-02 -3.142652511596679688e-01 1.640910804271697998e-01 1.132340654730796814e-01 -6.066342443227767944e-02 2.686381340026855469e-01 2.800099849700927734e-01 -2.234832756221294403e-02 7.433525752276182175e-03 6.773010641336441040e-02 2.391950935125350952e-01 1.764128059148788452e-01 -8.089410513639450073e-02 -6.960751861333847046e-02 1.791276931762695312e-01 9.499899297952651978e-02
9.319052100181579590e-02 -1.662048697471618652e-02 1.706107333302497864e-02 2.758636474609375000e-01 3.184306025505065918e-01 -2.255602777004241943e-01 -1.888530515134334564e-02 1.472288221120834351e-01 9.355799853801727295e-02 2.933627739548683167e-02 -4.399901330471038818e-01 -1.059807315468788147e-01 4.425619915127754211e-02 1.938224285840988159e-01 -1.799824088811874390e-01 -1.692115515470504761e-01 -1.905902102589607239e-02 -2.477782964706420898e-01 1.622790992259979248e-01 -4.751724004745483398e-02 -3.647873401641845703e-01 2.198183089494705200e-01 2.688235044479370117e-02 1.374604403972625732e-01 -1.341601759195327759e-01 -9.693374484777450562e-02 2.934339046478271484e-01 2.751006744801998138e-02 -3.169381618499755859e-02 1.078521683812141418e-01 7.389841973781585693e-02 -4.049202427268028259e-02
-2.481222338974475861e-02 -5.495877121575176716e-04 5.364020913839340210e-02 -1.330159306526184082e-01 2.202095091342926025e-01 2.193603068590164185e-01 -2.512437701225280762e-01 4.655481502413749695e-02 -3.616859018802642822e-02 -9.536260366439819336e-02 9.087555855512619019e-02 -6.028985232114791870e-02 -4.581058919429779053e-01 -9.472751058638095856e-03 1.008390355855226517e-02 -1.553786695003509521e-01 -1.009671166539192200e-01 -2.013110518455505371e-01 4.044865071773529053e-01 -1.297359317541122437e-01 2.683476544916629791e-02 6.434532254934310913e-02 -6.464419420808553696e-03 4.617774784564971924e-01 -1.313448548316955566e-01 1.253562867641448975e-01 2.209686860442161560e-02 -1.876773238182067871e-01 5.309190228581428528e-02 -1.322410702705383301e-01 1.110799387097358704e-01 9.898132830858230591e-02
-1.110290586948394775e-01 -1.579570472240447998e-01 1.043670922517776489e-01 1.271111071109771729e-01 2.122140079736709595e-01 1.358348783105611801e-02 -1.692209094762802124e-01 -1.385279279202222824e-02 4.459312260150909424e-01 -1.405577659606933594e-01 -1.304595321416854858e-01 -9.128571301698684692e-02 -1.855698823928833008e-01 4.393338039517402649e-02 4.176754038780927658e-03 -8.054414391517639160e-02 -3.441323041915893555e-01 -3.742736279964447021e-01 3.276444077491760254e-01 -2.239277511835098267e-01 -4.093028232455253601e-02 1.694411933422088623e-01 3.788678348064422607e-02 -3.646870702505111694e-02 -1.419261097908020020e-01 -3.280293196439743042e-02 2.506233192980289459e-02 1.338922232389450073e-01 -1.950869858264923096e-01 4.212571680545806885e-02 -8.446042984724044800e-02 -1.972203999757766724e-01
2.225549370050430298e-01 1.177115589380264282e-01 1.218056827783584595e-01 2.677492499351501465e-01 -4.490900784730911255e-02 -2.578437328338623047e-01 -1.202285140752792358e-01 -2.176081985235214233e-01 9.602742642164230347e-02 -2.474387437105178833e-01 -2.176595181226730347e-01 -2.006671577692031860e-01 -3.182464241981506348e-01 -1.258516609668731689e-01 -2.013347446918487549e-01 -8.732945472002029419e-02 1.447641551494598389e-01 -3.473322391510009766e-01 -2.606070786714553833e-02 1.005994621664285660e-02 -1.399264186620712280e-01 -2.913140878081321716e-02 -3.362814709544181824e-02 -6.271326541900634766e-02 7.593666017055511475e-02 1.232009306550025940e-01 1.606768220663070679e-01 -1.304635852575302124e-01 -9.831190109252929688e-02 -1.242206990718841553e-01 -3.567292541265487671e-02 -3.720042705535888672e-01
9.421023726463317871e-02 2.094396948814392090e-02 1.076639816164970398e-01 5.191935598850250244e-02 1.770290881395339966e-01 6.228848174214363098e-02 -1.859606653451919556e-01 3.032729327678680420e-01 8.098614215850830078e-02 2.335208654403686523e-01 -7.480696588754653931e-02 -1.980487704277038574e-01 -1.683409065008163452e-01 -1.443674415349960327e-02 2.872695913538336754e-03 -6.908584386110305786e-02 9.678800404071807861e-02 -5.103960037231445312e-01 3.007833659648895264e-02 -1.810409277677536011e-01 3.129939436912536621e-01 -8.614556491374969482e-02 -2.695275247097015381e-01 1.443195343017578125e-01 7.351448386907577515e-02 1.517016291618347168e-01 3.277162015438079834e-01 -4.842329397797584534e-02 -1.537907570600509644e-01 9.064432233572006226e-03 9.896478056907653809e-02 3.584508970379829407e-02
4.060485959053039551e-01 -3.233768045902252197e-01 2.071940749883651733e-01 1.528867334127426147e-01 2.272774726152420044e-01 -2.733260393142700195e-01 -6.232532486319541931e-02 1.221522837877273560e-01 1.820795983076095581e-01 4.000118747353553772e-02 -1.460281908512115479e-01 8.303981274366378784e-02 -1.224614083766937256e-01 -9.374813735485076904e-02 -1.579817980527877808e-01 -3.208447694778442383e-01 -1.541119515895843506e-01 -1.345363259315490723e-01 2.239961028099060059e-01 -9.407100081443786621e-02 -2.415258809924125671e-02 -5.292054265737533569e-02 -1.391528844833374023e-01 2.792428135871887207e-01 1.769692599773406982e-01 1.219882816076278687e-01 1.192321553826332092e-01 -3.311735764145851135e-02 -1.105650439858436584e-01 -8.597169816493988037e-02 7.733194530010223389e-02 1.253636330366134644e-01
-1.905662715435028076e-01 -1.411118954420089722e-01 1.967365443706512451e-01 2.590650320053100586e-01 9.695925563573837280e-02 -6.791694462299346924e-02 -1.454860717058181763e-01 -3.099709153175354004e-01 1.470560729503631592e-01 -5.634221248328685760e-03 -1.562712714076042175e-02 4.003411531448364258e-02 -7.774480432271957397e-02 -1.842070072889328003e-01 -1.636452227830886841e-01 -2.842597104609012604e-02 -1.690461300313472748e-02 -4.878228604793548584e-01 1.284873336553573608e-01 3.258063495159149170e-01 5.267660692334175110e-02 1.152876839041709900e-01 -1.216450631618499756e-01 2.299178540706634521e-01 -2.620667451992630959e-03 2.296773344278335571e-01 1.323772668838500977e-01 -1.831758618354797363e-01 -2.078097164630889893e-01 6.244982779026031494e-02 -3.760306537151336670e-02 1.365484744310379028e-01
-4.981251060962677002e-02 -2.408539354801177979e-01 2.341970801353454590e-01 2.118245363235473633e-01 2.091185003519058228e-01 4.399919882416725159e-02 6.233670935034751892e-02 -1.423735171556472778e-01 2.434081286191940308e-01 -1.191056799143552780e-02 -2.655966579914093018e-01 -9.838426858186721802e-02 -3.410626947879791260e-01 -1.423054635524749756e-01 8.526632189750671387e-02 7.757163792848587036e-02 8.043469488620758057e-02 -1.585145890712738037e-01 1.022464707493782043e-01 -2.730422317981719971e-01 -1.172282248735427856e-01 9.487290680408477783e-02 -3.729052245616912842e-01 9.834078699350357056e-02 1.325546652078628540e-01 1.103673428297042847e-01 2.130227088928222656e-01 1.107380464673042297e-01 9.777572937309741974e-03 2.548617422580718994e-01 -1.903595328330993652e-01 6.114970892667770386e-02
1.915909498929977417e-01 -1.095779761672019958e-01 5.701368674635887146e-03 2.106819003820419312e-01 1.139898039400577545e-02 -1.631773859262466431e-01 -1.403960138559341431e-01 -1.083057075738906860e-01 2.689322531223297119e-01 1.755691766738891602e-01 -2.033384591341018677e-01 -5.699516087770462036e-02 -2.243107408285140991e-01 -2.008794993162155151e-01 -2.050688862800598145e-01 7.915306836366653442e-02 -1.885050982236862183e-01 -2.787516117095947266e-01 -1.081653311848640442e-02 -2.491311579942703247e-01 1.335682272911071777e-01 7.479672878980636597e-02 -4.866706952452659607e-02 2.767166793346405029e-01 -1.054950058460235596e-01 2.637394368648529053e-01 2.773381769657135010e-01 -5.331386253237724304e-02 -1.788712441921234131e-01 1.341204792261123657e-01 -5.258264020085334778e-02 -2.663598656654357910e-01
1.064686402678489685e-01 -1.757678538560867310e-01 -1.598427593708038330e-01 1.569930315017700195e-01 1.453496068716049194e-01 -1.579258739948272705e-01 -2.702260911464691162e-01 1.415540426969528198e-01 -1.072993036359548569e-02 3.943071886897087097e-02 -1.866836659610271454e-02 9.794338047504425049e-02 -2.712213397026062012e-01 -3.668422624468803406e-02 -7.900280505418777466e-02 1.227991580963134766e-01 2.768220901489257812e-01 -3.187214732170104980e-01 1.881596446037292480e-01 7.345982640981674194e-02 -3.015796542167663574e-01 3.079698979854583740e-01 -2.500028610229492188e-01 5.231572780758142471e-03 -1.837797649204730988e-02 4.498185589909553528e-02 1.257905364036560059e-01 1.770168542861938477e-01 -2.350120693445205688e-01 2.517753839492797852e-01 1.552687436342239380e-01 -3.192920610308647156e-02
3.245097398757934570e-01 -1.618554443120956421e-01 -3.206720203161239624e-02 7.770615071058273315e-02 2.378194406628608704e-02 -3.556653261184692383e-01 -6.015222147107124329e-02 -6.888300925493240356e-02 -9.351194836199283600e-03 2.562685906887054443e-01 -1.761076599359512329e-01 9.625291079282760620e-02 -2.003621608018875122e-01 5.577242001891136169e-02 -6.194508448243141174e-02 4.304945468902587891e-02 -1.424142271280288696e-01 -3.856815397739410400e-01 1.547685414552688599e-01 -2.174674421548843384e-01 1.371040642261505127e-01 1.266092061996459961e-01 1.057243645191192627e-01 2.878218591213226318e-01 -1.060716956853866577e-01 1.377949267625808716e-01 3.597548007965087891e-01 -6.853986531496047974e-02 -1.681810319423675537e-01 -2.093886211514472961e-02 8.226775377988815308e-02 -4.519418627023696899e-02
3.259024322032928467e-01 -2.125410586595535278e-01 -2.026741765439510345e-02 2.569610476493835449e-01 -1.958315633237361908e-02 -1.899752765893936157e-01 -1.604582369327545166e-01 3.436840325593948364e-02 1.636371761560440063e-01 2.092911899089813232e-01 -2.652935087680816650e-01 -3.672401607036590576e-02 -2.022276222705841064e-01 5.121875554323196411e-02 -2.171743512153625488e-01 -4.115048795938491821e-02 -1.504135578870773315e-01 -2.765450775623321533e-01 6.522333621978759766e-02 -2.569588422775268555e-01 6.073836237192153931e-02 1.030224282294511795e-02 3.413145616650581360e-02 4.310712218284606934e-02 4.101540893316268921e-02 3.240915536880493164e-01 2.886325716972351074e-01 1.818167418241500854e-02 -2.807520329952239990e-01 -3.610751032829284668e-02 1.926378905773162842e-01 1.707972772419452667e-02
-2.281316742300987244e-02 1.239328309893608093e-01 4.519635438919067383e-02 1.882413178682327271e-01 -1.689841412007808685e-02 5.486974492669105530e-02 -1.845501810312271118e-01 -5.276316776871681213e-02 1.400876641273498535e-01 -1.828606426715850830e-01 -7.259389013051986694e-02 1.686833798885345459e-01 -3.695451915264129639e-01 1.664007753133773804e-01 2.432517521083354950e-02 1.957032233476638794e-01 -1.192478761076927185e-01 -9.440060704946517944e-02 4.450200498104095459e-01 1.941080838441848755e-01 1.396384239196777344e-01 7.959887385368347168e-02 1.924960464239120483e-01 1.172857657074928284e-01 3.305774331092834473e-01 2.198505103588104248e-01 3.213891685009002686e-01 1.237922385334968567e-01 -2.738758176565170288e-02 5.931385233998298645e-02 1.323892641812562943e-02 -2.001211792230606079e-02
8.206848055124282837e-02 -3.533923253417015076e-02 -5.506650730967521667e-02 1.023746747523546219e-02 4.827493801712989807e-02 -2.811761200428009033e-02 -2.175673097372055054e-01 2.421253621578216553e-01 2.955278754234313965e-01 -6.182247772812843323e-02 -5.331386253237724304e-02 1.556412549689412117e-03 -4.307088553905487061e-01 1.686143726110458374e-01 -1.613218337297439575e-01 -8.501742035150527954e-02 -1.928589642047882080e-01 -1.966293156147003174e-01 -2.371585071086883545e-01 5.091820657253265381e-02 -1.520063877105712891e-01 -1.575014293193817139e-01 2.535273432731628418e-01 -6.372093409299850464e-02 1.256253421306610107e-01 1.301886290311813354e-01 2.138766944408416748e-01 1.731996238231658936e-01 -9.510832838714122772e-03 -3.101929724216461182e-01 2.541267573833465576e-01 1.352552622556686401e-01
-2.910923659801483154e-01 -1.899965852499008179e-01 3.316999971866607666e-02 2.472319081425666809e-02 1.493637859821319580e-01 -2.087695002555847168e-01 -2.592884302139282227e-01 1.480102073401212692e-02 2.056374996900558472e-01 -1.032041832804679871e-01 -1.438212841749191284e-01 1.597571671009063721e-01 -2.282584905624389648e-01 2.146407663822174072e-01 1.366982758045196533e-01 6.824767589569091797e-02 -1.743825972080230713e-01 -3.249633908271789551e-01 -4.322183132171630859e-02 -8.667828142642974854e-02 -2.573252916336059570e-01 3.669297695159912109e-02 2.444006800651550293e-01 4.429858177900314331e-02 -1.369620859622955322e-01 -5.355662107467651367e-02 3.080517351627349854e-01 2.669093012809753418e-01 1.577985845506191254e-02 -2.092182636260986328e-01 1.298439651727676392e-01 1.252916082739830017e-02
1.701587438583374023e-01 -1.280536875128746033e-02 1.229460313916206360e-01 4.706207662820816040e-02 1.110550686717033386e-01 4.621170926839113235e-03 -4.269021451473236084e-01 1.177168264985084534e-01 2.660869359970092773e-01 2.497710883617401123e-01 -2.935197763144969940e-02 -9.297874569892883301e-02 -2.221609354019165039e-01 7.483416702598333359e-03 4.310618340969085693e-02 -1.071662008762359619e-01 -5.456345155835151672e-02 -1.316203922033309937e-01 7.575151324272155762e-02 -2.439166754484176636e-01 2.288666069507598877e-01 8.045110106468200684e-02 -3.414077758789062500e-01 1.146737113595008850e-01 1.166632175445556641e-01 1.341116726398468018e-01 2.173405736684799194e-01 -3.023079968988895416e-02 -2.501832246780395508e-01 -1.433632522821426392e-01 2.334813177585601807e-01 -2.194171249866485596e-01
-5.998586863279342651e-02 -8.582922071218490601e-02 1.431937888264656067e-02 2.104770541191101074e-01 2.783508896827697754e-01 3.454107418656349182e-02 -6.337425857782363892e-02 -2.779528796672821045e-01 2.822199165821075439e-01 -1.120413839817047119e-01 -6.324107199907302856e-02 -2.952177822589874268e-01 -3.981633484363555908e-01 1.150427535176277161e-01 -1.126875728368759155e-01 -9.064274281263351440e-02 -2.879228889942169189e-01 -2.403194457292556763e-01 1.700094342231750488e-01 -1.144604310393333435e-01 -5.927458778023719788e-02 -2.016833022935315967e-04 -7.800944149494171143e-02 3.650326281785964966e-02 -2.213598694652318954e-03 3.281446918845176697e-02 1.009598672389984131e-01 1.302360296249389648e-01 -3.666706979274749756e-01 3.515096753835678101e-02 -2.196609824895858765e-01 -5.278482660651206970e-02
1.255133152008056641e-01 4.295162111520767212e-02 1.913205385208129883e-01 1.540194004774093628e-01 1.512502729892730713e-01 3.325691819190979004e-02 -2.408921867609024048e-01 2.698397636413574219e-01 3.401697278022766113e-01 -2.655713856220245361e-01 -2.996801435947418213e-01 -5.073056742548942566e-02 2.569698914885520935e-02 -1.891008205711841583e-02 -1.743444707244634628e-03 5.676659941673278809e-02 -9.811719506978988647e-02 -1.287381500005722046e-01 1.727887839078903198e-01 4.722836893051862717e-03 -2.839389257133007050e-02 1.410816758871078491e-01 1.130130663514137268e-01 7.540741562843322754e-02 -1.412543952465057373e-01 2.450484633445739746e-01 3.317233324050903320e-01 -2.401728034019470215e-01 -2.393036335706710815e-01 1.978654973208904266e-02 -2.800765037536621094e-01 -7.286459207534790039e-02
1.140576079487800598e-01 -2.527354061603546143e-01 -1.159071400761604309e-01 1.728845238685607910e-01 1.446175426244735718e-01 -2.237121015787124634e-01 -2.920725047588348389e-01 1.659667342901229858e-01 1.691560298204421997e-01 4.072257131338119507e-02 -3.144888877868652344e-01 -7.347344607114791870e-02 -1.306970119476318359e-01 -2.229815423488616943e-01 -1.304282695055007935e-01 -9.246309101581573486e-02 3.354832828044891357e-01 -1.213321909308433533e-01 9.098020195960998535e-02 -9.718527644872665405e-02 -2.778400182723999023e-01 1.839520335197448730e-01 -1.746995151042938232e-01 2.194002121686935425e-01 1.716008037328720093e-01 4.934214800596237183e-02 1.514787524938583374e-01 -4.125354811549186707e-02 -2.090603560209274292e-01 1.316149979829788208e-01 -1.238496527075767517e-01 -3.825272619724273682e-02
2.889843583106994629e-01 -1.715050935745239258e-01 2.332471460103988647e-01 1.540895551443099976e-01 1.447296589612960815e-01 -1.879137158393859863e-01 9.772780537605285645e-02 2.048272490501403809e-01 3.341279923915863037e-01 1.841412633657455444e-01 -3.211254253983497620e-02 -1.745867878198623657e-01 -1.568089425563812256e-01 -9.475850313901901245e-02 8.633591234683990479e-03 7.699552178382873535e-02 -3.903737291693687439e-02 -4.265114665031433105e-01 5.951748695224523544e-03 -2.731387615203857422e-01 1.755319386720657349e-01 -9.334481507539749146e-02 -6.152467429637908936e-02 2.064900398254394531e-01 -2.622834034264087677e-02 1.897082477807998657e-01 1.566619277000427246e-01 -2.172833830118179321e-01 8.557026833295822144e-02 -9.454315155744552612e-02 1.104475185275077820e-01 -6.012444198131561279e-02
-5.568004399538040161e-02 -3.322513997554779053e-01 1.742807775735855103e-01 1.397009491920471191e-01 2.219391763210296631e-01 1.902642659842967987e-03 -1.452834755182266235e-01 -7.912698388099670410e-02 7.924415171146392822e-02 5.767487362027168274e-02 -2.050815373659133911e-01 9.907148033380508423e-02 -1.081480085849761963e-01 -1.072656065225601196e-01 -2.830132246017456055e-01 1.399749964475631714e-01 -1.103654950857162476e-01 -4.456156194210052490e-01 -6.633279472589492798e-02 1.634831540286540985e-02 -6.874611973762512207e-02 1.689855456352233887e-01 -3.753919899463653564e-02 2.565307319164276123e-01 -2.083013951778411865e-01 1.314547359943389893e-01 1.021559908986091614e-01 5.094578955322504044e-03 -3.104327023029327393e-01 1.019061543047428131e-02 -3.000821769237518311e-01 4.522102326154708862e-02
5.047579482197761536e-02 -7.849846966564655304e-03 2.625923752784729004e-01 1.391622275114059448e-01 1.104007884860038757e-01 -3.088966477662324905e-03 -2.902176678180694580e-01 1.160779520869255066e-01 8.058799058198928833e-02 1.819170117378234863e-01 3.199041355401277542e-03 -1.414405740797519684e-02 9.864149615168571472e-03 -2.302280813455581665e-01 -2.111530750989913940e-01 4.579316824674606323e-02 -1.869814693927764893e-01 -4.294598400592803955e-01 -4.065683484077453613e-02 -6.808156520128250122e-02 9.324578940868377686e-02 1.976340562105178833e-01 -2.135445922613143921e-01 2.162953913211822510e-01 9.030811488628387451e-02 2.930668294429779053e-01 1.216429173946380615e-01 -1.357985287904739380e-01 -1.412083655595779419e-01 -2.007458209991455078e-01 1.806573569774627686e-01 -2.713026106357574463e-01
-1.728106439113616943e-01 -1.377957314252853394e-01 1.382405012845993042e-01 7.925342023372650146e-02 2.454910874366760254e-01 1.159627586603164673e-01 -2.437557429075241089e-01 -8.379779319511726499e-05 1.485179662704467773e-01 -1.018405780196189880e-01 -3.217390477657318115e-01 -2.388144135475158691e-01 -2.927260994911193848e-01 6.416153162717819214e-02 -1.515227407217025757e-01 -1.663275659084320068e-01 8.373337239027023315e-02 -3.012024462223052979e-01 1.454882770776748657e-01 -3.524110466241836548e-02 -2.415629178285598755e-01 1.038570553064346313e-01 -4.006416201591491699e-01 1.140049174427986145e-01 1.757113204803317785e-04 2.186565995216369629e-01 7.369311153888702393e-02 -1.164250522851943970e-01 5.322987958788871765e-02 1.612642109394073486e-01 1.597914658486843109e-02 2.316799014806747437e-02
-6.983441999182105064e-04 -8.566548675298690796e-02 -5.120922625064849854e-02 1.459970027208328247e-01 1.068310141563415527e-01 -1.747238934040069580e-01 -3.494876921176910400e-01 1.552021950483322144e-01 -3.058256767690181732e-02 1.640576310455799103e-02 5.525893066078424454e-04 1.095420569181442261e-01 -4.234139919281005859e-01 -9.055785089731216431e-02 -2.044087201356887817e-01 -6.017513573169708252e-02 -3.060156106948852539e-01 -1.806303709745407104e-01 -9.020802378654479980e-02 -2.097610384225845337e-02 5.789988674223423004e-03 3.644024133682250977e-01 -3.240387886762619019e-02 2.629457227885723114e-02 2.426994591951370239e-01 6.873393058776855469e-02 4.195454716682434082e-02 3.049860596656799316e-01 -1.249488350003957748e-02 -2.923728227615356445e-01 -4.457439482212066650e-02 -1.379171162843704224e-01
2.000107020139694214e-01 -1.351564377546310425e-02 1.229546666145324707e-01 -6.210841983556747437e-02 2.016856819391250610e-01 -5.526535585522651672e-02 -2.331595122814178467e-02 1.005851700901985168e-01 3.472599685192108154e-01 -4.592102020978927612e-02 -2.427831888198852539e-01 3.605177253484725952e-02 -2.407270073890686035e-01 -7.123882323503494263e-02 5.953135434538125992e-03 -7.777573168277740479e-02 3.724451735615730286e-02 -2.934675514698028564e-01 8.641605824232101440e-02 -1.680371910333633423e-01 3.544305860996246338e-01 1.825460195541381836e-01 -8.585932105779647827e-02 -8.766131848096847534e-02 1.333326101303100586e-01 2.301951944828033447e-01 3.231742084026336670e-01 -1.096457391977310181e-01 1.465037018060684204e-01 -1.447255611419677734e-01 3.174301087856292725e-01 8.232848346233367920e-02
-1.356997787952423096e-01 5.904448777437210083e-02 1.479613631963729858e-01 2.006227225065231323e-01 3.270888924598693848e-01 2.075961232185363770e-01 -1.359952986240386963e-01 5.327523103915154934e-04 1.949834525585174561e-01 -5.122798681259155273e-02 -7.223917543888092041e-02 -2.095637321472167969e-01 -1.987120211124420166e-01 -1.105827651917934418e-02 -8.070697635412216187e-02 -6.119141727685928345e-02 -3.682622313499450684e-01 -2.723420262336730957e-01 1.874861717224121094e-01 -8.266692608594894409e-02 -1.841703951358795166e-01 1.467988044023513794e-01 -3.253057599067687988e-02 -4.783947393298149109e-02 -7.597911357879638672e-02 4.253530129790306091e-02 3.162014484405517578e-01 -6.102649029344320297e-03 -2.828226983547210693e-01 -5.890278518199920654e-02 -2.730799019336700439e-01 1.775179654359817505e-01
-2.734732031822204590e-01 -1.728327423334121704e-01 1.455715298652648926e-01 -7.034632563591003418e-02 3.061885237693786621e-01 -3.879772126674652100e-02 -2.152630388736724854e-01 1.032823175191879272e-01 5.292020738124847412e-02 -1.237913686782121658e-02 -2.035651355981826782e-01 8.991340547800064087e-02 -2.464606612920761108e-01 -1.044885888695716858e-01 -1.641109399497509003e-02 1.810707338154315948e-02 -2.995947301387786865e-01 -2.877943515777587891e-01 -6.361111067235469818e-03 -1.772704422473907471e-01 -1.111893057823181152e-01 -1.206269580870866776e-02 8.084542304277420044e-02 1.333298236131668091e-01 3.071568608283996582e-01 3.584317117929458618e-02 2.606769800186157227e-01 3.198292255401611328e-01 -1.866659708321094513e-02 -1.966168731451034546e-01 1.832363754510879517e-01 -1.134889423847198486e-01
4.983224868774414062e-01 -2.345158904790878296e-01 -1.399510502815246582e-01 1.129186227917671204e-01 6.225750222802162170e-02 -2.152779549360275269e-01 -1.507919579744338989e-01 -1.864302903413772583e-02 3.707619607448577881e-01 3.027994930744171143e-01 -2.590098045766353607e-02 -9.572415798902511597e-02 -1.721634268760681152e-01 -9.930137544870376587e-02 -2.740123122930526733e-02 8.600192517042160034e-02 -1.482930779457092285e-01 -2.437209784984588623e-01 7.362758368253707886e-02 -6.825350970029830933e-02 1.275409311056137085e-01 9.128580242395401001e-02 7.424640655517578125e-02 3.595488891005516052e-02 1.799639314413070679e-01 1.014377772808074951e-01 2.776251137256622314e-01 -1.221802756190299988e-01 -8.772483468055725098e-02 1.134047582745552063e-01 6.070564687252044678e-02 -1.503409594297409058e-01
1.974624097347259521e-01 4.871244356036186218e-02 9.344998747110366821e-02 -3.594004735350608826e-02 4.956723749637603760e-02 -2.795350551605224609e-02 -2.119567245244979858e-01 2.972538823087234050e-05 2.318752259016036987e-01 1.349854320287704468e-01 -1.092154458165168762e-01 2.562420070171356201e-01 -2.992873191833496094e-01 1.560541838407516479e-01 -6.267269700765609741e-02 9.256800264120101929e-02 -5.671722814440727234e-02 -3.535095155239105225e-01 -3.206177800893783569e-02 -3.246286213397979736e-01 2.309045940637588501e-02 -2.321519516408443451e-02 -2.215459495782852173e-01 1.355887390673160553e-02 1.795853972434997559e-01 2.727462649345397949e-01 3.822598159313201904e-01 4.981691017746925354e-02 -6.056441739201545715e-02 -8.555376529693603516e-02 2.038763910531997681e-01 -1.780863106250762939e-01
2.979796230792999268e-01 -1.291607618331909180e-01 -9.508740901947021484e-02 -1.052928641438484192e-01 1.186826303601264954e-01 2.069785445928573608e-02 -1.841364055871963501e-01 9.274067357182502747e-03 1.893932372331619263e-01 3.201854601502418518e-02 -2.581811547279357910e-01 1.243049278855323792e-01 -1.782025396823883057e-01 1.414834111928939819e-01 1.325801610946655273e-01 4.006405174732208252e-02 6.150103174149990082e-03 -2.676140069961547852e-01 6.540339440107345581e-02 -2.369131594896316528e-01 6.926292926073074341e-02 5.931584909558296204e-02 -1.600673198699951172e-01 1.502473503351211548e-01 8.962785452604293823e-02 1.406026631593704224e-01 4.698135256767272949e-01 -2.591203153133392334e-01 -2.618029117584228516e-01 -1.020394042134284973e-01 1.687321662902832031e-01 -1.557722836732864380e-01
3.480341434478759766e-01 -2.480826713144779205e-02 8.894319087266921997e-02 -7.117128372192382812e-02 1.358318924903869629e-01 -2.163980156183242798e-01 -2.026399821043014526e-01 -7.622082531452178955e-02 1.620993614196777344e-01 5.644841864705085754e-02 -2.018340528011322021e-01 -5.783997103571891785e-02 -5.810318887233734131e-02 -4.265882074832916260e-03 -6.402087956666946411e-02 -3.479326609522104263e-03 -7.479333877563476562e-02 -5.468987822532653809e-01 -1.380909234285354614e-01 -1.620082855224609375e-01 -9.403862804174423218e-02 1.407242715358734131e-01 -8.357418328523635864e-02 1.350277215242385864e-01 9.805768728256225586e-03 4.274973869323730469e-01 1.761709004640579224e-01 3.035154007375240326e-02 -1.690877415239810944e-02 1.381684541702270508e-01 1.655164211988449097e-01 -8.141405880451202393e-02
4.117570519447326660e-01 -1.509384512901306152e-01 1.490032225847244263e-01 -3.385762684047222137e-03 2.521179616451263428e-01 -2.924264669418334961e-01 -1.782186329364776611e-01 6.659211218357086182e-02 5.144034624099731445e-01 -1.513765752315521240e-01 -1.149568185210227966e-01 -1.831323653459548950e-01 -3.452998697757720947e-01 -3.856550902128219604e-02 7.741591334342956543e-02 7.434883737005293369e-04 -3.481348976492881775e-02 -3.047308698296546936e-02 1.176593303680419922e-01 -9.632053226232528687e-02 1.487431377172470093e-01 -5.840383842587471008e-02 -1.883708387613296509e-01 -1.012412905693054199e-01 3.342460840940475464e-02 8.186931163072586060e-02 8.931859582662582397e-02 4.678762704133987427e-02 -6.366717070341110229e-02 -1.203853264451026917e-01 4.540217295289039612e-02 -6.380414962768554688e-02
-1.053514797240495682e-02 -1.745256781578063965e-01 2.212961465120315552e-01 -1.485902220010757446e-01 8.619164675474166870e-02 -1.862944848835468292e-02 5.357589200139045715e-02 -1.918626427650451660e-01 3.594126105308532715e-01 2.022816091775894165e-01 5.216841399669647217e-02 -1.983097642660140991e-01 -1.810821443796157837e-01 2.382567822933197021e-01 1.677557975053787231e-01 -1.130910143256187439e-01 1.998361758887767792e-02 -2.129781246185302734e-01 2.444768697023391724e-01 -9.690405428409576416e-02 -1.457218378782272339e-01 -9.292573481798171997e-02 -2.563182637095451355e-02 -7.567618787288665771e-02 1.453424692153930664e-01 5.652234330773353577e-02 4.259308874607086182e-01 1.403729170560836792e-01 -1.368216276168823242e-01 -6.785044074058532715e-02 2.361664474010467529e-01 2.292976379394531250e-01
3.818608820438385010e-03 1.758975088596343994e-01 1.502237319946289062e-01 -1.568303816020488739e-02 3.312575817108154297e-01 4.536144435405731201e-03 -1.841636300086975098e-01 2.146145105361938477e-01 3.220944851636886597e-02 -4.847912117838859558e-02 2.708140611648559570e-01 -3.163709118962287903e-02 -1.821791827678680420e-01 9.497237950563430786e-02 -2.613665759563446045e-01 -2.934444844722747803e-01 3.033853694796562195e-02 -1.849020272493362427e-01 1.012807190418243408e-01 1.308087110519409180e-01 -1.045576781034469604e-01 8.115057647228240967e-02 6.871075928211212158e-02 2.394721806049346924e-01 1.784095317125320435e-01 1.880831569433212280e-01 2.828015089035034180e-01 2.771289348602294922e-01 -2.558930814266204834e-01 6.431289762258529663e-02 -2.057798653841018677e-01 6.431011855602264404e-02
4.558729007840156555e-02 -1.096162721514701843e-01 -4.722747206687927246e-02 1.493559777736663818e-01 1.066170707345008850e-01 1.720005124807357788e-01 -1.505134701728820801e-01 -4.771246761083602905e-02 2.982590906322002411e-02 -2.704037129878997803e-01 -3.262184262275695801e-01 -1.923561990261077881e-01 -2.480372786521911621e-01 -5.958126112818717957e-02 -3.049344010651111603e-02 -1.382700651884078979e-01 2.975652460008859634e-03 2.997762523591518402e-02 1.823799610137939453e-01 -1.619617640972137451e-01 -1.105955615639686584e-01 1.927753537893295288e-01 8.859456330537796021e-02 1.479070931673049927e-01 -1.277424693107604980e-01 2.095782458782196045e-01 4.618184268474578857e-01 -3.379729390144348145e-02 -2.653434276580810547e-01 -1.127992868423461914e-01 -3.081112205982208252e-01 -2.635380439460277557e-02
2.873290181159973145e-01 -6.747205555438995361e-02 -1.617339104413986206e-01 9.685722738504409790e-02 3.342554271221160889e-01 -2.798153758049011230e-01 -4.095452725887298584e-01 -1.409993767738342285e-01 1.607213914394378662e-02 4.809048026800155640e-02 -3.667344152927398682e-01 1.330622583627700806e-01 -1.761253774166107178e-01 1.145474985241889954e-02 -6.099177896976470947e-02 5.080035328865051270e-02 -1.107385531067848206e-01 -1.054911166429519653e-01 1.158059462904930115e-01 -6.864605098962783813e-02 1.008198037743568420e-01 5.239791423082351685e-02 4.229554161429405212e-02 1.796026378870010376e-01 -1.094116047024726868e-01 2.439557611942291260e-01 2.202746272087097168e-01 -2.162143401801586151e-02 8.094685524702072144e-02 7.132349908351898193e-02 2.893726527690887451e-01 -5.635302141308784485e-02
-2.308568544685840607e-02 -3.410850092768669128e-02 1.371137350797653198e-01 1.146321594715118408e-01 2.299926429986953735e-01 5.038981908001005650e-04 -3.475646674633026123e-01 -1.411243975162506104e-01 2.415875792503356934e-01 3.737939521670341492e-02 1.143806725740432739e-01 -1.029381304979324341e-01 -2.423056811094284058e-01 -3.307673335075378418e-02 -1.131597459316253662e-01 -7.669367641210556030e-02 -2.386932028457522392e-03 -3.238215148448944092e-01 1.266724020242691040e-01 2.672927081584930420e-01 -2.470406144857406616e-01 2.351171374320983887e-01 -1.465143412351608276e-01 3.730970621109008789e-02 -3.039446771144866943e-01 -1.051044929772615433e-02 2.969836257398128510e-02 2.402606457471847534e-01 -1.861795336008071899e-01 -2.317902147769927979e-01 1.083311066031455994e-01 -1.675246953964233398e-01
-5.835225060582160950e-02 -2.867609262466430664e-01 -3.742800280451774597e-02 1.557648479938507080e-01 1.352185457944869995e-01 -1.795846782624721527e-02 -2.794303297996520996e-01 3.683006018400192261e-02 -7.275567203760147095e-02 -1.121010184288024902e-01 -8.646470308303833008e-02 2.237233370542526245e-01 -3.190778493881225586e-01 -9.694661945104598999e-02 -1.390055716037750244e-01 -9.189494699239730835e-02 -1.970707625150680542e-01 -1.677693426609039307e-01 -2.693227864801883698e-02 2.437415868043899536e-01 -1.347241699695587158e-01 2.865296602249145508e-01 -8.056292682886123657e-02 2.196919173002243042e-01 1.818923950195312500e-01 1.613431870937347412e-01 2.517110109329223633e-01 2.544791102409362793e-01 -3.165023401379585266e-02 -1.002353057265281677e-01 3.063967525959014893e-01 -4.477455839514732361e-02
-3.036911599338054657e-02 -2.521649301052093506e-01 6.911285221576690674e-02 1.031938791275024414e-01 1.299656033515930176e-01 -1.191260367631912231e-01 -2.296021729707717896e-01 1.342609524726867676e-01 -3.105301782488822937e-02 -5.956512689590454102e-02 1.778092980384826660e-02 -6.193039193749427795e-02 -4.831004440784454346e-01 -1.734795868396759033e-01 -2.716775238513946533e-02 -5.846893787384033203e-02 -2.569409608840942383e-01 -1.637004166841506958e-01 2.052467316389083862e-02 -7.153906673192977905e-02 -3.635251522064208984e-02 2.782987356185913086e-01 2.231635451316833496e-01 -1.686769723892211914e-02 1.325202584266662598e-01 1.689656972885131836e-01 6.436561234295368195e-03 3.743601143360137939e-01 -2.722784504294395447e-02 -1.014335528016090393e-01 1.371091306209564209e-01 -3.140023350715637207e-01
-1.847455501556396484e-01 -8.038458228111267090e-02 -1.674370169639587402e-01 5.798947438597679138e-02 8.579495549201965332e-02 8.400978893041610718e-02 -3.138633072376251221e-01 2.481325715780258179e-02 3.510115146636962891e-01 -2.676149010658264160e-01 -8.431130647659301758e-02 -1.603300422430038452e-01 -2.957001030445098877e-01 1.329404711723327637e-01 4.143218509852886200e-03 -2.483824342489242554e-01 -2.440412640571594238e-01 -2.388834804296493530e-01 2.601077258586883545e-01 -1.168624833226203918e-01 -1.398585289716720581e-01 2.687461301684379578e-02 -5.668043717741966248e-02 -4.311604797840118408e-02 4.120926931500434875e-02 1.016492098569869995e-01 1.652007400989532471e-01 2.977294661104679108e-02 -3.546059727668762207e-01 3.953452780842781067e-02 -4.887342825531959534e-02 1.637302190065383911e-01
3.774263560771942139e-01 6.087736226618289948e-03 1.854741200804710388e-02 1.445860415697097778e-01 1.631448566913604736e-01 7.406221237033605576e-03 -2.946741878986358643e-01 -2.233064733445644379e-02 2.321461737155914307e-01 1.503947973251342773e-01 -1.967923939228057861e-01 1.514317989349365234e-01 -2.606308460235595703e-01 -4.267075285315513611e-02 -5.636569857597351074e-02 1.645829877816140652e-03 2.660319022834300995e-02 -3.256323039531707764e-01 3.919044509530067444e-02 -2.557072639465332031e-01 2.038491070270538330e-01 3.627988696098327637e-02 1.074022948741912842e-01 1.281709820032119751e-01 1.731368601322174072e-01 1.222165152430534363e-01 2.620093524456024170e-01 -9.038957208395004272e-02 -1.891642659902572632e-01 3.734576981514692307e-03 1.763838976621627808e-01 -2.793234288692474365e-01
-1.807953268289566040e-01 -9.434858709573745728e-02 3.948702663183212280e-02 1.842460185289382935e-01 2.498792260885238647e-01 -2.652269415557384491e-02 -1.351772695779800415e-01 9.586029499769210815e-02 1.977492570877075195e-01 -2.092618793249130249e-01 -1.888114362955093384e-01 2.545441500842571259e-02 -3.196238726377487183e-02 1.576627977192401886e-02 -2.085221558809280396e-01 1.187274232506752014e-02 4.871999099850654602e-02 -5.127841234207153320e-01 3.281087875366210938e-01 -2.228766679763793945e-01 -1.461316943168640137e-01 -5.590543523430824280e-02 -1.648710221052169800e-01 7.191235572099685669e-02 -2.399657517671585083e-01 1.407345533370971680e-01 6.308069080114364624e-02 -5.249256268143653870e-02 1.275517325848340988e-02 -2.601871788501739502e-01 1.760866045951843262e-01 -7.575979828834533691e-02
-3.430058434605598450e-02 -4.354727566242218018e-01 -1.020537242293357849e-01 1.621166318655014038e-01 -1.160682365298271179e-01 -3.721709921956062317e-02 -5.831388011574745178e-02 -2.534313499927520752e-01 1.833690516650676727e-02 -1.542405039072036743e-01 -1.021231412887573242e-01 1.680377312004566193e-02 -1.422078609466552734e-01 8.144267648458480835e-02 3.350425139069557190e-02 1.626613140106201172e-01 5.612489953637123108e-02 -3.554206788539886475e-01 -1.201555505394935608e-01 -2.515947259962558746e-02 7.400678843259811401e-02 1.468756943941116333e-01 -3.262817263603210449e-01 1.402474790811538696e-01 1.572567969560623169e-01 2.447771728038787842e-01 3.402013778686523438e-01 2.318640649318695068e-01 -1.069449167698621750e-02 5.626695230603218079e-02 -6.859616842120885849e-03 2.133926451206207275e-01
2.081310451030731201e-01 -6.268797814846038818e-02 6.791587173938751221e-02 1.892637461423873901e-01 1.962606906890869141e-01 7.700129598379135132e-02 -1.453047841787338257e-01 8.491531759500503540e-02 2.516001164913177490e-01 1.715350449085235596e-01 -2.433017939329147339e-01 1.796047985553741455e-01 -3.042636811733245850e-01 3.524552658200263977e-02 2.322430759668350220e-01 2.927398867905139923e-02 6.479307543486356735e-03 -2.826609909534454346e-01 2.040747702121734619e-01 -1.480004638433456421e-01 1.620692312717437744e-01 1.285680569708347321e-02 -1.006209850311279297e-01 -8.251468837261199951e-02 1.924819499254226685e-01 1.930504292249679565e-01 4.121432602405548096e-01 1.115349214524030685e-02 -2.401814796030521393e-02 -3.243174031376838684e-02 1.894881390035152435e-02 -2.713060677051544189e-01
1.230761483311653137e-01 -2.764016985893249512e-01 3.491996228694915771e-02 1.895428597927093506e-01 -7.415467500686645508e-02 -2.769169509410858154e-01 -3.325132429599761963e-01 1.350632011890411377e-01 1.191288307309150696e-01 1.632854528725147247e-02 -2.431133091449737549e-01 4.319129511713981628e-02 -8.637293428182601929e-02 -4.041632264852523804e-02 6.805528700351715088e-02 -2.222102135419845581e-02 -9.778635948896408081e-02 -2.835116684436798096e-01 1.741946935653686523e-01 -2.662223018705844879e-02 -5.402570217847824097e-02 -2.812310457229614258e-01 9.886962361633777618e-03 3.292078673839569092e-01 -2.804481657221913338e-03 1.255312263965606689e-01 2.944962382316589355e-01 -3.410677611827850342e-01 -7.859601825475692749e-02 1.055768430233001709e-01 5.367300659418106079e-02 -1.420131623744964600e-01
1.702711358666419983e-02 -9.001839160919189453e-02 3.895792067050933838e-01 2.128895372152328491e-01 4.846101701259613037e-01 1.398768369108438492e-02 -1.608764082193374634e-01 2.051171958446502686e-01 2.009369432926177979e-01 -8.985558524727821350e-03 1.118275597691535950e-01 -1.258979737758636475e-01 -1.105764582753181458e-01 -2.495808154344558716e-01 -7.725546602159738541e-03 -3.659914806485176086e-02 -1.578726023435592651e-01 -2.373970299959182739e-01 1.098589152097702026e-01 2.004712671041488647e-01 -2.764357030391693115e-01 1.377738565206527710e-01 2.747616171836853027e-02 4.054490476846694946e-02 7.190166413784027100e-02 1.296680569648742676e-01 1.763930469751358032e-01 7.672433555126190186e-02 -2.456619776785373688e-02 2.219065874814987183e-01 -7.151763886213302612e-02 3.879778832197189331e-02
-1.412695795297622681e-01 -5.735605210065841675e-02 2.033962905406951904e-01 2.527498006820678711e-01 -3.435742482542991638e-02 -3.457779437303543091e-02 -2.425244748592376709e-01 1.693608015775680542e-01 3.827821016311645508e-01 -7.121407240629196167e-02 -2.335167080163955688e-01 1.027425155043601990e-01 -1.658167839050292969e-01 1.490958333015441895e-01 -7.312801480293273926e-02 2.780364826321601868e-02 -1.950677484273910522e-01 -2.172307670116424561e-01 1.788936257362365723e-01 -2.608018182218074799e-02 2.572136819362640381e-01 1.100812777876853943e-01 -7.528618443757295609e-03 3.375095427036285400e-01 2.864873707294464111e-01 -4.584880173206329346e-02 2.127316407859325409e-02 2.507381737232208252e-01 1.512562483549118042e-01 -1.147316396236419678e-01 -3.390886634588241577e-02 -1.193212941288948059e-01
3.356811776757240295e-02 -7.256598025560379028e-02 -6.514739990234375000e-02 -1.787469238042831421e-01 1.983767300844192505e-01 -3.072367608547210693e-01 -1.859643310308456421e-01 1.121984515339136124e-02 -5.239092931151390076e-02 8.408381044864654541e-02 -5.506378784775733948e-02 -3.062320351600646973e-01 -1.513916552066802979e-01 1.790191382169723511e-01 -2.159294039011001587e-01 3.009722828865051270e-01 -1.554415822029113770e-01 -4.249035567045211792e-02 2.322375178337097168e-01 9.590255469083786011e-02 5.297519266605377197e-02 -2.884625457227230072e-02 -1.896423101425170898e-01 6.942898780107498169e-02 3.130353689193725586e-01 2.603255808353424072e-01 3.701941072940826416e-01 5.660793185234069824e-02 -1.511075645685195923e-01 -1.881282217800617218e-02 1.060023754835128784e-01 1.272770166397094727e-01
5.959543958306312561e-02 5.711355060338973999e-02 -2.475985698401927948e-02 1.334943622350692749e-01 3.565543293952941895e-01 -8.309362083673477173e-02 -1.645914465188980103e-01 2.392324060201644897e-01 2.565577626228332520e-01 -7.375401258468627930e-02 -3.300038725137710571e-02 9.800438582897186279e-02 -3.258986771106719971e-01 -2.790133953094482422e-01 -7.374724745750427246e-02 5.260622501373291016e-02 -1.352653354406356812e-01 -2.581183314323425293e-01 5.826217681169509888e-02 -2.484744787216186523e-01 -1.912159621715545654e-01 1.727105081081390381e-01 1.938570886850357056e-01 -1.315080374479293823e-01 1.186180561780929565e-01 5.154747143387794495e-02 6.727847456932067871e-02 -2.236722260713577271e-01 -2.006378173828125000e-01 5.950826033949851990e-02 1.229259818792343140e-01 2.840085923671722412e-01
9.849455952644348145e-02 -4.959504120051860809e-03 1.741407811641693115e-02 1.512083560228347778e-01 -3.760939463973045349e-02 -2.094117403030395508e-01 -3.802527487277984619e-01 2.391437068581581116e-02 -5.788127705454826355e-02 1.649620383977890015e-01 -2.978366017341613770e-01 -2.299869954586029053e-01 -1.584858447313308716e-01 1.451123058795928955e-01 1.076512485742568970e-01 -2.525539137423038483e-02 8.880284428596496582e-02 -3.065510094165802002e-01 4.419584572315216064e-02 -3.681214451789855957e-01 1.189717948436737061e-01 1.223135590553283691e-01 -1.808331608772277832e-01 1.660984009504318237e-01 1.488641947507858276e-01 2.643637359142303467e-01 9.279327094554901123e-02 4.903180524706840515e-02 -1.195797547698020935e-01 1.159677729010581970e-01 1.480239480733871460e-01 2.542776167392730713e-01
2.017790824174880981e-01 -2.650731988251209259e-02 2.365521788597106934e-01 -5.234904214739799500e-02 3.441961109638214111e-01 -1.555969715118408203e-01 -1.119521409273147583e-01 2.416173741221427917e-02 2.663617432117462158e-01 -1.170125827193260193e-01 -2.978365719318389893e-01 -1.890219449996948242e-01 -2.495115697383880615e-01 1.691741496324539185e-02 9.583371132612228394e-02 8.018566668033599854e-02 -1.280976086854934692e-01 -3.139171302318572998e-01 -1.971940137445926666e-02 4.504423215985298157e-02 -3.162869811058044434e-02 2.454758733510971069e-01 -2.247417867183685303e-01 9.870690293610095978e-03 -2.339227497577667236e-01 1.142968982458114624e-01 8.378459513187408447e-02 2.487196028232574463e-02 -2.079628780484199524e-02 3.126252293586730957e-01 2.316959798336029053e-01 -1.860593818128108978e-02
1.289063543081283569e-01 -2.454258054494857788e-01 -1.616606712341308594e-01 8.513967692852020264e-02 2.280675321817398071e-01 -2.688525617122650146e-01 -1.560328453779220581e-01 -9.764262288808822632e-02 2.332512103021144867e-02 7.747128605842590332e-02 -1.432584822177886963e-01 -1.153413057327270508e-01 -1.257655769586563110e-01 -2.250665873289108276e-01 2.144217491149902344e-03 -1.089967787265777588e-01 1.533063352108001709e-01 -3.049541413784027100e-01 -3.671759739518165588e-02 -3.404309153556823730e-01 -2.656520307064056396e-01 1.274817734956741333e-01 -4.520981013774871826e-02 2.826301753520965576e-01 1.863346435129642487e-02 2.210028469562530518e-01 1.851379871368408203e-01 7.627967000007629395e-02 -2.042132019996643066e-01 1.349539756774902344e-01 2.359886765480041504e-01 -7.404156774282455444e-02
-1.118097007274627686e-01 -7.496931403875350952e-02 6.419019401073455811e-02 2.132223397493362427e-01 2.906124889850616455e-01 -1.365743111819028854e-03 -1.563398241996765137e-01 -5.373750999569892883e-02 2.010616362094879150e-01 -1.692400127649307251e-01 -1.194231361150741577e-01 -3.171864151954650879e-02 -3.921814262866973877e-01 2.467088401317596436e-02 -1.433581262826919556e-01 -1.837309598922729492e-01 -1.878090947866439819e-01 -2.895307838916778564e-01 2.270706593990325928e-01 -1.059629395604133606e-01 -1.407509148120880127e-01 2.364659160375595093e-01 5.998936668038368225e-02 -1.217521950602531433e-01 -1.183535084128379822e-01 1.003723777830600739e-02 2.337723970413208008e-01 2.211215347051620483e-01 -3.498626947402954102e-01 -3.854231163859367371e-02 -8.461093902587890625e-02 -5.203259736299514771e-02
2.619616687297821045e-01 -1.320832520723342896e-01 2.398833781480789185e-01 -5.271761119365692139e-02 8.887574076652526855e-02 -1.444499343633651733e-01 -8.926232159137725830e-02 7.528877258300781250e-02 1.975524723529815674e-01 -3.457270935177803040e-02 -2.371978908777236938e-01 -1.668920814990997314e-01 -1.202233284711837769e-01 7.024061679840087891e-02 8.563560247421264648e-02 -3.235730901360511780e-02 -2.085046321153640747e-01 -4.660386145114898682e-01 1.103414669632911682e-01 1.330046802759170532e-01 4.114079847931861877e-02 2.387783974409103394e-01 -3.221084773540496826e-01 2.115855216979980469e-01 -1.061152517795562744e-01 5.598906800150871277e-02 1.534413397312164307e-01 -2.719775401055812836e-02 1.723958253860473633e-01 1.981966644525527954e-01 1.692653447389602661e-01 -1.581337302923202515e-01
3.299030661582946777e-01 -3.730766177177429199e-01 -1.504815667867660522e-01 2.117495685815811157e-01 1.204463914036750793e-01 -2.212960273027420044e-01 -3.429249525070190430e-01 -5.939927697181701660e-02 2.056207507848739624e-01 7.286823540925979614e-02 -1.168869435787200928e-01 9.125347435474395752e-02 -1.315647065639495850e-01 3.405510261654853821e-02 -4.292771592736244202e-02 5.166064202785491943e-02 -7.418662309646606445e-02 -2.025076597929000854e-01 7.860438525676727295e-02 -2.330885231494903564e-01 -4.220408573746681213e-02 2.041976153850555420e-02 -9.966096282005310059e-02 2.078219801187515259e-01 -3.272309154272079468e-02 1.823607683181762695e-01 1.089700013399124146e-01 3.360504284501075745e-02 2.990208007395267487e-02 -1.785361915826797485e-01 3.284949064254760742e-01 -2.387037724256515503e-01
-2.769232690334320068e-01 -3.559754788875579834e-01 -2.111952900886535645e-01 1.355333477258682251e-01 1.895181983709335327e-01 -1.149608008563518524e-02 -3.384604454040527344e-01 2.091017365455627441e-01 1.869071274995803833e-02 -4.105868190526962280e-02 -1.043789461255073547e-02 -5.840870738029479980e-02 -1.009142175316810608e-01 2.261977083981037140e-02 2.715113162994384766e-01 1.730054616928100586e-01 5.238724872469902039e-02 -3.619215786457061768e-01 -3.562115877866744995e-02 -1.702389270067214966e-01 -6.503612268716096878e-03 1.640566438436508179e-02 -1.049970164895057678e-01 1.296203583478927612e-01 7.599316537380218506e-02 1.033526733517646790e-01 3.558329045772552490e-01 1.020622551441192627e-01 1.738300174474716187e-01 1.653247177600860596e-01 -1.263646930456161499e-01 -1.633141562342643738e-02
3.933268189430236816e-01 -4.586587473750114441e-02 8.054844103753566742e-03 3.741706907749176025e-02 -1.821344159543514252e-02 -2.092132568359375000e-01 -7.717887312173843384e-02 -2.269398886710405350e-03 1.642774939537048340e-01 -1.467081308364868164e-01 -9.164243936538696289e-02 -1.463066786527633667e-01 -2.669918239116668701e-01 1.208147630095481873e-01 -3.307992517948150635e-01 4.440647363662719727e-02 -6.980592757463455200e-02 -4.376363456249237061e-01 5.676320940256118774e-02 -1.847435534000396729e-01 -5.975615605711936951e-02 1.525556445121765137e-01 -3.608644381165504456e-02 -2.776437439024448395e-02 -7.032339274883270264e-02 3.201346397399902344e-01 1.153576970100402832e-01 -2.431647032499313354e-01 -2.051123827695846558e-01 -1.377757191658020020e-01 6.220801174640655518e-02 -9.277728199958801270e-02
1.205896139144897461e-01 -3.670345991849899292e-02 5.046678334474563599e-02 -1.238105893135070801e-01 1.917353868484497070e-01 3.154506906867027283e-02 3.934273123741149902e-02 5.148179829120635986e-02 1.716558933258056641e-01 8.130452781915664673e-02 -2.294158935546875000e-01 -1.022503674030303955e-01 -6.842952221632003784e-02 -7.361010462045669556e-02 6.926281005144119263e-02 3.050967305898666382e-02 -6.917631626129150391e-02 -6.182489991188049316e-01 -1.231851056218147278e-02 1.442354470491409302e-01 -1.936841011047363281e-01 2.245497256517410278e-01 -2.423773258924484253e-01 1.415052860975265503e-01 6.803451478481292725e-02 2.588328123092651367e-01 3.032135665416717529e-01 -3.120803274214267731e-02 -1.132373660802841187e-01 1.866259127855300903e-01 7.237867265939712524e-02 -1.310790032148361206e-01
-1.672963649034500122e-01 -3.754095733165740967e-01 -5.148864537477493286e-02 4.197128862142562866e-02 2.123083919286727905e-01 -1.474501378834247589e-02 -1.792623251676559448e-01 1.424811184406280518e-01 2.091236114501953125e-01 1.735094556352123618e-04 -1.974384337663650513e-01 -1.470943330787122250e-03 -1.771472096443176270e-01 2.415465004742145538e-02 -1.825657673180103302e-02 6.937126815319061279e-02 -3.713796138763427734e-01 -2.298523783683776855e-01 -4.701545462012290955e-02 -7.199294865131378174e-02 -1.868800371885299683e-01 5.269095301628112793e-02 -3.322208300232887268e-02 -7.628440111875534058e-02 7.327824831008911133e-02 1.119303628802299500e-01 3.100184798240661621e-01 2.777701020240783691e-01 -1.026100572198629379e-02 -3.853412568569183350e-01 7.717643678188323975e-02 -1.436129808425903320e-01
8.101084828376770020e-02 -6.914822757244110107e-02 3.273802995681762695e-02 1.131660714745521545e-01 1.779755502939224243e-01 -1.278181225061416626e-01 -8.994632959365844727e-02 1.696178317070007324e-01 8.642762899398803711e-03 -1.916098594665527344e-02 1.595567464828491211e-01 4.267174005508422852e-02 -3.803150951862335205e-01 -1.369708478450775146e-01 -6.557652354240417480e-02 -1.016736403107643127e-01 -3.115938305854797363e-01 -2.368276566267013550e-01 -1.184172034263610840e-01 -8.109289407730102539e-02 -7.756053656339645386e-02 3.449259698390960693e-01 4.600208997726440430e-02 9.307311475276947021e-02 3.952755033969879150e-02 4.957041516900062561e-02 2.420178055763244629e-01 3.851177692413330078e-01 1.754135489463806152e-01 -3.037169873714447021e-01 1.501486301422119141e-01 -1.346591114997863770e-01
-4.239294677972793579e-02 -6.803404539823532104e-02 2.315397262573242188e-01 -3.162720054388046265e-02 4.556305706501007080e-01 -4.705822095274925232e-02 -8.117054402828216553e-02 -7.856894284486770630e-02 5.902781337499618530e-02 -1.589569449424743652e-01 2.083519697189331055e-01 -1.801413148641586304e-01 1.077396348118782043e-01 1.330071836709976196e-01 1.747400611639022827e-01 1.568833552300930023e-02 8.588565886020660400e-02 -3.514557182788848877e-01 1.868642419576644897e-01 4.710111301392316818e-03 1.638424247503280640e-01 3.888952732086181641e-02 2.015727907419204712e-01 3.687074780464172363e-01 1.317425668239593506e-01 9.571246802806854248e-02 3.424653410911560059e-01 1.543132308870553970e-02 -1.213050261139869690e-01 6.758213788270950317e-02 -3.332340717315673828e-02 -1.284291148185729980e-01
-9.940009564161300659e-02 -5.498629435896873474e-02 7.464800495654344559e-03 1.087932195514440536e-02 1.544432491064071655e-01 -1.342227607965469360e-01 -5.839952826499938965e-02 -1.379485577344894409e-01 3.248370885848999023e-01 6.398906558752059937e-02 -1.790534853935241699e-01 -1.527699083089828491e-01 -3.953221440315246582e-01 5.921607092022895813e-02 -8.361311256885528564e-02 2.181400209665298462e-01 -3.493182659149169922e-01 -2.832729518413543701e-01 -1.364221274852752686e-01 9.207941591739654541e-02 -3.043651878833770752e-01 -1.446871180087327957e-02 1.005773767828941345e-01 8.306523784995079041e-03 7.813709229230880737e-02 -8.672583848237991333e-02 2.152612805366516113e-01 1.219619140028953552e-01 6.720156222581863403e-02 -2.209264636039733887e-01 1.206984817981719971e-01 -2.609946429729461670e-01
4.777205362915992737e-02 -2.867218554019927979e-01 2.986536547541618347e-02 1.017050351947546005e-02 -5.451475270092487335e-03 -9.808749705553054810e-02 -1.792162656784057617e-01 1.131004467606544495e-01 -2.875473722815513611e-02 -1.533185839653015137e-01 -9.374798834323883057e-02 8.195503056049346924e-02 -3.347136378288269043e-01 -1.595806330442428589e-01 1.276418417692184448e-01 -1.041064634919166565e-01 -3.372112512588500977e-01 -2.437196373939514160e-01 -6.080447509884834290e-02 -5.572192743420600891e-02 -1.964420676231384277e-01 3.420877754688262939e-01 9.449920617043972015e-03 1.423260420560836792e-01 2.011256515979766846e-01 -2.702481113374233246e-02 2.928467690944671631e-01 2.560880482196807861e-01 1.444408148527145386e-01 -1.538472622632980347e-01 2.481100112199783325e-01 -3.159753605723381042e-02
-2.200409621000289917e-01 6.533457338809967041e-02 -4.693884029984474182e-02 5.347334221005439758e-02 3.674427270889282227e-01 -6.628289818763732910e-02 7.759125530719757080e-02 -7.664572447538375854e-02 2.424515634775161743e-01 -1.321735978126525879e-01 -4.835616424679756165e-02 -1.093700081110000610e-01 -3.702042400836944580e-01 -1.795713603496551514e-02 -1.482989490032196045e-01 -4.956560209393501282e-03 -2.593418657779693604e-01 -2.629975974559783936e-01 2.046585679054260254e-01 7.121482491493225098e-02 -2.523530721664428711e-01 2.945212125778198242e-01 5.128110200166702271e-02 3.036349713802337646e-01 3.962698858231306076e-03 -9.805040061473846436e-02 6.260708719491958618e-02 1.207369938492774963e-01 -2.199074625968933105e-01 -1.474924758076667786e-02 -1.835526227951049805e-01 -4.447674751281738281e-02
1.595711112022399902e-01 -4.267115890979766846e-01 -2.038253098726272583e-02 2.916803359985351562e-01 8.316699415445327759e-02 -2.685279250144958496e-01 -1.456786245107650757e-01 3.460428863763809204e-02 -1.771932234987616539e-03 -1.554267853498458862e-02 1.029873937368392944e-01 5.731448158621788025e-02 -1.836851239204406738e-01 -1.011001020669937134e-01 -1.208235695958137512e-02 -1.142937168478965759e-01 7.493341714143753052e-02 -1.361481249332427979e-01 3.819521367549896240e-01 7.568749040365219116e-02 -1.779417842626571655e-01 2.579628229141235352e-01 -2.550158202648162842e-01 4.054265096783638000e-02 1.073057055473327637e-01 1.376992613077163696e-01 1.921922862529754639e-01 3.165694177150726318e-01 -1.055370122194290161e-01 -1.029504314064979553e-01 3.588827699422836304e-02 5.389359593391418457e-02
3.840357065200805664e-01 -2.113233786076307297e-03 -1.248974073678255081e-02 -4.592958092689514160e-02 1.878342181444168091e-01 2.001460641622543335e-02 -2.404966652393341064e-01 -2.528365887701511383e-02 1.847314238548278809e-01 2.045010477304458618e-01 -1.506018191576004028e-01 -1.655267030000686646e-01 -3.345424532890319824e-01 1.030181124806404114e-01 1.206805333495140076e-01 -4.932335391640663147e-02 -3.022348321974277496e-02 -3.283849656581878662e-01 -8.926306664943695068e-02 -1.917750090360641479e-01 2.951268553733825684e-01 9.536347538232803345e-02 -1.632456034421920776e-01 5.395683273673057556e-02 1.703026890754699707e-01 2.047384083271026611e-01 3.514415919780731201e-01 -9.678823500871658325e-02 1.971977204084396362e-02 3.996342793107032776e-02 -1.491669472306966782e-02 -7.261895388364791870e-02
-1.714222282171249390e-01 -2.112295776605606079e-01 1.523212436586618423e-02 -1.401432752609252930e-01 1.597395092248916626e-01 -5.815698765218257904e-03 -3.217527568340301514e-01 7.080012559890747070e-02 2.902483344078063965e-01 4.327811766415834427e-03 -9.289335459470748901e-03 3.729766979813575745e-02 -2.982836961746215820e-01 -1.987526416778564453e-01 -1.533006876707077026e-01 -5.641540884971618652e-02 -8.562888950109481812e-02 -3.804154098033905029e-01 -2.132158353924751282e-02 -3.716421127319335938e-02 -1.766794025897979736e-01 7.081811130046844482e-02 4.670118540525436401e-02 5.727323517203330994e-02 1.799981445074081421e-01 -6.395965069532394409e-02 2.301621139049530029e-01 3.957433700561523438e-01 1.612449735403060913e-01 -1.447915881872177124e-01 1.270262002944946289e-01 -1.624279320240020752e-01
1.007759720087051392e-01 -3.271683454513549805e-01 2.671801447868347168e-01 1.154240742325782776e-01 2.718265056610107422e-01 -1.045971643179655075e-02 -1.803683191537857056e-01 1.130973920226097107e-01 2.381432205438613892e-01 -5.142884701490402222e-02 -3.389795720577239990e-01 -2.539672553539276123e-01 -1.033600643277168274e-01 -3.471008315682411194e-02 1.452742964029312134e-01 -7.410261780023574829e-02 -9.030927903950214386e-03 -2.446865290403366089e-01 -8.615712635219097137e-03 -1.809001266956329346e-01 -2.980706989765167236e-01 7.956687361001968384e-02 -2.294404059648513794e-01 1.969963759183883667e-01 4.038383439183235168e-02 1.852676123380661011e-01 -1.084895431995391846e-01 -8.703942596912384033e-02 1.504480466246604919e-02 3.987185284495353699e-02 1.576654314994812012e-01 -2.004289478063583374e-01
-4.330807179212570190e-02 2.219151891767978668e-02 3.723190724849700928e-01 2.674520313739776611e-01 2.167887836694717407e-01 -3.441529721021652222e-02 -1.078196913003921509e-01 3.869347870349884033e-01 2.847844958305358887e-01 9.275600314140319824e-02 6.599058210849761963e-02 6.594236195087432861e-02 -1.762146204710006714e-01 -1.889509111642837524e-01 -3.814052045345306396e-02 -8.308976143598556519e-02 -3.865286335349082947e-02 -2.069347947835922241e-01 8.720911294221878052e-02 1.275753080844879150e-01 -2.510454654693603516e-01 1.393142342567443848e-01 1.399299055337905884e-01 2.132460325956344604e-01 1.831542141735553741e-02 1.591593921184539795e-01 2.582368552684783936e-01 1.263264417648315430e-01 -1.907059364020824432e-02 1.370308995246887207e-01 -2.162363380193710327e-01 -1.205741539597511292e-01
-9.715990722179412842e-02 -3.081436753273010254e-01 -7.084443420171737671e-02 -5.609097424894571304e-03 1.926664412021636963e-01 -2.895724773406982422e-01 -2.388691455125808716e-01 9.496371448040008545e-02 -5.245475843548774719e-02 -1.485327724367380142e-02 1.241343840956687927e-01 9.672123938798904419e-02 -3.488170504570007324e-01 -1.038335934281349182e-01 1.579048484563827515e-01 -7.480592280626296997e-02 -2.450353652238845825e-01 -3.141742646694183350e-01 -3.870414569973945618e-02 1.168066263198852539e-01 -6.641392409801483154e-02 2.046814858913421631e-01 2.079870849847793579e-01 7.998152077198028564e-02 1.097228229045867920e-01 3.086745180189609528e-02 3.157696425914764404e-01 2.974077165126800537e-01 3.417309001088142395e-02 -1.764934509992599487e-01 2.762365713715553284e-02 -9.328240901231765747e-02
1.264627426862716675e-01 -2.378812581300735474e-01 -6.862610578536987305e-02 1.021861359477043152e-01 2.204290330410003662e-01 -1.973707973957061768e-01 -5.705965757369995117e-01 6.398115307092666626e-02 1.455865204334259033e-01 3.672700002789497375e-02 1.096835955977439880e-01 -1.089629456400871277e-01 -3.862956762313842773e-01 -2.716631628572940826e-02 -2.733328640460968018e-01 1.494718017056584358e-03 1.324122548103332520e-01 -1.061025261878967285e-02 7.379554957151412964e-02 -3.962226957082748413e-02 -2.255948930978775024e-01 1.558676920831203461e-02 1.759596318006515503e-01 5.574289709329605103e-02 -2.551252767443656921e-02 1.024453639984130859e-01 -5.500824190676212311e-03 -2.384279817342758179e-01 2.644104324281215668e-02 -6.028158217668533325e-02 1.970289498567581177e-01 5.369392037391662598e-02
-2.546733021736145020e-01 -1.491183638572692871e-01 3.205211460590362549e-01 1.939980536699295044e-01 1.735571175813674927e-01 1.381693780422210693e-02 -3.846186399459838867e-02 -1.439830511808395386e-01 2.117086648941040039e-01 1.886862963438034058e-01 7.586065679788589478e-02 8.479698747396469116e-02 -2.217812389135360718e-01 2.453263550996780396e-01 -4.334661178290843964e-03 -1.271788775920867920e-01 -9.890667349100112915e-02 -1.692879498004913330e-01 6.667411327362060547e-02 1.059709116816520691e-01 4.935724288225173950e-02 -6.383220665156841278e-03 6.791134923696517944e-02 1.496536731719970703e-01 1.055491492152214050e-01 1.801802515983581543e-01 4.900045692920684814e-01 -8.833394199609756470e-02 8.204602450132369995e-02 -1.295957565307617188e-01 4.449984803795814514e-02 3.169513046741485596e-01
-4.421086609363555908e-02 -2.657302320003509521e-01 -1.256216466426849365e-01 -2.626006305217742920e-02 9.412186220288276672e-03 -1.000888049602508545e-01 -1.729647517204284668e-01 5.873546004295349121e-02 -1.053863987326622009e-01 -1.848598271608352661e-01 -8.767046034336090088e-02 -3.567528445273637772e-03 -1.932686269283294678e-01 -8.573891222476959229e-02 6.352112442255020142e-02 -1.363562345504760742e-01 -3.129434287548065186e-01 -4.371310472488403320e-01 -6.592080462723970413e-04 2.076596021652221680e-03 -9.584030508995056152e-02 2.020505219697952271e-01 -2.386219985783100128e-02 1.616542786359786987e-01 9.482746571302413940e-02 1.551293581724166870e-01 3.592862486839294434e-01 3.934636116027832031e-01 -4.268831107765436172e-03 -2.098847180604934692e-01 1.416362971067428589e-01 -1.892220042645931244e-02
-3.893378749489784241e-02 2.295011281967163086e-01 -6.256759166717529297e-02 -1.005371380597352982e-02 2.233059257268905640e-01 2.225058972835540771e-01 -2.830933332443237305e-01 -4.818163067102432251e-02 7.790764328092336655e-03 -1.706465631723403931e-01 -2.108230143785476685e-01 -2.143158316612243652e-01 -2.350054085254669189e-01 -1.030074656009674072e-01 1.036834940314292908e-01 8.251403342001140118e-04 6.992545910179615021e-03 -3.887773752212524414e-01 3.427676558494567871e-01 -5.769416224211454391e-03 -6.956200301647186279e-02 6.739190220832824707e-02 1.081648096442222595e-01 -2.060967870056629181e-02 -2.275952845811843872e-01 7.850240916013717651e-02 3.062902688980102539e-01 5.244859680533409119e-02 -1.155889928340911865e-01 -1.100377365946769714e-01 -2.267841994762420654e-01 2.053308784961700439e-01
-2.897150255739688873e-02 -2.077864408493041992e-01 2.025645524263381958e-01 5.959568917751312256e-02 2.438741028308868408e-01 9.544421732425689697e-02 -3.045206367969512939e-01 2.675944566726684570e-01 -6.448024511337280273e-02 -9.730067104101181030e-02 -2.910937368869781494e-01 -1.923785060644149780e-01 -2.561665475368499756e-01 4.192411899566650391e-02 5.414809659123420715e-02 -1.222647726535797119e-01 1.431893855333328247e-01 -2.692601084709167480e-01 6.396913668140769005e-04 -4.094436019659042358e-02 -3.266033232212066650e-01 -4.677944257855415344e-02 -2.006300389766693115e-01 1.057677268981933594e-01 1.046058833599090576e-01 3.056493997573852539e-01 1.017370671033859253e-01 -2.363529801368713379e-01 -5.914169922471046448e-02 4.758479539304971695e-03 6.107105314731597900e-02 -1.582478433847427368e-01
-2.167988568544387817e-01 -2.063261121511459351e-01 5.017504468560218811e-02 -6.606723368167877197e-02 9.263395518064498901e-02 -5.815889686346054077e-02 -3.096445202827453613e-01 1.554915755987167358e-01 1.933654993772506714e-01 -3.497030958533287048e-02 -2.031076699495315552e-01 -2.907956205308437347e-02 -1.911394149065017700e-01 -1.309695690870285034e-01 -3.012546151876449585e-02 5.836461856961250305e-02 -1.898058950901031494e-01 -4.007261991500854492e-01 -3.412603586912155151e-02 -2.510993741452693939e-02 -8.300440013408660889e-02 1.300037652254104614e-01 -5.877832416445016861e-03 7.870850712060928345e-02 1.709190458059310913e-01 3.472455218434333801e-02 1.847793012857437134e-01 4.770113527774810791e-01 1.173691153526306152e-01 -1.540074497461318970e-01 2.687479555606842041e-01 -5.066528543829917908e-02
-1.063945293426513672e-01 1.355761587619781494e-01 2.063276320695877075e-01 1.261085420846939087e-01 8.903776854276657104e-02 -2.223208695650100708e-01 -1.963712424039840698e-01 7.338351756334304810e-02 3.778808712959289551e-01 -7.900204509496688843e-02 1.342601329088211060e-01 -1.955425888299942017e-01 -2.689329981803894043e-01 3.686831519007682800e-02 -1.736865043640136719e-01 -6.483624875545501709e-02 -1.684352308511734009e-01 4.574239999055862427e-02 2.704237997531890869e-01 8.489210158586502075e-02 1.997823417186737061e-01 1.778752356767654419e-01 5.866625532507896423e-02 2.561531960964202881e-01 2.154204845428466797e-01 -6.021087989211082458e-03 1.382895708084106445e-01 3.456481099128723145e-01 -1.325230672955513000e-02 -2.080953270196914673e-01 1.182458624243736267e-01 5.712645873427391052e-02
7.100700587034225464e-02 -1.462412923574447632e-01 3.894079923629760742e-01 1.462231725454330444e-01 3.171257078647613525e-01 -1.641284674406051636e-01 -7.333355396986007690e-02 1.666810363531112671e-02 -2.622555382549762726e-02 2.475732937455177307e-02 -2.302672415971755981e-01 -2.537051439285278320e-01 -4.018034338951110840e-01 4.784667491912841797e-02 7.547046244144439697e-02 -3.454486429691314697e-01 1.234986707568168640e-01 -6.397476792335510254e-02 2.779815793037414551e-01 -4.325319454073905945e-02 -6.250026822090148926e-02 3.860385715961456299e-02 -8.639597892761230469e-02 5.914704501628875732e-02 5.324684455990791321e-02 1.677524745464324951e-01 8.246874809265136719e-02 -1.933084987103939056e-02 -9.447229653596878052e-02 1.384777724742889404e-01 1.883262097835540771e-01 -2.082448601722717285e-01
-8.772691339254379272e-02 5.011855438351631165e-02 7.563312537968158722e-04 3.829632103443145752e-01 1.434053033590316772e-01 -6.194779649376869202e-03 -2.606226503849029541e-01 1.042830199003219604e-01 2.055833339691162109e-01 -1.722957640886306763e-01 -2.122141420841217041e-01 1.115218177437782288e-02 -2.158910781145095825e-01 1.650566607713699341e-01 -8.143188804388046265e-02 -3.935711085796356201e-02 -2.471341341733932495e-01 -1.849573105573654175e-01 3.739073574542999268e-01 -3.096109256148338318e-02 -3.073582053184509277e-01 1.571799963712692261e-01 -2.695026695728302002e-01 1.440332382917404175e-01 6.816872209310531616e-02 4.245679080486297607e-02 -4.757485166192054749e-02 1.509959697723388672e-01 -9.702934324741363525e-02 -1.967358887195587158e-01 -1.229843944311141968e-01 -3.502015396952629089e-02
7.642803341150283813e-02 -1.096658036112785339e-01 1.155299320816993713e-01 -1.165807396173477173e-01 -3.447097912430763245e-02 -6.699940562248229980e-02 -2.972935438156127930e-01 3.987970203161239624e-02 2.009432166814804077e-01 4.140933230519294739e-02 -2.643299996852874756e-01 -4.429606795310974121e-01 -1.772887706756591797e-01 -1.744566261768341064e-01 -1.127027273178100586e-01 1.329784989356994629e-01 9.034111350774765015e-02 1.049136929214000702e-02 -1.035428270697593689e-01 -1.295347660779953003e-01 -1.943476945161819458e-01 9.716349095106124878e-02 -9.848259389400482178e-02 -2.709478326141834259e-02 -1.488972157239913940e-01 1.089209169149398804e-01 3.263229131698608398e-01 1.559133231639862061e-01 -4.288403987884521484e-01 -2.295621484518051147e-02 -1.730487123131752014e-02 1.270316988229751587e-01
3.889186680316925049e-01 -1.503389328718185425e-01 4.943060576915740967e-01 5.602453649044036865e-02 6.680507957935333252e-02 -9.005577862262725830e-02 -1.470486372709274292e-01 -7.064395118504762650e-03 1.430984027683734894e-02 -2.024719119071960449e-02 -7.733997702598571777e-02 -9.764838218688964844e-02 -2.963848114013671875e-01 4.459007084369659424e-02 -1.900559216737747192e-01 -7.123105973005294800e-02 -1.944495588541030884e-01 -2.336375415325164795e-01 -1.111348625272512436e-02 1.585435271263122559e-01 -1.127701327204704285e-01 -2.662205994129180908e-01 -1.282218396663665771e-01 1.704004406929016113e-01 1.929300278425216675e-01 4.341147094964981079e-02 2.221119999885559082e-01 -2.817498706281185150e-02 2.635225467383861542e-02 -1.883013099431991577e-01 1.298324912786483765e-01 -9.105719625949859619e-02
1.055209860205650330e-01 -3.157120943069458008e-01 7.102996855974197388e-02 -8.049206435680389404e-02 1.433087140321731567e-01 2.578319907188415527e-01 -1.441249996423721313e-01 2.196044474840164185e-01 1.357308402657508850e-02 -1.736345328390598297e-02 -1.197419166564941406e-01 -4.419338703155517578e-02 -1.547674983739852905e-01 -1.538976728916168213e-01 -1.305311173200607300e-01 -6.331322342157363892e-02 -1.692547500133514404e-01 -3.348046243190765381e-01 -2.785668969154357910e-01 -1.630059331655502319e-01 -1.344024389982223511e-01 1.493239253759384155e-01 -1.799414604902267456e-01 2.392732650041580200e-01 4.577013850212097168e-02 2.024099826812744141e-01 3.590613901615142822e-01 -2.512377798557281494e-01 5.600716918706893921e-02 1.369964703917503357e-02 -1.508957743644714355e-01 -9.200463071465492249e-03
1.413689851760864258e-01 2.758681308478116989e-03 1.743842065334320068e-01 2.285242378711700439e-01 1.803070306777954102e-02 -2.294531762599945068e-01 -1.405542809516191483e-02 1.394767034798860550e-02 1.159076243638992310e-01 2.910632491111755371e-01 1.073798611760139465e-01 -1.732475906610488892e-01 -2.622108161449432373e-01 -1.695091277360916138e-01 -2.253437787294387817e-01 -8.887458592653274536e-02 -2.316576689481735229e-01 -4.028185904026031494e-01 2.816114127635955811e-01 1.710549369454383850e-02 2.737671509385108948e-02 9.320358932018280029e-02 -1.628906279802322388e-01 1.267317980527877808e-01 1.485229432582855225e-01 8.245808631181716919e-02 2.430724948644638062e-01 -6.913112103939056396e-02 -2.538691647350788116e-02 2.374906688928604126e-01 2.065864950418472290e-01 -9.023233503103256226e-02
5.580895394086837769e-02 1.381964832544326782e-01 -9.976445883512496948e-02 1.668130159378051758e-01 1.748165935277938843e-01 2.033263295888900757e-01 -9.392392821609973907e-03 -7.071964442729949951e-02 1.119797527790069580e-01 3.273343741893768311e-01 -1.328960657119750977e-01 -1.577242761850357056e-01 -4.546797871589660645e-01 1.098566781729459763e-02 5.355875194072723389e-02 8.482848852872848511e-02 -1.388312280178070068e-01 -5.021940544247627258e-02 1.644549965858459473e-01 5.116491764783859253e-02 -1.161172688007354736e-01 4.907671362161636353e-02 1.564217209815979004e-01 9.900465607643127441e-02 1.823176294565200806e-01 4.331238269805908203e-01 2.278555929660797119e-01 2.685355246067047119e-01 -7.851417176425457001e-03 -1.578647494316101074e-01 5.439367890357971191e-02 -9.717694669961929321e-02
4.769400358200073242e-01 -1.189105510711669922e-01 1.854082942008972168e-01 -1.100970357656478882e-01 3.017543852329254150e-01 4.052643477916717529e-02 -5.706864222884178162e-02 8.398644626140594482e-02 3.237451910972595215e-01 -5.137979984283447266e-02 -5.236331745982170105e-02 -1.087599471211433411e-01 -4.259812235832214355e-01 5.162524525076150894e-03 1.028080005198717117e-03 1.705364733934402466e-01 -7.007634639739990234e-02 -2.195786237716674805e-01 1.020679846405982971e-01 4.360952600836753845e-02 3.470169752836227417e-02 -1.182074546813964844e-01 -8.802012354135513306e-02 5.488335341215133667e-02 -1.003664284944534302e-01 -4.021789506077766418e-02 1.668045222759246826e-01 -1.304763108491897583e-01 -3.353249728679656982e-01 5.759077519178390503e-02 -6.381284445524215698e-02 9.240081161260604858e-02
-6.120407208800315857e-02 1.359313167631626129e-02 1.799365133047103882e-02 3.418634831905364990e-01 1.513744741678237915e-01 1.759256124496459961e-01 -2.342426627874374390e-01 1.228674948215484619e-01 7.305131107568740845e-02 -3.087031245231628418e-01 -1.422601938247680664e-02 -7.306737452745437622e-02 -2.975234985351562500e-01 -2.508780658245086670e-01 -6.354848295450210571e-02 -1.009783893823623657e-02 -9.495753794908523560e-02 -3.629177808761596680e-01 1.750825531780719757e-02 -1.280565261840820312e-01 -1.297854185104370117e-01 -1.184464395046234131e-01 2.804108858108520508e-01 -6.590589135885238647e-02 2.610000409185886383e-02 1.159097626805305481e-01 2.756574749946594238e-01 -4.609811119735240936e-03 -1.530722826719284058e-01 -7.259356230497360229e-02 1.482578963041305542e-01 2.849283516407012939e-01
1.106816977262496948e-01 -9.543057531118392944e-02 2.117932140827178955e-01 2.904636859893798828e-01 2.192258983850479126e-01 5.521899089217185974e-02 -3.767469525337219238e-01 3.702698647975921631e-02 1.372864842414855957e-01 -2.687380015850067139e-01 -2.952570319175720215e-01 -9.589139372110366821e-02 -2.767297998070716858e-02 -1.440939866006374359e-02 1.047945488244295120e-02 9.658603928983211517e-03 -2.695409059524536133e-01 3.512228280305862427e-02 1.656470000743865967e-01 1.068187728524208069e-01 -1.603642404079437256e-01 1.467013545334339142e-02 1.467119604349136353e-01 1.738593131303787231e-01 -1.360365897417068481e-01 2.163105458021163940e-01 1.992292106151580811e-01 -2.988728880882263184e-01 1.290214061737060547e-02 -2.174014747142791748e-01 -1.655371189117431641e-01 -8.257310837507247925e-02
2.976714372634887695e-01 -2.044808566570281982e-01 2.706616520881652832e-01 7.261413335800170898e-02 2.012588232755661011e-01 4.676635563373565674e-02 -1.633923351764678955e-01 4.099201783537864685e-02 1.276127696037292480e-01 2.131916880607604980e-01 -1.452805697917938232e-01 4.244129359722137451e-02 -3.340640366077423096e-01 2.956167459487915039e-01 -2.491785585880279541e-02 1.033768206834793091e-01 1.550824344158172607e-01 -3.312619626522064209e-01 -1.625776663422584534e-02 -1.052835360169410706e-01 1.106587201356887817e-01 1.811864972114562988e-01 -2.945634126663208008e-01 2.525435090065002441e-01 -7.265467196702957153e-02 -1.115406677126884460e-01 1.452982574701309204e-01 2.652073977515101433e-03 -8.313009887933731079e-02 -2.289384789764881134e-02 1.149577200412750244e-01 -1.574729382991790771e-01
-6.769196689128875732e-02 8.278567343950271606e-03 2.411729469895362854e-02 2.834518551826477051e-01 2.612419128417968750e-01 -1.020806655287742615e-01 -2.275160849094390869e-01 1.633342541754245758e-02 1.376794129610061646e-01 -8.551371097564697266e-02 5.741529166698455811e-02 -1.950331777334213257e-01 -1.414829678833484650e-02 -7.020598649978637695e-02 1.237977072596549988e-01 -1.314106881618499756e-01 -6.315588951110839844e-02 -4.736385941505432129e-01 2.791249454021453857e-01 2.199319005012512207e-01 -2.696476280689239502e-01 1.202854588627815247e-01 8.621935546398162842e-02 1.349675804376602173e-01 -3.486666977405548096e-01 6.656844913959503174e-02 1.946076154708862305e-01 4.499859735369682312e-02 -4.679239913821220398e-02 -8.576926589012145996e-02 1.013347804546356201e-01 1.589190810918807983e-01
2.059078812599182129e-01 -1.621631681919097900e-01 1.162429749965667725e-01 8.357642590999603271e-02 2.557203769683837891e-01 4.006876423954963684e-02 -2.504321634769439697e-01 1.943232715129852295e-01 2.745934724807739258e-01 -2.999514937400817871e-01 -2.574499249458312988e-01 -3.164881169795989990e-01 -7.701535522937774658e-02 -2.741562426090240479e-01 -3.655716031789779663e-02 -9.036373347043991089e-02 -1.176783442497253418e-01 4.691913723945617676e-02 2.594541013240814209e-01 -9.343346208333969116e-02 -8.049999177455902100e-02 1.701214611530303955e-01 1.579200178384780884e-01 4.598307982087135315e-02 -2.441922873258590698e-01 6.394270062446594238e-02 2.048159092664718628e-01 -9.368824958801269531e-02 -1.195137426257133484e-01 -8.940477669239044189e-02 -1.668505966663360596e-01 -4.227041453123092651e-02
6.878734380006790161e-02 -3.146963119506835938e-01 5.474234744906425476e-02 -3.677110373973846436e-02 4.145525395870208740e-02 -4.251172766089439392e-02 -3.180833458900451660e-01 1.750631332397460938e-01 1.180901452898979187e-01 -1.286383718252182007e-01 4.064421169459819794e-03 1.928485333919525146e-01 -2.326301038265228271e-01 -5.861792340874671936e-02 1.024410724639892578e-01 -8.497057110071182251e-02 -2.239830046892166138e-01 -4.124152958393096924e-01 4.980357363820075989e-02 2.898749709129333496e-02 -1.429871469736099243e-01 2.517933249473571777e-01 4.716770723462104797e-02 6.262581795454025269e-02 2.525115311145782471e-01 9.194097667932510376e-02 1.235758140683174133e-01 3.948434591293334961e-01 8.441227674484252930e-02 -1.610940396785736084e-01 8.990260213613510132e-02 -1.243155449628829956e-01
-1.913392245769500732e-01 -6.960083730518817902e-03 -1.362468022853136063e-02 1.426268815994262695e-01 3.794550895690917969e-02 1.509264297783374786e-02 -5.585738644003868103e-02 1.375972777605056763e-01 4.532062411308288574e-01 4.595908895134925842e-02 -1.657384564168751240e-03 -5.921601504087448120e-02 -2.407640814781188965e-01 1.722743958234786987e-01 -1.041444391012191772e-01 1.107017397880554199e-01 -2.083930820226669312e-01 -2.342806607484817505e-01 2.728462405502796173e-02 2.109305374324321747e-02 -2.237500995397567749e-01 4.773211479187011719e-01 1.433973759412765503e-01 2.438430860638618469e-02 1.294986903667449951e-01 -2.826503710821270943e-03 1.950489133596420288e-01 -1.489493716508150101e-02 1.979972980916500092e-02 1.123266890645027161e-01 2.131587117910385132e-01 -2.920218408107757568e-01
-1.464334577322006226e-01 -2.826792597770690918e-01 2.788183987140655518e-01 6.885930150747299194e-02 2.134945690631866455e-01 -7.701540738344192505e-02 -7.064130902290344238e-02 -8.412886410951614380e-03 1.771343350410461426e-01 1.078026294708251953e-01 -3.057107888162136078e-02 -1.356379985809326172e-01 2.377703972160816193e-02 -2.246559858322143555e-01 -2.279970198869705200e-01 2.670994400978088379e-01 -8.835554122924804688e-02 -3.362425267696380615e-01 -9.255243837833404541e-02 -5.828119069337844849e-02 -2.763971686363220215e-03 1.319462358951568604e-01 -7.525067776441574097e-02 2.187661081552505493e-01 8.568695746362209320e-03 2.618164122104644775e-01 1.883254200220108032e-01 -2.413195520639419556e-01 -3.116601407527923584e-01 -2.048346549272537231e-01 1.250734031200408936e-01 -4.563802108168601990e-02
-2.330703437328338623e-01 -2.001403868198394775e-01 -2.088161557912826538e-02 -1.246651560068130493e-01 2.609294056892395020e-01 -4.022680968046188354e-02 -2.727134525775909424e-01 7.677127420902252197e-02 2.578908503055572510e-01 4.014087375253438950e-03 -1.088097691535949707e-01 -6.254269927740097046e-02 -2.191087454557418823e-01 -2.419335544109344482e-01 -2.235411480069160461e-02 6.076251342892646790e-02 -9.235105663537979126e-02 -3.642340302467346191e-01 1.493193861097097397e-02 -1.643793433904647827e-01 -7.902009040117263794e-02 5.267450585961341858e-02 -7.228267844766378403e-03 5.038243159651756287e-02 2.045910805463790894e-01 -1.233815997838973999e-01 2.587716281414031982e-01 3.542488813400268555e-01 2.589811384677886963e-02 -1.920589655637741089e-01 2.810017764568328857e-01 -2.377882227301597595e-02
2.356153279542922974e-01 -1.201881617307662964e-01 8.156816661357879639e-02 9.021925739943981171e-03 -1.037743985652923584e-01 -3.351181149482727051e-01 -3.838079050183296204e-02 9.858553856611251831e-02 2.731653153896331787e-01 2.587932720780372620e-02 -2.463616877794265747e-01 -2.602307498455047607e-01 -2.947074174880981445e-01 9.688106924295425415e-02 6.559163331985473633e-02 -3.787639364600181580e-02 1.533831655979156494e-01 -2.696218192577362061e-01 1.853184849023818970e-01 -1.116264760494232178e-01 2.018833011388778687e-01 -5.072653293609619141e-03 -4.263533279299736023e-02 2.997849509119987488e-02 1.181302666664123535e-01 1.132963076233863831e-01 1.108651757240295410e-01 -1.316043138504028320e-01 -3.543541729450225830e-01 -1.416690088808536530e-02 -4.945565760135650635e-02 3.349950611591339111e-01
2.363654226064682007e-01 1.017102226614952087e-01 -1.817004196345806122e-02 2.375994026660919189e-01 3.820318579673767090e-01 -1.377700362354516983e-02 -1.367443501949310303e-01 -1.531982272863388062e-01 3.093646764755249023e-01 3.506939485669136047e-02 -8.953964710235595703e-02 -9.641440212726593018e-02 3.660147078335285187e-03 6.495995912700891495e-03 -2.923292815685272217e-01 2.505092918872833252e-01 -2.362119592726230621e-02 -2.157761454582214355e-01 9.115654230117797852e-02 -1.017561927437782288e-01 8.324785530567169189e-02 6.156846135854721069e-02 -3.260276913642883301e-01 1.278658658266067505e-01 -1.460704114288091660e-02 1.709011793136596680e-01 3.335393369197845459e-01 -1.475691795349121094e-01 -2.128610312938690186e-01 6.873635575175285339e-03 5.783555656671524048e-02 1.260396391153335571e-01
1.550606787204742432e-01 -1.546296030282974243e-01 1.046627610921859741e-01 2.418076545000076294e-01 1.865662038326263428e-01 1.653361022472381592e-01 -7.102935761213302612e-02 -2.737801335752010345e-02 1.167598664760589600e-01 -2.881062626838684082e-01 -1.415697187185287476e-01 -3.303218781948089600e-01 -1.711248904466629028e-01 1.061389893293380737e-01 9.990484267473220825e-02 -1.803261488676071167e-01 -9.088913351297378540e-02 -1.771151572465896606e-01 1.112449094653129578e-01 -1.270785182714462280e-01 -2.342610210180282593e-01 2.038533389568328857e-01 1.472321003675460815e-01 4.538716375827789307e-02 -1.123307868838310242e-01 2.266035526990890503e-01 3.043803572654724121e-01 -1.001801937818527222e-01 -1.857070177793502808e-01 -1.442732512950897217e-01 -1.316606104373931885e-01 2.796939313411712646e-01
-1.060946192592382431e-02 3.393715620040893555e-02 1.127548590302467346e-01 4.539341107010841370e-02 1.246262192726135254e-01 -1.428570412099361420e-02 -3.444010913372039795e-01 2.445267513394355774e-02 1.320605129003524780e-01 5.130701884627342224e-02 -9.095256030559539795e-02 7.132220081984996796e-03 4.941533878445625305e-02 -1.959580928087234497e-01 -2.359456121921539307e-01 2.232881933450698853e-01 -2.743703685700893402e-02 -5.511932969093322754e-01 -7.101381570100784302e-02 -1.417078427039086819e-03 1.752661019563674927e-01 7.564067095518112183e-02 -4.904909804463386536e-02 3.402798771858215332e-01 -6.555980443954467773e-02 2.570228576660156250e-01 2.005633562803268433e-01 -1.274370700120925903e-01 -1.634483337402343750e-01 5.709647387266159058e-02 1.207711398601531982e-01 -1.965123116970062256e-01
-2.573110461235046387e-01 -1.755181550979614258e-01 4.781536012887954712e-02 -7.434500008821487427e-02 1.493988931179046631e-01 -6.493397057056427002e-02 -3.834510147571563721e-01 2.099298536777496338e-01 2.284906506538391113e-01 -1.353920698165893555e-01 -1.079609841108322144e-01 -1.019413545727729797e-01 -2.124267816543579102e-01 -1.617368906736373901e-01 -4.382542520761489868e-02 -2.737324684858322144e-02 -1.925119906663894653e-01 -2.699044048786163330e-01 -6.337986141443252563e-02 -9.325844794511795044e-02 -6.178482249379158020e-02 6.268279999494552612e-02 3.176357597112655640e-02 2.834072709083557129e-02 2.686377763748168945e-01 -1.605393886566162109e-01 2.699391841888427734e-01 3.298431038856506348e-01 -4.722290486097335815e-02 -1.350355744361877441e-01 2.686979770660400391e-01 -8.087555319070816040e-02
2.450252920389175415e-01 1.391383260488510132e-01 -6.978745758533477783e-02 3.402012586593627930e-01 5.219506621360778809e-01 -6.980542838573455811e-02 -8.515322953462600708e-02 -1.206099167466163635e-01 5.246454477310180664e-02 -1.145970262587070465e-02 -1.734047681093215942e-01 -1.293055266141891479e-01 7.580674719065427780e-03 -2.039579004049301147e-01 -1.032857969403266907e-01 8.540659397840499878e-02 -1.268505156040191650e-01 -4.294892549514770508e-01 2.598844841122627258e-02 -1.529166251420974731e-01 -9.486104361712932587e-03 -8.980248123407363892e-03 -2.306844592094421387e-01 1.082963496446609497e-01 -1.603839099407196045e-01 1.568409055471420288e-01 1.430909186601638794e-01 2.936097607016563416e-02 2.056134678423404694e-02 -1.462960988283157349e-01 3.042213059961795807e-02 8.640822768211364746e-02
-2.744228839874267578e-01 -1.025978997349739075e-01 -2.987765520811080933e-02 2.083652615547180176e-01 4.038613438606262207e-01 -1.826809346675872803e-01 -5.026933737099170685e-03 -5.898473411798477173e-02 5.499986186623573303e-02 -2.317368090152740479e-01 -1.718302816152572632e-01 -3.540006875991821289e-01 -2.510416507720947266e-01 8.487939834594726562e-02 1.241638138890266418e-01 -1.332242935895919800e-01 -1.955600529909133911e-01 -2.106620818376541138e-01 3.046497106552124023e-01 1.503243390470743179e-02 7.116104662418365479e-02 2.890341877937316895e-01 -1.068074330687522888e-01 6.211762875318527222e-02 -9.780034422874450684e-02 2.292585931718349457e-02 3.567491844296455383e-02 1.149814724922180176e-01 5.004071630537509918e-03 -2.185349613428115845e-01 3.962080925703048706e-02 -3.805395588278770447e-02
2.440669536590576172e-01 -1.056171879172325134e-01 -2.015282958745956421e-01 4.707577452063560486e-02 9.119571186602115631e-03 -1.698837280273437500e-01 -2.561697065830230713e-01 -1.204621791839599609e-01 2.203232645988464355e-01 -5.884880945086479187e-02 -1.833119243383407593e-01 -1.913356333971023560e-01 -1.117160692811012268e-01 7.675265520811080933e-02 -6.759788841009140015e-02 -1.016981713473796844e-02 -6.575298961251974106e-03 -2.620715498924255371e-01 1.400652080774307251e-01 -2.155792117118835449e-01 -2.938510477542877197e-02 2.734906077384948730e-01 -1.146471127867698669e-01 1.471968591213226318e-01 -2.671350352466106415e-02 4.349595606327056885e-01 1.535201072692871094e-01 4.111978411674499512e-02 -1.234217435121536255e-01 1.615453511476516724e-01 1.749921143054962158e-01 -3.157573640346527100e-01
1.112449765205383301e-01 -1.355028152465820312e-01 -4.820457473397254944e-02 1.563470959663391113e-01 -1.869260519742965698e-02 -3.120070993900299072e-01 -2.258441597223281860e-02 2.033805102109909058e-01 -5.667192116379737854e-02 -2.168690562248229980e-01 -1.404515653848648071e-01 -3.279054462909698486e-01 -2.669084668159484863e-01 8.064753562211990356e-02 -1.796110570430755615e-01 4.208293259143829346e-01 -2.123771309852600098e-01 -2.064566360786557198e-03 6.774044036865234375e-02 -1.890235580503940582e-02 2.401668764650821686e-02 1.835281774401664734e-02 4.601972177624702454e-03 3.419863283634185791e-01 2.394131273031234741e-01 2.024110853672027588e-01 1.705914586782455444e-01 -1.579098254442214966e-01 -3.929477930068969727e-02 -5.596932396292686462e-02 -4.776898026466369629e-02 1.053648144006729126e-01
2.883123755455017090e-01 -1.797398030757904053e-01 -1.217589452862739563e-01 3.372823894023895264e-01 4.848198965191841125e-02 -2.052564173936843872e-01 -2.942293286323547363e-01 -2.231730222702026367e-01 1.352662146091461182e-01 1.751968711614608765e-01 -3.577357828617095947e-01 7.312848418951034546e-02 -2.298020422458648682e-01 6.999500840902328491e-02 1.577222347259521484e-02 1.320798397064208984e-01 -1.332300901412963867e-01 -1.705200374126434326e-01 8.791553229093551636e-02 -1.355539709329605103e-01 7.301919907331466675e-02 1.000886484980583191e-01 -7.623199373483657837e-02 1.695577353239059448e-01 -6.829053163528442383e-02 2.425856888294219971e-01 2.935545444488525391e-01 -1.508035063743591309e-01 -1.117379218339920044e-02 -8.236947655677795410e-02 1.229424476623535156e-01 -1.083708181977272034e-02
2.557066082954406738e-01 -2.152065336704254150e-01 3.245123028755187988e-01 -9.454276412725448608e-02 1.727235130965709686e-02 1.007206083158962429e-04 -1.773193180561065674e-01 -1.946216076612472534e-02 1.100102141499519348e-01 -8.855129592120647430e-03 1.012760400772094727e-01 -4.749428480863571167e-03 -3.083174824714660645e-01 2.329412698745727539e-01 -5.544559285044670105e-02 -2.577125094830989838e-02 -3.086992166936397552e-02 -2.615757584571838379e-01 -4.572064150124788284e-03 -6.379859894514083862e-02 1.687240153551101685e-01 -2.360291313380002975e-03 -2.592719346284866333e-02 2.359775267541408539e-02 1.453764289617538452e-01 6.132056191563606262e-02 4.818887114524841309e-01 -2.115262150764465332e-01 -1.841631978750228882e-01 7.227162271738052368e-02 1.704928576946258545e-01 3.052617013454437256e-01
1.439905464649200439e-01 -2.280741930007934570e-02 1.154530048370361328e-02 -5.002995580434799194e-02 -2.944524772465229034e-02 1.545259356498718262e-01 -1.059034839272499084e-01 -1.392112523317337036e-01 2.102026194334030151e-01 1.922433823347091675e-01 -1.688451468944549561e-01 1.637235656380653381e-02 2.819740679115056992e-03 -2.841303944587707520e-01 -1.803835630416870117e-01 -1.117826905101537704e-02 5.627795308828353882e-02 -4.378729760646820068e-01 2.457719855010509491e-02 -2.691677808761596680e-01 -9.387551248073577881e-02 2.670604288578033447e-01 -8.761457353830337524e-02 2.018275558948516846e-01 1.508456170558929443e-01 1.928037703037261963e-01 3.486543595790863037e-01 1.047182753682136536e-01 -2.142103165388107300e-01 -6.395300477743148804e-02 1.959926337003707886e-01 -1.417972296476364136e-01
-1.158247739076614380e-01 1.593208163976669312e-01 2.026294022798538208e-01 1.765297055244445801e-01 3.635435104370117188e-01 1.066678911447525024e-01 -1.306649893522262573e-01 -1.183232758194208145e-02 2.094887644052505493e-01 -9.687718749046325684e-02 5.730529129505157471e-02 -2.363902777433395386e-01 -2.068334966897964478e-01 -2.703905291855335236e-02 1.216461732983589172e-01 5.699196364730596542e-03 1.426999270915985107e-01 -4.109720885753631592e-01 1.477793157100677490e-01 1.895283465273678303e-03 -2.434950321912765503e-01 -2.389988303184509277e-02 -1.718437112867832184e-02 1.033942773938179016e-01 -2.591632604598999023e-01 8.449839055538177490e-02 2.470737546682357788e-01 8.219885826110839844e-02 -2.911487817764282227e-01 -1.161863803863525391e-01 -1.424323320388793945e-01 1.218052133917808533e-01
7.943738996982574463e-02 -2.626314060762524605e-03 4.314644634723663330e-01 2.201917171478271484e-01 2.228677272796630859e-01 -8.152110129594802856e-02 -2.002791017293930054e-01 1.652877181768417358e-01 1.619143635034561157e-01 1.197382286190986633e-01 -2.124280482530593872e-01 1.864211517386138439e-03 -2.807587683200836182e-01 1.151748448610305786e-01 -1.597108840942382812e-01 9.413631260395050049e-02 1.648799031972885132e-01 -1.797916144132614136e-01 9.629673510789871216e-02 -1.000447347760200500e-01 -1.561048775911331177e-01 8.287708461284637451e-02 -2.238467931747436523e-01 4.542559757828712463e-02 2.114824801683425903e-01 1.882617324590682983e-01 2.107179313898086548e-01 -2.145608328282833099e-02 6.357929110527038574e-02 2.017198503017425537e-01 -1.495057344436645508e-01 -2.623570859432220459e-01
-3.443515300750732422e-01 4.017990455031394958e-02 4.847631230950355530e-02 2.139258533716201782e-01 8.196279406547546387e-02 8.906280994415283203e-02 -1.314832717180252075e-01 2.506743371486663818e-01 1.535689681768417358e-01 -4.246557503938674927e-02 -1.964172869920730591e-01 -3.785107284784317017e-02 1.185067649930715561e-02 -7.944658398628234863e-03 -2.501345872879028320e-01 -1.909006834030151367e-01 1.146207153797149658e-01 -5.267314314842224121e-01 4.902844876050949097e-02 -1.113314032554626465e-01 -1.831827163696289062e-01 3.179192543029785156e-01 5.749188363552093506e-02 9.250926226377487183e-02 2.649131056386977434e-04 2.037484049797058105e-01 2.337465733289718628e-01 5.008651316165924072e-02 -1.398549377918243408e-01 -1.910734549164772034e-02 3.807063400745391846e-02 -1.992142945528030396e-02
9.118365496397018433e-02 1.203250885009765625e-01 -9.403747390024363995e-04 -1.233826875686645508e-01 1.713291704654693604e-01 1.149193346500396729e-01 -4.575354233384132385e-02 -8.610614389181137085e-02 -6.553262472152709961e-02 -3.329874575138092041e-02 1.684091612696647644e-02 -1.236332803964614868e-01 -3.682903945446014404e-01 -6.989546865224838257e-02 2.501394748687744141e-01 -1.618229411542415619e-02 -1.095968857407569885e-01 -1.978142857551574707e-01 2.910123467445373535e-01 -3.255158066749572754e-01 3.845836035907268524e-03 1.740142703056335449e-01 -1.162368133664131165e-01 4.659182131290435791e-01 -1.713694334030151367e-01 1.352013945579528809e-01 2.439649105072021484e-01 2.382577657699584961e-01 3.252523019909858704e-03 5.967894196510314941e-02 5.935579538345336914e-02 1.090119928121566772e-01
-4.329847544431686401e-02 1.022501662373542786e-01 7.111494243144989014e-02 4.083454236388206482e-02 4.116048514842987061e-01 1.853074878454208374e-01 -1.036951169371604919e-01 -5.964450165629386902e-02 3.172782361507415771e-01 -1.443702280521392822e-01 -1.313390284776687622e-01 -5.285770446062088013e-02 -3.081096112728118896e-01 -1.397279947996139526e-01 4.499219357967376709e-02 8.451530337333679199e-02 4.308235272765159607e-02 -4.416998326778411865e-01 1.876321136951446533e-01 -2.406370267271995544e-02 -2.177683860063552856e-01 1.709455847740173340e-01 -1.621455848217010498e-01 4.188272170722484589e-03 -1.873828619718551636e-01 1.559283584356307983e-01 1.913955509662628174e-01 2.159196592401713133e-04 -3.371105715632438660e-02 -8.430916070938110352e-02 -1.017034202814102173e-01 2.176299095153808594e-01
7.787397503852844238e-02 -2.106618732213973999e-01 -1.152324751019477844e-01 3.614106178283691406e-01 1.384446173906326294e-01 -4.698880761861801147e-02 -2.007016986608505249e-01 1.819754838943481445e-01 5.680127814412117004e-02 -1.037648394703865051e-01 -1.950559578835964203e-02 1.989854872226715088e-01 -1.390056610107421875e-01 -1.517227441072463989e-01 -8.717624843120574951e-02 3.361148014664649963e-02 2.174285799264907837e-01 -8.431956917047500610e-02 2.103606909513473511e-01 1.516446620225906372e-01 -2.002808451652526855e-01 3.990536332130432129e-01 -4.327503964304924011e-02 1.381562203168869019e-01 2.128238826990127563e-01 1.651913672685623169e-01 3.072432577610015869e-01 1.322797983884811401e-01 1.250375341624021530e-02 -1.673952490091323853e-01 2.025666385889053345e-01 1.010504290461540222e-01
-2.407163614407181740e-03 6.261111237108707428e-03 6.552397459745407104e-02 -1.913229674100875854e-01 1.893783360719680786e-02 -2.409799695014953613e-01 -1.933025866746902466e-01 7.687658071517944336e-02 1.437842398881912231e-01 -1.466418951749801636e-01 -1.279439777135848999e-01 -9.591950476169586182e-02 -2.668092250823974609e-01 -1.389650106430053711e-01 1.432374701835215092e-03 -3.590638190507888794e-02 1.406896263360977173e-01 -3.265860080718994141e-01 3.411329090595245361e-01 -2.870178781449794769e-02 2.853095233440399170e-01 2.929515838623046875e-01 9.913671016693115234e-02 1.769567579030990601e-01 -6.463649123907089233e-02 2.577454037964344025e-02 -6.153180263936519623e-03 -8.586921542882919312e-02 -2.649175226688385010e-01 -2.524137496948242188e-02 -3.886086940765380859e-01 -1.082286834716796875e-01
2.349561303853988647e-01 2.963023819029331207e-02 -5.310264229774475098e-02 -3.478154540061950684e-02 -3.451570868492126465e-02 -1.752702444791793823e-01 -4.896267354488372803e-01 7.549601048231124878e-02 1.770116686820983887e-01 1.381568312644958496e-01 -3.843774199485778809e-01 -1.411142051219940186e-01 -3.244492784142494202e-02 -7.223612815141677856e-02 -1.448121070861816406e-01 -3.860559547320008278e-03 -2.151701301336288452e-01 -1.019473969936370850e-01 1.125514134764671326e-02 -2.497331798076629639e-01 1.333922445774078369e-01 3.289279043674468994e-01 -2.090694755315780640e-01 1.412741541862487793e-01 9.802805632352828979e-02 1.349215805530548096e-01 1.239772588014602661e-01 1.154372021555900574e-01 -1.348362416028976440e-01 1.805071681737899780e-01 1.119767595082521439e-02 3.112178482115268707e-02
3.376136422157287598e-01 -2.302688919007778168e-02 -1.284524947404861450e-01 1.404314190149307251e-01 2.583197057247161865e-01 1.475741416215896606e-01 -1.861202120780944824e-01 3.853545710444450378e-02 3.179011940956115723e-01 -3.413943350315093994e-01 -1.338357180356979370e-01 -1.542057245969772339e-01 -6.907995045185089111e-02 -8.436173945665359497e-02 1.398188471794128418e-01 6.744121760129928589e-02 3.652112209238111973e-04 -1.638131588697433472e-01 1.431616842746734619e-01 -1.234531328082084656e-01 -2.359087765216827393e-01 5.550979450345039368e-02 1.028834655880928040e-02 9.702016413211822510e-02 -1.102692261338233948e-01 1.297911703586578369e-01 3.650376200675964355e-01 -1.786068379878997803e-01 -1.422481518238782883e-02 -1.754919588565826416e-01 -2.409868836402893066e-01 1.236424893140792847e-01
-1.247027963399887085e-01 -1.152893826365470886e-01 -1.390970796346664429e-01 -1.929496228694915771e-02 9.936917573213577271e-02 -4.348250851035118103e-02 -3.066870272159576416e-01 2.811628282070159912e-01 5.275551974773406982e-02 -1.073238551616668701e-01 -1.193790137767791748e-01 7.234551012516021729e-02 -2.769612371921539307e-01 -1.573405752424150705e-04 1.711750030517578125e-01 2.203547209501266479e-01 -3.035068213939666748e-01 -2.532601058483123779e-01 -8.148540556430816650e-02 -1.664882451295852661e-01 -2.664156258106231689e-01 2.460983544588088989e-01 4.020115733146667480e-02 -1.622454263269901276e-02 1.427202671766281128e-01 4.822138231247663498e-03 2.665478885173797607e-01 3.241259455680847168e-01 2.610675990581512451e-02 -1.654428392648696899e-01 2.332226932048797607e-02 -1.705300211906433105e-01
-1.059328168630599976e-01 -4.265914857387542725e-02 6.629460304975509644e-02 2.361468523740768433e-01 3.213832974433898926e-01 8.462925255298614502e-02 -2.285902053117752075e-01 -7.909924536943435669e-02 2.814602553844451904e-01 -2.107408046722412109e-01 -1.114010810852050781e-01 -2.243748903274536133e-01 -1.998136937618255615e-01 6.453172117471694946e-02 7.045546174049377441e-02 -2.350872457027435303e-01 -2.019311785697937012e-01 -3.328742980957031250e-01 4.895031079649925232e-02 -8.589394390583038330e-02 -7.578865438699722290e-02 1.758268922567367554e-01 1.915923692286014557e-02 -1.273622512817382812e-01 -1.149329766631126404e-01 4.976180195808410645e-02 2.723572552204132080e-01 8.026459813117980957e-02 -3.822869360446929932e-01 -8.811589330434799194e-02 2.655320987105369568e-02 -4.013601690530776978e-02
5.382911115884780884e-02 3.379156813025474548e-02 -3.049224615097045898e-03 -1.456954479217529297e-01 -9.324185550212860107e-02 1.010774970054626465e-01 -1.407700777053833008e-01 4.184028506278991699e-02 1.348166167736053467e-02 -1.680266559123992920e-01 8.765957504510879517e-02 -2.604568563401699066e-02 -4.679529964923858643e-01 1.489711459726095200e-02 8.783562481403350830e-02 2.865768074989318848e-01 1.027545407414436340e-01 -3.173490762710571289e-01 2.458496689796447754e-01 1.326331645250320435e-01 6.109924614429473877e-02 -8.625307679176330566e-02 -1.290758848190307617e-01 4.064843058586120605e-01 -1.051503866910934448e-01 1.797563880681991577e-01 3.614827096462249756e-01 3.790555149316787720e-02 -7.403004914522171021e-02 1.227383390069007874e-01 6.988718360662460327e-02 7.180372625589370728e-02
-1.728712767362594604e-01 -1.026864126324653625e-01 -8.211906254291534424e-02 1.867755353450775146e-01 1.814722567796707153e-01 -2.959683351218700409e-02 -9.841588884592056274e-02 -1.252986788749694824e-01 1.933054924011230469e-01 1.479218751192092896e-01 -2.332627028226852417e-01 -1.617612540721893311e-01 -3.295114040374755859e-01 2.336950749158859253e-01 -1.543170511722564697e-01 8.377066999673843384e-02 -3.767531812191009521e-01 -3.327861428260803223e-01 -1.054742112755775452e-01 2.628052420914173126e-02 -1.041057035326957703e-01 -2.479781396687030792e-02 1.479824483394622803e-01 7.723382115364074707e-02 3.730687871575355530e-02 -3.363484889268875122e-02 2.677247226238250732e-01 5.215014889836311340e-02 1.303099095821380615e-01 -8.539809286594390869e-02 2.518507540225982666e-01 -2.376064062118530273e-01
2.156303077936172485e-01 -1.913641393184661865e-01 -3.657934069633483887e-02 -5.625796690583229065e-02 1.243473589420318604e-02 -1.971039026975631714e-01 -3.493649065494537354e-01 1.997352689504623413e-01 -3.299750760197639465e-02 5.350197665393352509e-03 -7.989925891160964966e-02 -2.363945543766021729e-01 -7.466650754213333130e-02 -6.750123575329780579e-03 -7.023211568593978882e-02 3.699941560626029968e-02 -2.404845654964447021e-01 -7.835634052753448486e-02 2.664518058300018311e-01 4.470170289278030396e-02 1.864228397607803345e-01 9.506219066679477692e-03 -1.675258576869964600e-01 2.028369605541229248e-01 3.763280808925628662e-01 4.069230258464813232e-01 2.376092821359634399e-01 5.841302499175071716e-02 -9.818854928016662598e-02 -1.208580359816551208e-01 1.554423011839389801e-02 5.943104252219200134e-02
-1.902939975261688232e-01 -2.189098149538040161e-01 3.927014302462339401e-03 -9.014745801687240601e-02 1.162757351994514465e-01 -7.230861485004425049e-02 -2.800753414630889893e-01 9.797103703022003174e-04 1.880319863557815552e-01 -3.009837865829467773e-02 -1.904078274965286255e-01 1.703990437090396881e-02 -2.552646398544311523e-01 -2.746620178222656250e-01 -1.255403831601142883e-02 9.656584262847900391e-02 -2.652243971824645996e-01 -3.483003675937652588e-01 -2.804817818105220795e-02 -9.261488169431686401e-02 -1.244944557547569275e-01 6.062141060829162598e-02 -9.990427643060684204e-03 1.350321769714355469e-01 2.794713675975799561e-01 -1.457163542509078979e-01 2.123527675867080688e-01 3.489183783531188965e-01 -1.485217548906803131e-02 -1.157079488039016724e-01 1.986004263162612915e-01 -1.728841066360473633e-01
5.221723020076751709e-02 -3.096263706684112549e-01 2.359043806791305542e-01 1.904930919408798218e-01 -7.906052283942699432e-03 -1.173104718327522278e-01 -7.747044786810874939e-03 2.468383312225341797e-01 5.267520993947982788e-02 -8.714219927787780762e-02 -3.421757370233535767e-02 5.043593049049377441e-02 -1.063314452767372131e-01 -2.021103501319885254e-01 -8.595269918441772461e-02 -7.914084941148757935e-02 1.825132220983505249e-02 -3.202836215496063232e-01 2.877476215362548828e-01 1.546357721090316772e-01 -2.613891661167144775e-01 9.477498382329940796e-02 6.750156730413436890e-02 3.411248624324798584e-01 6.447326391935348511e-02 3.542141020298004150e-01 2.300973832607269287e-01 3.813502844423055649e-03 1.916573792695999146e-01 1.035867333412170410e-01 -1.291783154010772705e-01 1.323885843157768250e-02
1.404795199632644653e-01 -1.258750539273023605e-02 1.626750528812408447e-01 9.916346520185470581e-02 1.752569824457168579e-01 -3.215237334370613098e-02 -2.158188670873641968e-01 9.951919317245483398e-03 2.484143972396850586e-01 7.846009731292724609e-02 2.520366609096527100e-01 -3.332523405551910400e-01 7.894203066825866699e-02 1.952916830778121948e-01 1.557597219944000244e-01 1.939343474805355072e-02 1.598819643259048462e-01 -4.136653244495391846e-01 1.907454570755362511e-03 -1.139652207493782043e-01 -2.066550105810165405e-01 -1.096581965684890747e-01 2.357217967510223389e-01 2.275642901659011841e-01 1.561662554740905762e-01 2.687799036502838135e-01 1.590420305728912354e-01 6.192119047045707703e-02 -3.353915736079216003e-02 -9.922251850366592407e-02 -1.002463102340698242e-01 -1.881462037563323975e-01
-8.935962617397308350e-02 -2.164072692394256592e-01 -6.169701367616653442e-02 8.631134778261184692e-02 2.838936746120452881e-01 -1.253496557474136353e-01 -1.325219273567199707e-01 -5.688714981079101562e-02 -4.454262927174568176e-02 -1.438866406679153442e-01 -2.380491495132446289e-01 -1.530799269676208496e-01 -1.666651666164398193e-01 -3.093333169817924500e-02 4.831359088420867920e-01 5.635654181241989136e-02 -9.356831014156341553e-02 -2.264274060726165771e-01 -4.505300894379615784e-02 1.677713841199874878e-01 -3.042110204696655273e-01 2.068495750427246094e-02 2.142943628132343292e-02 -6.186866760253906250e-02 4.145646467804908752e-02 1.505427956581115723e-01 4.130077064037322998e-01 1.335552036762237549e-01 1.684897541999816895e-01 -8.175341784954071045e-02 -9.635814279317855835e-02 -6.394795328378677368e-02
1.659331321716308594e-01 4.365594685077667236e-02 1.464149504899978638e-01 1.853124201297760010e-01 1.112880781292915344e-01 -9.807822853326797485e-02 -2.292712628841400146e-01 1.192408055067062378e-02 3.001086115837097168e-01 2.608718872070312500e-01 -2.025764882564544678e-01 2.135076075792312622e-01 -3.630609810352325439e-01 1.136571615934371948e-01 7.881357520818710327e-02 -8.660424500703811646e-02 1.515851318836212158e-01 -3.903990089893341064e-01 -4.192421212792396545e-02 -1.377800554037094116e-01 9.626431763172149658e-02 1.969317495822906494e-01 -9.185877442359924316e-02 -5.314289033412933350e-02 1.486258208751678467e-01 -2.290157414972782135e-02 2.755100131034851074e-01 3.067683987319469452e-02 -1.896063089370727539e-01 -2.454998157918453217e-02 -4.577635228633880615e-02 -2.081683725118637085e-01
6.684251129627227783e-03 -1.774794235825538635e-02 9.925187379121780396e-02 2.200212925672531128e-01 3.378728032112121582e-01 3.152695717290043831e-03 -6.874462217092514038e-02 2.448798418045043945e-01 2.865686416625976562e-01 -2.030529677867889404e-01 -1.275420337915420532e-01 -1.476415693759918213e-01 -1.879327148199081421e-01 1.706011146306991577e-01 -2.612490765750408173e-02 -1.782766431570053101e-01 -2.882717251777648926e-01 -2.083770483732223511e-01 2.387930005788803101e-01 4.434962198138237000e-02 1.378674954175949097e-01 1.318075461313128471e-03 -8.796257525682449341e-02 2.585230767726898193e-01 -2.294045984745025635e-01 -1.516420245170593262e-01 3.025749623775482178e-01 8.997271955013275146e-02 -1.633465737104415894e-01 -8.001407235860824585e-02 8.666248992085456848e-03 -1.292100548744201660e-01
7.977414131164550781e-02 -2.137831449508666992e-01 2.073804140090942383e-01 -2.176274545490741730e-02 2.332549542188644409e-01 6.243969500064849854e-02 -1.948999911546707153e-01 3.409050405025482178e-02 1.995950937271118164e-01 7.476978749036788940e-02 -8.443759381771087646e-02 6.513721495866775513e-02 -1.795125007629394531e-01 1.843861639499664307e-01 3.967797383666038513e-02 -8.128309249877929688e-02 -4.642886668443679810e-02 -1.867380291223526001e-01 2.374593019485473633e-01 1.760328747332096100e-02 -6.645929999649524689e-03 -5.373862385749816895e-02 1.216141954064369202e-01 -2.016638517379760742e-01 -1.219552010297775269e-01 7.542657107114791870e-02 4.287055432796478271e-01 -1.272797733545303345e-01 -2.254967391490936279e-01 -2.502233684062957764e-01 1.556657403707504272e-01 4.067372381687164307e-01
1.416780203580856323e-01 1.040503531694412231e-01 6.861107051372528076e-02 -4.094007238745689392e-02 3.999262303113937378e-02 -5.355216935276985168e-02 2.452347986400127411e-02 1.625976525247097015e-02 3.096270859241485596e-01 -2.246183604001998901e-01 -1.483934670686721802e-01 -1.507651507854461670e-01 -2.607858553528785706e-02 3.011034615337848663e-02 3.423004969954490662e-02 -1.246879100799560547e-01 1.189131140708923340e-01 -4.578657448291778564e-01 1.117716208100318909e-01 2.227212637662887573e-01 -2.882763445377349854e-01 1.156600639224052429e-01 -9.266878664493560791e-02 2.734944820404052734e-01 2.987777628004550934e-02 1.871868520975112915e-01 3.115166425704956055e-01 1.826982200145721436e-01 4.044548422098159790e-02 3.250755369663238525e-01 -9.172937273979187012e-02 1.350661832839250565e-02
7.452023774385452271e-02 -2.850308418273925781e-01 1.842292249202728271e-01 -9.905238449573516846e-02 2.369400709867477417e-01 7.477521151304244995e-02 -1.252472251653671265e-01 6.219256669282913208e-02 3.687284141778945923e-02 -1.944951266050338745e-01 -3.348208665847778320e-01 -1.014319881796836853e-01 -2.096207737922668457e-01 4.753736406564712524e-02 -1.026997044682502747e-01 9.632417559623718262e-02 1.412432938814163208e-01 -4.403918683528900146e-01 1.343656331300735474e-01 -9.964045137166976929e-02 -3.295616805553436279e-01 -7.393831759691238403e-02 -1.470030695199966431e-01 7.555251568555831909e-02 2.241469472646713257e-01 1.879466325044631958e-01 -1.030016690492630005e-03 -2.022399008274078369e-01 -1.521928906440734863e-01 1.395493298768997192e-01 -4.720634222030639648e-02 -7.715201377868652344e-02
2.569124400615692139e-01 -1.187595538794994354e-02 2.577935159206390381e-01 1.073058992624282837e-01 -1.582955010235309601e-02 1.745350891724228859e-04 -3.836610913276672363e-01 4.443909600377082825e-02 -2.352148294448852539e-02 1.826914399862289429e-02 -3.739980757236480713e-01 1.216937601566314697e-01 -2.030993998050689697e-01 -2.337655127048492432e-01 9.254470467567443848e-02 8.451813831925392151e-03 4.174186848104000092e-03 -3.059751987457275391e-01 3.517200052738189697e-02 4.782082512974739075e-02 2.541378736495971680e-01 -1.748652011156082153e-02 2.945794165134429932e-02 1.827689558267593384e-01 1.065645143389701843e-01 1.886899471282958984e-01 2.766011059284210205e-01 -1.467868983745574951e-01 -3.031625151634216309e-01 6.873846054077148438e-02 9.074328839778900146e-02 1.231840625405311584e-02
2.851724028587341309e-01 -2.381725050508975983e-02 -6.963131576776504517e-02 -3.778322786092758179e-02 2.059076726436614990e-01 -8.642195910215377808e-02 -1.056126877665519714e-01 2.843448333442211151e-02 6.873851269483566284e-02 -2.956548035144805908e-01 -1.619795560836791992e-01 -3.478805124759674072e-01 -2.603969573974609375e-01 -2.269297540187835693e-01 -1.347217857837677002e-01 8.711373805999755859e-02 1.846221983432769775e-01 -2.773885726928710938e-01 2.801253199577331543e-01 2.965808510780334473e-01 -1.148936152458190918e-01 -1.318493038415908813e-01 2.013881057500839233e-01 -8.095352351665496826e-02 7.630565017461776733e-02 1.165528073906898499e-01 1.201466321945190430e-01 1.816808879375457764e-01 -1.516850590705871582e-01 1.173833683133125305e-01 -6.410751491785049438e-02 -5.161205679178237915e-02
-1.816192269325256348e-01 -3.875574469566345215e-02 2.922407090663909912e-01 2.979553341865539551e-01 1.645085811614990234e-01 2.187035046517848969e-02 -2.672055969014763832e-03 -2.376712625846266747e-03 1.744572222232818604e-01 -1.835715323686599731e-01 -1.375827342271804810e-01 -8.475435525178909302e-02 -2.423012107610702515e-01 3.447272116318345070e-03 -8.099099248647689819e-02 2.011185586452484131e-01 -2.900020480155944824e-01 -3.961502313613891602e-01 -4.964468628168106079e-02 -4.133571684360504150e-02 6.205178797245025635e-02 2.124981433153152466e-01 -9.395932406187057495e-02 3.140870034694671631e-01 4.665414988994598389e-02 -2.242805510759353638e-01 1.507055610418319702e-01 2.858699858188629150e-01 2.292381972074508667e-02 2.725108154118061066e-02 8.484228700399398804e-02 2.696920558810234070e-02
2.664448022842407227e-01 -1.766944080591201782e-01 1.828493624925613403e-01 -3.814755007624626160e-02 3.960842788219451904e-01 -2.293577045202255249e-01 -8.869490772485733032e-02 8.070579916238784790e-02 2.895641922950744629e-01 -1.991121023893356323e-01 6.954582035541534424e-02 4.616299644112586975e-02 -3.970983624458312988e-01 -1.433546543121337891e-01 8.927926421165466309e-02 4.246892407536506653e-02 1.061280742287635803e-01 -6.878164410591125488e-02 1.767524033784866333e-01 -7.742965221405029297e-02 7.902001589536666870e-02 -2.073684707283973694e-02 -2.797396183013916016e-01 3.751101717352867126e-02 -3.781152889132499695e-02 6.160496920347213745e-02 2.262519896030426025e-01 1.480529010295867920e-01 2.422212390229105949e-03 -2.459471225738525391e-01 -1.266409903764724731e-01 1.616221815347671509e-01
4.180511236190795898e-01 -1.715268492698669434e-01 4.192338883876800537e-01 1.053025498986244202e-01 1.111170202493667603e-01 -2.999479472637176514e-01 -4.541133344173431396e-02 9.410778060555458069e-03 4.694385081529617310e-02 2.221461534500122070e-01 -1.142059192061424255e-01 -1.836715638637542725e-01 -2.209396958351135254e-01 -2.533212006092071533e-01 3.618161426857113838e-04 -9.393766522407531738e-02 -5.295707657933235168e-02 -3.125184476375579834e-01 -3.205123916268348694e-02 1.543225347995758057e-01 5.147083848714828491e-02 1.220136284828186035e-01 -3.333930671215057373e-02 1.750083267688751221e-01 6.233932450413703918e-02 -5.792340636253356934e-02 2.482514977455139160e-01 1.172868441790342331e-02 -1.841087192296981812e-01 6.417642533779144287e-02 5.109654739499092102e-02 -1.158199179917573929e-02
-1.259686648845672607e-01 -1.602998524904251099e-01 3.622975200414657593e-02 9.840608388185501099e-02 8.634517341852188110e-02 -2.581672929227352142e-02 -3.118791878223419189e-01 -1.406902670860290527e-01 2.376821190118789673e-01 -7.435317337512969971e-02 -1.198200583457946777e-01 -4.188970476388931274e-02 -1.244628280401229858e-01 -1.163101270794868469e-01 -3.333849012851715088e-01 -2.310155332088470459e-01 -7.212399691343307495e-02 -3.117119967937469482e-01 1.657453328371047974e-01 -7.120910286903381348e-02 -1.433346420526504517e-02 7.934279739856719971e-02 3.384844362735748291e-01 9.506949782371520996e-02 5.290225520730018616e-02 -8.804747462272644043e-02 1.943544447422027588e-01 2.129243165254592896e-01 9.739602357149124146e-02 -1.630473285913467407e-01 3.844831287860870361e-01 -8.950542658567428589e-02
2.445071190595626831e-01 -1.876591295003890991e-01 1.915579289197921753e-01 -2.007078193128108978e-02 6.654427945613861084e-02 -1.341590192168951035e-02 -2.211277037858963013e-01 2.317686378955841064e-01 1.952008754014968872e-01 -3.961241617798805237e-02 -9.137235581874847412e-02 -4.752853140234947205e-02 -5.218085050582885742e-01 -8.024165034294128418e-02 1.590706110000610352e-01 1.323901563882827759e-01 1.429951656609773636e-02 -1.773820966482162476e-01 1.765280514955520630e-01 -2.729969620704650879e-01 7.395961880683898926e-02 -1.805502027273178101e-01 -6.010933965444564819e-02 5.876694992184638977e-02 -1.812800467014312744e-01 1.524605602025985718e-01 -6.959496438503265381e-02 2.283062338829040527e-01 4.983398597687482834e-03 -1.329382807016372681e-01 -1.466014385223388672e-01 2.325730770826339722e-01
7.618095725774765015e-02 -1.332945376634597778e-01 5.287681519985198975e-02 1.011216789484024048e-01 -7.103007286787033081e-02 -2.046809494495391846e-01 -2.102532386779785156e-01 -3.995288908481597900e-02 7.573410123586654663e-02 2.202144078910350800e-02 -2.064305543899536133e-01 -2.266113609075546265e-01 -1.966464221477508545e-01 1.929072588682174683e-01 1.125303134322166443e-01 9.343944489955902100e-02 -1.340422779321670532e-02 -7.200523279607295990e-03 4.981305003166198730e-01 3.597527444362640381e-01 2.316070944070816040e-01 3.740947321057319641e-02 -2.725796960294246674e-02 1.204695180058479309e-01 1.219628378748893738e-01 6.430850178003311157e-02 3.583557307720184326e-01 1.570183932781219482e-01 1.091359704732894897e-01 -1.723482012748718262e-01 -8.830456435680389404e-02 6.016743555665016174e-02
-1.951532959938049316e-01 1.012314036488533020e-01 -1.342201489023864269e-03 1.593240350484848022e-01 2.235148102045059204e-01 -1.248984858393669128e-01 -1.480916440486907959e-01 7.904694229364395142e-02 7.162632048130035400e-02 -1.168071404099464417e-01 -2.118790149688720703e-01 -8.307143300771713257e-02 -4.613217413425445557e-01 2.503331899642944336e-01 -1.581749469041824341e-01 -3.720182180404663086e-02 -4.187410473823547363e-01 -3.597486019134521484e-01 1.091815680265426636e-01 1.206195801496505737e-01 -2.048672437667846680e-01 -8.022532612085342407e-02 5.672806501388549805e-02 -3.576641902327537537e-02 -8.901789784431457520e-02 3.163989260792732239e-02 1.031239554286003113e-01 4.863685369491577148e-02 -1.741025298833847046e-01 5.773162841796875000e-02 -9.520356357097625732e-02 -1.063827797770500183e-01
-3.348536044359207153e-02 -2.436505407094955444e-01 -3.380614891648292542e-02 -1.998535394668579102e-01 1.801255345344543457e-01 7.837046869099140167e-03 -3.373916745185852051e-01 -2.972901426255702972e-02 9.618107229471206665e-02 1.389937698841094971e-01 5.370623245835304260e-02 -2.733750939369201660e-01 -9.493482857942581177e-02 6.094446033239364624e-02 -3.271329402923583984e-02 -2.396458238363265991e-01 2.404755204916000366e-01 -1.472660750150680542e-01 -1.430382430553436279e-01 -2.338737845420837402e-01 -5.191124230623245239e-02 2.474228590726852417e-01 -1.849499493837356567e-01 2.677472233772277832e-01 3.899720311164855957e-02 1.889010071754455566e-01 3.580195307731628418e-01 2.105541676282882690e-01 -1.691838502883911133e-01 9.162089228630065918e-02 -2.026452682912349701e-02 4.653524234890937805e-02
1.093092188239097595e-01 1.297097802162170410e-01 -7.691334933042526245e-02 6.674134731292724609e-02 1.979790776968002319e-01 1.205266490578651428e-01 -1.526630222797393799e-01 8.990816026926040649e-02 1.565132290124893188e-01 -3.954071179032325745e-02 -1.337512284517288208e-01 -7.374977320432662964e-02 -3.575710058212280273e-01 -1.760500818490982056e-01 2.833083868026733398e-01 -2.479070723056793213e-01 8.543245494365692139e-03 -3.934053182601928711e-01 3.522693514823913574e-01 -7.303183525800704956e-02 -4.908254742622375488e-02 -4.736799001693725586e-02 3.800370544195175171e-02 3.284199535846710205e-01 -1.618699580430984497e-01 1.738423109054565430e-01 6.589134037494659424e-02 1.453240066766738892e-01 1.490402817726135254e-01 -1.511499732732772827e-01 -2.367489598691463470e-02 -7.478335406631231308e-03
2.151686251163482666e-01 -4.636407643556594849e-02 1.181915029883384705e-01 1.851093024015426636e-01 1.730256080627441406e-01 -1.006740182638168335e-01 -4.924714863300323486e-01 -1.416960209608078003e-01 -9.632965922355651855e-02 4.966740310192108154e-02 5.213228985667228699e-02 -1.255922764539718628e-01 -3.088198304176330566e-01 -2.437424361705780029e-01 2.622461616992950439e-01 -1.571063399314880371e-01 7.261281460523605347e-02 -1.011092215776443481e-01 1.340027898550033569e-01 -5.229468643665313721e-02 -1.637466438114643097e-02 1.781828850507736206e-01 7.474361360073089600e-02 3.835265636444091797e-01 -1.803191155195236206e-01 -9.793799370527267456e-02 6.167805194854736328e-02 1.204839199781417847e-01 1.490544825792312622e-01 -1.264742761850357056e-01 5.092947930097579956e-02 6.950810085982084274e-03
1.416054666042327881e-01 -1.643597632646560669e-01 4.260230362415313721e-01 -2.993381023406982422e-02 3.881653025746345520e-02 -8.254948258399963379e-02 -4.231164604425430298e-02 4.557506740093231201e-02 3.581593036651611328e-01 7.020514458417892456e-02 -2.068178653717041016e-01 -9.675408713519573212e-03 -3.428065478801727295e-01 6.616795808076858521e-02 -2.278314158320426941e-02 -9.579059481620788574e-02 8.843857049942016602e-02 -3.431982994079589844e-01 1.790272444486618042e-01 -1.431490480899810791e-01 -3.505901396274566650e-01 3.526653721928596497e-02 -8.640088140964508057e-02 1.396558526903390884e-02 1.270825266838073730e-01 1.111240014433860779e-01 1.447363011538982391e-02 -8.976476639509201050e-02 -2.247541546821594238e-01 2.111877053976058960e-01 -5.380494520068168640e-02 -7.712803781032562256e-02
-1.429721266031265259e-01 -9.154141694307327271e-02 -9.866283088922500610e-02 -8.848294615745544434e-02 1.637182682752609253e-01 -4.618441686034202576e-02 -1.317024827003479004e-01 2.315311431884765625e-01 4.564576223492622375e-02 -1.022504344582557678e-01 -2.145351171493530273e-01 5.689091980457305908e-03 -4.529943764209747314e-01 8.571936190128326416e-02 -7.713563740253448486e-02 2.401315420866012573e-01 -3.673249483108520508e-01 -2.775848209857940674e-01 -7.081395946443080902e-03 -2.293357998132705688e-01 -1.990184336900711060e-01 -5.114489048719406128e-02 1.577092260122299194e-01 4.478208720684051514e-02 8.352920413017272949e-02 -7.540899515151977539e-02 3.002323806285858154e-01 2.077548056840896606e-01 1.489388197660446167e-01 -1.001059859991073608e-01 4.749659448862075806e-02 -6.937353312969207764e-02
1.722749322652816772e-01 -6.655565649271011353e-02 3.159639611840248108e-02 -7.401606068015098572e-03 2.921000123023986816e-01 3.390782773494720459e-01 -1.593642681837081909e-01 -2.019353359937667847e-01 -1.666581071913242340e-02 1.956205070018768311e-02 2.597708068788051605e-02 -1.381441503763198853e-01 -2.764430046081542969e-01 1.260878890752792358e-01 6.857272237539291382e-02 -2.278391122817993164e-01 -8.434238284826278687e-02 -3.326060473918914795e-01 3.347022235393524170e-01 -1.313399150967597961e-02 -1.627648621797561646e-01 7.145302742719650269e-02 1.239197924733161926e-01 2.254235148429870605e-01 9.232679009437561035e-02 1.171241253614425659e-01 2.286013513803482056e-01 3.290605545043945312e-01 5.153163895010948181e-02 1.151842325925827026e-01 4.620512574911117554e-02 2.164761535823345184e-02
2.716464921832084656e-03 9.391438961029052734e-02 -8.962643146514892578e-02 1.025559827685356140e-01 6.601929664611816406e-02 -2.732112631201744080e-02 -3.581049293279647827e-02 2.648234665393829346e-01 -2.581337690353393555e-01 -6.270981580018997192e-02 -3.585425391793251038e-02 -2.342984527349472046e-01 -3.842923045158386230e-01 2.383181266486644745e-02 -7.404790818691253662e-02 2.740830928087234497e-02 -1.863739080727100372e-02 -1.539865881204605103e-01 9.557095170021057129e-02 -4.163912031799554825e-03 -1.975050121545791626e-01 2.829871475696563721e-01 2.930293083190917969e-01 1.926259994506835938e-01 1.533192098140716553e-01 1.147706508636474609e-01 3.522092103958129883e-01 4.005313515663146973e-01 1.056652367115020752e-01 -8.244170993566513062e-02 5.660273600369691849e-03 -2.127578668296337128e-02
2.519334554672241211e-01 -2.814240520820021629e-03 9.715862572193145752e-02 2.032912820577621460e-01 3.672421276569366455e-01 -1.220727190375328064e-01 -1.881352514028549194e-01 1.761436611413955688e-01 7.090249657630920410e-02 -5.334474891424179077e-02 -1.423126757144927979e-01 -5.249654874205589294e-02 -8.143038302659988403e-02 5.189382657408714294e-02 4.959150776267051697e-02 2.829666137695312500e-01 2.997666299343109131e-01 -2.594325542449951172e-01 3.308562189340591431e-02 -2.888538874685764313e-02 -2.886147499084472656e-01 1.624828204512596130e-02 -6.167539581656455994e-02 2.491116076707839966e-01 -1.157565265893936157e-01 1.089967563748359680e-01 1.823757886886596680e-01 1.256303191184997559e-01 -5.494693666696548462e-02 6.789821386337280273e-02 -3.461144864559173584e-01 -1.912171542644500732e-01
2.553184628486633301e-01 4.237043857574462891e-02 2.431091368198394775e-01 9.124289453029632568e-02 1.200380325317382812e-01 1.295578628778457642e-01 -8.975040167570114136e-02 1.370034217834472656e-01 2.135646194219589233e-01 3.124841749668121338e-01 -3.203984200954437256e-01 -1.481839735060930252e-02 -1.086552143096923828e-01 -1.355237606912851334e-02 5.639145150780677795e-02 3.304518386721611023e-02 3.089506179094314575e-02 -4.490415751934051514e-01 5.826092138886451721e-02 -2.421431839466094971e-01 1.509872525930404663e-01 3.180467709898948669e-02 6.584626389667391777e-04 1.700297147035598755e-01 1.096068993210792542e-01 -2.636216348037123680e-03 3.326731622219085693e-01 8.025971800088882446e-02 -1.291580945253372192e-01 -1.323878765106201172e-01 1.420804858207702637e-01 -2.104974538087844849e-01
1.132421344518661499e-01 5.281401425600051880e-02 6.958510726690292358e-02 -1.537289172410964966e-01 2.452354878187179565e-01 -9.257189184427261353e-02 -2.991336286067962646e-01 7.419885694980621338e-02 2.587207257747650146e-01 1.334553211927413940e-01 -2.004332393407821655e-01 -1.131506711244583130e-01 -3.705277442932128906e-01 8.179470896720886230e-02 -1.345208436250686646e-01 -2.172028869390487671e-01 1.235370859503746033e-01 -7.127501815557479858e-02 -1.146498247981071472e-01 -2.411997765302658081e-01 2.871982753276824951e-01 -1.661597192287445068e-02 -9.603005647659301758e-02 2.051527649164199829e-01 -6.251370161771774292e-02 2.821133434772491455e-01 1.856125295162200928e-01 2.350357621908187866e-01 -1.680265367031097412e-01 -1.826206780970096588e-02 -6.234431639313697815e-02 1.177435517311096191e-01
-2.645076811313629150e-01 -2.176983952522277832e-01 -9.213863313198089600e-02 -8.691109716892242432e-02 1.934970468282699585e-01 -3.670572303235530853e-03 -3.186230659484863281e-01 1.453450173139572144e-01 2.337952703237533569e-01 -9.576594084501266479e-02 -2.197383344173431396e-01 -7.142134010791778564e-02 -2.090838551521301270e-01 -1.396197527647018433e-01 -1.083291508257389069e-02 9.802889078855514526e-02 -2.556562125682830811e-01 -1.986318379640579224e-01 -3.877050802111625671e-02 -2.034736126661300659e-01 -6.071762368083000183e-02 6.076247617602348328e-02 1.782113760709762573e-01 1.987169235944747925e-01 2.492444068193435669e-01 -6.031839922070503235e-02 1.422065198421478271e-01 3.620244264602661133e-01 1.128187403082847595e-02 -1.955886036157608032e-01 1.859093308448791504e-01 -3.146579256281256676e-03
-1.288461219519376755e-02 1.538550406694412231e-01 5.079808831214904785e-02 -1.325048804283142090e-01 2.703781723976135254e-01 -1.438771039247512817e-01 -6.699229776859283447e-02 -8.093214780092239380e-02 6.271130591630935669e-02 -2.051154673099517822e-01 -1.179139465093612671e-01 -1.180124506354331970e-01 -3.866116106510162354e-01 -1.805748939514160156e-01 2.133884131908416748e-01 -1.137219890952110291e-01 -2.033830583095550537e-01 -6.101976335048675537e-02 4.691683128476142883e-02 -2.220871597528457642e-01 -1.972364783287048340e-01 -4.420372098684310913e-02 3.146800771355628967e-02 4.131530523300170898e-01 -9.288341552019119263e-02 4.388346374034881592e-01 1.959058269858360291e-02 7.673045247793197632e-02 2.659638226032257080e-02 -1.287153959274291992e-01 -1.558645721524953842e-02 -5.153945460915565491e-02
-9.470686316490173340e-03 1.692887842655181885e-01 1.996526569128036499e-01 2.260767668485641479e-01 -2.005922049283981323e-01 -2.243162505328655243e-02 -2.483454048633575439e-01 8.226772397756576538e-02 3.718064129352569580e-01 -1.689527481794357300e-01 -2.890844345092773438e-01 8.484298735857009888e-02 -2.181528806686401367e-01 2.093746811151504517e-01 2.583775855600833893e-02 2.976861782371997833e-02 -3.420357108116149902e-01 -1.961117386817932129e-01 2.232952266931533813e-01 -8.640453219413757324e-02 -1.947166472673416138e-01 1.746766865253448486e-01 -1.405515223741531372e-01 -2.361390553414821625e-02 5.100138112902641296e-02 -1.432802807539701462e-02 2.675453722476959229e-01 1.405300199985504150e-01 -2.969172038137912750e-02 9.464815258979797363e-02 -1.088165119290351868e-01 5.683633685111999512e-02
2.244499772787094116e-01 -1.598726361989974976e-01 1.417349427938461304e-01 6.719322502613067627e-02 2.513043284416198730e-01 5.548248067498207092e-02 -1.197296157479286194e-01 2.813381142914295197e-03 2.864546179771423340e-01 2.693209052085876465e-01 -2.257340960204601288e-02 -4.294251278042793274e-02 -1.724074035882949829e-01 -1.954369433224201202e-02 -2.903833612799644470e-02 7.785417884588241577e-02 2.215489558875560760e-02 -4.823185205459594727e-01 1.412050239741802216e-02 -1.510554403066635132e-01 2.442007958889007568e-01 1.603557765483856201e-01 -6.470316648483276367e-02 1.541972607374191284e-01 1.592790782451629639e-01 -1.758053153753280640e-01 2.626077830791473389e-01 8.321285247802734375e-02 -1.871440112590789795e-01 1.007423847913742065e-01 2.169959694147109985e-01 -1.762262731790542603e-01
1.003029793500900269e-01 -1.453763246536254883e-01 7.113384781405329704e-04 9.314633905887603760e-02 7.410755753517150879e-02 -5.198122560977935791e-02 2.207098528742790222e-03 1.778616607189178467e-01 -2.876440994441509247e-02 -1.712017059326171875e-01 -1.412936002016067505e-01 -2.087997496128082275e-01 -2.462686747312545776e-01 -2.295766919851303101e-01 -5.386305227875709534e-02 -1.544273197650909424e-01 4.387792572379112244e-02 -4.370087385177612305e-01 1.129769310355186462e-01 -9.849485009908676147e-02 -3.101699650287628174e-01 1.612673997879028320e-01 -2.454851120710372925e-01 5.496446043252944946e-02 8.958251029253005981e-02 1.744799315929412842e-01 2.692991793155670166e-01 -3.975361883640289307e-01 5.580848827958106995e-02 8.606202155351638794e-02 5.806874111294746399e-02 -5.207027122378349304e-02
3.193396031856536865e-01 9.621588885784149170e-02 -3.846710314974188805e-03 9.424711763858795166e-02 1.045591160655021667e-01 -1.908071935176849365e-01 -4.339263141155242920e-01 1.213459577411413193e-02 2.016133964061737061e-01 -8.305550552904605865e-03 7.821892946958541870e-02 -7.754561305046081543e-02 -3.765568435192108154e-01 -1.044315993785858154e-01 -1.643726527690887451e-01 6.459952145814895630e-02 2.073739767074584961e-01 -5.002920329570770264e-02 2.990483865141868591e-02 5.041497200727462769e-02 -3.110329508781433105e-01 -8.688605576753616333e-02 -8.020687103271484375e-02 1.139212101697921753e-01 -1.307574361562728882e-01 3.025833666324615479e-01 2.072634100914001465e-01 -4.890607297420501709e-02 -1.631489992141723633e-01 1.738659739494323730e-01 -1.477371454238891602e-01 4.500097781419754028e-02
4.251951277256011963e-01 -1.724197268486022949e-01 4.271864295005798340e-01 4.670069739222526550e-02 2.957447469234466553e-01 -1.033137664198875427e-01 8.283399045467376709e-02 -5.390183068811893463e-03 -1.248227134346961975e-01 2.145126275718212128e-02 -5.643867887556552887e-03 -1.970891505479812622e-01 -1.462405733764171600e-02 -4.444117471575737000e-02 -5.333729833364486694e-02 -7.725962996482849121e-02 -1.825868636369705200e-01 -3.274285495281219482e-01 5.127336457371711731e-02 -2.804859541356563568e-02 -6.683909893035888672e-02 -7.096988614648580551e-03 -4.568032175302505493e-02 1.144678890705108643e-01 6.291184574365615845e-02 -1.707888767123222351e-02 5.062897205352783203e-01 -4.500702396035194397e-02 -1.664332114160060883e-02 -5.045409500598907471e-02 6.896264106035232544e-02 -2.973712515085935593e-03
-2.341519296169281006e-01 -2.061165869235992432e-01 5.286183953285217285e-02 -7.364839315414428711e-02 2.895604968070983887e-01 -1.501441150903701782e-01 -2.478476613759994507e-01 1.666966974735260010e-01 2.081021368503570557e-01 -7.676936686038970947e-02 -1.723403930664062500e-01 -6.088250875473022461e-02 -2.278946042060852051e-01 -5.112439021468162537e-02 -8.782974630594253540e-02 -6.358427926898002625e-03 -2.534996569156646729e-01 -2.754259407520294189e-01 -3.319890797138214111e-02 -1.933974325656890869e-01 4.182709672022610903e-04 6.845890730619430542e-02 2.295188419520854950e-02 5.487167462706565857e-02 2.022183239459991455e-01 -9.512746334075927734e-02 2.286620885133743286e-01 3.069859743118286133e-01 2.076934874057769775e-01 -2.632671594619750977e-01 1.576525419950485229e-01 -1.825764626264572144e-01
1.417806297540664673e-01 -1.389441490173339844e-01 -7.153279334306716919e-02 -1.122267171740531921e-01 3.897776827216148376e-02 -2.483479864895343781e-02 -1.560838818550109863e-01 -1.432599127292633057e-01 6.230243667960166931e-02 2.627311050891876221e-01 -1.770634502172470093e-01 -1.293358951807022095e-01 -1.317805349826812744e-01 -3.106959909200668335e-02 -8.543635718524456024e-03 -6.771413981914520264e-02 7.967600226402282715e-02 -4.638289511203765869e-01 -6.289852410554885864e-02 -9.101970493793487549e-02 -2.210870087146759033e-01 1.558398008346557617e-01 -1.016281768679618835e-01 2.858693897724151611e-01 2.070637941360473633e-01 3.293143808841705322e-01 1.982332915067672729e-01 -3.000081144273281097e-02 -1.729674339294433594e-01 -6.469443440437316895e-02 8.606738597154617310e-02 -3.462793827056884766e-01
1.312754005193710327e-01 -1.959821581840515137e-01 2.962456271052360535e-02 -1.606865227222442627e-01 3.457582741975784302e-02 -1.700143814086914062e-01 -1.526992619037628174e-01 4.782846663147211075e-03 -1.377947777509689331e-01 1.431030482053756714e-01 1.683839969336986542e-02 -4.316870868206024170e-01 -7.728557288646697998e-02 -6.975065916776657104e-02 8.102948963642120361e-02 2.548725903034210205e-01 -4.361276924610137939e-01 -2.695748805999755859e-01 4.972779005765914917e-02 -1.867459416389465332e-01 1.355474442243576050e-01 3.732215613126754761e-02 -6.477013975381851196e-02 1.500694304704666138e-01 3.383960202336311340e-02 2.188126184046268463e-02 2.789944112300872803e-01 -1.337749511003494263e-02 -2.501235604286193848e-01 -1.715967953205108643e-01 -1.879025101661682129e-01 -4.571655020117759705e-02
1.471437662839889526e-01 -2.264128476381301880e-01 9.811094403266906738e-02 6.071850284934043884e-02 3.424305021762847900e-01 -3.551090955734252930e-01 -1.896219849586486816e-01 1.280539333820343018e-01 1.841111332178115845e-01 -7.166822324506938457e-04 2.543762624263763428e-01 -5.774128809571266174e-02 -6.894736085087060928e-03 -5.956425517797470093e-02 -1.999331079423427582e-02 2.481010705232620239e-01 6.659109145402908325e-02 -2.754497826099395752e-01 -2.171589136123657227e-01 1.755310148000717163e-01 4.964309558272361755e-02 2.200270444154739380e-01 -2.369699478149414062e-01 1.947707235813140869e-01 -4.569130390882492065e-02 5.270444229245185852e-02 1.402924060821533203e-01 3.223821520805358887e-01 -1.574461534619331360e-02 -3.435459733009338379e-02 1.316876113414764404e-01 -8.928934112191200256e-03
-2.965056002140045166e-01 -2.403053455054759979e-02 -3.272310644388198853e-02 -5.073945224285125732e-02 2.063437849283218384e-01 -9.437797218561172485e-02 -2.125230729579925537e-01 4.675832390785217285e-02 1.669543534517288208e-01 1.880786381661891937e-02 -1.611964106559753418e-01 4.268814623355865479e-02 -3.076467812061309814e-01 -5.006548389792442322e-02 -7.575505971908569336e-02 1.938254684209823608e-01 -3.303757905960083008e-01 -4.483850598335266113e-01 -1.365422457456588745e-02 -1.037975475192070007e-01 7.254824042320251465e-03 -1.836439012549817562e-03 1.043095141649246216e-01 2.265129983425140381e-02 1.001548469066619873e-01 3.178572282195091248e-02 2.515918910503387451e-01 2.344305068254470825e-01 3.056645952165126801e-02 -2.271033078432083130e-01 1.916239559650421143e-01 -2.477810531854629517e-01
2.897717654705047607e-01 -2.542826235294342041e-01 2.288042902946472168e-01 4.827065393328666687e-03 1.199712008237838745e-01 -2.754181623458862305e-01 -2.612184882164001465e-01 1.241384446620941162e-01 -7.840641587972640991e-02 1.181295420974493027e-02 2.815584838390350342e-02 -1.677543371915817261e-01 3.411632403731346130e-02 -8.017128705978393555e-02 -1.235608235001564026e-01 1.400908231735229492e-01 -3.072608634829521179e-02 -3.376488685607910156e-01 1.041874140501022339e-01 -4.430950805544853210e-02 -1.238395944237709045e-01 2.427552193403244019e-01 -3.360882401466369629e-01 3.596991300582885742e-01 1.434372663497924805e-01 8.743039518594741821e-02 5.472457408905029297e-02 -5.378926545381546021e-02 -2.160084098577499390e-01 5.303916707634925842e-02 -3.499167412519454956e-02 1.349847167730331421e-01
1.735786348581314087e-01 -1.935578733682632446e-01 -7.958709448575973511e-02 9.638135880231857300e-02 9.364899247884750366e-02 -2.038356214761734009e-01 -3.108187019824981689e-01 -2.379452139139175415e-01 1.079822480678558350e-01 8.817980997264385223e-03 -3.131069242954254150e-01 -6.445900350809097290e-02 -6.502976268529891968e-02 -3.975434601306915283e-02 -3.060097098350524902e-01 -9.595621377229690552e-02 2.340049743652343750e-01 -3.368354439735412598e-01 4.432607907801866531e-03 -1.334247142076492310e-01 -4.413816612213850021e-03 1.833698749542236328e-01 -1.250332742929458618e-01 1.892423331737518311e-01 -1.486195065081119537e-02 2.900606989860534668e-01 2.788546383380889893e-01 -1.125756427645683289e-01 -6.046843156218528748e-02 -9.687822312116622925e-02 1.751837879419326782e-01 3.163402900099754333e-02
-6.094813346862792969e-02 -1.129429936408996582e-01 1.959531754255294800e-01 4.118768572807312012e-01 9.641294181346893311e-02 -8.225730061531066895e-02 1.120145525783300400e-02 1.458751857280731201e-01 2.141799628734588623e-01 6.353221088647842407e-02 -5.014651268720626831e-02 -3.397321701049804688e-02 -3.762281537055969238e-01 -1.536544263362884521e-01 -3.677360340952873230e-02 1.506984829902648926e-01 -1.495154500007629395e-01 -4.508342221379280090e-02 3.487958312034606934e-01 2.410732358694076538e-01 -2.057266682386398315e-01 1.786178648471832275e-01 2.312308177351951599e-02 9.062442928552627563e-02 8.069903403520584106e-02 2.200141698122024536e-01 2.134990543127059937e-01 3.056569099426269531e-01 -6.152126472443342209e-03 -8.257520198822021484e-02 6.087439507246017456e-02 -5.998383089900016785e-02
2.654358558356761932e-02 -1.120919659733772278e-01 -2.615955770015716553e-01 7.442917674779891968e-02 3.221205174922943115e-01 2.109039574861526489e-01 -1.056037470698356628e-01 -2.343257367610931396e-01 1.404739618301391602e-01 -5.545570701360702515e-02 -1.413350850343704224e-01 -8.867312967777252197e-02 -2.238024622201919556e-01 6.160332635045051575e-02 1.188668608665466309e-01 7.348205149173736572e-02 3.824934363365173340e-02 -2.970476746559143066e-01 -8.261571079492568970e-02 -7.631697505712509155e-02 -3.575533628463745117e-02 8.451357483863830566e-02 5.495610460638999939e-02 -5.374429002404212952e-02 -8.908965438604354858e-02 -9.204649925231933594e-02 5.588631629943847656e-01 2.326892912387847900e-01 1.478483676910400391e-01 -1.979548186063766479e-01 -9.752774238586425781e-02 6.541778147220611572e-02
-1.215201318264007568e-01 -4.082286953926086426e-01 2.191168069839477539e-01 7.538915425539016724e-02 2.815105319023132324e-01 -4.471252113580703735e-02 -5.027089640498161316e-02 7.115912437438964844e-02 1.291948854923248291e-01 1.036208271980285645e-01 -3.195350766181945801e-01 -1.430832743644714355e-01 -3.570862710475921631e-01 8.270229399204254150e-02 2.140469662845134735e-02 2.193349972367286682e-02 2.923558652400970459e-01 -2.159683406352996826e-01 2.253746688365936279e-01 7.904640398919582367e-03 -1.862702071666717529e-01 -9.532137773931026459e-03 -2.377435266971588135e-01 9.649068117141723633e-02 3.642519190907478333e-02 3.900748491287231445e-02 2.080945521593093872e-01 5.861897766590118408e-02 1.145196035504341125e-01 1.220634132623672485e-01 -1.000309083610773087e-02 -1.716453433036804199e-01
-7.188598811626434326e-02 8.131539076566696167e-02 -6.700310856103897095e-02 1.347415000200271606e-01 2.327953428030014038e-01 -9.182339906692504883e-02 -4.525966197252273560e-02 3.251088261604309082e-01 1.266440004110336304e-01 -1.462528482079505920e-02 6.397869437932968140e-02 -7.984536886215209961e-02 -2.939333021640777588e-01 7.217377424240112305e-02 -2.997596189379692078e-02 1.971173286437988281e-01 1.651858240365982056e-01 -6.625479459762573242e-02 1.558272987604141235e-01 -8.912880718708038330e-02 -2.874589860439300537e-01 2.949902713298797607e-01 1.415966302156448364e-01 1.928375661373138428e-01 -6.424170732498168945e-02 1.324651110917329788e-02 4.128570854663848877e-01 -7.740446925163269043e-02 2.588181570172309875e-02 2.642702162265777588e-01 2.117877453565597534e-01 -2.241157442331314087e-01
-2.132012993097305298e-01 3.766166791319847107e-02 -9.747928380966186523e-02 2.046942859888076782e-01 9.420342743396759033e-02 -2.013291418552398682e-01 -1.948551833629608154e-01 5.292226374149322510e-02 1.937569528818130493e-01 -1.724770478904247284e-02 1.985408179461956024e-02 -1.716568917036056519e-01 -1.251800358295440674e-01 -2.110360711812973022e-01 -6.205929443240165710e-02 -1.608180403709411621e-01 1.101692914962768555e-01 -4.106378555297851562e-01 3.206529617309570312e-01 1.705044209957122803e-01 -2.344511598348617554e-01 1.664164066314697266e-01 1.009830981492996216e-01 7.926429063081741333e-02 -3.760781884193420410e-01 4.818679019808769226e-02 2.539821863174438477e-01 1.146583259105682373e-01 4.924833774566650391e-02 -2.889659814536571503e-02 -3.063627518713474274e-02 -1.285537630319595337e-01
-1.978793442249298096e-01 -7.064730394631624222e-03 1.016144547611474991e-02 3.045271635055541992e-01 2.456033974885940552e-01 1.025166064500808716e-01 -1.220619902014732361e-01 -5.527716595679521561e-03 2.213537245988845825e-01 -2.065351903438568115e-01 -1.566843986511230469e-01 -1.322938203811645508e-01 -1.912269592285156250e-01 -8.348508179187774658e-02 -7.730932533740997314e-02 -1.073298305273056030e-01 -4.795628041028976440e-02 -5.216840505599975586e-01 2.482597827911376953e-01 1.876049041748046875e-01 -2.459570914506912231e-01 2.074699699878692627e-01 3.905703313648700714e-03 -6.151900067925453186e-02 -1.333965212106704712e-01 1.291517764329910278e-01 1.808906048536300659e-01 4.997222218662500381e-03 -8.330009877681732178e-02 -2.901569567620754242e-02 -1.085949316620826721e-01 1.484504789113998413e-01
1.524830311536788940e-01 5.861509963870048523e-02 2.048539817333221436e-01 -7.757539302110671997e-02 1.755114048719406128e-01 1.184226945042610168e-01 -2.072748392820358276e-01 1.924631297588348389e-01 1.974673122167587280e-01 4.908556584268808365e-03 4.805857315659523010e-02 -5.922880023717880249e-02 -2.368268966674804688e-01 -3.459775447845458984e-01 -1.594161391258239746e-01 2.575088143348693848e-01 -1.588218361139297485e-01 -2.692211866378784180e-01 3.446133434772491455e-02 3.829751908779144287e-02 -6.204062327742576599e-02 1.531927008181810379e-02 -1.509261429309844971e-01 2.834920212626457214e-02 -6.374260783195495605e-02 3.510087430477142334e-01 1.400836408138275146e-01 -2.339878529310226440e-01 -3.749430775642395020e-01 -1.315959542989730835e-02 1.310490518808364868e-01 -2.348825335502624512e-02
-1.159165427088737488e-02 1.484596431255340576e-01 -1.065926551818847656e-01 1.909221112728118896e-01 3.161214292049407959e-01 -1.036446094512939453e-01 -6.500130891799926758e-02 1.181035414338111877e-01 3.794496953487396240e-01 4.249342251569032669e-03 -2.084699571132659912e-01 1.419474929571151733e-01 -2.215184867382049561e-01 -1.077125966548919678e-02 7.424529641866683960e-02 1.690196841955184937e-01 -5.010098591446876526e-02 -3.524230122566223145e-01 2.754864096641540527e-01 -2.163713872432708740e-01 -7.690859586000442505e-02 1.139773055911064148e-01 -1.741588860750198364e-01 7.157916203141212463e-03 -2.179861515760421753e-01 -1.213700231164693832e-02 2.756588757038116455e-01 6.685579568147659302e-02 4.642564430832862854e-02 -1.077681034803390503e-01 -2.446098327636718750e-01 9.925807267427444458e-02
4.649923369288444519e-02 7.183925062417984009e-02 -9.490265697240829468e-02 -1.180316209793090820e-01 -2.542794914916157722e-03 -2.268754541873931885e-01 -3.345390260219573975e-01 -1.131782382726669312e-01 8.371093869209289551e-02 -1.139398384839296341e-02 1.002768576145172119e-01 -2.332937866449356079e-01 -3.839980065822601318e-02 9.121383726596832275e-02 -4.148943349719047546e-02 -2.992371656000614166e-02 -1.728254184126853943e-02 -2.560705542564392090e-01 1.983381360769271851e-01 1.161033511161804199e-01 1.226027458906173706e-01 3.264878392219543457e-01 -8.345742523670196533e-02 6.006821244955062866e-02 3.195642828941345215e-01 2.189007550477981567e-01 3.200394213199615479e-01 -1.188263744115829468e-01 -1.548526138067245483e-01 -3.129706084728240967e-01 -1.883382201194763184e-01 -1.860949844121932983e-01
2.474436536431312561e-02 -2.168279886245727539e-01 2.078463137149810791e-01 -6.255131214857101440e-02 -8.111412823200225830e-02 3.273005038499832153e-02 -8.393290638923645020e-02 -1.231796666979789734e-01 2.853353507816791534e-02 -2.577693462371826172e-01 -1.533490568399429321e-01 6.451107561588287354e-02 -5.498344302177429199e-01 -4.586993716657161713e-03 -3.306284919381141663e-02 2.199088931083679199e-01 1.153808459639549255e-01 -9.496721625328063965e-02 3.511710762977600098e-01 2.319576218724250793e-02 1.532652694731950760e-02 -1.126898638904094696e-02 1.184136718511581421e-01 2.151187956333160400e-01 -5.833581835031509399e-02 7.271559536457061768e-02 3.484166562557220459e-01 -2.662960439920425415e-02 -1.901395171880722046e-01 -1.512267738580703735e-01 1.185543388128280640e-01 -1.339440196752548218e-01
-1.015373393893241882e-01 1.041626930236816406e-01 -7.925984263420104980e-02 5.056079104542732239e-02 4.043033346533775330e-02 4.690931737422943115e-02 -4.493322595953941345e-02 5.424145236611366272e-02 2.775087058544158936e-01 -3.087593428790569305e-02 1.036438718438148499e-01 3.583043813705444336e-02 -4.811524748802185059e-01 3.997322171926498413e-02 1.528898328542709351e-01 2.884019911289215088e-02 -3.780829254537820816e-03 -2.136753052473068237e-01 4.164923727512359619e-01 1.349387019872665405e-01 -9.874313324689865112e-02 1.049393936991691589e-01 1.039529405534267426e-02 -1.162175238132476807e-01 1.777937263250350952e-01 3.067060001194477081e-02 3.661517500877380371e-01 3.756519258022308350e-01 -3.448837436735630035e-03 -1.818224638700485229e-01 2.582367882132530212e-02 2.662505581974983215e-02
6.775534898042678833e-02 1.922890692949295044e-01 3.093062043190002441e-01 9.869879111647605896e-03 1.019095629453659058e-02 -1.415223926305770874e-01 -5.680805444717407227e-02 -3.308720141649246216e-02 1.383327096700668335e-01 -3.485760092735290527e-02 -3.678632676601409912e-01 -1.634298413991928101e-01 -2.907156944274902344e-01 -5.448292475193738937e-03 4.058002680540084839e-02 2.693814933300018311e-01 -1.441830694675445557e-01 -1.053409576416015625e-01 -1.642284542322158813e-01 -2.759652733802795410e-01 1.249146759510040283e-01 -1.000189557671546936e-01 4.006104543805122375e-02 3.490487039089202881e-01 2.090500853955745697e-02 6.515680998563766479e-02 3.098146021366119385e-01 -1.499684602022171021e-01 -1.226777136325836182e-01 -1.724970638751983643e-01 9.287455677986145020e-02 1.908410787582397461e-01
-1.238809153437614441e-02 -7.774338871240615845e-02 4.853136241436004639e-01 3.686472028493881226e-02 3.721362650394439697e-01 -8.946675807237625122e-03 -1.487060263752937317e-02 1.601423770189285278e-01 1.630813777446746826e-01 5.611003562808036804e-02 2.049495577812194824e-01 -6.573104113340377808e-02 -2.828132510185241699e-01 -1.179889738559722900e-01 -9.319666028022766113e-02 -3.089622035622596741e-02 1.502099633216857910e-02 -3.653484210371971130e-02 1.161562353372573853e-01 -8.164234459400177002e-02 -3.139678239822387695e-01 3.143553733825683594e-01 1.891693472862243652e-02 3.292063623666763306e-02 9.160065650939941406e-02 1.943614631891250610e-01 3.260143101215362549e-01 1.238433718681335449e-01 6.165135651826858521e-02 1.133861020207405090e-01 -6.077839806675910950e-02 -6.459592282772064209e-02
-1.375551223754882812e-01 1.517943739891052246e-01 3.055975437164306641e-01 1.602855175733566284e-01 6.013415753841400146e-02 -7.440210878849029541e-02 -3.078312277793884277e-01 1.781684160232543945e-01 4.111813008785247803e-01 -1.200560107827186584e-01 -5.454814806580543518e-02 -1.621567606925964355e-01 -1.801876127719879150e-01 8.241446316242218018e-02 -6.176926568150520325e-02 8.279960602521896362e-02 -2.605785429477691650e-01 -1.288684606552124023e-01 2.082243114709854126e-01 5.132908467203378677e-03 3.520096093416213989e-02 1.791928857564926147e-01 -4.311232268810272217e-02 1.722679138183593750e-01 2.719602547585964203e-02 -1.731142103672027588e-01 1.477243453264236450e-01 3.867372274398803711e-01 -6.942156702280044556e-02 -4.026165604591369629e-02 1.905792504549026489e-01 5.460830405354499817e-02
2.548265159130096436e-01 -1.616694964468479156e-02 -2.684528753161430359e-02 1.371286958456039429e-01 3.103597462177276611e-01 -1.169382259249687195e-01 -2.214803993701934814e-01 -1.156468540430068970e-01 1.888499110937118530e-01 1.603629142045974731e-01 -7.964189350605010986e-02 -8.564168214797973633e-02 -1.149160265922546387e-01 -9.090103209018707275e-02 -2.693064510822296143e-01 2.269464284181594849e-01 -6.071727350354194641e-02 -3.118514716625213623e-01 -4.260826855897903442e-02 -7.630742341279983521e-02 6.846054643392562866e-02 -1.197687163949012756e-01 -3.324825763702392578e-01 3.673886880278587341e-02 -9.854189306497573853e-02 2.215390503406524658e-01 4.041894972324371338e-01 -1.093205735087394714e-01 -4.708342626690864563e-02 -1.854388564825057983e-01 7.874903082847595215e-02 7.665662467479705811e-02
6.773280352354049683e-02 -3.720906972885131836e-01 3.612330183386802673e-02 1.475640237331390381e-01 2.695518732070922852e-01 -3.817909657955169678e-01 -4.458439648151397705e-01 6.352616101503372192e-02 2.412425354123115540e-02 1.437008529901504517e-01 -3.976561874151229858e-02 -4.733084142208099365e-02 4.435724020004272461e-02 -1.043622866272926331e-01 -6.321769952774047852e-02 -7.546737045049667358e-02 -5.097889900207519531e-02 -1.211225464940071106e-01 7.644706964492797852e-02 -8.840038627386093140e-02 -1.807330697774887085e-01 3.617736995220184326e-01 -1.292979568243026733e-01 3.399465978145599365e-01 6.858212500810623169e-02 6.757833063602447510e-02 4.291461408138275146e-02 -5.901395902037620544e-02 -7.406145334243774414e-02 5.678778141736984253e-02 -1.223920509219169617e-01 1.655383734032511711e-03
-1.573776900768280029e-01 -4.718209058046340942e-02 1.319564580917358398e-01 -1.068360656499862671e-01 1.613044589757919312e-01 -2.858603298664093018e-01 -1.709518730640411377e-01 4.617688432335853577e-02 3.133334517478942871e-01 -2.033287286758422852e-01 -2.316485904157161713e-02 -2.868287861347198486e-01 -1.317039728164672852e-01 -6.012894213199615479e-02 2.279976010322570801e-02 5.272094532847404480e-02 -1.944188773632049561e-01 -2.161497771739959717e-01 2.361632585525512695e-01 1.086668148636817932e-01 -1.559665948152542114e-01 2.030328474938869476e-02 1.428440064191818237e-01 1.941240578889846802e-01 2.360358983278274536e-01 1.885332316160202026e-01 -7.538495957851409912e-02 -2.186596989631652832e-01 -2.376508861780166626e-01 1.551691349595785141e-02 -2.621175944805145264e-01 -2.310724109411239624e-01
-3.193270862102508545e-01 -1.995204836130142212e-01 8.546870946884155273e-02 -6.601430475711822510e-02 8.760225772857666016e-02 -1.969473622739315033e-02 -3.084655106067657471e-01 1.304131816141307354e-03 4.666904360055923462e-02 -7.685899734497070312e-02 -4.249205812811851501e-02 -6.410206109285354614e-02 -2.983021140098571777e-01 7.358638942241668701e-02 -3.066515326499938965e-01 -1.298839002847671509e-01 -3.453633561730384827e-02 -3.268654942512512207e-01 6.227915734052658081e-02 -2.265523523092269897e-01 2.157237194478511810e-02 9.577056020498275757e-02 -1.732342690229415894e-01 8.201416581869125366e-02 1.334515064954757690e-01 -2.529817521572113037e-01 3.521839380264282227e-01 2.629438936710357666e-01 -1.059990972280502319e-01 -4.977053403854370117e-02 1.602299809455871582e-01 -7.698497734963893890e-03
5.083588138222694397e-02 -7.052550464868545532e-02 -1.458479906432330608e-03 -2.344480603933334351e-01 5.224172025918960571e-03 -6.079690158367156982e-02 -1.677651107311248779e-01 1.305161714553833008e-01 2.011151313781738281e-01 -2.571057379245758057e-01 1.118599623441696167e-01 3.640646860003471375e-02 -2.963059246540069580e-01 -7.036112248897552490e-02 -4.617288336157798767e-02 2.628940939903259277e-01 5.944912135601043701e-02 -2.730382680892944336e-01 1.165325567126274109e-01 -9.805906563997268677e-02 -6.141921132802963257e-02 -4.660745710134506226e-02 -2.649700343608856201e-01 1.435580700635910034e-01 2.971500754356384277e-01 4.967125132679939270e-02 2.669242322444915771e-01 -9.714579582214355469e-02 -3.631321489810943604e-01 2.045973017811775208e-02 -2.719545364379882812e-01 -1.686793416738510132e-01
2.123069614171981812e-01 -5.605972930788993835e-02 1.028118878602981567e-01 1.599575132131576538e-01 -7.499277591705322266e-02 -2.500391602516174316e-01 -1.032760962843894958e-01 -3.444374352693557739e-02 1.347321122884750366e-01 -1.811474859714508057e-01 -2.099213600158691406e-01 -5.324443802237510681e-02 -1.103790178894996643e-01 1.011058036237955093e-02 -1.323529481887817383e-01 9.401850402355194092e-02 -7.350479252636432648e-03 -5.439565181732177734e-01 9.233703464269638062e-02 -2.923432588577270508e-01 -5.302681121975183487e-03 1.225408166646957397e-01 -1.006291899830102921e-02 1.184696182608604431e-01 -1.955792456865310669e-01 2.888893485069274902e-01 1.056519523262977600e-01 -1.353268772363662720e-01 -5.450355634093284607e-02 -1.585668772459030151e-01 1.380743533372879028e-01 -2.857310175895690918e-01
-1.943140923976898193e-01 7.321284711360931396e-02 1.156374216079711914e-01 2.019819319248199463e-01 3.335431516170501709e-01 -9.443762153387069702e-02 2.404024638235569000e-02 -1.595901697874069214e-02 2.341058403253555298e-01 4.114258103072643280e-03 5.655005201697349548e-02 2.292257361114025116e-02 -2.087005227804183960e-01 2.012669295072555542e-01 -1.963288187980651855e-01 2.203800082206726074e-01 -3.507157266139984131e-01 -1.548306494951248169e-01 -5.567404255270957947e-02 -1.351786404848098755e-01 -2.013226598501205444e-01 3.840127289295196533e-01 9.739162772893905640e-02 2.150512337684631348e-01 1.609181016683578491e-01 -3.971564397215843201e-02 2.656419873237609863e-01 -6.579699367284774780e-02 2.952377870678901672e-02 -1.769145391881465912e-02 1.704201251268386841e-01 -8.554784208536148071e-02
5.615552887320518494e-02 -2.259905785322189331e-01 -1.354373395442962646e-01 -6.460236012935638428e-02 1.328610256314277649e-02 -9.836191684007644653e-02 -1.360429972410202026e-01 -9.553360939025878906e-02 1.864481121301651001e-01 2.186420373618602753e-02 -2.020518332719802856e-01 -2.708573639392852783e-01 -7.318571954965591431e-02 -5.244510248303413391e-02 -1.330921649932861328e-01 -7.287573069334030151e-02 1.670499145984649658e-01 -4.677388072013854980e-01 1.370389461517333984e-01 -9.024259448051452637e-02 -2.501934766769409180e-01 7.821629196405410767e-02 -2.299039363861083984e-01 8.914816379547119141e-02 6.946471333503723145e-02 3.922591209411621094e-01 2.218032032251358032e-01 3.925755620002746582e-02 -5.824134871363639832e-02 3.443747386336326599e-02 2.271803468465805054e-01 -1.909605562686920166e-01
2.095559686422348022e-01 -6.628645956516265869e-02 1.100932136178016663e-01 1.309296041727066040e-01 2.602040767669677734e-02 6.724395602941513062e-02 -1.158595532178878784e-01 6.532590836286544800e-02 3.469095826148986816e-01 1.981477737426757812e-01 -1.628657281398773193e-01 7.767393440008163452e-02 -3.015349991619586945e-02 -3.934064134955406189e-02 2.106290310621261597e-03 -7.713930308818817139e-02 3.595208749175071716e-02 -3.178472220897674561e-01 -6.816150993108749390e-02 -9.177796542644500732e-02 1.714953035116195679e-01 1.563542783260345459e-01 4.501306393649429083e-04 2.537126243114471436e-01 2.356289327144622803e-01 -3.310153633356094360e-02 4.994556903839111328e-01 -1.345393955707550049e-01 -3.147925436496734619e-01 -1.000682935118675232e-01 1.711497157812118530e-01 -5.263667553663253784e-02
1.042292714118957520e-01 -2.152348011732101440e-01 1.707699298858642578e-01 1.637482829391956329e-02 3.446226119995117188e-01 -4.904481023550033569e-02 -2.566582560539245605e-01 5.906481295824050903e-02 9.172444790601730347e-02 1.927980780601501465e-02 7.347171753644943237e-02 -7.142710685729980469e-02 -6.023510918021202087e-02 -3.138195872306823730e-01 -4.882432892918586731e-02 1.410774439573287964e-01 -2.187499701976776123e-01 -3.646725118160247803e-01 -3.320091664791107178e-01 -5.227737873792648315e-02 8.624348789453506470e-02 2.085095345973968506e-01 -2.477720938622951508e-02 1.444859355688095093e-01 -6.899889558553695679e-03 7.870910316705703735e-02 1.871399283409118652e-01 -1.904318183660507202e-01 -2.771971821784973145e-01 1.649420522153377533e-02 4.364455863833427429e-02 -2.375211566686630249e-01
-1.428057402372360229e-01 -2.361645400524139404e-01 1.134629696607589722e-01 3.397909179329872131e-02 3.966983854770660400e-01 -2.232771217823028564e-01 -2.174378782510757446e-01 1.302346289157867432e-01 1.013888046145439148e-01 2.388394474983215332e-01 -4.374235402792692184e-03 -2.153155058622360229e-01 -4.956277832388877869e-02 -2.450313568115234375e-01 -1.979311853647232056e-01 2.227098643779754639e-01 -6.506361067295074463e-02 -4.156457781791687012e-01 -8.460526913404464722e-02 9.413649141788482666e-02 -7.369983941316604614e-02 1.619429700076580048e-02 -3.683927655220031738e-02 1.990657150745391846e-01 -4.542302712798118591e-02 1.548198610544204712e-01 -5.309763364493846893e-04 -1.066337600350379944e-01 -2.301590591669082642e-01 -1.759507060050964355e-01 -2.274362370371818542e-02 -1.087176352739334106e-01
5.692924931645393372e-02 -3.037136197090148926e-01 -1.259328424930572510e-01 8.991774916648864746e-02 1.404038369655609131e-01 -2.178155034780502319e-01 -2.092930525541305542e-01 -1.443864107131958008e-01 3.035315312445163727e-02 -1.500184684991836548e-01 -3.409000113606452942e-02 -3.100050687789916992e-01 -2.966327667236328125e-01 -7.178003340959548950e-02 -2.227413505315780640e-01 1.777933066477999091e-04 -7.010349631309509277e-02 -3.108139038085937500e-01 1.054889336228370667e-01 -1.770755797624588013e-01 -3.103356659412384033e-01 -3.011058457195758820e-02 -1.304896622896194458e-01 -1.107486337423324585e-01 2.362215891480445862e-03 5.334762111306190491e-02 2.448960989713668823e-01 -3.656648099422454834e-01 3.326114267110824585e-02 -6.615993380546569824e-02 5.720100831240415573e-03 -1.129247918725013733e-01
-1.560494452714920044e-01 -7.700994610786437988e-02 9.265276603400707245e-03 -9.556660056114196777e-02 2.071252465248107910e-01 -3.430137410759925842e-02 -2.816689908504486084e-01 1.091694384813308716e-01 2.797976732254028320e-01 -3.774830698966979980e-02 -1.729319393634796143e-01 5.893709883093833923e-02 -1.566155254840850830e-01 -1.383225917816162109e-01 -2.750416658818721771e-02 6.623036414384841919e-02 -1.672718077898025513e-01 -2.707476913928985596e-01 -1.317362934350967407e-01 -2.111258059740066528e-01 -2.327608615159988403e-01 5.511325225234031677e-02 7.990775257349014282e-02 1.265888661146163940e-01 2.505764961242675781e-01 -9.430959820747375488e-02 3.164628148078918457e-01 3.852649331092834473e-01 -5.150213092565536499e-02 -2.251658886671066284e-01 1.859522014856338501e-01 -1.106452718377113342e-01
1.354734450578689575e-01 1.806492805480957031e-01 8.050631731748580933e-03 -4.744541645050048828e-02 2.975421845912933350e-01 1.829598248004913330e-01 -2.206334322690963745e-01 -3.057753667235374451e-02 9.467914700508117676e-02 -1.192939430475234985e-01 -1.620079576969146729e-01 -4.025094583630561829e-02 -4.095252156257629395e-01 -1.203627288341522217e-01 1.465079635381698608e-01 -1.328281313180923462e-01 -7.230414450168609619e-02 -2.197783589363098145e-01 3.837080895900726318e-01 -6.988316774368286133e-02 -5.559873208403587341e-02 1.319078076630830765e-02 1.492778062820434570e-01 3.798128962516784668e-01 -1.365584135055541992e-01 1.733349561691284180e-01 1.272024810314178467e-01 7.464021444320678711e-02 -1.121060550212860107e-02 -2.342782467603683472e-01 -3.920051082968711853e-02 1.621470786631107330e-02
1.157290711998939514e-01 1.971318013966083527e-02 -7.002919912338256836e-02 2.383140325546264648e-01 9.011317789554595947e-02 -3.139825463294982910e-01 -1.855071336030960083e-01 -1.222508847713470459e-01 -1.123257800936698914e-01 -1.272923797369003296e-01 -2.132141590118408203e-02 -1.395935416221618652e-01 -2.468268275260925293e-01 -1.156309060752391815e-02 -2.669176757335662842e-01 1.603450626134872437e-01 -1.264266856014728546e-02 -3.707317411899566650e-01 1.603154987096786499e-01 -3.377498984336853027e-01 -1.405986100435256958e-01 8.965988457202911377e-02 -4.265465587377548218e-02 -5.084864795207977295e-02 4.060469567775726318e-02 2.742987573146820068e-01 2.356539219617843628e-01 -2.419710606336593628e-01 7.670377939939498901e-02 -1.183841452002525330e-01 -7.098093628883361816e-02 -1.902237087488174438e-01
-5.416885018348693848e-02 6.999764591455459595e-02 1.800302118062973022e-01 1.459397822618484497e-01 3.692544698715209961e-01 -8.246960490942001343e-02 -3.548991680145263672e-01 1.373428385704755783e-02 2.400723695755004883e-01 -1.077912226319313049e-01 8.519203960895538330e-02 -2.001318931579589844e-01 1.161735355854034424e-01 9.765165299177169800e-02 2.073511481285095215e-01 1.272405833005905151e-01 8.980512619018554688e-03 -2.997538447380065918e-01 1.931226253509521484e-01 -2.440033107995986938e-01 -8.329035714268684387e-03 -1.243702769279479980e-01 6.721416115760803223e-02 1.921441853046417236e-01 3.008171021938323975e-01 2.992475926876068115e-01 -7.874237000942230225e-02 8.918090164661407471e-02 -5.805547907948493958e-02 -2.349065989255905151e-02 -3.894789889454841614e-02 -1.643453687429428101e-01
-4.509280249476432800e-02 -2.831832692027091980e-02 -8.335232734680175781e-02 1.286549866199493408e-01 2.057613432407379150e-01 1.830346435308456421e-01 -2.801249325275421143e-01 -8.999584242701530457e-04 3.091446757316589355e-01 -2.140916883945465088e-01 -2.106408327817916870e-01 -3.271256089210510254e-01 -1.208869889378547668e-01 -1.817896068096160889e-01 -7.991880923509597778e-02 -6.572175025939941406e-02 -1.079686507582664490e-01 -1.581136435270309448e-01 1.501276493072509766e-01 -9.685669094324111938e-02 -1.800882518291473389e-01 5.047472938895225525e-02 1.454184670001268387e-02 7.609055191278457642e-02 -1.998784542083740234e-01 3.402799367904663086e-01 2.253593504428863525e-01 -1.790077425539493561e-02 -1.328328698873519897e-01 -1.812998205423355103e-01 -3.041666448116302490e-01 9.360965341329574585e-02
-9.225414693355560303e-02 2.285455586388707161e-03 2.093881517648696899e-01 2.149154096841812134e-01 -1.681917347013950348e-02 9.139627218246459961e-02 3.956155478954315186e-02 -1.131204664707183838e-01 1.745671033859252930e-01 -1.994424611330032349e-01 -1.443429104983806610e-02 -7.961538434028625488e-02 -3.337652981281280518e-01 1.414878517389297485e-01 1.801884621381759644e-01 -1.683048009872436523e-01 -2.345897257328033447e-01 -3.096407055854797363e-01 1.129583790898323059e-01 -1.610745042562484741e-01 -9.630668163299560547e-02 2.696376442909240723e-01 2.548913471400737762e-02 9.561185725033283234e-03 -1.437403559684753418e-01 1.840505301952362061e-01 3.093656003475189209e-01 1.311862468719482422e-01 -1.144986897706985474e-01 -2.951157391071319580e-01 -2.601406276226043701e-01 4.218984022736549377e-02
4.317312836647033691e-01 -1.049360036849975586e-01 2.766487300395965576e-01 9.613601863384246826e-02 7.951704412698745728e-02 -1.565466821193695068e-01 -4.383653774857521057e-02 1.851731836795806885e-01 1.794719249010086060e-01 3.666158914566040039e-01 3.330181166529655457e-02 -1.463040709495544434e-01 -2.190987616777420044e-01 -5.597802996635437012e-02 -3.479264080524444580e-01 3.584065660834312439e-02 4.691525176167488098e-02 -3.147350847721099854e-01 1.401455551385879517e-01 -1.512486040592193604e-01 3.229440748691558838e-02 9.788288176059722900e-02 -4.616932570934295654e-02 1.601216495037078857e-01 4.093568027019500732e-02 1.049808412790298462e-01 2.101093381643295288e-01 1.078635752201080322e-01 -2.014981769025325775e-02 4.964641295373439789e-03 9.244406968355178833e-02 -1.659775823354721069e-01
-1.252302378416061401e-01 -1.098081693053245544e-01 -8.814378827810287476e-02 3.182687759399414062e-01 2.073871195316314697e-01 -1.168094389140605927e-02 -1.088926717638969421e-01 -3.553320840001106262e-02 3.269381225109100342e-01 -1.273009330034255981e-01 -1.650419086217880249e-01 -1.456214785575866699e-01 -3.139026463031768799e-01 1.817216724157333374e-01 -9.088884294033050537e-02 -7.246401160955429077e-02 -3.078581988811492920e-01 -2.131205648183822632e-01 1.618623435497283936e-01 -1.742321066558361053e-02 -2.331252396106719971e-01 2.833436727523803711e-01 7.080447673797607422e-02 -1.571150124073028564e-02 -8.583386242389678955e-02 5.672988295555114746e-02 1.449413895606994629e-01 2.486913502216339111e-01 -2.401313632726669312e-01 -1.325705349445343018e-01 -1.207216978073120117e-01 2.184264175593852997e-02
-9.534234413877129555e-04 5.145449191331863403e-02 3.164074122905731201e-01 -1.296629011631011963e-01 1.821626722812652588e-02 -1.850936412811279297e-01 -3.643077909946441650e-01 1.467534154653549194e-01 2.629379034042358398e-01 -1.406315062195062637e-02 -4.215048253536224365e-01 7.772181928157806396e-02 -3.076907694339752197e-01 -2.870031073689460754e-02 2.801682054996490479e-01 2.083590812981128693e-02 -1.348149962723255157e-02 -2.077275365591049194e-01 1.823238655924797058e-02 8.260700106620788574e-02 -2.917864918708801270e-01 1.250066161155700684e-01 -2.188262343406677246e-01 -7.505744695663452148e-02 1.572868227958679199e-02 1.838861405849456787e-01 4.374808073043823242e-02 2.485395595431327820e-02 -1.238713935017585754e-01 -6.864765286445617676e-02 1.492426265031099319e-02 4.964426532387733459e-02
2.583589851856231689e-01 -1.331718116998672485e-01 1.058012396097183228e-01 8.257278800010681152e-02 9.057900309562683105e-02 2.379237264394760132e-01 -3.009574413299560547e-01 6.511818617582321167e-02 1.655997484922409058e-01 2.687292993068695068e-01 -1.916958391666412354e-01 -1.198162883520126343e-01 -9.207078069448471069e-02 -1.046552509069442749e-01 -1.780170947313308716e-01 -1.637188047170639038e-01 1.705901138484477997e-02 -4.133523404598236084e-01 -4.372683167457580566e-02 -1.038222201168537140e-02 1.973402351140975952e-01 1.181972771883010864e-02 -1.658751368522644043e-01 2.450076639652252197e-01 1.857859641313552856e-01 -7.423272728919982910e-02 2.707830071449279785e-01 6.004774570465087891e-02 -9.870544821023941040e-02 -2.570728957653045654e-01 1.092645823955535889e-01 -6.847650557756423950e-02
-6.401938199996948242e-02 5.900745838880538940e-02 7.481602579355239868e-02 6.953602284193038940e-02 2.271937131881713867e-01 -1.128910854458808899e-01 -1.617083251476287842e-01 8.845882117748260498e-02 3.434367477893829346e-01 5.393104255199432373e-02 -1.238586157560348511e-01 -2.237469702959060669e-01 -1.438832134008407593e-01 2.243722975254058838e-01 -7.768864184617996216e-02 -2.743707001209259033e-01 -2.252325266599655151e-01 -3.045438528060913086e-01 3.006966710090637207e-01 -1.011328622698783875e-01 -4.219528287649154663e-02 1.208480726927518845e-02 -9.413269907236099243e-02 2.327447831630706787e-01 -1.544803977012634277e-01 -8.732649683952331543e-02 2.187590599060058594e-01 1.562318056821823120e-01 -2.191932201385498047e-01 -1.201922260224819183e-02 -2.466920465230941772e-01 -1.521456539630889893e-01
8.439174294471740723e-02 -7.076562847942113876e-03 9.772110730409622192e-02 1.030008345842361450e-01 3.034709990024566650e-01 2.656674981117248535e-01 -2.418860197067260742e-01 -5.720973014831542969e-02 1.641208231449127197e-01 -1.184647604823112488e-01 -1.339182257652282715e-01 -3.886250257492065430e-01 -2.602490782737731934e-01 -7.954652607440948486e-02 8.206313103437423706e-02 -4.679617658257484436e-02 -1.195740476250648499e-01 -2.290157601237297058e-02 1.413818150758743286e-01 -8.736923336982727051e-02 -6.309811770915985107e-02 1.754769831895828247e-01 9.013642370700836182e-02 1.248977184295654297e-01 -1.947760432958602905e-01 1.047525256872177124e-01 4.232714176177978516e-01 -3.187039867043495178e-02 -1.676702871918678284e-02 -5.850793421268463135e-02 -3.470446169376373291e-01 3.357672318816184998e-02
2.138250619173049927e-01 -9.258706867694854736e-02 -1.604370027780532837e-01 2.535444200038909912e-01 3.920868039131164551e-01 -8.897797763347625732e-02 -1.575716733932495117e-01 -1.439418941736221313e-01 8.152326941490173340e-02 2.360034286975860596e-01 -4.516079276800155640e-02 -1.700906604528427124e-01 -2.914320230484008789e-01 -6.381393224000930786e-02 5.118915066123008728e-02 1.227665543556213379e-01 -1.020678430795669556e-01 -2.921077609062194824e-01 2.719577215611934662e-02 -1.609718799591064453e-01 7.120280712842941284e-02 3.480929508805274963e-02 -1.945264786481857300e-01 1.208723336458206177e-01 -7.947725802659988403e-02 1.479651778936386108e-01 2.454518228769302368e-01 -1.852319687604904175e-01 2.260835468769073486e-02 -2.257709503173828125e-01 2.850687503814697266e-01 1.087636128067970276e-01
1.427546441555023193e-01 1.433458626270294189e-01 1.172024756669998169e-01 5.457745864987373352e-02 3.765023946762084961e-01 -6.346748024225234985e-02 -1.466931402683258057e-01 -4.887213930487632751e-03 8.509396016597747803e-02 -2.862275578081607819e-02 1.055267453193664551e-01 -8.409640192985534668e-02 -3.227734267711639404e-01 4.014087840914726257e-02 -8.917909860610961914e-02 -1.161446496844291687e-01 3.863463923335075378e-02 -3.015882670879364014e-01 3.242708146572113037e-01 2.722072303295135498e-01 -2.982974946498870850e-01 8.098661154508590698e-02 3.400320932269096375e-02 2.460502088069915771e-01 -1.209132969379425049e-01 9.820070862770080566e-02 1.552695333957672119e-01 2.779983282089233398e-01 -9.519802033901214600e-02 3.841727599501609802e-02 -2.331540286540985107e-01 4.516730830073356628e-02
-9.280066937208175659e-02 -6.632184982299804688e-02 -6.879059225320816040e-02 2.841649055480957031e-01 2.577218711376190186e-01 2.580573596060276031e-02 -1.618422418832778931e-01 -1.305064409971237183e-01 1.757936924695968628e-01 -1.474301069974899292e-01 -1.924767494201660156e-01 -3.327108174562454224e-02 -3.229007720947265625e-01 2.524942457675933838e-01 9.371331334114074707e-02 -1.345907747745513916e-01 -2.504056394100189209e-01 -3.898566067218780518e-01 1.698325276374816895e-01 -1.894642040133476257e-02 -2.686317265033721924e-01 1.823237091302871704e-01 -1.321589797735214233e-01 7.842215895652770996e-02 -7.639303803443908691e-02 -1.212106645107269287e-01 1.263584643602371216e-01 1.384907066822052002e-01 -2.640379965305328369e-01 1.618308015167713165e-02 -6.002614647150039673e-02 -5.760717391967773438e-02
1.865166574716567993e-01 -4.372125025838613510e-03 -1.519965082406997681e-01 1.685679107904434204e-01 1.417706161737442017e-01 -1.134266704320907593e-01 -7.861497253179550171e-02 -1.773543804883956909e-01 1.003371700644493103e-01 2.619970440864562988e-01 -6.320196390151977539e-02 -1.608525812625885010e-01 -2.082941979169845581e-01 -1.059472635388374329e-01 -1.191822588443756104e-01 2.198467850685119629e-01 -8.090826869010925293e-02 -3.582399785518646240e-01 7.032368332147598267e-02 -1.296294480562210083e-01 1.533513069152832031e-01 -1.582833938300609589e-02 -6.849755346775054932e-02 1.291602253913879395e-01 -8.508636057376861572e-02 2.152988612651824951e-01 4.844938814640045166e-01 -1.417226791381835938e-01 -2.469187080860137939e-01 1.792064495384693146e-02 1.787620335817337036e-01 -1.179714277386665344e-01
1.172197684645652771e-01 -5.701565742492675781e-02 2.822508811950683594e-01 3.985054418444633484e-02 4.831029772758483887e-01 3.122630901634693146e-02 2.434209687635302544e-03 -2.585153281688690186e-01 3.195067048072814941e-01 -1.658405959606170654e-01 8.800664544105529785e-02 -9.652901440858840942e-02 3.476303303614258766e-03 -3.166697546839714050e-02 -6.053118035197257996e-03 1.155643239617347717e-01 -1.362321376800537109e-01 -4.234243631362915039e-01 -6.961844861507415771e-02 2.038562297821044922e-01 -1.134837232530117035e-02 -8.274776488542556763e-02 7.701281458139419556e-02 2.328902631998062134e-01 1.587715446949005127e-01 1.947451978921890259e-01 9.429320693016052246e-02 1.756935566663742065e-01 -1.333485990762710571e-01 -6.706304848194122314e-02 -4.680585116147994995e-02 -2.716745249927043915e-02
1.452670693397521973e-01 -3.150042891502380371e-02 3.209865093231201172e-01 1.832589507102966309e-02 2.055202573537826538e-01 -4.374459385871887207e-02 -1.490582674741744995e-01 -2.063399180769920349e-02 8.478548377752304077e-02 -3.272881507873535156e-01 -1.690021306276321411e-01 -1.501141786575317383e-01 9.021595120429992676e-02 -8.106365054845809937e-02 -5.223196744918823242e-02 -1.069596931338310242e-01 -9.654636681079864502e-02 -5.305147767066955566e-01 -2.117144130170345306e-02 1.251939833164215088e-01 -5.041123926639556885e-02 1.134006008505821228e-01 1.157273203134536743e-01 2.347297817468643188e-01 4.474826529622077942e-02 1.394662857055664062e-01 5.769013613462448120e-02 2.147086560726165771e-01 8.059235662221908569e-02 3.471222817897796631e-01 -1.575072407722473145e-01 -6.087019573897123337e-04
2.219466567039489746e-01 -1.625830829143524170e-01 -1.308381855487823486e-01 1.505363732576370239e-01 2.152819782495498657e-01 -1.915656477212905884e-01 -1.838232725858688354e-01 -2.729203365743160248e-02 1.354366987943649292e-01 -2.449563443660736084e-01 -1.356263607740402222e-01 -1.958377808332443237e-01 -3.747499883174896240e-01 -8.684642612934112549e-02 -2.375725656747817993e-01 1.538136601448059082e-01 1.043207123875617981e-01 -1.566343158483505249e-01 1.393217444419860840e-01 -6.253644078969955444e-02 -1.526824384927749634e-01 -3.846419975161552429e-02 -5.555901303887367249e-02 -1.263038665056228638e-01 1.176216825842857361e-01 4.296851903200149536e-02 2.578802108764648438e-01 -3.860905468463897705e-01 1.718406230211257935e-01 -1.512620151042938232e-01 1.979647390544414520e-02 -1.309744864702224731e-01
8.075108379125595093e-02 -1.252218801528215408e-02 1.433389633893966675e-01 -2.558885216712951660e-01 9.948654472827911377e-02 1.456004381179809570e-01 -2.088791877031326294e-01 9.662313759326934814e-02 5.613095685839653015e-02 -7.725638151168823242e-02 9.798175841569900513e-02 -1.319075971841812134e-01 -3.849974870681762695e-01 1.278375387191772461e-01 1.784168481826782227e-01 4.056341052055358887e-01 -1.142148822546005249e-01 -4.939657077193260193e-02 5.127998068928718567e-02 1.482414603233337402e-01 -2.396002560853958130e-01 1.967357657849788666e-02 6.641691923141479492e-02 2.338292002677917480e-01 1.808987110853195190e-01 1.179350093007087708e-01 2.481684982776641846e-01 -1.361069232225418091e-01 -1.898461133241653442e-01 -9.271877259016036987e-02 3.670934587717056274e-02 -3.106013536453247070e-01
7.102538645267486572e-02 2.377641201019287109e-01 -9.803138673305511475e-02 2.154416590929031372e-01 1.826412826776504517e-01 1.265637427568435669e-01 -3.431529700756072998e-01 9.340420365333557129e-02 2.893003523349761963e-01 -1.259353756904602051e-01 1.526510566473007202e-01 -6.848209071904420853e-03 -3.218263685703277588e-01 -2.887627184391021729e-01 -6.429659575223922729e-02 5.606331396847963333e-03 -2.403360307216644287e-01 -3.159590363502502441e-01 -7.963018864393234253e-02 -1.143183559179306030e-01 -8.307466655969619751e-02 -1.579315215349197388e-02 2.882511541247367859e-02 -7.377894507953897119e-05 1.242643669247627258e-01 2.805485129356384277e-01 1.798182427883148193e-01 -2.409556359052658081e-01 3.434796258807182312e-02 -3.343889117240905762e-02 1.154388953000307083e-02 1.433914303779602051e-01
1.324090659618377686e-01 -9.826511144638061523e-02 3.359009325504302979e-01 3.293192982673645020e-01 1.690388321876525879e-01 -1.447544842958450317e-01 -4.064063429832458496e-01 -5.207380652427673340e-02 -9.735648334026336670e-02 2.538583986461162567e-02 7.513959705829620361e-02 -2.299937605857849121e-01 -1.423279047012329102e-01 -7.371666282415390015e-02 1.974530071020126343e-01 1.705857515335083008e-01 2.649813592433929443e-01 -2.169257402420043945e-01 1.460656374692916870e-01 5.853677913546562195e-02 3.762091696262359619e-02 -1.225060820579528809e-01 -6.841830909252166748e-02 3.262612819671630859e-01 -7.898741215467453003e-02 3.913730382919311523e-02 2.171117961406707764e-01 1.022526770830154419e-01 5.321564897894859314e-02 -5.260359123349189758e-02 -1.706231385469436646e-01 -4.496317356824874878e-02
1.379593554884195328e-02 -1.183777526021003723e-01 -2.259758710861206055e-01 5.544253438711166382e-02 1.896205693483352661e-01 1.135518178343772888e-01 -3.446109592914581299e-01 -9.654244780540466309e-02 2.111342698335647583e-01 -1.979064494371414185e-01 -8.675168454647064209e-02 1.747453585267066956e-02 -1.747480332851409912e-01 -1.210636124014854431e-01 2.817856669425964355e-01 1.955292671918869019e-01 6.067842710763216019e-03 -1.957402974367141724e-01 -1.833593547344207764e-01 8.370888978242874146e-02 -2.110460400581359863e-01 1.409730613231658936e-01 -1.616903692483901978e-01 1.783638745546340942e-01 1.163769736886024475e-01 3.268096446990966797e-01 3.155895471572875977e-01 7.287425547838211060e-02 2.655341029167175293e-01 2.699115872383117676e-02 4.945634678006172180e-02 -6.144529674202203751e-03
3.236273825168609619e-01 -6.971400231122970581e-02 2.376698851585388184e-01 -4.440179839730262756e-02 2.072197645902633667e-01 -1.598191913217306137e-03 5.145435780286788940e-02 8.828239142894744873e-02 3.850203454494476318e-01 -1.355238854885101318e-01 1.071097329258918762e-02 -1.602045595645904541e-01 -3.029031455516815186e-01 -2.592382431030273438e-01 1.755761355161666870e-01 1.295741349458694458e-01 -4.222686868160963058e-03 -2.311470061540603638e-01 1.005695611238479614e-01 -1.085283458232879639e-01 1.422423869371414185e-01 -4.815224092453718185e-03 -1.372876316308975220e-01 9.212499111890792847e-02 -1.959367990493774414e-01 1.030857861042022705e-01 3.487570583820343018e-01 -1.955337375402450562e-01 -2.124230414628982544e-01 3.248190134763717651e-02 2.189072966575622559e-02 3.366165235638618469e-02
5.580583214759826660e-01 -1.324203163385391235e-01 4.081040918827056885e-01 1.026302129030227661e-01 7.730302214622497559e-02 -8.973949402570724487e-02 -5.312933772802352905e-02 -3.443761169910430908e-02 -1.433903276920318604e-01 9.657227993011474609e-02 -2.248890697956085205e-02 -1.646662801504135132e-01 -1.694187819957733154e-01 8.765151351690292358e-02 -8.852110058069229126e-02 -5.808847025036811829e-02 -4.897068068385124207e-02 -4.361172914505004883e-01 1.256865262985229492e-01 2.529488876461982727e-02 -9.528604894876480103e-02 -2.259093336760997772e-02 -3.161864355206489563e-02 1.193591579794883728e-01 1.278547942638397217e-01 5.982243921607732773e-03 3.096090257167816162e-01 2.318580634891986847e-02 -1.085589453577995300e-01 -5.793299525976181030e-02 8.102023601531982422e-02 4.959629476070404053e-02
1.716809272766113281e-01 1.423953473567962646e-01 3.842879533767700195e-01 -1.666820421814918518e-02 1.464142650365829468e-01 -1.338956505060195923e-01 -2.126703858375549316e-01 7.970482856035232544e-02 2.345296293497085571e-01 -2.598810791969299316e-01 2.569282054901123047e-02 -2.844951814040541649e-04 -3.696171194314956665e-02 -6.884211301803588867e-02 -9.563800692558288574e-02 -4.274117574095726013e-02 -1.199144572019577026e-01 -3.601435720920562744e-01 1.001732572913169861e-01 4.669036343693733215e-02 1.325018797069787979e-02 -3.138761818408966064e-01 -1.184284761548042297e-01 -1.442380622029304504e-02 1.361589431762695312e-01 2.491182833909988403e-01 3.707679808139801025e-01 1.368171125650405884e-01 -2.422243952751159668e-01 4.414995759725570679e-02 -3.182575106620788574e-02 5.847607925534248352e-02
4.952840507030487061e-03 -1.730629503726959229e-01 1.059849783778190613e-01 -3.743798937648534775e-03 9.596362709999084473e-02 -1.192146912217140198e-01 -1.673222929239273071e-01 1.527269035577774048e-01 5.955015122890472412e-02 -2.299353852868080139e-02 -1.305358856916427612e-01 2.282207012176513672e-01 -2.783458232879638672e-01 -2.451151162385940552e-01 -8.503855019807815552e-02 -1.854366995394229889e-02 -1.764040291309356689e-01 -4.385242462158203125e-01 -2.177755162119865417e-02 1.215699017047882080e-01 -9.980941563844680786e-02 1.893995255231857300e-01 4.297872260212898254e-02 2.474045157432556152e-01 1.393472999334335327e-01 8.830759674310684204e-02 2.207268923521041870e-01 4.824441969394683838e-01 6.966417282819747925e-02 -4.144042357802391052e-02 5.358366295695304871e-02 2.423270372673869133e-03
3.889971226453781128e-02 -8.129177242517471313e-02 -7.149040699005126953e-02 -2.257140278816223145e-01 2.743318378925323486e-01 -1.600008755922317505e-01 4.000600427389144897e-02 2.529012560844421387e-01 2.830607593059539795e-01 -2.255302369594573975e-01 1.546989530324935913e-01 -3.417737483978271484e-01 -1.645623743534088135e-01 -4.373713955283164978e-02 1.044182106852531433e-01 2.891801595687866211e-01 -1.272050440311431885e-01 -1.045932248234748840e-01 3.082117438316345215e-01 5.092886835336685181e-02 -3.883487358689308167e-02 3.298754394054412842e-01 1.345587074756622314e-01 1.131165474653244019e-01 -3.024628944694995880e-02 9.602328389883041382e-02 1.090609058737754822e-01 1.389341894537210464e-02 -2.298242598772048950e-01 -2.804948948323726654e-02 -1.783969849348068237e-01 -2.370962686836719513e-02
1.288609802722930908e-01 -3.447645008563995361e-01 2.566056093201041222e-03 4.527271911501884460e-02 2.766245603561401367e-01 -4.378870725631713867e-01 -2.001050859689712524e-01 -4.701770376414060593e-03 -9.102297946810722351e-03 6.058126688003540039e-02 -1.365384203381836414e-03 -1.672497987747192383e-01 4.364911839365959167e-02 -3.155059218406677246e-01 -1.306540668010711670e-01 6.451762467622756958e-02 3.426512703299522400e-02 -2.119985073804855347e-01 2.066752463579177856e-01 9.003757685422897339e-02 -1.007839217782020569e-01 3.028659820556640625e-01 -2.281951755285263062e-01 2.859320938587188721e-01 1.644978225231170654e-01 1.423734612762928009e-02 1.306218504905700684e-01 1.084439009428024292e-01 -2.467230148613452911e-02 4.839933663606643677e-02 -8.406154811382293701e-02 3.130419552326202393e-02
1.263172477483749390e-01 -2.554194927215576172e-01 -8.486714214086532593e-02 6.136580184102058411e-02 2.796196043491363525e-01 -1.647415459156036377e-01 -4.457446634769439697e-01 1.354159507900476456e-02 1.052848324179649353e-01 5.779921263456344604e-02 -1.738196611404418945e-01 -3.268170356750488281e-01 -1.268082112073898315e-01 -8.916368708014488220e-03 -1.006062552332878113e-01 -1.873765289783477783e-01 1.434240043163299561e-01 -8.929348737001419067e-02 -1.228622645139694214e-01 -2.090374827384948730e-01 2.612438201904296875e-01 1.304417699575424194e-01 -1.859027892351150513e-01 2.734779417514801025e-01 5.224275588989257812e-02 4.840673878788948059e-02 -1.449968200176954269e-02 1.516480743885040283e-01 -2.212536931037902832e-01 -1.131348311901092529e-01 1.346211135387420654e-01 2.634271793067455292e-02
-3.079686313867568970e-03 -5.777673795819282532e-02 6.013396754860877991e-02 1.793527752161026001e-01 -6.741725653409957886e-02 8.639755845069885254e-02 -2.877551317214965820e-01 -1.951784044504165649e-01 3.837099671363830566e-01 -9.100919216871261597e-02 -2.318213135004043579e-02 1.101861968636512756e-01 -2.690978050231933594e-01 -3.632402792572975159e-02 -2.652747333049774170e-01 -1.085017099976539612e-01 -8.835226297378540039e-02 -2.924861907958984375e-01 1.082686707377433777e-01 -4.624201357364654541e-02 -2.198100537061691284e-01 1.426311731338500977e-01 2.812515497207641602e-01 -4.072077572345733643e-02 -1.694150827825069427e-02 -6.995269656181335449e-02 2.670677304267883301e-01 1.837784498929977417e-01 5.112424492835998535e-02 -3.098457157611846924e-01 1.113043054938316345e-01 -1.611480712890625000e-01
-2.937389910221099854e-02 -1.618563085794448853e-01 7.530394196510314941e-02 -4.042671918869018555e-01 1.036804020404815674e-01 -2.449191957712173462e-01 -1.782990694046020508e-01 2.026005685329437256e-01 8.929094672203063965e-02 -1.558691561222076416e-01 1.611716696061193943e-03 -7.845595479011535645e-02 -3.590854704380035400e-01 -5.703757703304290771e-02 -1.900551468133926392e-02 7.792434841394424438e-02 -1.440363377332687378e-02 -2.712842822074890137e-01 -8.019214868545532227e-02 1.916820183396339417e-02 -1.091918945312500000e-01 -2.380621590418741107e-04 -1.265613287687301636e-01 1.473709791898727417e-01 2.814079821109771729e-01 1.360133141279220581e-01 2.607280313968658447e-01 -2.152410894632339478e-01 -2.973462641239166260e-01 -1.358554959297180176e-01 -7.273159176111221313e-02 -1.696776449680328369e-01
-6.189139094203710556e-03 4.697031900286674500e-02 -2.055407762527465820e-01 3.113883137702941895e-01 5.887255817651748657e-02 -1.245967522263526917e-01 -5.265399813652038574e-02 1.162231191992759705e-01 1.570993959903717041e-01 -6.352819502353668213e-02 5.185768753290176392e-02 -2.723000347614288330e-01 -2.947829663753509521e-01 -3.182760775089263916e-01 -1.289190631359815598e-02 3.381667137145996094e-01 -1.434352397918701172e-01 -4.009296000003814697e-01 -3.777359426021575928e-02 -7.975446432828903198e-02 -7.721883058547973633e-02 1.171130612492561340e-01 1.358098387718200684e-01 -2.243805974721908569e-01 -1.147279441356658936e-01 1.123640537261962891e-01 2.936214208602905273e-01 -5.736501887440681458e-02 -1.758454181253910065e-02 -2.526305988430976868e-02 7.597836852073669434e-02 1.241588816046714783e-01
1.026669442653656006e-01 -2.147941291332244873e-01 7.531572878360748291e-02 1.517146229743957520e-01 1.105567961931228638e-01 8.843173831701278687e-02 -1.780435591936111450e-01 1.121441572904586792e-01 1.403935700654983521e-01 -9.849432110786437988e-02 -4.156513512134552002e-02 -1.248150616884231567e-01 -3.734821453690528870e-02 2.653351519256830215e-03 3.593066036701202393e-01 1.955133378505706787e-01 2.269797772169113159e-01 -3.829669952392578125e-01 -2.843048274517059326e-01 2.816135250031948090e-02 -2.130914777517318726e-01 1.724819391965866089e-01 -1.262279003858566284e-01 4.895503446459770203e-02 2.282573878765106201e-01 3.351913094520568848e-01 2.940274477005004883e-01 3.949189186096191406e-02 8.655748516321182251e-02 -2.200918085873126984e-02 -7.395617198199033737e-03 -3.280505537986755371e-02
-8.696452528238296509e-02 -1.639256067574024200e-02 1.365827172994613647e-01 -6.522720307111740112e-02 -1.524148043245077133e-02 -1.059341728687286377e-01 -4.248770475387573242e-01 1.515617519617080688e-01 3.394893929362297058e-02 -3.076728284358978271e-01 -1.101017370820045471e-01 -5.238881111145019531e-01 -1.379005014896392822e-01 -1.396703422069549561e-01 1.048985347151756287e-01 -1.094722598791122437e-01 1.810715161263942719e-02 -1.886346340179443359e-01 -9.337448328733444214e-02 5.842389911413192749e-02 1.427451670169830322e-01 6.990235298871994019e-02 3.796603158116340637e-02 2.543307244777679443e-01 -2.161427736282348633e-01 1.458369940519332886e-02 2.365135252475738525e-01 1.071927137672901154e-02 -1.279432624578475952e-01 -1.819271966814994812e-02 1.171329021453857422e-01 1.938281506299972534e-01
2.483522295951843262e-01 -6.117978133261203766e-03 -2.254308015108108521e-01 9.905433654785156250e-02 -1.149655580520629883e-01 1.486583650112152100e-01 1.620839685201644897e-01 1.856299340724945068e-01 -3.530749678611755371e-02 -1.024247854948043823e-01 -1.488863117992877960e-02 -2.900897264480590820e-01 -4.663839936256408691e-01 -1.072736680507659912e-01 9.594099968671798706e-02 2.026182115077972412e-01 1.484463661909103394e-01 -2.276457250118255615e-01 1.001056209206581116e-01 -1.925457417964935303e-01 -4.360479488968849182e-02 2.048275470733642578e-01 1.444969922304153442e-01 3.010257184505462646e-01 9.221719205379486084e-02 1.585495322942733765e-01 2.894382178783416748e-01 1.719677634537220001e-02 3.975853323936462402e-02 2.053091675043106079e-02 -4.899848997592926025e-02 8.828617632389068604e-02
1.716937273740768433e-01 3.465820252895355225e-01 -1.660626530647277832e-01 9.708563983440399170e-02 -7.408303767442703247e-02 -1.069576591253280640e-01 -1.633115410804748535e-01 3.016854524612426758e-01 -1.762746423482894897e-01 -1.592998504638671875e-01 -1.002298370003700256e-01 -1.464239656925201416e-01 -2.597493529319763184e-01 1.109489575028419495e-01 1.448128558695316315e-02 3.273524940013885498e-01 9.155176579952239990e-02 -1.508590131998062134e-01 1.756925880908966064e-01 -5.282850563526153564e-02 -1.835619807243347168e-01 1.141915619373321533e-01 4.352782294154167175e-02 1.517229676246643066e-01 6.953903287649154663e-02 1.383044421672821045e-01 4.203675985336303711e-01 2.193131744861602783e-01 -6.883024424314498901e-02 -3.234088793396949768e-02 -8.565678447484970093e-02 -7.323372364044189453e-02
-1.512366626411676407e-02 3.134334832429885864e-02 -1.464598812162876129e-03 8.723590523004531860e-02 1.466924995183944702e-01 1.474675983190536499e-01 -3.780451118946075439e-01 -1.929363310337066650e-01 5.714697018265724182e-02 -2.114744111895561218e-02 -2.758515253663063049e-02 -1.638539880514144897e-01 -1.968956142663955688e-01 -1.560971885919570923e-01 -1.129070147871971130e-01 -4.736057668924331665e-02 -3.481005132198333740e-01 -2.288487851619720459e-01 2.625699937343597412e-01 8.150313794612884521e-02 4.912636801600456238e-02 1.758429110050201416e-01 -3.654624149203300476e-02 -1.759950369596481323e-01 -2.224517799913883209e-02 -2.129957526922225952e-01 4.913581311702728271e-01 -8.925953879952430725e-03 -1.888326406478881836e-01 -3.455910459160804749e-02 -1.044378429651260376e-01 -9.171830117702484131e-02
-1.040236204862594604e-01 3.717433661222457886e-02 1.739182136952877045e-02 -7.110142707824707031e-02 1.711093485355377197e-01 -1.252862811088562012e-01 -1.835380196571350098e-01 8.590245246887207031e-02 1.444815248250961304e-01 -1.673666983842849731e-01 -2.438679635524749756e-01 -2.279626131057739258e-01 -2.888637781143188477e-01 -4.836712032556533813e-02 1.795985102653503418e-01 -1.124082282185554504e-01 1.571423560380935669e-02 -1.131222248077392578e-01 7.589656859636306763e-02 -1.031309589743614197e-01 1.276021450757980347e-01 2.581246197223663330e-01 -1.110556423664093018e-01 1.206045374274253845e-01 -3.072949349880218506e-01 2.712320089340209961e-01 2.186491787433624268e-01 2.812438644468784332e-03 -1.057000830769538879e-01 -2.725234329700469971e-01 -1.288071125745773315e-01 3.851316571235656738e-01
8.774799853563308716e-02 -2.389791794121265411e-02 8.847323805093765259e-02 -2.388538271188735962e-01 3.320322632789611816e-01 -2.332113385200500488e-01 -1.162827238440513611e-01 -1.858919858932495117e-02 1.310992985963821411e-01 -1.901160031557083130e-01 -2.775362432003021240e-01 -3.113977611064910889e-01 -1.575647145509719849e-01 -2.021242529153823853e-01 2.446375191211700439e-01 -8.344355970621109009e-02 -1.041856482625007629e-01 4.964234679937362671e-02 1.245335415005683899e-01 -1.394212692975997925e-01 -2.942138351500034332e-02 3.350193426012992859e-02 1.168096065521240234e-01 1.365658193826675415e-01 -1.127348914742469788e-01 1.405723989009857178e-01 3.215230703353881836e-01 -1.052004098892211914e-01 -2.838669121265411377e-01 -1.939230263233184814e-01 1.633810847997665405e-01 1.191252171993255615e-01
1.437459290027618408e-01 1.130584180355072021e-01 -4.403302073478698730e-02 -1.668099500238895416e-02 -4.704596847295761108e-02 -2.739136517047882080e-01 -4.895932972431182861e-01 -4.235912859439849854e-02 3.652911782264709473e-01 5.066328123211860657e-02 -3.398954868316650391e-01 -1.671898812055587769e-01 3.426627069711685181e-02 -7.276750635355710983e-03 2.463049814105033875e-02 7.326726615428924561e-02 -5.116835981607437134e-02 -3.201084733009338379e-01 8.629675954580307007e-02 -1.646800488233566284e-01 7.217761129140853882e-02 4.822092503309249878e-02 -2.348106503486633301e-01 1.191652417182922363e-01 -5.295588448643684387e-02 2.422169595956802368e-01 4.824538901448249817e-02 2.111510187387466431e-01 -1.105030551552772522e-01 9.262654930353164673e-02 1.139436066150665283e-01 1.507593039423227310e-02
-8.785264939069747925e-02 8.007624000310897827e-02 -1.318817771971225739e-02 3.717144727706909180e-01 3.410297036170959473e-01 1.103975400328636169e-01 -2.329406142234802246e-01 -2.938207983970642090e-02 2.839974462985992432e-01 -2.963182628154754639e-01 -1.346688419580459595e-01 -2.309062927961349487e-01 -6.067351251840591431e-02 8.904562331736087799e-03 -3.412183746695518494e-02 -3.139204084873199463e-01 -2.773567736148834229e-01 -2.073184400796890259e-01 -9.717127680778503418e-02 -4.537048190832138062e-02 9.345940314233303070e-03 2.066338658332824707e-01 -1.099684834480285645e-02 1.080290377140045166e-01 1.696393452584743500e-02 -8.237988222390413284e-04 1.753067374229431152e-01 2.849386930465698242e-01 -1.002754494547843933e-01 -7.260032743215560913e-02 -4.158229380846023560e-02 -7.264025509357452393e-02
-1.394965797662734985e-01 -1.288350764662027359e-02 2.072848677635192871e-01 -4.848806932568550110e-02 1.118817254900932312e-01 -1.419247835874557495e-01 -1.554616689682006836e-01 1.531151235103607178e-01 -1.225716620683670044e-02 8.038961142301559448e-02 -1.413876563310623169e-01 -4.758996665477752686e-01 -3.059969842433929443e-01 -1.668375283479690552e-01 2.491169422864913940e-01 -1.543494581710547209e-04 3.839375451207160950e-02 -7.876894436776638031e-03 1.539908051490783691e-01 -1.055442243814468384e-01 1.735656522214412689e-02 1.178698390722274780e-01 4.648323357105255127e-02 8.432769030332565308e-02 -1.709799468517303467e-01 8.679753541946411133e-02 3.576908111572265625e-01 -3.550646454095840454e-02 -3.592974245548248291e-01 -1.713984608650207520e-01 -1.228523760801181197e-04 1.840472370386123657e-01
1.680083721876144409e-01 -1.390926986932754517e-01 2.773484885692596436e-01 -1.828008592128753662e-01 1.843394488096237183e-01 1.007409617304801941e-01 -9.631570428609848022e-02 1.474373340606689453e-01 1.841485649347305298e-01 2.966002225875854492e-01 -1.617277264595031738e-01 -1.906708329916000366e-01 -1.161316260695457458e-01 -1.355059593915939331e-01 -3.374204933643341064e-01 -2.222937643527984619e-01 -1.166637688875198364e-01 -2.650275230407714844e-01 8.797892183065414429e-02 6.699001789093017578e-02 -1.988195627927780151e-02 -7.395339757204055786e-02 9.574672207236289978e-03 2.137192338705062866e-01 5.159458145499229431e-02 1.150594353675842285e-01 4.211129844188690186e-01 3.002229519188404083e-02 -1.344863921403884888e-01 1.156917735934257507e-01 1.673822873272001743e-03 -1.187967509031295776e-01
2.572559118270874023e-01 -1.796090900897979736e-01 -4.155494645237922668e-02 2.953450977802276611e-01 3.394934162497520447e-02 4.973822459578514099e-02 -3.352704644203186035e-01 -3.590112179517745972e-02 1.472654938697814941e-02 1.891780346632003784e-01 -3.138975501060485840e-01 -1.091901399195194244e-02 -2.179360687732696533e-01 5.735779926180839539e-02 -1.364311948418617249e-02 2.309665828943252563e-01 -2.182665169239044189e-01 -2.549031674861907959e-01 9.717579931020736694e-02 -2.245845645666122437e-01 8.990804105997085571e-02 9.136499464511871338e-02 -1.395690590143203735e-01 1.430588662624359131e-01 -1.189081557095050812e-02 2.587019801139831543e-01 2.128817737102508545e-01 -2.001336216926574707e-01 3.744668141007423401e-02 -7.347052544355392456e-02 2.605484127998352051e-01 1.759659126400947571e-02
-1.213250607252120972e-01 5.348292738199234009e-02 -2.289945036172866821e-01 1.417523920536041260e-01 2.689398825168609619e-02 -6.608983129262924194e-02 -5.088302493095397949e-01 -2.322434931993484497e-01 1.356758624315261841e-01 -2.377408742904663086e-01 -1.194059252738952637e-01 -1.259277015924453735e-02 -6.046238169074058533e-02 1.236551553010940552e-01 1.204550489783287048e-01 2.335419878363609314e-02 1.364490389823913574e-01 -1.611526012420654297e-01 -1.128365993499755859e-01 -1.197859942913055420e-01 -1.111523956060409546e-01 1.156329438090324402e-01 -1.433994993567466736e-02 1.019596755504608154e-01 -1.408670190721750259e-02 -6.136837881058454514e-03 4.487662017345428467e-01 1.543025523424148560e-01 8.624426275491714478e-02 -2.947142720222473145e-01 -1.994560509920120239e-01 3.308803960680961609e-02
2.191053628921508789e-01 1.052881851792335510e-01 1.999534219503402710e-01 -4.845402017235755920e-02 2.690324485301971436e-01 -1.123951226472854614e-01 -9.315785020589828491e-02 -2.731568366289138794e-02 3.600499927997589111e-01 -6.792694330215454102e-02 2.810894697904586792e-02 -1.140306815505027771e-01 -2.782853245735168457e-01 -1.332258880138397217e-01 1.613841503858566284e-01 -8.405765891075134277e-02 1.520758569240570068e-01 -4.089225530624389648e-01 1.675704270601272583e-01 2.705391123890876770e-02 1.880119889974594116e-01 -9.462486207485198975e-02 -1.165895164012908936e-01 1.541116535663604736e-01 -2.554106712341308594e-01 2.037449330091476440e-01 1.435179412364959717e-01 1.593342870473861694e-01 -2.469357401132583618e-01 9.102633595466613770e-02 -9.126816876232624054e-03 7.011995464563369751e-02
3.277828218415379524e-03 -4.314378798007965088e-01 1.475970298051834106e-01 8.621845394372940063e-02 -1.173970848321914673e-01 -1.956522017717361450e-01 -1.754626333713531494e-01 2.820175141096115112e-02 1.023728772997856140e-01 -6.912416964769363403e-02 -1.566650122404098511e-01 -4.101708233356475830e-01 1.363931149244308472e-01 -2.041991651058197021e-01 5.647557601332664490e-02 1.262008696794509888e-01 -1.620219498872756958e-01 -1.523486971855163574e-01 1.267977207899093628e-01 -1.138804480433464050e-01 4.052879288792610168e-02 1.515216678380966187e-01 -7.870328426361083984e-02 1.176937818527221680e-01 2.939890027046203613e-01 -5.695713311433792114e-02 3.174434304237365723e-01 -1.262673735618591309e-01 -2.464498281478881836e-01 -8.249200880527496338e-02 -2.258572541177272797e-02 1.262288838624954224e-01
1.430143862962722778e-01 -5.259874835610389709e-02 6.271335482597351074e-02 1.465487182140350342e-01 5.434744432568550110e-02 -2.341004163026809692e-01 -4.960819780826568604e-01 7.807351648807525635e-03 8.652172237634658813e-02 6.890746206045150757e-02 -8.794650435447692871e-02 5.708853155374526978e-02 -3.606738150119781494e-01 -2.113990485668182373e-01 7.899083197116851807e-02 2.255489826202392578e-01 -1.621327251195907593e-01 -1.552460342645645142e-01 2.978342175483703613e-01 -3.604810684919357300e-02 -1.219001933932304382e-01 -1.450380682945251465e-02 2.227866025350522250e-05 -8.896410465240478516e-03 -1.067078858613967896e-01 -2.872868627309799194e-02 5.203776806592941284e-02 -2.640160620212554932e-01 3.238854929804801941e-02 2.221197634935379028e-01 3.158432543277740479e-01 4.506850242614746094e-02
-1.179951243102550507e-02 -5.033922567963600159e-02 1.290067732334136963e-01 1.253361850976943970e-01 1.496529579162597656e-01 1.386287659406661987e-01 -1.430644690990447998e-01 2.484712563455104828e-02 2.669706344604492188e-01 5.476744472980499268e-02 -5.869688466191291809e-02 3.175311023369431496e-03 -1.392816603183746338e-01 -3.932538926601409912e-01 -1.894501447677612305e-01 3.266885280609130859e-01 -1.950998455286026001e-01 -4.189448654651641846e-01 -4.348388407379388809e-03 1.143433228135108948e-01 -1.701100021600723267e-01 -1.046057045459747314e-01 -9.005502611398696899e-02 1.738986670970916748e-01 -1.946802139282226562e-01 2.716489136219024658e-01 1.548763364553451538e-01 -2.445987910032272339e-01 -4.255287721753120422e-02 -6.972835958003997803e-02 2.675365842878818512e-02 -9.119531139731407166e-03
-9.609830379486083984e-02 -4.749873653054237366e-02 1.558146718889474869e-02 3.103034198284149170e-01 1.095627341419458389e-02 3.299900889396667480e-02 -1.522397249937057495e-01 -2.495071291923522949e-02 3.270393610000610352e-01 -9.786602109670639038e-02 -3.643471747636795044e-02 8.389815920963883400e-04 -2.149592489004135132e-01 2.026272118091583252e-01 6.614586710929870605e-02 -1.459861546754837036e-02 -3.568663299083709717e-01 -3.738068342208862305e-01 2.683945596218109131e-01 -1.530108880251646042e-02 -2.042633295059204102e-01 3.069699704647064209e-01 -2.557430267333984375e-01 3.696576878428459167e-02 8.482389152050018311e-02 -2.098024450242519379e-02 1.155333444476127625e-01 1.459812074899673462e-01 -2.209682315587997437e-01 -1.385569125413894653e-01 -6.698881089687347412e-02 1.921735890209674835e-02
2.175550460815429688e-01 -4.187260940670967102e-02 2.883448600769042969e-01 1.003922447562217712e-01 5.228736400604248047e-01 -9.700541943311691284e-02 -1.896733045578002930e-01 -1.344132572412490845e-01 2.428700625896453857e-01 -2.843553423881530762e-01 2.530472278594970703e-01 -1.802450120449066162e-01 -4.707204923033714294e-02 -5.254513770341873169e-02 -7.566504180431365967e-02 1.819669455289840698e-01 5.577824544161558151e-03 -1.868020296096801758e-01 -7.676835358142852783e-02 1.585032194852828979e-01 -5.223051086068153381e-02 6.668126583099365234e-02 -1.149550154805183411e-01 -3.463986888527870178e-02 1.044439971446990967e-01 2.587948143482208252e-01 2.223376929759979248e-01 1.018762439489364624e-01 -4.740272834897041321e-02 -2.041049115359783173e-02 -8.015225082635879517e-02 -7.969186455011367798e-02
3.495019972324371338e-01 -8.407884836196899414e-02 -5.607395991683006287e-02 2.143784463405609131e-01 8.981259167194366455e-02 -2.395419478416442871e-01 -6.006835103034973145e-01 -1.005303636193275452e-01 8.835770189762115479e-02 1.631977260112762451e-01 -2.792274355888366699e-01 1.487843096256256104e-01 -1.910780668258666992e-01 -1.269789934158325195e-01 2.578133530914783478e-02 1.294016093015670776e-01 -4.703423380851745605e-02 -5.768974125385284424e-02 1.906446814537048340e-01 -9.771458804607391357e-03 -6.808757036924362183e-02 -2.510586008429527283e-02 4.982012882828712463e-02 1.591372303664684296e-02 -8.789970725774765015e-02 1.690253615379333496e-01 2.337420135736465454e-01 -1.755309253931045532e-01 1.656500622630119324e-02 -7.843848317861557007e-02 4.531066492199897766e-02 -2.255216985940933228e-02
2.008258849382400513e-01 -1.716659218072891235e-01 1.166211999952793121e-02 1.481288820505142212e-01 4.262285530567169189e-01 -7.249082624912261963e-02 -1.766402870416641235e-01 -1.533329635858535767e-01 1.780412644147872925e-01 1.307014822959899902e-01 -1.872326433658599854e-01 -1.516177207231521606e-01 -1.527351140975952148e-01 -1.883020102977752686e-01 -1.204195916652679443e-01 1.270899772644042969e-01 1.207065209746360779e-01 -2.049791514873504639e-01 -5.998585000634193420e-02 -1.193128600716590881e-01 4.101127386093139648e-02 6.457592546939849854e-02 -3.924060463905334473e-01 1.019232869148254395e-01 -7.481669634580612183e-02 2.771331667900085449e-01 2.910386323928833008e-01 -1.482277661561965942e-01 -6.042240560054779053e-02 -1.734372079372406006e-01 -2.143980003893375397e-02 -4.805815592408180237e-02
9.405333548784255981e-02 1.732252538204193115e-01 8.363114669919013977e-03 1.211310178041458130e-01 1.811674535274505615e-01 -9.445618838071823120e-02 -1.349097639322280884e-01 -2.330594062805175781e-01 -7.116269320249557495e-02 -1.768021732568740845e-01 -1.219973620027303696e-02 -7.287967205047607422e-02 -2.958433926105499268e-01 -5.148356780409812927e-02 1.415651589632034302e-01 3.324007093906402588e-01 2.007637172937393188e-01 -1.325373947620391846e-01 4.727642834186553955e-01 2.443375885486602783e-01 4.277686029672622681e-02 2.318134456872940063e-01 -4.393509030342102051e-02 1.039989739656448364e-01 5.928111076354980469e-02 6.037817522883415222e-02 3.484947085380554199e-01 -1.757022738456726074e-02 -9.997524321079254150e-02 -4.598189145326614380e-02 9.948381036520004272e-02 -9.663999080657958984e-02
-2.395094335079193115e-01 -2.242774367332458496e-01 -1.099653244018554688e-01 -1.980709284543991089e-02 1.469152718782424927e-01 -1.821473091840744019e-01 -2.700716555118560791e-01 1.125205010175704956e-01 1.888731420040130615e-01 -3.686258941888809204e-02 -1.352279186248779297e-01 9.989199042320251465e-02 -1.632811278104782104e-01 -1.351529359817504883e-01 9.961876086890697479e-03 9.409777820110321045e-02 -2.713586091995239258e-01 -3.187334239482879639e-01 -3.058047406375408173e-02 -1.324210613965988159e-01 -2.053598165512084961e-01 2.186380624771118164e-01 -2.787384390830993652e-02 1.173307225108146667e-01 5.837070569396018982e-02 -8.642968535423278809e-02 3.662479221820831299e-01 3.436557054519653320e-01 6.295491009950637817e-02 -2.062677592039108276e-01 1.042637526988983154e-01 -4.001290351152420044e-02
6.788253784179687500e-02 -2.065679728984832764e-01 2.585593461990356445e-01 1.625734847038984299e-03 -6.395298987627029419e-02 -1.229696497321128845e-01 -3.771350979804992676e-01 4.805876687169075012e-02 -3.073740378022193909e-02 -3.587518930435180664e-01 -1.037761196494102478e-01 -2.653658688068389893e-01 -3.235546350479125977e-01 -9.344109147787094116e-02 -4.949922114610671997e-02 1.495634019374847412e-01 6.771986931562423706e-02 3.762970864772796631e-02 1.654655635356903076e-01 5.990508198738098145e-02 1.757910996675491333e-01 1.578972302377223969e-02 2.720724977552890778e-02 9.901184588670730591e-02 -7.213699072599411011e-02 9.390366077423095703e-02 1.770952939987182617e-01 6.292555481195449829e-02 -4.436376094818115234e-01 -1.837645322084426880e-01 1.090721562504768372e-01 -5.049953982234001160e-02
3.343947604298591614e-02 1.972286999225616455e-01 -9.253800846636295319e-03 3.992643952369689941e-01 1.647199690341949463e-01 4.332246631383895874e-02 -2.781521677970886230e-01 1.309145987033843994e-01 2.719486355781555176e-01 -2.756368927657604218e-02 -2.367258630692958832e-02 -2.671366743743419647e-02 -2.679262459278106689e-01 -3.425590991973876953e-01 1.605688929557800293e-01 2.495326548814773560e-01 -7.103532552719116211e-02 -2.886074483394622803e-01 -4.973421618342399597e-02 -8.244623243808746338e-02 -1.651814579963684082e-01 1.833852939307689667e-02 9.687597304582595825e-02 -1.613860204815864563e-02 6.730937212705612183e-02 1.615055501461029053e-01 2.494191676378250122e-01 -2.086062133312225342e-01 -8.651251345872879028e-02 -1.578278839588165283e-02 6.978864967823028564e-02 1.999387443065643311e-01
-1.192391738295555115e-01 2.263634651899337769e-02 1.349257212132215500e-02 4.696842730045318604e-01 1.271819919347763062e-01 1.486800611019134521e-01 -3.159595131874084473e-01 3.716205060482025146e-02 3.079451322555541992e-01 -2.511357963085174561e-01 -3.637012839317321777e-02 -4.812710359692573547e-02 -2.596501708030700684e-01 -2.763252258300781250e-01 1.078032478690147400e-01 -7.157864421606063843e-02 -1.574486047029495239e-01 -1.670634448528289795e-01 8.529906719923019409e-02 -6.130326539278030396e-02 -2.106404304504394531e-02 -1.865920796990394592e-02 1.868292689323425293e-01 1.235821191221475601e-02 1.275642029941082001e-02 1.651931256055831909e-01 2.716613113880157471e-01 -1.610590219497680664e-01 -2.006005942821502686e-01 3.880551457405090332e-02 7.556153833866119385e-02 1.694197654724121094e-01
2.660423330962657928e-02 -2.831799685955047607e-01 1.390601098537445068e-01 -1.882826983928680420e-01 -8.445208519697189331e-02 -1.514378339052200317e-01 -3.461253345012664795e-01 1.592737436294555664e-01 -3.280827030539512634e-02 2.420320361852645874e-01 -9.324544668197631836e-02 -4.124912619590759277e-01 -1.288280189037322998e-01 -2.091884613037109375e-01 -3.144491836428642273e-02 1.841500103473663330e-01 -8.918104320764541626e-02 -3.780205920338630676e-02 1.313410997390747070e-01 -1.670880317687988281e-01 8.183827996253967285e-02 1.343466639518737793e-01 2.382784336805343628e-01 2.811014056205749512e-01 -7.249405235052108765e-02 1.539494991302490234e-01 2.476801276206970215e-01 -9.519960731267929077e-03 1.302618980407714844e-01 -1.790264397859573364e-01 -6.322115659713745117e-03 -2.788874134421348572e-02
-1.703456193208694458e-01 -2.757124602794647217e-01 2.060934156179428101e-01 1.156180128455162048e-01 3.385897278785705566e-01 -1.178140938282012939e-01 -8.277060836553573608e-02 -1.564204692840576172e-02 1.623625606298446655e-01 1.003847643733024597e-01 -1.994684636592864990e-01 -9.030050784349441528e-02 1.024263352155685425e-02 -2.043768763542175293e-01 -1.636976748704910278e-01 3.101168572902679443e-01 3.930233884602785110e-03 -3.780114352703094482e-01 1.311464756727218628e-01 1.469486206769943237e-01 5.215387418866157532e-02 2.665257155895233154e-01 -1.081893369555473328e-01 2.256861627101898193e-01 -1.141121238470077515e-01 2.115142494440078735e-01 5.253682658076286316e-02 -3.230123966932296753e-02 -2.202287018299102783e-01 -1.104606240987777710e-01 -9.481903165578842163e-02 -7.019163668155670166e-02
-7.453995943069458008e-02 -9.058994054794311523e-02 -1.221195459365844727e-01 2.902316451072692871e-01 1.249206587672233582e-01 -5.714686214923858643e-02 -1.478510797023773193e-01 -2.512938529253005981e-02 9.719213098287582397e-02 -4.350789785385131836e-01 -5.895048379898071289e-02 7.040832191705703735e-02 -4.554553925991058350e-01 3.412656369619071484e-04 1.466427464038133621e-03 1.088026687502861023e-01 1.294944286346435547e-01 -1.797116100788116455e-01 5.280442908406257629e-02 9.057096391916275024e-02 -2.648831605911254883e-01 1.063177138566970825e-01 1.958135664463043213e-01 -1.544813252985477448e-02 1.256458312273025513e-01 -1.866910979151725769e-02 3.732580840587615967e-01 1.047425195574760437e-01 1.508595049381256104e-01 -4.727574810385704041e-02 2.016732394695281982e-01 -8.412302285432815552e-02
-1.262005865573883057e-01 1.906674653291702271e-01 8.582878857851028442e-02 1.997403204441070557e-01 2.223894447088241577e-01 -2.604506164789199829e-02 -3.083429932594299316e-01 3.105379641056060791e-03 3.082790970802307129e-01 -1.378131955862045288e-01 1.972151994705200195e-01 -9.137422591447830200e-02 -4.184993207454681396e-01 8.033461868762969971e-03 3.021830320358276367e-02 1.971230506896972656e-01 -7.050118595361709595e-02 -3.165680170059204102e-02 3.707571625709533691e-01 1.207482367753982544e-01 7.241393625736236572e-02 1.717604696750640869e-02 -8.845141157507896423e-03 1.195112988352775574e-01 1.380219608545303345e-01 1.031788811087608337e-01 1.133954823017120361e-01 3.409352600574493408e-01 1.265730261802673340e-01 -1.314173638820648193e-01 -3.259206563234329224e-02 -8.904703706502914429e-02
9.431860595941543579e-02 -7.928945124149322510e-02 -1.267443895339965820e-01 -1.406603008508682251e-01 7.955022156238555908e-02 5.246951803565025330e-02 -3.031050562858581543e-01 8.473204076290130615e-02 1.285722386091947556e-02 9.672948718070983887e-02 -2.587487995624542236e-01 1.012815237045288086e-01 -1.855008453130722046e-01 -2.185188978910446167e-01 3.505545854568481445e-02 9.939618408679962158e-02 -1.867212355136871338e-01 -5.259154438972473145e-01 1.352818906307220459e-01 4.385668411850929260e-02 2.163418084383010864e-01 6.455023586750030518e-02 -2.749422378838062286e-02 1.068365275859832764e-01 -9.421318769454956055e-02 3.474896252155303955e-01 1.714286357164382935e-01 -9.057962335646152496e-03 -1.855873465538024902e-01 3.159734234213829041e-02 2.352698892354965210e-01 -1.270001083612442017e-01
1.153556406497955322e-01 -2.091458588838577271e-01 -1.203921809792518616e-01 1.702114045619964600e-01 8.329022675752639771e-02 -1.767505109310150146e-01 -2.344009131193161011e-01 -9.105912595987319946e-02 9.100856631994247437e-02 -6.647325307130813599e-02 -1.625991426408290863e-02 -2.628720402717590332e-01 -3.975037336349487305e-01 -1.543998997658491135e-02 -2.175840288400650024e-01 4.194796085357666016e-02 1.366722285747528076e-01 -3.156640529632568359e-01 1.208762824535369873e-01 -2.753710448741912842e-01 -2.140951603651046753e-01 -1.658568717539310455e-02 -9.425838291645050049e-02 -9.418974816799163818e-02 -8.629196137189865112e-02 -6.559595465660095215e-02 2.051691859960556030e-01 -2.816536724567413330e-01 1.702649742364883423e-01 -2.152636051177978516e-01 3.616909682750701904e-02 -1.619055867195129395e-01
6.371352821588516235e-02 -4.457282125949859619e-01 1.318779885768890381e-01 4.032833129167556763e-02 4.508026316761970520e-02 1.501418799161911011e-01 -3.330047130584716797e-01 1.468381732702255249e-01 -5.057840049266815186e-02 7.052126526832580566e-02 -2.956596016883850098e-01 -1.082123443484306335e-01 -2.014520466327667236e-01 -1.152275279164314270e-01 1.429938226938247681e-01 -5.970469489693641663e-02 -4.479504376649856567e-02 -3.475595414638519287e-01 -1.519987136125564575e-01 -4.677105695009231567e-02 -2.743383347988128662e-01 2.524108290672302246e-01 1.979372091591358185e-02 1.770589947700500488e-01 5.122981593012809753e-02 1.442611217498779297e-01 3.970706090331077576e-02 -1.388273388147354126e-01 -5.855264887213706970e-02 -3.277871757745742798e-02 -2.002476155757904053e-01 -1.702786535024642944e-01
1.596052646636962891e-01 -2.334340065717697144e-01 1.017794683575630188e-01 4.386692494153976440e-02 1.628499180078506470e-01 -2.810051143169403076e-01 -2.593917846679687500e-01 9.519205242395401001e-02 3.483313620090484619e-01 -1.093321442604064941e-01 5.490208789706230164e-02 -7.216762006282806396e-02 -3.439305424690246582e-01 -1.110460087656974792e-01 -3.406623005867004395e-02 -2.262895554304122925e-02 2.108965665102005005e-01 -3.602769225835800171e-02 1.224571615457534790e-01 -2.163464725017547607e-01 -1.344098895788192749e-01 -2.702008783817291260e-01 -2.007690221071243286e-01 -1.840656809508800507e-02 3.942390158772468567e-02 1.952928304672241211e-02 2.806324064731597900e-01 1.950493901968002319e-01 -5.144688859581947327e-02 -5.002462421543896198e-04 -2.640353441238403320e-01 1.473926007747650146e-01
-2.654740512371063232e-01 -1.145923808217048645e-01 1.152961626648902893e-01 -2.042891085147857666e-02 1.032918840646743774e-01 1.323291100561618805e-02 -4.008521139621734619e-01 9.641380608081817627e-02 7.371125370264053345e-02 -9.018515236675739288e-03 -3.210497498512268066e-01 5.020897462964057922e-02 -3.421654999256134033e-01 2.900798618793487549e-02 -2.769677639007568359e-01 -2.123838290572166443e-02 -2.132952399551868439e-02 -2.127012610435485840e-01 1.589676141738891602e-01 -1.367600858211517334e-01 -4.580014944076538086e-02 7.019989192485809326e-02 -1.568061858415603638e-01 1.372717022895812988e-01 4.413901269435882568e-02 -2.547501921653747559e-01 2.853069603443145752e-01 2.481452822685241699e-01 9.573513269424438477e-02 -7.020375132560729980e-02 2.031403183937072754e-01 -1.017835736274719238e-01
1.311164349317550659e-01 2.618343196809291840e-02 -2.110272273421287537e-02 8.364281803369522095e-02 3.531752228736877441e-01 1.447805911302566528e-01 -1.866224855184555054e-01 7.880599796772003174e-02 1.478815674781799316e-01 -1.956731379032135010e-01 -2.618657648563385010e-01 -1.915604025125503540e-01 -1.876024007797241211e-01 8.579642325639724731e-02 1.198081299662590027e-01 -1.209251433610916138e-01 -1.267961412668228149e-01 -1.246007531881332397e-01 1.193054839968681335e-01 -6.166659295558929443e-02 -1.393757164478302002e-01 2.206483334302902222e-01 1.764191836118698120e-01 1.346388310194015503e-01 -1.730101108551025391e-01 2.718873023986816406e-01 3.689595758914947510e-01 -9.004994481801986694e-02 -1.784614026546478271e-01 -6.486565619707107544e-02 -3.125202953815460205e-01 4.656346514821052551e-02
2.476704269647598267e-01 -5.081123486161231995e-02 8.252236992120742798e-02 8.255016803741455078e-02 3.385541439056396484e-01 -3.763503730297088623e-01 -1.662304252386093140e-01 8.577699959278106689e-02 3.463770151138305664e-01 -4.607805609703063965e-02 -1.131072342395782471e-01 -1.246440336108207703e-01 -3.792487978935241699e-01 -2.029860168695449829e-01 -1.126352548599243164e-01 4.105170071125030518e-02 7.443980313837528229e-03 -1.973485201597213745e-01 9.972205013036727905e-02 9.256522357463836670e-02 1.260852217674255371e-01 -1.721573770046234131e-01 -2.720872759819030762e-01 5.617975816130638123e-02 -4.446349665522575378e-02 4.164331033825874329e-02 1.031235083937644958e-01 2.507951576262712479e-03 -9.975516796112060547e-02 -1.107700839638710022e-01 -9.999981522560119629e-02 2.335784435272216797e-01
5.174292623996734619e-02 -2.009149640798568726e-01 2.605969309806823730e-01 7.980990409851074219e-02 2.067599743604660034e-01 -1.441764682531356812e-01 -1.711191684007644653e-01 -1.021696403622627258e-01 5.485653281211853027e-01 -8.360580354928970337e-02 2.704663574695587158e-01 -7.674705237150192261e-02 -3.924975395202636719e-01 -1.370341628789901733e-01 -1.109669357538223267e-01 -2.626395039260387421e-02 6.007025018334388733e-02 -1.377204507589340210e-01 2.138624340295791626e-01 -5.656896904110908508e-02 -9.321784973144531250e-02 1.219018027186393738e-01 -1.205720826983451843e-01 -3.485844936221837997e-03 6.524309050291776657e-03 2.512409389019012451e-01 -4.116080701351165771e-02 -1.244155783206224442e-02 2.840270847082138062e-02 -7.564675062894821167e-02 -1.048577800393104553e-01 1.203188598155975342e-01
7.808604836463928223e-02 -1.861836761236190796e-01 2.505782991647720337e-03 -2.778634727001190186e-01 1.810084879398345947e-01 2.690050750970840454e-02 -2.525057494640350342e-01 -5.833390727639198303e-02 3.347205743193626404e-02 -1.708375662565231323e-01 -1.091047748923301697e-01 -7.692544162273406982e-02 -1.245040819048881531e-01 -9.436773508787155151e-02 2.903493046760559082e-01 8.441918529570102692e-03 2.366564124822616577e-01 -2.642040550708770752e-01 3.670323491096496582e-01 6.072871014475822449e-02 2.563845813274383545e-01 2.245589047670364380e-01 -1.713132485747337341e-02 1.514227688312530518e-01 -2.222189307212829590e-01 2.053190469741821289e-01 1.349790096282958984e-01 8.127935230731964111e-02 -2.060483843088150024e-01 -1.704062670469284058e-01 2.936082892119884491e-02 -1.793165802955627441e-01
4.150080308318138123e-02 7.404244691133499146e-02 2.681257948279380798e-02 7.234905660152435303e-02 2.707616984844207764e-01 -2.460791617631912231e-01 -2.477546036243438721e-01 -8.919011801481246948e-02 2.168170809745788574e-01 -1.447955816984176636e-01 -1.444622576236724854e-01 9.164655208587646484e-02 -1.228587925434112549e-01 1.737795770168304443e-01 -3.442410826683044434e-01 -5.304425489157438278e-03 -6.468294560909271240e-02 -5.238109827041625977e-01 1.299549043178558350e-01 -4.106460139155387878e-02 -1.878644824028015137e-01 1.824197620153427124e-01 -7.903344184160232544e-02 8.688987232744693756e-03 -1.957507431507110596e-01 6.316596269607543945e-02 -5.179305374622344971e-02 2.388971596956253052e-01 -1.651511341333389282e-01 -7.084243744611740112e-02 1.316685788333415985e-02 -1.265411972999572754e-01
1.001813560724258423e-01 -1.484894156455993652e-01 -9.484242647886276245e-02 -3.678021952509880066e-02 4.775062948465347290e-02 -1.803369522094726562e-01 -1.816942244768142700e-01 -1.435415446758270264e-01 1.161137893795967102e-01 -7.338499277830123901e-02 -3.374034166336059570e-01 -1.550405621528625488e-01 -8.684491366147994995e-02 -5.100724846124649048e-02 -7.851758599281311035e-02 -5.811956943944096565e-04 7.198911905288696289e-02 -5.094957947731018066e-01 6.422914564609527588e-02 -1.213061809539794922e-01 -1.738587468862533569e-01 1.897351443767547607e-01 -1.195648834109306335e-01 1.653406023979187012e-01 -6.616195198148488998e-03 3.637048304080963135e-01 2.109998911619186401e-01 8.916386286728084087e-04 -1.340612620115280151e-01 1.403710991144180298e-01 2.189071923494338989e-01 -2.053792774677276611e-01
1.095812171697616577e-01 1.619640588760375977e-01 1.189840361475944519e-01 -5.897597596049308777e-02 -1.200316194444894791e-02 -1.125520393252372742e-01 -7.944490015506744385e-02 1.394734065979719162e-02 -1.032916177064180374e-02 -7.713852077722549438e-02 -1.250938326120376587e-01 1.663801521062850952e-01 -5.186499953269958496e-01 -1.930845379829406738e-01 5.003626644611358643e-02 1.522401720285415649e-01 2.811528444290161133e-01 -1.646909266710281372e-01 4.546036720275878906e-01 -2.550601214170455933e-02 -2.796170674264431000e-02 -2.258273772895336151e-02 6.832081824541091919e-02 2.223751842975616455e-01 -1.104452181607484818e-02 1.328930854797363281e-01 3.321634232997894287e-01 4.203062132000923157e-02 -1.047334372997283936e-01 -3.070753067731857300e-02 1.355541497468948364e-01 -1.199757605791091919e-01
1.334843188524246216e-01 1.153600662946701050e-01 -8.799051493406295776e-02 -5.507538840174674988e-02 4.407115653157234192e-02 1.001495420932769775e-01 -2.605846524238586426e-01 -2.062982022762298584e-01 1.896840929985046387e-01 -2.657890319824218750e-01 -1.507362574338912964e-01 -9.750172495841979980e-03 -4.206536412239074707e-01 -4.746219888329505920e-02 6.754123140126466751e-03 -2.302532456815242767e-02 6.030774675309658051e-03 -2.087753117084503174e-01 5.055831670761108398e-01 -8.820389956235885620e-02 6.438436359167098999e-02 2.193810790777206421e-01 2.748256921768188477e-02 2.717383801937103271e-01 -2.597849071025848389e-01 1.251628845930099487e-01 3.285017237067222595e-02 -2.600867860019207001e-02 1.860595494508743286e-02 -3.282247111201286316e-02 1.467128470540046692e-02 7.751421630382537842e-02
2.393917590379714966e-01 -2.640704214572906494e-01 2.214976847171783447e-01 1.527579724788665771e-01 1.405274569988250732e-01 6.168339401483535767e-02 -2.028790414333343506e-01 8.529049158096313477e-02 1.798560321331024170e-01 3.204540610313415527e-01 -1.715680211782455444e-01 2.775075659155845642e-02 -8.922882378101348877e-02 -1.901962459087371826e-01 -3.999685496091842651e-02 -6.252875924110412598e-02 8.513830602169036865e-02 -4.451174139976501465e-01 8.332785218954086304e-02 -2.549840882420539856e-02 2.199115306138992310e-01 5.838933587074279785e-02 8.240721188485622406e-03 9.193426370620727539e-02 5.235763639211654663e-02 -8.442757278680801392e-02 3.542993068695068359e-01 -7.197795435786247253e-03 -2.133023887872695923e-01 -1.164627298712730408e-01 8.144392073154449463e-02 -1.981878876686096191e-01
-6.334832310676574707e-02 -5.647694319486618042e-02 -5.381946917623281479e-03 1.184691637754440308e-01 1.066395565867424011e-01 1.636026948690414429e-01 -3.419072031974792480e-01 -5.056072259321808815e-04 3.163348138332366943e-01 -8.679540455341339111e-02 -2.547296881675720215e-01 -1.563324183225631714e-01 -6.912498921155929565e-02 -2.389267235994338989e-01 -9.284608811140060425e-02 -1.664723902940750122e-01 -7.004775106906890869e-02 -2.204931527376174927e-01 2.087673544883728027e-01 -7.417712360620498657e-02 -3.107109665870666504e-01 1.688454896211624146e-01 3.006983920931816101e-02 -1.594864577054977417e-01 4.853641986846923828e-02 1.805624961853027344e-01 1.853870153427124023e-01 -1.362574100494384766e-02 -2.260810732841491699e-01 -1.232591196894645691e-01 -3.721035718917846680e-01 1.701413467526435852e-02
3.217907622456550598e-02 1.043716520071029663e-01 -5.268511548638343811e-02 2.698553167283535004e-02 2.341092005372047424e-02 4.358928650617599487e-02 -1.959172785282135010e-01 -4.433565214276313782e-02 6.173628196120262146e-02 1.763650588691234589e-02 -6.969185918569564819e-02 -8.566610515117645264e-02 -4.062644839286804199e-01 -1.810726076364517212e-01 1.943701505661010742e-01 1.651775985956192017e-01 7.797256112098693848e-03 -1.687255948781967163e-01 1.552636474370956421e-01 -3.912434279918670654e-01 4.990571644157171249e-03 2.024552673101425171e-01 3.127415850758552551e-02 4.583770334720611572e-01 -1.028349325060844421e-01 2.606731057167053223e-01 -5.980473011732101440e-02 4.971354827284812927e-02 -2.048940025269985199e-02 -1.016848534345626831e-01 2.376515418291091919e-01 -2.300669103860855103e-01
-4.712171107530593872e-02 -1.680009216070175171e-01 6.758350133895874023e-02 1.782428026199340820e-01 1.057178154587745667e-01 -1.147408857941627502e-01 -1.471684724092483521e-01 1.491811424493789673e-01 -7.410770654678344727e-02 -3.437950313091278076e-01 -1.722122728824615479e-01 8.338672667741775513e-02 -7.312390208244323730e-02 1.276169270277023315e-01 3.111440837383270264e-01 3.800114095211029053e-01 -7.243125885725021362e-02 -2.149102985858917236e-01 -5.757677368819713593e-03 5.108370631933212280e-02 -8.911338448524475098e-02 2.061901837587356567e-01 1.799341887235641479e-01 -9.392619132995605469e-02 9.879042208194732666e-02 1.805025190114974976e-01 3.906262218952178955e-01 2.375605553388595581e-01 9.536170959472656250e-02 -1.876843273639678955e-01 -1.732592470943927765e-03 -1.989265717566013336e-02
1.353898942470550537e-01 -1.142119988799095154e-01 5.668623745441436768e-02 -1.349223703145980835e-01 -4.317173361778259277e-02 -3.277278840541839600e-01 -4.440456628799438477e-01 9.767745621502399445e-03 -7.376561313867568970e-02 2.700767666101455688e-02 -1.162890568375587463e-01 -3.426706194877624512e-01 -1.354962736368179321e-01 1.129749640822410583e-01 4.749760404229164124e-02 1.178586389869451523e-02 -3.223173022270202637e-01 -8.846349269151687622e-02 9.019797295331954956e-02 -5.912151932716369629e-02 1.018302366137504578e-01 2.048583002761006355e-03 -7.847010344266891479e-02 5.200786516070365906e-02 2.870571017265319824e-01 2.367869764566421509e-01 2.400358617305755615e-01 -3.512001037597656250e-02 -2.407621741294860840e-01 -2.385649383068084717e-01 5.793754383921623230e-02 1.090587079524993896e-01
-1.832316964864730835e-01 -5.197419598698616028e-02 3.108570873737335205e-01 2.538938820362091064e-01 3.198142945766448975e-01 7.574873417615890503e-02 -1.286070048809051514e-01 5.026321485638618469e-02 2.930048406124114990e-01 -2.424668967723846436e-01 -3.887250125408172607e-01 -3.812438994646072388e-02 -1.963017731904983521e-01 1.058072373270988464e-01 6.517492234706878662e-02 -1.417073905467987061e-01 -7.479569315910339355e-02 -2.978864610195159912e-01 1.614741794764995575e-02 6.876499950885772705e-02 -2.167831957340240479e-01 2.395275682210922241e-01 -7.007841765880584717e-02 1.437128782272338867e-01 -5.529792979359626770e-02 2.476050406694412231e-01 5.016281455755233765e-02 7.319349050521850586e-02 2.457872405648231506e-02 3.291900828480720520e-02 -3.287692368030548096e-02 -4.823503084480762482e-03
1.859319806098937988e-01 -2.491755969822406769e-02 2.708519399166107178e-01 2.991801798343658447e-01 1.657838970422744751e-01 -3.746281266212463379e-01 -1.013672649860382080e-01 -1.144102290272712708e-01 1.460034996271133423e-01 2.349494397640228271e-01 1.268204450607299805e-01 -9.354151785373687744e-02 -2.460997402667999268e-01 -2.243728563189506531e-02 -2.302841991186141968e-01 8.643994480371475220e-02 -1.706800311803817749e-01 -1.850608140230178833e-01 2.244166731834411621e-01 -8.897874504327774048e-02 1.100744158029556274e-01 1.449131816625595093e-01 -5.614698305726051331e-02 1.325882226228713989e-01 9.973073750734329224e-02 1.598101109266281128e-01 1.857319772243499756e-01 3.588574007153511047e-02 -9.883647412061691284e-02 1.691398769617080688e-01 2.578535676002502441e-01 -1.902046352624893188e-01
-2.148665338754653931e-01 -1.018051356077194214e-01 2.787052094936370850e-01 -4.111513122916221619e-02 1.594666093587875366e-01 -7.411634922027587891e-02 -2.291955351829528809e-01 1.618118397891521454e-02 1.080565676093101501e-01 -1.142517402768135071e-01 -3.042291402816772461e-01 5.879617296159267426e-03 -2.407279610633850098e-01 5.126949772238731384e-02 -2.797519564628601074e-01 2.396997995674610138e-02 -4.710596799850463867e-02 -3.826650083065032959e-01 6.047552078962326050e-02 -6.010913848876953125e-02 -3.489264473319053650e-02 2.111923694610595703e-01 -1.070219650864601135e-01 1.679845154285430908e-01 1.578566730022430420e-01 -2.629469931125640869e-01 2.567392587661743164e-01 3.132172524929046631e-01 7.218667119741439819e-02 -7.797744125127792358e-02 1.114632934331893921e-01 -2.103537134826183319e-02
1.804499924182891846e-01 2.521959543228149414e-01 -7.649978995323181152e-02 2.086852192878723145e-01 3.932834267616271973e-01 -1.317051053047180176e-01 -1.338292062282562256e-01 -5.743266642093658447e-02 8.957245945930480957e-02 -1.952310949563980103e-01 -1.715970486402511597e-01 5.482595786452293396e-02 -2.188911139965057373e-01 -1.293928772211074829e-01 5.095251649618148804e-02 1.348236501216888428e-01 1.750584319233894348e-02 -3.992257416248321533e-01 2.645161189138889313e-02 -1.582427173852920532e-01 2.143738418817520142e-02 2.397087365388870239e-01 -2.049528211355209351e-01 -5.515292286872863770e-02 -8.239416778087615967e-02 2.772346138954162598e-01 1.324698179960250854e-01 -5.070384219288825989e-02 -2.960672788321971893e-02 -3.642096370458602905e-02 -7.367794215679168701e-02 3.120791912078857422e-01
-1.029338464140892029e-01 -2.956264019012451172e-01 -1.557767670601606369e-02 -3.883817419409751892e-02 4.650186374783515930e-02 -1.545767635107040405e-01 -2.960975766181945801e-01 1.710251718759536743e-01 1.045977622270584106e-01 -2.150140106678009033e-01 -7.234691828489303589e-02 -1.698451489210128784e-02 -1.881486773490905762e-01 -2.236128598451614380e-01 2.468113228678703308e-02 -6.407188624143600464e-02 -2.490213811397552490e-01 -2.202955633401870728e-01 -2.403597161173820496e-02 2.327365987002849579e-02 -2.187926471233367920e-01 2.277851253747940063e-01 1.041885539889335632e-01 1.707369461655616760e-02 1.205319985747337341e-01 9.457124024629592896e-02 4.153587520122528076e-01 4.089466035366058350e-01 7.274855859577655792e-03 -1.290955692529678345e-01 2.488849498331546783e-02 -3.651684522628784180e-02
1.965497583150863647e-01 -1.416211016476154327e-02 1.648133993148803711e-02 2.137264460325241089e-01 9.082573652267456055e-02 -1.837830394506454468e-01 -4.071606695652008057e-02 9.443457424640655518e-02 2.040270417928695679e-01 -1.288467496633529663e-01 -2.411376684904098511e-01 -7.326621562242507935e-02 -5.173204466700553894e-02 -6.707399338483810425e-02 -2.667540609836578369e-01 -1.927706599235534668e-01 1.076921075582504272e-01 -1.812627017498016357e-01 2.634784877300262451e-01 -1.692852936685085297e-03 -3.646507263183593750e-01 2.372415959835052490e-01 -1.822768598794937134e-01 3.577868640422821045e-01 -5.200351402163505554e-02 2.058259993791580200e-01 3.157614767551422119e-01 -5.248124152421951294e-02 2.986922487616539001e-02 6.395439058542251587e-02 -1.863979548215866089e-02 -9.029481559991836548e-02
-1.333490759134292603e-01 -1.194870248436927795e-01 2.069402299821376801e-02 1.454418599605560303e-01 6.129485368728637695e-02 -4.125512018799781799e-02 -1.616314649581909180e-01 -4.325504601001739502e-02 2.677387893199920654e-01 -2.015464454889297485e-01 2.000261470675468445e-02 -1.442643702030181885e-01 -3.885779976844787598e-01 2.157346010208129883e-01 -4.376078397035598755e-02 -3.035908043384552002e-01 -2.445661723613739014e-01 -3.601201474666595459e-01 3.001048862934112549e-01 -1.211834028363227844e-01 -2.161740958690643311e-01 6.535915285348892212e-02 1.652942970395088196e-03 -4.354475066065788269e-02 -6.158280745148658752e-02 1.650668308138847351e-02 1.193655058741569519e-01 2.552170120179653168e-02 -2.649520337581634521e-01 -5.381086468696594238e-02 -1.701527684926986694e-01 1.400340646505355835e-01
5.318572372198104858e-02 -1.118086278438568115e-01 1.707282066345214844e-01 2.007796466350555420e-01 2.082964032888412476e-01 -1.988938450813293457e-01 -1.536619011312723160e-02 -8.552998304367065430e-02 3.593769967555999756e-01 -1.423833891749382019e-02 -5.185124278068542480e-02 -1.505335122346878052e-01 -2.360997796058654785e-01 4.133695270866155624e-03 -1.041594594717025757e-01 -1.557082235813140869e-01 -2.212681174278259277e-01 -3.077297806739807129e-01 3.071678280830383301e-01 3.214888274669647217e-02 6.519865989685058594e-02 9.368076920509338379e-02 -6.520345807075500488e-02 -1.298960745334625244e-01 -9.396711736917495728e-02 3.279105424880981445e-01 3.890270367264747620e-02 2.595494687557220459e-01 -1.799460500478744507e-01 1.501883752644062042e-02 -1.981224715709686279e-01 2.210577875375747681e-01
8.898355066776275635e-02 -9.517738968133926392e-02 3.041459023952484131e-01 -1.529840528964996338e-01 3.022876381874084473e-01 -2.163325399160385132e-01 -3.198522329330444336e-01 1.196824312210083008e-01 1.762410551309585571e-01 -3.894937783479690552e-02 -2.980259060859680176e-01 -2.601332962512969971e-01 -2.302123606204986572e-01 2.143249288201332092e-02 2.903771400451660156e-01 2.742272056639194489e-02 -8.563430979847908020e-03 -7.660960406064987183e-02 -2.039205431938171387e-01 1.691121421754360199e-02 -8.787975460290908813e-02 1.895259916782379150e-01 -2.215405851602554321e-01 -8.177742362022399902e-02 6.621100008487701416e-02 -4.762824624776840210e-02 1.515918672084808350e-01 -7.925306260585784912e-02 -2.117225676774978638e-01 -5.865772441029548645e-02 7.716026902198791504e-02 2.176137864589691162e-01
-1.159902364015579224e-01 2.383086383342742920e-01 -9.933538734912872314e-02 1.566707342863082886e-02 2.767653167247772217e-01 4.005850106477737427e-02 -3.190025687217712402e-01 -8.810356259346008301e-02 6.715189665555953979e-02 -8.511126041412353516e-02 5.532082170248031616e-02 -1.306992769241333008e-01 -3.309254646301269531e-01 1.169741526246070862e-01 -2.130618691444396973e-01 -1.192644760012626648e-01 -2.296302914619445801e-01 -2.764707207679748535e-01 1.744525432586669922e-01 3.831561282277107239e-02 1.547553203999996185e-02 3.324983119964599609e-01 4.502093791961669922e-02 2.522572176530957222e-03 -1.378078386187553406e-02 -7.644087076187133789e-02 4.418744444847106934e-01 -1.621202193200588226e-02 1.199207752943038940e-01 1.233057305216789246e-01 -6.255243718624114990e-02 -9.088861942291259766e-02
-1.341438740491867065e-01 9.150790050625801086e-03 1.790420562028884888e-01 4.624611232429742813e-03 1.461661756038665771e-01 -1.819525659084320068e-02 -2.106049284338951111e-02 6.725107133388519287e-02 3.090292960405349731e-02 8.697377890348434448e-02 -4.668683558702468872e-02 4.203536361455917358e-02 -5.515512228012084961e-01 5.175647139549255371e-02 2.684709727764129639e-01 -4.483853466808795929e-03 -2.234067022800445557e-02 -1.949720382690429688e-01 2.390160113573074341e-01 -2.462391257286071777e-01 4.193827882409095764e-02 1.453016698360443115e-01 1.759118735790252686e-01 4.577196538448333740e-01 -4.339622706174850464e-02 7.699307799339294434e-02 9.013255685567855835e-02 -3.496322035789489746e-02 -1.136361435055732727e-01 2.614529430866241455e-01 1.076397299766540527e-01 4.602474719285964966e-02
-6.237819418311119080e-02 2.403856441378593445e-02 3.449517786502838135e-01 -1.631917208433151245e-01 8.608297444880008698e-03 -3.090530931949615479e-01 -2.678444981575012207e-01 -1.491686608642339706e-02 -1.750835925340652466e-01 5.592390149831771851e-02 7.004170119762420654e-02 -3.323868215084075928e-01 -2.123286277055740356e-01 -1.538732796907424927e-01 1.194099038839340210e-01 9.317845106124877930e-02 -2.649959921836853027e-01 -2.426137030124664307e-01 7.836605608463287354e-02 -2.326976954936981201e-01 -5.860336869955062866e-02 1.847189068794250488e-01 -1.373545173555612564e-02 -2.610594406723976135e-02 2.489710897207260132e-01 9.136679023504257202e-02 1.426192969083786011e-01 -5.807191878557205200e-02 -1.504778712987899780e-01 -2.154320180416107178e-01 -2.220176309347152710e-01 3.597123548388481140e-02
2.450448460876941681e-02 -7.186757028102874756e-02 -1.308520734310150146e-01 1.673429459333419800e-01 1.223093792796134949e-01 -1.096551865339279175e-02 -2.456680536270141602e-01 -4.548104479908943176e-02 2.089245021343231201e-01 -2.133786380290985107e-01 -1.878723353147506714e-01 -1.550409793853759766e-01 -2.026450037956237793e-01 2.478787600994110107e-01 3.659809753298759460e-02 -1.744280457496643066e-01 -2.532323002815246582e-01 -3.494081497192382812e-01 2.351798862218856812e-01 -1.397891938686370850e-01 -1.305320262908935547e-01 2.222042977809906006e-01 -8.280128985643386841e-02 -1.284622680395841599e-02 -9.062264859676361084e-02 6.450838595628738403e-02 7.700461149215698242e-02 2.307949066162109375e-01 -3.934139609336853027e-01 8.502509444952011108e-02 -1.008899658918380737e-01 -1.028124168515205383e-01
4.739497229456901550e-02 -4.784078523516654968e-02 -9.567158669233322144e-02 -1.447644233703613281e-01 3.246277105063199997e-03 -2.470157742500305176e-01 -5.237310528755187988e-01 1.509701758623123169e-01 -1.528834849596023560e-01 6.984362751245498657e-02 -3.044919669628143311e-01 -2.664014697074890137e-01 -3.798434138298034668e-02 -2.536386251449584961e-02 -5.728183314204216003e-02 1.505347620695829391e-02 -3.836961463093757629e-02 -3.156467974185943604e-01 -5.417396128177642822e-02 -1.907012239098548889e-02 -4.444815218448638916e-03 8.302542567253112793e-02 -1.657474637031555176e-01 2.620718814432621002e-02 1.683824360370635986e-01 1.451171785593032837e-01 2.866451740264892578e-01 6.483443826436996460e-02 -3.254626095294952393e-01 1.039515510201454163e-01 3.478034213185310364e-02 1.285041123628616333e-01
-1.888272166252136230e-02 1.797348856925964355e-01 -7.944077253341674805e-02 2.068798057734966278e-02 1.902608126401901245e-01 -5.940531380474567413e-03 -1.291895210742950439e-01 -1.376031786203384399e-01 2.164252698421478271e-01 -4.083828628063201904e-02 -8.605236560106277466e-02 -9.929280728101730347e-02 -4.217938780784606934e-01 5.659223720431327820e-02 -8.914880454540252686e-02 -9.122196584939956665e-02 -2.822039127349853516e-01 -3.298781216144561768e-01 1.452905237674713135e-01 1.260685175657272339e-01 -1.244852598756551743e-02 3.953650295734405518e-01 2.405581064522266388e-02 -9.682530909776687622e-02 -1.360524296760559082e-01 -1.331407725811004639e-01 4.106938242912292480e-01 3.154645115137100220e-02 1.231655776500701904e-01 6.762110441923141479e-02 -7.274631410837173462e-02 -5.261592194437980652e-02
-3.510359302163124084e-02 2.146885395050048828e-01 -4.166910797357559204e-02 -2.368252538144588470e-02 1.651860475540161133e-01 1.631791442632675171e-01 -3.006279766559600830e-01 -1.040755212306976318e-01 1.552081257104873657e-01 -1.492931991815567017e-01 -1.300495564937591553e-01 -1.137100160121917725e-01 -2.880032360553741455e-01 1.221690233796834946e-02 4.061487689614295959e-02 -4.211894050240516663e-02 1.868555136024951935e-02 -2.991498708724975586e-01 4.272850751876831055e-01 -9.281588345766067505e-02 -3.523229807615280151e-02 1.388280838727951050e-01 1.381891816854476929e-01 -1.210706010460853577e-01 5.025453120470046997e-02 -1.037618294358253479e-01 4.549083709716796875e-01 3.049753978848457336e-02 1.332660466432571411e-01 -8.911070972681045532e-02 -2.186342477798461914e-01 -5.055729672312736511e-02
-7.641728036105632782e-03 5.376335978507995605e-02 -2.023459374904632568e-01 1.445072144269943237e-01 1.925792247056961060e-01 -2.157573699951171875e-01 -8.701289445161819458e-02 -8.207052201032638550e-02 4.657697677612304688e-02 2.847722172737121582e-01 -3.254438936710357666e-01 -2.576476633548736572e-01 -2.429819554090499878e-01 4.082295112311840057e-03 -5.946966633200645447e-02 4.620914161205291748e-02 -5.042902007699012756e-02 -1.025544106960296631e-01 2.206463366746902466e-01 1.070057153701782227e-01 -2.759960107505321503e-02 8.940632641315460205e-02 1.930932253599166870e-01 3.231539726257324219e-01 3.296813368797302246e-01 2.041432559490203857e-01 3.274643048644065857e-02 1.157760769128799438e-01 -2.407806664705276489e-01 -1.917187273502349854e-01 -2.250150963664054871e-02 -1.823400706052780151e-01
1.374854445457458496e-01 -5.109050869941711426e-02 -2.198161929845809937e-02 1.794979572296142578e-01 1.483216136693954468e-01 3.447033464908599854e-02 -1.078053712844848633e-01 3.218328952789306641e-02 2.274551391601562500e-01 -3.978212475776672363e-01 -8.780614286661148071e-02 1.362304985523223877e-01 -5.369957089424133301e-01 -3.338819369673728943e-03 -4.434218257665634155e-02 8.336971700191497803e-02 -1.553641706705093384e-01 -1.487679332494735718e-01 -7.748568803071975708e-02 -1.106319716200232506e-03 -1.896604597568511963e-01 -1.021565571427345276e-01 2.674228250980377197e-01 2.526436559855937958e-02 6.259112805128097534e-02 -1.180896814912557602e-02 1.609669625759124756e-01 2.368722110986709595e-01 -8.839360624551773071e-02 -2.439587116241455078e-01 2.148379832506179810e-01 7.736199349164962769e-02
3.826024234294891357e-01 -2.597634196281433105e-01 1.121897995471954346e-01 1.790306419134140015e-01 -4.630343616008758545e-02 -4.020424187183380127e-01 -3.123306334018707275e-01 7.678399235010147095e-02 -1.746502332389354706e-02 -2.167955972254276276e-02 -2.190211266279220581e-01 1.056992709636688232e-01 -1.048806160688400269e-01 7.575564831495285034e-02 1.061725690960884094e-01 7.318023592233657837e-03 -2.217645756900310516e-02 -1.535326242446899414e-01 7.655500620603561401e-02 -8.173588663339614868e-02 1.100133657455444336e-01 9.514924883842468262e-02 1.567970961332321167e-01 2.130844891071319580e-01 3.427569568157196045e-02 1.235246434807777405e-01 3.303104341030120850e-01 -1.494949311017990112e-01 -2.682568728923797607e-01 1.254014819860458374e-01 1.039956957101821899e-01 -1.102161630988121033e-01
1.763270646333694458e-01 -2.273768484592437744e-01 1.431719660758972168e-01 -1.194131225347518921e-01 1.118955686688423157e-01 7.377826422452926636e-02 -2.736074626445770264e-01 1.078257486224174500e-01 2.116776704788208008e-01 1.949582397937774658e-01 -7.670227438211441040e-02 1.523364633321762085e-01 -2.230039536952972412e-01 -6.534287333488464355e-02 1.402661949396133423e-01 -9.354401379823684692e-02 2.072262018918991089e-01 -4.297261536121368408e-01 1.325313746929168701e-01 3.452634438872337341e-02 2.137946337461471558e-01 -1.827996596693992615e-02 -1.500064581632614136e-01 1.756611615419387817e-01 1.011557132005691528e-01 1.737706810235977173e-01 3.782815039157867432e-01 -5.634246021509170532e-02 -1.130907684564590454e-01 -1.209868416190147400e-01 1.018780842423439026e-01 -1.157446056604385376e-01
-9.998682886362075806e-03 -3.130927383899688721e-01 -9.646329283714294434e-02 -1.091809291392564774e-02 2.193094193935394287e-01 5.003110691905021667e-02 -1.958172917366027832e-01 2.445396035909652710e-01 8.333317004144191742e-03 7.413588464260101318e-02 -2.924319505691528320e-01 -1.691508144140243530e-01 -3.116817474365234375e-01 1.515845023095607758e-02 3.308196067810058594e-01 1.467944681644439697e-01 1.411297940649092197e-03 -3.745695352554321289e-01 -1.704764068126678467e-01 1.591751426458358765e-01 -1.861108988523483276e-01 6.599152088165283203e-02 -9.439779072999954224e-02 9.093544632196426392e-02 1.199526786804199219e-01 1.935852020978927612e-01 8.687776327133178711e-02 3.072400577366352081e-02 -1.259863674640655518e-01 2.309524565935134888e-01 -3.155350452288985252e-03 -1.232584342360496521e-01
-1.206908002495765686e-01 -3.354871869087219238e-01 -2.016837894916534424e-01 1.074547469615936279e-01 1.269675046205520630e-01 -1.674966365098953247e-01 -2.751913964748382568e-01 -6.309601664543151855e-02 1.821397095918655396e-01 -1.310260742902755737e-01 -1.075369343161582947e-01 -2.092778384685516357e-01 1.001919358968734741e-01 2.621918357908725739e-02 2.780415713787078857e-01 2.893775403499603271e-01 -2.072212286293506622e-02 -2.813872098922729492e-01 8.894597738981246948e-02 -1.174877658486366272e-01 -1.653844416141510010e-01 1.764607280492782593e-01 1.146983280777931213e-01 -1.953744143247604370e-02 7.119828462600708008e-02 2.908311784267425537e-01 2.117428332567214966e-01 2.923849523067474365e-01 2.850021049380302429e-02 1.088408678770065308e-01 -1.151082888245582581e-01 7.767695467919111252e-03
8.182746917009353638e-02 -1.940275132656097412e-01 2.374859005212783813e-01 1.377392411231994629e-01 3.486991822719573975e-01 -1.827967315912246704e-01 -2.947291731834411621e-01 -2.330444455146789551e-01 5.215295590460300446e-03 -4.874073714017868042e-02 8.394960314035415649e-02 -2.277951538562774658e-01 5.322134867310523987e-02 2.456433773040771484e-01 -1.475641727447509766e-01 7.776057720184326172e-02 1.098297089338302612e-01 -2.367723882198333740e-01 2.002590894699096680e-02 1.402970999479293823e-01 -1.544445157051086426e-01 5.363062396645545959e-02 3.196234405040740967e-01 3.006186485290527344e-01 1.395123451948165894e-01 1.954743564128875732e-01 1.223256066441535950e-01 1.070493683218955994e-01 1.693282872438430786e-01 -8.615327626466751099e-02 -2.506977412849664688e-03 6.405799835920333862e-02
2.254456281661987305e-01 -1.895165592432022095e-01 2.103793323040008545e-01 1.931392401456832886e-02 -1.825852096080780029e-01 -1.872395724058151245e-01 -2.077601104974746704e-01 -2.685744166374206543e-01 -8.836610615253448486e-02 -1.034938544034957886e-01 -8.969166874885559082e-02 -2.948491461575031281e-02 -4.074042439460754395e-01 -9.958777576684951782e-02 2.293132478371262550e-03 2.650360763072967529e-01 1.125913634896278381e-01 -2.136752605438232422e-01 1.367772221565246582e-01 7.789424806833267212e-02 3.450244665145874023e-02 -6.583720445632934570e-02 1.220223307609558105e-01 2.608138322830200195e-01 5.751454085111618042e-02 2.857715077698230743e-02 2.132338434457778931e-01 1.883372515439987183e-01 -2.825691699981689453e-01 2.364845387637615204e-02 2.259458303451538086e-01 -1.525968313217163086e-01
1.402874290943145752e-01 -1.644078195095062256e-01 2.282662838697433472e-01 1.024183481931686401e-01 2.745132744312286377e-01 -1.205282565206289291e-02 -1.227845996618270874e-01 6.038051843643188477e-02 -1.649580448865890503e-01 -1.209217831492424011e-01 -1.340223699808120728e-01 -1.496114134788513184e-01 -3.893507122993469238e-01 -7.264849543571472168e-02 -5.989358946681022644e-02 -1.615787297487258911e-01 1.757470965385437012e-01 -1.771841347217559814e-01 -4.731147736310958862e-02 -1.193693000823259354e-02 -1.818145215511322021e-01 8.064568042755126953e-02 -2.817040979862213135e-01 2.153196334838867188e-01 1.705296486616134644e-01 1.496099829673767090e-01 2.264681458473205566e-01 1.012458726763725281e-01 -3.209539949893951416e-01 2.289668321609497070e-01 1.571192741394042969e-01 -6.823778897523880005e-02
3.928161785006523132e-02 6.532759964466094971e-02 3.440329432487487793e-02 2.246216386556625366e-01 -2.192472070455551147e-01 2.023851424455642700e-01 -1.161249727010726929e-01 4.952272400259971619e-02 3.806519508361816406e-01 -9.398417174816131592e-02 -2.513889968395233154e-01 -2.415316700935363770e-01 -2.614744603633880615e-01 -3.183222562074661255e-02 -7.836117595434188843e-02 1.148759797215461731e-01 -3.744365274906158447e-01 -2.661663591861724854e-01 2.626352012157440186e-01 5.583646148443222046e-02 -1.300297081470489502e-01 3.631928190588951111e-02 -1.444898396730422974e-01 1.103459969162940979e-01 1.166516169905662537e-01 -1.391043066978454590e-01 2.032951414585113525e-01 1.541154384613037109e-01 -1.095955148339271545e-01 4.236687347292900085e-02 -7.885650545358657837e-02 1.453168243169784546e-01
-4.965847358107566833e-02 -2.423524260520935059e-01 3.941273316740989685e-02 2.229540944099426270e-01 2.657628431916236877e-02 -2.116456627845764160e-02 -1.802241653203964233e-01 1.520032286643981934e-01 1.718158647418022156e-02 -2.018857002258300781e-01 -1.023560240864753723e-01 1.740605011582374573e-02 -2.819090783596038818e-01 -5.308805033564567566e-02 1.074353680014610291e-01 -3.233631700277328491e-02 -3.410623967647552490e-01 -4.140722453594207764e-01 1.204924359917640686e-01 1.797774285078048706e-01 -8.027006685733795166e-02 1.738188117742538452e-01 6.686095148324966431e-02 6.717007607221603394e-02 3.538141846656799316e-01 3.788616508245468140e-02 7.717475295066833496e-02 3.418930768966674805e-01 7.767221331596374512e-02 -1.196445152163505554e-01 1.839393079280853271e-01 1.346910279244184494e-02
3.150059878826141357e-01 4.021127708256244659e-03 2.176176384091377258e-02 1.450972706079483032e-01 1.864939928054809570e-01 7.714316714555025101e-03 -2.933014929294586182e-01 1.728853583335876465e-02 -2.542929351329803467e-01 -6.938337534666061401e-02 -1.045093387365341187e-01 -1.849770694971084595e-01 -2.956339716911315918e-01 -5.422182008624076843e-02 2.054775506258010864e-01 -3.768851608037948608e-02 -2.128340899944305420e-01 -2.180940359830856323e-01 1.795410662889480591e-01 -2.758285403251647949e-01 -5.521105974912643433e-02 9.592197835445404053e-02 2.332160770893096924e-01 3.121721744537353516e-01 5.507914721965789795e-02 1.250425428152084351e-01 -6.629367172718048096e-02 1.883523315191268921e-01 2.079720199108123779e-01 -1.200930448248982430e-03 -4.034861922264099121e-02 2.019225060939788818e-01
2.251855283975601196e-02 8.506422489881515503e-02 -5.428282171487808228e-02 -3.305008634924888611e-02 8.406151900999248028e-04 -1.897048652172088623e-01 -2.081394046545028687e-01 6.304388493299484253e-02 1.087559387087821960e-01 -8.983989059925079346e-02 3.653087839484214783e-02 -2.462992668151855469e-01 2.626779256388545036e-03 2.474401146173477173e-01 3.133940324187278748e-02 1.163185909390449524e-01 -1.183179244399070740e-01 -2.588247060775756836e-01 4.406026601791381836e-01 2.737613320350646973e-01 8.185773342847824097e-02 1.074990481138229370e-01 -1.046320721507072449e-01 1.476342827081680298e-01 3.673245608806610107e-01 1.730052232742309570e-01 3.257599472999572754e-01 8.094631135463714600e-02 -2.937558665871620178e-02 -2.409862875938415527e-01 -9.830635786056518555e-02 -9.640241973102092743e-03
5.635156482458114624e-02 5.568764731287956238e-02 -1.292817145586013794e-01 3.145922422409057617e-01 1.039490699768066406e-01 9.726367145776748657e-02 -2.578678727149963379e-01 1.618229448795318604e-01 2.863732874393463135e-01 -2.119916230440139771e-01 -7.977772504091262817e-02 -5.904140416532754898e-03 -2.907633185386657715e-01 -2.724786996841430664e-01 -6.134320516139268875e-03 1.594561785459518433e-01 -2.240981012582778931e-01 -3.778575658798217773e-01 4.660063236951828003e-02 -5.201792344450950623e-02 -1.318286508321762085e-01 -8.607652038335800171e-02 2.132829874753952026e-01 -9.402805566787719727e-02 1.350033432245254517e-01 5.239280685782432556e-02 1.904111355543136597e-01 -1.073874160647392273e-01 -2.721789292991161346e-02 2.106413058936595917e-02 2.077820524573326111e-02 3.164230585098266602e-01
-2.050787806510925293e-01 -3.434860706329345703e-02 3.251135116443037987e-03 1.005678176879882812e-01 1.430978626012802124e-01 -1.594609469175338745e-01 -1.944369971752166748e-01 -2.587274909019470215e-01 -6.108963862061500549e-02 3.468034043908119202e-02 -1.725086122751235962e-01 3.447520080953836441e-03 -5.698487162590026855e-01 -1.710275858640670776e-01 8.744267374277114868e-02 -1.044865027070045471e-01 -1.744545437395572662e-02 -3.346690535545349121e-01 2.396684736013412476e-01 -2.393055856227874756e-01 -7.989317923784255981e-02 -4.869068041443824768e-02 2.062190473079681396e-01 -9.126456081867218018e-02 -7.244028151035308838e-02 1.068142130970954895e-01 3.723879903554916382e-02 5.294113606214523315e-02 -1.515668332576751709e-01 1.628050208091735840e-02 9.791280329227447510e-02 2.201015502214431763e-01
2.175928354263305664e-01 -2.241395562887191772e-01 -1.160203944891691208e-02 1.142921671271324158e-01 -3.761909902095794678e-02 -2.149830013513565063e-01 -2.798472344875335693e-01 1.555615961551666260e-01 2.627068012952804565e-02 -1.449301391839981079e-01 -2.442021854221820831e-02 -8.420098572969436646e-02 1.172646060585975647e-01 1.109435334801673889e-01 -1.211897358298301697e-01 2.636875510215759277e-01 1.896267570555210114e-02 -5.814719200134277344e-02 1.971755325794219971e-01 7.972366362810134888e-02 1.191803906112909317e-02 3.760180175304412842e-01 -9.291470050811767578e-03 1.852881163358688354e-01 -8.069334924221038818e-02 1.178028583526611328e-01 4.080946147441864014e-01 2.156886011362075806e-01 -2.446701526641845703e-01 1.118291392922401428e-01 2.513150572776794434e-01 7.421337813138961792e-02
5.326824635267257690e-02 -1.107789501547813416e-01 -1.313792467117309570e-01 -5.283373594284057617e-02 1.185841709375381470e-01 -3.069857954978942871e-01 -3.533636927604675293e-01 2.253050655126571655e-01 2.352532893419265747e-01 4.372477158904075623e-02 7.944624125957489014e-02 -2.250951975584030151e-01 -3.454579710960388184e-01 6.746063381433486938e-02 1.595219783484935760e-02 -5.796582996845245361e-02 8.550080657005310059e-02 -1.253726035356521606e-01 1.443840116262435913e-01 -7.987092435359954834e-02 -2.440110146999359131e-01 -1.880829036235809326e-01 1.732534728944301605e-02 2.913076877593994141e-01 -1.454123947769403458e-02 1.967287808656692505e-01 1.010695621371269226e-01 -2.830594480037689209e-01 -1.500748284161090851e-02 8.167872577905654907e-02 -1.320226490497589111e-01 2.350661456584930420e-01
-1.194831803441047668e-01 1.644289344549179077e-01 6.821512430906295776e-02 2.589304745197296143e-01 2.039183676242828369e-01 -1.575451530516147614e-02 -1.742077618837356567e-01 -9.663469344377517700e-02 2.135127335786819458e-01 -1.009985581040382385e-01 8.359733223915100098e-02 -2.012782990932464600e-01 -1.542746722698211670e-01 -5.578472092747688293e-02 -7.468530535697937012e-02 -4.909068718552589417e-02 1.620672643184661865e-01 -5.081810951232910156e-01 1.418005675077438354e-01 1.655806899070739746e-01 -2.705332636833190918e-01 2.850014269351959229e-01 8.445763587951660156e-02 1.869754642248153687e-01 -2.903308570384979248e-01 6.593056768178939819e-02 7.070721685886383057e-02 5.861816927790641785e-02 -2.579844743013381958e-02 -8.661513030529022217e-02 -1.412729732692241669e-02 1.824658662080764771e-01
3.234987854957580566e-01 -1.373501420021057129e-01 1.565898507833480835e-01 2.682952024042606354e-02 2.448207288980484009e-01 1.455479562282562256e-01 -1.314677000045776367e-01 -5.216026213020086288e-03 2.237404435873031616e-01 2.785794734954833984e-01 -8.353878557682037354e-02 -3.597524762153625488e-01 5.669747292995452881e-02 -5.337278172373771667e-02 -8.771090954542160034e-02 -1.230708416551351547e-02 -4.223334416747093201e-02 -4.479878842830657959e-01 1.146643385291099548e-01 -1.818730123341083527e-02 5.621402338147163391e-02 -6.661734730005264282e-02 -8.285308629274368286e-02 1.148643642663955688e-01 1.490559279918670654e-01 2.172938548028469086e-02 2.282567322254180908e-01 1.480963826179504395e-01 -2.338887900114059448e-01 7.273290306329727173e-02 2.092964798212051392e-01 -1.752192080020904541e-01
-1.855087280273437500e-01 -2.235606312751770020e-01 1.428425014019012451e-01 1.629944443702697754e-01 -1.644383966922760010e-01 -1.459225863218307495e-01 -1.936100572347640991e-01 2.057907134294509888e-01 3.047603070735931396e-01 -1.927736252546310425e-01 -1.145347282290458679e-01 3.136094659566879272e-02 -2.748862504959106445e-01 6.127408519387245178e-02 -2.169451117515563965e-01 -9.589302539825439453e-02 -2.481990605592727661e-01 -4.056193530559539795e-01 9.957638382911682129e-02 9.777214378118515015e-02 6.060860119760036469e-03 5.912579596042633057e-02 1.953085139393806458e-02 5.175150930881500244e-02 -6.766942888498306274e-02 -1.860609054565429688e-01 2.558824121952056885e-01 2.921579480171203613e-01 -7.057725638151168823e-02 -4.648166149854660034e-02 9.605913609266281128e-02 4.639200121164321899e-02
5.429134890437126160e-02 -2.217004746198654175e-01 1.148706153035163879e-01 -3.077276945114135742e-01 1.365797072649002075e-01 -1.526934057474136353e-01 -3.150337636470794678e-01 1.035811938345432281e-02 2.597913444042205811e-01 -1.161083951592445374e-01 2.316888868808746338e-01 9.987243451178073883e-03 -3.161114156246185303e-01 1.347310543060302734e-01 -1.577593237161636353e-01 1.701560318470001221e-01 1.000929772853851318e-01 -2.569363117218017578e-01 -4.337767884135246277e-02 -2.552952244877815247e-02 -8.718345314264297485e-02 -1.581839025020599365e-01 -7.408504933118820190e-02 1.630907058715820312e-01 2.881695330142974854e-01 2.315400987863540649e-01 9.056940674781799316e-02 1.241835020482540131e-02 -1.695447266101837158e-01 -1.892428994178771973e-01 -7.752611488103866577e-02 -1.820937693119049072e-01
2.134904637932777405e-02 -1.520346477627754211e-02 1.448984723538160324e-02 -3.171188384294509888e-02 -8.239933103322982788e-02 -3.828864097595214844e-01 -5.964618921279907227e-01 -1.290289461612701416e-01 1.333663016557693481e-01 2.547663152217864990e-01 -6.306310743093490601e-02 -1.406746059656143188e-01 -2.195651829242706299e-01 -9.346103668212890625e-02 3.443373739719390869e-02 -7.956235855817794800e-02 1.352147161960601807e-01 -1.386789530515670776e-01 -1.373101621866226196e-01 -1.618053764104843140e-01 -1.938534900546073914e-02 9.063933789730072021e-02 -3.478504344820976257e-02 1.240310221910476685e-01 1.503698676824569702e-01 6.950453668832778931e-02 2.161944806575775146e-01 7.836644537746906281e-03 -2.078302651643753052e-01 2.665710449218750000e-01 -2.859615348279476166e-02 -6.574593484401702881e-02
-2.102146446704864502e-01 5.999213457107543945e-02 -1.315199118107557297e-02 1.080672666430473328e-01 2.061502635478973389e-01 -4.492900893092155457e-02 -2.883652597665786743e-02 -1.425110455602407455e-02 2.398224771022796631e-01 1.904374808073043823e-01 -1.798493117094039917e-01 -8.558579534292221069e-02 -3.655283749103546143e-01 2.363560199737548828e-01 -1.999524682760238647e-01 3.423647955060005188e-02 -2.838969826698303223e-01 -4.439356625080108643e-01 -2.047650814056396484e-01 -3.740314021706581116e-02 -2.041652351617813110e-01 -8.966526389122009277e-02 1.691115647554397583e-01 1.312370151281356812e-01 5.314546823501586914e-02 1.189193502068519592e-01 1.488610208034515381e-01 2.123961597681045532e-01 -4.793367534875869751e-02 -6.663139164447784424e-02 -1.304875127971172333e-02 -1.517658382654190063e-01
1.044028028845787048e-01 2.048739604651927948e-02 1.926792263984680176e-01 -5.474906414747238159e-02 3.134913742542266846e-01 -1.760568171739578247e-01 -2.378523647785186768e-01 2.963044308125972748e-02 2.275591902434825897e-02 9.861757606267929077e-02 -6.744907703250646591e-03 3.875364363193511963e-02 -2.113408148288726807e-01 -3.414461314678192139e-01 -2.816742360591888428e-01 3.255147039890289307e-01 -1.920859664678573608e-01 -3.522801399230957031e-01 -9.037281572818756104e-02 7.205395493656396866e-03 6.700895726680755615e-02 1.360368579626083374e-01 -2.107684127986431122e-02 1.602345556020736694e-01 5.481228232383728027e-03 2.484775781631469727e-01 8.428473025560379028e-02 -2.397703081369400024e-01 -2.071436643600463867e-01 -1.119671016931533813e-01 -4.750163853168487549e-02 -3.304811939597129822e-02
7.656586170196533203e-02 8.568698912858963013e-02 1.707793772220611572e-01 4.595437273383140564e-02 3.843113183975219727e-01 -2.272571921348571777e-01 -5.708301439881324768e-02 -6.742015480995178223e-02 3.014519810676574707e-01 -1.267371177673339844e-01 -7.120089721865952015e-04 -1.917384713888168335e-01 -2.231942415237426758e-01 1.164303068071603775e-02 -1.703790724277496338e-01 -3.816776275634765625e-01 9.464423358440399170e-02 -2.491823285818099976e-01 2.447612583637237549e-01 2.316931337118148804e-01 7.457192242145538330e-02 -3.646931797266006470e-02 -5.354545637965202332e-02 -8.165608160197734833e-03 6.809660792350769043e-02 2.478674948215484619e-01 2.961516678333282471e-01 7.035072892904281616e-02 -1.461975723505020142e-01 -1.658768858760595322e-03 -5.652078893035650253e-03 7.356880605220794678e-02
3.934581279754638672e-01 -1.602540761232376099e-01 2.706666886806488037e-01 -7.871822267770767212e-02 5.901472643017768860e-02 -3.152272105216979980e-01 -6.770953536033630371e-02 1.938975602388381958e-01 4.072916880249977112e-02 -2.286907052621245384e-03 2.204949595034122467e-02 -1.016823276877403259e-01 -2.847532927989959717e-01 -7.383233308792114258e-02 -6.108711287379264832e-02 -2.379554063081741333e-01 -4.639618471264839172e-02 -4.460977315902709961e-01 4.306264966726303101e-02 4.676223918795585632e-02 -7.319293450564146042e-03 -1.706333160400390625e-01 1.538176182657480240e-02 1.621109694242477417e-01 2.040837258100509644e-01 -2.733981981873512268e-02 2.179806977510452271e-01 -2.708684094250202179e-02 -1.771508008241653442e-01 -3.383511677384376526e-02 1.723424345254898071e-01 1.479261666536331177e-01
-2.773243784904479980e-01 -1.182761639356613159e-01 7.035183161497116089e-02 8.813790231943130493e-02 5.793644487857818604e-02 -5.545156076550483704e-02 -2.216310501098632812e-01 1.644038259983062744e-01 2.833957672119140625e-01 -4.432827234268188477e-02 -1.799659430980682373e-01 -8.616505563259124756e-02 -4.018895924091339111e-01 1.101628914475440979e-01 -3.133608102798461914e-01 4.177506640553474426e-02 -2.845875024795532227e-01 -2.782908678054809570e-01 2.374694049358367920e-01 1.850547268986701965e-02 -9.084135293960571289e-02 3.252600133419036865e-02 -1.265966296195983887e-01 7.842885702848434448e-02 -9.702745079994201660e-02 -1.269177943468093872e-01 1.573857665061950684e-01 3.015733361244201660e-01 2.544321678578853607e-02 1.596305519342422485e-01 6.172520294785499573e-02 -1.691019721329212189e-02
3.157069161534309387e-02 8.363979309797286987e-02 -2.852588891983032227e-01 1.527270227670669556e-01 -1.890834569931030273e-01 -8.982528746128082275e-02 -3.438923880457878113e-02 3.051644265651702881e-01 -2.510280348360538483e-02 -2.183068841695785522e-01 -1.329339444637298584e-01 -2.697498798370361328e-01 -3.472586870193481445e-01 2.720397524535655975e-02 1.296722590923309326e-01 8.445465937256813049e-04 1.047338917851448059e-01 -2.346009463071823120e-01 2.323167175054550171e-01 -2.657174468040466309e-01 -1.121638417243957520e-01 5.362133681774139404e-02 1.778536885976791382e-01 2.152748256921768188e-01 -1.245197579264640808e-01 1.948769241571426392e-01 1.779517382383346558e-01 1.584651917219161987e-01 2.182571962475776672e-02 -2.352355122566223145e-01 1.205525845289230347e-01 -8.770266920328140259e-02
2.413645386695861816e-01 7.560633122920989990e-03 1.543045192956924438e-01 2.317975759506225586e-01 2.271936982870101929e-01 -1.274177432060241699e-01 -1.187449786812067032e-02 -2.534565888345241547e-02 6.476732343435287476e-02 2.777822613716125488e-01 -1.554626971483230591e-02 -2.533638477325439453e-01 -5.908972769975662231e-02 -1.790232360363006592e-01 -1.400350481271743774e-01 -6.770771741867065430e-02 -2.018567472696304321e-01 -4.162827432155609131e-01 2.260851114988327026e-01 -2.791868150234222412e-01 1.285247355699539185e-01 1.022996529936790466e-01 2.158387936651706696e-02 1.933661252260208130e-01 3.327274927869439125e-03 1.981099098920822144e-01 2.102377861738204956e-01 9.393216669559478760e-02 -6.400267034769058228e-02 2.391655594110488892e-01 1.183604896068572998e-01 -1.202397495508193970e-01
3.388489410281181335e-02 -3.213110612705349922e-03 1.305482070893049240e-02 3.395109772682189941e-01 6.438657641410827637e-02 -3.307024389505386353e-02 -1.419625580310821533e-01 -1.353551745414733887e-01 1.763560622930526733e-01 -1.297133564949035645e-01 -9.062868356704711914e-02 -9.771285206079483032e-02 -1.905373483896255493e-01 3.158578872680664062e-01 2.196184545755386353e-01 -2.195530682802200317e-01 -2.705648541450500488e-01 -4.206495285034179688e-01 1.472078263759613037e-01 -1.935992836952209473e-01 -9.630009531974792480e-02 1.095000803470611572e-01 -7.807513326406478882e-02 7.529123872518539429e-02 -3.591846302151679993e-02 1.996938697993755341e-02 1.993922144174575806e-01 1.098994314670562744e-01 -3.627300858497619629e-01 -6.581303477287292480e-02 -9.774903953075408936e-02 -1.344856899231672287e-02
2.137719653546810150e-02 2.829020917415618896e-01 -1.491479426622390747e-01 1.957090198993682861e-01 1.952587366104125977e-01 6.071262061595916748e-02 -5.159551650285720825e-02 -3.646667301654815674e-02 -1.377957165241241455e-01 4.849576577544212341e-02 -8.099125325679779053e-02 -2.597776651382446289e-01 -3.933331966400146484e-01 -2.117447555065155029e-03 -8.996389061212539673e-02 -8.029025048017501831e-02 -6.481691449880599976e-02 -9.185253828763961792e-02 1.641377508640289307e-01 -3.887999057769775391e-02 -1.780336946249008179e-01 2.349046468734741211e-01 1.898816376924514771e-01 2.116093039512634277e-01 3.716461658477783203e-01 1.918673366308212280e-01 2.561103105545043945e-01 1.996661573648452759e-01 -1.300377398729324341e-01 -8.633244782686233521e-02 1.402990072965621948e-01 -1.236077398061752319e-01
1.386475861072540283e-01 3.136415779590606689e-01 -1.185363382101058960e-01 1.522716730833053589e-01 -1.350183226168155670e-02 -1.599729247391223907e-02 -1.715894788503646851e-01 1.674250811338424683e-01 -1.788656711578369141e-01 -1.509456634521484375e-01 -7.552833110094070435e-02 -1.586472839117050171e-01 -2.050326466560363770e-01 1.667127609252929688e-01 -2.459292672574520111e-02 1.856742054224014282e-01 5.425490438938140869e-02 -1.445886939764022827e-01 4.212196469306945801e-01 -1.661966890096664429e-01 -1.981632709503173828e-01 1.639177650213241577e-01 1.010649800300598145e-01 4.514750838279724121e-02 8.398369699716567993e-02 2.212479114532470703e-01 3.684276342391967773e-01 1.443175673484802246e-01 -1.222052052617073059e-01 -2.342503070831298828e-01 6.720300763845443726e-02 -5.012735724449157715e-02
2.137528210878372192e-01 5.245644226670265198e-02 -2.117750048637390137e-01 4.067436605691909790e-02 1.728275567293167114e-01 -1.405908912420272827e-01 -3.005688078701496124e-02 -1.825308948755264282e-01 4.648400247097015381e-01 5.034654587507247925e-02 -1.246664151549339294e-01 -1.526522040367126465e-01 -2.876850068569183350e-01 -1.130043789744377136e-01 -5.948776006698608398e-02 3.310992121696472168e-01 -7.146493345499038696e-02 -1.907737553119659424e-01 2.458411827683448792e-02 -7.661370187997817993e-02 -6.013468652963638306e-02 -9.648572653532028198e-02 -3.237251937389373779e-01 3.007291853427886963e-01 3.113486059010028839e-02 1.774602234363555908e-01 8.823942393064498901e-02 -9.974121302366256714e-02 -4.587155953049659729e-02 6.500942260026931763e-02 2.058636397123336792e-01 -1.146367168985307217e-03
1.678447723388671875e-01 2.241144143044948578e-02 -4.588390886783599854e-02 1.604185253381729126e-01 1.911704391241073608e-01 2.000126056373119354e-02 -1.023529246449470520e-01 -4.773848876357078552e-02 9.429325163364410400e-02 2.593115866184234619e-01 -2.517947554588317871e-01 -1.202071085572242737e-01 -9.961736202239990234e-02 -1.187855228781700134e-01 7.025717291980981827e-03 1.597939431667327881e-01 2.124454081058502197e-02 -3.512845933437347412e-01 1.671733111143112183e-01 -3.405594527721405029e-01 2.051481902599334717e-01 9.078435599803924561e-02 -3.649755194783210754e-02 2.210432440042495728e-01 9.941341355443000793e-03 6.199323758482933044e-02 3.461075127124786377e-01 -2.140280753374099731e-01 -1.707911640405654907e-01 -2.252528369426727295e-01 2.604221701622009277e-01 -6.794089823961257935e-02
2.178694605827331543e-01 8.961439877748489380e-02 1.098397001624107361e-01 -6.065714173018932343e-03 3.359853625297546387e-01 -6.192708015441894531e-02 -2.388307750225067139e-01 -7.769080996513366699e-02 -1.829671859741210938e-01 -9.473665058612823486e-02 -1.605721265077590942e-01 -1.413389761000871658e-02 -2.506632208824157715e-01 -1.439138948917388916e-01 -9.115024656057357788e-02 9.655698388814926147e-02 1.370904892683029175e-01 -2.055722624063491821e-01 -2.219018191099166870e-01 -4.981302469968795776e-02 8.482994139194488525e-02 1.112149283289909363e-01 -3.006001412868499756e-01 2.082882076501846313e-01 7.670181989669799805e-02 1.942312568426132202e-01 3.083187937736511230e-01 4.431879147887229919e-02 -3.234507143497467041e-01 -9.127892553806304932e-02 1.813099980354309082e-01 1.744972616434097290e-01
-4.778936877846717834e-02 -1.855606436729431152e-01 1.255478709936141968e-01 1.006179302930831909e-01 1.818869858980178833e-01 -7.531056553125381470e-02 9.273821342503651977e-05 9.840705990791320801e-02 3.471358716487884521e-01 1.017790436744689941e-01 7.121101021766662598e-02 1.054063662886619568e-01 -3.571323454380035400e-01 1.610033065080642700e-01 -2.014360874891281128e-01 -6.900285929441452026e-02 -3.658349066972732544e-02 -8.996923267841339111e-02 3.013641238212585449e-01 2.144196629524230957e-01 -4.626807942986488342e-02 2.492700964212417603e-01 2.163323312997817993e-01 1.245949789881706238e-01 2.433919012546539307e-01 -2.642147988080978394e-02 2.606627345085144043e-01 9.507646411657333374e-02 -9.175966680049896240e-02 -1.461439132690429688e-01 -1.891878694295883179e-01 2.603657543659210205e-01
2.532562427222728729e-02 6.275190971791744232e-03 -1.211237832903862000e-01 1.099514663219451904e-01 1.986348181962966919e-01 2.521175742149353027e-01 -2.461841255426406860e-01 5.147978290915489197e-02 3.950971364974975586e-01 -2.228368222713470459e-01 -1.084376722574234009e-01 -1.060533598065376282e-01 9.099620580673217773e-02 -8.402889221906661987e-02 2.063967660069465637e-02 -1.698951721191406250e-01 -1.710088551044464111e-01 -3.474386036396026611e-01 1.833361089229583740e-01 -9.518571197986602783e-02 -2.193565517663955688e-01 3.065483868122100830e-01 4.080806300044059753e-02 1.807560399174690247e-02 7.191624492406845093e-02 1.427608430385589600e-01 2.568791806697845459e-01 4.897345788776874542e-03 -1.504556536674499512e-01 4.831795766949653625e-02 -2.814697325229644775e-01 2.039734087884426117e-02
3.477896749973297119e-01 -6.216510664671659470e-03 3.748398274183273315e-02 9.072734415531158447e-02 1.999302059412002563e-01 -2.593927979469299316e-01 1.204309985041618347e-01 4.346481710672378540e-02 2.000153958797454834e-01 2.076330333948135376e-01 1.680774092674255371e-01 -2.236958965659141541e-02 -1.787930876016616821e-01 -1.232647225260734558e-01 -1.263655722141265869e-01 -1.281077228486537933e-02 -1.381556242704391479e-01 -2.202422171831130981e-01 3.584853187203407288e-02 -1.434585601091384888e-01 1.141295861452817917e-02 1.761799305677413940e-01 6.795877218246459961e-02 2.810387015342712402e-01 9.680954366922378540e-02 1.745261251926422119e-01 5.192143321037292480e-01 2.407684922218322754e-02 -9.692151099443435669e-02 1.829831153154373169e-01 1.103528365492820740e-01 3.573882952332496643e-02
8.787093311548233032e-02 -1.240955144166946411e-01 2.625967562198638916e-01 1.796920746564865112e-01 3.405415415763854980e-01 -1.682339608669281006e-01 -1.427789032459259033e-01 9.345480054616928101e-02 4.095169007778167725e-01 -7.458514720201492310e-02 -4.728611931204795837e-02 -5.101681128144264221e-02 -2.282437384128570557e-01 2.255763113498687744e-01 -1.460910290479660034e-01 -2.212768644094467163e-01 -1.677847653627395630e-01 -3.400136828422546387e-01 1.819557845592498779e-01 1.923422068357467651e-01 -5.998484417796134949e-02 -8.322508633136749268e-02 5.850619450211524963e-02 -1.120546907186508179e-01 -1.517581492662429810e-01 6.379635632038116455e-02 1.760240942239761353e-01 7.387691736221313477e-02 -1.044920384883880615e-01 -5.136110261082649231e-02 -3.226843476295471191e-02 1.798377335071563721e-01
-4.185111820697784424e-02 -2.310330606997013092e-02 1.416912674903869629e-01 1.512760818004608154e-01 2.893187105655670166e-01 5.629941076040267944e-02 -2.508532702922821045e-01 -1.480243057012557983e-01 3.450856208801269531e-01 -1.130406931042671204e-01 -9.859933704137802124e-02 -1.691183298826217651e-01 -2.930762469768524170e-01 1.240023523569107056e-01 -5.883556604385375977e-02 -2.382203936576843262e-01 -3.479434549808502197e-01 -1.849316209554672241e-01 1.478269696235656738e-01 -5.702122300863265991e-02 -8.117705583572387695e-02 9.550120681524276733e-02 7.186732441186904907e-02 2.830893173813819885e-02 -9.134932607412338257e-02 1.135878413915634155e-01 1.715476363897323608e-01 5.516392365097999573e-02 -3.548391461372375488e-01 6.120168045163154602e-02 -2.439371198415756226e-01 -8.030539751052856445e-02
3.776177167892456055e-01 -8.011452108621597290e-02 6.283126026391983032e-02 5.658427253365516663e-02 3.487406969070434570e-01 1.017809137701988220e-01 -6.405736505985260010e-02 9.319803118705749512e-02 5.960807949304580688e-02 -1.754940599203109741e-01 -1.130708381533622742e-01 -1.405066251754760742e-01 -1.400115787982940674e-01 -2.440511286258697510e-01 -1.265080645680427551e-02 1.304037868976593018e-01 2.006783187389373779e-01 -3.097673356533050537e-01 8.577457070350646973e-02 1.314905732870101929e-01 -1.833450645208358765e-01 -2.286601811647415161e-01 3.180912733078002930e-01 -2.624277584254741669e-02 2.316084057092666626e-01 9.545231610536575317e-02 3.126102089881896973e-01 9.406302869319915771e-02 -7.718861848115921021e-02 -5.207782238721847534e-02 -5.105064436793327332e-02 -8.130910992622375488e-02
1.277140527963638306e-01 -3.353653252124786377e-01 1.010017246007919312e-01 -1.432232707738876343e-01 3.315559029579162598e-01 -1.290850788354873657e-01 -1.050147861242294312e-01 8.734442293643951416e-02 4.896683245897293091e-02 -2.464797114953398705e-03 8.594238758087158203e-02 -8.803645521402359009e-02 -2.361643016338348389e-01 1.470196843147277832e-01 -2.795981168746948242e-01 6.385750323534011841e-02 6.562618911266326904e-02 -2.289534509181976318e-01 2.316600084304809570e-01 2.055944055318832397e-01 -8.329363912343978882e-02 1.230249628424644470e-01 -7.572980225086212158e-02 -2.460204996168613434e-03 -1.685592345893383026e-02 4.552294909954071045e-01 2.858685553073883057e-01 -1.336338184773921967e-02 7.776445150375366211e-02 1.486396789550781250e-01 -1.412896662950515747e-01 8.766399696469306946e-03
1.250692158937454224e-01 -7.317359000444412231e-02 2.707030177116394043e-01 -1.178324222564697266e-01 1.146067604422569275e-01 -1.844814270734786987e-01 -3.675665259361267090e-01 1.129048243165016174e-01 -1.082962825894355774e-01 6.409339606761932373e-02 -9.379498660564422607e-02 -3.227482736110687256e-01 -1.228250861167907715e-01 3.480504453182220459e-02 4.688622429966926575e-02 4.325755536556243896e-01 -3.513574302196502686e-01 -2.345886230468750000e-01 -1.212874203920364380e-01 -6.567498296499252319e-02 7.371508330106735229e-02 1.677419990301132202e-01 -1.805867999792098999e-02 -4.926872625946998596e-02 8.170016855001449585e-02 1.056275591254234314e-01 1.965184360742568970e-01 4.506315290927886963e-02 -2.101027816534042358e-01 5.417261272668838501e-03 -1.403607707470655441e-02 1.603634506464004517e-01
7.169447094202041626e-02 -2.517841458320617676e-01 2.067625075578689575e-01 2.164887040853500366e-01 5.654454603791236877e-02 -1.124956980347633362e-01 -2.987221777439117432e-01 -3.524982929229736328e-02 3.974172472953796387e-01 -3.058061301708221436e-01 1.391125470399856567e-01 -9.019593894481658936e-02 -3.364514708518981934e-01 -1.205211691558361053e-02 7.376284152269363403e-02 -2.422376722097396851e-01 6.003496050834655762e-02 -2.433285713195800781e-01 1.775371134281158447e-01 -1.204415485262870789e-01 1.680460274219512939e-01 -1.756295748054981232e-02 -1.905198842287063599e-01 -4.131761565804481506e-02 -1.805596798658370972e-01 3.638586774468421936e-02 2.755104936659336090e-02 1.223000138998031616e-01 -1.796265244483947754e-01 -2.771186083555221558e-02 -5.777610838413238525e-02 1.330448538064956665e-01
-6.727482378482818604e-02 -1.528083682060241699e-01 4.574086517095565796e-02 2.512631416320800781e-01 3.020461499691009521e-01 -1.069687679409980774e-01 -9.737674891948699951e-02 2.766540041193366051e-03 2.473800927400588989e-01 -4.815712571144104004e-02 1.455202251672744751e-01 -3.241055607795715332e-01 -2.566185779869556427e-03 -2.901515737175941467e-02 6.508895754814147949e-02 4.807251680176705122e-04 1.267939954996109009e-01 -2.207702249288558960e-01 1.341037452220916748e-01 -1.580484956502914429e-01 -6.409912556409835815e-02 -1.835683435201644897e-01 2.006850689649581909e-01 3.923779726028442383e-01 3.183612823486328125e-01 2.719256877899169922e-01 1.783580332994461060e-01 3.760609775781631470e-02 4.098816309124231339e-03 -7.364427438005805016e-04 -1.533433198928833008e-01 -1.674437224864959717e-01
-5.812139436602592468e-02 1.640178412199020386e-01 -6.736370921134948730e-02 5.553888902068138123e-02 2.183539271354675293e-01 1.202292889356613159e-01 -1.573638319969177246e-01 -2.543378807604312897e-02 1.489024907350540161e-01 -1.241170838475227356e-01 3.592606261372566223e-02 -2.173489183187484741e-01 -4.248170852661132812e-01 1.569475084543228149e-01 -1.787386089563369751e-01 -7.773061096668243408e-02 -2.567962110042572021e-01 -2.980022728443145752e-01 1.413350552320480347e-01 8.542533218860626221e-02 -6.768568605184555054e-02 3.197280168533325195e-01 1.111747138202190399e-02 -1.067762896418571472e-01 -8.181788772344589233e-02 -1.283582746982574463e-01 4.015954136848449707e-01 -1.686830259859561920e-02 1.944119483232498169e-01 1.643149182200431824e-02 8.023558557033538818e-02 -1.255463510751724243e-01
-1.928834710270166397e-03 2.597968280315399170e-01 -6.815819442272186279e-02 -5.102467536926269531e-02 3.469448685646057129e-01 1.525101065635681152e-01 -2.670071125030517578e-01 4.853306710720062256e-02 1.559198349714279175e-01 -1.252509802579879761e-01 -1.226093396544456482e-01 -7.468108832836151123e-02 -2.212555706501007080e-01 -2.408948987722396851e-01 1.481244266033172607e-01 1.631894260644912720e-01 9.498954564332962036e-02 -2.889118194580078125e-01 3.301187157630920410e-01 -7.389266043901443481e-02 -8.780770003795623779e-02 4.045380279421806335e-02 1.177126914262771606e-01 9.496178478002548218e-02 -2.045354098081588745e-01 1.624687165021896362e-01 2.518002986907958984e-01 1.159144490957260132e-01 -7.373070716857910156e-02 -2.080117166042327881e-01 -1.445382833480834961e-01 1.949115991592407227e-01
-1.207571700215339661e-01 4.979836940765380859e-02 2.406930923461914062e-02 7.617762684822082520e-02 1.959053575992584229e-01 -5.922848358750343323e-02 1.069175824522972107e-01 1.698620617389678955e-01 3.658972084522247314e-01 -1.202350258827209473e-01 -7.432329654693603516e-02 -2.827724628150463104e-02 -2.994622886180877686e-01 2.496963441371917725e-01 -1.306268572807312012e-01 4.560985043644905090e-02 -1.657786816358566284e-01 -5.098924040794372559e-02 -7.301701605319976807e-02 -6.594461202621459961e-02 -1.980004459619522095e-01 3.557293415069580078e-01 1.774223446846008301e-01 1.201175227761268616e-01 6.390784680843353271e-02 6.872086971998214722e-02 4.036099314689636230e-01 -1.721913069486618042e-01 6.774433702230453491e-02 -1.866718083620071411e-01 2.354471683502197266e-01 -1.445954591035842896e-01
2.134692817926406860e-01 -1.163990981876850128e-02 -1.228452697396278381e-01 2.463023215532302856e-01 -2.447995543479919434e-02 -8.620832115411758423e-02 -1.110125333070755005e-01 3.058548569679260254e-01 2.623459137976169586e-02 -2.147002667188644409e-01 -2.615101933479309082e-01 -2.553883492946624756e-01 -1.807716488838195801e-01 7.667087763547897339e-02 -8.539862185716629028e-02 2.047120332717895508e-01 1.401184312999248505e-02 -2.100752741098403931e-01 1.859312057495117188e-01 -1.398169249296188354e-01 1.419330090284347534e-01 -1.611173748970031738e-01 2.328114509582519531e-01 3.489876687526702881e-01 1.431195884943008423e-01 4.671723116189241409e-03 5.539935827255249023e-02 1.656417995691299438e-01 -2.573717236518859863e-01 2.432354725897312164e-03 1.315491646528244019e-01 -2.034164816141128540e-01
-1.027856841683387756e-01 -2.910291217267513275e-02 1.012353878468275070e-02 2.607233822345733643e-01 3.731886744499206543e-01 8.951038122177124023e-02 -1.870873421430587769e-01 -1.578030139207839966e-01 3.318835198879241943e-01 -1.805278845131397247e-02 3.298928216099739075e-02 -5.322696268558502197e-02 -2.752492725849151611e-01 1.247055549174547195e-02 -2.014863491058349609e-01 -6.437447667121887207e-02 -1.078421175479888916e-01 -4.033142328262329102e-01 5.770931020379066467e-02 2.884378135204315186e-01 -1.123488470911979675e-01 1.332098543643951416e-01 1.679506525397300720e-02 2.071489989757537842e-01 -1.644021719694137573e-01 -2.058399375528097153e-03 2.872250974178314209e-02 9.900276362895965576e-02 -1.651102453470230103e-01 -1.525492072105407715e-01 2.048313021659851074e-01 -1.172387748956680298e-01
-1.934110075235366821e-01 1.818536669015884399e-01 2.098736763000488281e-01 6.634458899497985840e-02 6.889507919549942017e-02 -7.823804765939712524e-02 -1.396012157201766968e-01 8.653862774372100830e-02 3.255074918270111084e-01 -7.959979027509689331e-02 9.120688773691654205e-03 -2.377545833587646484e-01 -2.324444651603698730e-01 9.577908366918563843e-02 -1.988507956266403198e-01 4.776536673307418823e-02 -2.363061308860778809e-01 -2.043859958648681641e-01 1.733526438474655151e-01 9.318721294403076172e-02 1.822476387023925781e-01 5.218650028109550476e-02 -1.748167537152767181e-02 3.511731028556823730e-01 1.800458580255508423e-01 -3.892541676759719849e-02 1.947472393512725830e-01 3.996429145336151123e-01 5.105887725949287415e-02 -1.923857182264328003e-01 4.650419577956199646e-02 5.402651149779558182e-03
-9.011627733707427979e-02 1.035884693264961243e-01 3.362805545330047607e-01 6.086989492177963257e-02 5.938122048974037170e-02 4.391428828239440918e-02 -7.316879928112030029e-02 6.122182682156562805e-02 3.055120110511779785e-01 -2.893885374069213867e-01 -1.184607669711112976e-01 -1.473099440336227417e-01 -2.176770120859146118e-01 1.281210333108901978e-01 -6.510294228792190552e-02 9.830777347087860107e-02 -2.237595468759536743e-01 -3.495422899723052979e-01 1.680656075477600098e-01 8.641521632671356201e-02 1.108381226658821106e-01 1.282206475734710693e-01 -8.678615093231201172e-02 2.051935493946075439e-01 1.199634969234466553e-01 1.885655894875526428e-02 1.338212639093399048e-01 2.992746829986572266e-01 7.082839310169219971e-02 -3.141978681087493896e-01 1.941376924514770508e-01 -9.651259332895278931e-02
5.046421661972999573e-02 -1.998401284217834473e-01 1.777008920907974243e-01 -4.963868856430053711e-02 -2.984524145722389221e-02 -2.317176163196563721e-01 -5.379900336265563965e-01 6.808219850063323975e-02 5.722120776772499084e-02 1.584990322589874268e-01 -7.891213148832321167e-02 -1.628784090280532837e-01 -2.371467649936676025e-01 -2.870561778545379639e-01 1.032789796590805054e-01 -8.687440422363579273e-04 -7.469314336776733398e-02 -1.779073104262351990e-02 1.999602466821670532e-02 -7.855858653783798218e-02 -6.741400063037872314e-02 1.782905161380767822e-01 1.524629443883895874e-01 1.179420277476310730e-01 8.498817682266235352e-03 4.002041183412075043e-03 2.933493852615356445e-01 -3.360477685928344727e-01 6.268328428268432617e-02 -1.821361780166625977e-01 8.586476743221282959e-02 1.867174655199050903e-01
1.221857890486717224e-01 -8.699405193328857422e-02 1.778019368648529053e-01 3.059969842433929443e-02 1.288637071847915649e-01 1.522631943225860596e-01 -1.535073667764663696e-01 1.239533722400665283e-02 1.497617065906524658e-01 -1.125767305493354797e-01 -2.842322289943695068e-01 -2.448687702417373657e-01 -1.579803228378295898e-01 -1.265055965632200241e-02 5.830772593617439270e-02 -8.519770205020904541e-02 -1.077331975102424622e-01 -5.259676575660705566e-01 -8.627233654260635376e-02 -1.638102903962135315e-02 -1.741476953029632568e-01 2.368583083152770996e-01 -3.127066493034362793e-01 2.216325849294662476e-01 -6.886159628629684448e-02 1.682055443525314331e-01 1.375617384910583496e-01 -1.883254051208496094e-01 1.893397420644760132e-01 1.081939265131950378e-01 4.797454550862312317e-02 -5.692574754357337952e-02
1.230704933404922485e-01 -1.292645335197448730e-01 2.447246015071868896e-01 4.308041036128997803e-01 1.921333074569702148e-01 -2.171211987733840942e-01 -5.982315912842750549e-02 1.668347418308258057e-01 1.729445457458496094e-01 -2.008668147027492523e-02 5.871536210179328918e-02 -6.709997355937957764e-02 -1.622865349054336548e-01 -9.895858168601989746e-02 1.276258528232574463e-01 -2.277783006429672241e-01 -6.903524696826934814e-02 -2.062462270259857178e-01 1.972894966602325439e-01 1.503402292728424072e-01 -2.186037003993988037e-01 2.076002806425094604e-01 1.302511990070343018e-01 2.546005547046661377e-01 1.275180280208587646e-01 2.322936505079269409e-01 2.274671345949172974e-01 -2.215615473687648773e-03 8.191199973225593567e-03 1.549532413482666016e-01 -1.485867500305175781e-01 -1.224920526146888733e-01
-6.266634166240692139e-02 8.207890391349792480e-02 -1.867903470993041992e-01 1.386985182762145996e-01 1.948639564216136932e-02 7.153174281120300293e-02 -2.378331124782562256e-02 -2.272994220256805420e-01 1.627933531999588013e-01 -2.874858081340789795e-01 -2.745820442214608192e-03 3.458793833851814270e-02 -5.813145637512207031e-01 -1.577351838350296021e-01 -1.537627819925546646e-02 1.887722909450531006e-01 -7.513392716646194458e-02 -2.472960203886032104e-01 1.963958591222763062e-01 1.847818046808242798e-01 6.267721951007843018e-02 2.398799918591976166e-02 1.395182609558105469e-01 6.119723245501518250e-02 3.423086926341056824e-02 5.799646023660898209e-03 3.405731022357940674e-01 1.539267152547836304e-01 1.075885966420173645e-01 -1.162894666194915771e-01 1.664011627435684204e-01 -8.684407174587249756e-02
-1.868742145597934723e-02 -1.212049126625061035e-01 1.623674631118774414e-01 2.281465679407119751e-01 6.772915273904800415e-02 6.407625228166580200e-02 -8.316464722156524658e-02 -9.872849285602569580e-02 -9.939009696245193481e-02 -1.782309263944625854e-01 -5.237507447600364685e-02 -4.496714770793914795e-01 -1.403604000806808472e-01 1.300457119941711426e-01 -2.040036171674728394e-01 -3.683249652385711670e-02 -3.546832501888275146e-02 -3.618770241737365723e-01 1.992926895618438721e-01 3.283410519361495972e-02 -2.750498056411743164e-01 -2.009934512898325920e-03 -4.225730895996093750e-02 -1.768110543489456177e-01 -5.085231736302375793e-02 1.395539641380310059e-01 2.197121083736419678e-01 7.736556977033615112e-02 -2.263553589582443237e-01 -1.791612207889556885e-01 2.540612518787384033e-01 -2.215729653835296631e-01
-6.940867006778717041e-02 4.989260062575340271e-02 -4.755573347210884094e-02 2.842397391796112061e-01 3.095501661300659180e-01 1.961776465177536011e-01 -2.122336775064468384e-01 -4.988075047731399536e-02 2.535150945186614990e-01 -2.725317776203155518e-01 -2.119683660566806793e-02 8.890186995267868042e-02 -3.077358305454254150e-01 -1.543613821268081665e-01 -1.918802410364151001e-02 -1.283803880214691162e-01 -1.399997025728225708e-01 -3.787979185581207275e-01 -5.907397717237472534e-04 -1.388253718614578247e-01 -1.389004737138748169e-01 7.349561434239149094e-03 1.463209241628646851e-01 -1.634547486901283264e-02 5.428520590066909790e-02 9.496518969535827637e-02 1.529157459735870361e-01 -4.253122024238109589e-03 -1.469526141881942749e-01 -1.717338711023330688e-01 -8.542361855506896973e-02 3.583153784275054932e-01
1.404039114713668823e-01 -1.054419279098510742e-01 -4.171425104141235352e-02 3.037020564079284668e-02 1.427416205406188965e-01 -2.812660336494445801e-01 -4.259337186813354492e-01 1.557152271270751953e-01 -5.626590177416801453e-02 1.142767146229743958e-01 -1.994039267301559448e-01 1.023743376135826111e-01 -2.459376752376556396e-01 -8.165046572685241699e-02 -6.822104007005691528e-02 1.975021362304687500e-01 1.787202954292297363e-01 -1.804141700267791748e-01 6.232526525855064392e-02 9.056299924850463867e-02 -9.110824763774871826e-02 -7.283345609903335571e-02 1.557366102933883667e-01 2.381481379270553589e-01 -6.024760752916336060e-02 7.632116973400115967e-02 4.179677367210388184e-01 -1.990605145692825317e-01 4.516138508915901184e-02 2.634347677230834961e-01 -1.228937283158302307e-01 -5.104539543390274048e-02
2.250938117504119873e-02 -2.171679437160491943e-01 -7.315564155578613281e-02 3.348313570022583008e-01 1.605953425168991089e-01 1.579269021749496460e-01 -1.865791380405426025e-01 1.823214590549468994e-01 1.727500855922698975e-01 -2.059155553579330444e-01 -3.113102614879608154e-01 -2.025050669908523560e-01 -1.931562274694442749e-01 1.476955600082874298e-02 1.097121369093656540e-02 -6.502766627818346024e-03 -4.110910370945930481e-02 -1.326085925102233887e-01 1.974866241216659546e-01 -2.629177179187536240e-03 -1.268690079450607300e-01 9.674211591482162476e-02 1.212558522820472717e-01 6.556069850921630859e-02 -9.329260140657424927e-02 2.657876610755920410e-01 2.797530889511108398e-01 -1.184545606374740601e-01 5.700229853391647339e-02 -8.934475481510162354e-02 -4.196078479290008545e-01 -8.090507239103317261e-02
-1.199488341808319092e-01 3.254250437021255493e-02 2.936756797134876251e-02 2.001464217901229858e-01 2.434415668249130249e-01 -8.317066729068756104e-02 -1.536713093519210815e-01 -1.073314920067787170e-01 3.349083364009857178e-01 -9.541383385658264160e-02 -5.667632818222045898e-02 -5.270139873027801514e-02 -1.550414115190505981e-01 -6.474301218986511230e-02 6.921029835939407349e-02 -2.214954942464828491e-01 -2.026365697383880615e-01 -3.734754920005798340e-01 1.355700045824050903e-01 2.401898354291915894e-01 -2.469475753605365753e-02 3.199698925018310547e-01 -7.650014013051986694e-02 2.887691259384155273e-01 -2.766093313694000244e-01 1.112774480134248734e-02 2.968108467757701874e-02 7.247969508171081543e-02 -4.319877550005912781e-02 -2.748211920261383057e-01 -1.690338365733623505e-02 -1.538952738046646118e-01
3.948860466480255127e-01 -2.315827757120132446e-01 4.232442378997802734e-01 1.545971930027008057e-01 -4.896163195371627808e-02 -2.136830240488052368e-01 -9.779110550880432129e-02 5.866944789886474609e-03 -1.293223351240158081e-02 -1.026227623224258423e-01 7.077840715646743774e-02 -5.841739103198051453e-02 -1.629147976636886597e-01 8.700367063283920288e-02 8.001220971345901489e-02 -1.275438070297241211e-01 5.542036518454551697e-02 -3.045992553234100342e-01 1.143771596252918243e-02 -1.348726004362106323e-01 1.086886301636695862e-01 -9.178510308265686035e-02 8.410821855068206787e-02 1.338339000940322876e-01 1.890099793672561646e-01 6.970823556184768677e-02 4.475004076957702637e-01 -1.616665720939636230e-02 3.408675640821456909e-02 -5.303263664245605469e-02 1.804467439651489258e-01 -1.296451836824417114e-01
4.309878125786781311e-02 8.733446896076202393e-02 4.065725207328796387e-02 3.278261125087738037e-01 -9.721019305288791656e-03 6.317455321550369263e-02 -2.464376091957092285e-01 5.529178306460380554e-03 2.781518697738647461e-01 -2.678211331367492676e-01 -2.810645699501037598e-01 -1.118042618036270142e-01 -8.014526218175888062e-02 -1.746021956205368042e-01 1.626943796873092651e-01 1.356132179498672485e-01 -1.539591550827026367e-01 -2.791235223412513733e-02 2.006959356367588043e-02 -2.222781926393508911e-01 -1.396748423576354980e-01 1.642898172140121460e-01 9.820838272571563721e-02 1.199728846549987793e-01 -1.157646253705024719e-01 1.599471122026443481e-01 3.763282299041748047e-01 1.119108777493238449e-02 -3.222959339618682861e-01 1.643799804151058197e-02 -2.527328133583068848e-01 2.445132471621036530e-02
6.907416880130767822e-02 6.113223731517791748e-02 -8.313688635826110840e-02 -4.406366124749183655e-02 -1.553868651390075684e-01 1.521271914243698120e-01 -2.606345713138580322e-01 1.895705610513687134e-01 2.264043986797332764e-01 -1.904120296239852905e-01 -1.880408376455307007e-01 -5.161992311477661133e-01 -3.668608665466308594e-01 -7.686814665794372559e-02 1.643738150596618652e-01 -4.625819250941276550e-02 4.065078496932983398e-02 -1.718460470438003540e-01 -1.648754626512527466e-01 7.197879254817962646e-02 -3.592040762305259705e-02 -2.005663700401782990e-02 -8.701484650373458862e-02 1.192909479141235352e-01 -2.283234745264053345e-01 2.125577442348003387e-02 3.194269537925720215e-01 5.871515721082687378e-02 1.554844249039888382e-02 -1.230722665786743164e-01 8.929333090782165527e-02 -6.342549622058868408e-02
4.329419434070587158e-01 -1.591745316982269287e-01 2.201376259326934814e-01 -4.271211847662925720e-02 4.683719202876091003e-02 -3.039859235286712646e-01 -1.318282075226306915e-02 1.252489387989044189e-01 7.775371521711349487e-02 -4.774428531527519226e-02 -3.573627397418022156e-02 -8.750432729721069336e-02 -2.266586571931838989e-01 -1.849133968353271484e-01 -1.767318248748779297e-01 -5.341436713933944702e-02 5.380872637033462524e-02 -3.208658099174499512e-01 6.413451582193374634e-02 -5.224004015326499939e-02 -2.040774188935756683e-02 -1.998793631792068481e-01 -1.432823203504085541e-02 2.409251965582370758e-02 1.721075028181076050e-01 8.332543820142745972e-02 4.509111940860748291e-01 9.808638691902160645e-02 -5.864024907350540161e-02 -1.092146635055541992e-01 2.421117573976516724e-01 1.105761900544166565e-01
-5.062270909547805786e-03 -8.180589973926544189e-02 -6.537451595067977905e-02 -7.417139410972595215e-02 -1.222635358572006226e-01 -1.324577629566192627e-01 -1.757343709468841553e-01 1.077805161476135254e-01 4.553212597966194153e-02 1.321222912520170212e-02 1.096621602773666382e-01 -3.484607040882110596e-01 -1.766140758991241455e-01 8.843649178743362427e-03 -7.795866578817367554e-02 1.874175220727920532e-01 -2.751561403274536133e-01 -1.332364827394485474e-01 5.175352692604064941e-01 1.564670056104660034e-01 1.632834039628505707e-02 2.160266190767288208e-01 -1.266728639602661133e-01 1.000958904623985291e-01 7.331845909357070923e-02 2.069640755653381348e-01 3.405167162418365479e-01 -8.310576528310775757e-02 -1.720079630613327026e-01 -1.951360851526260376e-01 5.312826856970787048e-02 -4.791179380845278502e-04
2.949643731117248535e-01 2.666770294308662415e-02 8.908756077289581299e-02 1.315246820449829102e-01 1.874167323112487793e-01 -2.063359916210174561e-01 -8.056393265724182129e-02 -8.142994344234466553e-02 4.016399011015892029e-02 -2.062633931636810303e-01 -1.651430279016494751e-01 -4.508754238486289978e-02 -2.531517744064331055e-01 9.207181632518768311e-02 -1.596668958663940430e-01 2.239648550748825073e-01 -1.567456722259521484e-01 -4.184367656707763672e-01 1.950478926301002502e-02 -1.850730925798416138e-01 -2.353784888982772827e-01 7.911738753318786621e-02 -6.846907734870910645e-02 8.201177418231964111e-02 2.812249399721622467e-02 1.996457874774932861e-01 6.196064502000808716e-02 -3.042289018630981445e-01 1.880138069391250610e-01 -1.736148595809936523e-01 -1.351044028997421265e-01 -2.153904587030410767e-01
-1.746345460414886475e-01 -1.704690605401992798e-01 3.907071426510810852e-02 4.904495924711227417e-02 1.435238867998123169e-01 -4.489616304636001587e-02 -3.941880762577056885e-01 2.298211753368377686e-01 2.225583940744400024e-01 -1.425169594585895538e-02 -1.389840692281723022e-01 5.484168604016304016e-02 -1.893664449453353882e-01 -1.412978023290634155e-01 1.154475286602973938e-02 -6.050085648894309998e-02 -1.993435770273208618e-01 -2.926505804061889648e-01 -3.269309923052787781e-02 -5.010206624865531921e-02 -8.537340164184570312e-02 1.732270866632461548e-01 7.566405087709426880e-02 -2.134528383612632751e-02 2.914989888668060303e-01 -1.005018725991249084e-01 2.198817431926727295e-01 3.596802949905395508e-01 3.275021538138389587e-02 -2.551041841506958008e-01 2.497453242540359497e-01 1.626677438616752625e-02
8.807229250669479370e-02 -3.653115630149841309e-01 -1.180230230093002319e-01 -1.033376455307006836e-01 2.157745063304901123e-01 -6.708266586065292358e-02 -2.985866963863372803e-01 1.800282895565032959e-01 2.988389506936073303e-02 -6.914152204990386963e-02 8.707479387521743774e-02 6.940658390522003174e-02 -1.233154088258743286e-01 9.634097665548324585e-02 5.490487068891525269e-02 -4.692747443914413452e-02 3.020604848861694336e-01 -1.338190138339996338e-01 -2.574835345149040222e-02 -5.619995296001434326e-03 -3.229235857725143433e-02 2.741507887840270996e-01 2.916035056114196777e-02 3.484177887439727783e-01 1.896570064127445221e-02 3.047968745231628418e-01 3.298271596431732178e-01 1.957272589206695557e-01 -1.229481473565101624e-01 3.147364035248756409e-02 1.071578860282897949e-01 1.937700361013412476e-01
2.307950258255004883e-01 -5.976574122905731201e-02 1.485798507928848267e-01 -8.359457552433013916e-02 -7.646165788173675537e-02 -1.609345376491546631e-01 -3.786668181419372559e-01 -3.541884198784828186e-02 -1.000698208808898926e-01 2.636723406612873077e-02 -1.009056419134140015e-01 -3.878574669361114502e-01 -9.539210796356201172e-02 1.440410614013671875e-01 -2.365131117403507233e-02 5.357559397816658020e-02 -3.583488762378692627e-01 -1.619999408721923828e-01 4.672236740589141846e-02 -2.002640813589096069e-01 8.054301887750625610e-02 7.838252349756658077e-04 -1.195414923131465912e-02 5.644754692912101746e-02 3.454363942146301270e-01 1.824206560850143433e-01 2.598952054977416992e-01 -2.432451955974102020e-02 -2.360790967941284180e-01 -8.654658496379852295e-02 -1.241524145007133484e-01 1.642098426818847656e-01
-2.249063551425933838e-01 3.462283639237284660e-03 3.822114765644073486e-01 -3.345654532313346863e-02 2.191665619611740112e-01 5.890695005655288696e-02 -1.378226131200790405e-01 9.953520447015762329e-02 3.366774022579193115e-01 -1.356044709682464600e-01 -2.962683439254760742e-01 -2.015715837478637695e-01 -1.990688890218734741e-01 7.480607181787490845e-02 -1.034798324108123779e-01 -1.452069450169801712e-02 -1.841551214456558228e-01 -3.210244178771972656e-01 2.097064852714538574e-01 -1.746753901243209839e-01 1.792865060269832611e-02 2.541905045509338379e-01 -1.907539069652557373e-01 1.024297326803207397e-01 -1.141820475459098816e-01 -7.013633102178573608e-02 3.015374392271041870e-02 5.596965923905372620e-02 1.347440183162689209e-01 4.007151722908020020e-02 1.708360463380813599e-01 -1.062447950243949890e-01
3.839163184165954590e-01 -1.161026433110237122e-01 2.524863779544830322e-01 6.917540729045867920e-02 4.899920150637626648e-02 -6.817301735281944275e-03 -8.522453904151916504e-02 -1.077163964509963989e-02 2.437936812639236450e-01 3.108136355876922607e-01 -7.711617648601531982e-02 -2.558984458446502686e-01 -9.602042287588119507e-02 -2.355088889598846436e-01 -2.878940999507904053e-01 3.297900035977363586e-02 3.090373985469341278e-02 -4.209917485713958740e-01 1.322588175535202026e-01 3.193459007889032364e-03 2.572839334607124329e-02 1.128825619816780090e-01 -7.693319022655487061e-02 5.677810683846473694e-02 1.402556300163269043e-01 -6.954669486731290817e-03 2.821587324142456055e-01 1.314236819744110107e-01 -1.229626089334487915e-01 8.515728265047073364e-02 1.545623987913131714e-01 -5.945986136794090271e-02
-1.299975067377090454e-01 -2.583204805850982666e-01 1.343441605567932129e-01 2.711145877838134766e-01 2.894775569438934326e-01 -1.923533678054809570e-01 2.810221165418624878e-02 -8.468261361122131348e-02 2.164898626506328583e-02 -2.013335227966308594e-01 -3.661673143506050110e-02 -4.842345118522644043e-01 -1.664379984140396118e-01 -2.052197791635990143e-02 -2.194188237190246582e-01 -7.321075350046157837e-02 6.170089915394783020e-02 -3.289024531841278076e-01 2.027454078197479248e-01 -8.579000085592269897e-02 -1.052792742848396301e-01 1.787841320037841797e-01 4.277418926358222961e-02 1.769475825130939484e-02 2.067681029438972473e-02 -1.180708780884742737e-01 -2.987458556890487671e-02 8.765635639429092407e-02 -1.310079842805862427e-01 2.142199277877807617e-01 1.591648906469345093e-01 -1.436516195535659790e-01
1.854321509599685669e-01 -1.707036495208740234e-01 -1.255801469087600708e-01 3.582760095596313477e-01 1.616388708353042603e-01 -2.338351905345916748e-01 -1.486492604017257690e-01 -1.390970051288604736e-01 1.637080422369763255e-04 6.514551490545272827e-02 -2.665183544158935547e-01 9.962973184883594513e-03 -2.827344238758087158e-01 -5.231401696801185608e-02 -1.674098819494247437e-01 1.555126160383224487e-01 -1.134224832057952881e-01 -1.129404231905937195e-01 3.987038135528564453e-02 -1.523443162441253662e-01 1.220774725079536438e-01 1.833790093660354614e-01 -2.330051362514495850e-01 1.420752853155136108e-01 -3.286061808466911316e-02 1.199893727898597717e-01 3.646108210086822510e-01 -1.311920136213302612e-01 9.638003259897232056e-02 -2.686299085617065430e-01 1.344856917858123779e-01 -1.457332223653793335e-01
-1.389930248260498047e-01 -1.645172946155071259e-02 1.751184277236461639e-02 5.290592461824417114e-02 3.607929125428199768e-02 -2.307355254888534546e-01 -2.753079235553741455e-01 8.953187614679336548e-02 5.652303695678710938e-01 -2.797376550734043121e-02 1.929536275565624237e-02 -1.408429443836212158e-01 4.434947669506072998e-02 1.264098584651947021e-01 -7.320719305425882339e-03 7.765444368124008179e-02 -5.723406746983528137e-02 -4.214698076248168945e-01 1.741664670407772064e-02 1.809805184602737427e-01 -1.740871071815490723e-01 1.452907621860504150e-01 5.763614550232887268e-02 1.670301556587219238e-01 1.526415497064590454e-01 -1.141924038529396057e-01 4.880874231457710266e-02 2.323331870138645172e-02 -3.485365509986877441e-01 -9.698279947042465210e-02 -2.532358653843402863e-02 -8.398754149675369263e-02
-6.575050204992294312e-02 -3.703413158655166626e-02 -3.088874928653240204e-02 1.120546236634254456e-01 3.433121442794799805e-01 4.915966652333736420e-03 -3.109307289123535156e-01 -1.657690480351448059e-02 2.728667557239532471e-01 -2.371250987052917480e-01 -5.949776619672775269e-02 -2.200588732957839966e-01 -1.412593722343444824e-01 6.301522254943847656e-02 -3.919903561472892761e-02 -1.588172316551208496e-01 -3.417845070362091064e-01 -2.742869853973388672e-01 1.682769954204559326e-01 -1.102549806237220764e-01 -6.604905426502227783e-02 8.436975628137588501e-02 -8.298492431640625000e-02 -1.646995693445205688e-01 -5.947096645832061768e-02 5.506568774580955505e-02 2.183611840009689331e-01 1.131397113204002380e-01 -4.162735939025878906e-01 -3.896940266713500023e-03 -6.650380790233612061e-02 -9.914823621511459351e-02
1.999650150537490845e-01 -1.777432113885879517e-01 -9.340749680995941162e-02 -1.915584653615951538e-01 -7.410126179456710815e-02 -3.129312768578529358e-02 -2.182443253695964813e-02 1.487312018871307373e-01 1.910862475633621216e-01 5.273369140923023224e-03 -2.565623819828033447e-01 4.344951361417770386e-02 -6.625206768512725830e-02 -1.281976550817489624e-01 -1.405693292617797852e-01 6.937850266695022583e-02 -3.100137710571289062e-01 -4.211019873619079590e-01 1.840615831315517426e-02 2.900202572345733643e-02 2.609469890594482422e-01 3.396909832954406738e-01 -5.970149859786033630e-02 2.934144437313079834e-01 -1.879334449768066406e-01 1.509116888046264648e-01 2.261383384466171265e-01 -3.476025164127349854e-02 -1.279386132955551147e-01 -1.144283935427665710e-01 -4.776981472969055176e-02 -1.197667494416236877e-01
3.254356086254119873e-01 -2.551400959491729736e-01 3.192791044712066650e-01 1.027776822447776794e-01 -4.140656813979148865e-02 -2.587063014507293701e-01 2.819143049418926239e-02 1.922158300876617432e-01 7.335314899682998657e-02 -2.350200414657592773e-01 -2.240578979253768921e-01 -1.461157202720642090e-01 -3.412735164165496826e-01 -1.819717586040496826e-01 9.425822645425796509e-04 5.944743007421493530e-02 -6.671828031539916992e-02 -3.267010152339935303e-01 -1.421944610774517059e-02 -4.105349257588386536e-02 2.340031713247299194e-01 1.260443031787872314e-02 -7.889182120561599731e-02 -5.780329927802085876e-02 -4.998312331736087799e-03 -5.013278126716613770e-02 3.376467227935791016e-01 -2.161372825503349304e-02 -4.970246553421020508e-02 6.572094559669494629e-02 -8.595567196607589722e-02 1.268144845962524414e-01
9.381689131259918213e-02 -2.484206557273864746e-01 3.737742900848388672e-01 3.425875902175903320e-01 1.445554941892623901e-01 -1.500966399908065796e-01 -1.355301737785339355e-01 2.131546139717102051e-01 -1.021564844995737076e-02 6.804946064949035645e-02 9.898590296506881714e-02 -9.401291608810424805e-02 -1.805822849273681641e-01 -1.165972650051116943e-01 -1.494802683591842651e-01 -6.745821982622146606e-02 1.863919571042060852e-02 -6.186174601316452026e-02 2.259678244590759277e-01 2.326974272727966309e-01 -2.617804110050201416e-01 2.412786334753036499e-01 7.178217917680740356e-02 2.029211223125457764e-01 2.180664613842964172e-02 2.002269774675369263e-02 3.159658312797546387e-01 1.467355787754058838e-01 3.684930130839347839e-02 -7.413057982921600342e-02 -2.231889814138412476e-01 -8.570499718189239502e-02
2.881492972373962402e-01 -5.183162540197372437e-02 -1.611704081296920776e-01 3.055785000324249268e-01 2.276322692632675171e-01 -3.614840507507324219e-01 -1.049897298216819763e-01 -2.363475114107131958e-01 2.224995195865631104e-02 -1.220746785402297974e-01 -8.479405194520950317e-02 -2.304525375366210938e-01 -3.040652573108673096e-01 -5.743320658802986145e-02 7.008327543735504150e-02 3.239651396870613098e-02 -2.403223663568496704e-01 -8.919531106948852539e-02 -4.723894223570823669e-02 -2.479429543018341064e-01 -1.717587374150753021e-02 -1.264760084450244904e-02 -2.108789235353469849e-01 6.057813018560409546e-02 4.291260242462158203e-02 1.525744497776031494e-01 2.728580534458160400e-01 -7.641488313674926758e-02 1.926128119230270386e-01 -7.707248628139495850e-02 2.041453719139099121e-01 3.004366531968116760e-03
-6.008541677147150040e-03 2.679166570305824280e-02 1.692952513694763184e-01 -7.448907941579818726e-02 -4.748811200261116028e-02 -1.291521489620208740e-01 -2.755253911018371582e-01 1.165278777480125427e-01 1.334060579538345337e-01 -2.423046827316284180e-01 -1.651085466146469116e-01 -4.506123960018157959e-01 -6.451497226953506470e-02 -1.830096691846847534e-01 -1.847382783889770508e-01 -6.134517863392829895e-02 1.490078568458557129e-01 -2.025140821933746338e-01 2.050870507955551147e-01 -9.551096707582473755e-02 -1.009003608487546444e-03 1.779879629611968994e-01 1.985756009817123413e-01 3.224259912967681885e-01 1.434434354305267334e-01 1.694000214338302612e-01 -6.899058818817138672e-02 -2.846012115478515625e-01 -1.563056558370590210e-01 -1.119387298822402954e-01 -5.190477520227432251e-02 1.004251912236213684e-01
8.453796803951263428e-02 -3.545184736140072346e-04 7.876523584127426147e-02 -2.002459913492202759e-01 7.209427654743194580e-02 -2.780803740024566650e-01 -3.457428812980651855e-01 -2.540536820888519287e-01 1.513693779706954956e-01 -1.414720267057418823e-01 3.844495117664337158e-02 -1.047538220882415771e-01 -1.653937436640262604e-02 4.918128252029418945e-03 3.702910989522933960e-02 1.942390692420303822e-03 -8.143621683120727539e-02 -1.139530465006828308e-01 1.390218585729598999e-01 1.393701583147048950e-01 -1.808914095163345337e-01 -8.687171339988708496e-02 5.726746469736099243e-02 2.837850153446197510e-01 -1.831806264817714691e-02 2.511895447969436646e-02 2.857871055603027344e-01 9.226414561271667480e-02 -1.316073387861251831e-01 -4.384859502315521240e-01 5.910062417387962341e-02 -3.690597712993621826e-01
9.007603675127029419e-02 -2.169987261295318604e-01 -9.521013125777244568e-03 7.237505912780761719e-02 -8.335851132869720459e-02 1.844454556703567505e-01 -1.355497241020202637e-01 1.317630112171173096e-01 -2.759006246924400330e-02 -1.756641641259193420e-02 -9.188794530928134918e-03 -1.890279799699783325e-01 -1.638060361146926880e-01 4.287930671125650406e-03 1.337964981794357300e-01 3.682290613651275635e-01 9.561198204755783081e-02 -1.888473331928253174e-01 3.522033095359802246e-01 -1.019438952207565308e-01 -1.409248709678649902e-01 3.010159730911254883e-01 -3.222579136490821838e-02 3.203368484973907471e-01 -1.319122016429901123e-01 2.416581958532333374e-01 2.652875185012817383e-01 1.656092517077922821e-02 -2.372407726943492889e-02 -1.118393391370773315e-01 -1.538243144750595093e-01 2.626421153545379639e-01
-4.879352822899818420e-02 -1.244240999221801758e-01 3.326802328228950500e-02 2.113247960805892944e-01 2.828571200370788574e-01 -1.896618753671646118e-01 -7.774404436349868774e-02 -1.220614016056060791e-01 2.256451398134231567e-01 -9.025014191865921021e-02 -4.689564555883407593e-02 -8.293676376342773438e-02 -1.300556957721710205e-01 3.171317279338836670e-01 1.296341232955455780e-02 -1.818391680717468262e-01 -4.498040080070495605e-01 -3.266960084438323975e-01 5.742294713854789734e-02 -8.007834106683731079e-02 -1.610833257436752319e-01 7.533412426710128784e-02 1.558319106698036194e-02 6.882787495851516724e-02 -5.251605063676834106e-02 2.432415075600147247e-02 2.774718701839447021e-01 1.931173950433731079e-01 -2.998556196689605713e-01 -2.681604586541652679e-02 -1.077274233102798462e-01 7.315602898597717285e-02
2.267715334892272949e-01 -2.527711354196071625e-02 -7.393263280391693115e-02 -6.408773362636566162e-02 9.494424611330032349e-02 -7.441151142120361328e-02 -4.918699860572814941e-01 1.394465565681457520e-01 2.663729786872863770e-01 2.860692143440246582e-01 -1.844903081655502319e-01 -2.701663970947265625e-01 -1.419278234243392944e-01 -8.656914532184600830e-02 9.647939354181289673e-02 1.688815653324127197e-02 -9.899954497814178467e-02 -1.715724617242813110e-01 1.091708801686763763e-02 -2.253566086292266846e-01 2.010106742382049561e-01 1.435777842998504639e-01 -1.513516157865524292e-01 1.426279395818710327e-01 1.332893967628479004e-01 1.009157001972198486e-01 1.082121059298515320e-01 2.116719335317611694e-01 -2.016513422131538391e-02 1.952470839023590088e-01 2.092960774898529053e-01 -6.458518654108047485e-02
-2.259853295981884003e-02 -5.263279378414154053e-02 9.329222887754440308e-02 2.819237411022186279e-01 2.684159576892852783e-01 1.556952595710754395e-01 -1.446332186460494995e-01 7.090308517217636108e-02 1.948628127574920654e-01 -1.221210360527038574e-01 -2.365373969078063965e-01 -1.539645940065383911e-01 -2.417949289083480835e-01 2.310162633657455444e-01 3.915969282388687134e-02 -9.061497449874877930e-02 -1.730923056602478027e-01 -3.174910843372344971e-01 1.919998377561569214e-01 4.453747346997261047e-02 -3.031470179557800293e-01 2.493865489959716797e-01 -2.285018265247344971e-01 8.889193087816238403e-02 1.011680215597152710e-01 -1.835896521806716919e-01 8.001677691936492920e-02 2.081200629472732544e-01 5.949702858924865723e-02 -2.171702980995178223e-01 -2.507396414875984192e-02 -5.812628567218780518e-02
4.486032426357269287e-01 -1.568738371133804321e-01 -4.107582196593284607e-02 2.288210541009902954e-01 2.104158699512481689e-01 4.269395396113395691e-02 -1.483550220727920532e-01 7.909127324819564819e-02 2.483325600624084473e-01 -2.440713942050933838e-01 3.183441236615180969e-02 -1.319069117307662964e-01 -1.858654618263244629e-01 -1.603153944015502930e-01 9.619940072298049927e-02 6.111670657992362976e-02 -7.870616018772125244e-02 -4.492786154150962830e-02 8.149237185716629028e-02 -8.956264704465866089e-02 -1.622287034988403320e-01 -2.026147246360778809e-01 2.857204377651214600e-01 5.951353162527084351e-02 3.063264191150665283e-01 9.987121075391769409e-02 5.846957117319107056e-02 1.875611543655395508e-01 -2.395281046628952026e-01 -2.245754301548004150e-01 8.033634722232818604e-02 -2.745269984006881714e-02
4.769806191325187683e-02 -2.404328286647796631e-01 5.298334360122680664e-02 -2.869375944137573242e-01 2.617112696170806885e-01 5.615147948265075684e-02 -3.415028750896453857e-01 2.056267410516738892e-01 2.106399387121200562e-01 -4.016751423478126526e-02 -2.296988293528556824e-02 2.834078110754489899e-02 -2.140240967273712158e-01 -5.200352147221565247e-02 2.032690942287445068e-01 7.893998175859451294e-02 2.840662747621536255e-02 -3.251982629299163818e-01 -6.110091879963874817e-02 1.755019463598728180e-02 1.678653955459594727e-01 1.227264627814292908e-01 -1.967882364988327026e-02 9.967030957341194153e-03 -3.050776720046997070e-01 3.647655248641967773e-01 2.708825767040252686e-01 5.161659047007560730e-02 -1.310156732797622681e-01 2.884989231824874878e-02 7.756476104259490967e-02 -1.841989904642105103e-02
4.042870104312896729e-01 8.576817810535430908e-03 4.727158248424530029e-01 -9.242318570613861084e-02 1.398043241351842880e-02 -4.518647119402885437e-02 -7.374347001314163208e-02 -3.845291957259178162e-02 4.604209214448928833e-02 -1.666331887245178223e-01 -9.419424086809158325e-02 -1.314172297716140747e-01 -1.784506142139434814e-01 -1.625445932149887085e-01 8.240510709583759308e-03 -2.106252759695053101e-01 9.478337317705154419e-02 -2.810907363891601562e-01 -1.014401018619537354e-01 1.319138854742050171e-01 -1.653804183006286621e-01 1.823817491531372070e-01 -1.895300298929214478e-01 6.834162771701812744e-02 2.342131175100803375e-02 1.963650248944759369e-02 3.486145734786987305e-01 4.891088604927062988e-02 2.549823224544525146e-01 -1.674508303403854370e-01 -1.705335453152656555e-02 -3.870643302798271179e-02
7.371940184384584427e-03 -2.443429529666900635e-01 -2.453359588980674744e-02 1.127408668398857117e-01 -7.115796208381652832e-02 -1.926861554384231567e-01 -2.062578201293945312e-01 1.223019957542419434e-01 1.948556303977966309e-01 -1.936122328042984009e-01 -9.103757888078689575e-02 5.843906104564666748e-02 -6.098004430532455444e-02 -6.611967086791992188e-02 6.537642329931259155e-02 -5.857415497303009033e-02 1.911004334688186646e-01 -3.999682068824768066e-01 -2.205194383859634399e-01 7.432678341865539551e-02 -1.011907607316970825e-01 2.404510825872421265e-01 -1.000627577304840088e-01 3.929746523499488831e-02 8.673752844333648682e-02 2.579942941665649414e-01 4.633016586303710938e-01 3.928460553288459778e-02 8.329207450151443481e-02 1.649089455604553223e-01 1.315682083368301392e-01 -2.287058830261230469e-01
1.643995642662048340e-01 -3.122574090957641602e-01 1.067955717444419861e-01 -1.812373250722885132e-01 1.092164516448974609e-01 -2.912454903125762939e-01 -2.387317270040512085e-01 5.375159159302711487e-02 9.091090410947799683e-02 -1.950159296393394470e-02 -9.312865138053894043e-02 -2.125141620635986328e-01 1.127419993281364441e-01 -3.714711219072341919e-02 -1.387262642383575439e-01 9.121289104223251343e-02 2.360073849558830261e-02 -2.095627337694168091e-01 1.071206480264663696e-01 -1.894394755363464355e-01 -1.113353893160820007e-01 2.368812412023544312e-01 -2.345910370349884033e-01 2.377748638391494751e-01 4.143908619880676270e-01 2.792637050151824951e-02 1.977861970663070679e-01 -7.805694825947284698e-03 -2.652872800827026367e-01 1.116457507014274597e-01 -5.967159941792488098e-02 2.119529247283935547e-02
3.868879973888397217e-01 1.027311459183692932e-01 4.868735000491142273e-02 5.283909384161233902e-03 1.765963882207870483e-01 -1.740887910127639771e-01 -3.609613776206970215e-01 -2.535752765834331512e-02 -6.788852065801620483e-02 -1.790845580399036407e-02 -2.272929400205612183e-01 1.206303760409355164e-01 -2.184350490570068359e-01 -9.650740027427673340e-02 1.701641827821731567e-01 1.018617078661918640e-01 -7.182558625936508179e-02 -1.291307061910629272e-01 -1.062014326453208923e-01 -9.867076575756072998e-02 1.080186590552330017e-01 1.651300042867660522e-01 -2.021578401327133179e-01 1.523519009351730347e-01 2.761320173740386963e-01 1.208242774009704590e-01 3.394529819488525391e-01 6.789632141590118408e-02 -2.598399221897125244e-01 -1.889557391405105591e-02 2.288791388273239136e-01 -2.500873804092407227e-02
-3.765258938074111938e-02 2.113445997238159180e-01 -5.840425193309783936e-02 1.885304450988769531e-01 1.543077677488327026e-01 1.091758757829666138e-01 -1.551238894462585449e-01 1.239788252860307693e-02 -6.293882429599761963e-02 -2.367891073226928711e-01 2.393468096852302551e-02 -5.733922496438026428e-02 -2.798973917961120605e-01 6.455722451210021973e-02 2.843747287988662720e-02 5.479124188423156738e-02 9.886226058006286621e-02 -1.979283690452575684e-01 5.831263661384582520e-01 3.397242352366447449e-02 3.286307305097579956e-02 1.050020232796669006e-01 1.211434975266456604e-01 -5.199487879872322083e-02 1.315640211105346680e-01 2.352449670433998108e-02 4.872294366359710693e-01 7.908185571432113647e-02 1.875058980658650398e-03 -1.337042450904846191e-01 -6.791665405035018921e-02 -3.428377956151962280e-02
-1.430882699787616730e-02 -1.330715045332908630e-02 3.304691910743713379e-01 -1.738902479410171509e-01 9.562619030475616455e-02 2.528478391468524933e-02 -2.911919169127941132e-02 6.814299523830413818e-02 -1.659904606640338898e-02 -1.549584120512008667e-01 -2.588366866111755371e-01 -4.625703394412994385e-02 -3.466932475566864014e-01 -2.874087989330291748e-01 6.830915808677673340e-02 -4.535052925348281860e-02 -6.374575197696685791e-02 -3.637605905532836914e-01 5.790649726986885071e-02 -1.941403001546859741e-01 -1.698648631572723389e-01 -2.079759836196899414e-01 -2.765937149524688721e-02 4.307076036930084229e-01 -6.285026669502258301e-02 2.197368294000625610e-01 1.906073689460754395e-01 4.546699346974492073e-04 7.730282098054885864e-02 -4.790214449167251587e-02 1.114094629883766174e-02 9.579923748970031738e-02
-2.334531545639038086e-01 -1.646101474761962891e-01 1.681439280509948730e-01 -1.173966452479362488e-01 1.598985493183135986e-01 -1.045006960630416870e-01 -1.714624762535095215e-01 1.276643127202987671e-01 2.295391634106636047e-02 -8.070705085992813110e-02 -1.982097327709197998e-01 3.094840329140424728e-03 -2.167760282754898071e-01 -1.566677242517471313e-01 -3.091929554939270020e-01 -4.575764387845993042e-02 -2.502646483480930328e-02 -4.090560376644134521e-01 7.444114238023757935e-02 -2.226342707872390747e-01 -3.455017227679491043e-03 1.676409691572189331e-01 4.388831090182065964e-03 1.939251273870468140e-02 4.276594147086143494e-02 -2.085218280553817749e-01 4.383567273616790771e-01 2.237012386322021484e-01 -2.055227011442184448e-02 -8.851481229066848755e-02 1.726356744766235352e-01 3.813564404845237732e-02
1.424274146556854248e-01 -1.946897357702255249e-01 1.947201639413833618e-01 -3.544658720493316650e-01 1.433195918798446655e-01 -2.782059609889984131e-01 -4.733300581574440002e-02 3.127263486385345459e-02 -9.524768590927124023e-02 -1.490732878446578979e-01 -2.559159994125366211e-01 -1.333344429731369019e-01 -2.532514631748199463e-01 -1.735807508230209351e-01 -8.780571818351745605e-02 9.378756582736968994e-02 -1.423499733209609985e-02 -1.281623989343643188e-01 -3.492267802357673645e-02 -2.505043148994445801e-01 -1.517696231603622437e-01 -1.026937291026115417e-01 -2.438331255689263344e-03 4.113863408565521240e-01 -1.321899890899658203e-01 1.889472454786300659e-01 2.380150705575942993e-01 8.976572193205356598e-03 -3.988143056631088257e-02 -1.636888682842254639e-01 9.376522898674011230e-02 1.457533538341522217e-01
4.774925708770751953e-01 -1.307453960180282593e-01 4.721709191799163818e-01 -5.700935050845146179e-02 1.152252480387687683e-01 -7.631751894950866699e-02 -1.920556277036666870e-01 2.976416237652301788e-02 -8.516936749219894409e-02 1.007491722702980042e-02 9.877496212720870972e-02 -1.313300132751464844e-01 -1.941361278295516968e-01 -9.321059100329875946e-03 -1.061239540576934814e-01 -1.209771167486906052e-02 -1.183039098978042603e-01 -4.076920747756958008e-01 9.756125509738922119e-02 6.719257682561874390e-02 -1.652784794569015503e-01 -1.043781265616416931e-01 -8.299461752176284790e-02 6.053214147686958313e-02 -1.497082784771919250e-02 -2.372561022639274597e-03 3.186009228229522705e-01 6.987389922142028809e-02 -2.542918175458908081e-02 -8.410308510065078735e-02 1.235803067684173584e-01 -1.252138167619705200e-01
-5.230744928121566772e-02 -2.384509444236755371e-01 -3.877643123269081116e-02 1.640097200870513916e-01 3.708674386143684387e-02 -2.356377802789211273e-02 -2.120488584041595459e-01 -1.385031938552856445e-01 3.084895610809326172e-01 -1.238926947116851807e-01 -5.381293594837188721e-02 -9.965109825134277344e-02 -4.339254796504974365e-01 3.806928992271423340e-01 -1.225380077958106995e-01 -1.262973695993423462e-01 -2.155860066413879395e-01 -2.286980450153350830e-01 1.977725028991699219e-01 -1.543425321578979492e-01 2.288874611258506775e-02 2.181134223937988281e-01 3.204210102558135986e-02 -8.552436716854572296e-03 -1.793173253536224365e-01 -8.946747519075870514e-03 1.271427571773529053e-01 -5.576858669519424438e-02 -2.594552338123321533e-01 1.670506410300731659e-02 -1.630474478006362915e-01 -4.235325008630752563e-02
4.370318353176116943e-01 -2.792644202709197998e-01 -4.957616329193115234e-02 2.138872146606445312e-01 -1.382444500923156738e-01 -1.381313055753707886e-01 -7.549615204334259033e-02 1.531273275613784790e-01 7.007208652794361115e-03 -2.796433568000793457e-01 -1.382870376110076904e-01 -1.452074497938156128e-01 -3.374446630477905273e-01 -1.141225080937147141e-02 -1.281000524759292603e-01 1.250259578227996826e-01 1.357868015766143799e-01 -2.445580363273620605e-01 1.921588927507400513e-01 2.379663586616516113e-01 6.437609437853097916e-03 4.838793352246284485e-02 1.725604832172393799e-01 7.065895199775695801e-02 8.456051349639892578e-02 3.824613615870475769e-02 1.410411596298217773e-01 -3.118067979812622070e-02 -2.949297428131103516e-01 5.734267085790634155e-02 -1.294448971748352051e-02 -1.486656367778778076e-01
4.526244103908538818e-01 -4.112644195556640625e-01 2.509351074695587158e-01 2.379755116999149323e-02 1.131071671843528748e-01 -1.059723272919654846e-01 -1.223961114883422852e-01 2.209434509277343750e-01 1.766021549701690674e-01 3.823520243167877197e-02 7.307621091604232788e-02 -1.189089938998222351e-01 -7.814693450927734375e-02 -9.223396331071853638e-02 -7.827266305685043335e-02 -1.923269331455230713e-01 -9.995977580547332764e-02 -2.873309850692749023e-01 1.557193398475646973e-01 3.454397618770599365e-02 7.280163932591676712e-03 -6.549654901027679443e-02 -1.264544725418090820e-01 2.376330196857452393e-01 1.814738959074020386e-01 5.288527160882949829e-02 2.437011003494262695e-01 6.834673881530761719e-02 -1.048159599304199219e-02 6.502480804920196533e-02 2.432661503553390503e-01 8.169591426849365234e-02
-9.621114283800125122e-02 -1.201068237423896790e-01 4.939218163490295410e-01 6.897676736116409302e-02 4.865478277206420898e-01 -2.171698659658432007e-01 -1.660587042570114136e-01 -6.169918924570083618e-02 1.002665460109710693e-01 -2.139054611325263977e-02 1.590070128440856934e-01 2.634278312325477600e-02 8.849550969898700714e-03 -4.236295074224472046e-02 -1.161265373229980469e-01 8.984778821468353271e-02 -9.270762652158737183e-02 -8.733796328306198120e-02 2.318388223648071289e-01 -1.686485484242439270e-02 1.882610656321048737e-02 1.023086756467819214e-01 1.783944666385650635e-01 1.003181412816047668e-01 1.557897180318832397e-01 1.433149278163909912e-01 3.381976783275604248e-01 4.906530678272247314e-02 9.521088213659822941e-04 -1.410959064960479736e-01 -2.181119471788406372e-01 -1.912321522831916809e-02
6.741957366466522217e-02 -1.277132034301757812e-01 6.278149038553237915e-02 5.954805761575698853e-02 1.342406421899795532e-01 1.170331835746765137e-01 -2.307328134775161743e-01 6.418910622596740723e-02 6.752042472362518311e-02 2.896495759487152100e-01 -3.222773075103759766e-01 -1.054758131504058838e-01 -1.880455017089843750e-01 1.994281820952892303e-02 1.048902049660682678e-01 -4.161462932825088501e-02 -1.837518215179443359e-01 -2.427071332931518555e-01 -1.865666359663009644e-01 -1.447408795356750488e-01 2.115206271409988403e-01 2.160418778657913208e-01 -8.382437378168106079e-02 2.266624420881271362e-01 3.602577373385429382e-02 1.954027563333511353e-01 3.071873784065246582e-01 7.982381433248519897e-02 -2.741110324859619141e-01 -7.626526057720184326e-02 2.353804558515548706e-01 -2.362749874591827393e-01
6.745994091033935547e-03 4.817437008023262024e-02 1.048781722784042358e-01 3.632036149501800537e-01 2.798039913177490234e-01 -1.120734885334968567e-01 -6.475299596786499023e-02 1.513152867555618286e-01 1.326154619455337524e-01 -1.132119670510292053e-01 -3.666202425956726074e-01 -9.469218552112579346e-02 -2.515396773815155029e-01 2.119674980640411377e-01 7.703340798616409302e-02 -2.844153940677642822e-01 -1.739873886108398438e-01 -3.530274927616119385e-01 2.081632763147354126e-01 5.302846804261207581e-02 -1.480436772108078003e-01 1.149321347475051880e-01 -1.965151578187942505e-01 9.810119122266769409e-02 -7.099608331918716431e-02 -3.911709878593683243e-03 6.394568830728530884e-02 1.899918019771575928e-01 2.608966082334518433e-02 -1.757397800683975220e-01 -3.252536430954933167e-02 -7.543901354074478149e-02
-5.459138378500938416e-02 6.078007072210311890e-02 -7.581811398267745972e-02 4.246868789196014404e-01 1.059390008449554443e-01 -1.413411647081375122e-01 -1.806474924087524414e-01 3.181642293930053711e-01 2.305317819118499756e-01 -1.706898063421249390e-01 1.424603909254074097e-01 -8.380386978387832642e-02 -1.060477942228317261e-01 -2.015069425106048584e-01 5.838799849152565002e-02 1.536996215581893921e-01 -1.498133838176727295e-01 -2.166352123022079468e-01 -2.293283306062221527e-02 -2.018653750419616699e-01 9.481693059206008911e-02 5.994508042931556702e-02 2.459410578012466431e-01 -8.341460675001144409e-02 7.798252161592245102e-03 2.073215097188949585e-01 4.443672895431518555e-01 -2.255669422447681427e-02 4.322768002748489380e-02 -2.692286111414432526e-02 6.991311907768249512e-02 1.204135715961456299e-01
4.601678624749183655e-02 1.269239038228988647e-01 1.947574019432067871e-01 4.800536856055259705e-02 -1.885722279548645020e-01 -1.048995256423950195e-01 -2.832739353179931641e-01 7.581030577421188354e-02 -6.904377788305282593e-02 1.134860888123512268e-01 -5.900469049811363220e-02 -3.036568164825439453e-01 -4.626438319683074951e-01 -2.532577514648437500e-01 6.647196412086486816e-02 -8.395626355195418000e-05 1.930093578994274139e-02 -7.072015851736068726e-02 -2.132509835064411163e-03 9.942190721631050110e-03 -2.236312180757522583e-01 2.009779363870620728e-01 8.592894673347473145e-02 1.599196642637252808e-01 -1.382692605257034302e-01 -1.980435289442539215e-02 2.757524251937866211e-01 2.488743327558040619e-02 -1.336659342050552368e-01 -1.858229935169219971e-01 2.659148275852203369e-01 2.548244595527648926e-01
-6.736958026885986328e-02 -1.312148943543434143e-02 1.568948030471801758e-01 2.031914591789245605e-01 4.646540582180023193e-01 -1.164529845118522644e-01 -8.104873448610305786e-02 1.671926230192184448e-01 3.262343108654022217e-01 -2.035934329032897949e-01 3.028981760144233704e-02 -1.422106325626373291e-01 -1.969075053930282593e-01 5.370677635073661804e-02 -1.284141242504119873e-01 -1.641919761896133423e-01 -2.345314174890518188e-01 -1.349724978208541870e-01 2.363164424896240234e-01 -7.075484097003936768e-02 -5.366593226790428162e-02 2.352634221315383911e-01 -2.857367694377899170e-01 -1.147677078843116760e-01 -2.892129495739936829e-02 -1.133854910731315613e-01 2.045326977968215942e-01 1.368357837200164795e-01 1.064451225101947784e-02 -1.521628946065902710e-01 1.932714879512786865e-02 -1.620557606220245361e-01
-1.681857109069824219e-01 1.720880530774593353e-02 1.695186458528041840e-02 2.427248507738113403e-01 1.057781353592872620e-01 2.108740992844104767e-02 -1.542648822069168091e-01 -5.489883199334144592e-02 3.169820308685302734e-01 1.042681094259023666e-02 -6.741643697023391724e-02 -2.186832129955291748e-01 -1.191513016819953918e-01 -1.522459834814071655e-01 -4.374106973409652710e-02 -6.308571249246597290e-02 1.649123132228851318e-01 -3.572956323623657227e-01 1.949736922979354858e-01 1.587484478950500488e-01 -3.973816931247711182e-01 1.367884278297424316e-01 1.420020014047622681e-01 2.325974851846694946e-01 -2.842044830322265625e-01 4.799498245120048523e-02 3.394905626773834229e-01 4.905522987246513367e-02 1.680638268589973450e-02 -3.367928415536880493e-02 -1.877086423337459564e-02 -7.797722518444061279e-02
5.003959313035011292e-02 -1.020322293043136597e-01 2.752170264720916748e-01 5.832966417074203491e-02 4.083136022090911865e-01 -7.669164985418319702e-02 -1.720494627952575684e-01 -1.877542771399021149e-02 -1.745669730007648468e-02 -1.454671770334243774e-01 -3.714717924594879150e-02 -2.034786343574523926e-02 -6.324094533920288086e-02 1.781190633773803711e-01 1.613826304674148560e-01 2.773356251418590546e-02 -1.064670234918594360e-01 -2.409002631902694702e-01 2.850116193294525146e-01 8.757797628641128540e-02 -1.549237128347158432e-02 -9.812372922897338867e-02 2.517884075641632080e-01 3.969224169850349426e-02 2.025691419839859009e-01 2.582773864269256592e-01 3.478454947471618652e-01 8.457826822996139526e-02 -1.227862462401390076e-01 1.070980951189994812e-01 -3.308221399784088135e-01 1.208003759384155273e-01
-2.865609526634216309e-02 -4.630211368203163147e-02 3.078874051570892334e-01 1.418025046586990356e-01 3.604846298694610596e-01 -2.341420501470565796e-01 -2.164603173732757568e-01 1.358368396759033203e-01 3.145916759967803955e-01 7.355708628892898560e-02 -7.543290406465530396e-02 -9.177018702030181885e-02 -6.362281739711761475e-02 -1.557342410087585449e-01 1.039643883705139160e-01 1.906364709138870239e-01 8.677161484956741333e-02 -8.468452095985412598e-02 1.782647818326950073e-01 4.082840681076049805e-02 -2.500616014003753662e-01 -3.090067505836486816e-01 8.975446224212646484e-02 1.436362862586975098e-01 -3.864128515124320984e-02 -9.561987221240997314e-02 2.389476895332336426e-01 2.483675926923751831e-01 -1.892498433589935303e-01 -1.633470505475997925e-01 -1.578870974481105804e-02 -1.053411662578582764e-01
-1.760757565498352051e-01 -2.320706546306610107e-01 -9.625235944986343384e-02 1.593215465545654297e-01 1.248255446553230286e-01 -1.229951903223991394e-01 -1.848302781581878662e-01 5.236972868442535400e-02 1.580357849597930908e-01 -2.946348190307617188e-01 -2.057916074991226196e-01 -1.370637764921411872e-04 2.294273115694522858e-02 -3.765961155295372009e-02 3.008954226970672607e-01 2.624422609806060791e-01 6.050440669059753418e-02 -2.230418622493743896e-01 5.564760416746139526e-02 3.839778527617454529e-02 -1.555413305759429932e-01 1.144767403602600098e-01 5.334339290857315063e-02 -6.203184276819229126e-02 1.191311180591583252e-01 2.212431430816650391e-01 4.401445090770721436e-01 9.111285954713821411e-02 -7.464297115802764893e-02 -2.029757201671600342e-01 2.348419725894927979e-01 1.682941168546676636e-01
1.342467963695526123e-01 -1.966973692178726196e-01 2.937269806861877441e-01 -7.399944216012954712e-02 1.974427103996276855e-01 4.843296855688095093e-02 -2.348833084106445312e-01 1.188611537218093872e-01 2.425122112035751343e-01 -2.129770517349243164e-01 -3.929632604122161865e-01 6.127934902906417847e-03 -3.815948665142059326e-01 1.553653627634048462e-01 1.111481860280036926e-01 -2.832277305424213409e-02 2.606762759387493134e-02 -2.228139489889144897e-01 9.747529029846191406e-02 -3.081607446074485779e-02 -1.153764724731445312e-01 2.334241569042205811e-01 -2.705162167549133301e-01 1.112040355801582336e-01 3.315016627311706543e-02 7.313631474971771240e-02 -4.578484222292900085e-02 -7.724507153034210205e-02 2.114654481410980225e-01 -1.844943687319755554e-02 1.333226263523101807e-01 8.891697227954864502e-02
1.098827458918094635e-02 -1.167024597525596619e-01 -2.359772622585296631e-01 2.573913633823394775e-01 1.723013669252395630e-01 2.895383834838867188e-01 -5.096102505922317505e-02 2.508531212806701660e-01 -1.104896292090415955e-01 -7.110700756311416626e-02 -6.768970936536788940e-02 -1.584645211696624756e-01 -4.168110340833663940e-02 -2.067225985229015350e-02 -4.432287514209747314e-01 -1.123633831739425659e-01 -5.193506553769111633e-02 -3.694291412830352783e-01 1.139254271984100342e-01 -7.593946158885955811e-02 -1.570151150226593018e-01 2.968347258865833282e-02 -1.757899858057498932e-02 1.677236855030059814e-01 1.068907380104064941e-01 1.451940983533859253e-01 3.762007355690002441e-01 8.958256244659423828e-02 -2.574742957949638367e-02 7.477768510580062866e-02 6.300405412912368774e-02 -1.513329446315765381e-01
9.992551803588867188e-02 -1.358023192733526230e-02 -8.276167325675487518e-03 -1.407220214605331421e-01 1.406558156013488770e-01 -4.418095648288726807e-01 -3.054147958755493164e-01 7.837108522653579712e-02 1.334182173013687134e-01 -9.492149204015731812e-02 6.632216274738311768e-02 -2.885094881057739258e-01 5.932737514376640320e-02 2.990172207355499268e-01 -1.181542649865150452e-01 1.593564450740814209e-01 -3.683320805430412292e-02 -1.641684770584106445e-01 3.234169781208038330e-01 -9.748755395412445068e-02 6.617709994316101074e-02 5.561786517500877380e-02 1.859529875218868256e-02 1.091827005147933960e-01 1.028762012720108032e-01 2.796696126461029053e-01 1.467534005641937256e-01 3.703434020280838013e-02 4.857660084962844849e-02 -1.668548434972763062e-01 -2.934630215167999268e-01 -1.365624219179153442e-01
5.817847326397895813e-02 4.721496254205703735e-02 -1.501116063445806503e-02 2.445391565561294556e-01 2.323344051837921143e-01 6.343591213226318359e-02 -7.990479469299316406e-02 3.715971857309341431e-02 1.684294044971466064e-01 -1.470727473497390747e-01 -2.889854907989501953e-01 3.937695175409317017e-02 -2.788202166557312012e-01 2.884168326854705811e-01 7.253523916006088257e-02 -1.122052818536758423e-01 -2.253468334674835205e-01 -3.930051624774932861e-01 2.717071473598480225e-01 1.363516896963119507e-01 -3.226515650749206543e-01 1.422437727451324463e-01 -2.120800316333770752e-01 6.006263941526412964e-02 1.400354504585266113e-01 -1.429925113916397095e-01 1.177142560482025146e-01 1.004853695631027222e-01 3.826013579964637756e-02 -1.268193870782852173e-01 6.831731181591749191e-03 -5.075204372406005859e-02
1.539167761802673340e-01 1.189265251159667969e-01 2.796473205089569092e-01 -6.075927242636680603e-02 1.009864285588264465e-01 1.863569393754005432e-02 -1.646315157413482666e-01 8.110696822404861450e-02 8.020621538162231445e-02 -2.924045622348785400e-01 -2.203462272882461548e-01 -1.308763027191162109e-01 -1.644846983253955841e-02 1.461529880762100220e-01 -1.744477003812789917e-01 -1.291155517101287842e-01 -8.027878403663635254e-02 -3.601294457912445068e-01 -2.423522621393203735e-02 1.390414237976074219e-01 -1.854829639196395874e-01 2.004985213279724121e-01 7.249306887388229370e-02 8.250246196985244751e-02 2.026306241750717163e-01 3.398495912551879883e-01 2.444948703050613403e-01 8.495351672172546387e-02 -7.793828379362821579e-03 3.777406513690948486e-01 -2.089561522006988525e-02 1.534176338464021683e-02
1.390404701232910156e-01 -8.436877280473709106e-02 -8.262789249420166016e-02 8.973974734544754028e-03 4.365606233477592468e-02 -3.561834990978240967e-01 -5.050220489501953125e-01 1.112658157944679260e-01 3.583365082740783691e-01 1.181648578494787216e-02 -6.183236464858055115e-02 -4.648160189390182495e-02 -2.444484084844589233e-01 -5.734223499894142151e-02 2.067861706018447876e-02 -1.504272129386663437e-02 1.795119494199752808e-01 -1.533238291740417480e-01 1.799972057342529297e-01 5.123339127749204636e-03 -1.724612116813659668e-01 -1.230346634984016418e-01 7.233014702796936035e-02 2.981069386005401611e-01 -2.191021889448165894e-01 1.731231361627578735e-01 4.543522745370864868e-02 -1.945436447858810425e-01 -1.085775047540664673e-01 -1.479216851294040680e-02 -2.862322516739368439e-02 1.198437437415122986e-01
5.450701341032981873e-02 1.790835708379745483e-02 -1.903035119175910950e-02 3.125967979431152344e-01 1.812291741371154785e-01 -1.598603874444961548e-01 9.219348430633544922e-02 2.783111333847045898e-01 -3.990742936730384827e-02 -1.691513210535049438e-01 4.668090865015983582e-02 -8.874495327472686768e-02 -1.718499809503555298e-01 3.482963517308235168e-02 7.335925847291946411e-02 1.779381185770034790e-01 -2.488715350627899170e-01 -1.036025136709213257e-01 3.780621886253356934e-01 -1.436701864004135132e-01 -1.500041335821151733e-01 1.387990266084671021e-01 4.709771275520324707e-02 4.751588217914104462e-03 2.811364829540252686e-01 1.998384855687618256e-02 3.867665529251098633e-01 3.254728019237518311e-01 4.989888519048690796e-02 -8.096223324537277222e-02 1.391920596361160278e-01 -5.096745491027832031e-02
3.027301430702209473e-01 -1.992700845003128052e-01 1.499226838350296021e-01 -8.507260680198669434e-02 2.811752557754516602e-01 -3.092626929283142090e-01 -1.524739265441894531e-01 3.264059424400329590e-01 3.151292502880096436e-01 -3.508009761571884155e-02 -7.398101687431335449e-02 5.207603052258491516e-02 -1.327581107616424561e-01 -1.279970556497573853e-01 -1.237587630748748779e-01 -1.606892794370651245e-01 -5.521740391850471497e-02 -1.001376733183860779e-01 2.009710222482681274e-01 -5.837357044219970703e-02 -6.914977729320526123e-02 -4.067411646246910095e-02 -1.915242969989776611e-01 2.036060839891433716e-01 3.004859015345573425e-02 8.574336767196655273e-02 3.468630909919738770e-01 1.090940535068511963e-01 4.536187276244163513e-02 1.518142074346542358e-01 7.350602000951766968e-02 1.953131407499313354e-01
6.668761372566223145e-02 1.189946234226226807e-01 2.177308201789855957e-01 1.804431825876235962e-01 3.136032819747924805e-01 -7.734213024377822876e-03 -3.351384997367858887e-01 2.314739540452137589e-04 7.360616326332092285e-02 -1.032528579235076904e-01 4.531604424118995667e-02 -5.244980379939079285e-02 -5.535146966576576233e-02 1.243053227663040161e-01 1.662190854549407959e-01 2.746016159653663635e-02 2.539249360561370850e-01 -4.410982728004455566e-01 6.966853141784667969e-02 -1.502380222082138062e-01 -1.850585937500000000e-01 -2.294601052999496460e-01 1.015644893050193787e-01 3.181188702583312988e-01 3.043083846569061279e-01 -4.479310661554336548e-02 1.513030529022216797e-01 -3.355971351265907288e-02 -1.414558570832014084e-02 -1.361298710107803345e-01 -2.365517243742942810e-02 -1.075498014688491821e-02
2.906760275363922119e-01 2.372957020998001099e-01 2.788715064525604248e-01 -2.415449172258377075e-01 1.620750725269317627e-01 2.297772653400897980e-02 -2.896196246147155762e-01 -1.249654218554496765e-02 -5.178808793425559998e-02 -4.488084465265274048e-02 -5.164531525224447250e-03 -1.841321587562561035e-01 -3.403282761573791504e-01 -4.590293020009994507e-02 1.103311032056808472e-01 5.539090931415557861e-02 9.422912448644638062e-02 -2.411895841360092163e-01 2.087837606668472290e-01 -1.408492326736450195e-01 1.069119852036237717e-02 3.657895922660827637e-01 2.067732661962509155e-01 2.622596919536590576e-01 -4.973417147994041443e-02 1.103434935212135315e-01 -1.807510294020175934e-02 -8.725471794605255127e-02 -1.100131124258041382e-01 -5.789119750261306763e-03 1.140157505869865417e-02 -1.722376495599746704e-01
9.094140678644180298e-02 6.199371442198753357e-02 2.933057248592376709e-01 1.617170721292495728e-01 6.660392880439758301e-02 1.551828682422637939e-01 -2.398788332939147949e-01 1.492915749549865723e-01 1.271283477544784546e-01 -3.575302958488464355e-01 -3.132342994213104248e-01 -2.320989221334457397e-01 -1.955836415290832520e-01 3.554179891943931580e-02 1.907858401536941528e-01 -8.997423946857452393e-02 -1.758894771337509155e-01 -2.005085498094558716e-01 7.307521998882293701e-02 -3.463497385382652283e-03 -1.841630935668945312e-01 1.431066095829010010e-01 1.168659999966621399e-01 3.372712805867195129e-02 -2.664574086666107178e-01 1.971975117921829224e-01 2.637110352516174316e-01 -3.999828919768333435e-02 1.290635857731103897e-02 4.726937040686607361e-03 -2.123011797666549683e-01 -1.240897476673126221e-01
2.057743072509765625e-01 -2.456292882561683655e-02 2.226976454257965088e-01 1.323913037776947021e-01 -2.563168704509735107e-01 -2.574083805084228516e-01 -2.801829874515533447e-01 -5.543365329504013062e-02 1.140513494610786438e-01 -3.332448005676269531e-01 -5.820390582084655762e-02 4.149930179119110107e-02 -2.049135565757751465e-01 4.408619925379753113e-02 6.390509009361267090e-02 2.343413531780242920e-01 -1.508817523717880249e-01 -1.598577350378036499e-01 7.922318577766418457e-02 8.668463677167892456e-02 4.166794568300247192e-02 -7.528229057788848877e-02 -2.036634832620620728e-02 3.415077328681945801e-01 -2.389368042349815369e-02 -1.624532043933868408e-01 2.128787487745285034e-01 1.958822906017303467e-01 -3.353368341922760010e-01 -1.179702952504158020e-01 -3.360563656315207481e-03 -1.439163535833358765e-01
3.855644464492797852e-01 -3.470869064331054688e-01 2.223256826400756836e-01 1.467098593711853027e-01 1.244099289178848267e-01 -8.444281667470932007e-02 -2.773737609386444092e-01 -6.987833185121417046e-04 3.759020864963531494e-01 -8.715472370386123657e-02 7.211925834417343140e-02 -5.840439721941947937e-02 -3.295288085937500000e-01 -2.092479541897773743e-02 2.776914648711681366e-02 -2.055145427584648132e-02 2.028265297412872314e-01 -1.210820972919464111e-01 1.111882552504539490e-01 -1.042995750904083252e-01 7.258022576570510864e-02 1.353336125612258911e-01 -3.275098651647567749e-02 1.523634344339370728e-01 -5.286914762109518051e-03 -7.682956755161285400e-02 -5.098082497715950012e-02 9.959807991981506348e-02 2.611733376979827881e-01 -7.977109402418136597e-02 -6.437309086322784424e-02 2.618445456027984619e-01
-3.264373540878295898e-02 -1.654315143823623657e-01 5.287465453147888184e-02 1.752608120441436768e-01 4.639087021350860596e-01 -2.861882448196411133e-01 -1.806127578020095825e-01 2.358591109514236450e-01 1.579700112342834473e-01 -1.218250617384910583e-01 6.671574711799621582e-02 -2.250188887119293213e-01 -2.509838342666625977e-01 2.574682235717773438e-02 -6.950010359287261963e-02 1.819166392087936401e-01 2.331107705831527710e-01 8.629565127193927765e-03 2.078683078289031982e-01 1.078839972615242004e-01 -8.019609749317169189e-02 -1.937447339296340942e-01 -5.466201808303594589e-03 2.047759294509887695e-01 -1.361742019653320312e-01 3.970310837030410767e-02 2.678155899047851562e-01 1.748854964971542358e-01 -1.630911231040954590e-01 -9.665887057781219482e-02 7.861106423661112785e-04 -5.159885808825492859e-02
8.759590983390808105e-02 -2.200517207384109497e-01 2.648949325084686279e-01 -1.661761663854122162e-02 2.939950823783874512e-01 -2.454861812293529510e-02 -1.012284681200981140e-01 1.451838016510009766e-01 3.541477620601654053e-01 1.246330514550209045e-01 7.231909036636352539e-02 -3.723367750644683838e-01 -1.588271260261535645e-01 9.180064499378204346e-02 -2.740986049175262451e-01 -6.237782165408134460e-02 1.027341559529304504e-01 -1.833760142326354980e-01 -1.391385495662689209e-01 -7.835885882377624512e-02 2.059174031019210815e-01 2.717762626707553864e-02 -8.043678104877471924e-02 7.172823883593082428e-03 -1.064615696668624878e-02 1.893923282623291016e-01 3.226297497749328613e-01 2.600380778312683105e-01 -1.480754315853118896e-01 4.257482010871171951e-03 -9.006579965353012085e-02 -2.264040336012840271e-02
6.939928978681564331e-02 -1.212070360779762268e-01 -1.008798405528068542e-01 2.903384268283843994e-01 -4.387922957539558411e-02 -1.315208971500396729e-01 -8.576196432113647461e-02 5.159531533718109131e-02 1.253342349082231522e-02 -3.151451051235198975e-02 -1.824058145284652710e-01 1.434562802314758301e-01 -4.990487992763519287e-01 -1.130165755748748779e-01 -8.558827452361583710e-03 9.796372801065444946e-02 3.445276990532875061e-02 -1.256604194641113281e-01 -1.605794578790664673e-02 2.367966435849666595e-02 -1.685431003570556641e-01 3.503614962100982666e-01 5.516791716217994690e-02 1.183322165161371231e-02 1.954564005136489868e-01 3.410793840885162354e-01 1.482780575752258301e-01 4.059242606163024902e-01 -1.655848138034343719e-02 -9.250366687774658203e-02 -2.186750434339046478e-02 8.681366592645645142e-02
3.846668601036071777e-01 9.903121739625930786e-02 2.221944481134414673e-01 -4.284639656543731689e-02 4.599010944366455078e-02 -3.657697141170501709e-01 1.040778234601020813e-01 1.941498368978500366e-01 2.810953557491302490e-01 -2.117481678724288940e-01 -1.805436313152313232e-01 -1.599342934787273407e-02 -3.796374797821044922e-01 -3.976838663220405579e-02 7.485775649547576904e-02 7.837112247943878174e-02 -7.166288048028945923e-02 -2.363315969705581665e-01 1.614148467779159546e-01 -1.465012282133102417e-01 2.116077989339828491e-01 -7.889628410339355469e-02 2.254984527826309204e-02 1.235867589712142944e-01 7.215938065201044083e-03 1.398233175277709961e-01 1.441440731287002563e-01 1.154275536537170410e-01 5.442625656723976135e-02 -7.227422297000885010e-02 1.672323048114776611e-02 2.344654649496078491e-01
-1.997888321056962013e-03 -3.421293804422020912e-03 -2.837776951491832733e-02 3.112010657787322998e-01 2.160206437110900879e-01 2.970557101070880890e-02 -2.282544225454330444e-01 -2.166778296232223511e-01 3.175419270992279053e-01 1.149866729974746704e-02 -4.651990532875061035e-02 -7.066883146762847900e-02 -2.944939434528350830e-01 7.984340935945510864e-02 1.136973723769187927e-01 -2.213481962680816650e-01 -8.952260762453079224e-02 -4.200215339660644531e-01 1.754309684038162231e-01 1.729441285133361816e-01 -2.109711468219757080e-01 2.033730149269104004e-01 -7.760187238454818726e-02 1.449869275093078613e-01 -1.734418570995330811e-01 -1.435024440288543701e-01 1.105996668338775635e-01 1.335084438323974609e-01 -3.969352319836616516e-02 -1.340428441762924194e-01 1.168152391910552979e-01 -1.436583399772644043e-01
1.167894750833511353e-01 7.512684166431427002e-02 5.139277502894401550e-02 7.584320008754730225e-02 -9.077336639165878296e-02 -6.408077478408813477e-02 -3.969501703977584839e-02 1.671329513192176819e-02 1.281067728996276855e-01 -2.336991280317306519e-01 -5.592483282089233398e-02 -1.338246017694473267e-01 -5.530071854591369629e-01 -1.613149791955947876e-01 2.509605884552001953e-01 -5.175640806555747986e-02 -2.817217409610748291e-01 -1.934131383895874023e-01 2.184440940618515015e-01 5.233203992247581482e-02 -5.789168179035186768e-02 -1.309308558702468872e-01 1.946744769811630249e-01 3.296370804309844971e-02 -1.544902175664901733e-01 1.138413250446319580e-01 2.091436833143234253e-01 -7.080580573529005051e-03 -2.638758122920989990e-01 -2.364016771316528320e-01 1.789200156927108765e-01 6.083430722355842590e-02
1.619846373796463013e-01 8.132186532020568848e-02 -2.969859540462493896e-01 -7.293613255023956299e-02 2.209836393594741821e-01 -1.702354997396469116e-01 -2.682208418846130371e-01 -4.640773683786392212e-02 3.349328041076660156e-01 6.683325767517089844e-02 -1.067294105887413025e-01 -1.548147946596145630e-01 -1.278585195541381836e-01 1.190175637602806091e-01 2.558896318078041077e-03 1.544694304466247559e-01 -3.200837671756744385e-01 -3.109472990036010742e-01 -1.777622848749160767e-01 -2.163533568382263184e-01 -7.819229364395141602e-02 -2.290953695774078369e-02 -6.058577075600624084e-02 2.000095397233963013e-01 1.575874239206314087e-01 3.318423628807067871e-01 -9.821557998657226562e-02 -9.191485494375228882e-02 -2.325581945478916168e-02 -1.524991169571876526e-02 1.661096960306167603e-01 7.781208306550979614e-02
-1.784028857946395874e-01 -7.536192983388900757e-02 3.269866481423377991e-02 -1.829258650541305542e-01 2.176094502210617065e-01 -1.407200694084167480e-01 -3.332520425319671631e-01 6.543764378875494003e-03 1.379154622554779053e-01 -8.635935932397842407e-02 -1.247837916016578674e-01 -3.527096239849925041e-03 -3.404083251953125000e-01 -1.188605353236198425e-01 -7.725621014833450317e-02 6.100399047136306763e-02 -8.653613924980163574e-02 -3.490242362022399902e-01 6.709001958370208740e-02 -1.838204711675643921e-01 -5.928716063499450684e-02 -4.102758318185806274e-02 -1.117859855294227600e-01 -4.061226267367601395e-03 1.654742807149887085e-01 -1.627465486526489258e-01 2.344285249710083008e-01 3.746667206287384033e-01 1.638265252113342285e-01 -2.442865818738937378e-01 1.671732515096664429e-01 -1.377615928649902344e-01
2.137182205915451050e-01 -8.263878524303436279e-02 -3.403639793395996094e-02 2.076731026172637939e-01 -4.449078813195228577e-02 -1.617951393127441406e-01 -1.795062571763992310e-01 2.342642992734909058e-01 2.012083828449249268e-01 2.322372235357761383e-02 -2.775379419326782227e-01 -2.690088152885437012e-01 -1.943715065717697144e-01 -5.659808591008186340e-02 2.573466859757900238e-02 1.947899013757705688e-01 1.268845796585083008e-01 -1.953803598880767822e-01 1.262023150920867920e-01 2.821197509765625000e-01 2.054472267627716064e-01 -9.959139674901962280e-02 1.613478362560272217e-01 2.363194972276687622e-01 2.251824587583541870e-01 2.137283831834793091e-01 9.452688694000244141e-02 1.225356161594390869e-01 -2.096732407808303833e-01 7.530028373003005981e-02 2.438852787017822266e-01 6.851343810558319092e-02
3.644698113203048706e-02 -1.186749041080474854e-01 -2.401739545166492462e-02 1.642272323369979858e-01 5.969322845339775085e-02 -9.070166945457458496e-02 -5.444560572504997253e-02 2.861062288284301758e-01 2.417628467082977295e-01 -8.052185922861099243e-02 -3.366870433092117310e-02 -1.212429553270339966e-01 -4.406410753726959229e-01 1.061035785824060440e-02 5.461083352565765381e-02 1.701630055904388428e-01 -1.963269561529159546e-01 -1.134025827050209045e-01 -1.182174533605575562e-01 -3.146890103816986084e-01 -1.639005541801452637e-01 -4.605698212981224060e-02 2.944398224353790283e-01 -8.280234411358833313e-03 1.084582209587097168e-01 -1.789996214210987091e-02 2.410268932580947876e-01 3.532316386699676514e-01 -9.841103106737136841e-02 -2.152631580829620361e-01 1.358069777488708496e-01 6.224237009882926941e-02
-1.630394309759140015e-01 -1.536762714385986328e-01 -7.461890578269958496e-02 -6.040224060416221619e-02 1.440302878618240356e-01 -1.045836433768272400e-01 -2.116261571645736694e-01 6.992539018392562866e-02 1.428834795951843262e-01 -1.272268742322921753e-01 -7.568556070327758789e-02 -6.092443317174911499e-02 -2.854225635528564453e-01 1.546717286109924316e-01 -5.605660006403923035e-02 1.541481018066406250e-01 -1.439374536275863647e-01 -2.573836743831634521e-01 -4.697149991989135742e-02 -1.049988120794296265e-01 -3.623614907264709473e-01 -1.586324870586395264e-01 1.993223428726196289e-01 -2.438185922801494598e-02 1.874089241027832031e-01 -2.695117890834808350e-02 3.740529716014862061e-01 3.700094223022460938e-01 1.077167391777038574e-01 -2.397835105657577515e-01 -3.878881409764289856e-02 2.505182102322578430e-02
2.187983542680740356e-01 8.620725572109222412e-02 3.902730345726013184e-01 4.475880786776542664e-02 1.891875416040420532e-01 -7.478386163711547852e-02 -2.328916341066360474e-01 3.001428209245204926e-03 1.887018829584121704e-01 -2.211147844791412354e-01 -3.611480295658111572e-01 -1.049967035651206970e-01 -2.812982201576232910e-01 1.206010878086090088e-01 1.875910162925720215e-01 5.396286025643348694e-02 -1.360695511102676392e-01 -2.926773428916931152e-01 -8.102048933506011963e-02 -6.827133148908615112e-02 -1.794283837080001831e-02 2.255817651748657227e-01 -2.300991863012313843e-01 4.985039308667182922e-02 -9.548778831958770752e-02 1.661947667598724365e-01 -1.310331374406814575e-01 1.086049247533082962e-02 3.554654121398925781e-02 -1.863316632807254791e-03 1.299500167369842529e-01 2.068788111209869385e-01
7.356037944555282593e-02 -2.058235406875610352e-01 2.602452635765075684e-01 -2.312243878841400146e-01 1.074982061982154846e-01 -2.509386241436004639e-01 -1.929477155208587646e-01 -6.060760840773582458e-02 1.306565403938293457e-01 9.149614721536636353e-02 -3.447591066360473633e-01 -2.658370733261108398e-01 4.464848339557647705e-02 -1.313887834548950195e-01 4.571801796555519104e-02 2.819939889013767242e-02 -1.629899814724922180e-02 -6.493167579174041748e-02 2.234244346618652344e-01 1.889367103576660156e-01 -1.766238734126091003e-02 3.164695799350738525e-01 3.123044781386852264e-02 2.450464665889739990e-01 4.476675018668174744e-02 1.086186543107032776e-01 2.255269438028335571e-01 1.660375893115997314e-01 -2.455526590347290039e-01 2.661803662776947021e-01 3.060716018080711365e-02 5.088442191481590271e-02
-2.380243092775344849e-01 -2.766852080821990967e-01 8.175971359014511108e-02 -1.462677270174026489e-01 2.008837312459945679e-01 2.280750870704650879e-02 -3.548436164855957031e-01 1.609825789928436279e-01 8.517008274793624878e-02 -9.403999894857406616e-02 -2.382712364196777344e-01 -3.508130248519591987e-05 -2.178622186183929443e-01 6.998577713966369629e-02 -2.957625091075897217e-01 -1.244729086756706238e-01 -1.319561153650283813e-01 -3.189736604690551758e-01 1.904375106096267700e-01 -2.098303288221359253e-01 3.297559171915054321e-02 1.283528804779052734e-01 -5.753069370985031128e-02 5.361768603324890137e-02 8.178503811359405518e-02 -1.573965996503829956e-01 3.299013078212738037e-01 1.397019028663635254e-01 4.049738496541976929e-02 -1.614560037851333618e-01 4.720349609851837158e-02 -6.969032436609268188e-02
-2.522284984588623047e-01 -5.075501278042793274e-02 2.016721814870834351e-01 2.430154476314783096e-03 7.878937572240829468e-02 -1.284669339656829834e-01 -1.009842157363891602e-01 7.528549432754516602e-02 2.303001582622528076e-01 -2.150018364191055298e-01 -3.023817539215087891e-01 -5.226940289139747620e-02 -3.717002272605895996e-01 -1.400491502135992050e-02 -2.448113858699798584e-01 3.085496602579951286e-03 -1.232826411724090576e-01 -2.866284549236297607e-01 8.454312384128570557e-02 -1.028237417340278625e-01 8.644419163465499878e-02 1.316051036119461060e-01 3.755976632237434387e-02 2.092262059450149536e-01 5.841650068759918213e-02 -2.047770321369171143e-01 2.631315886974334717e-01 3.409188091754913330e-01 1.262052655220031738e-01 -1.481081992387771606e-01 9.420999884605407715e-02 -1.472987141460180283e-02
-8.477742969989776611e-02 -3.546135127544403076e-01 1.550902277231216431e-01 1.606995792826637626e-04 1.420260220766067505e-01 2.964676171541213989e-02 8.411999046802520752e-02 -1.107576787471771240e-01 3.324911296367645264e-01 1.170430928468704224e-01 -8.110204339027404785e-02 -3.509294614195823669e-02 -2.779873311519622803e-01 2.436358183622360229e-01 -4.949195683002471924e-02 -1.428755223751068115e-01 -1.535884384065866470e-02 -1.666568666696548462e-01 2.726797461509704590e-01 -2.069349586963653564e-02 -7.833538949489593506e-02 3.211420727893710136e-03 1.378307677805423737e-02 -7.188996672630310059e-02 1.383625715970993042e-01 -1.242436282336711884e-02 5.107326507568359375e-01 -7.213222980499267578e-02 -7.501642405986785889e-02 -1.012507304549217224e-01 9.781676530838012695e-02 2.931961119174957275e-01
1.914729624986648560e-01 -1.833840608596801758e-01 1.160087212920188904e-01 5.464040115475654602e-02 1.298552900552749634e-01 -1.707239300012588501e-01 -1.945785135030746460e-01 -2.931890776380896568e-03 9.249874204397201538e-02 -3.626100122928619385e-01 2.086579203605651855e-01 -3.349258303642272949e-01 7.190691679716110229e-02 -1.792289167642593384e-01 3.660291060805320740e-02 2.230297327041625977e-01 5.302721261978149414e-02 -4.937185943126678467e-01 4.472184926271438599e-02 2.409871220588684082e-01 3.528568893671035767e-02 -5.041977390646934509e-03 -1.481193900108337402e-01 -6.270585209131240845e-02 1.030328348278999329e-01 1.760017722845077515e-01 2.172834128141403198e-01 -3.542291373014450073e-02 -1.093887612223625183e-01 -2.347188629209995270e-02 2.583244442939758301e-02 9.069348871707916260e-02
-1.355196982622146606e-01 -9.969873726367950439e-02 1.658236607909202576e-02 -1.086135953664779663e-01 3.642405867576599121e-01 -1.814058423042297363e-01 2.950841560959815979e-02 -2.460939437150955200e-02 -3.803130984306335449e-02 -6.556179374456405640e-02 -2.109246850013732910e-01 -3.677894771099090576e-01 -8.263543993234634399e-02 -1.944922208786010742e-01 5.050251260399818420e-02 9.333055466413497925e-02 -1.123533770442008972e-01 -1.820675432682037354e-01 4.465992376208305359e-02 5.980804562568664551e-02 -3.316488862037658691e-02 -3.762881085276603699e-02 -6.976106017827987671e-02 2.355942428112030029e-01 3.566989898681640625e-01 1.163792889565229416e-02 3.914979100227355957e-01 -8.801238611340522766e-03 -7.032525539398193359e-02 -1.040294095873832703e-01 -3.400552868843078613e-01 1.574598550796508789e-01
3.448744118213653564e-01 2.190039455890655518e-01 1.212622448801994324e-01 9.351108223199844360e-03 1.685176640748977661e-01 1.346556544303894043e-01 -3.018707931041717529e-01 2.324640192091464996e-02 2.693383693695068359e-01 1.188708171248435974e-01 -1.007522419095039368e-01 -6.518091261386871338e-02 -1.455780714750289917e-01 6.281653791666030884e-02 1.974928975105285645e-01 7.291611284017562866e-02 -1.653505712747573853e-01 -2.740191817283630371e-01 -2.534643560647964478e-02 -2.094644010066986084e-01 2.991890311241149902e-01 5.502554029226303101e-02 -1.204412207007408142e-01 3.606351092457771301e-02 9.677658975124359131e-02 1.546004861593246460e-01 4.117214083671569824e-01 8.267477154731750488e-02 -3.317780420184135437e-02 -6.660410761833190918e-02 7.503806799650192261e-02 -1.830303966999053955e-01
9.854210913181304932e-02 4.961652215570211411e-03 3.852097690105438232e-02 3.434411287307739258e-01 1.637579500675201416e-01 4.791276995092630386e-03 -2.452804446220397949e-01 1.222070902585983276e-01 1.570848226547241211e-01 -3.679791688919067383e-01 -1.896827369928359985e-01 -2.229619622230529785e-01 2.856712043285369873e-02 -2.941512167453765869e-01 1.632322818040847778e-01 2.544035948812961578e-02 -3.328524827957153320e-01 -7.005755603313446045e-02 1.611518561840057373e-01 -1.317160874605178833e-01 6.777761969715356827e-03 1.786927580833435059e-01 8.050648868083953857e-02 2.075601555407047272e-02 -1.125289201736450195e-01 2.525784671306610107e-01 2.395454347133636475e-01 1.958656869828701019e-02 -1.950595974922180176e-01 -1.144709512591362000e-01 -1.571287363767623901e-01 2.260611951351165771e-02
-4.229662567377090454e-02 -1.969593316316604614e-01 2.358171939849853516e-01 9.056576341390609741e-02 2.339510768651962280e-01 -1.919113397598266602e-01 -2.996912002563476562e-01 -1.975453794002532959e-01 1.153278443962335587e-02 -1.385977268218994141e-01 -1.512047350406646729e-01 -2.740323245525360107e-01 7.385267317295074463e-02 -4.691853746771812439e-02 -1.622076332569122314e-01 7.200510799884796143e-02 -8.484601974487304688e-02 1.916311122477054596e-02 -1.050811610184609890e-03 1.866865307092666626e-01 -3.609403967857360840e-02 4.563038051128387451e-02 4.210678339004516602e-01 1.945771127939224243e-01 -1.604292839765548706e-01 2.981508970260620117e-01 3.288944959640502930e-01 -7.782959192991256714e-02 5.915409326553344727e-02 -8.298887312412261963e-02 -1.050593405961990356e-01 -8.664277940988540649e-02
2.328440248966217041e-01 -2.178127467632293701e-01 -7.996795326471328735e-02 1.837633550167083740e-01 8.673933148384094238e-02 -2.335338294506072998e-01 -2.938661873340606689e-01 -2.156975269317626953e-01 -2.161795273423194885e-03 -1.708091646432876587e-01 -4.321459680795669556e-02 -1.904741972684860229e-01 -3.251739740371704102e-01 -1.477402150630950928e-01 -2.541176378726959229e-01 -2.517244219779968262e-02 -1.484893858432769775e-01 -2.331685274839401245e-01 1.739950776100158691e-01 -1.395798921585083008e-01 -1.820692569017410278e-01 1.319070160388946533e-01 -1.733881384134292603e-01 -2.066472768783569336e-01 9.074284136295318604e-02 3.381762653589248657e-02 2.136479318141937256e-01 -1.924450248479843140e-01 2.002038806676864624e-01 -7.052855100482702255e-03 1.260938402265310287e-02 -1.459189951419830322e-01
2.661567926406860352e-01 -1.888863891363143921e-01 2.404455393552780151e-01 8.006875403225421906e-03 -2.200067788362503052e-02 -3.372691273689270020e-01 -7.328827679157257080e-02 1.180693730711936951e-01 8.374740928411483765e-02 -1.067735552787780762e-01 -2.387872338294982910e-01 -1.092605367302894592e-01 -3.995660543441772461e-01 -1.390758454799652100e-01 -4.056041594594717026e-03 1.026333402842283249e-02 -8.038155734539031982e-02 -2.768242359161376953e-01 -4.351272806525230408e-02 -2.609678357839584351e-02 1.023374795913696289e-01 2.063287049531936646e-01 -3.745986148715019226e-02 -1.758822947740554810e-01 -3.165913522243499756e-01 2.594673335552215576e-01 2.278870642185211182e-01 -8.892600238323211670e-02 -1.352574676275253296e-01 -2.199674397706985474e-02 -1.015628278255462646e-01 8.962880820035934448e-02
-2.072594612836837769e-01 -2.627143561840057373e-01 -1.356693655252456665e-01 1.871855109930038452e-01 1.271108239889144897e-01 1.849482506513595581e-01 9.770380333065986633e-03 3.182077705860137939e-01 1.193917691707611084e-01 -5.401896312832832336e-02 -2.303543388843536377e-01 -1.566064655780792236e-01 -9.420565515756607056e-02 2.192445471882820129e-02 -1.873830854892730713e-01 -2.391165792942047119e-01 -1.528579159639775753e-03 -5.651123523712158203e-01 2.230038493871688843e-01 -1.048177666962146759e-02 -4.452110454440116882e-02 1.307251602411270142e-01 7.340046763420104980e-02 9.778410941362380981e-02 1.279950290918350220e-01 2.740638516843318939e-02 1.804277598857879639e-01 -7.848176360130310059e-02 -4.175806045532226562e-02 -2.908922918140888214e-02 1.152679324150085449e-01 -1.073312163352966309e-01
-8.035004138946533203e-02 3.754471242427825928e-02 1.528895199298858643e-01 -2.224666625261306763e-01 1.818252503871917725e-01 -2.338372319936752319e-01 -3.576429560780525208e-02 5.588873755186796188e-03 1.320727318525314331e-01 -1.946480423212051392e-01 -3.212257623672485352e-01 -3.713625669479370117e-01 -2.287671118974685669e-01 -3.269508779048919678e-01 6.812678277492523193e-02 3.130839392542839050e-02 -3.936520591378211975e-02 -1.368996351957321167e-01 5.348537489771842957e-02 1.327997297048568726e-01 -2.457718700170516968e-01 -1.912639290094375610e-01 -8.319138735532760620e-02 1.587714105844497681e-01 -8.491551131010055542e-02 3.458537161350250244e-01 9.177918732166290283e-02 1.501412093639373779e-01 -8.265546709299087524e-02 -7.245633006095886230e-02 -8.403193205595016479e-03 1.705605834722518921e-01
3.168107941746711731e-02 1.749871671199798584e-02 8.370453119277954102e-02 -6.279250979423522949e-02 -1.002583503723144531e-01 -1.897008866071701050e-01 -2.495756447315216064e-01 -7.354349642992019653e-02 3.326444327831268311e-01 -2.789274156093597412e-01 9.829508140683174133e-03 -1.500018388032913208e-01 1.200628932565450668e-02 -1.096193268895149231e-01 -1.435500979423522949e-01 1.569109857082366943e-01 -1.413662731647491455e-01 -1.362999975681304932e-01 2.204656004905700684e-01 5.604027956724166870e-02 -4.545139521360397339e-02 -1.490312069654464722e-01 3.285188600420951843e-02 4.015916883945465088e-01 5.221529398113489151e-03 -9.514161944389343262e-02 3.819582760334014893e-01 -7.553551346063613892e-02 -1.861344575881958008e-01 -2.726733088493347168e-01 4.534127190709114075e-02 -2.385357022285461426e-01
-2.634030580520629883e-01 -2.159407734870910645e-01 2.176018357276916504e-01 -3.475727885961532593e-02 1.861437112092971802e-01 1.160895265638828278e-02 -2.311428487300872803e-01 1.417460292577743530e-01 5.873993411660194397e-02 -7.896467298269271851e-02 -2.247850000858306885e-01 -6.595750153064727783e-02 -2.430304735898971558e-01 4.949073866009712219e-02 -1.872680932283401489e-01 -2.166985124349594116e-01 1.972854323685169220e-02 -3.362612426280975342e-01 8.196951448917388916e-02 -1.126472875475883484e-01 3.936101123690605164e-02 1.749401688575744629e-01 4.832040145993232727e-02 2.084531821310520172e-02 1.929352581501007080e-01 -2.485200017690658569e-01 3.797898590564727783e-01 2.019918411970138550e-01 -3.084388189017772675e-02 -1.024467498064041138e-01 1.208199113607406616e-01 -2.028742432594299316e-01
3.290615603327751160e-02 1.239232793450355530e-01 2.646585702896118164e-01 1.761385351419448853e-01 2.366313636302947998e-01 -1.168115958571434021e-01 -1.686886698007583618e-01 2.862526103854179382e-02 3.599695563316345215e-01 -1.826821416616439819e-01 -1.668568998575210571e-01 -5.186857655644416809e-02 -1.987356990575790405e-01 4.521010443568229675e-02 -2.074615657329559326e-01 3.479438126087188721e-01 -9.320580214262008667e-02 -1.666514724493026733e-01 -4.370857030153274536e-02 1.472720038145780563e-02 1.390736252069473267e-01 2.025136798620223999e-01 1.513355821371078491e-01 1.286652982234954834e-01 1.065620258450508118e-01 -5.358741804957389832e-02 2.020124532282352448e-02 4.524171054363250732e-01 -1.462865155190229416e-02 -1.246110051870346069e-01 4.976757615804672241e-02 -9.228388965129852295e-02
3.713719844818115234e-01 -1.558203399181365967e-01 -1.113872826099395752e-01 1.963083297014236450e-01 2.482687979936599731e-01 -8.610723912715911865e-02 -2.080774307250976562e-01 1.293522305786609650e-02 6.785379350185394287e-02 -1.542706191539764404e-01 -2.191577404737472534e-01 -6.756114959716796875e-02 -3.606044054031372070e-01 -1.188884750008583069e-01 1.282726526260375977e-01 2.103686928749084473e-01 -2.968268990516662598e-01 -1.506322175264358521e-01 -8.645956404507160187e-03 -5.024269223213195801e-02 5.391556769609451294e-02 -1.690249145030975342e-01 -2.269007638096809387e-02 1.007744073867797852e-01 -1.787468791007995605e-02 2.568680420517921448e-02 1.055045425891876221e-01 -2.183599323034286499e-01 -1.310162842273712158e-01 -2.415351867675781250e-01 3.122437596321105957e-01 1.149452663958072662e-02
6.085871532559394836e-02 -3.464827537536621094e-01 -4.098700731992721558e-02 9.693077951669692993e-02 2.027617394924163818e-01 -1.436021775007247925e-01 -2.360073775053024292e-01 1.039009448140859604e-02 9.430641680955886841e-02 -2.589189708232879639e-01 -3.183186054229736328e-02 -7.585743069648742676e-02 -2.075883895158767700e-01 2.956744134426116943e-01 3.737813532352447510e-01 1.363195180892944336e-01 1.761682927608489990e-01 -3.332093358039855957e-01 -1.540323197841644287e-01 1.073382943868637085e-01 -1.436049193143844604e-01 6.035670638084411621e-02 -1.245099157094955444e-01 1.435421872884035110e-02 1.231082677841186523e-01 3.078301437199115753e-02 2.899367213249206543e-01 1.809354275465011597e-01 1.149447038769721985e-01 6.356580555438995361e-02 -6.086146086454391479e-02 -7.050108909606933594e-02
-1.025119200348854065e-01 1.710065752267837524e-01 3.453099429607391357e-01 1.730258315801620483e-01 3.054756522178649902e-01 -1.307179480791091919e-01 -4.223876819014549255e-02 1.975690722465515137e-01 1.823069751262664795e-01 -2.452826648950576782e-01 -2.085412889719009399e-01 -6.115252524614334106e-02 -3.711958825588226318e-01 -7.619196921586990356e-02 1.094685122370719910e-02 -8.714484423398971558e-02 -1.366968080401420593e-02 -3.197047710418701172e-01 1.975591480731964111e-02 2.167454957962036133e-01 -1.962038427591323853e-01 6.441930681467056274e-02 5.135115608572959900e-02 2.069040536880493164e-01 -1.285820454359054565e-01 2.300828099250793457e-01 -1.792016252875328064e-02 1.297239214181900024e-01 1.224410161375999451e-01 6.159087270498275757e-02 -9.282988496124744415e-03 1.567346006631851196e-01
-7.093795388936996460e-02 -3.022701106965541840e-02 8.831100910902023315e-02 6.843377649784088135e-02 4.412782564759254456e-02 -2.129243910312652588e-01 -4.164166152477264404e-01 1.435717791318893433e-01 3.556773881427943707e-04 -1.147340908646583557e-01 1.715864986181259155e-01 -1.760991364717483521e-01 -7.184781134128570557e-03 1.954048573970794678e-01 -1.714737564325332642e-01 -6.967346370220184326e-02 2.128994837403297424e-02 -8.529958873987197876e-02 2.721756398677825928e-01 9.105470776557922363e-02 2.212825603783130646e-02 8.865556120872497559e-02 -6.675670295953750610e-02 2.398068606853485107e-01 1.398503631353378296e-01 2.643248736858367920e-01 4.027884304523468018e-01 -1.908081583678722382e-02 6.230554357171058655e-02 -2.802253365516662598e-01 -2.893430888652801514e-01 -1.248769909143447876e-01
1.982639729976654053e-02 -3.028047084808349609e-01 1.674937084317207336e-02 1.205154508352279663e-01 1.668842881917953491e-01 -5.385736934840679169e-03 -1.939370185136795044e-01 -5.908780172467231750e-02 1.471983641386032104e-02 -2.604230046272277832e-01 -2.243797630071640015e-01 -1.450188159942626953e-01 -2.957788109779357910e-01 5.529358610510826111e-02 1.083947718143463135e-01 1.825731992721557617e-01 1.696097403764724731e-01 -3.102004528045654297e-01 -1.697761416435241699e-01 1.783130019903182983e-01 -4.290966689586639404e-02 4.458760097622871399e-02 -3.329109027981758118e-02 2.494270540773868561e-02 -6.930663250386714935e-03 9.899941831827163696e-02 3.386757373809814453e-01 2.968486547470092773e-01 3.664422035217285156e-01 5.673564597964286804e-02 5.792572349309921265e-02 -6.630784273147583008e-02
-1.797431856393814087e-01 -2.113803178071975708e-01 -1.500099152326583862e-01 -5.775501206517219543e-02 2.491930872201919556e-01 -2.538562119007110596e-01 -3.251739442348480225e-01 1.818381547927856445e-01 2.343319915235042572e-02 -2.135233730077743530e-01 -5.631843581795692444e-02 3.743530064821243286e-02 4.886997397989034653e-03 1.293955147266387939e-01 1.540773063898086548e-01 -5.100072547793388367e-02 1.735144406557083130e-01 -2.813746631145477295e-01 -1.393953114748001099e-01 3.079847432672977448e-02 1.096635013818740845e-01 1.719625592231750488e-01 -1.913626939058303833e-01 3.626913428306579590e-01 -1.890329085290431976e-02 3.301557004451751709e-01 2.292497307062149048e-01 1.102448180317878723e-01 1.096960622817277908e-02 -9.284906089305877686e-02 1.181356832385063171e-01 4.264752194285392761e-02
3.661509975790977478e-02 -6.117272377014160156e-02 -6.614612042903900146e-02 -9.585709124803543091e-02 1.432465612888336182e-01 -6.605194415897130966e-03 -2.072773575782775879e-01 1.009980812668800354e-01 1.225207373499870300e-01 3.793473914265632629e-02 1.361051499843597412e-01 -4.497099518775939941e-01 -3.409859538078308105e-01 1.572559475898742676e-01 1.985989063978195190e-01 2.140874862670898438e-01 1.038513258099555969e-01 -8.552614599466323853e-02 4.678435325622558594e-01 9.708826988935470581e-02 2.313462197780609131e-01 9.527091681957244873e-02 -4.076517373323440552e-02 1.127335503697395325e-01 2.009927034378051758e-01 8.265765011310577393e-02 2.079379111528396606e-01 9.483058005571365356e-02 5.757744982838630676e-02 -8.464024215936660767e-02 -9.406687319278717041e-02 4.443806037306785583e-02
2.170691192150115967e-01 -1.353638917207717896e-01 4.683046415448188782e-02 -4.621222615242004395e-02 4.165518581867218018e-01 -1.589880287647247314e-01 -8.020757138729095459e-02 -1.210836227983236313e-02 5.610574409365653992e-02 -4.060079529881477356e-02 -1.983258277177810669e-01 5.443691462278366089e-02 -2.611769735813140869e-01 1.857345402240753174e-01 1.292542070150375366e-01 1.835922300815582275e-01 4.520485550165176392e-02 4.828885942697525024e-02 1.684050448238849640e-02 -1.519244462251663208e-01 -7.824531197547912598e-02 7.953573763370513916e-02 3.369427323341369629e-01 2.096567153930664062e-01 4.914100468158721924e-02 4.595880582928657532e-02 4.210441112518310547e-01 -1.303429305553436279e-01 -9.188456460833549500e-03 2.745467051863670349e-02 -3.565465509891510010e-01 1.440543029457330704e-02
-1.076046936213970184e-02 -3.129113912582397461e-01 1.936707347631454468e-01 -2.108036726713180542e-01 2.544569969177246094e-01 -3.583309352397918701e-01 -2.563563883304595947e-01 1.411537360399961472e-02 2.888489663600921631e-01 -2.526226937770843506e-01 1.192738562822341919e-01 6.511062383651733398e-02 -2.435597628355026245e-01 8.435661345720291138e-02 2.467743307352066040e-02 2.125899046659469604e-01 -7.245538290590047836e-03 -1.789777129888534546e-01 1.924220621585845947e-01 -1.074265614151954651e-01 -1.321885287761688232e-01 -1.848984956741333008e-01 -1.741003245115280151e-01 5.456364899873733521e-02 1.549703329801559448e-01 1.372112333774566650e-01 7.711581140756607056e-02 -3.126789629459381104e-02 -1.823568940162658691e-01 -4.371277987957000732e-02 -3.701617941260337830e-02 -1.763361692428588867e-01
1.036212071776390076e-01 8.634942770004272461e-02 -1.449794918298721313e-01 2.982726395130157471e-01 1.526910215616226196e-01 2.739342749118804932e-01 -6.320271641016006470e-02 -1.515092402696609497e-01 1.666861772537231445e-01 8.233966678380966187e-02 -3.206675052642822266e-01 -3.014037013053894043e-01 -3.390859067440032959e-01 1.397961657494306564e-02 9.817799180746078491e-02 1.495988294482231140e-02 -5.847746971994638443e-03 -1.254817843437194824e-01 8.555838465690612793e-02 6.676988303661346436e-02 -6.366370618343353271e-02 2.798589766025543213e-01 1.295630931854248047e-01 8.591596037149429321e-02 6.320680677890777588e-02 3.733452856540679932e-01 1.674910038709640503e-01 6.726648658514022827e-02 -1.562411934137344360e-01 -1.410734802484512329e-01 -1.965773850679397583e-01 -1.507333572953939438e-02
4.960336089134216309e-01 -1.475388705730438232e-01 4.878458380699157715e-02 8.652311563491821289e-02 2.802080512046813965e-01 -2.730454206466674805e-01 -4.012741148471832275e-02 -8.536043018102645874e-02 2.889493703842163086e-01 -2.425127476453781128e-01 1.768132112920284271e-02 -1.856123656034469604e-02 -1.348254531621932983e-01 9.420500695705413818e-02 -1.648967713117599487e-01 -1.779043823480606079e-01 -1.815740168094635010e-01 -2.636800110340118408e-01 1.423053294420242310e-01 2.441512048244476318e-01 7.806765288114547729e-02 3.014325909316539764e-02 7.039862871170043945e-02 -2.846316201612353325e-03 1.212084218859672546e-01 1.991486251354217529e-01 1.017332971096038818e-01 1.828659474849700928e-01 -1.755262017250061035e-01 4.561506956815719604e-02 -5.796428397297859192e-02 5.272208899259567261e-02
-2.264204472303390503e-01 1.768600046634674072e-01 1.819336265325546265e-01 2.071871012449264526e-01 2.011954188346862793e-01 -1.513765156269073486e-01 -1.973960399627685547e-01 7.786538451910018921e-02 1.943615227937698364e-01 2.142823487520217896e-02 -2.333992272615432739e-01 -2.602011859416961670e-01 -2.670703530311584473e-01 1.976364850997924805e-01 -2.063118070363998413e-01 -1.706111580133438110e-01 -3.024353682994842529e-01 -3.555511236190795898e-01 1.033460646867752075e-01 1.299420595169067383e-01 -3.045549690723419189e-01 -1.034644339233636856e-02 -1.683933660387992859e-02 2.025486156344413757e-02 2.478562481701374054e-02 1.088788285851478577e-01 3.128134086728096008e-02 1.392511129379272461e-01 -3.501520026475191116e-03 5.748136341571807861e-02 -1.026544123888015747e-01 -6.952718645334243774e-02
1.940711960196495056e-02 -1.053300499916076660e-01 1.239813044667243958e-01 -2.076316177845001221e-01 7.831243425607681274e-02 1.509890854358673096e-01 -2.793954312801361084e-01 2.301371842622756958e-01 2.242262512445449829e-01 8.256775885820388794e-02 -1.086973696947097778e-01 -2.836503088474273682e-01 -2.644395828247070312e-01 -2.059844434261322021e-01 2.021280080080032349e-01 3.140006586909294128e-02 2.998714148998260498e-02 -3.348452150821685791e-01 -1.180176436901092529e-02 -5.496166273951530457e-02 2.279368937015533447e-01 8.140441775321960449e-02 -1.767883747816085815e-01 1.063113957643508911e-01 -1.014385446906089783e-01 2.796572148799896240e-01 1.607381999492645264e-01 -2.094399333000183105e-01 -2.199571728706359863e-01 -1.091747730970382690e-01 1.391758024692535400e-01 1.064686104655265808e-01
-3.072539269924163818e-01 -7.618605345487594604e-02 9.774683415889739990e-02 -1.299010068178176880e-01 8.067507296800613403e-02 -9.046937525272369385e-02 -2.268902212381362915e-01 1.622414141893386841e-01 1.570700705051422119e-01 -1.208435446023941040e-01 -1.733476817607879639e-01 -6.732448935508728027e-02 -2.305928021669387817e-01 -1.021335497498512268e-01 -2.482274025678634644e-01 -1.595184206962585449e-01 3.588409349322319031e-02 -3.058459460735321045e-01 5.918357893824577332e-02 -2.627182006835937500e-01 -2.798938192427158356e-02 1.563189923763275146e-01 -1.042731180787086487e-01 1.772390902042388916e-01 1.532039046287536621e-01 -2.836211025714874268e-01 3.593227565288543701e-01 2.062787711620330811e-01 -3.186378255486488342e-02 -8.683326840400695801e-02 1.419812738895416260e-01 -1.311310529708862305e-01
-1.785538643598556519e-01 -1.158939022570848465e-02 2.937035448849201202e-02 1.227323710918426514e-01 2.420540601015090942e-01 -1.559517905116081238e-02 -3.267866969108581543e-01 1.779987104237079620e-02 -3.089617530349642038e-04 -2.629142105579376221e-01 -1.874104738235473633e-01 3.262921422719955444e-02 -6.682626157999038696e-02 1.490491628646850586e-01 1.029367446899414062e-01 -1.278833299875259399e-01 -2.487868070602416992e-01 -3.107415437698364258e-01 -6.014862284064292908e-02 1.195279732346534729e-01 -3.352326154708862305e-01 5.159551277756690979e-02 8.644601702690124512e-02 2.280564047396183014e-03 1.387871354818344116e-01 1.777847260236740112e-01 3.378360867500305176e-01 3.252746760845184326e-01 1.337101459503173828e-01 -1.886383071541786194e-02 -1.672153025865554810e-01 1.062702387571334839e-01
-1.418370902538299561e-01 5.981634929776191711e-02 -4.377944022417068481e-02 3.660255968570709229e-01 -1.560081914067268372e-02 -1.652130782604217529e-01 -1.826366484165191650e-01 2.055611610412597656e-01 -2.739210799336433411e-02 5.034037679433822632e-02 -5.605098605155944824e-02 -2.033047974109649658e-01 -3.114214241504669189e-01 3.428008779883384705e-02 -2.628510892391204834e-01 1.218118146061897278e-01 -2.999090850353240967e-01 -6.843812018632888794e-02 2.000290304422378540e-01 6.861273199319839478e-02 -2.872815728187561035e-01 1.770705431699752808e-01 2.385314702987670898e-01 1.696350052952766418e-02 6.084886193275451660e-02 3.466674685478210449e-01 1.895063668489456177e-01 1.075978577136993408e-01 -7.988681644201278687e-02 -1.098980158567428589e-01 7.939051091670989990e-02 -2.940701134502887726e-02
-9.066574275493621826e-02 -2.124238759279251099e-01 3.101038038730621338e-01 -7.244686782360076904e-02 6.512106209993362427e-02 6.451950408518314362e-03 -1.983754783868789673e-01 9.844961762428283691e-02 1.617083698511123657e-01 -1.987730711698532104e-01 -2.732654213905334473e-01 -1.050818115472793579e-01 -2.323895543813705444e-01 -4.245939850807189941e-02 -3.399935662746429443e-01 4.449157416820526123e-02 -1.686237156391143799e-01 -2.175143957138061523e-01 2.067378610372543335e-01 -5.594871938228607178e-02 -9.222861379384994507e-02 2.195262014865875244e-01 -1.755365133285522461e-01 2.312265522778034210e-02 3.518461808562278748e-02 -1.857865452766418457e-01 2.763993442058563232e-01 2.344899475574493408e-01 3.425052762031555176e-02 -1.192958354949951172e-01 1.906346529722213745e-01 -1.964951008558273315e-01
-5.749718844890594482e-02 -2.093034982681274414e-01 4.417601525783538818e-01 -1.335148960351943970e-01 8.419183641672134399e-02 -3.377756178379058838e-01 6.677909195423126221e-02 2.613937295973300934e-02 2.939070761203765869e-01 -9.940706938505172729e-02 -3.000574409961700439e-01 -1.103360503911972046e-01 -1.745317876338958740e-01 2.695261240005493164e-01 -6.596571952104568481e-02 -9.208496659994125366e-02 -2.583091706037521362e-02 -3.708646595478057861e-01 4.582938924431800842e-02 -1.155097410082817078e-01 -9.981620311737060547e-02 1.583424210548400879e-01 -4.549854621291160583e-02 -4.379381239414215088e-02 6.462521106004714966e-02 1.903675794601440430e-01 9.505423158407211304e-02 1.476199626922607422e-01 -5.110829696059226990e-02 1.484367549419403076e-01 -6.344775669276714325e-03 1.028241515159606934e-01
-2.813689112663269043e-01 -1.815682053565979004e-01 3.200932592153549194e-02 -1.295210123062133789e-01 2.470894455909729004e-01 -9.296903759241104126e-02 -2.557629644870758057e-01 1.759597957134246826e-01 1.108535099774599075e-02 -1.952402740716934204e-01 -4.166307672858238220e-02 -9.307040274143218994e-02 -5.542304739356040955e-02 1.256399601697921753e-01 -3.602721691131591797e-01 -5.846799537539482117e-02 -9.598208218812942505e-02 -4.129559695720672607e-01 2.299139834940433502e-02 -1.926332898437976837e-02 -1.594957560300827026e-01 1.531858891248703003e-01 -6.185790151357650757e-02 2.472940683364868164e-01 5.923802405595779419e-02 -2.747011184692382812e-01 2.559055685997009277e-01 2.411080151796340942e-01 -4.637284204363822937e-02 3.407356142997741699e-02 4.149927943944931030e-02 3.354895487427711487e-02
8.734615892171859741e-02 -1.110704839229583740e-01 4.634119570255279541e-02 1.865580081939697266e-01 9.780317544937133789e-02 2.048955559730529785e-01 -2.488705217838287354e-01 -3.685194253921508789e-02 2.912368476390838623e-01 -2.041989266872406006e-01 -2.623940408229827881e-01 -1.774938404560089111e-01 -1.530776917934417725e-01 -3.005441837012767792e-02 9.618745744228363037e-02 -1.050782427191734314e-01 -2.769269049167633057e-01 -1.752603352069854736e-01 2.848168313503265381e-01 -4.995084926486015320e-02 -2.536774575710296631e-01 1.821009069681167603e-01 1.013395041227340698e-01 -1.116326376795768738e-01 -1.656242832541465759e-02 1.562287062406539917e-01 2.425741404294967651e-01 -9.875758737325668335e-02 -1.793553680181503296e-01 -1.385555118322372437e-01 -1.823747754096984863e-01 2.599454224109649658e-01
3.058408498764038086e-01 -1.002394631505012512e-01 -7.005852460861206055e-02 1.373654790222644806e-02 3.083090484142303467e-01 -2.637603878974914551e-01 -3.761739134788513184e-01 2.962435781955718994e-01 1.355883628129959106e-01 -1.549086719751358032e-01 4.155575111508369446e-02 4.502918198704719543e-02 -1.546036899089813232e-01 -7.678587734699249268e-02 -8.151145651936531067e-03 6.776589900255203247e-02 -1.266738474369049072e-01 -1.535477191209793091e-01 2.565365731716156006e-01 1.304006427526473999e-01 -2.162826657295227051e-01 2.374909073114395142e-02 5.494745448231697083e-02 3.195445239543914795e-01 -9.002909064292907715e-02 -1.313430666923522949e-01 1.120516061782836914e-01 -1.421746462583541870e-01 1.668902784585952759e-01 7.601005584001541138e-02 -1.865957528352737427e-01 -1.238992959260940552e-01
-7.839348167181015015e-02 1.513729989528656006e-01 -7.857983559370040894e-02 2.261128425598144531e-01 -1.216502208262681961e-02 6.915596127510070801e-02 -2.274079173803329468e-01 -7.059393078088760376e-02 2.377362102270126343e-01 -1.499691307544708252e-01 -1.156741157174110413e-01 -9.435188025236129761e-02 -2.457993924617767334e-01 -3.017042875289916992e-01 5.429928749799728394e-02 -5.167224630713462830e-02 -1.364626437425613403e-01 -3.139770328998565674e-01 -7.442072033882141113e-02 -1.970805227756500244e-01 -2.021333277225494385e-01 -8.558325469493865967e-02 8.365402370691299438e-02 -3.319538012146949768e-02 2.821060419082641602e-01 2.582595646381378174e-01 2.378605902194976807e-01 -1.305460780858993530e-01 9.649767726659774780e-02 -2.336781322956085205e-01 -9.711073338985443115e-02 2.873018682003021240e-01
-2.018715441226959229e-01 -1.465533580631017685e-02 1.812065020203590393e-02 1.019595637917518616e-01 2.122767716646194458e-01 -1.828165799379348755e-01 -1.235147789120674133e-01 -2.465889155864715576e-01 1.206597313284873962e-01 -1.777177453041076660e-01 -2.127251774072647095e-01 -1.497191637754440308e-01 -3.646468520164489746e-01 8.035648614168167114e-02 2.128187008202075958e-02 -2.863541543483734131e-01 -2.552900314331054688e-01 -3.025025129318237305e-01 1.599200069904327393e-01 1.488306839019060135e-02 -7.735440135002136230e-02 2.979593873023986816e-01 -3.355920687317848206e-02 8.453795313835144043e-02 -1.643284410238265991e-01 1.059756278991699219e-01 3.272676840424537659e-02 7.483162730932235718e-02 -1.788093447685241699e-01 -2.235512733459472656e-01 -1.833584457635879517e-01 -1.099581941962242126e-01
5.652141198515892029e-02 -2.650476098060607910e-01 -1.616478413343429565e-01 1.825827807188034058e-01 1.787247657775878906e-01 -1.710405647754669189e-01 -2.200307548046112061e-01 2.765417657792568207e-02 1.660077273845672607e-01 -1.163692325353622437e-01 -3.941957838833332062e-03 6.795544177293777466e-02 -1.056231334805488586e-01 1.118579506874084473e-01 4.185961559414863586e-02 1.125666499137878418e-01 1.702437847852706909e-01 -3.550271689891815186e-01 -9.565940499305725098e-02 9.591141343116760254e-02 1.705201417207717896e-01 -1.151180639863014221e-01 -1.354955136775970459e-01 -1.832885481417179108e-02 -1.039700284600257874e-01 9.442878514528274536e-02 4.365506172180175781e-01 3.837840259075164795e-01 2.187185585498809814e-01 -1.532712429761886597e-01 -4.199158400297164917e-02 8.831594139337539673e-02
2.088649868965148926e-01 3.279168158769607544e-02 1.295908689498901367e-01 1.060458421707153320e-01 1.664577573537826538e-01 -1.730182021856307983e-01 -1.209157258272171021e-01 -2.322748750448226929e-01 4.193028062582015991e-02 -1.801788657903671265e-01 -1.417984366416931152e-01 -1.840865984559059143e-02 -1.350540518760681152e-01 5.049669370055198669e-02 -2.304288595914840698e-01 3.000693023204803467e-01 -7.708956301212310791e-02 -5.146110653877258301e-01 6.829169392585754395e-02 -2.306478321552276611e-01 -1.706248223781585693e-01 1.401959955692291260e-01 -6.374927610158920288e-02 3.878172487020492554e-02 -1.494948267936706543e-01 3.416148126125335693e-01 1.086620986461639404e-01 -1.065897420048713684e-01 7.005252689123153687e-02 -1.067792698740959167e-01 3.872035816311836243e-02 -1.394856721162796021e-01
3.588380217552185059e-01 7.772288471460342407e-02 4.402358531951904297e-01 1.224140524864196777e-01 2.388448417186737061e-01 -2.296128273010253906e-01 -3.037980524823069572e-03 1.332523673772811890e-01 3.061874508857727051e-01 6.483754515647888184e-02 -1.416416615247726440e-01 -1.891721934080123901e-01 -2.064062505960464478e-01 -3.577805683016777039e-02 -2.548341639339923859e-03 2.712625428102910519e-04 -8.455342613160610199e-03 -2.608159184455871582e-01 5.305357649922370911e-02 5.052989348769187927e-02 -1.553180254995822906e-02 7.769063115119934082e-02 -1.290618628263473511e-01 1.236630231142044067e-01 3.003628365695476532e-02 -1.460868213325738907e-02 3.174858093261718750e-01 -7.628520578145980835e-02 -1.789485365152359009e-01 1.479760110378265381e-01 -2.376904487609863281e-01 -3.653105720877647400e-02
-1.390675753355026245e-01 -1.536061987280845642e-02 -1.047260761260986328e-01 3.307625949382781982e-01 6.896518170833587646e-02 -2.729803025722503662e-01 -1.175005212426185608e-01 3.183031082153320312e-01 2.186149954795837402e-01 -1.963139139115810394e-02 6.004089117050170898e-02 -3.519794046878814697e-01 -1.029294505715370178e-01 -2.452838122844696045e-01 -1.713813394308090210e-01 -1.247788593173027039e-01 7.071661204099655151e-02 -2.297985702753067017e-01 1.142596676945686340e-01 -6.047447398304939270e-02 -2.370029985904693604e-01 1.966741979122161865e-01 1.197723969817161560e-01 2.038124501705169678e-01 -2.951263487339019775e-01 1.019014324992895126e-02 2.110256552696228027e-01 -4.460331797599792480e-02 5.183454230427742004e-02 4.579120874404907227e-02 7.500152569264173508e-03 -1.022813692688941956e-01
[truncated: 3,273,149 more chars]
