# Supplementary material for: The Language of Innovation
Source: PLoS One. 2020 Apr 30;15(4):e0230107. doi: 10.1371/journal.pone.0230107 (PMC7194493; doi:10.1371/journal.pone.0230107)
Supplement: S15 File — (GZ) [file pone.0230107.s015.tar.gz › 1993-1997/V2Run_6_VS_4500_embeddings1993-1997ED32.txt]

-4.568612575531005859e-02 -4.419028759002685547e-01 1.005478948354721069e-01 2.660538256168365479e-01 -1.248936951160430908e-01 -5.237924680113792419e-02 7.687360793352127075e-02 -2.313730716705322266e-01 1.519562304019927979e-01 5.716501176357269287e-02 1.532578319311141968e-01 -4.513417556881904602e-02 1.893143206834793091e-01 1.474326550960540771e-01 -8.776509016752243042e-02 -3.756878972053527832e-01 2.233406007289886475e-01 -1.433910452760756016e-03 3.785487636923789978e-02 -5.898317694664001465e-02 2.251988500356674194e-01 7.780763506889343262e-02 -1.429544091224670410e-01 1.252230107784271240e-01 1.257682871073484421e-02 2.141213119029998779e-01 -5.111378803849220276e-02 9.996455162763595581e-03 -3.754730522632598877e-01 -1.669414937496185303e-01 1.158968210220336914e-01 -8.348917961120605469e-02
-8.411052823066711426e-02 -1.720188111066818237e-01 -4.438518732786178589e-02 1.035852730274200439e-01 -2.851242423057556152e-01 2.310833930969238281e-01 -1.296053379774093628e-01 1.821966022253036499e-01 8.452642709016799927e-02 -4.788617789745330811e-02 -6.857223063707351685e-02 -1.489158570766448975e-01 1.659137904644012451e-01 1.110620275139808655e-01 2.798615992069244385e-01 2.995903193950653076e-01 -1.062015220522880554e-01 -4.750310257077217102e-02 5.772305279970169067e-02 1.167744845151901245e-01 3.708410859107971191e-01 1.577448099851608276e-01 -2.335168570280075073e-01 3.303123414516448975e-01 1.211260259151458740e-01 3.453969955444335938e-02 8.739125728607177734e-02 -1.851050257682800293e-01 -1.777189075946807861e-01 -2.714280486106872559e-01 3.205522149801254272e-02 3.309076279401779175e-02
2.238227874040603638e-01 -3.714899420738220215e-01 -2.754322290420532227e-01 2.914893329143524170e-01 -1.609338223934173584e-01 -1.640952527523040771e-01 3.035582602024078369e-02 9.783406555652618408e-02 2.802195250988006592e-01 1.875364035367965698e-02 -7.512941211462020874e-02 -1.131435781717300415e-01 -7.477176189422607422e-02 2.652208805084228516e-01 -5.912788957357406616e-02 2.391877174377441406e-01 1.996968388557434082e-01 -1.544832289218902588e-01 1.583014577627182007e-01 -3.859386220574378967e-02 2.541384696960449219e-01 -2.358899265527725220e-02 -1.338861286640167236e-01 5.362620949745178223e-02 3.464379161596298218e-02 2.059497386217117310e-01 1.785776913166046143e-01 -1.124588698148727417e-01 1.118380278348922729e-01 -2.688486576080322266e-01 -6.790774315595626831e-02 1.114241546019911766e-03
1.027296110987663269e-01 -3.521895110607147217e-01 1.427481621503829956e-01 1.512184888124465942e-01 -1.888348609209060669e-01 -5.495059117674827576e-02 -8.313384838402271271e-03 4.210752621293067932e-02 1.668854206800460815e-01 -8.768466114997863770e-02 -1.026097983121871948e-01 -2.160088568925857544e-01 -2.124960720539093018e-01 1.192850247025489807e-01 -2.654879586771130562e-03 1.575615108013153076e-01 1.370142549276351929e-01 -5.187219008803367615e-03 6.074730679392814636e-02 1.567168682813644409e-01 3.765031993389129639e-01 -5.745106562972068787e-02 8.201864361763000488e-02 1.144178360700607300e-01 -3.095346689224243164e-02 1.454689353704452515e-01 3.320801258087158203e-01 -5.146081745624542236e-02 -2.716121077537536621e-01 -1.013256013393402100e-01 -2.898707389831542969e-01 -2.994441092014312744e-01
1.684815287590026855e-01 -1.752041578292846680e-01 -2.252802997827529907e-02 3.957993686199188232e-01 -1.195799261331558228e-01 -7.361810654401779175e-02 1.673715561628341675e-01 -1.059115529060363770e-01 2.352272626012563705e-03 1.239108964800834656e-01 3.271076083183288574e-02 -2.373922429978847504e-02 3.426819443702697754e-01 -1.133020734414458275e-03 5.794524773955345154e-02 9.424913674592971802e-02 2.044255137443542480e-01 -2.066588699817657471e-01 -2.156397700309753418e-01 -1.608843542635440826e-02 2.533655986189842224e-02 -2.272632420063018799e-01 -1.463521420955657959e-01 1.596465557813644409e-01 3.586405813694000244e-01 6.169994361698627472e-03 1.350360214710235596e-01 2.323337793350219727e-01 -3.337860703468322754e-01 -1.568303555250167847e-01 9.636479616165161133e-02 -3.891335427761077881e-02
-1.253144741058349609e-01 -3.693884015083312988e-01 -4.855012893676757812e-02 1.341956853866577148e-01 5.194791406393051147e-02 1.408406794071197510e-01 5.972853675484657288e-02 2.899040654301643372e-02 1.124486625194549561e-01 -1.533566117286682129e-01 -1.555466204881668091e-01 -3.599220514297485352e-01 4.673733189702033997e-02 2.091637288685888052e-04 8.530274778604507446e-02 1.267509609460830688e-01 1.952334493398666382e-01 6.920927762985229492e-02 -6.733693182468414307e-02 -1.391022354364395142e-01 6.033464074134826660e-01 -1.438990607857704163e-02 -5.464858189225196838e-02 1.893908828496932983e-01 7.787215709686279297e-02 -1.129646375775337219e-01 7.562420517206192017e-02 -1.231902614235877991e-01 -1.461963802576065063e-01 8.196869492530822754e-02 -1.924906373023986816e-01 -1.018226966261863708e-01
1.118837445974349976e-01 -3.613306879997253418e-01 1.636098325252532959e-02 1.162799224257469177e-01 -4.138484895229339600e-01 6.816552579402923584e-02 4.290244728326797485e-02 7.841025292873382568e-02 3.337234258651733398e-01 -1.385440584272146225e-02 -8.488993346691131592e-02 -7.189664244651794434e-02 4.738911092281341553e-01 1.252013891935348511e-01 -1.240551937371492386e-02 2.443288080394268036e-02 -7.642619311809539795e-03 -6.269906461238861084e-02 -3.162502869963645935e-02 -1.368842124938964844e-01 1.858524680137634277e-01 4.556137323379516602e-02 8.405038714408874512e-02 6.934780627489089966e-02 -1.338263005018234253e-01 3.474779054522514343e-02 2.454529255628585815e-01 2.390566468238830566e-02 -2.614591717720031738e-01 -2.550042271614074707e-01 7.516298908740282059e-03 9.323173761367797852e-02
1.247584912925958633e-02 -1.789915561676025391e-01 -1.581789404153823853e-01 2.860949337482452393e-01 -3.265993297100067139e-01 -8.567748591303825378e-03 -1.564210206270217896e-01 7.110159844160079956e-02 1.640849560499191284e-01 -1.595320254564285278e-01 -2.454725652933120728e-01 -2.040490508079528809e-01 -9.913261234760284424e-02 1.736202239990234375e-01 1.171965617686510086e-02 2.945313602685928345e-02 2.702862322330474854e-01 6.027133669704198837e-03 -7.770358771085739136e-02 7.507672905921936035e-02 3.192129731178283691e-01 -7.652790844440460205e-02 7.594219595193862915e-02 1.807027310132980347e-01 -1.429950445890426636e-01 3.842464387416839600e-01 -7.738564163446426392e-04 -1.510639786720275879e-01 5.705524608492851257e-02 -1.298347953706979752e-02 8.146656304597854614e-02 -3.122733235359191895e-01
1.249091327190399170e-01 -1.714954897761344910e-02 -3.512391448020935059e-02 1.695721745491027832e-01 -3.953007757663726807e-01 -5.032100155949592590e-02 1.482384651899337769e-01 5.471908673644065857e-02 1.138298660516738892e-01 -3.570250049233436584e-02 -9.887953102588653564e-02 -2.639051675796508789e-01 2.138641029596328735e-01 2.350192368030548096e-01 2.164966911077499390e-01 4.134044051170349121e-01 1.139170974493026733e-01 5.374458804726600647e-02 -6.486988067626953125e-02 1.564805656671524048e-01 3.358307778835296631e-01 8.736260980367660522e-02 7.235919684171676636e-02 -1.050146520137786865e-01 4.991820827126502991e-02 1.909695118665695190e-01 4.167649149894714355e-02 1.210705786943435669e-01 -3.137738108634948730e-01 -6.995093822479248047e-02 1.305571347475051880e-01 3.104511648416519165e-02
-1.406807154417037964e-01 -9.250261634588241577e-02 3.814441710710525513e-02 2.304808348417282104e-01 -2.790595591068267822e-01 2.956833504140377045e-02 -1.908493228256702423e-02 -1.091411262750625610e-01 1.318360716104507446e-01 -1.552483588457107544e-01 1.732939332723617554e-01 -3.317820280790328979e-02 1.245995014905929565e-01 3.254414498805999756e-01 3.855153918266296387e-01 4.661127924919128418e-02 -1.452404856681823730e-01 -8.558826148509979248e-02 -1.758040860295295715e-02 -8.148287981748580933e-02 6.097080707550048828e-01 -6.139189936220645905e-04 -5.073190480470657349e-02 6.831525266170501709e-02 -8.535779267549514771e-02 1.240295022726058960e-01 -1.594641357660293579e-01 3.367210179567337036e-02 -3.807738050818443298e-02 -1.104144155979156494e-01 -4.566893726587295532e-02 -4.350307956337928772e-02
-8.010920137166976929e-02 -1.200708374381065369e-01 -3.206415474414825439e-01 2.129920274019241333e-01 -6.661266833543777466e-02 -1.035373061895370483e-01 8.298827707767486572e-02 -4.818283393979072571e-02 6.062357500195503235e-02 1.106993388384580612e-02 2.221221327781677246e-01 -2.328975498676300049e-02 1.980635970830917358e-01 3.723710477352142334e-01 1.947496682405471802e-01 4.833986982703208923e-02 -4.870641231536865234e-02 1.832406595349311829e-02 1.760230809450149536e-01 -4.549155384302139282e-02 4.192132949829101562e-01 1.516963094472885132e-01 -9.307324886322021484e-02 2.148655652999877930e-01 -1.515351585112512112e-03 2.841868698596954346e-01 -1.374881416559219360e-01 1.044593229889869690e-01 -2.484784871339797974e-01 -6.444422155618667603e-02 1.333367824554443359e-01 2.262637913227081299e-01
2.366711199283599854e-01 -1.570433974266052246e-01 9.055408090353012085e-02 1.899107098579406738e-01 -1.771241277456283569e-01 -8.524041622877120972e-02 2.488125264644622803e-01 2.319759503006935120e-02 3.078444004058837891e-01 3.688206896185874939e-02 -1.026944220066070557e-01 -3.525922298431396484e-01 -9.685038775205612183e-02 1.484096050262451172e-01 -1.786474697291851044e-02 7.581034302711486816e-02 3.449862897396087646e-01 -1.144259348511695862e-01 -2.697188258171081543e-01 6.026942282915115356e-02 2.757346034049987793e-01 -5.170011520385742188e-02 2.085995674133300781e-02 6.673026829957962036e-02 -3.614791855216026306e-02 2.193044573068618774e-01 1.610042601823806763e-01 -3.245684783905744553e-03 3.813963383436203003e-02 -3.655922114849090576e-01 -3.494260832667350769e-02 4.193384572863578796e-02
2.166838794946670532e-01 -9.623618423938751221e-02 -1.902297139167785645e-02 2.525696456432342529e-01 -1.571210771799087524e-01 5.293600633740425110e-02 -2.012831866741180420e-01 2.274675369262695312e-01 2.792771756649017334e-01 -1.731833666563034058e-01 -1.458982229232788086e-01 -7.404346019029617310e-02 -6.113488692790269852e-03 2.071651369333267212e-01 -3.786243498325347900e-02 6.795214861631393433e-02 1.887313574552536011e-01 -1.826620399951934814e-01 -1.457453966140747070e-01 -1.607950963079929352e-02 4.557936638593673706e-02 -3.798083588480949402e-02 -8.952818065881729126e-02 1.677083224058151245e-01 4.721464961767196655e-02 3.620328903198242188e-01 2.316850870847702026e-01 1.782925128936767578e-01 -3.244280517101287842e-01 -1.949393004179000854e-01 2.528692781925201416e-01 -1.414834111928939819e-01
-9.732921421527862549e-02 -8.081001788377761841e-02 9.656862914562225342e-02 2.759786248207092285e-01 -3.509373366832733154e-01 -1.811513751745223999e-01 -4.103491827845573425e-02 1.096227169036865234e-01 2.990972399711608887e-01 1.361362487077713013e-01 -3.402102738618850708e-02 -1.291883885860443115e-01 -5.592327937483787537e-02 3.382702469825744629e-01 2.936192154884338379e-01 1.448415070772171021e-01 1.030047014355659485e-01 -3.146726638078689575e-02 3.556532412767410278e-02 7.581203430891036987e-02 1.687847524881362915e-01 1.527584195137023926e-01 2.002911865711212158e-01 3.219379112124443054e-02 1.582468301057815552e-01 4.158943593502044678e-01 5.403307825326919556e-02 -9.621753543615341187e-02 -1.684097200632095337e-01 -1.484749764204025269e-01 6.446211785078048706e-02 4.370313137769699097e-02
-2.223354876041412354e-01 -2.148799300193786621e-01 5.354758724570274353e-02 3.650603592395782471e-01 9.975500404834747314e-02 1.436275094747543335e-01 4.404821619391441345e-02 -1.082075983285903931e-01 2.025511711835861206e-01 9.961586445569992065e-02 -1.283951401710510254e-01 -9.190339595079421997e-02 2.405328303575515747e-01 1.860051006078720093e-01 7.527995854616165161e-02 -1.762403845787048340e-01 9.960732609033584595e-02 9.255883842706680298e-02 -1.864531487226486206e-01 2.571619153022766113e-01 2.084204107522964478e-01 7.574503123760223389e-02 4.321955889463424683e-02 5.116270855069160461e-02 1.307839453220367432e-01 2.459508925676345825e-01 7.446455955505371094e-02 3.501446247100830078e-01 -1.791551709175109863e-01 -2.976177334785461426e-01 1.087616086006164551e-01 -8.759267628192901611e-02
1.904350370168685913e-01 -1.722171157598495483e-01 8.131728507578372955e-03 2.490979880094528198e-01 -1.279193907976150513e-01 5.721644684672355652e-02 1.023005992174148560e-01 -9.656528383493423462e-02 1.173451468348503113e-01 -2.161831855773925781e-01 -2.316059470176696777e-01 -3.361667096614837646e-01 4.884916706942021847e-04 1.199944019317626953e-01 2.280947193503379822e-02 4.479505866765975952e-02 2.600696682929992676e-01 -1.946663260459899902e-01 1.287161558866500854e-01 -5.570554733276367188e-02 1.278966516256332397e-01 -2.470678985118865967e-01 7.784146815538406372e-02 3.676595091819763184e-01 -2.329056859016418457e-01 1.361886560916900635e-01 1.172408983111381531e-01 4.860896989703178406e-02 -1.744643151760101318e-01 -2.985562384128570557e-01 1.823687106370925903e-01 5.370870977640151978e-02
-1.078531518578529358e-01 -3.370428979396820068e-01 -1.936127245426177979e-01 2.452588677406311035e-01 -1.534372717142105103e-01 1.554676294326782227e-01 -3.430163115262985229e-02 1.268362849950790405e-01 2.051957994699478149e-01 -8.164706826210021973e-02 -2.265184223651885986e-01 -1.484029577113687992e-03 -2.242340892553329468e-01 1.357865184545516968e-01 -1.870324648916721344e-02 1.525159031152725220e-01 1.687487214803695679e-01 -6.902734190225601196e-02 -7.588254660367965698e-02 -1.084154620766639709e-01 3.428534269332885742e-01 -1.085949912667274475e-01 7.704132050275802612e-02 -7.172537595033645630e-02 -1.002388540655374527e-02 1.241963431239128113e-01 2.847092412412166595e-02 -1.088418662548065186e-01 -5.403496623039245605e-01 7.802232354879379272e-02 5.234285723417997360e-03 -4.786995053291320801e-02
1.862218044698238373e-02 -8.907485753297805786e-02 2.676524221897125244e-01 5.815317630767822266e-01 2.461352385580539703e-02 -7.870732247829437256e-02 1.210075151175260544e-02 -7.769478857517242432e-02 -7.646481692790985107e-02 1.452097147703170776e-01 3.304585441946983337e-02 -5.254068598151206970e-02 3.770251572132110596e-01 6.254512071609497070e-02 1.630398333072662354e-01 4.550821706652641296e-02 2.906447350978851318e-01 -7.339499890804290771e-02 2.850859612226486206e-02 2.185642123222351074e-01 2.710626423358917236e-01 -1.230426952242851257e-01 1.449349685572087765e-03 1.379042491316795349e-02 1.456528306007385254e-01 2.106172442436218262e-01 7.175029814243316650e-02 1.194669976830482483e-01 1.162020862102508545e-01 -1.395779401063919067e-01 1.262872517108917236e-01 4.733750224113464355e-02
1.978975683450698853e-01 -1.815847754478454590e-01 -3.919602930545806885e-02 2.239496260881423950e-01 -1.844841241836547852e-01 -7.925660163164138794e-02 9.062474220991134644e-02 -4.651292040944099426e-02 3.523085415363311768e-01 -2.818223536014556885e-01 -2.149856090545654297e-01 -1.585637032985687256e-01 1.636352539062500000e-01 6.411602254956960678e-03 1.914382874965667725e-01 8.287373185157775879e-02 2.549286484718322754e-01 -1.359711028635501862e-02 3.048714436590671539e-02 -3.985710907727479935e-03 2.573473453521728516e-01 -8.486454188823699951e-02 -1.268439888954162598e-01 2.953648269176483154e-01 -4.074872005730867386e-03 2.861443161964416504e-01 1.608111560344696045e-01 4.915994405746459961e-02 -1.341921836137771606e-01 -3.050349187105894089e-03 2.281974554061889648e-01 -2.389549463987350464e-01
2.174212485551834106e-01 -3.296033293008804321e-02 -5.125457420945167542e-02 2.767782807350158691e-01 -7.775584608316421509e-02 3.166579008102416992e-01 2.751337923109531403e-02 2.626289725303649902e-01 2.366434186697006226e-01 -1.070522051304578781e-02 -6.525503098964691162e-02 -2.435918003320693970e-01 3.853045031428337097e-02 2.808225452899932861e-01 -1.321852803230285645e-01 2.103104740381240845e-01 3.114652037620544434e-01 -7.135859876871109009e-02 -2.065398544073104858e-01 7.874046266078948975e-02 2.606201469898223877e-01 -1.009014770388603210e-01 -1.002145037055015564e-01 4.865395650267601013e-02 -1.043298766016960144e-01 2.227674424648284912e-01 2.116420418024063110e-01 -1.096336618065834045e-01 -8.746668696403503418e-02 -2.108601778745651245e-01 9.834208339452743530e-02 -1.184011772274971008e-01
-2.792395651340484619e-01 -2.504859566688537598e-01 -7.070821244269609451e-03 -2.723040245473384857e-02 -2.792243659496307373e-01 4.313950892537832260e-03 1.554775051772594452e-02 -2.281001061201095581e-01 -1.550555694848299026e-02 -1.913721114397048950e-01 1.554398089647293091e-01 2.295673592016100883e-03 1.071964725852012634e-01 1.652031987905502319e-01 6.531263887882232666e-02 -1.919572502374649048e-01 1.206827685236930847e-01 -3.225283324718475342e-01 -1.800109818577766418e-02 -1.625207997858524323e-02 4.126750826835632324e-01 -1.336962282657623291e-01 -1.804001331329345703e-01 -1.071408167481422424e-01 5.639020726084709167e-02 2.487646192312240601e-01 2.452122420072555542e-01 1.330646127462387085e-01 -2.686292827129364014e-01 -6.270401179790496826e-02 -9.776826947927474976e-02 -8.591052889823913574e-02
1.079458296298980713e-01 -1.894289553165435791e-01 -2.102942019701004028e-01 4.033117890357971191e-01 1.169978603720664978e-01 -4.059590026736259460e-02 2.062259763479232788e-01 -2.018001973628997803e-01 1.948356162756681442e-03 9.712903201580047607e-02 -3.431446850299835205e-02 2.585073001682758331e-02 4.232385754585266113e-01 1.854203641414642334e-01 6.105046719312667847e-02 4.894802719354629517e-02 2.271912395954132080e-01 -4.317134618759155273e-02 3.776088356971740723e-02 1.573479771614074707e-01 2.745883464813232422e-01 -2.996766269207000732e-01 -6.418642401695251465e-02 7.033446803689002991e-03 2.571820914745330811e-01 8.397760987281799316e-02 8.874689042568206787e-02 1.961722373962402344e-01 -4.708101972937583923e-02 -1.150370240211486816e-01 1.749523580074310303e-01 -3.770972043275833130e-02
-6.653944402933120728e-02 6.455326080322265625e-02 -1.081599742174148560e-01 2.516991794109344482e-01 -1.524855941534042358e-01 -1.512856781482696533e-01 -1.162441149353981018e-01 -1.003267019987106323e-01 3.426310047507286072e-02 3.512663543224334717e-01 -1.149028446525335312e-02 -1.193047761917114258e-01 2.332522571086883545e-01 7.380862371064722538e-05 -1.635192334651947021e-01 -5.962767452001571655e-02 1.822010427713394165e-01 8.753398060798645020e-02 -8.154732733964920044e-02 -1.899595707654953003e-01 2.806704938411712646e-01 -2.146441191434860229e-01 -3.180690705776214600e-01 1.373427808284759521e-01 3.711819350719451904e-01 1.216302588582038879e-01 2.957787811756134033e-01 2.587856957688927650e-03 -7.382261008024215698e-02 -7.408268004655838013e-02 1.642128229141235352e-01 -1.287252008914947510e-01
-1.038373857736587524e-01 -1.135822385549545288e-01 -3.006392717361450195e-01 1.803575307130813599e-01 -3.796751201152801514e-01 -7.577870786190032959e-02 7.749369740486145020e-02 3.453947976231575012e-02 -1.176547110080718994e-01 -9.502857923507690430e-02 7.203643769025802612e-02 -9.135419130325317383e-02 1.205966249108314514e-01 4.894011616706848145e-01 -2.713204361498355865e-02 2.035043686628341675e-01 -1.191961467266082764e-01 -1.688925325870513916e-01 -2.110989950597286224e-02 -2.563904821872711182e-01 2.482464760541915894e-01 -1.120357215404510498e-01 5.327178630977869034e-03 1.579593569040298462e-01 6.034986674785614014e-02 2.103982567787170410e-01 -1.129417568445205688e-01 -7.749604433774948120e-02 -2.459343075752258301e-01 -1.200891882181167603e-01 1.077424064278602600e-01 4.938057437539100647e-02
1.331686228513717651e-01 -2.125224769115447998e-01 8.706741034984588623e-02 4.035131931304931641e-01 1.218234524130821228e-01 -1.228506863117218018e-01 2.553059346973896027e-02 -9.955932199954986572e-02 -4.889139160513877869e-02 1.776419728994369507e-01 -2.281728833913803101e-01 -1.428896784782409668e-01 3.206789791584014893e-01 1.047393828630447388e-01 6.131269037723541260e-02 -2.049574395641684532e-03 1.054295748472213745e-01 -1.874493956565856934e-01 -3.479699790477752686e-02 3.630130589008331299e-01 2.281497865915298462e-01 -2.786250710487365723e-01 7.996575534343719482e-02 5.625550076365470886e-02 2.930330932140350342e-01 3.773392736911773682e-02 2.049710154533386230e-01 9.543209522962570190e-02 -6.404048204421997070e-02 -1.667075604200363159e-01 3.268786519765853882e-02 -1.111057624220848083e-01
1.498033702373504639e-01 1.418694555759429932e-01 4.096236228942871094e-01 1.654210835695266724e-01 -3.085561394691467285e-01 1.893619000911712646e-01 7.147691398859024048e-02 6.408995389938354492e-02 1.277795135974884033e-01 1.700127571821212769e-01 -1.402738392353057861e-01 9.559915214776992798e-02 1.563889235258102417e-01 3.269517421722412109e-01 -1.287086606025695801e-01 -1.238517016172409058e-01 1.277775466442108154e-01 -2.280696481466293335e-01 1.946756243705749512e-02 1.740741431713104248e-01 3.821243047714233398e-01 -9.591556340456008911e-02 6.959160417318344116e-02 4.014488309621810913e-02 1.977115720510482788e-01 -1.545766890048980713e-01 1.477592736482620239e-01 1.100625693798065186e-01 -5.444743111729621887e-02 5.131592601537704468e-02 1.456166058778762817e-01 1.605094969272613525e-02
-5.447661876678466797e-02 -8.254490792751312256e-02 -1.276591867208480835e-01 2.810449600219726562e-01 -3.041664958000183105e-01 1.371238380670547485e-01 -1.153781637549400330e-01 1.211338713765144348e-01 2.555859982967376709e-01 1.837753504514694214e-01 -4.429269209504127502e-02 -3.559517487883567810e-02 3.031022250652313232e-01 1.859655678272247314e-01 8.036617934703826904e-02 3.560513630509376526e-02 1.154708862304687500e-01 1.392959058284759521e-01 -1.460415124893188477e-01 -2.932067513465881348e-01 2.519495487213134766e-01 2.367370389401912689e-02 -2.060138136148452759e-01 -2.221062034368515015e-01 4.103342816233634949e-02 1.736846864223480225e-01 1.655719876289367676e-01 1.935759186744689941e-02 -3.117754161357879639e-01 -1.435846835374832153e-01 -2.095605134963989258e-01 -4.359805211424827576e-02
-6.345115602016448975e-02 -3.375360369682312012e-02 -1.446725875139236450e-01 2.079379111528396606e-01 -3.300864398479461670e-01 2.550700306892395020e-01 6.364693492650985718e-02 5.839544907212257385e-02 -2.172985076904296875e-01 8.159548789262771606e-02 5.738841369748115540e-02 -6.372164934873580933e-02 -7.972556352615356445e-02 6.681757420301437378e-02 2.763606607913970947e-01 -2.134327078238129616e-03 2.812355458736419678e-01 -3.816272020339965820e-01 3.255771398544311523e-01 -7.462793588638305664e-02 1.359148025512695312e-01 -9.922322630882263184e-02 -3.214293718338012695e-02 -1.352177113294601440e-01 2.257207632064819336e-01 1.525693237781524658e-01 -6.102585420012474060e-02 4.781164601445198059e-02 -3.253414034843444824e-01 7.548055797815322876e-02 -1.579333245754241943e-01 -9.719167836010456085e-03
-3.360347747802734375e-01 -3.151979446411132812e-01 -7.965192943811416626e-02 1.314849555492401123e-01 -1.529291719198226929e-01 -2.800565958023071289e-01 -8.872847259044647217e-02 9.577231854200363159e-02 -1.425534635782241821e-01 6.835729628801345825e-02 1.374206393957138062e-01 1.577543914318084717e-01 2.553016543388366699e-01 7.482262700796127319e-02 9.549325704574584961e-02 3.232677234336733818e-03 1.030714586377143860e-01 -1.458023488521575928e-01 -9.870368055999279022e-03 -6.999156903475522995e-03 4.491681158542633057e-01 -1.505351066589355469e-01 -6.622174382209777832e-02 1.178634315729141235e-01 6.179345026612281799e-02 1.648501902818679810e-01 1.746287941932678223e-01 5.792206898331642151e-02 -3.617625534534454346e-01 -1.606427282094955444e-01 1.636165007948875427e-02 -7.327677216380834579e-03
-2.837735414505004883e-02 -2.618927955627441406e-01 -4.545059800148010254e-02 2.432606816291809082e-01 -5.598245188593864441e-02 9.191352874040603638e-02 4.145242273807525635e-02 3.402532637119293213e-02 1.033316329121589661e-01 -1.334480047225952148e-01 -1.717123538255691528e-01 -2.329273521900177002e-01 8.364973962306976318e-02 3.082756102085113525e-01 -7.135093212127685547e-02 2.124600857496261597e-01 2.911108732223510742e-01 1.422514617443084717e-01 3.786615654826164246e-02 -1.952909231185913086e-01 2.926226556301116943e-01 -2.773119211196899414e-01 8.257844299077987671e-02 1.841281950473785400e-01 -1.260822289623320103e-03 1.429823487997055054e-01 1.336258947849273682e-01 -1.921281814575195312e-01 -2.069880068302154541e-01 1.602120995521545410e-01 -3.082710504531860352e-01 6.210067495703697205e-02
2.108084410429000854e-02 -1.403859704732894897e-01 2.535835467278957367e-02 6.664806604385375977e-02 -3.409232199192047119e-01 -4.500770196318626404e-02 3.933632373809814453e-01 1.560153663158416748e-01 1.325156241655349731e-01 -3.656374290585517883e-02 -1.611489430069923401e-02 -1.328657418489456177e-01 3.767829760909080505e-02 2.032077312469482422e-01 3.533649817109107971e-02 2.230570912361145020e-01 3.483037352561950684e-01 -1.281095445156097412e-01 1.010138243436813354e-01 -5.998840555548667908e-02 1.726304143667221069e-01 5.138829723000526428e-02 -5.243302136659622192e-02 1.138220503926277161e-01 -6.007759831845760345e-03 1.532919406890869141e-01 -4.353246837854385376e-02 4.142334312200546265e-02 6.493584078270941973e-05 -4.427589178085327148e-01 2.781012952327728271e-01 -2.161210030317306519e-01
2.928026765584945679e-02 -2.856810390949249268e-01 -2.938642911612987518e-02 2.923110723495483398e-01 -2.539364099502563477e-01 5.531097948551177979e-02 1.470006406307220459e-01 3.608569130301475525e-02 1.122886985540390015e-01 -2.188961654901504517e-01 3.081283345818519592e-02 -9.801723062992095947e-02 2.350737154483795166e-01 4.027691781520843506e-01 2.108969390392303467e-01 5.608645826578140259e-02 2.939274907112121582e-01 5.612896382808685303e-02 -2.624687254428863525e-01 1.120318025350570679e-01 -6.113319844007492065e-02 1.213204041123390198e-01 -1.144149750471115112e-01 2.095592617988586426e-01 -1.319382153451442719e-02 2.750201523303985596e-01 -8.455120027065277100e-03 -1.332968473434448242e-01 -1.128720790147781372e-01 -1.229622140526771545e-01 1.762815117835998535e-01 7.447877526283264160e-02
-5.041117966175079346e-02 -2.892608568072319031e-02 1.258297562599182129e-01 8.741927891969680786e-02 -2.632529735565185547e-01 -2.122416943311691284e-01 -3.547745943069458008e-02 1.918313950300216675e-01 1.942378282546997070e-01 -1.506307572126388550e-01 -1.703184694051742554e-01 -1.487615555524826050e-01 4.713035747408866882e-02 2.519115507602691650e-01 -2.565138339996337891e-01 -1.486498862504959106e-01 -1.140021234750747681e-01 -1.146197319030761719e-01 -1.052187383174896240e-01 -4.899242520332336426e-02 3.679059743881225586e-01 -4.164664447307586670e-02 -1.791842654347419739e-02 5.863998457789421082e-02 -1.976163499057292938e-02 -2.618625015020370483e-02 -1.270310133695602417e-01 -1.831654906272888184e-01 -3.250450491905212402e-01 -4.507125616073608398e-01 1.028609201312065125e-01 7.080467790365219116e-02
-1.601935476064682007e-01 -3.670948743820190430e-01 -1.646361202001571655e-01 2.992990911006927490e-01 -2.536853849887847900e-01 1.846206486225128174e-01 3.300248682498931885e-01 -3.843265771865844727e-02 -1.495738793164491653e-02 1.983766630291938782e-02 -2.290534228086471558e-01 -1.036126911640167236e-01 1.257669627666473389e-01 2.305568903684616089e-01 -1.097890548408031464e-02 7.124286890029907227e-02 8.246495388448238373e-03 -9.373810142278671265e-02 7.062735501676797867e-03 -2.414747923612594604e-01 -1.752539537847042084e-02 1.344849467277526855e-01 2.784360758960247040e-02 -4.354470223188400269e-02 -6.528919190168380737e-02 2.518481910228729248e-01 1.455412805080413818e-01 -2.839912772178649902e-01 -1.790466010570526123e-01 -2.145082801580429077e-01 -2.003733664751052856e-01 6.895358208566904068e-03
2.033415585756301880e-01 -9.342172741889953613e-02 -1.035962179303169250e-01 3.269988596439361572e-01 -1.688769757747650146e-01 -9.981114417314529419e-02 6.437254697084426880e-02 6.659527868032455444e-02 9.977996349334716797e-02 -3.261145055294036865e-01 -1.216151267290115356e-01 -1.912655085325241089e-01 1.119751110672950745e-02 -3.529370203614234924e-02 5.432594567537307739e-03 8.532532304525375366e-02 2.102261930704116821e-01 3.940842300653457642e-02 3.086964786052703857e-02 1.007381007075309753e-01 3.800584673881530762e-01 -1.155493967235088348e-02 4.067162051796913147e-02 2.741035819053649902e-01 7.342850416898727417e-02 4.394164085388183594e-01 1.067043934017419815e-02 -6.191736087203025818e-02 -2.872395813465118408e-01 -1.839201301336288452e-01 9.455625712871551514e-02 5.412124842405319214e-02
-9.898487478494644165e-02 -1.489409804344177246e-01 -1.808686703443527222e-01 2.831127643585205078e-01 8.225715160369873047e-02 2.069760113954544067e-02 -1.112968102097511292e-01 1.263157129287719727e-01 5.029940232634544373e-02 1.841840893030166626e-01 -8.754922449588775635e-02 2.223863080143928528e-02 1.781081259250640869e-01 3.960418999195098877e-01 1.815866306424140930e-02 1.950905770063400269e-01 3.648626059293746948e-02 -1.651449203491210938e-01 -1.611735522747039795e-01 2.785117030143737793e-01 2.483800202608108521e-01 -6.333056837320327759e-02 7.005890458822250366e-02 4.428674653172492981e-02 -2.113890349864959717e-01 4.063207805156707764e-01 8.911629766225814819e-02 1.372183561325073242e-01 -1.482950598001480103e-01 -2.429315745830535889e-01 -1.400367170572280884e-01 -7.840488106012344360e-02
1.041016504168510437e-01 -1.394636183977127075e-01 8.140471577644348145e-02 4.582182765007019043e-01 -1.167477667331695557e-01 -5.158639978617429733e-03 -6.749937683343887329e-02 3.331418707966804504e-02 1.722232252359390259e-01 -2.882230579853057861e-01 -5.756841972470283508e-02 -2.640965282917022705e-01 -2.937595732510089874e-02 -5.032474920153617859e-02 -4.677774384617805481e-02 9.365403093397617340e-03 2.413025945425033569e-01 -7.489853352308273315e-02 1.939153298735618591e-02 1.420949846506118774e-01 1.320483237504959106e-01 1.428255066275596619e-02 -1.002101809717714787e-03 3.469053208827972412e-01 -8.070424199104309082e-02 2.408488541841506958e-01 9.715655446052551270e-02 -1.521094441413879395e-01 -3.090707361698150635e-01 -1.058182194828987122e-01 3.004876077175140381e-01 -1.607223749160766602e-01
1.244002133607864380e-01 -5.063137039542198181e-02 5.976810306310653687e-02 3.665609061717987061e-01 -2.993140518665313721e-01 -6.083393003791570663e-03 -5.372963473200798035e-02 1.582308858633041382e-01 2.549558281898498535e-01 -1.917874664068222046e-01 4.193175584077835083e-02 -2.781977653503417969e-01 -1.061120927333831787e-01 5.803722143173217773e-02 -9.476956725120544434e-02 2.335060238838195801e-01 2.283038347959518433e-01 -9.992822259664535522e-02 4.990701377391815186e-02 1.959133706986904144e-02 1.550525873899459839e-01 -1.360227763652801514e-01 -1.062478572130203247e-01 3.767397999763488770e-01 -5.590512230992317200e-02 3.518475890159606934e-01 -3.216380253434181213e-02 -1.192835625261068344e-02 -2.694609463214874268e-01 -3.890463709831237793e-02 -3.931766375899314880e-03 -6.644994765520095825e-02
2.261088974773883820e-02 7.173843681812286377e-03 1.630622744560241699e-01 2.714871661737561226e-03 -1.916257441043853760e-01 2.692931294441223145e-01 -5.293912719935178757e-03 -1.142058521509170532e-01 -9.987746365368366241e-03 1.739879101514816284e-01 -2.671903669834136963e-01 -7.832031697034835815e-03 2.026445418596267700e-01 3.018670678138732910e-01 -1.753730922937393188e-01 -2.898238226771354675e-02 3.704853951930999756e-01 -1.850846111774444580e-01 -5.635595880448818207e-03 1.419590413570404053e-01 -3.126672282814979553e-02 -3.430322930216789246e-02 -9.679903090000152588e-02 3.591368496417999268e-01 1.967502385377883911e-01 1.200075894594192505e-01 8.086886256933212280e-02 -3.730690106749534607e-02 -3.772374987602233887e-01 1.913968175649642944e-01 -5.730862542986869812e-02 9.721009433269500732e-02
2.903225123882293701e-01 -1.650802642107009888e-01 9.470033645629882812e-02 2.208583652973175049e-01 3.931694664061069489e-03 -1.589729636907577515e-02 5.905033554881811142e-03 -3.388869464397430420e-01 -9.497954696416854858e-02 1.447769254446029663e-01 -2.072070166468620300e-02 9.587106108665466309e-02 1.543119102716445923e-01 -6.732906331308186054e-04 -1.486797183752059937e-01 -1.605995595455169678e-01 1.213902831077575684e-01 -3.711315616965293884e-02 -7.692807167768478394e-02 4.050459340214729309e-02 5.293835401535034180e-01 -1.659063249826431274e-01 5.452049151062965393e-02 1.673904061317443848e-01 8.802223205566406250e-02 -1.585968732833862305e-01 -1.150508411228656769e-02 -5.755430459976196289e-02 -1.463958323001861572e-01 -3.989418447017669678e-01 1.501703560352325439e-01 -4.833476990461349487e-02
-1.036985069513320923e-01 -5.701447278261184692e-02 -9.734942018985748291e-02 4.934008419513702393e-01 -1.096897497773170471e-01 2.555218990892171860e-03 -7.614527642726898193e-02 -2.633888423442840576e-01 5.144883319735527039e-02 4.535761103034019470e-02 1.035385727882385254e-01 -2.347785681486129761e-01 3.580001294612884521e-01 -1.103612557053565979e-01 -1.037849783897399902e-01 -5.530189350247383118e-02 -8.003035187721252441e-02 -2.102074585855007172e-02 -1.223957836627960205e-01 1.175430193543434143e-01 4.101781845092773438e-01 -2.368602603673934937e-01 -8.340429514646530151e-02 8.972274512052536011e-02 3.370651304721832275e-01 4.219609498977661133e-02 1.361092925071716309e-02 1.141321957111358643e-01 -6.136840209364891052e-02 -7.899968326091766357e-02 5.775624513626098633e-02 -6.479950994253158569e-02
-6.559456139802932739e-02 -3.663505315780639648e-01 -8.329580724239349365e-02 2.014266550540924072e-01 -1.149045452475547791e-01 -9.317541122436523438e-02 3.550656139850616455e-01 8.759370446205139160e-02 4.944627732038497925e-02 -1.670700162649154663e-01 -1.110894903540611267e-01 -2.632429599761962891e-01 -9.624462574720382690e-02 2.778011746704578400e-02 1.548550724983215332e-01 -3.998736850917339325e-03 1.794261187314987183e-01 -2.904064357280731201e-01 2.651482820510864258e-03 -6.033687386661767960e-03 2.357390522956848145e-01 2.698969794437289238e-03 -4.182174429297447205e-02 2.732678949832916260e-01 -7.462988724000751972e-04 1.377852261066436768e-01 -1.253685168921947479e-02 1.710908263921737671e-01 -9.506127983331680298e-02 -3.770813941955566406e-01 3.536820039153099060e-02 -2.506965994834899902e-01
-3.428725004196166992e-01 -1.167858019471168518e-01 -1.963196136057376862e-02 8.449439704418182373e-02 -2.468686699867248535e-01 -1.659164428710937500e-01 -9.907927364110946655e-02 4.458704590797424316e-02 -1.629388034343719482e-01 -5.756692960858345032e-02 1.380175501108169556e-01 1.068000346422195435e-01 2.138213664293289185e-01 2.639595270156860352e-01 -4.970192164182662964e-02 1.978082209825515747e-01 3.709307610988616943e-01 -1.611494421958923340e-01 -4.308051243424415588e-02 -4.684092476963996887e-02 3.539581894874572754e-01 -1.056654900312423706e-01 -1.165321022272109985e-01 -8.515608496963977814e-03 2.102275490760803223e-01 1.302680820226669312e-01 1.201676726341247559e-01 -2.040170580148696899e-01 -2.928019762039184570e-01 -2.831172570586204529e-02 1.452857702970504761e-01 -3.321271389722824097e-02
-1.933564841747283936e-01 1.096048951148986816e-01 -3.076636977493762970e-02 2.681778371334075928e-01 -2.030074298381805420e-01 -1.241958327591419220e-02 4.938670992851257324e-02 -3.327674930915236473e-03 -1.571763157844543457e-01 -8.427346497774124146e-02 1.581543982028961182e-01 -1.836093068122863770e-01 6.977888196706771851e-02 3.435099124908447266e-01 7.645779103040695190e-02 -2.121298015117645264e-01 3.693528175354003906e-01 -1.394280791282653809e-01 -1.719491481781005859e-01 3.915912285447120667e-02 2.477848231792449951e-01 -1.173231974244117737e-01 -2.086925804615020752e-01 4.022371396422386169e-02 -2.838090062141418457e-01 1.267454475164413452e-01 1.855123341083526611e-01 -2.280180603265762329e-01 -6.175702437758445740e-02 -2.448875606060028076e-01 5.418535694479942322e-02 1.124275699257850647e-01
1.399612752720713615e-03 -3.091572225093841553e-01 -6.519868969917297363e-02 2.452252358198165894e-01 1.204909533262252808e-01 1.540883183479309082e-01 1.372555196285247803e-01 8.401305531151592731e-04 3.162570595741271973e-01 -9.565033763647079468e-02 1.416722685098648071e-01 -6.679537892341613770e-02 2.407153248786926270e-01 2.937456369400024414e-01 9.353385120630264282e-02 9.736829996109008789e-02 1.728526949882507324e-01 -1.101197227835655212e-01 -1.265878975391387939e-01 2.762677967548370361e-01 1.171301901340484619e-01 -2.708789659664034843e-03 -2.871640026569366455e-01 -1.174291595816612244e-01 -1.283125132322311401e-01 2.410264164209365845e-01 2.440259605646133423e-01 -1.082345768809318542e-01 -2.746579349040985107e-01 -1.239180341362953186e-01 -6.818322092294692993e-02 3.432029485702514648e-02
2.804130017757415771e-01 -1.859525591135025024e-01 -7.656285166740417480e-02 2.485044747591018677e-01 -2.474867701530456543e-01 -5.423029884696006775e-02 1.207808777689933777e-01 1.889724098145961761e-02 1.605551689863204956e-01 -2.489306777715682983e-01 4.456398263573646545e-02 -3.270755708217620850e-01 1.541520189493894577e-02 9.939323365688323975e-02 1.067444011569023132e-01 1.586206816136837006e-02 3.068436980247497559e-01 1.017635241150856018e-01 1.138126850128173828e-02 -2.877275049686431885e-01 2.578768730163574219e-01 2.546974718570709229e-01 -1.210597008466720581e-01 1.448955535888671875e-01 9.383758157491683960e-02 2.286862283945083618e-01 1.611601263284683228e-01 -8.833487331867218018e-02 -7.766160368919372559e-02 -1.041394844651222229e-01 9.611140936613082886e-02 -2.147727757692337036e-01
-8.290527015924453735e-02 -1.502575576305389404e-01 -1.053940281271934509e-01 3.859398066997528076e-01 -2.558123767375946045e-01 -1.605482250452041626e-01 5.514557287096977234e-02 -1.027383189648389816e-02 8.306240290403366089e-02 -9.317468851804733276e-02 -2.133769094944000244e-01 -7.026942074298858643e-02 2.345049194991588593e-02 3.720598993822932243e-03 1.763736270368099213e-02 -6.168956309556961060e-02 1.899428479373455048e-02 4.866703599691390991e-02 -1.658142060041427612e-01 -8.084791153669357300e-02 3.932406008243560791e-01 1.147636398673057556e-01 -1.044481918215751648e-01 -1.989311426877975464e-01 -1.281932145357131958e-01 2.579808048903942108e-02 4.554303828626871109e-03 -1.141529008746147156e-01 -3.211921453475952148e-01 -4.771988391876220703e-01 2.019493840634822845e-02 -1.700213551521301270e-01
1.861869543790817261e-01 -1.749010384082794189e-02 -6.078172847628593445e-02 2.083692550659179688e-01 -2.032024711370468140e-01 -3.014808297157287598e-01 1.710463315248489380e-01 1.280318051576614380e-01 2.523515224456787109e-01 -1.626814156770706177e-01 -2.335394620895385742e-01 -2.587033212184906006e-01 5.892034247517585754e-02 8.546415716409683228e-03 -1.881221830844879150e-01 5.687110871076583862e-02 2.983206212520599365e-01 -1.772973239421844482e-01 1.345052570104598999e-01 1.248983666300773621e-01 1.880906820297241211e-01 3.792373836040496826e-02 -3.313354253768920898e-01 -2.317489683628082275e-02 -5.021519586443901062e-02 9.330226480960845947e-02 8.951175212860107422e-02 -2.512474954128265381e-01 -2.878191173076629639e-01 -1.145990490913391113e-01 6.660334765911102295e-02 -4.765657708048820496e-02
-1.416939795017242432e-01 -2.476743459701538086e-01 -2.022790461778640747e-01 3.170745968818664551e-01 -4.565925598144531250e-01 2.847838588058948517e-02 2.568404376506805420e-01 3.190208598971366882e-02 2.423747330904006958e-01 3.268799511715769768e-03 1.193562336266040802e-02 -1.020646244287490845e-01 1.668604761362075806e-01 1.473714113235473633e-01 2.089987974613904953e-03 -5.971428006887435913e-02 -3.219932690262794495e-02 -1.718451231718063354e-01 -1.915581226348876953e-01 1.708386987447738647e-01 2.743108570575714111e-01 -9.392328560352325439e-02 -5.761520471423864365e-03 -9.701480739749968052e-04 -6.431598961353302002e-02 2.784461155533790588e-02 3.275389075279235840e-01 -1.066946163773536682e-01 -2.006799131631851196e-01 -4.250996187329292297e-02 -7.148495316505432129e-02 1.645927280187606812e-01
5.190341174602508545e-02 -2.150283455848693848e-01 1.748524308204650879e-01 2.809439599514007568e-01 9.009616076946258545e-02 -6.877803802490234375e-02 -3.907706215977668762e-02 5.101975053548812866e-02 1.209353655576705933e-02 3.149393498897552490e-01 -1.089417040348052979e-01 1.015813350677490234e-01 2.851947546005249023e-01 -4.676669836044311523e-02 7.300140708684921265e-02 2.252264134585857391e-02 3.885686993598937988e-01 1.011821627616882324e-02 1.374635659158229828e-02 1.639107167720794678e-01 3.515787422657012939e-01 -3.390834331512451172e-01 6.245475634932518005e-02 1.026832312345504761e-01 2.162526100873947144e-01 2.127617746591567993e-01 2.130106277763843536e-02 1.357631683349609375e-01 -1.351796686649322510e-01 -1.685283035039901733e-01 1.577785015106201172e-01 -6.910558789968490601e-03
3.600190207362174988e-02 -2.543995380401611328e-01 2.059213817119598389e-02 1.973951011896133423e-01 -1.620732247829437256e-01 -6.211774423718452454e-03 2.429682314395904541e-01 2.259850315749645233e-02 7.612296193838119507e-02 -1.533683091402053833e-01 -7.681792229413986206e-02 -1.126677766442298889e-01 -7.054325193166732788e-02 2.056374400854110718e-01 -1.337917745113372803e-01 2.459032237529754639e-01 4.265047907829284668e-01 -1.455833017826080322e-01 1.157557666301727295e-01 -2.707582414150238037e-01 3.413348495960235596e-01 -6.301803980022668839e-03 -1.937957853078842163e-01 3.266580104827880859e-01 -5.864708498120307922e-02 5.254704132676124573e-02 1.366451531648635864e-01 1.502909064292907715e-01 1.040226146578788757e-01 2.127448562532663345e-03 1.615074276924133301e-01 -1.451399642974138260e-02
-1.881227791309356689e-01 -4.230812191963195801e-01 4.626574367284774780e-02 4.447856172919273376e-02 -3.663047254085540771e-01 -9.371795505285263062e-02 -1.897292584180831909e-01 -1.511350870132446289e-01 -1.480593681335449219e-01 5.483458284288644791e-03 8.167053014039993286e-02 8.340467512607574463e-02 2.642093598842620850e-01 2.617879509925842285e-01 1.636070460081100464e-01 -6.318847090005874634e-02 2.819453477859497070e-01 -1.862697899341583252e-01 -1.822114363312721252e-02 4.442662373185157776e-02 3.356754481792449951e-01 -1.327096968889236450e-01 -4.018133878707885742e-02 -1.134990993887186050e-02 1.522475630044937134e-01 2.270481176674365997e-02 2.389868050813674927e-01 -1.167280822992324829e-01 -1.186637803912162781e-01 -3.962154313921928406e-02 6.184403970837593079e-02 1.121388450264930725e-01
3.615757450461387634e-02 -9.955247491598129272e-02 -1.046364679932594299e-01 5.602789521217346191e-01 7.677029352635145187e-03 -2.813866548240184784e-02 8.524785935878753662e-02 -1.892817914485931396e-01 6.553306430578231812e-02 2.588869929313659668e-01 -1.051045060157775879e-01 -7.618170231580734253e-02 3.592684268951416016e-01 -2.794548170641064644e-03 1.108505427837371826e-01 1.305055469274520874e-01 1.780265569686889648e-01 -1.015251353383064270e-01 -1.058379421010613441e-04 -2.149517536163330078e-01 2.238318324089050293e-01 -1.420950591564178467e-01 -6.110350135713815689e-03 1.716547012329101562e-01 2.630209028720855713e-01 1.697147265076637268e-02 1.010474264621734619e-01 2.267877310514450073e-01 -1.348324418067932129e-01 -1.162798851728439331e-01 1.465634256601333618e-01 -3.337900340557098389e-02
2.341950982809066772e-01 1.885351142846047878e-03 7.696788012981414795e-02 4.067106544971466064e-01 -1.703659892082214355e-01 -1.275959312915802002e-01 -1.502598635852336884e-03 1.721276044845581055e-01 1.202522367238998413e-01 -2.415922731161117554e-01 -1.797738373279571533e-01 -2.051819264888763428e-01 6.451359391212463379e-02 1.362358182668685913e-01 1.328527480363845825e-01 2.144076079130172729e-01 -5.438857525587081909e-02 -1.143987700343132019e-01 1.801163889467716217e-02 -5.481115728616714478e-02 1.987393945455551147e-01 -1.730172485113143921e-01 3.659421205520629883e-02 1.946532428264617920e-01 6.688212603330612183e-02 3.954741954803466797e-01 1.227813214063644409e-01 -1.275445073843002319e-01 -8.469922840595245361e-02 -1.629933863878250122e-01 3.070186972618103027e-01 -1.305196136236190796e-01
1.322727650403976440e-01 -1.284629553556442261e-01 -2.996279299259185791e-02 3.851447105407714844e-01 -2.340879887342453003e-01 -2.638545818626880646e-03 9.918157756328582764e-02 -8.407977223396301270e-02 1.171502619981765747e-01 -1.287648528814315796e-01 -1.000960394740104675e-01 -2.061380296945571899e-01 -1.514497445896267891e-03 6.752704083919525146e-02 6.097316741943359375e-02 2.623940706253051758e-01 4.016046822071075439e-01 -2.253305166959762573e-01 1.496112048625946045e-01 -3.548894077539443970e-02 5.556387081742286682e-02 -2.676343172788619995e-02 -1.308409422636032104e-01 3.329156637191772461e-01 -1.599789112806320190e-01 -2.097125723958015442e-02 8.436778187751770020e-02 2.404662668704986572e-01 -2.033847123384475708e-01 -1.498661041259765625e-01 -3.818052262067794800e-02 -2.477749437093734741e-01
2.483708560466766357e-01 -1.199895665049552917e-01 -7.951322942972183228e-02 3.722128570079803467e-01 -8.103102445602416992e-02 -8.640799671411514282e-02 2.284933775663375854e-01 -4.251391068100929260e-02 1.507535427808761597e-01 -9.642619639635086060e-02 -1.594298481941223145e-01 -1.118014305830001831e-01 -1.656232960522174835e-02 1.722006201744079590e-01 3.758150339126586914e-02 6.270677596330642700e-02 3.129632174968719482e-01 -2.618120908737182617e-01 -1.238603964447975159e-01 1.472570281475782394e-02 2.039158493280410767e-01 -2.648928761482238770e-01 -3.339280933141708374e-02 2.181580960750579834e-01 -3.035496175289154053e-01 1.242415234446525574e-01 1.303009316325187683e-02 1.205864995718002319e-01 -7.758384943008422852e-02 -1.799511611461639404e-01 1.622123420238494873e-01 -2.761795222759246826e-01
2.350270599126815796e-01 -3.046425282955169678e-01 -2.876335382461547852e-02 2.156032025814056396e-01 -1.822609454393386841e-01 5.583748593926429749e-02 -3.156517073512077332e-02 -4.676966369152069092e-02 4.020838439464569092e-01 -1.307367533445358276e-01 -2.549875974655151367e-01 -1.893493384122848511e-01 -6.197655573487281799e-03 1.129236742854118347e-01 -1.194622889161109924e-01 1.113113090395927429e-01 4.107943549752235413e-02 -1.514213234186172485e-01 -1.426982879638671875e-02 1.452886462211608887e-01 4.519939720630645752e-01 -3.669689223170280457e-02 -2.635463699698448181e-02 1.936485320329666138e-01 -2.789819799363613129e-02 2.471477836370468140e-01 1.510645151138305664e-01 -4.648315161466598511e-02 2.903662249445915222e-02 2.522137574851512909e-02 2.588862180709838867e-01 -3.040942922234535217e-02
1.674160659313201904e-01 -7.806438207626342773e-02 1.358283963054418564e-02 2.797956168651580811e-01 -5.491991713643074036e-02 -1.579642891883850098e-01 3.850350975990295410e-01 6.215037405490875244e-02 -4.464321583509445190e-02 -1.304184943437576294e-01 1.839431375265121460e-01 -9.881862998008728027e-02 1.801938265562057495e-01 2.727285027503967285e-01 6.293626874685287476e-02 1.727808117866516113e-01 3.032415872439742088e-03 -3.206536471843719482e-01 -1.220686882734298706e-01 -2.286641448736190796e-01 3.626436889171600342e-01 -9.198971092700958252e-03 -5.739920958876609802e-02 7.873474806547164917e-02 -1.675446480512619019e-01 9.982828795909881592e-02 5.880405008792877197e-02 -4.581129923462867737e-02 -1.199486702680587769e-01 1.242006476968526840e-02 3.456610441207885742e-01 -1.238347664475440979e-01
-3.970408812165260315e-02 -2.278035432100296021e-01 4.737664014101028442e-02 3.330294415354728699e-02 -1.244853436946868896e-01 -2.186176180839538574e-01 8.807043731212615967e-02 1.617832332849502563e-01 -3.937791883945465088e-01 1.296052057296037674e-02 -2.083322033286094666e-02 -9.990961849689483643e-02 2.571344375610351562e-01 3.731607198715209961e-01 8.023566007614135742e-02 1.369699686765670776e-01 7.528535276651382446e-02 -1.076354458928108215e-01 -2.071904949843883514e-03 1.517015248537063599e-01 2.882190644741058350e-01 7.851189933717250824e-03 4.210031777620315552e-02 3.513931334018707275e-01 7.585370540618896484e-02 1.303825527429580688e-01 -6.355587858706712723e-03 1.290137320756912231e-01 -2.670261450111865997e-02 -3.982901945710182190e-02 -1.485163867473602295e-01 -3.705349564552307129e-01
-2.455374896526336670e-01 -1.455979198217391968e-01 2.641369700431823730e-01 1.078439429402351379e-01 -2.234854102134704590e-01 -3.188190981745719910e-02 -3.854103013873100281e-02 7.888787239789962769e-02 3.364303847774863243e-03 6.853822618722915649e-02 1.440344154834747314e-01 -2.754508852958679199e-01 1.743106096982955933e-01 2.721600830554962158e-01 1.771532446146011353e-01 2.306080162525177002e-01 1.671608686447143555e-01 -2.563906908035278320e-01 -2.949967980384826660e-01 9.151097387075424194e-02 2.367908656597137451e-01 1.136785969138145447e-01 -1.852996647357940674e-01 3.884445130825042725e-02 1.086383089423179626e-01 -3.528210520744323730e-02 -2.869131043553352356e-02 1.394739747047424316e-01 -3.399973809719085693e-01 2.113128304481506348e-01 1.103133428841829300e-02 2.204731479287147522e-02
-2.199923843145370483e-01 -3.490711450576782227e-01 -6.334137171506881714e-02 1.084287390112876892e-01 -1.278907507658004761e-01 2.072155028581619263e-01 -6.279947608709335327e-02 -8.226790279150009155e-02 -2.950193583965301514e-01 1.858410388231277466e-01 1.186575740575790405e-01 -2.102564126253128052e-01 1.580970920622348785e-02 1.213688999414443970e-01 -3.120375052094459534e-02 3.358199447393417358e-02 3.435255587100982666e-01 -3.285134732723236084e-01 -1.274690032005310059e-01 -1.926362812519073486e-01 2.812182605266571045e-01 -5.186447873711585999e-02 -2.453199326992034912e-01 2.847746759653091431e-02 -5.730236414819955826e-03 1.267766058444976807e-01 1.757799535989761353e-01 -6.166870146989822388e-02 -1.599880754947662354e-01 -9.884297847747802734e-02 9.847122244536876678e-03 1.967510282993316650e-01
2.572200596332550049e-01 7.641731202602386475e-02 -1.926340013742446899e-01 3.557774126529693604e-01 -1.682727634906768799e-01 7.978361845016479492e-02 1.049965173006057739e-01 -3.601545095443725586e-02 2.148288786411285400e-01 -2.172929197549819946e-01 6.213194876909255981e-02 -2.437287420034408569e-01 -3.119646012783050537e-02 1.326727718114852905e-01 4.322951659560203552e-02 -1.523940563201904297e-01 2.229712009429931641e-01 -1.686046719551086426e-01 -1.579820066690444946e-01 2.665952742099761963e-01 1.023841649293899536e-01 -2.064316123723983765e-01 4.631180316209793091e-02 1.540144979953765869e-01 -1.246156264096498489e-02 3.215981721878051758e-01 -9.178915061056613922e-03 1.877741217613220215e-01 -3.004681169986724854e-01 -6.392785161733627319e-02 2.965058758854866028e-02 -1.723440438508987427e-01
-2.043625265359878540e-01 -1.075399592518806458e-01 -3.059621155261993408e-02 3.443685173988342285e-01 -3.152743279933929443e-01 -1.797676086425781250e-01 -2.003948688507080078e-01 1.371134221553802490e-01 1.411647647619247437e-01 -8.985731750726699829e-02 1.018659099936485291e-01 -9.610895998775959015e-03 3.763886988162994385e-01 9.913428872823715210e-02 1.540604280307888985e-03 -1.398521810770034790e-01 8.781835436820983887e-02 -1.904129385948181152e-01 1.744159758090972900e-01 1.304616313427686691e-02 5.062107443809509277e-01 1.696100644767284393e-02 -1.100886911153793335e-01 -7.078298926353454590e-02 2.233343385159969330e-02 -9.518484026193618774e-02 -4.161207750439643860e-02 -1.514412229880690575e-03 -2.241522371768951416e-01 1.301813870668411255e-01 -1.249581482261419296e-02 -8.791139349341392517e-03
-7.822705805301666260e-02 -3.545480668544769287e-01 2.757197916507720947e-01 2.959210574626922607e-01 1.813648492097854614e-01 1.366678178310394287e-01 -5.556133575737476349e-03 -1.552182734012603760e-01 1.636673808097839355e-01 1.082049757242202759e-01 -4.131786152720451355e-02 2.170212194323539734e-02 3.413473665714263916e-01 2.555785775184631348e-01 -7.846646010875701904e-03 2.210023701190948486e-01 1.554979383945465088e-01 -2.915064245462417603e-02 -8.257295936346054077e-03 2.341772317886352539e-01 3.044025003910064697e-01 -1.006729751825332642e-01 -6.725885719060897827e-02 6.170161068439483643e-02 2.614380121231079102e-01 6.676795333623886108e-02 6.455603241920471191e-02 2.014877349138259888e-01 -8.837112039327621460e-02 -1.965665370225906372e-01 -4.584864154458045959e-02 1.700370386242866516e-02
-2.650561509653925896e-04 -8.810968697071075439e-02 1.585704535245895386e-01 2.525666356086730957e-01 8.116424828767776489e-02 -3.752901405096054077e-02 4.295128211379051208e-02 -1.755992770195007324e-01 7.256276905536651611e-02 4.795969724655151367e-01 1.004347279667854309e-01 -1.912022754549980164e-02 1.613993048667907715e-01 1.093160733580589294e-01 1.467748135328292847e-01 3.740368410944938660e-02 2.060243487358093262e-01 -2.691267430782318115e-02 6.734292954206466675e-02 9.826330095529556274e-02 3.352356851100921631e-01 -2.250988185405731201e-01 2.203242182731628418e-01 2.111324854195117950e-02 3.486579358577728271e-01 1.560166627168655396e-01 1.371011734008789062e-01 1.163396015763282776e-01 -1.205930411815643311e-01 -2.449402511119842529e-01 1.129900291562080383e-01 1.449511796236038208e-01
-2.502824068069458008e-01 -2.344987839460372925e-01 -1.791861951351165771e-01 4.650885984301567078e-02 -2.386122494935989380e-01 -6.013027578592300415e-02 1.661530882120132446e-01 8.065927773714065552e-02 -2.733007073402404785e-01 1.557900011539459229e-01 1.331306695938110352e-01 3.105800971388816833e-02 2.959400713443756104e-01 2.213782668113708496e-01 -3.215463459491729736e-02 -1.047543622553348541e-02 1.842164248228073120e-01 -1.333287507295608521e-01 -5.570286139845848083e-02 -8.557479828596115112e-02 3.151440620422363281e-01 -4.045518636703491211e-01 -7.854457199573516846e-02 -1.147234886884689331e-01 1.515536755323410034e-01 1.663503795862197876e-01 3.869161382317543030e-02 -1.996656358242034912e-01 -2.133341133594512939e-01 -1.165924891829490662e-01 3.614271804690361023e-02 -3.444744646549224854e-02
2.392916977405548096e-01 -1.079822182655334473e-01 -6.236263737082481384e-02 4.121523499488830566e-01 -2.071974724531173706e-01 -1.064327433705329895e-01 2.255730330944061279e-01 -6.291601061820983887e-02 5.785053595900535583e-02 -1.892125755548477173e-01 -1.426161676645278931e-01 -3.894442021846771240e-01 -7.855037599802017212e-02 -2.641612105071544647e-02 5.391065403819084167e-02 1.798301637172698975e-01 2.913828790187835693e-01 -1.548750847578048706e-01 -5.027351528406143188e-02 -9.833340533077716827e-03 1.804578900337219238e-01 -1.795194596052169800e-01 -1.461711972951889038e-01 2.383972257375717163e-01 -7.828712463378906250e-02 3.140849471092224121e-01 1.221676766872406006e-01 8.727967739105224609e-03 -6.044514849781990051e-02 -8.486445993185043335e-02 3.826518356800079346e-02 -9.136670827865600586e-02
-1.038295105099678040e-01 -8.767323940992355347e-02 -2.553357481956481934e-01 2.382142394781112671e-01 -1.336624920368194580e-01 -1.183667480945587158e-01 -8.084277808666229248e-02 -4.774791654199361801e-03 2.938117682933807373e-01 -6.913566589355468750e-02 -2.097480148077011108e-01 -4.342029243707656860e-02 1.423951089382171631e-01 1.809457093477249146e-01 -1.326794624328613281e-01 -2.103542089462280273e-01 1.468163877725601196e-01 -5.244391039013862610e-02 1.435305364429950714e-02 -1.076674237847328186e-01 3.266690671443939209e-01 -2.404651045799255371e-01 1.318742483854293823e-01 1.281113475561141968e-01 6.525357812643051147e-02 -1.217469424009323120e-01 4.608437716960906982e-01 -7.267280481755733490e-03 -3.066809475421905518e-01 6.862168759107589722e-02 6.157973781228065491e-02 2.816662192344665527e-02
1.092400997877120972e-01 -2.618356347084045410e-01 1.309879124164581299e-01 5.588237047195434570e-01 -6.571218371391296387e-02 1.674725562334060669e-01 1.033079251646995544e-01 -9.261792153120040894e-02 7.847318798303604126e-02 -1.592332273721694946e-01 3.204930946230888367e-02 -2.075334340333938599e-01 -8.098736405372619629e-02 3.639038205146789551e-01 -1.763895899057388306e-01 3.131680935621261597e-02 6.433005630970001221e-02 -1.122728362679481506e-01 -9.244142472743988037e-02 3.395855799317359924e-02 2.312035709619522095e-01 1.637719944119453430e-02 -6.083510816097259521e-02 -4.637344181537628174e-02 2.180744856595993042e-01 1.270289719104766846e-01 -7.786611467599868774e-02 1.497500687837600708e-01 1.782965362071990967e-01 -2.469535320997238159e-01 -1.330894678831100464e-01 -5.545493215322494507e-02
6.632493436336517334e-02 -2.037489712238311768e-01 2.151326388120651245e-01 3.980612456798553467e-01 -3.430971503257751465e-01 -1.408284753561019897e-01 1.127539873123168945e-01 -1.046584248542785645e-01 7.703542709350585938e-02 -3.519339114427566528e-02 -7.725231349468231201e-02 -1.936154663562774658e-01 -4.284194111824035645e-02 -6.517290021292865276e-04 2.455730885267257690e-01 1.220615953207015991e-01 2.876818776130676270e-01 -3.114007972180843353e-02 2.989854104816913605e-02 -1.053260713815689087e-01 2.793609797954559326e-01 -1.361872255802154541e-01 -8.023712784051895142e-02 3.076738715171813965e-01 -1.868149340152740479e-01 6.671586632728576660e-02 2.830991744995117188e-01 8.244548738002777100e-02 2.676570229232311249e-02 -1.452021151781082153e-01 -2.926390059292316437e-02 -1.345736235380172729e-01
2.183165252208709717e-01 -6.309451907873153687e-02 2.256324514746665955e-02 3.365901410579681396e-01 -1.156972721219062805e-01 4.717709869146347046e-02 -1.069311574101448059e-01 4.674270749092102051e-02 4.245023727416992188e-01 -1.575462818145751953e-01 -5.539251118898391724e-02 -3.470332026481628418e-01 1.713939905166625977e-01 1.841677576303482056e-01 2.408568561077117920e-01 -4.434962198138237000e-02 8.497827500104904175e-02 -1.717094480991363525e-01 3.253289684653282166e-02 -8.854132890701293945e-02 1.248745024204254150e-01 -1.749785691499710083e-01 -1.426347345113754272e-01 2.802882194519042969e-01 -1.374611398205161095e-03 1.740887761116027832e-01 -1.600401401519775391e-01 -1.356794405728578568e-02 -1.529973298311233521e-01 -1.263276636600494385e-01 -2.257313281297683716e-01 1.279859095811843872e-01
-3.404652774333953857e-01 -1.006483379751443863e-02 -1.263028830289840698e-01 -1.107687503099441528e-02 -1.773571819067001343e-01 -1.516121774911880493e-01 -1.709506362676620483e-01 -9.370257146656513214e-03 2.072108834981918335e-01 5.195467546582221985e-02 -2.172589451074600220e-01 -2.495314627885818481e-01 2.687544524669647217e-01 4.476438164710998535e-01 4.686973057687282562e-03 -1.738531701266765594e-02 1.408104151487350464e-01 -1.567164361476898193e-01 7.381991297006607056e-02 2.100785635411739349e-02 2.926466464996337891e-01 2.916852533817291260e-01 -4.909940809011459351e-02 -7.000168412923812866e-02 -3.385487571358680725e-02 2.231896817684173584e-01 6.235059723258018494e-02 4.501514486037194729e-04 -2.461647391319274902e-01 -7.463652640581130981e-02 7.069423049688339233e-02 4.227957874536514282e-02
-9.130185097455978394e-02 -6.935182958841323853e-02 7.328533381223678589e-02 1.018036752939224243e-01 -1.889343410730361938e-01 -2.378398627042770386e-01 1.755031049251556396e-01 1.161214616149663925e-02 1.409629583358764648e-01 1.267938166856765747e-01 -1.851832866668701172e-01 -1.264574471861124039e-02 2.605305612087249756e-01 1.419733464717864990e-01 -2.020899802446365356e-01 1.417383402585983276e-01 1.675721108913421631e-01 -3.432624638080596924e-01 -9.962726384401321411e-02 -3.816290572285652161e-02 1.327842175960540771e-01 -5.192897748202085495e-03 -1.598697155714035034e-01 2.846921086311340332e-01 3.924605548381805420e-01 2.142524570226669312e-01 7.053387910127639771e-02 9.815416485071182251e-02 -9.314545243978500366e-02 -2.042303532361984253e-01 -2.819218635559082031e-01 -5.092936754226684570e-02
-2.347479909658432007e-01 -1.060260683298110962e-01 -9.449452161788940430e-03 1.524702608585357666e-01 -8.119741454720497131e-03 7.164219766855239868e-02 2.359730750322341919e-01 1.854392737150192261e-01 1.244430709630250931e-02 1.035188511013984680e-01 -2.831866145133972168e-01 -4.217812120914459229e-01 1.786032468080520630e-01 1.411986052989959717e-01 3.161643818020820618e-02 8.924444019794464111e-02 -4.553665593266487122e-02 -2.111925035715103149e-01 1.375741418451070786e-02 2.066826075315475464e-01 3.854043409228324890e-02 -1.306713819503784180e-01 -1.409563124179840088e-01 3.147502243518829346e-01 2.163551896810531616e-01 2.093409150838851929e-01 -4.246525466442108154e-02 -4.641417413949966431e-02 -1.573633849620819092e-01 1.337313354015350342e-01 1.724060028791427612e-01 -3.020579218864440918e-01
2.060114890336990356e-01 1.288609653711318970e-01 -1.473247557878494263e-01 -3.166039660573005676e-02 -2.531240284442901611e-01 1.286029443144798279e-02 -6.696059554815292358e-02 -1.065692380070686340e-01 -1.305356342345476151e-02 -1.605878025293350220e-01 -7.889945805072784424e-02 1.803089231252670288e-01 4.079990983009338379e-01 2.413897514343261719e-01 -2.861759858205914497e-04 5.144292861223220825e-02 1.276084482669830322e-01 -2.208736836910247803e-01 -4.414078220725059509e-02 -1.025559306144714355e-01 4.298412501811981201e-01 -2.393817752599716187e-01 7.517351210117340088e-02 -1.572320312261581421e-01 -5.409449711441993713e-02 2.961876988410949707e-01 1.090226601809263229e-02 9.831145405769348145e-02 -1.165439635515213013e-01 -1.943157613277435303e-01 5.685636773705482483e-03 -2.104970365762710571e-01
1.476181745529174805e-01 -3.510063588619232178e-01 1.166377365589141846e-01 9.259452670812606812e-02 -2.141664773225784302e-01 1.066495180130004883e-01 1.383667439222335815e-01 4.789471924304962158e-01 1.155380979180335999e-01 -8.254483342170715332e-02 1.250314898788928986e-02 -1.634013280272483826e-02 8.776134252548217773e-02 1.260710060596466064e-01 -1.964801922440528870e-02 -1.141682043671607971e-01 2.026532888412475586e-01 -1.448850333690643311e-01 1.479251123964786530e-02 2.277295142412185669e-01 2.071229964494705200e-01 -2.782129347324371338e-01 -1.327903419733047485e-01 1.001961231231689453e-01 1.050588302314281464e-02 3.066718876361846924e-01 1.112815663218498230e-01 1.305005997419357300e-01 -1.033427119255065918e-01 -1.089096963405609131e-01 -1.180736124515533447e-01 -2.174317985773086548e-01
1.236160323023796082e-01 -3.025343418121337891e-01 -2.192173451185226440e-01 1.887562125921249390e-01 -4.439880251884460449e-01 7.219643797725439072e-03 1.275623589754104614e-01 1.109521389007568359e-01 2.772222161293029785e-01 -7.089862134307622910e-03 -1.436680182814598083e-02 -3.050026111304759979e-02 1.576315462589263916e-01 2.040597349405288696e-01 -8.043715357780456543e-02 2.017168402671813965e-01 2.865599840879440308e-02 -3.003921806812286377e-01 -7.580207288265228271e-02 7.591333985328674316e-02 2.639282047748565674e-01 5.304369330406188965e-02 5.865702405571937561e-02 8.828686550259590149e-03 -5.081667751073837280e-02 3.124241232872009277e-01 1.827580928802490234e-01 -1.447063684463500977e-01 -1.141598597168922424e-01 1.598050743341445923e-01 1.257482022047042847e-01 6.774940341711044312e-02
3.381932899355888367e-02 -6.405755877494812012e-02 -1.819676607847213745e-01 2.667007446289062500e-01 1.171092167496681213e-01 9.987148642539978027e-02 6.504220515489578247e-02 1.212449446320533752e-01 3.837884664535522461e-01 -2.210903167724609375e-02 -1.367017477750778198e-01 -1.034413278102874756e-01 9.858307242393493652e-02 1.663067936897277832e-01 -1.067845672369003296e-01 4.728698357939720154e-02 2.512303888797760010e-01 -1.226845979690551758e-01 -1.973203122615814209e-01 9.493221342563629150e-02 2.915909588336944580e-01 1.101263388991355896e-01 -1.966088414192199707e-01 6.722895056009292603e-02 -1.214767396450042725e-01 4.383080899715423584e-01 1.696046292781829834e-01 -1.001267693936824799e-02 -1.421668827533721924e-01 -2.215084731578826904e-01 -1.167624294757843018e-01 -1.860520541667938232e-01
-3.784191608428955078e-01 -2.669455111026763916e-01 6.205452955327928066e-04 2.212098836898803711e-01 -3.189113736152648926e-01 -1.342245340347290039e-01 -1.160492468625307083e-02 -1.324853450059890747e-01 -3.863562596961855888e-03 1.468700468540191650e-01 2.061406224966049194e-01 1.324051916599273682e-01 2.715289294719696045e-01 1.420318931341171265e-01 -5.117711052298545837e-02 -8.693675696849822998e-02 2.008818089962005615e-01 -1.850975304841995239e-02 -1.262697577476501465e-02 4.682959243655204773e-02 4.480397105216979980e-01 -1.674422770738601685e-01 5.382860824465751648e-02 -8.424814045429229736e-02 9.892202913761138916e-02 1.670549809932708740e-01 1.069138720631599426e-01 -8.626527339220046997e-02 -2.194619178771972656e-01 -1.102718114852905273e-01 1.172945648431777954e-01 3.226903453469276428e-02
1.768015325069427490e-01 -2.709737122058868408e-01 -2.469677291810512543e-02 3.222070038318634033e-01 -5.258549451828002930e-01 -9.991411119699478149e-03 9.744711220264434814e-02 3.297910094261169434e-02 2.804533243179321289e-01 5.020243115723133087e-03 -1.079198792576789856e-01 -4.928301274776458740e-02 9.058133698999881744e-03 2.240737378597259521e-01 6.579560786485671997e-02 3.132905662059783936e-01 1.386239975690841675e-01 -2.247234135866165161e-01 1.429541595280170441e-02 2.083654403686523438e-01 9.996177256107330322e-02 3.831759840250015259e-02 1.092279478907585144e-01 -3.769469261169433594e-02 2.486590854823589325e-02 1.719415634870529175e-01 8.866593986749649048e-02 -1.679331362247467041e-01 -1.305106878280639648e-01 1.423315852880477905e-01 7.517512887716293335e-02 -1.040024831891059875e-01
2.932224571704864502e-01 9.608979523181915283e-02 -2.385990321636199951e-02 4.526115059852600098e-01 -3.315639123320579529e-02 -1.218478847295045853e-02 -1.816600561141967773e-02 1.028833836317062378e-01 2.349897176027297974e-01 -2.288402765989303589e-01 5.397832766175270081e-02 -1.319537311792373657e-01 3.756152465939521790e-02 2.384417653083801270e-01 -8.029521256685256958e-02 4.540777206420898438e-02 2.258711755275726318e-01 -1.150448471307754517e-01 -1.828576624393463135e-02 3.586117625236511230e-01 3.283626437187194824e-01 -6.853110343217849731e-02 -1.519529148936271667e-02 3.153967559337615967e-01 6.537409871816635132e-02 1.805657893419265747e-01 1.071250066161155701e-01 7.947343587875366211e-02 -1.216529905796051025e-01 -2.180971950292587280e-02 5.525728315114974976e-02 -1.187318190932273865e-01
1.246102619916200638e-02 -2.663299813866615295e-02 -1.672489196062088013e-01 4.549230635166168213e-01 -2.085477709770202637e-01 -1.391059905290603638e-02 -9.970217198133468628e-02 -3.372817635536193848e-01 -3.196939080953598022e-02 1.882101148366928101e-01 1.818151026964187622e-01 -4.141340851783752441e-01 -1.149243582040071487e-02 3.112386763095855713e-01 -1.178563609719276428e-01 1.092471107840538025e-01 5.713809654116630554e-02 8.512933552265167236e-02 1.204365640878677368e-01 3.569164872169494629e-02 9.954546391963958740e-02 -1.825688332319259644e-01 -6.734906882047653198e-02 -3.390704840421676636e-02 1.670099943876266479e-01 1.887219399213790894e-01 -4.794823750853538513e-02 1.399575918912887573e-01 1.083871573209762573e-01 -2.451984882354736328e-01 7.451460696756839752e-03 -2.120595052838325500e-02
2.340088188648223877e-01 -2.443531006574630737e-01 -5.174971371889114380e-02 2.304260283708572388e-01 6.648271530866622925e-02 1.826328225433826447e-02 -3.464045003056526184e-02 -3.460718318819999695e-02 1.149630695581436157e-01 -1.939063519239425659e-01 -1.268174201250076294e-01 -2.910718917846679688e-01 -1.081169322133064270e-01 1.429263502359390259e-01 -9.804153442382812500e-02 1.069825738668441772e-01 3.834472596645355225e-02 4.964843764901161194e-02 9.279935806989669800e-02 -1.112020388245582581e-01 5.281109213829040527e-01 -1.332380920648574829e-01 3.113542310893535614e-02 1.510582268238067627e-01 -2.897215634584426880e-02 1.792381554841995239e-01 2.191842794418334961e-01 -7.314688712358474731e-02 -3.389690816402435303e-01 1.697339266538619995e-01 1.415846049785614014e-01 -1.494717597961425781e-01
4.846120998263359070e-02 -3.562362194061279297e-01 -1.967589743435382843e-02 2.255641371011734009e-01 -2.020035088062286377e-01 -1.652089953422546387e-01 -7.602500915527343750e-02 7.616569846868515015e-02 2.545080780982971191e-01 1.427873373031616211e-01 -1.503505557775497437e-01 -1.885509938001632690e-01 -5.213510617613792419e-02 1.116778403520584106e-01 -9.795161336660385132e-02 3.894342780113220215e-01 2.348124980926513672e-01 -2.338846176862716675e-01 -5.059081688523292542e-02 1.003250926733016968e-01 3.701775670051574707e-01 6.015359237790107727e-02 6.826420873403549194e-02 -7.296589761972427368e-02 -1.474540233612060547e-01 1.037002652883529663e-01 1.629106849431991577e-01 -1.829972416162490845e-01 7.254014909267425537e-02 -1.515455693006515503e-01 1.026300564408302307e-01 -1.251186877489089966e-01
-6.600339710712432861e-02 -1.390150785446166992e-01 -6.007715687155723572e-02 4.448599815368652344e-01 -5.258307978510856628e-02 5.989171192049980164e-02 -2.263302654027938843e-01 -2.388938367366790771e-01 -6.892687082290649414e-02 3.120665438473224640e-02 -1.345383673906326294e-01 1.050993893295526505e-02 3.832187056541442871e-01 4.912634193897247314e-02 7.659978419542312622e-02 1.917309127748012543e-02 2.608782052993774414e-01 1.057056058198213577e-02 -6.140761543065309525e-03 4.316791426390409470e-03 2.549794912338256836e-01 -1.077232882380485535e-01 -1.710354834794998169e-01 -2.461106283590197563e-03 4.127440452575683594e-01 -1.149602793157100677e-02 1.700446009635925293e-01 1.166469603776931763e-01 -1.658012419939041138e-01 -2.131771594285964966e-01 4.276647418737411499e-02 -1.372648179531097412e-01
2.048930972814559937e-01 -2.458318769931793213e-01 3.077853657305240631e-02 2.251528352499008179e-01 5.708414688706398010e-02 -1.648158729076385498e-01 -9.564964473247528076e-02 -6.578649580478668213e-02 -6.799969077110290527e-02 4.097528159618377686e-01 -1.682490408420562744e-01 -4.714075848460197449e-02 4.232485890388488770e-01 4.998036473989486694e-02 -1.160194864496588707e-03 5.157101526856422424e-02 2.591936886310577393e-01 7.669212296605110168e-03 -2.419104427099227905e-02 1.251301914453506470e-01 2.978326082229614258e-01 -8.812993019819259644e-02 1.084176003932952881e-01 9.053654223680496216e-02 2.531557679176330566e-01 1.695714145898818970e-01 1.072042733430862427e-01 1.284579336643218994e-01 -4.088133573532104492e-02 -2.476005107164382935e-01 1.734963357448577881e-01 -2.957906574010848999e-02
-7.962450385093688965e-03 -8.336704969406127930e-02 1.760705262422561646e-01 2.320515364408493042e-01 -2.814140403643250465e-03 -2.121605277061462402e-01 -1.363025456666946411e-01 7.371637970209121704e-02 1.293877512216567993e-01 1.861585974693298340e-01 -1.113952472805976868e-01 -2.322642207145690918e-01 -7.807119935750961304e-02 3.254714310169219971e-01 9.876407682895660400e-02 -5.627325922250747681e-02 3.230149298906326294e-02 -6.039700508117675781e-01 -6.762342154979705811e-02 -1.322673410177230835e-01 2.670496702194213867e-01 1.398855000734329224e-01 2.244763821363449097e-02 -1.506080925464630127e-01 7.868269830942153931e-02 -9.628922492265701294e-02 1.751583069562911987e-02 -2.950221672654151917e-02 -9.289073199033737183e-02 -1.397484838962554932e-01 -8.091874420642852783e-02 -2.076027542352676392e-01
4.905787855386734009e-02 -1.453137584030628204e-02 7.399543374776840210e-02 2.319363206624984741e-01 -1.309727430343627930e-01 -1.532026082277297974e-01 7.088850438594818115e-02 -1.200473830103874207e-01 8.721165359020233154e-03 -7.969024591147899628e-03 -9.223236888647079468e-02 -1.479925960302352905e-01 3.843466043472290039e-01 -1.010147258639335632e-01 -4.569014906883239746e-02 -3.561877086758613586e-02 5.444260686635971069e-02 1.337810605764389038e-01 -9.119839966297149658e-02 -1.249991580843925476e-01 4.535232484340667725e-01 -2.012022584676742554e-02 -2.766967117786407471e-01 5.979777872562408447e-02 4.185095429420471191e-01 1.745809763669967651e-01 8.758977055549621582e-02 8.871942013502120972e-02 -1.507880836725234985e-01 -2.032603174448013306e-01 2.501638233661651611e-01 -8.594320714473724365e-02
1.824121028184890747e-01 -1.767206788063049316e-01 -1.432030927389860153e-02 3.444458842277526855e-01 1.482968479394912720e-01 -1.558640748262405396e-01 4.457820206880569458e-02 -1.702249050140380859e-01 -4.888588190078735352e-02 3.469809889793395996e-01 -6.288415938615798950e-02 -8.197144418954849243e-02 4.805212318897247314e-01 2.279677987098693848e-01 9.498743712902069092e-02 -3.162758052349090576e-02 2.523702383041381836e-01 -1.004207357764244080e-01 -8.763507753610610962e-02 2.427676916122436523e-01 2.090783268213272095e-01 -1.977467685937881470e-01 -2.151878550648689270e-02 -3.224746510386466980e-02 1.872034221887588501e-01 1.157286316156387329e-01 3.782875090837478638e-02 1.600824594497680664e-01 -7.987842708826065063e-02 -3.682063519954681396e-02 5.576018989086151123e-02 -4.464660957455635071e-02
-2.016955316066741943e-01 -8.640149980783462524e-02 8.321443200111389160e-02 6.018171086907386780e-02 -2.826535999774932861e-01 -2.132653594017028809e-01 -6.050242856144905090e-02 -1.871104836463928223e-01 2.904156967997550964e-02 1.695858538150787354e-01 -6.593289971351623535e-02 2.629437744617462158e-01 2.216353267431259155e-01 1.600901782512664795e-01 3.304404020309448242e-02 -1.298214495182037354e-01 3.703455999493598938e-02 -1.467673629522323608e-01 -5.070650577545166016e-02 1.359838247299194336e-02 3.226428329944610596e-01 -3.382076323032379150e-02 -2.848832011222839355e-01 -7.659618556499481201e-02 2.293470203876495361e-01 2.656330168247222900e-01 9.770403057336807251e-02 -7.465214282274246216e-02 -4.079383313655853271e-01 3.673331812024116516e-02 2.337765246629714966e-01 5.333653464913368225e-02
-6.589219719171524048e-02 -1.718711704015731812e-01 4.138913378119468689e-02 4.210951924324035645e-01 1.581930369138717651e-01 2.112884223461151123e-01 2.564533241093158722e-02 2.575496435165405273e-01 -5.728609114885330200e-02 6.455837190151214600e-02 -1.465655416250228882e-01 4.651882871985435486e-02 1.855686157941818237e-01 6.073600053787231445e-01 -4.415932297706604004e-02 9.563351050019264221e-03 1.880701780319213867e-01 -1.254509668797254562e-02 -3.806914016604423523e-02 1.256221830844879150e-01 1.404973715543746948e-01 3.106378205120563507e-02 5.380718410015106201e-02 7.477671653032302856e-02 7.283116132020950317e-02 2.024497389793395996e-01 -2.406886219978332520e-02 5.039484426379203796e-02 -2.082726508378982544e-01 -9.448567032814025879e-02 6.961399316787719727e-02 1.595586687326431274e-01
8.945749700069427490e-02 -3.299624621868133545e-01 3.504095599055290222e-02 3.170011937618255615e-01 -3.521757721900939941e-01 7.849661633372306824e-03 3.245334625244140625e-01 -6.317337043583393097e-03 9.217534959316253662e-02 -2.087482064962387085e-01 -3.593038022518157959e-02 -2.635204493999481201e-01 2.479969151318073273e-02 1.326592266559600830e-01 -3.268674015998840332e-02 1.061373874545097351e-01 3.554823994636535645e-01 -1.948865056037902832e-01 -6.584804505109786987e-02 -2.316624373197555542e-01 6.581241637468338013e-02 -1.622580289840698242e-01 9.354748576879501343e-02 -6.316713988780975342e-03 1.209895685315132141e-02 1.422666311264038086e-01 4.520273208618164062e-02 1.353650093078613281e-01 -2.513525774702429771e-03 -2.338110059499740601e-01 4.744367673993110657e-02 -1.977880597114562988e-01
9.602724760770797729e-02 -1.645099073648452759e-01 5.199631303548812866e-02 4.682280421257019043e-01 5.327217653393745422e-02 -1.030152738094329834e-01 1.244060099124908447e-01 -1.181931048631668091e-01 1.258414238691329956e-01 1.891501247882843018e-01 -1.223915368318557739e-01 -1.235744878649711609e-01 2.797367870807647705e-01 7.769185118377208710e-03 -7.513283938169479370e-02 -4.883578792214393616e-02 4.363193809986114502e-01 2.852515317499637604e-02 7.267177850008010864e-02 -4.598174989223480225e-02 1.806631833314895630e-01 -9.161712974309921265e-02 -1.020606160163879395e-01 -6.222447752952575684e-02 4.158326983451843262e-01 1.958539150655269623e-02 1.651740223169326782e-01 1.716809570789337158e-01 -1.195198372006416321e-01 -1.507838368415832520e-01 -6.312155723571777344e-02 -7.551928609609603882e-02
1.331779211759567261e-01 -1.641432046890258789e-01 -5.802391469478607178e-02 3.750093579292297363e-01 -2.513246238231658936e-01 1.071380525827407837e-01 1.779031753540039062e-01 -2.026287280023097992e-02 3.513019680976867676e-01 2.611660063266754150e-01 4.423411935567855835e-02 -6.343267858028411865e-02 -1.110209990292787552e-02 8.104149252176284790e-02 -1.397066861391067505e-01 3.803576901555061340e-02 1.210500076413154602e-01 -1.540787070989608765e-01 -4.113115370273590088e-02 1.121530160307884216e-01 2.042930275201797485e-01 5.714213475584983826e-02 3.869879990816116333e-02 3.274239972233772278e-02 -3.087441027164459229e-01 1.763446629047393799e-01 3.751157224178314209e-01 -1.413046121597290039e-01 -2.344563752412796021e-01 -1.033236458897590637e-01 1.206564158201217651e-01 1.087463945150375366e-01
-1.705891638994216919e-01 2.667084895074367523e-02 -7.856030762195587158e-02 -3.869083896279335022e-02 -1.689573675394058228e-01 -1.063325032591819763e-01 -5.563720315694808960e-02 -4.825042560696601868e-02 1.143771708011627197e-01 -2.376367524266242981e-02 -2.942897081375122070e-01 -1.791444867849349976e-01 2.125151753425598145e-01 4.139957129955291748e-01 2.667868882417678833e-02 1.666207313537597656e-01 8.597820252180099487e-02 -1.766514182090759277e-01 9.254714846611022949e-02 2.594571560621261597e-02 2.875733673572540283e-01 2.494317591190338135e-01 -1.527291238307952881e-01 3.761450201272964478e-02 9.513965994119644165e-02 2.954784035682678223e-01 -2.825708501040935516e-02 3.177915886044502258e-02 -3.924759030342102051e-01 -1.318306475877761841e-01 -2.212398052215576172e-01 6.200088560581207275e-02
-8.455850183963775635e-02 -1.220655590295791626e-01 1.023160517215728760e-01 4.027756750583648682e-01 1.819805502891540527e-01 -3.530165553092956543e-02 -7.304761558771133423e-02 -2.597342431545257568e-01 -1.217761561274528503e-01 2.602407038211822510e-01 -1.936525665223598480e-02 -2.212367802858352661e-01 2.953821420669555664e-01 2.240346223115921021e-01 -3.520618006587028503e-02 1.597063988447189331e-01 3.147156834602355957e-01 -1.159440167248249054e-02 3.241848200559616089e-02 2.098930329084396362e-01 1.273611038923263550e-01 -2.992489039897918701e-01 3.747901320457458496e-02 5.093016475439071655e-02 1.903902739286422729e-01 4.292844608426094055e-02 1.633599847555160522e-01 6.450939923524856567e-02 9.420863352715969086e-03 -2.410030066967010498e-01 1.344939023256301880e-01 -5.266969650983810425e-02
1.379588842391967773e-01 4.167995601892471313e-02 -1.653368622064590454e-01 4.414440318942070007e-02 1.360872834920883179e-01 5.844180658459663391e-02 -1.408431380987167358e-01 -4.843105375766754150e-02 7.222025096416473389e-02 -2.603839896619319916e-02 2.288414388895034790e-01 -1.279611736536026001e-01 4.508096277713775635e-01 6.223539263010025024e-02 2.034048587083816528e-01 1.007348746061325073e-01 1.911173760890960693e-01 -1.875643432140350342e-01 -1.057155728340148926e-01 2.731133103370666504e-01 3.370939791202545166e-01 -2.188074216246604919e-02 1.130992248654365540e-01 1.186267286539077759e-01 -3.806782141327857971e-02 2.837887704372406006e-01 -5.319960042834281921e-02 -6.407128274440765381e-02 -2.886738777160644531e-01 -2.230127006769180298e-01 -1.556927561759948730e-01 -1.670093089342117310e-01
-2.473708093166351318e-01 -1.888557523488998413e-01 1.272471342235803604e-02 1.827954798936843872e-01 -5.243781581521034241e-02 1.408049464225769043e-01 -8.123566955327987671e-02 1.347722262144088745e-01 -1.994448751211166382e-01 9.731660783290863037e-02 4.042257741093635559e-02 -6.596997380256652832e-02 5.220621079206466675e-02 4.164944589138031006e-01 -1.393458247184753418e-01 1.088261455297470093e-01 3.785748779773712158e-01 -1.772184520959854126e-01 -4.741200804710388184e-02 -9.720046818256378174e-02 1.023958027362823486e-01 2.042511999607086182e-01 2.647180296480655670e-02 1.703084111213684082e-01 1.727330833673477173e-01 -9.499225765466690063e-02 1.025661304593086243e-01 5.343193933367729187e-02 -2.228409051895141602e-01 -6.542336195707321167e-02 -1.372315287590026855e-01 -4.076790809631347656e-01
3.095582872629165649e-02 -8.755657076835632324e-02 5.630408972501754761e-02 3.885465860366821289e-01 1.577431857585906982e-01 -1.007072627544403076e-01 -6.480793654918670654e-02 -1.964301615953445435e-01 5.139864981174468994e-02 -7.985388860106468201e-03 -1.437767595052719116e-01 -8.991800993680953979e-02 4.553216993808746338e-01 1.530896574258804321e-01 -6.513680517673492432e-02 -1.501763518899679184e-02 3.158406019210815430e-01 -2.137495577335357666e-01 -7.026673108339309692e-02 1.071705222129821777e-01 1.664619445800781250e-01 -1.861829757690429688e-01 2.569485269486904144e-02 -2.281534485518932343e-02 2.938077151775360107e-01 1.288666427135467529e-01 1.174982637166976929e-02 2.343250066041946411e-01 -9.535813331604003906e-02 -1.714230626821517944e-01 2.653608024120330811e-01 -2.120122499763965607e-02
-1.127167493104934692e-01 -1.525040864944458008e-01 -5.928575247526168823e-02 -2.176695503294467926e-02 -4.562856554985046387e-01 8.566125482320785522e-02 -3.127914667129516602e-02 -1.281915456056594849e-01 -1.877977252006530762e-01 -4.304103180766105652e-02 1.213042661547660828e-01 -1.482191681861877441e-01 1.249527260661125183e-01 2.688101530075073242e-01 4.729760403279215097e-04 -2.808315753936767578e-01 4.547520726919174194e-02 -3.363158404827117920e-01 8.862464455887675285e-04 6.125707924365997314e-02 2.986810207366943359e-01 -2.135387212038040161e-01 -5.986421182751655579e-02 2.915727905929088593e-02 1.157295554876327515e-01 2.783668637275695801e-01 2.526489198207855225e-01 -8.243859559297561646e-02 -1.476623415946960449e-01 1.063704639673233032e-01 1.748959124088287354e-01 5.631326511502265930e-02
7.554607838392257690e-02 -1.044219210743904114e-01 -1.517004817724227905e-01 1.718203127384185791e-01 -7.665959745645523071e-02 -2.669504471123218536e-02 3.696473240852355957e-01 2.020212262868881226e-02 2.854558527469635010e-01 2.457193881273269653e-01 1.240919083356857300e-01 -3.592770695686340332e-01 1.556816846132278442e-01 5.861274898052215576e-02 -9.690047055482864380e-02 1.299815028905868530e-01 -1.098129227757453918e-01 -5.304956063628196716e-02 -1.062668934464454651e-01 1.294690370559692383e-01 4.236679673194885254e-01 -2.249716967344284058e-02 -1.005203276872634888e-01 1.592373824678361416e-03 -2.256824523210525513e-01 1.326327621936798096e-01 2.450655996799468994e-01 -1.627953946590423584e-01 -1.843100339174270630e-01 -1.528680473566055298e-01 3.554124757647514343e-02 1.403138227760791779e-02
3.954574838280677795e-02 -1.991858631372451782e-01 -2.017414383590221405e-02 4.245173633098602295e-01 -6.904661655426025391e-03 -1.801802217960357666e-01 1.293037682771682739e-01 -2.082116752862930298e-01 1.745885163545608521e-01 1.864144653081893921e-01 -1.524890959262847900e-01 -7.015189528465270996e-02 3.378693759441375732e-01 1.012311354279518127e-01 9.152054041624069214e-02 -2.924135513603687286e-02 2.668687403202056885e-01 -4.233795031905174255e-02 -3.184065222740173340e-02 3.658823668956756592e-03 1.781673878431320190e-01 -8.355592936277389526e-02 -1.197556126862764359e-02 5.057699605822563171e-02 4.372625648975372314e-01 1.083440929651260376e-01 5.521680042147636414e-02 2.245825380086898804e-01 -1.347036808729171753e-01 -2.215784043073654175e-01 -6.081404536962509155e-02 -1.252438873052597046e-01
-1.404487490653991699e-01 -1.810870133340358734e-02 -1.206310689449310303e-01 3.991914913058280945e-02 -1.886148601770401001e-01 -8.081830292940139771e-02 1.892506182193756104e-01 2.922658622264862061e-02 -2.330801449716091156e-02 3.914887607097625732e-01 -2.683813273906707764e-01 -5.227921530604362488e-02 3.379353582859039307e-01 6.638783961534500122e-02 2.817930467426776886e-02 2.803088910877704620e-02 2.763304412364959717e-01 -2.944988310337066650e-01 -1.210841089487075806e-01 -8.530249446630477905e-02 3.277728557586669922e-01 5.335586890578269958e-02 -7.425373792648315430e-02 4.071269631385803223e-01 1.396201252937316895e-01 -3.861759556457400322e-03 -8.022613823413848877e-02 1.557373106479644775e-01 -5.219522118568420410e-02 -4.288173094391822815e-02 -1.053504422307014465e-01 -6.191192939877510071e-02
-5.510106310248374939e-02 -1.407819688320159912e-01 -7.686660438776016235e-02 1.527371108531951904e-01 -2.710395157337188721e-01 -1.709309965372085571e-02 2.328962236642837524e-01 3.007497787475585938e-01 5.029677972197532654e-02 9.152715094387531281e-03 8.836151659488677979e-02 -2.377825975418090820e-01 1.284879595041275024e-01 3.214803040027618408e-01 2.042142003774642944e-01 -3.782121092081069946e-02 2.636058926582336426e-01 -4.487552493810653687e-02 1.441967207938432693e-02 2.844573855400085449e-01 1.656698435544967651e-01 2.542042434215545654e-01 4.979845136404037476e-03 7.195553183555603027e-02 -6.926560401916503906e-02 1.551251858472824097e-01 2.615376710891723633e-01 7.501779496669769287e-02 -3.488476872444152832e-01 -4.719235002994537354e-02 -1.327560991048812866e-01 7.193940132856369019e-02
-3.282172605395317078e-02 -2.159806787967681885e-01 6.041815131902694702e-02 3.426873087882995605e-01 -2.192609310150146484e-01 -4.135467484593391418e-02 -9.649774990975856781e-03 9.464967250823974609e-02 -6.398924440145492554e-02 9.864172339439392090e-02 -7.065118849277496338e-02 2.475580871105194092e-01 2.364161461591720581e-01 3.172784149646759033e-01 -2.155904322862625122e-01 -2.480534836649894714e-02 1.171274203807115555e-02 -1.960843056440353394e-01 -7.345581054687500000e-02 7.102242857217788696e-02 3.439959585666656494e-01 -7.094207406044006348e-02 -9.255594760179519653e-02 -1.640291884541511536e-02 2.727214097976684570e-01 -3.015967458486557007e-02 2.051742076873779297e-01 -3.275539577007293701e-01 -2.657208144664764404e-01 -7.336106151342391968e-02 -4.917944595217704773e-02 6.548382341861724854e-02
-8.538171648979187012e-02 -3.613737523555755615e-01 -9.127991646528244019e-02 -1.819030046463012695e-01 -6.814886629581451416e-02 5.774962902069091797e-02 -7.347989827394485474e-02 1.732035726308822632e-01 7.899923622608184814e-02 1.673354580998420715e-02 9.024742990732192993e-02 -2.344208955764770508e-01 1.171279847621917725e-01 9.606760740280151367e-02 2.312888950109481812e-01 -2.062881179153919220e-02 7.422074675559997559e-02 -2.855770885944366455e-01 -2.794136106967926025e-02 2.345875352621078491e-01 3.288999795913696289e-01 -1.715536713600158691e-01 -1.931379586458206177e-01 1.735227555036544800e-01 -6.927809212356805801e-03 4.933591485023498535e-01 -5.127311870455741882e-02 4.307781346142292023e-03 1.607544869184494019e-01 9.988062828779220581e-02 2.622864209115505219e-02 -1.831029728055000305e-02
3.239690363407135010e-01 -2.606016099452972412e-01 7.240542024374008179e-02 3.115949034690856934e-01 -3.221013844013214111e-01 -1.030773743987083435e-01 2.154546529054641724e-01 8.531661331653594971e-02 -1.484003812074661255e-01 1.316764056682586670e-01 3.655812516808509827e-02 -4.414068460464477539e-01 1.217787861824035645e-01 3.144263923168182373e-01 2.687461078166961670e-01 1.771426200866699219e-01 4.329799860715866089e-02 -1.404976285994052887e-02 7.075129449367523193e-02 6.465947628021240234e-02 1.223238408565521240e-01 -4.405855014920234680e-02 -7.577268779277801514e-02 1.932103931903839111e-02 4.176349937915802002e-02 -4.811296239495277405e-02 4.611576348543167114e-02 -9.560879319906234741e-02 -8.874018490314483643e-02 1.985370516777038574e-01 -4.920873418450355530e-02 -6.759548932313919067e-02
3.414943441748619080e-02 -3.249393701553344727e-01 -9.642268717288970947e-02 3.667176142334938049e-02 -3.128962516784667969e-01 -3.880310803651809692e-02 2.369129061698913574e-01 -6.677509844303131104e-02 2.655991017818450928e-01 2.202140390872955322e-01 2.348650842905044556e-01 -1.681428402662277222e-01 1.155106127262115479e-01 2.041129171848297119e-01 -2.098543941974639893e-01 2.868109643459320068e-01 3.280816078186035156e-01 5.499978363513946533e-02 -2.974265255033969879e-02 6.970883160829544067e-02 2.571564018726348877e-01 -5.065430700778961182e-02 -1.530955433845520020e-01 -6.012627854943275452e-02 -5.271957069635391235e-02 -6.988435238599777222e-02 4.532337933778762817e-02 -1.904414594173431396e-01 7.614641217514872551e-04 -1.181251332163810730e-01 -1.400518268346786499e-01 -2.170845270156860352e-01
1.504337191581726074e-01 -1.510765850543975830e-01 7.783112674951553345e-02 3.008787035942077637e-01 -2.656545937061309814e-01 -1.893361955881118774e-01 -1.519642174243927002e-01 7.508230209350585938e-02 1.219240576028823853e-01 -1.053778156638145447e-01 8.176074177026748657e-02 -2.484880089759826660e-01 -2.874958142638206482e-02 2.171634882688522339e-01 2.281677871942520142e-01 3.212629854679107666e-01 2.466538399457931519e-01 -3.727439790964126587e-02 2.934902608394622803e-01 1.187539249658584595e-01 9.148819744586944580e-02 -2.649730630218982697e-02 6.870605051517486572e-02 -4.670613631606101990e-02 8.334077894687652588e-02 1.901792734861373901e-01 1.773438006639480591e-01 -5.447481945157051086e-02 -2.869155704975128174e-01 -1.286681890487670898e-01 2.638157606124877930e-01 2.651669457554817200e-02
-7.158683240413665771e-02 1.002075299620628357e-01 9.532620757818222046e-02 1.193523183465003967e-01 -3.316375613212585449e-01 1.767096221446990967e-01 -3.363856077194213867e-01 -1.408893167972564697e-01 -7.887408137321472168e-02 3.533517122268676758e-01 -1.461738198995590210e-01 -1.644952297210693359e-01 1.516594439744949341e-01 -5.580628290772438049e-02 -1.169381588697433472e-01 9.224746376276016235e-02 4.365634322166442871e-01 -1.725844889879226685e-01 -7.726755738258361816e-02 3.206978738307952881e-02 3.068207502365112305e-01 6.935787200927734375e-02 6.180864199995994568e-02 -8.315657824277877808e-02 1.163804978132247925e-01 1.605513989925384521e-01 -2.893519029021263123e-02 -1.811160147190093994e-01 2.544817700982093811e-02 2.176258340477943420e-02 1.968230307102203369e-01 9.800620377063751221e-02
9.209772944450378418e-02 6.773872673511505127e-02 -1.583103984594345093e-01 1.219827458262443542e-01 -4.171985387802124023e-01 7.709244638681411743e-02 1.806226223707199097e-01 -7.337189465761184692e-02 7.487291935831308365e-03 1.179231982678174973e-02 1.331250667572021484e-01 -2.835750579833984375e-01 6.450058519840240479e-02 2.552551329135894775e-01 2.012460976839065552e-01 1.276167631149291992e-01 8.277125656604766846e-02 -1.449975371360778809e-01 -5.213687196373939514e-02 -2.292506396770477295e-01 2.810750007629394531e-01 1.456533819437026978e-01 4.542716220021247864e-02 2.139565199613571167e-01 -1.239424198865890503e-01 1.952073425054550171e-01 3.533607348799705505e-02 -1.554159075021743774e-01 -3.191045951098203659e-03 2.702881768345832825e-02 3.708693981170654297e-01 -2.370316237211227417e-01
-6.123968213796615601e-02 5.294143408536911011e-02 -1.164051219820976257e-01 -7.800444215536117554e-02 -2.530107796192169189e-01 2.884894907474517822e-01 1.904287785291671753e-01 -2.853198647499084473e-01 -1.224461197853088379e-01 -3.275506570935249329e-02 -2.541911043226718903e-02 -1.501837670803070068e-01 3.893438875675201416e-01 4.967502132058143616e-02 -1.123014166951179504e-01 1.317514455877244473e-03 1.835665404796600342e-01 -1.332375556230545044e-01 -8.564388006925582886e-02 -7.508365064859390259e-02 4.598020613193511963e-01 -1.693186461925506592e-01 1.002666056156158447e-01 9.818278998136520386e-02 8.004766888916492462e-03 7.444750517606735229e-02 2.181630134582519531e-01 5.352267250418663025e-02 -1.792122274637222290e-01 -2.711191773414611816e-01 8.148507028818130493e-02 -1.021482795476913452e-01
1.563482545316219330e-02 -1.063240170478820801e-01 -1.268113851547241211e-01 1.336026489734649658e-01 -9.840956330299377441e-02 -1.412938386201858521e-01 -9.735026955604553223e-02 -5.831721052527427673e-02 -2.701628208160400391e-01 7.874339818954467773e-02 -1.623052358627319336e-02 -3.080323338508605957e-01 2.163587659597396851e-01 6.403461843729019165e-02 2.220392823219299316e-01 -1.043758466839790344e-01 3.766462951898574829e-02 -2.319760918617248535e-01 -2.090573757886886597e-01 1.066989451646804810e-01 4.235117435455322266e-01 -9.981617331504821777e-02 -3.778038322925567627e-01 -3.589909523725509644e-02 -1.026403531432151794e-01 1.371277272701263428e-01 1.551696509122848511e-01 -1.346902251243591309e-01 -8.186435699462890625e-02 -1.757621020078659058e-01 1.707075238227844238e-01 2.111542671918869019e-01
-1.278784684836864471e-02 -2.367870062589645386e-01 -6.961000151932239532e-03 4.350543320178985596e-01 -1.124424710869789124e-01 -1.796806901693344116e-01 4.070914387702941895e-01 1.459575742483139038e-01 1.453045755624771118e-01 7.078780792653560638e-03 -2.169491052627563477e-01 -1.568088680505752563e-01 -1.000163902062922716e-04 1.060073897242546082e-01 6.547223031520843506e-02 2.406040430068969727e-01 -3.161874413490295410e-02 -2.049219012260437012e-01 1.969977915287017822e-01 -8.312236517667770386e-02 1.958737820386886597e-01 5.678028985857963562e-02 8.476626873016357422e-02 -1.621055416762828827e-02 -1.426643729209899902e-01 2.564690709114074707e-01 2.580782175064086914e-01 8.704005926847457886e-02 -1.329809427261352539e-01 -1.646136194467544556e-01 8.951015025377273560e-02 -7.352417707443237305e-02
-2.207350134849548340e-01 5.343396589159965515e-02 -1.364914327859878540e-01 1.857299506664276123e-01 -2.497284710407257080e-01 1.322943530976772308e-02 -8.441262692213058472e-02 3.676228970289230347e-02 -1.444022078067064285e-02 -3.451400995254516602e-02 -2.309315651655197144e-01 -7.219660282135009766e-02 1.798302233219146729e-01 2.942935526371002197e-01 -9.975672699511051178e-03 -1.795233488082885742e-01 -1.184626743197441101e-01 -4.153482615947723389e-01 2.271982654929161072e-02 -1.468706279993057251e-01 4.066483974456787109e-01 -2.201805412769317627e-01 -1.747847497463226318e-01 -1.011050939559936523e-01 6.048482377082109451e-03 5.003570020198822021e-02 2.542344853281974792e-02 5.046656355261802673e-03 -3.600153028964996338e-01 9.423978626728057861e-02 -8.985745906829833984e-02 5.845236126333475113e-03
9.618141688406467438e-03 -8.517895638942718506e-02 -3.935458138585090637e-02 1.074411720037460327e-01 -1.260737180709838867e-01 -1.314188688993453979e-01 5.027739703655242920e-02 -8.573610335588455200e-02 -2.888911664485931396e-01 -1.109112147241830826e-02 6.340838223695755005e-02 -9.711342304944992065e-02 -1.101181656122207642e-01 2.788646519184112549e-01 1.949296593666076660e-01 -8.226805180311203003e-02 1.735353171825408936e-01 -3.047080636024475098e-01 -9.640416502952575684e-02 -1.214352101087570190e-01 3.413651585578918457e-01 -1.640066504478454590e-01 -2.479334622621536255e-01 -1.121174693107604980e-01 -1.381695866584777832e-01 3.996205031871795654e-01 1.945203542709350586e-01 -8.899705857038497925e-02 -1.953269392251968384e-01 -1.870416700839996338e-01 1.236345246434211731e-01 1.654861569404602051e-01
8.575613796710968018e-02 -2.446555197238922119e-01 4.670574516057968140e-02 4.306887090206146240e-01 1.167958751320838928e-01 4.786960780620574951e-02 1.461220253258943558e-02 -7.379691582173109055e-03 4.854096472263336182e-02 2.260395884513854980e-01 3.829067200422286987e-02 -1.107631325721740723e-01 3.263815045356750488e-01 1.905397325754165649e-01 4.825242608785629272e-02 7.197014987468719482e-03 2.912747561931610107e-01 -1.274524182081222534e-01 -2.305495738983154297e-02 1.896931529045104980e-01 3.089525997638702393e-01 -1.206058412790298462e-01 1.658196896314620972e-01 1.180381700396537781e-01 3.554529845714569092e-01 -9.267843514680862427e-02 6.773346662521362305e-02 2.126080393791198730e-01 6.525836139917373657e-02 -1.209626421332359314e-01 1.318792253732681274e-01 -8.052141964435577393e-02
-6.650167703628540039e-02 -9.892963804304599762e-03 8.934990316629409790e-02 1.691315323114395142e-01 -1.253807097673416138e-01 -1.449290066957473755e-01 -6.567802280187606812e-02 6.267270445823669434e-02 -5.848737061023712158e-02 2.451964914798736572e-01 -1.776833236217498779e-01 7.458002120256423950e-02 2.534895837306976318e-01 9.252594411373138428e-02 6.473010778427124023e-02 1.020308732986450195e-01 -1.883369684219360352e-01 -9.577281028032302856e-02 4.797588661313056946e-02 2.662303298711776733e-02 4.633651971817016602e-01 -1.548414379358291626e-01 -1.703094542026519775e-01 1.571491807699203491e-01 2.720357179641723633e-01 2.872443199157714844e-01 2.483246475458145142e-01 1.861282289028167725e-01 -9.660477936267852783e-02 3.828454390168190002e-02 3.369782567024230957e-01 -9.283605962991714478e-02
2.745435535907745361e-01 -1.034546121954917908e-01 5.696866288781166077e-02 1.779022514820098877e-01 -1.998078972101211548e-01 -4.773420989513397217e-01 -7.994130998849868774e-02 1.140844747424125671e-01 2.389748394489288330e-01 -5.239249393343925476e-02 6.968013942241668701e-02 -8.711400628089904785e-02 1.341801434755325317e-01 1.563822776079177856e-01 -8.131778798997402191e-03 -9.480353444814682007e-02 1.907467395067214966e-01 5.880517512559890747e-02 6.830726563930511475e-02 9.221758693456649780e-02 3.470810353755950928e-01 -8.041990548372268677e-02 -5.927741061896085739e-03 1.961332373321056366e-02 -6.098730117082595825e-02 -4.435913637280464172e-02 1.098193153738975525e-01 -2.472602576017379761e-01 -2.610199749469757080e-01 -2.427383214235305786e-01 1.801075339317321777e-01 -2.220138013362884521e-01
2.001678943634033203e-01 -1.770448982715606689e-01 -1.197931542992591858e-01 5.277988314628601074e-01 -7.792986184358596802e-02 -8.837433159351348877e-02 6.813479587435722351e-03 -2.103859037160873413e-01 1.987244486808776855e-01 1.938685476779937744e-01 -1.755501478910446167e-01 2.548198401927947998e-02 2.927800416946411133e-01 5.057600140571594238e-02 2.007320523262023926e-02 1.549172122031450272e-02 2.312705963850021362e-01 -9.708601236343383789e-02 -2.227284945547580719e-02 -9.744728356599807739e-02 9.367471933364868164e-02 -1.788621842861175537e-01 -1.256007701158523560e-01 8.944964408874511719e-02 2.894107103347778320e-01 1.016984134912490845e-01 -3.642185591161251068e-03 2.677731812000274658e-01 -1.948254704475402832e-01 -1.538721024990081787e-01 9.267372079193592072e-03 -1.225806474685668945e-01
-1.385263912379741669e-02 -3.085636794567108154e-01 1.644218415021896362e-01 8.546440303325653076e-02 -8.494504541158676147e-02 1.112839058041572571e-01 2.993458211421966553e-01 2.256455868482589722e-01 1.274951398372650146e-01 -2.587634027004241943e-01 -1.220851019024848938e-01 -2.429208606481552124e-01 2.069479823112487793e-01 2.285400182008743286e-01 1.493548750877380371e-01 1.369029865600168705e-03 1.649001240730285645e-01 -2.336338162422180176e-01 -1.886580511927604675e-02 -2.628693580627441406e-01 1.536676287651062012e-01 -2.999105490744113922e-02 -1.477233767509460449e-01 2.035691440105438232e-01 3.464227169752120972e-02 2.222316265106201172e-01 1.006254702806472778e-01 -2.569551765918731689e-01 9.101591259241104126e-02 7.510327547788619995e-02 1.698105186223983765e-01 -1.647161692380905151e-01
-3.006461448967456818e-02 -5.422209575772285461e-02 -2.002299576997756958e-01 2.109677195549011230e-01 -2.580782771110534668e-01 -1.921469569206237793e-01 2.714461879804730415e-03 2.077513784170150757e-01 1.647878289222717285e-01 -2.527047991752624512e-01 2.317663133144378662e-01 -3.002498745918273926e-01 2.941255457699298859e-02 2.351028919219970703e-01 -1.023386344313621521e-01 1.890834234654903412e-02 1.912338286638259888e-01 -3.017725609242916107e-02 5.123713985085487366e-02 -1.680238097906112671e-01 3.169875741004943848e-01 -1.641974151134490967e-01 -6.031974777579307556e-02 -6.148136779665946960e-02 1.770944707095623016e-02 1.781259030103683472e-01 1.678376644849777222e-01 2.061544209718704224e-01 -1.942716836929321289e-01 -2.376320660114288330e-01 1.564269959926605225e-01 -1.960209012031555176e-01
-1.305511444807052612e-01 -2.487614601850509644e-01 1.457347124814987183e-01 -5.752666667103767395e-02 -7.209517061710357666e-02 2.753947861492633820e-02 3.985018283128738403e-02 1.698677428066730499e-02 -2.306264340877532959e-01 2.518047951161861420e-02 5.803046748042106628e-02 -2.268919944763183594e-01 3.190205395221710205e-01 1.836583614349365234e-01 -1.610011793673038483e-02 -1.349851638078689575e-01 1.949657201766967773e-01 -2.528581917285919189e-01 -1.779321432113647461e-01 -6.555660814046859741e-02 4.203910231590270996e-01 -1.919285207986831665e-01 -1.333558857440948486e-01 2.363086678087711334e-02 -2.514249458909034729e-02 1.080178841948509216e-02 2.696685194969177246e-01 -6.802146881818771362e-02 -2.005169689655303955e-01 -1.773582100868225098e-01 1.032657921314239502e-01 3.095178902149200439e-01
2.853270471096038818e-01 -2.942014336585998535e-01 -1.507409512996673584e-01 1.848117262125015259e-01 -2.020980715751647949e-01 -2.918637096881866455e-01 -5.208023823797702789e-03 1.397557258605957031e-01 1.646421253681182861e-01 -2.078634798526763916e-01 -1.273189634084701538e-01 -2.742734551429748535e-01 1.444081813097000122e-01 3.910881653428077698e-02 -1.071004867553710938e-01 -7.357303053140640259e-02 2.268266677856445312e-01 -1.400375366210937500e-01 -3.173489123582839966e-02 2.921758592128753662e-01 3.412247598171234131e-01 -1.162825897336006165e-01 -1.539693772792816162e-01 2.297559753060340881e-02 -1.085785310715436935e-02 -9.891390800476074219e-03 1.667402917519211769e-03 -2.169187068939208984e-01 -1.639390140771865845e-01 -1.666648536920547485e-01 1.027665138244628906e-01 -6.663741916418075562e-02
1.286393105983734131e-01 -2.533560693264007568e-01 -5.086481571197509766e-02 4.950153827667236328e-01 -8.536501228809356689e-02 -1.048694998025894165e-01 9.230132400989532471e-02 -2.332123368978500366e-01 1.885461807250976562e-01 1.767895966768264771e-01 -2.030975818634033203e-01 1.302776858210563660e-02 3.377473950386047363e-01 -4.002906009554862976e-02 5.668544024229049683e-02 9.991969168186187744e-02 1.848160326480865479e-01 -9.491531550884246826e-02 -3.437767177820205688e-02 -1.319583505392074585e-01 1.393674612045288086e-01 -2.584713399410247803e-01 -1.736785918474197388e-01 9.658809751272201538e-02 2.698979675769805908e-01 1.147227883338928223e-01 -5.866517871618270874e-02 1.752713471651077271e-01 -7.004062831401824951e-02 -1.969015598297119141e-01 -3.113607876002788544e-02 3.239195421338081360e-02
-1.203899458050727844e-01 -1.311193685978651047e-02 -1.777981817722320557e-01 1.952208131551742554e-01 -2.698138058185577393e-01 -5.468627903610467911e-03 6.782019138336181641e-02 1.224479004740715027e-01 9.262048453092575073e-02 -4.046000540256500244e-01 1.561639159917831421e-01 -1.720393449068069458e-01 1.110216453671455383e-01 1.347205936908721924e-01 -1.992234885692596436e-01 1.172743365168571472e-01 2.049845159053802490e-01 -1.538597345352172852e-01 1.059572622179985046e-01 6.688404083251953125e-02 5.131103396415710449e-01 -1.443079560995101929e-01 -1.134770810604095459e-01 -5.048845708370208740e-02 -1.070726662874221802e-02 2.500410750508308411e-02 1.767465919256210327e-01 1.301607787609100342e-01 -2.702711224555969238e-01 4.983546957373619080e-02 7.218223065137863159e-02 -4.918447881937026978e-02
-3.316800594329833984e-01 -3.442331850528717041e-01 -2.028025835752487183e-01 3.175698816776275635e-01 -2.118365168571472168e-01 6.829923391342163086e-02 -1.685632318258285522e-01 -3.018794953823089600e-02 -1.544286012649536133e-01 1.113883331418037415e-01 -1.274983733892440796e-01 5.845770239830017090e-02 1.100275069475173950e-01 -1.590551622211933136e-02 -1.212077587842941284e-01 1.179138198494911194e-01 -4.215720668435096741e-02 -3.740280270576477051e-01 2.131624333560466766e-02 -2.139929533004760742e-01 2.547107338905334473e-01 -6.092558428645133972e-02 -1.196543574333190918e-01 8.339813351631164551e-02 2.952189445495605469e-01 5.768070369958877563e-02 8.319538831710815430e-02 -1.549577414989471436e-01 -2.148704975843429565e-01 -1.627783477306365967e-02 3.970018401741981506e-02 -8.097269386053085327e-02
2.499342560768127441e-01 -3.494893014430999756e-01 -5.421073362231254578e-02 4.539497792720794678e-01 -1.178818270564079285e-01 1.285214871168136597e-01 -1.683564484119415283e-01 1.675574630498886108e-01 2.768540680408477783e-01 -9.572956711053848267e-02 -1.164307668805122375e-01 -2.092401981353759766e-01 4.092056304216384888e-02 2.121579088270664215e-02 -9.820579737424850464e-02 -1.746441796422004700e-02 2.772178351879119873e-01 -5.974831990897655487e-03 -1.368156969547271729e-01 1.826624274253845215e-01 3.051425814628601074e-01 -2.007618248462677002e-01 -3.491208702325820923e-02 4.779964685440063477e-02 -4.555833712220191956e-02 1.846014112234115601e-01 1.287095099687576294e-01 6.096740812063217163e-02 -1.797046959400177002e-01 5.471917614340782166e-02 6.927651911973953247e-02 -4.369909688830375671e-02
-7.552134245634078979e-02 8.636168390512466431e-02 2.914853692054748535e-01 2.490157932043075562e-01 -5.948733910918235779e-02 1.182321682572364807e-01 9.763953834772109985e-02 6.793867796659469604e-02 -5.806627124547958374e-02 2.026870287954807281e-02 -3.467720150947570801e-01 -2.991877198219299316e-01 9.532974660396575928e-02 1.791579276323318481e-01 2.562599480152130127e-01 1.765914559364318848e-01 8.763369172811508179e-02 -4.996944218873977661e-02 2.180451452732086182e-01 5.970767140388488770e-02 3.366872966289520264e-01 -2.486777901649475098e-01 4.840490594506263733e-02 3.773920238018035889e-02 9.779263287782669067e-02 1.416769693605601788e-03 -7.569909095764160156e-02 -3.316223919391632080e-01 3.668567910790443420e-02 2.865275740623474121e-02 2.197936177253723145e-01 -2.015350311994552612e-01
1.755710244178771973e-01 -1.098330691456794739e-02 -6.422214210033416748e-02 4.986876547336578369e-01 -1.443141400814056396e-01 1.084721833467483521e-01 3.751675784587860107e-02 6.846524775028228760e-02 2.627732753753662109e-01 -3.365176022052764893e-01 3.617154061794281006e-02 -1.259298771619796753e-01 -4.214895516633987427e-02 1.070313975214958191e-01 -2.195578999817371368e-02 -1.254216432571411133e-01 2.221284657716751099e-01 -1.539345681667327881e-01 -3.110090270638465881e-02 4.198900610208511353e-02 2.107559442520141602e-01 -1.330878138542175293e-01 -2.894785488024353981e-03 3.016593456268310547e-01 9.407673776149749756e-02 2.764617502689361572e-01 8.710361272096633911e-02 -6.475409492850303650e-03 -1.051384136080741882e-01 -1.758393794298171997e-01 -3.738466277718544006e-02 -2.888961136341094971e-01
2.510017454624176025e-01 -3.483052253723144531e-01 8.732081390917301178e-03 8.144371211528778076e-02 -2.452008575201034546e-01 3.930085152387619019e-02 9.747103601694107056e-02 2.613556385040283203e-01 -2.155033051967620850e-01 6.278149783611297607e-02 -3.155799955129623413e-02 -1.795606315135955811e-01 9.750215709209442139e-02 3.025639653205871582e-01 -8.451922237873077393e-02 5.898325517773628235e-02 8.184341341257095337e-02 -1.119544822722673416e-02 1.555562615394592285e-01 -8.150766789913177490e-02 3.086528554558753967e-02 5.235754419118165970e-03 1.255542039871215820e-01 3.127746582031250000e-01 4.758548364043235779e-02 4.177014902234077454e-02 1.411188542842864990e-01 -1.626630546525120735e-03 -2.632677555084228516e-01 -1.156876236200332642e-01 2.249881327152252197e-01 -4.058637917041778564e-01
-8.994939853437244892e-04 -2.284618020057678223e-01 -1.138850376009941101e-01 4.586586356163024902e-02 -1.303396821022033691e-01 -1.023386567831039429e-01 -4.103818442672491074e-03 -1.537489518523216248e-02 4.459799453616142273e-02 -1.082148030400276184e-01 -4.734101593494415283e-01 -2.703175842761993408e-01 3.080083429813385010e-02 7.712571322917938232e-02 -6.016289442777633667e-02 2.644734680652618408e-01 3.461045026779174805e-01 -8.515460044145584106e-02 1.906255073845386505e-02 2.131103724241256714e-01 2.497579604387283325e-01 -2.089313864707946777e-01 -2.322740256786346436e-01 1.356250047683715820e-01 -1.131792664527893066e-01 2.223564982414245605e-01 -6.640629470348358154e-02 -2.378082834184169769e-02 -1.365576982498168945e-01 -2.601383924484252930e-01 6.294900178909301758e-02 -7.042369246482849121e-02
-2.998623847961425781e-01 -2.424352318048477173e-01 -9.761685878038406372e-02 1.077215559780597687e-02 -1.910582035779953003e-01 1.429191082715988159e-01 -8.801705390214920044e-02 -2.291320264339447021e-01 7.101614028215408325e-02 -2.409929223358631134e-02 1.075543984770774841e-01 -1.245732232928276062e-01 1.151904985308647156e-01 3.680627942085266113e-01 1.149807795882225037e-01 -2.614277899265289307e-01 5.676469951868057251e-02 -3.762818872928619385e-01 1.346967220306396484e-01 -1.363267898559570312e-01 4.415709674358367920e-01 5.824599042534828186e-02 -4.726733639836311340e-02 -4.801227897405624390e-02 5.404491722583770752e-02 -2.467297390103340149e-02 1.622754186391830444e-01 -2.880178205668926239e-02 -2.077540606260299683e-01 -3.411157801747322083e-02 3.628598898649215698e-02 2.608987689018249512e-02
-8.590188622474670410e-02 -6.788890063762664795e-02 -8.779191225767135620e-02 1.400195658206939697e-01 -2.069133371114730835e-01 -9.275925159454345703e-02 1.975921839475631714e-01 2.615054845809936523e-01 2.692127600312232971e-02 1.960739344358444214e-01 -2.263650745153427124e-01 -2.552597820758819580e-01 1.809514611959457397e-01 3.382806777954101562e-01 1.222221851348876953e-01 2.593429088592529297e-01 -2.609942480921745300e-02 -6.811425089836120605e-02 1.222017779946327209e-01 7.377359271049499512e-02 2.786990702152252197e-01 -9.645708650350570679e-02 9.150229394435882568e-02 7.551436871290206909e-02 -1.735918074846267700e-01 2.179724574089050293e-01 3.511134982109069824e-01 4.119361564517021179e-02 -1.985535472631454468e-01 -1.365470290184020996e-01 -4.567036032676696777e-02 1.654820889234542847e-01
-1.284786965698003769e-02 -1.583391726016998291e-01 -1.961440779268741608e-02 1.827296912670135498e-01 -2.170538157224655151e-01 -7.775768637657165527e-02 9.605893492698669434e-02 -1.564516276121139526e-01 1.183670833706855774e-01 2.330582775175571442e-02 -2.476531565189361572e-01 3.209809958934783936e-02 1.993069350719451904e-01 2.088997811079025269e-01 -2.266197502613067627e-01 2.976234853267669678e-01 1.550240367650985718e-01 -1.050897613167762756e-01 6.092240661382675171e-02 -1.351251304149627686e-01 3.190283179283142090e-01 -2.664133608341217041e-01 1.010514330118894577e-03 -3.272412344813346863e-02 -5.452016368508338928e-02 -2.164241224527359009e-01 1.633726060390472412e-01 3.517417982220649719e-02 -4.214819967746734619e-01 -1.184278577566146851e-01 -8.422389626502990723e-02 2.157114446163177490e-01
1.808066070079803467e-01 1.228291019797325134e-01 -1.256876885890960693e-01 -5.550101026892662048e-02 -3.370533883571624756e-01 7.181937247514724731e-02 1.505286097526550293e-01 7.896572351455688477e-02 -3.646100312471389771e-02 3.883262723684310913e-02 1.633107848465442657e-02 -2.763081192970275879e-01 4.695009067654609680e-02 -7.981719076633453369e-02 1.105110272765159607e-01 -7.280132919549942017e-02 1.410876214504241943e-01 -4.592511355876922607e-01 2.452577352523803711e-01 4.574732854962348938e-02 2.844421565532684326e-01 8.453980088233947754e-02 1.148189902305603027e-01 -6.074113026261329651e-02 3.697901964187622070e-01 4.982962086796760559e-02 -5.173222348093986511e-02 -1.093243807554244995e-01 -2.709729075431823730e-01 -3.433960676193237305e-02 2.275096327066421509e-01 -4.402386024594306946e-02
-1.863237321376800537e-01 -2.092586457729339600e-01 -1.225549578666687012e-01 5.766102299094200134e-02 -3.807143867015838623e-01 7.270068675279617310e-02 2.582777477800846100e-02 -1.823700815439224243e-01 3.454570658504962921e-03 -6.945954263210296631e-02 5.180818587541580200e-02 1.441061031073331833e-02 9.834817796945571899e-02 2.034844458103179932e-01 -3.383523318916559219e-03 -9.547795355319976807e-02 -1.474940800108015537e-04 -4.036086797714233398e-01 1.378359496593475342e-01 2.865780889987945557e-02 4.836106896400451660e-01 -8.581500500440597534e-02 2.648397535085678101e-02 -1.754009425640106201e-01 1.262128259986639023e-02 1.789605766534805298e-01 2.960048019886016846e-01 3.028015606105327606e-02 -2.259583175182342529e-01 -2.579790353775024414e-02 1.221100836992263794e-01 9.096740931272506714e-02
-9.909526258707046509e-02 1.115813478827476501e-02 1.892499858513474464e-03 3.023810088634490967e-01 1.429420262575149536e-01 3.635231852531433105e-01 -6.465359032154083252e-02 -1.473385393619537354e-01 1.538520455360412598e-01 1.623773127794265747e-01 -2.159402817487716675e-01 -7.309211790561676025e-02 2.166500240564346313e-01 5.290535688400268555e-01 -5.561177805066108704e-02 2.211796790361404419e-01 2.305282503366470337e-01 -3.724944218993186951e-02 -8.705617487430572510e-02 1.979549974203109741e-01 1.856290400028228760e-01 -7.326411455869674683e-02 5.653051659464836121e-02 -6.742909550666809082e-03 1.060777604579925537e-01 1.086359173059463501e-01 4.543236270546913147e-02 3.719985485076904297e-02 -1.703413426876068115e-01 -1.635545790195465088e-01 5.364318937063217163e-02 9.890092909336090088e-02
-1.730958521366119385e-01 -4.285042732954025269e-02 -1.023338548839092255e-02 2.803958356380462646e-01 -4.011109173297882080e-01 -1.342294812202453613e-01 -9.267444908618927002e-02 1.058190874755382538e-02 4.865256324410438538e-02 4.261407628655433655e-02 9.518230706453323364e-02 -2.685062289237976074e-01 -1.529846191406250000e-01 1.434060931205749512e-01 2.612319290637969971e-01 -2.538208663463592529e-01 3.879268169403076172e-01 -1.864176541566848755e-01 6.424471735954284668e-02 -5.205179564654827118e-03 -6.915456801652908325e-02 -1.123960986733436584e-01 -9.011774510145187378e-02 -5.462956428527832031e-02 4.958242923021316528e-02 1.081595420837402344e-01 1.086221113801002502e-01 -3.816045820713043213e-01 -1.406664103269577026e-01 5.321201682090759277e-02 -1.570620574057102203e-02 -1.659367233514785767e-01
4.967166110873222351e-02 -3.206980824470520020e-01 1.813067495822906494e-01 2.634904086589813232e-01 -1.934278458356857300e-01 1.909066885709762573e-01 1.665392965078353882e-01 3.341557681560516357e-01 3.092942237854003906e-01 2.954017743468284607e-02 9.409909695386886597e-02 -4.227254539728164673e-02 -6.630487740039825439e-02 -1.824049395509064198e-03 -1.573248356580734253e-01 7.565980777144432068e-04 1.274110227823257446e-01 -3.144033253192901611e-01 -3.786024637520313263e-03 8.398778736591339111e-02 3.151619434356689453e-01 -2.435910850763320923e-01 3.312251763418316841e-03 2.015949189662933350e-01 -6.105232052505016327e-03 2.391749471426010132e-01 -1.941001117229461670e-01 7.568163424730300903e-02 2.548581548035144806e-02 -7.321492582559585571e-02 -6.644899398088455200e-02 -1.013215035200119019e-01
5.597818642854690552e-02 -1.748410910367965698e-01 -2.343325316905975342e-01 8.184356987476348877e-02 -1.504524350166320801e-01 1.430287063121795654e-01 5.238290503621101379e-02 -1.482052206993103027e-01 -2.313198447227478027e-01 -9.084644913673400879e-02 2.991336584091186523e-02 -3.320547938346862793e-01 1.761842221021652222e-01 3.067951500415802002e-01 2.167047411203384399e-01 -6.057334318757057190e-02 1.731448471546173096e-01 -2.696183323860168457e-01 -5.176949128508567810e-02 -6.274387240409851074e-02 3.122605383396148682e-01 -3.141923844814300537e-01 -2.042668759822845459e-01 -2.099886164069175720e-02 -4.314589872956275940e-02 1.912118867039680481e-02 2.176311016082763672e-01 -7.011322677135467529e-02 -8.617123216390609741e-02 -1.552347987890243530e-01 2.802503108978271484e-02 2.316872328519821167e-01
1.725456565618515015e-01 -3.088332898914813995e-02 1.465565711259841919e-02 3.734399974346160889e-01 -1.098901703953742981e-01 6.339329481124877930e-02 6.461936235427856445e-02 -2.594725191593170166e-01 -2.056774795055389404e-01 1.320324242115020752e-01 -1.047145798802375793e-01 -1.913451254367828369e-01 3.641782104969024658e-01 5.761475116014480591e-02 6.957132369279861450e-02 7.794426381587982178e-02 2.245693206787109375e-01 5.309696495532989502e-02 -6.529670953750610352e-02 1.631500124931335449e-01 2.571129202842712402e-01 -2.248509675264358521e-01 -2.764937281608581543e-02 1.522163748741149902e-01 4.249026477336883545e-01 9.090591967105865479e-02 -2.862011268734931946e-02 2.033849954605102539e-01 -1.062303707003593445e-01 -1.386881321668624878e-01 1.048153545707464218e-02 -3.846710175275802612e-02
-3.473201394081115723e-01 -3.128703534603118896e-01 -1.319237947463989258e-01 2.119200080633163452e-01 -3.201785981655120850e-01 -2.636661529541015625e-01 -3.219364583492279053e-02 -1.170310080051422119e-01 -4.082805290818214417e-02 -2.606940828263759613e-02 1.460892856121063232e-01 -3.108483180403709412e-02 1.422161459922790527e-01 1.172582581639289856e-01 2.115911431610584259e-02 -2.088238485157489777e-02 2.931952774524688721e-01 -9.668090939521789551e-02 -5.703452602028846741e-02 7.601498626172542572e-03 4.715976119041442871e-01 -2.269845306873321533e-01 -2.795275067910552025e-03 -1.166786625981330872e-01 1.946568191051483154e-01 2.750587277114391327e-02 -1.157705113291740417e-02 -1.426201313734054565e-01 -6.422081589698791504e-02 -1.270248740911483765e-01 -6.283295899629592896e-02 5.819776281714439392e-02
6.597335636615753174e-02 -1.411641389131546021e-01 -2.416870370507240295e-02 5.267630144953727722e-02 -3.220022916793823242e-01 1.589713096618652344e-01 2.842802405357360840e-01 -2.229470461606979370e-01 -2.861326560378074646e-02 5.791247636079788208e-02 -1.194824576377868652e-01 -9.643590450286865234e-02 7.952708005905151367e-02 1.636161506175994873e-01 5.389487743377685547e-01 -2.353497594594955444e-01 3.588824272155761719e-01 -5.117647349834442139e-02 2.064235955476760864e-01 8.142070472240447998e-02 5.434732511639595032e-02 2.685536630451679230e-02 -5.867129564285278320e-02 1.970091611146926880e-01 6.701043993234634399e-02 1.029022037982940674e-01 1.218462064862251282e-01 -4.383553937077522278e-02 -2.140149474143981934e-01 -3.146145865321159363e-02 -1.807397790253162384e-02 -2.516269497573375702e-02
1.072256476618349552e-03 -1.651282757520675659e-01 5.264898762106895447e-02 1.612601578235626221e-01 -1.964582800865173340e-01 -4.420852661132812500e-02 -4.543545842170715332e-02 -1.423260420560836792e-01 1.694857925176620483e-01 1.078735068440437317e-01 -2.799687720835208893e-02 -1.704921573400497437e-01 3.370904922485351562e-01 -1.500999331474304199e-01 9.331429749727249146e-02 1.013771146535873413e-01 9.080678224563598633e-02 -7.935332506895065308e-02 -3.134651854634284973e-02 -8.587493747472763062e-02 4.254598617553710938e-01 -4.140479024499654770e-03 -2.977820634841918945e-01 3.462852165102958679e-02 4.185767769813537598e-01 -6.648264080286026001e-02 2.450868487358093262e-01 1.872130110859870911e-02 -4.048525914549827576e-02 3.270421922206878662e-02 3.374517560005187988e-01 -7.274477928876876831e-02
-1.296094357967376709e-01 -3.145612776279449463e-01 -1.125850528478622437e-01 1.267075240612030029e-01 -2.403134293854236603e-02 1.017949134111404419e-01 1.531765330582857132e-02 1.900724768638610840e-01 1.174722388386726379e-01 -2.651822194457054138e-02 -3.156146705150604248e-01 -4.211969375610351562e-01 5.093463510274887085e-02 3.018308281898498535e-01 5.529698729515075684e-02 6.025135982781648636e-03 1.033602729439735413e-01 -1.751195937395095825e-01 5.000710114836692810e-02 1.481847763061523438e-01 -2.913106046617031097e-02 -2.025246918201446533e-01 -6.125055998563766479e-02 3.073046505451202393e-01 2.329338043928146362e-01 2.544437348842620850e-01 -1.693961024284362793e-01 -2.248048931360244751e-01 -3.903521597385406494e-02 2.944199927151203156e-02 7.218196243047714233e-02 -9.062295407056808472e-02
1.922243982553482056e-01 -1.423375308513641357e-01 -8.800522424280643463e-03 4.287545382976531982e-01 -2.358134835958480835e-02 -1.930850371718406677e-02 1.118142306804656982e-01 -1.527636498212814331e-01 1.921888589859008789e-01 1.764926165342330933e-01 -7.221052795648574829e-02 -1.989728305488824844e-03 4.735239148139953613e-01 1.095452830195426941e-01 1.203455775976181030e-01 -8.403643220663070679e-02 2.194434255361557007e-01 -2.163299359381198883e-02 -3.295167163014411926e-02 -2.108815684914588928e-02 9.710992127656936646e-02 -1.578332036733627319e-01 -4.228990152478218079e-02 1.433443129062652588e-01 3.916605412960052490e-01 1.150338128209114075e-01 1.671785116195678711e-01 1.880541294813156128e-01 -8.266448974609375000e-02 -1.817847043275833130e-01 3.777663409709930420e-02 -1.138317584991455078e-01
-1.290852874517440796e-01 1.202401518821716309e-01 2.804242968559265137e-01 4.404164254665374756e-01 2.961562760174274445e-02 2.138268388807773590e-02 -1.534801572561264038e-01 1.650992780923843384e-01 1.719169616699218750e-01 -2.434689551591873169e-02 -9.710171818733215332e-02 -9.781119227409362793e-02 8.460182696580886841e-02 3.077887594699859619e-01 -1.596017926931381226e-01 2.132009565830230713e-01 1.123805344104766846e-01 -1.766292303800582886e-01 1.400164216756820679e-01 -1.567818224430084229e-02 2.415364235639572144e-01 1.880918592214584351e-01 -1.138562858104705811e-01 1.339367330074310303e-01 -5.593224614858627319e-02 1.370678842067718506e-01 1.970438808202743530e-01 -9.122504293918609619e-02 -1.870851963758468628e-01 -2.414989620447158813e-01 -3.673782572150230408e-02 2.648188471794128418e-01
1.145864129066467285e-01 7.400726526975631714e-02 1.985695064067840576e-01 1.996802538633346558e-01 3.967099264264106750e-02 -2.020990848541259766e-01 -2.868533134460449219e-01 -5.969548225402832031e-02 1.972619257867336273e-02 2.014950960874557495e-01 -1.349354535341262817e-01 -3.719232082366943359e-01 1.241240873932838440e-01 4.460323750972747803e-01 1.114820241928100586e-01 -2.756496518850326538e-02 1.627044975757598877e-01 -2.556279301643371582e-01 1.246149986982345581e-01 -4.561794176697731018e-02 2.761850357055664062e-01 -2.239369042217731476e-02 6.061156839132308960e-02 -3.222461044788360596e-02 1.074522137641906738e-01 -9.161682426929473877e-02 1.493172347545623779e-01 -1.773271858692169189e-01 -1.479189693927764893e-01 1.113599091768264771e-01 -1.633103042840957642e-01 -1.523464024066925049e-01
7.645054906606674194e-02 -1.326985061168670654e-01 -9.293102473020553589e-02 4.562192559242248535e-01 -2.674082815647125244e-01 8.928087353706359863e-02 -1.890408694744110107e-01 -2.551066875457763672e-01 -2.612897753715515137e-01 1.269664335995912552e-02 -6.825241446495056152e-02 -3.610324859619140625e-01 2.005263119935989380e-01 2.047586590051651001e-01 -1.391288638114929199e-01 2.961496822535991669e-02 1.339717209339141846e-01 -1.030451282858848572e-01 -6.972537189722061157e-02 2.766388356685638428e-01 4.568178206682205200e-02 -1.432018540799617767e-02 -1.008598059415817261e-01 -5.267379805445671082e-02 2.700110673904418945e-01 -5.571793764829635620e-03 2.124093025922775269e-01 -6.986348330974578857e-02 -3.304391726851463318e-02 -1.261144727468490601e-01 9.242953360080718994e-02 8.775547030381858349e-04
-1.397369205951690674e-01 -2.288614958524703979e-01 1.246986165642738342e-01 3.227929770946502686e-01 -2.909306585788726807e-01 -1.245911568403244019e-01 2.946434915065765381e-01 -1.384025961160659790e-01 1.647596210241317749e-01 -1.534106880426406860e-01 -1.797739714384078979e-01 -3.464725017547607422e-01 1.588355153799057007e-01 -7.768704742193222046e-02 9.532018750905990601e-02 1.719461083412170410e-01 2.265083640813827515e-01 -1.993005722761154175e-01 1.078534685075283051e-02 2.635554876178503036e-03 1.272610574960708618e-01 -7.770892977714538574e-02 1.886192336678504944e-02 3.105800151824951172e-01 -1.776047497987747192e-01 7.902218401432037354e-02 1.848916262388229370e-01 4.292910452932119370e-03 -1.767635717988014221e-02 -1.272962689399719238e-01 1.124585233628749847e-02 -1.744279712438583374e-01
-1.780081391334533691e-01 -3.627500310540199280e-02 -8.416227996349334717e-02 3.498910069465637207e-01 -3.285811841487884521e-01 -7.343935221433639526e-02 1.715809851884841919e-02 1.357295960187911987e-01 -8.095123618841171265e-02 8.724272996187210083e-02 1.314258426427841187e-01 1.882292032241821289e-01 1.700456738471984863e-01 2.135795652866363525e-01 2.842305898666381836e-01 9.102401882410049438e-02 8.017335087060928345e-02 -2.175157666206359863e-01 -1.139431297779083252e-01 -2.477647364139556885e-01 3.794268965721130371e-01 -1.285153180360794067e-01 2.581833302974700928e-02 6.680818647146224976e-02 1.952756345272064209e-01 -1.110225841403007507e-01 3.656463697552680969e-02 -1.121304556727409363e-01 -2.088525295257568359e-01 -2.508926987648010254e-01 5.151021294295787811e-03 1.012864038348197937e-01
1.905773207545280457e-02 -4.024115204811096191e-01 -1.353026926517486572e-01 -4.455935582518577576e-02 -1.829354763031005859e-01 4.330289084464311600e-03 5.111087113618850708e-03 -8.014418184757232666e-02 -2.551477849483489990e-01 -7.403778284788131714e-02 5.681795626878738403e-02 -3.307658806443214417e-02 1.266272962093353271e-01 4.396903812885284424e-01 -5.195538327097892761e-02 -1.648180186748504639e-01 1.956492662429809570e-01 -1.443941146135330200e-01 -3.251787275075912476e-02 -4.546178877353668213e-02 2.407517880201339722e-01 -5.584939569234848022e-02 -7.189092040061950684e-02 3.966907560825347900e-01 -1.479129027575254440e-02 -7.163213100284337997e-03 6.082982197403907776e-02 1.450455933809280396e-01 -1.025990098714828491e-01 5.674342811107635498e-02 2.402792274951934814e-01 -2.845894992351531982e-01
1.509077996015548706e-01 -1.312625259160995483e-01 1.735963858664035797e-02 2.879213392734527588e-01 -3.152602612972259521e-01 1.188426762819290161e-01 -2.374957948923110962e-01 7.560381293296813965e-02 2.147462218999862671e-01 8.785386383533477783e-02 -2.416916936635971069e-01 -1.157747879624366760e-01 1.479534357786178589e-01 2.845622897148132324e-01 -4.911148548126220703e-02 2.083400040864944458e-01 4.398339428007602692e-03 -2.888776957988739014e-01 -1.427289396524429321e-01 -6.420768797397613525e-02 4.124795198440551758e-01 1.477498710155487061e-01 1.550463289022445679e-01 -3.789800405502319336e-02 5.694477353245019913e-03 -1.340473890304565430e-01 8.132616430521011353e-02 -2.196313589811325073e-01 -8.056367188692092896e-02 -1.976597681641578674e-02 1.873491331934928894e-02 1.460607796907424927e-01
-7.273057848215103149e-02 -2.246461361646652222e-01 -1.261571645736694336e-01 3.241225481033325195e-01 -1.589080542325973511e-01 -1.656415686011314392e-02 1.149684563279151917e-01 6.856545060873031616e-02 2.128544449806213379e-01 2.741676568984985352e-01 -7.713843137025833130e-02 -2.204466760158538818e-01 8.643599227070808411e-03 2.356198728084564209e-01 1.083040609955787659e-02 -1.711243763566017151e-02 1.291826069355010986e-01 1.049489676952362061e-01 -9.333492070436477661e-02 9.201292693614959717e-02 3.286928534507751465e-01 -4.354321956634521484e-02 1.313583999872207642e-01 7.010356336832046509e-02 -4.392985999584197998e-01 9.775669872760772705e-02 2.315468490123748779e-01 -2.177220284938812256e-01 -2.069254219532012939e-01 -8.657807856798171997e-02 1.255795657634735107e-01 -4.668267816305160522e-02
3.213725090026855469e-01 -1.568724811077117920e-01 6.734003126621246338e-02 5.893516167998313904e-02 -2.922718226909637451e-01 -6.372064352035522461e-02 2.446735501289367676e-01 6.065946817398071289e-02 2.580190896987915039e-01 -2.591294469311833382e-03 -2.753191292285919189e-01 -2.926321327686309814e-01 7.888214290142059326e-02 1.163626238703727722e-01 7.973933964967727661e-02 -1.974869370460510254e-01 1.683441698551177979e-01 -2.096796631813049316e-01 1.203156914561986923e-02 1.489846967160701752e-02 1.667150855064392090e-01 -1.183329448103904724e-01 -6.244251132011413574e-02 2.056019455194473267e-01 -2.658725976943969727e-01 3.051283955574035645e-01 -5.765243619680404663e-02 2.897532284259796143e-02 -1.586313694715499878e-01 1.284811180084943771e-02 -2.819415554404258728e-02 -2.514344453811645508e-01
1.413996517658233643e-01 -1.633324176073074341e-01 -1.054366081953048706e-01 2.091233283281326294e-01 -1.799732297658920288e-01 1.020492911338806152e-01 5.582816898822784424e-02 -1.672031879425048828e-01 -3.230727612972259521e-01 1.468446105718612671e-01 -4.850658774375915527e-02 -1.185680627822875977e-01 -5.688122659921646118e-02 2.730493247509002686e-01 1.659144461154937744e-01 -8.984981104731559753e-03 -1.168687194585800171e-01 -1.130402907729148865e-01 -1.607283800840377808e-01 -9.860161691904067993e-02 2.391169369220733643e-01 -7.284329086542129517e-02 2.777722291648387909e-02 2.829495370388031006e-01 -8.309461921453475952e-02 3.710237741470336914e-01 6.855300068855285645e-02 6.745226681232452393e-02 -4.073704779148101807e-01 2.119543850421905518e-01 -8.203767240047454834e-02 -1.118850428611040115e-02
-1.047807708382606506e-01 -8.484485559165477753e-03 6.234044954180717468e-02 3.029771149158477783e-01 -2.917557060718536377e-01 -1.669899523258209229e-01 7.557908445596694946e-02 -1.787725538015365601e-01 1.236671581864356995e-01 2.034092545509338379e-01 -2.253248170018196106e-02 2.066001743078231812e-01 2.619015574455261230e-01 1.992856897413730621e-02 -2.270912677049636841e-01 2.185065746307373047e-01 -4.435699433088302612e-03 -3.460327684879302979e-01 -1.288174688816070557e-01 7.385703176259994507e-02 3.191438317298889160e-01 -7.824166864156723022e-02 -5.528373643755912781e-02 1.962242275476455688e-01 2.951896488666534424e-01 9.586247801780700684e-02 1.157241165637969971e-01 -1.824937462806701660e-01 -5.233700200915336609e-02 -1.090982034802436829e-01 1.087387129664421082e-01 -1.165895834565162659e-01
3.300265967845916748e-02 -8.931440114974975586e-02 9.794483333826065063e-02 4.190485179424285889e-01 -1.292873769998550415e-01 5.481374636292457581e-02 2.334900647401809692e-01 -4.238023236393928528e-02 -1.176737025380134583e-01 -7.803466171026229858e-02 2.290370017290115356e-01 -1.390592753887176514e-01 1.840524971485137939e-01 3.009194135665893555e-01 3.046491928398609161e-02 7.464677840471267700e-02 1.194314006716012955e-02 -2.598674893379211426e-01 -2.225557900965213776e-02 -4.257964491844177246e-01 2.405596822500228882e-01 2.360613942146301270e-01 -3.147717565298080444e-02 5.600088089704513550e-02 -1.885342597961425781e-01 1.369021534919738770e-01 -1.317711174488067627e-01 -6.903357803821563721e-02 -1.767141819000244141e-01 -2.708725444972515106e-02 1.145581081509590149e-01 -1.354658454656600952e-01
1.430574953556060791e-01 -2.936442494392395020e-01 -1.059653833508491516e-01 8.647387474775314331e-02 -3.427978456020355225e-01 -3.581456840038299561e-02 1.377122104167938232e-01 1.195370182394981384e-01 1.386499106884002686e-01 -2.818978391587734222e-02 -9.805186837911605835e-02 -2.902099192142486572e-01 8.344335854053497314e-02 4.277115464210510254e-01 1.059857606887817383e-01 5.352812353521585464e-03 8.853153884410858154e-02 1.987313330173492432e-01 2.222353667020797729e-01 -1.787089370191097260e-02 1.714024245738983154e-01 -4.188311845064163208e-02 -3.772415965795516968e-02 1.161443889141082764e-01 -1.064071878790855408e-01 3.574281036853790283e-01 -1.150356903672218323e-01 -9.771639108657836914e-02 -2.360656708478927612e-01 -5.966799333691596985e-02 1.896927654743194580e-01 8.557570725679397583e-02
-1.825501173734664917e-01 -7.948042452335357666e-02 1.176180876791477203e-02 3.198094069957733154e-01 -2.390861064195632935e-01 -9.862926602363586426e-02 2.096080929040908813e-01 -2.369044907391071320e-02 4.131834581494331360e-02 3.490215241909027100e-01 -2.801256999373435974e-02 7.660570740699768066e-02 2.528650760650634766e-01 1.393591463565826416e-01 -8.593023568391799927e-02 1.347635388374328613e-01 1.008925512433052063e-01 -3.203883767127990723e-02 3.205740749835968018e-01 -1.075539290904998779e-01 3.193643316626548767e-02 -2.727980017662048340e-01 -8.521619439125061035e-02 -2.820678055286407471e-02 2.410493493080139160e-01 6.255025416612625122e-02 7.185677438974380493e-02 2.327980399131774902e-01 -3.416162431240081787e-01 -1.437644064426422119e-01 9.036836028099060059e-02 -1.775457561016082764e-01
6.806822121143341064e-02 -9.969065338373184204e-02 -8.505779504776000977e-02 2.514384090900421143e-01 -2.911194227635860443e-03 5.618195235729217529e-02 1.573696732521057129e-01 9.123794734477996826e-03 -2.493105232715606689e-01 -3.339694440364837646e-02 1.024803966283798218e-01 -1.243816688656806946e-01 2.481817454099655151e-01 1.990645676851272583e-01 2.129564583301544189e-01 -1.372739113867282867e-02 2.796652615070343018e-01 -2.397838830947875977e-01 -4.791192710399627686e-02 -3.223479092121124268e-01 2.052966654300689697e-01 9.517466649413108826e-03 9.184547513723373413e-02 -1.076257973909378052e-01 -2.337819188833236694e-01 2.449870258569717407e-01 -4.728355631232261658e-02 6.044572591781616211e-02 -2.186038345098495483e-01 2.780179679393768311e-01 1.559953093528747559e-01 -2.771426737308502197e-01
-2.580765485763549805e-01 -1.143726557493209839e-01 2.506648600101470947e-01 6.221314892172813416e-02 1.265119668096303940e-02 3.592623770236968994e-02 1.340179145336151123e-01 9.704477153718471527e-03 1.500097662210464478e-01 6.510994583368301392e-02 -7.018857449293136597e-02 -3.125145435333251953e-01 1.846032142639160156e-01 2.135844528675079346e-01 1.009066328406333923e-01 -1.328665614128112793e-01 2.571145594120025635e-01 -3.010720610618591309e-01 1.431406103074550629e-02 8.065122365951538086e-02 1.711286604404449463e-01 -7.968903332948684692e-02 1.501683741807937622e-01 4.889792501926422119e-01 1.361156851053237915e-01 1.081099137663841248e-01 -1.091695129871368408e-01 1.049632206559181213e-01 -7.442090660333633423e-02 1.949529498815536499e-01 1.202095579355955124e-02 1.991270184516906738e-01
-3.952259197831153870e-02 -1.753777861595153809e-01 -1.105462983250617981e-01 1.586756557226181030e-01 -2.733213603496551514e-01 -2.360775917768478394e-01 4.561301320791244507e-02 -1.055959537625312805e-01 -2.319693565368652344e-01 5.149827525019645691e-02 4.258599656168371439e-04 3.168497607111930847e-02 2.264599651098251343e-01 1.543608456850051880e-01 1.294438242912292480e-01 -1.557152136228978634e-03 9.128315001726150513e-02 8.654835820198059082e-02 -1.520797610282897949e-01 -1.365310549736022949e-01 4.001663327217102051e-01 -2.022222243249416351e-02 -2.046369165182113647e-01 1.474789381027221680e-01 3.505128920078277588e-01 1.037626639008522034e-01 7.678248733282089233e-02 -2.078990936279296875e-01 -3.514510393142700195e-01 1.015516966581344604e-01 1.477963030338287354e-01 1.307673007249832153e-01
6.762354075908660889e-02 -3.147722780704498291e-01 -9.331014007329940796e-03 1.937400102615356445e-01 -1.656862199306488037e-01 1.699361205101013184e-01 1.398718506097793579e-01 1.868205070495605469e-01 1.738125681877136230e-01 2.059049010276794434e-01 -1.047672852873802185e-01 -2.784064710140228271e-01 2.294872105121612549e-01 4.052428901195526123e-02 -7.937112450599670410e-02 1.133110374212265015e-01 1.721417009830474854e-01 -4.618024453520774841e-02 -5.911908298730850220e-02 -1.207055896520614624e-01 1.145604401826858521e-01 -3.615931840613484383e-03 -2.779721617698669434e-01 -2.307083904743194580e-01 -3.586832899600267410e-03 4.417356252670288086e-01 -1.427054107189178467e-01 1.402871161699295044e-01 1.000731289386749268e-01 -2.461939007043838501e-01 6.486783176660537720e-02 -9.951150417327880859e-02
-6.021212041378021240e-02 1.266637891530990601e-01 -3.958024084568023682e-02 1.449211984872817993e-01 -3.118823766708374023e-01 2.008583843708038330e-01 -5.982449650764465332e-02 9.015977382659912109e-02 -1.443229913711547852e-01 -7.655598223209381104e-03 2.602089047431945801e-01 -2.536293566226959229e-01 8.133915252983570099e-03 3.109229542315006256e-02 -1.608609803952276707e-03 -1.459183245897293091e-01 1.151014938950538635e-01 -4.040836393833160400e-01 8.150905370712280273e-02 -1.196115184575319290e-02 3.761452138423919678e-01 6.125262752175331116e-02 6.256799399852752686e-02 -4.138506948947906494e-03 1.913469433784484863e-01 8.612039685249328613e-02 2.049635201692581177e-01 -6.830704957246780396e-02 -3.808066546916961670e-01 1.729819327592849731e-01 8.687074296176433563e-03 -1.870341002941131592e-01
-3.332151845097541809e-02 5.539982393383979797e-02 -2.003214089199900627e-03 2.437123507261276245e-01 -5.561608355492353439e-03 3.185048401355743408e-01 -6.887507624924182892e-03 1.108864396810531616e-01 1.913999579846858978e-02 -3.354163840413093567e-02 1.237353235483169556e-01 -2.251663655042648315e-01 2.601000070571899414e-01 2.623710967600345612e-02 1.866205334663391113e-01 1.009854301810264587e-01 7.606483995914459229e-02 -4.512977004051208496e-01 2.373350560665130615e-01 2.061782777309417725e-01 1.574824154376983643e-01 1.266933530569076538e-01 2.118230611085891724e-01 -1.542405486106872559e-01 1.576333642005920410e-01 1.610170453786849976e-01 9.385561197996139526e-02 -1.845659315586090088e-01 -2.267472445964813232e-01 2.332245057914406061e-04 1.876556426286697388e-01 -2.089324444532394409e-01
5.600878968834877014e-02 1.052262354642152786e-02 -2.638269066810607910e-01 2.456452101469039917e-01 -3.282196819782257080e-01 9.873672574758529663e-02 1.187861412763595581e-01 1.749238669872283936e-01 1.737726181745529175e-01 1.348860859870910645e-01 -5.077427253127098083e-02 -1.236388012766838074e-01 1.854740381240844727e-01 3.042135834693908691e-01 1.476517319679260254e-01 6.863740831613540649e-02 7.847248762845993042e-02 3.183937817811965942e-02 1.756948418915271759e-02 -2.902497351169586182e-02 2.793248593807220459e-01 2.049477398395538330e-01 2.752966582775115967e-01 9.574785828590393066e-02 -9.594561904668807983e-02 7.921205461025238037e-02 2.766759097576141357e-01 1.917849034070968628e-01 -2.316653281450271606e-01 -2.176078408956527710e-01 1.328890472650527954e-01 -1.552700102329254150e-01
7.872426509857177734e-02 -1.466902345418930054e-02 -7.280663121491670609e-03 3.635309040546417236e-01 -7.660039514303207397e-02 8.420199155807495117e-02 1.063157841563224792e-01 -2.867600321769714355e-01 -1.175071224570274353e-01 1.772445291280746460e-01 -1.352973515167832375e-03 -3.642760962247848511e-02 2.941633760929107666e-01 -7.741039991378784180e-02 1.540361531078815460e-02 1.689356118440628052e-01 1.279626488685607910e-01 1.307698898017406464e-02 -1.598267108201980591e-01 -2.332807332277297974e-02 2.277254015207290649e-01 -2.590529322624206543e-01 -1.160066872835159302e-01 2.131156772375106812e-01 4.237163364887237549e-01 7.644730061292648315e-02 2.813806198537349701e-02 -2.021260745823383331e-02 -2.193666398525238037e-01 -1.455610841512680054e-01 2.763177752494812012e-01 -1.852454096078872681e-01
-9.231562912464141846e-02 -2.398078888654708862e-02 -1.667419224977493286e-01 2.065238207578659058e-01 -2.578411996364593506e-01 2.066506445407867432e-02 1.745986193418502808e-02 2.993771620094776154e-02 -1.306911855936050415e-01 1.443912237882614136e-01 4.351941496133804321e-02 -6.395592540502548218e-02 1.863703280687332153e-01 1.073700264096260071e-01 -6.934913992881774902e-02 8.499895222485065460e-03 1.484291106462478638e-01 -2.070246189832687378e-01 -1.679208502173423767e-02 3.294248580932617188e-01 2.811357080936431885e-01 1.350086461752653122e-02 -1.436940673738718033e-02 -2.022719234228134155e-01 2.010433524847030640e-01 1.262837648391723633e-01 -2.518858015537261963e-01 3.066798485815525055e-02 -5.005573630332946777e-01 1.653623580932617188e-01 2.525756359100341797e-01 -2.824226766824722290e-02
-1.052821949124336243e-01 1.735697500407695770e-02 4.373862743377685547e-01 2.429912686347961426e-01 -2.117608487606048584e-01 1.265160739421844482e-01 6.381823867559432983e-02 -1.693739145994186401e-01 1.050008181482553482e-02 2.014956176280975342e-01 -2.711828798055648804e-02 1.305944472551345825e-01 3.647466003894805908e-02 5.336082354187965393e-02 -5.119470879435539246e-02 -2.413835972547531128e-01 2.590751647949218750e-01 1.043679541908204556e-03 -2.125803008675575256e-02 4.094140529632568359e-01 4.292504489421844482e-01 -7.499060034751892090e-02 2.192590385675430298e-02 1.488502323627471924e-02 9.036856144666671753e-02 2.099985331296920776e-01 -5.138145759701728821e-02 2.968163788318634033e-02 -1.464148759841918945e-01 -3.854998946189880371e-02 7.699406147003173828e-02 -1.033185422420501709e-01
-9.211999177932739258e-02 -9.132211655378341675e-02 -2.084759473800659180e-01 3.220709562301635742e-01 -1.584487855434417725e-01 1.169089823961257935e-01 -1.642749607563018799e-01 -1.189973875880241394e-01 2.021343708038330078e-01 2.377291321754455566e-01 8.990671485662460327e-02 -4.749403595924377441e-01 9.875387698411941528e-02 3.929130733013153076e-01 1.145347058773040771e-01 -7.684001326560974121e-02 -9.201905131340026855e-02 -1.132015138864517212e-01 1.768916961736977100e-03 -1.385283321142196655e-01 1.215705722570419312e-01 8.913829177618026733e-02 -4.372865427285432816e-03 -2.408454753458499908e-02 -7.659418135881423950e-02 6.783542782068252563e-02 3.203244209289550781e-01 -8.129715919494628906e-02 -7.607039064168930054e-02 -2.025928050279617310e-01 -9.966620057821273804e-02 -4.040412232279777527e-02
1.599269658327102661e-01 -1.892329603433609009e-01 6.439233571290969849e-02 1.756878346204757690e-01 -3.065158724784851074e-01 -1.875237226486206055e-01 2.819848656654357910e-01 6.033991649746894836e-02 1.244860813021659851e-01 2.731554396450519562e-02 -2.102732509374618530e-01 -1.984143555164337158e-01 4.751822724938392639e-02 4.697317257523536682e-02 1.170336753129959106e-01 2.149770855903625488e-01 2.040001302957534790e-01 -1.379291117191314697e-01 1.982350051403045654e-01 -5.460490658879280090e-02 1.416749656200408936e-01 -1.956143230199813843e-01 -1.801197677850723267e-01 2.868564128875732422e-01 -1.034829914569854736e-01 1.571779996156692505e-01 2.781017422676086426e-01 6.727486848831176758e-02 -1.752591282129287720e-01 -2.698412239551544189e-01 1.635280698537826538e-01 -5.990115925669670105e-02
-8.501238375902175903e-02 -2.180055677890777588e-01 -5.894290283322334290e-02 1.460372954607009888e-01 -2.560978531837463379e-01 4.721286520361900330e-02 3.075079023838043213e-01 2.153747528791427612e-01 -1.043166383169591427e-03 -3.336094692349433899e-02 -3.089600987732410431e-02 -9.997612796723842621e-03 -1.158606261014938354e-01 2.200221866369247437e-01 7.059771567583084106e-03 1.170722991228103638e-01 2.562403865158557892e-02 -3.676752746105194092e-01 4.512429609894752502e-02 -2.375859767198562622e-01 2.028471380472183228e-01 -1.837057918310165405e-01 -7.796260714530944824e-02 -7.954245060682296753e-02 -7.835142314434051514e-03 3.470589816570281982e-01 -2.107276320457458496e-01 1.644969135522842407e-01 -2.313408106565475464e-01 -2.567181289196014404e-01 -4.103455320000648499e-02 -1.980322897434234619e-01
1.079765856266021729e-01 -2.045787870883941650e-01 -5.864406749606132507e-02 4.276947379112243652e-01 -1.997069418430328369e-01 -9.422351419925689697e-02 1.074912101030349731e-01 -2.935859262943267822e-01 7.428840547800064087e-02 2.511352002620697021e-01 -1.271507292985916138e-01 7.190012931823730469e-02 1.679491549730300903e-01 9.489125013351440430e-02 1.404051184654235840e-01 -6.394078582525253296e-02 1.808028519153594971e-01 -1.044579297304153442e-01 -9.323748201131820679e-02 -1.356594711542129517e-01 2.037077546119689941e-01 -2.105612307786941528e-01 8.018617331981658936e-02 4.602105543017387390e-02 4.153587818145751953e-01 1.195133328437805176e-01 -4.464236646890640259e-02 2.172475904226303101e-01 -9.319350123405456543e-02 -1.911859959363937378e-01 6.889389455318450928e-02 -1.078097745776176453e-01
-1.240500900894403458e-02 -3.777208179235458374e-02 -5.605890974402427673e-02 -1.040430665016174316e-01 -2.167395353317260742e-01 1.752499490976333618e-01 1.899915337562561035e-01 -4.354272782802581787e-02 5.012165382504463196e-02 1.585220545530319214e-01 2.804132699966430664e-01 -2.266846299171447754e-01 7.801830023527145386e-02 -1.328675746917724609e-01 2.450746148824691772e-01 -4.950133338570594788e-02 2.578478753566741943e-01 -2.051170319318771362e-01 1.156171187758445740e-01 -2.514846920967102051e-01 3.192064166069030762e-01 1.871389895677566528e-01 -7.853920012712478638e-02 9.011442959308624268e-02 9.399805217981338501e-02 2.528820335865020752e-01 2.472442090511322021e-01 4.947805777192115784e-03 -3.483213186264038086e-01 -5.458275601267814636e-02 -1.733842939138412476e-01 1.333030778914690018e-02
-1.357380598783493042e-01 -1.150034219026565552e-01 1.368889808654785156e-01 1.264403760433197021e-01 -1.885480284690856934e-01 -1.066832840442657471e-01 1.412999629974365234e-01 1.066763252019882202e-01 -1.041885763406753540e-01 8.588676154613494873e-02 -4.881611093878746033e-03 1.302395015954971313e-01 3.704728782176971436e-01 1.545315384864807129e-01 -1.467688567936420441e-02 2.198948115110397339e-01 1.629388034343719482e-01 -2.865039110183715820e-01 1.573223620653152466e-01 1.695709228515625000e-01 3.697370588779449463e-01 1.597162336111068726e-02 -2.514122724533081055e-01 -3.661550581455230713e-02 2.358931899070739746e-01 -6.736736744642257690e-02 1.499995440244674683e-01 -2.471765875816345215e-01 -2.509790938347578049e-03 -2.316997796297073364e-01 -2.181934267282485962e-01 -4.125533625483512878e-02
6.663693115115165710e-03 -2.846481502056121826e-01 2.012949436902999878e-03 3.245287537574768066e-01 -2.907907068729400635e-01 -2.947993278503417969e-01 1.561942249536514282e-01 -1.423525959253311157e-01 1.099250167608261108e-01 8.328828215599060059e-02 -2.621167898178100586e-01 -3.119594752788543701e-01 -6.648611277341842651e-02 1.897372864186763763e-02 -5.407094955444335938e-02 7.779508829116821289e-02 4.265167564153671265e-02 1.048625796101987362e-03 1.616250276565551758e-01 -3.203546628355979919e-02 8.000654727220535278e-02 -1.108351126313209534e-01 -6.187447533011436462e-02 2.426775097846984863e-01 -1.410629749298095703e-01 3.296477794647216797e-01 4.677666723728179932e-02 8.841782063245773315e-02 -1.705013811588287354e-01 -2.516373395919799805e-01 2.066202461719512939e-01 -1.210337430238723755e-01
1.452464610338211060e-01 -2.389680296182632446e-01 -2.441523522138595581e-01 1.021939069032669067e-01 -9.761880338191986084e-02 -4.982854798436164856e-02 -2.207727916538715363e-02 -6.518004089593887329e-02 3.152071833610534668e-01 1.729066222906112671e-01 -1.346652489155530930e-02 1.358042843639850616e-02 3.753060474991798401e-02 2.409455031156539917e-01 3.878882899880409241e-02 2.296764105558395386e-01 5.723869800567626953e-02 -3.804676234722137451e-03 -1.809889227151870728e-01 2.271272428333759308e-02 5.339481234550476074e-01 -1.509789526462554932e-01 -8.845555782318115234e-02 1.877440959215164185e-01 -1.848148703575134277e-01 2.023790180683135986e-01 8.689385652542114258e-02 -8.841853588819503784e-02 -2.975155711174011230e-01 1.175685785710811615e-02 -1.380557417869567871e-01 -7.702069729566574097e-02
1.039060950279235840e-01 -1.821343749761581421e-01 1.917551085352897644e-02 1.519149392843246460e-01 -6.684412062168121338e-02 3.580912351608276367e-01 -1.290359348058700562e-01 -4.031340405344963074e-02 1.066054627299308777e-01 -1.312302052974700928e-01 3.293653726577758789e-01 -5.456405878067016602e-02 2.262571305036544800e-01 1.719438284635543823e-01 2.184158116579055786e-01 5.429717153310775757e-02 1.453559249639511108e-01 5.011817440390586853e-02 -1.005783379077911377e-01 -1.089422181248664856e-01 3.987008035182952881e-01 1.961132287979125977e-01 -1.187386214733123779e-01 2.365521043539047241e-01 -1.682171374559402466e-01 1.469000279903411865e-01 -7.599075883626937866e-02 -4.630032554268836975e-02 -2.438168078660964966e-01 -2.204778343439102173e-01 4.618042707443237305e-02 -1.704948395490646362e-01
2.077435404062271118e-01 -1.727119386196136475e-01 6.391050666570663452e-02 1.828557252883911133e-01 -2.588255107402801514e-01 -2.167135030031204224e-01 1.400726735591888428e-01 2.307638972997665405e-01 8.612292259931564331e-02 1.493641585111618042e-01 3.680425882339477539e-02 -5.592558383941650391e-01 8.940868079662322998e-02 2.994248867034912109e-01 1.018061190843582153e-01 2.833163179457187653e-02 1.942358613014221191e-01 1.407997161149978638e-01 -6.283463537693023682e-02 -1.531254313886165619e-02 3.123824000358581543e-01 1.051955372095108032e-01 3.050154820084571838e-02 9.575962275266647339e-02 2.339564822614192963e-02 1.546165645122528076e-01 -6.453542411327362061e-02 2.333237603306770325e-02 -1.984087377786636353e-01 2.067673578858375549e-02 1.817082427442073822e-02 1.514635980129241943e-02
1.451995223760604858e-02 -2.169188261032104492e-01 -8.273541927337646484e-02 4.737511873245239258e-01 -5.900748074054718018e-02 -2.259412407875061035e-02 9.655994921922683716e-02 -2.231878191232681274e-01 4.705177620053291321e-02 2.310020178556442261e-01 -1.221376433968544006e-01 -1.946584507822990417e-02 3.496702611446380615e-01 -5.911500379443168640e-02 1.782002672553062439e-02 1.197386346757411957e-02 2.401193529367446899e-01 -1.190654113888740540e-01 -9.189143031835556030e-02 -5.607761442661285400e-02 1.496554017066955566e-01 -1.764944642782211304e-01 -1.609696298837661743e-01 1.002941727638244629e-01 3.369934558868408203e-01 1.215756013989448547e-01 3.596803545951843262e-02 1.765712350606918335e-01 -1.289920657873153687e-01 -2.094149887561798096e-01 2.322575449943542480e-01 -1.141516268253326416e-01
1.643351167440414429e-01 -1.781834065914154053e-01 -3.382512554526329041e-02 2.208413183689117432e-01 -6.490889191627502441e-02 2.962451055645942688e-02 9.455277770757675171e-02 1.284735463559627533e-02 2.289884388446807861e-01 -3.369406983256340027e-02 -2.281072437763214111e-01 -1.118292063474655151e-01 -9.356731548905372620e-03 1.562595367431640625e-01 1.496029365807771683e-02 3.683003187179565430e-01 2.768240571022033691e-01 -6.401039659976959229e-02 -2.765009179711341858e-03 2.899433970451354980e-01 3.051643669605255127e-01 -2.480363994836807251e-01 -1.494703441858291626e-01 -6.267839670181274414e-02 -7.219658046960830688e-02 1.568323224782943726e-01 1.659221053123474121e-01 -1.377607733011245728e-01 -1.377209573984146118e-01 -2.923896610736846924e-01 1.028631404042243958e-01 -2.481388449668884277e-01
-2.043207548558712006e-02 -8.490591496229171753e-02 2.248989194631576538e-01 3.782560303807258606e-02 -6.167127564549446106e-02 1.329123824834823608e-01 1.478895097970962524e-01 3.731988966464996338e-01 2.614109516143798828e-01 6.310927122831344604e-02 -9.300355613231658936e-02 -2.385814040899276733e-01 5.213291198015213013e-02 2.412154525518417358e-01 8.906188420951366425e-03 -4.774620383977890015e-02 1.041903570294380188e-01 -2.103691399097442627e-01 -2.581237815320491791e-02 -1.348783224821090698e-01 -4.060339182615280151e-02 -2.908719778060913086e-01 2.477339701727032661e-03 2.023575901985168457e-01 3.109328150749206543e-01 6.709616631269454956e-02 2.045404911041259766e-01 -2.036860883235931396e-01 -2.577484548091888428e-01 -2.117528021335601807e-01 1.497181504964828491e-01 -1.929262727499008179e-01
-1.575397104024887085e-01 -2.121174037456512451e-01 -3.732494264841079712e-02 4.702591598033905029e-01 1.086427494883537292e-01 -5.842586606740951538e-02 -1.263360399752855301e-02 -4.863567010033875704e-04 4.310576617717742920e-02 -9.233538061380386353e-02 -4.372210428118705750e-02 -4.769112169742584229e-02 -8.972100913524627686e-02 4.119748473167419434e-01 -2.623934671282768250e-02 2.531844675540924072e-01 1.248146146535873413e-01 -1.058377027511596680e-01 1.475588977336883545e-01 1.568077206611633301e-01 2.962592840194702148e-01 1.638766825199127197e-01 -1.258530765771865845e-01 -1.622370034456253052e-01 -3.080486552789807320e-03 7.410839945077896118e-02 7.292719185352325439e-02 1.447586715221405029e-01 -1.523699332028627396e-02 -6.524672359228134155e-02 3.713514208793640137e-01 -1.761991381645202637e-01
1.379664242267608643e-01 -1.719460785388946533e-01 3.513366729021072388e-02 4.131712913513183594e-01 -4.119197279214859009e-02 -5.799133703112602234e-02 -5.372336879372596741e-02 -2.966310977935791016e-01 1.522796899080276489e-01 5.977960675954818726e-02 -3.450022637844085693e-02 -5.623129755258560181e-02 3.361708521842956543e-01 7.783238589763641357e-02 -1.609293743968009949e-02 -7.529345154762268066e-02 1.246285736560821533e-01 -1.106392871588468552e-02 4.536217078566551208e-03 -1.253319680690765381e-01 1.695339977741241455e-01 -2.034009993076324463e-01 -1.712971031665802002e-01 2.649109661579132080e-01 4.236473143100738525e-01 -6.335977464914321899e-02 1.490119099617004395e-01 8.991121500730514526e-02 -1.689534038305282593e-01 -5.462001636624336243e-02 2.810758352279663086e-01 -4.557477682828903198e-02
-1.291807144880294800e-01 -3.760736584663391113e-01 7.631932944059371948e-02 4.501179158687591553e-01 -4.023485351353883743e-03 4.737823829054832458e-02 5.019728094339370728e-02 2.149689644575119019e-01 2.714989781379699707e-01 5.160295963287353516e-02 -1.694327592849731445e-02 -7.174921035766601562e-02 9.201984107494354248e-02 3.548070192337036133e-01 5.020235106348991394e-02 3.048862889409065247e-02 -4.580247215926647186e-03 5.547573044896125793e-02 1.697386205196380615e-01 7.567562907934188843e-02 2.004593312740325928e-01 -4.307880997657775879e-02 -5.563099309802055359e-02 -6.106559932231903076e-02 -1.467270255088806152e-01 1.723893731832504272e-01 -2.121105790138244629e-01 -2.568897306919097900e-01 -5.444360896944999695e-02 -2.189133018255233765e-01 9.485802054405212402e-02 -2.328681051731109619e-01
1.557388305664062500e-01 -7.428421825170516968e-02 -1.122650727629661560e-01 3.477981984615325928e-01 1.148611959069967270e-02 2.269722372293472290e-01 1.778990179300308228e-01 1.731872409582138062e-01 1.927493810653686523e-01 -2.144834399223327637e-01 2.720293961465358734e-02 -9.458110481500625610e-02 -1.100674942135810852e-01 2.283190190792083740e-01 -7.727400213479995728e-02 1.583649218082427979e-01 3.758079707622528076e-01 -1.963471295312047005e-03 -1.418569032102823257e-02 1.492860317230224609e-01 3.501180708408355713e-01 -1.229713484644889832e-01 -1.340211033821105957e-01 1.235574018210172653e-02 -4.845722392201423645e-02 2.743109464645385742e-01 9.616017341613769531e-02 2.877103909850120544e-02 -2.942621409893035889e-01 -1.822653710842132568e-01 -1.294420845806598663e-02 -8.968942612409591675e-02
-1.658423244953155518e-01 1.197300553321838379e-01 1.041620969772338867e-01 2.776144146919250488e-01 -5.348989740014076233e-02 1.101298034191131592e-01 8.277544379234313965e-02 5.944207683205604553e-02 -5.134024098515510559e-02 3.425064682960510254e-01 -2.422261983156204224e-01 8.187196403741836548e-02 3.839626610279083252e-01 3.035464286804199219e-01 1.626553013920783997e-02 7.333441823720932007e-02 1.436533480882644653e-01 -1.899270564317703247e-01 -6.497364491224288940e-02 9.147935360670089722e-02 3.584279417991638184e-01 1.307555288076400757e-01 -1.285082101821899414e-01 1.629433333873748779e-01 3.230919316411018372e-02 1.752444207668304443e-01 9.002370387315750122e-02 -2.924447506666183472e-02 -1.857671290636062622e-01 -7.564819604158401489e-02 -4.995526000857353210e-02 2.701125442981719971e-01
1.318238824605941772e-01 -2.170518487691879272e-01 -6.594923883676528931e-02 2.148021012544631958e-01 -2.198575288057327271e-01 1.739328652620315552e-01 4.898919537663459778e-02 -2.070318609476089478e-01 -3.618724644184112549e-01 -1.977089643478393555e-01 1.474355757236480713e-01 -7.573598623275756836e-02 2.882626652717590332e-01 2.303024977445602417e-01 -8.099953085184097290e-02 4.994795471429824829e-02 -3.237167373299598694e-02 -6.818330287933349609e-02 2.311969548463821411e-01 1.187405288219451904e-01 3.634029626846313477e-01 -1.775840967893600464e-01 -1.861240863800048828e-01 1.968497969210147858e-02 2.950860857963562012e-01 1.722381114959716797e-01 -1.890053972601890564e-03 1.108135208487510681e-01 -2.421474270522594452e-02 -6.762724369764328003e-02 -1.327720377594232559e-02 1.105843335390090942e-01
-2.031670063734054565e-01 -2.451936341822147369e-02 -7.731036096811294556e-02 4.350329339504241943e-01 -3.543149828910827637e-01 1.327007114887237549e-01 2.662529051303863525e-01 2.472377195954322815e-02 1.078754141926765442e-01 2.326302081346511841e-01 -7.479635626077651978e-02 -3.077738583087921143e-01 -8.596251718699932098e-03 2.312938272953033447e-01 8.672217279672622681e-02 4.511541873216629028e-02 2.098115393891930580e-03 -5.020153149962425232e-02 2.692345902323722839e-02 4.651272669434547424e-02 1.793830990791320801e-01 1.303535103797912598e-01 9.179121255874633789e-02 7.556864619255065918e-02 -2.391183674335479736e-01 1.742554157972335815e-01 2.350710034370422363e-01 -8.422715216875076294e-02 -1.287776529788970947e-01 -2.441337555646896362e-01 -6.452931463718414307e-02 1.416942924261093140e-01
2.583305537700653076e-01 2.149263173341751099e-01 1.446911096572875977e-01 1.166720017790794373e-01 -1.493969261646270752e-01 9.418607503175735474e-02 -8.164547383785247803e-02 -4.878732841461896896e-03 1.417570710182189941e-01 2.541646659374237061e-01 -4.135932400822639465e-02 1.354466844350099564e-02 2.564607858657836914e-01 3.665479719638824463e-01 8.714105933904647827e-02 -1.600173711776733398e-01 -9.693782776594161987e-02 -4.734639450907707214e-02 7.208655774593353271e-02 9.741695225238800049e-02 4.107719957828521729e-01 -1.146693751215934753e-01 -2.979917824268341064e-01 -4.239634796977043152e-02 -1.004144400358200073e-01 2.344132810831069946e-01 1.807859092950820923e-01 1.743460074067115784e-03 -2.278390526771545410e-01 -1.679488867521286011e-01 1.338560432195663452e-01 -1.296032592654228210e-02
-2.691285610198974609e-01 5.600284785032272339e-02 -3.639354836195707321e-03 3.738551437854766846e-01 -2.672879695892333984e-01 1.418796926736831665e-01 -2.368892431259155273e-01 -1.283226311206817627e-01 1.357620060443878174e-01 2.290927246212959290e-02 -4.871367290616035461e-02 -1.098441332578659058e-01 2.939399182796478271e-01 1.862475872039794922e-01 2.175888046622276306e-02 -2.164193987846374512e-01 -4.394696652889251709e-02 -2.135698050260543823e-01 1.022358052432537079e-02 -8.080769330263137817e-02 3.128316104412078857e-01 -1.086163222789764404e-01 -2.863071262836456299e-01 7.934561930596828461e-03 -1.727957874536514282e-01 1.465966105461120605e-01 4.740685969591140747e-02 2.234452962875366211e-02 -2.801605463027954102e-01 1.373989582061767578e-01 -1.448091715574264526e-01 -1.987174898386001587e-02
-3.199358880519866943e-01 -2.555691003799438477e-01 -1.198815330862998962e-01 3.310498967766761780e-02 -3.720600903034210205e-01 3.085465729236602783e-02 -1.038514226675033569e-01 -7.712706923484802246e-02 1.406432408839464188e-02 -1.758651249110698700e-02 -9.015529602766036987e-02 -4.596813395619392395e-02 2.806840538978576660e-01 2.660327553749084473e-01 -1.436462700366973877e-01 -2.283397018909454346e-01 3.783674538135528564e-02 -2.467920631170272827e-01 -6.490542739629745483e-02 2.898717485368251801e-02 4.095788896083831787e-01 -1.212169826030731201e-01 -1.461917757987976074e-01 -2.257697470486164093e-02 4.320404492318630219e-03 -2.734586037695407867e-02 2.309226542711257935e-01 -1.705309189856052399e-02 -2.870461642742156982e-01 -1.025192737579345703e-01 4.166591912508010864e-02 8.318573236465454102e-02
1.007161960005760193e-01 -1.511684805154800415e-01 -3.043541312217712402e-01 -4.874631762504577637e-02 -2.612541317939758301e-01 -1.853543668985366821e-01 -1.725048571825027466e-02 1.191916018724441528e-01 1.773520410060882568e-01 -1.486225873231887817e-01 -5.399073287844657898e-02 -2.257841378450393677e-01 3.040882945060729980e-01 4.644002020359039307e-02 1.552559807896614075e-02 4.151412472128868103e-02 3.681109249591827393e-01 -1.471824496984481812e-01 1.709158420562744141e-01 -1.184064149856567383e-01 3.142496049404144287e-01 -4.015652090311050415e-02 -7.771608978509902954e-02 -7.784042507410049438e-02 -1.337124258279800415e-01 -2.978410199284553528e-02 -8.300954848527908325e-02 -2.388184964656829834e-01 -1.365556716918945312e-01 -7.404684275388717651e-02 2.714492380619049072e-01 -2.397600710391998291e-01
6.022553518414497375e-02 -1.513196676969528198e-01 1.018466544337570667e-03 2.348892390727996826e-01 -2.880329191684722900e-01 -3.891557082533836365e-02 1.043502613902091980e-01 -1.436489224433898926e-01 -8.040350675582885742e-02 -2.103662341833114624e-01 2.417200505733489990e-01 6.878696382045745850e-02 2.125820964574813843e-01 2.745708823204040527e-01 -2.878734655678272247e-02 3.456641919910907745e-03 -1.491870582103729248e-01 -1.959154754877090454e-01 2.075253725051879883e-01 -6.677233427762985229e-02 4.034836888313293457e-01 -1.507576704025268555e-01 -8.870828896760940552e-02 -8.503875881433486938e-02 1.675559431314468384e-01 1.351363062858581543e-01 2.782301902770996094e-01 -1.263944208621978760e-01 -3.209330737590789795e-01 -6.667975336313247681e-02 5.584071204066276550e-02 8.899768441915512085e-02
-3.052199184894561768e-01 -1.905068904161453247e-01 -2.915263734757900238e-02 3.832863867282867432e-01 -1.528748031705617905e-02 -6.723795831203460693e-02 2.779767662286758423e-02 -7.589409500360488892e-02 -5.045981705188751221e-02 2.173715680837631226e-01 -7.557141035795211792e-02 -3.548006117343902588e-01 -8.867435902357101440e-02 4.746427014470100403e-02 -2.835710905492305756e-02 1.979137212038040161e-01 3.264748454093933105e-01 -2.346193492412567139e-01 2.161858528852462769e-01 1.427111327648162842e-01 1.514198258519172668e-02 -1.124482229351997375e-01 -1.115565150976181030e-01 3.861813545227050781e-01 9.615345299243927002e-02 5.685265734791755676e-02 -4.728792607784271240e-02 -1.782784163951873779e-01 -6.229321286082267761e-02 5.634133145213127136e-02 9.802297502756118774e-02 -1.169250607490539551e-01
1.505077779293060303e-01 2.063491642475128174e-01 -1.740198731422424316e-01 3.049309849739074707e-01 -1.465421915054321289e-01 -1.240378320217132568e-01 2.347835898399353027e-01 -9.346440434455871582e-03 -1.110105887055397034e-01 2.492018938064575195e-01 -1.745434850454330444e-01 -1.480209231376647949e-01 6.398455053567886353e-02 1.225178539752960205e-01 1.855926662683486938e-01 -2.208980619907379150e-01 4.224618077278137207e-01 -2.801392599940299988e-02 2.116250991821289062e-01 9.509295970201492310e-02 2.411135733127593994e-01 6.080991402268409729e-02 1.311704069375991821e-01 1.465084105730056763e-01 -1.849133521318435669e-03 2.112804055213928223e-01 1.102556958794593811e-01 -2.069702185690402985e-02 -2.051343917846679688e-01 1.779837906360626221e-01 6.676418334245681763e-02 1.457779705524444580e-01
-2.474439591169357300e-01 1.518285572528839111e-01 -1.126801669597625732e-01 1.670058071613311768e-01 -1.862892955541610718e-01 1.407600045204162598e-01 -3.017695993185043335e-02 1.441842503845691681e-02 -1.158493608236312866e-01 2.625769078731536865e-01 -2.360155433416366577e-02 6.626360863447189331e-02 3.335138261318206787e-01 2.454361766576766968e-01 -1.878631114959716797e-02 -4.685549810528755188e-02 2.189723998308181763e-01 -6.993475556373596191e-02 3.555422276258468628e-02 1.550055593252182007e-01 3.734776973724365234e-01 -2.771892957389354706e-02 -1.054556481540203094e-02 2.571257054805755615e-01 3.569764792919158936e-01 3.347954750061035156e-01 3.205709159374237061e-02 1.395382136106491089e-01 -6.872493773698806763e-02 5.400773137807846069e-03 -8.352669328451156616e-02 4.248101264238357544e-02
1.343554724007844925e-02 1.941947937011718750e-01 -4.480047151446342468e-02 -3.710085526108741760e-02 -5.140383914113044739e-02 -4.248735681176185608e-02 2.273441404104232788e-01 1.226248145103454590e-01 1.195462048053741455e-01 -4.395351570565253496e-04 1.699855923652648926e-02 -2.081621140241622925e-01 1.133175417780876160e-01 2.712269723415374756e-01 -8.827102184295654297e-02 1.186230778694152832e-01 5.042518973350524902e-01 -1.988457739353179932e-01 2.745486497879028320e-01 -2.498793900012969971e-01 9.707037359476089478e-02 -1.498337239027023315e-01 -2.223535999655723572e-02 1.449945271015167236e-01 4.776634648442268372e-02 4.417435824871063232e-01 7.359397411346435547e-02 -1.020280867815017700e-01 -6.810163706541061401e-02 1.622194051742553711e-02 1.147831678390502930e-01 -7.096832245588302612e-02
-3.673758804798126221e-01 3.135871142148971558e-02 1.851083040237426758e-01 1.050437539815902710e-01 -2.190386056900024414e-01 -1.045283302664756775e-01 -9.494219906628131866e-03 -3.469999507069587708e-02 2.006408423185348511e-01 1.383842527866363525e-01 -1.054478343576192856e-02 -1.875281482934951782e-01 1.682712882757186890e-01 3.411909341812133789e-01 3.047421015799045563e-02 4.293453395366668701e-01 1.684936583042144775e-01 -1.223769336938858032e-01 1.558174639940261841e-01 1.281430274248123169e-01 1.285191476345062256e-01 1.908717751502990723e-01 4.956728219985961914e-02 4.837793856859207153e-02 1.721681840717792511e-02 2.159706950187683105e-01 2.938941419124603271e-01 9.015576541423797607e-02 -2.231398969888687134e-01 -1.081204600632190704e-02 9.191853459924459457e-04 2.670472487807273865e-02
-5.149875581264495850e-02 -1.354482322931289673e-01 -9.934876859188079834e-02 1.188007593154907227e-01 -1.574149578809738159e-01 -1.488965749740600586e-01 2.292169928550720215e-01 1.505290437489748001e-02 8.420166373252868652e-02 3.205935060977935791e-01 -3.560793399810791016e-02 1.375511586666107178e-01 4.270263910293579102e-01 1.226850748062133789e-01 -6.863880157470703125e-02 1.787438802421092987e-02 1.018419712781906128e-01 -3.404565155506134033e-01 -8.927082270383834839e-02 -1.773918396793305874e-03 3.436125814914703369e-01 -3.358251228928565979e-02 -1.920597255229949951e-01 2.921212315559387207e-01 2.916172742843627930e-01 4.453090485185384750e-03 -6.680572777986526489e-02 -5.503176152706146240e-02 -1.143444702029228210e-01 -1.285257190465927124e-01 -1.578304469585418701e-01 -8.885769173502922058e-03
1.120860408991575241e-02 -3.744247078429907560e-04 -2.303515821695327759e-01 2.287234067916870117e-01 -1.386177390813827515e-01 -9.002044051885604858e-02 9.578439593315124512e-02 1.618586182594299316e-01 1.919161230325698853e-01 -3.024370372295379639e-01 1.168394759297370911e-01 -3.507522046566009521e-01 4.362566024065017700e-02 2.266939431428909302e-01 -2.195612490177154541e-01 -1.486349198967218399e-02 2.493237704038619995e-01 -3.884744271636009216e-02 2.066693902015686035e-01 -9.405453503131866455e-02 3.463903367519378662e-01 -1.110322549939155579e-01 -1.038819774985313416e-01 1.443294584751129150e-01 -9.251783043146133423e-02 1.384718567132949829e-01 -9.724286943674087524e-02 1.711788773536682129e-01 -2.062872797250747681e-01 -8.071786910295486450e-02 8.106542378664016724e-02 -2.525982558727264404e-01
2.209760621190071106e-02 -1.351275295019149780e-01 6.955417245626449585e-02 3.250745236873626709e-01 2.476409077644348145e-01 6.534913182258605957e-02 -5.264719948172569275e-03 1.810644418001174927e-01 3.101700544357299805e-01 1.214723140001296997e-01 1.315840482711791992e-01 -1.598755419254302979e-01 8.912182599306106567e-02 2.391567230224609375e-01 2.158771827816963196e-02 1.160272285342216492e-01 1.948011070489883423e-01 -5.728556215763092041e-02 -9.494139999151229858e-02 8.109066635370254517e-02 1.560326814651489258e-01 2.009631693363189697e-01 -1.929430365562438965e-01 -1.617214530706405640e-01 -2.128318138420581818e-02 2.989316582679748535e-01 1.728587150573730469e-01 -2.828471362590789795e-01 -2.133176028728485107e-01 -2.005510479211807251e-01 6.101446971297264099e-02 -2.556452751159667969e-01
-1.908164471387863159e-01 1.048349216580390930e-02 -6.494981795549392700e-02 2.806422710418701172e-01 3.778571845032274723e-04 -2.980823516845703125e-01 5.055948346853256226e-02 1.221329160034656525e-02 -6.942608952522277832e-02 2.926721870899200439e-01 5.760334804654121399e-02 -1.850517690181732178e-01 -1.644058376550674438e-01 2.478253692388534546e-01 4.865289852023124695e-02 -8.476809598505496979e-03 -6.862585246562957764e-02 -2.187421470880508423e-01 1.910823732614517212e-01 4.366457834839820862e-02 3.374719619750976562e-01 -1.759854257106781006e-01 -3.889960795640945435e-02 -9.996338933706283569e-02 -6.220005825161933899e-02 4.713582247495651245e-02 -1.412392407655715942e-01 -3.602295517921447754e-01 -3.835605680942535400e-01 -1.679428480565547943e-02 -7.177563384175300598e-03 -1.393537819385528564e-01
-2.296658465638756752e-03 -2.299713641405105591e-01 -1.563838571310043335e-01 5.170238018035888672e-01 -2.588374316692352295e-01 -1.624951809644699097e-01 1.742714196443557739e-01 -1.278944611549377441e-01 1.464648544788360596e-01 1.705294847488403320e-01 -5.215586349368095398e-02 1.147400364279747009e-01 4.095892608165740967e-01 3.405065461993217468e-02 -9.457480162382125854e-02 1.784466058015823364e-01 2.326610982418060303e-01 -1.543605048209428787e-02 3.564475104212760925e-02 4.105205088853836060e-02 -2.924180123955011368e-03 -1.812684535980224609e-01 -2.345260418951511383e-02 1.593131124973297119e-01 1.575844138860702515e-01 6.694639474153518677e-02 -8.780784904956817627e-02 1.536366436630487442e-02 -2.274029105901718140e-01 4.941686987876892090e-02 -1.093935687094926834e-02 -1.772674620151519775e-01
5.617602169513702393e-02 -2.121571302413940430e-01 -1.853556036949157715e-01 2.276416420936584473e-01 -1.786534935235977173e-01 -5.588443204760551453e-02 2.864620983600616455e-01 1.047608032822608948e-01 9.522605687379837036e-02 1.420903503894805908e-01 1.444792449474334717e-01 -5.780480429530143738e-02 2.804775163531303406e-02 1.496134698390960693e-01 2.186233103275299072e-01 -9.022884815931320190e-02 3.289747983217239380e-02 -7.641892135143280029e-02 5.800419300794601440e-02 -1.281584799289703369e-01 1.949033439159393311e-01 -2.580175399780273438e-01 2.493108622729778290e-02 1.652004271745681763e-01 2.924206852912902832e-02 -2.019852101802825928e-01 -2.672981619834899902e-01 -3.510564267635345459e-01 -3.745362758636474609e-01 -1.269010156393051147e-01 2.303493916988372803e-01 5.544342100620269775e-03
2.395480573177337646e-01 -2.009250372648239136e-01 -1.427487283945083618e-01 2.244148105382919312e-01 -1.540060788393020630e-01 1.597039699554443359e-01 -1.512431353330612183e-02 1.302234977483749390e-01 3.327846527099609375e-01 -1.244570016860961914e-01 -2.424440085887908936e-01 -1.824375838041305542e-01 -1.145491562783718109e-02 9.909523278474807739e-02 -6.641674041748046875e-02 -3.038401156663894653e-02 2.098991125822067261e-01 8.063216507434844971e-02 4.619791731238365173e-02 1.665988937020301819e-02 3.573081791400909424e-01 -2.206833958625793457e-01 9.174383431673049927e-02 8.419239521026611328e-02 4.663741961121559143e-02 2.196843177080154419e-01 2.115864753723144531e-01 -1.666961461305618286e-01 -3.334800601005554199e-01 4.760728031396865845e-02 6.939152628183364868e-02 -2.130336314439773560e-01
1.887555867433547974e-01 -4.955492541193962097e-02 3.060507006011903286e-04 4.360336437821388245e-02 -1.430002748966217041e-01 -2.829346656799316406e-01 -1.648720502853393555e-01 -9.658846259117126465e-02 -2.627485990524291992e-02 1.486146897077560425e-01 -3.103153705596923828e-01 6.896210461854934692e-02 3.906602859497070312e-01 1.488210707902908325e-01 5.205905437469482422e-02 5.076234042644500732e-02 4.234952852129936218e-02 -9.694973379373550415e-02 1.092549711465835571e-01 1.391742005944252014e-02 4.456773102283477783e-01 -8.402986824512481689e-02 -2.295470237731933594e-01 1.297083348035812378e-01 2.582197487354278564e-01 1.427807062864303589e-01 1.519754827022552490e-01 -2.059152908623218536e-02 -9.697516262531280518e-02 1.741380989551544189e-01 2.236173301935195923e-01 -1.423978656530380249e-01
1.455080062150955200e-01 -2.906217575073242188e-01 -1.086069419980049133e-01 2.311677783727645874e-01 -5.025761201977729797e-02 1.770648360252380371e-01 -1.749151945114135742e-01 1.090305745601654053e-01 2.285142093896865845e-01 9.774889796972274780e-02 -2.604148387908935547e-01 -2.360001206398010254e-01 5.247656255960464478e-02 2.580100893974304199e-01 -2.121620476245880127e-01 1.165186017751693726e-01 3.544856011867523193e-01 1.093709766864776611e-01 -1.254563480615615845e-01 1.324067562818527222e-01 2.461135536432266235e-01 -7.505187392234802246e-02 -1.431857421994209290e-02 3.614126471802592278e-03 -1.418660432100296021e-01 1.701085865497589111e-01 1.627913266420364380e-01 4.203579947352409363e-02 -2.646839320659637451e-01 -1.722792088985443115e-01 4.632551223039627075e-02 -1.518006175756454468e-01
5.308503285050392151e-02 -1.964834034442901611e-01 1.786858774721622467e-02 2.244989126920700073e-01 -2.030982375144958496e-01 -2.839402258396148682e-01 1.971271783113479614e-01 1.457085311412811279e-01 1.440307348966598511e-01 -7.626441866159439087e-02 -3.322158455848693848e-01 -2.834617197513580322e-01 -1.659031584858894348e-02 4.075845703482627869e-02 7.849787175655364990e-02 1.092984005808830261e-01 2.314251959323883057e-01 -1.657938361167907715e-01 6.869176030158996582e-02 3.809333220124244690e-02 8.371252566576004028e-02 -2.880967855453491211e-01 -5.081876739859580994e-02 2.944293320178985596e-01 -7.811549305915832520e-02 1.171948760747909546e-01 -6.184453889727592468e-02 8.435509353876113892e-02 -3.247490525245666504e-01 -2.775965929031372070e-01 8.176695555448532104e-02 -4.576230049133300781e-02
3.014789223670959473e-01 -2.332466542720794678e-01 -8.366765454411506653e-03 3.915571048855781555e-02 -2.453974783420562744e-01 -3.458359539508819580e-01 -1.049598753452301025e-01 -7.676700502634048462e-02 2.941589057445526123e-01 -4.262156784534454346e-02 -5.742610618472099304e-02 -2.396979779005050659e-01 9.151314198970794678e-02 1.309864521026611328e-01 4.672012850642204285e-02 -4.713776335120201111e-02 1.278223991394042969e-01 -5.055768415331840515e-02 9.303569048643112183e-02 9.703481942415237427e-02 3.685159683227539062e-01 -1.352055836468935013e-02 -2.157511413097381592e-01 -1.398862302303314209e-01 -7.308074831962585449e-02 5.511048063635826111e-02 -1.135393530130386353e-01 -2.009618282318115234e-01 -6.796290725469589233e-02 -1.415730118751525879e-01 2.127606607973575592e-02 -3.892253339290618896e-01
1.306482255458831787e-01 -2.717747539281845093e-02 -3.440580889582633972e-02 3.855456709861755371e-01 -1.657435894012451172e-01 -3.237448632717132568e-01 -1.368038207292556763e-01 1.229890529066324234e-02 1.138323768973350525e-01 -9.887550771236419678e-02 1.632909290492534637e-02 -2.427369803190231323e-01 1.185144260525703430e-01 1.671395301818847656e-01 -5.970196798443794250e-02 1.142741143703460693e-01 1.264888942241668701e-01 -1.308187842369079590e-02 1.877440065145492554e-01 1.288547068834304810e-01 3.564186692237854004e-01 1.171947922557592392e-02 -2.577050924301147461e-01 -1.652604900300502777e-02 -8.255200833082199097e-02 -2.684775553643703461e-02 5.725944787263870239e-02 -4.289906024932861328e-01 -7.991014420986175537e-02 -2.136633247137069702e-01 8.516844362020492554e-02 -1.570720523595809937e-01
4.576979577541351318e-02 -1.026049330830574036e-01 -3.059124052524566650e-01 9.548246115446090698e-02 7.242354005575180054e-02 -1.130571682006120682e-02 -1.251357197761535645e-01 -4.474888555705547333e-03 5.266021937131881714e-02 -5.306764505803585052e-03 4.054822772741317749e-02 -2.979861199855804443e-01 3.373334556818008423e-02 2.867541909217834473e-01 5.953945219516754150e-02 7.624516636133193970e-02 3.928080201148986816e-01 1.682773530483245850e-01 -1.855386942625045776e-01 -2.521581202745437622e-02 4.328849613666534424e-01 -1.338069736957550049e-01 7.520960271358489990e-02 1.208310276269912720e-01 1.273001283407211304e-01 1.128515154123306274e-01 2.689525485038757324e-02 -1.422753334045410156e-01 -3.524779677391052246e-01 2.860237099230289459e-02 -2.136252671480178833e-01 -1.176161170005798340e-01
8.809365332126617432e-02 -1.549939662218093872e-01 -6.804107874631881714e-02 4.785741269588470459e-01 -1.263762414455413818e-01 -2.792826108634471893e-02 3.039195202291011810e-02 -3.075233399868011475e-01 1.151914596557617188e-01 1.784100532531738281e-01 -4.817918688058853149e-02 -4.804838448762893677e-02 3.623102307319641113e-01 -2.609713561832904816e-02 8.008836954832077026e-02 -4.808892682194709778e-02 1.749225854873657227e-01 -9.657995542511343956e-04 -8.431670814752578735e-02 -9.740646183490753174e-02 1.412311494350433350e-01 -2.002036124467849731e-01 -1.006011590361595154e-01 1.634792834520339966e-01 2.902512550354003906e-01 1.024518758058547974e-01 -4.185276851058006287e-02 2.274076491594314575e-01 -2.625153362751007080e-01 -2.548193633556365967e-01 3.792702034115791321e-02 -6.587099283933639526e-02
-9.418879449367523193e-02 -2.628386951982975006e-02 -1.408441960811614990e-01 8.749923110008239746e-02 -1.537169665098190308e-01 2.553380727767944336e-01 3.376672044396400452e-02 1.226210221648216248e-02 -1.851372867822647095e-01 8.386652171611785889e-02 1.409693658351898193e-01 -2.191860377788543701e-01 3.448516130447387695e-02 -1.540366932749748230e-02 1.463817805051803589e-01 -1.468664854764938354e-01 9.115070849657058716e-02 -5.169529318809509277e-01 3.996692597866058350e-02 6.510996073484420776e-02 3.005264997482299805e-01 7.520391047000885010e-02 8.081419020891189575e-02 6.316031794995069504e-03 1.826163530349731445e-01 2.554921805858612061e-01 1.103555187582969666e-01 6.977804005146026611e-02 -4.452056288719177246e-01 1.097657531499862671e-01 9.562665224075317383e-02 1.333800330758094788e-02
1.311563514173030853e-02 -1.707307398319244385e-01 -6.348294764757156372e-02 2.010911256074905396e-01 3.236125037074089050e-02 -6.078387796878814697e-02 -8.836426585912704468e-02 -1.525100171566009521e-01 1.329497992992401123e-01 -1.065228879451751709e-01 -3.729899972677230835e-02 -2.217135578393936157e-01 -7.462027668952941895e-02 1.331821233034133911e-01 -8.795054256916046143e-02 2.108837366104125977e-01 1.314649432897567749e-01 1.329520642757415771e-01 -1.342481002211570740e-02 2.247043512761592865e-02 4.987207949161529541e-01 -2.936207056045532227e-01 1.721584498882293701e-01 1.608008742332458496e-01 1.177475228905677795e-01 8.108535408973693848e-02 -8.221450261771678925e-03 -1.704014688730239868e-01 -3.615404069423675537e-01 4.004339501261711121e-02 -7.051651924848556519e-02 -3.498735725879669189e-01
2.291862815618515015e-01 -3.350351378321647644e-02 1.234904751181602478e-01 2.645021677017211914e-01 1.410482078790664673e-01 -1.569621860980987549e-01 -1.571742147207260132e-01 -3.473849594593048096e-02 1.534356502816081047e-03 1.756064295768737793e-01 4.988269135355949402e-02 -3.083699643611907959e-01 -2.953145094215869904e-02 3.383197784423828125e-01 -5.154137313365936279e-02 -5.464387685060501099e-02 1.654977798461914062e-01 -2.714642584323883057e-01 9.240309894084930420e-02 -9.848106652498245239e-02 3.450922071933746338e-01 1.786526739597320557e-01 -1.307981833815574646e-02 -1.129460632801055908e-01 1.429082751274108887e-01 -1.480557918548583984e-01 1.907590031623840332e-01 9.130802005529403687e-02 -3.827006816864013672e-01 6.211466714739799500e-02 3.633031249046325684e-02 -1.390782445669174194e-01
-1.569427847862243652e-01 -3.020885586738586426e-01 -5.927249044179916382e-02 5.917146801948547363e-02 -2.754549682140350342e-01 1.994797587394714355e-02 -7.413464784622192383e-02 -1.860870122909545898e-01 -2.295066565275192261e-01 -7.927622646093368530e-02 -1.478736754506826401e-02 -1.776937693357467651e-01 -3.438664972782135010e-02 2.273628860712051392e-01 1.465799659490585327e-01 3.308580722659826279e-03 2.888058722019195557e-01 -3.800258636474609375e-01 3.012795932590961456e-02 -1.220957096666097641e-02 3.681491017341613770e-01 -1.868169754743576050e-01 -2.200748920440673828e-01 -7.196636497974395752e-02 -9.231796115636825562e-02 6.218123808503150940e-02 2.544451057910919189e-01 -6.626298278570175171e-02 -1.822187006473541260e-01 -1.035799607634544373e-01 -2.571831271052360535e-02 1.285562962293624878e-01
-2.567436695098876953e-01 4.039573483169078827e-03 4.411479458212852478e-02 1.652227640151977539e-01 -2.505205571651458740e-01 -1.549186110496520996e-01 -6.373558938503265381e-02 2.033748291432857513e-02 -4.092593491077423096e-01 2.296826429665088654e-02 -5.471945554018020630e-02 6.290379445999860764e-03 1.485660672187805176e-01 7.450324296951293945e-02 -8.590908348560333252e-02 -6.038450449705123901e-02 2.881458401679992676e-01 -1.926684677600860596e-01 -9.677115827798843384e-03 -1.041602343320846558e-01 3.600014448165893555e-01 -1.667387410998344421e-02 -4.954512789845466614e-02 9.069257974624633789e-02 2.159525752067565918e-01 2.278332859277725220e-01 3.895817101001739502e-01 -4.816008731722831726e-02 -1.912753283977508545e-01 -1.450274288654327393e-01 -1.461043953895568848e-01 -2.506486885249614716e-02
1.182957664132118225e-01 -1.993925720453262329e-01 9.023132734000682831e-03 3.612643778324127197e-01 -1.328968852758407593e-01 -2.418617606163024902e-01 -2.861753106117248535e-02 1.043492034077644348e-01 1.627341210842132568e-01 -8.178360015153884888e-02 -6.200604140758514404e-02 -3.455787301063537598e-01 -2.493843436241149902e-02 1.894798129796981812e-01 2.243368923664093018e-01 1.496727019548416138e-01 9.115786105394363403e-02 6.906564533710479736e-02 3.713232278823852539e-01 -3.283355385065078735e-02 1.438155919313430786e-01 6.993325054645538330e-02 -1.162055060267448425e-01 9.802695363759994507e-03 -2.057137899100780487e-02 3.717867136001586914e-01 -5.025711655616760254e-02 5.090678855776786804e-02 -3.133658468723297119e-01 -1.610936671495437622e-01 5.146800726652145386e-02 1.785881631076335907e-02
-2.392551451921463013e-01 -2.520578503608703613e-01 1.215128526091575623e-01 2.836337387561798096e-01 -1.736128181219100952e-01 -1.534635126590728760e-01 -6.530511379241943359e-02 -3.730540722608566284e-02 -1.889594644308090210e-01 4.928149282932281494e-02 2.366804052144289017e-03 1.295458227396011353e-01 3.059521913528442383e-01 1.665185987949371338e-01 -1.246955692768096924e-01 1.385262352414429188e-03 2.055573016405105591e-01 -8.520308136940002441e-02 -1.050212234258651733e-01 -8.179740048944950104e-03 4.308902323246002197e-01 -1.298787146806716919e-01 -2.050070166587829590e-01 -5.930257029831409454e-03 2.014739811420440674e-01 8.682652562856674194e-02 1.082582846283912659e-01 -1.460528075695037842e-01 -2.895214259624481201e-01 -8.477523177862167358e-02 7.479611784219741821e-02 2.232933640480041504e-01
1.234577670693397522e-01 -3.231446444988250732e-01 -2.918671071529388428e-01 1.664950251579284668e-01 -3.151023983955383301e-01 2.355574220418930054e-01 1.919235587120056152e-01 3.113325238227844238e-01 -2.825840935111045837e-02 2.006268203258514404e-01 -1.055553928017616272e-01 -2.731076255440711975e-02 1.585180610418319702e-01 5.641037225723266602e-02 8.607906848192214966e-02 -1.805506944656372070e-01 5.776110664010047913e-02 -3.818381428718566895e-01 1.670174486935138702e-02 -5.615677218884229660e-03 3.033196628093719482e-01 8.964149653911590576e-02 4.756624624133110046e-02 1.955803297460079193e-02 -9.669417142868041992e-02 5.489233299158513546e-04 3.098145313560962677e-02 -1.772204339504241943e-01 -4.990034177899360657e-02 -1.764408797025680542e-01 1.396924853324890137e-01 -1.032009348273277283e-01
-1.530615985393524170e-02 -2.147463858127593994e-01 3.188750520348548889e-02 1.546580791473388672e-01 -2.431304156780242920e-01 -1.688703447580337524e-01 3.361960649490356445e-01 8.466506749391555786e-02 1.605843156576156616e-01 -1.286631226539611816e-01 -2.558525204658508301e-01 -4.174453318119049072e-01 3.118190914392471313e-02 5.267685279250144958e-02 -1.249664872884750366e-01 9.551926702260971069e-02 1.280349493026733398e-01 -1.858270317316055298e-01 2.633124887943267822e-01 -1.215254440903663635e-01 1.715676933526992798e-01 -1.205319538712501526e-01 -1.889982968568801880e-01 6.779021769762039185e-02 3.518856689333915710e-02 1.512082219123840332e-01 8.480076491832733154e-02 8.890561014413833618e-02 -8.586047589778900146e-02 -3.510378003120422363e-01 1.454822272062301636e-01 8.352358825504779816e-03
-3.234387338161468506e-01 -1.251967996358871460e-01 -1.366157829761505127e-01 2.717437148094177246e-01 -3.222629725933074951e-01 -1.112179830670356750e-01 -2.210468649864196777e-01 4.383143782615661621e-02 -2.658800035715103149e-02 1.539374142885208130e-01 1.468718051910400391e-01 6.515178084373474121e-02 1.744176149368286133e-01 2.201935946941375732e-01 2.900760471820831299e-01 5.193343851715326309e-03 6.367906928062438965e-02 -2.545791491866111755e-02 4.470915347337722778e-02 -2.529647052288055420e-01 3.505342006683349609e-01 2.183064259588718414e-02 -2.104872465133666992e-02 -3.459275141358375549e-02 2.259252667427062988e-01 2.205410897731781006e-01 1.661613769829273224e-02 -2.391209453344345093e-01 -9.462483227252960205e-02 -1.728284955024719238e-01 4.183230921626091003e-02 -1.162270307540893555e-01
-2.702177762985229492e-01 -1.263891905546188354e-01 -4.209809750318527222e-02 1.761721223592758179e-01 -1.896257549524307251e-01 3.610640391707420349e-02 -6.160647049546241760e-02 -3.656921163201332092e-02 -3.129971623420715332e-01 -4.862686246633529663e-02 6.844417750835418701e-02 -2.277482450008392334e-01 6.869663298130035400e-02 2.707928121089935303e-01 7.337947934865951538e-02 -7.897080481052398682e-02 2.413418143987655640e-01 -3.963259458541870117e-01 7.124658674001693726e-02 -4.145774245262145996e-02 2.273837625980377197e-01 -1.626896709203720093e-01 -8.096796274185180664e-02 -5.182673037052154541e-02 5.957023799419403076e-02 2.741953432559967041e-01 1.254567801952362061e-01 -2.038321495056152344e-01 -1.101410537958145142e-01 -1.620601564645767212e-01 2.359528653323650360e-02 3.236545026302337646e-01
-6.838715076446533203e-02 8.504752814769744873e-02 -1.356538534164428711e-01 1.965182125568389893e-01 -1.931569427251815796e-01 -7.544996589422225952e-02 1.279653161764144897e-01 -1.657831296324729919e-02 2.547641992568969727e-01 -3.248606920242309570e-01 1.650706380605697632e-01 -1.789392530918121338e-01 4.668032005429267883e-02 2.794713079929351807e-01 -1.259124279022216797e-01 -3.402971103787422180e-02 4.325371682643890381e-01 2.204040251672267914e-02 2.195813357830047607e-01 1.532841771841049194e-01 2.509975135326385498e-01 -1.524094343185424805e-01 1.530803143978118896e-01 1.632757931947708130e-01 -3.843574970960617065e-02 2.125453501939773560e-01 5.081392452120780945e-02 -3.874252550303936005e-03 -1.545622944831848145e-01 -1.512293517589569092e-01 8.060318231582641602e-02 -2.151763141155242920e-01
-2.807475626468658447e-01 -1.871895603835582733e-02 1.162159070372581482e-01 1.336236447095870972e-01 -4.573426842689514160e-01 4.853163659572601318e-02 -4.952097311615943909e-02 -7.302500307559967041e-02 3.572557866573333740e-02 1.150362193584442139e-01 5.912550911307334900e-02 -1.965335905551910400e-01 2.152187228202819824e-01 2.914784848690032959e-01 9.947572648525238037e-02 -1.512042284011840820e-01 5.976868793368339539e-02 -1.814025640487670898e-01 -1.434114575386047363e-01 3.912883996963500977e-02 2.650738060474395752e-01 2.040850520133972168e-01 -1.212032735347747803e-01 -3.144213557243347168e-02 1.804078668355941772e-01 5.298852454870939255e-03 -7.175666093826293945e-02 -2.417037636041641235e-02 -4.519999921321868896e-01 4.888037592172622681e-02 1.273783594369888306e-01 -4.583606123924255371e-02
-2.006812393665313721e-01 -2.345415949821472168e-01 -6.195080652832984924e-02 2.953527271747589111e-01 -2.246108055114746094e-01 -6.291295588016510010e-02 -5.181364249438047409e-03 7.209201157093048096e-02 -1.509112119674682617e-01 5.293480586260557175e-03 1.074964329600334167e-01 1.916431635618209839e-01 3.533944487571716309e-01 7.039085030555725098e-02 -4.951247200369834900e-02 -1.760837435722351074e-01 9.824091196060180664e-02 -4.429150372743606567e-02 -7.549931854009628296e-02 1.540398150682449341e-01 4.505442976951599121e-01 -2.117494866251945496e-02 -7.146556675434112549e-02 -3.578747063875198364e-02 1.399534344673156738e-01 1.516155898571014404e-01 2.013485878705978394e-01 -2.212783694267272949e-01 -3.454736471176147461e-01 -2.429725416004657745e-02 1.293808221817016602e-01 -6.425150204449892044e-04
5.659778788685798645e-02 6.222371943295001984e-03 -6.879045069217681885e-02 1.842190921306610107e-01 -1.934025287628173828e-01 -1.997011005878448486e-01 -3.115435130894184113e-02 -3.519636020064353943e-02 2.174440920352935791e-01 -2.900789082050323486e-01 9.408666752278804779e-03 -3.139926195144653320e-01 1.590542793273925781e-01 1.124828532338142395e-01 -1.058916598558425903e-01 1.381843537092208862e-01 2.661822140216827393e-01 6.091170944273471832e-03 9.558700025081634521e-02 3.153238072991371155e-02 2.941660881042480469e-01 -1.382102221250534058e-01 9.788074344396591187e-02 2.534721493721008301e-01 -1.796408742666244507e-02 4.142443835735321045e-01 2.068558707833290100e-03 3.638527542352676392e-02 -5.070400983095169067e-02 -1.470296829938888550e-01 2.643016874790191650e-01 -2.290184944868087769e-01
-1.773885190486907959e-01 -1.716381162405014038e-01 -9.682978503406047821e-03 2.519566416740417480e-01 -2.501990646123886108e-02 -2.450523972511291504e-01 -1.746969223022460938e-01 -1.311193034052848816e-02 -1.094669178128242493e-01 1.842592842876911163e-02 -1.767817884683609009e-01 -2.570112943649291992e-01 -3.461254015564918518e-02 3.988158702850341797e-01 -1.727388799190521240e-01 -8.680937811732292175e-03 1.109862849116325378e-01 -8.313456922769546509e-02 2.240476906299591064e-01 -1.276135742664337158e-01 4.954417347908020020e-01 2.343192100524902344e-01 3.486406058073043823e-02 -5.979195609688758850e-02 1.261802315711975098e-01 -5.084124207496643066e-02 -2.143350541591644287e-01 -8.122290484607219696e-03 -7.044044137001037598e-02 -8.229190856218338013e-02 1.663388567976653576e-03 -1.312095820903778076e-01
1.497404277324676514e-01 -1.513016074895858765e-01 -1.390810310840606689e-01 1.557846069335937500e-01 -3.049187362194061279e-01 -3.101022727787494659e-02 -2.728039957582950592e-02 -1.531592309474945068e-01 1.424966752529144287e-01 1.694069616496562958e-02 -2.554058134555816650e-01 -2.451511025428771973e-01 1.088108643889427185e-01 2.406046241521835327e-01 -2.327341586351394653e-01 1.799046248197555542e-01 -7.087067514657974243e-02 -2.934587001800537109e-01 1.534220874309539795e-01 2.932340838015079498e-02 4.229862391948699951e-01 2.369319200515747070e-01 1.764658242464065552e-01 -4.967305809259414673e-02 2.978207543492317200e-02 1.484260428696870804e-02 -1.708031296730041504e-01 -1.761553734540939331e-01 -1.792409718036651611e-01 -1.229214295744895935e-02 -8.014535158872604370e-02 8.084295690059661865e-02
1.550163030624389648e-01 -1.023773476481437683e-01 -3.248564004898071289e-01 5.768617149442434311e-03 4.453994333744049072e-02 1.401011049747467041e-01 -3.560953214764595032e-02 1.442668493837118149e-03 5.881319753825664520e-03 -8.095885068178176880e-02 6.375987827777862549e-02 -9.363576024770736694e-02 7.535323500633239746e-02 3.067758083343505859e-01 1.456665713340044022e-02 1.406409293413162231e-01 2.064782828092575073e-01 3.681568428874015808e-02 -2.174020707607269287e-01 3.045221418142318726e-02 3.671523928642272949e-01 -2.761936783790588379e-01 -5.554608628153800964e-02 3.376392722129821777e-01 1.596459001302719116e-01 1.791893988847732544e-01 -8.237728476524353027e-02 -1.313753575086593628e-01 -3.665255606174468994e-01 -4.245821014046669006e-02 -1.884895861148834229e-01 -1.554859429597854614e-01
1.079923808574676514e-01 1.398013234138488770e-01 -1.023448724299669266e-02 3.223511278629302979e-01 -6.668137758970260620e-02 2.961873821914196014e-02 2.127460241317749023e-01 1.691505908966064453e-01 -1.843941211700439453e-01 2.622354924678802490e-01 5.096976831555366516e-02 -9.590075933374464512e-04 -1.265490502119064331e-01 1.424633711576461792e-01 2.791944444179534912e-01 -9.657384455204010010e-02 2.258508950471878052e-01 1.000063028186559677e-02 9.746799618005752563e-02 1.210643947124481201e-01 2.554580867290496826e-01 -1.175745739601552486e-03 -2.217895239591598511e-01 2.767125368118286133e-01 1.348825842142105103e-01 -6.847554445266723633e-02 1.144976243376731873e-01 -3.425907790660858154e-01 -2.904039323329925537e-01 -1.090942695736885071e-01 1.921824812889099121e-01 -6.173859909176826477e-02
3.871692460961639881e-04 -3.713007643818855286e-02 -2.912765443325042725e-01 4.163581877946853638e-02 -2.608678042888641357e-01 2.379750013351440430e-01 2.720160118769854307e-04 -2.902225852012634277e-01 -7.975519448518753052e-02 -4.530859738588333130e-02 -8.188710547983646393e-03 -1.153401434421539307e-01 3.206781744956970215e-01 8.592177182435989380e-03 -1.895961612462997437e-01 -5.029682815074920654e-02 2.705608010292053223e-01 -1.988076567649841309e-01 3.660674020648002625e-02 -1.289546489715576172e-01 3.797077238559722900e-01 -3.101137578487396240e-01 5.450275912880897522e-02 4.399145022034645081e-02 -1.778070628643035889e-01 3.790767490863800049e-02 -3.884657099843025208e-02 -6.935811042785644531e-02 -1.735537797212600708e-01 -1.515904068946838379e-01 7.938890904188156128e-02 -2.554149627685546875e-01
7.571831345558166504e-02 -2.691363170742988586e-02 -1.585521735250949860e-02 1.696760207414627075e-01 2.239464037120342255e-02 2.401621192693710327e-01 -3.345364332199096680e-02 1.987400092184543610e-02 -3.982964437454938889e-03 1.538607776165008545e-01 4.242786392569541931e-02 -4.781506955623626709e-01 -4.510848224163055420e-02 4.496853947639465332e-01 1.031032279133796692e-01 -9.910356998443603516e-02 3.888419643044471741e-02 -3.168453276157379150e-01 2.541598379611968994e-01 -2.110063098371028900e-02 1.374727785587310791e-01 1.671151965856552124e-01 6.126479431986808777e-02 2.171851694583892822e-01 -4.110260680317878723e-02 7.194112241268157959e-02 1.074841395020484924e-01 -2.009422481060028076e-01 -9.167547523975372314e-02 -2.559828758239746094e-01 -1.685397177934646606e-01 1.263740379363298416e-02
1.070510298013687134e-01 -1.345171220600605011e-02 -3.409608304500579834e-01 3.198291361331939697e-01 -1.784605234861373901e-01 1.426115632057189941e-01 3.807312995195388794e-02 -1.780258715152740479e-01 -1.099663376808166504e-01 1.143047660589218140e-01 -1.106270700693130493e-01 -2.406004667282104492e-01 1.758587509393692017e-01 2.700642943382263184e-01 -3.542394340038299561e-01 1.762345619499683380e-02 -3.494555503129959106e-02 -8.023417741060256958e-02 2.059570997953414917e-01 2.434820532798767090e-01 1.367156058549880981e-01 -5.231654644012451172e-02 -1.596160531044006348e-01 -6.319052726030349731e-02 -7.171292323619127274e-03 2.855216264724731445e-01 7.709481567144393921e-02 1.567021384835243225e-02 -6.243015825748443604e-02 -3.025204539299011230e-01 -9.418952465057373047e-02 -8.504708856344223022e-02
1.066238507628440857e-01 -1.657521352171897888e-02 -2.166143804788589478e-01 -5.825845152139663696e-02 -3.499531447887420654e-01 -6.794809596613049507e-04 2.334706336259841919e-01 -6.170211359858512878e-02 -2.445137687027454376e-02 -8.768567442893981934e-02 8.264379203319549561e-02 -2.545451223850250244e-01 1.299064792692661285e-02 2.758575975894927979e-01 1.349195837974548340e-01 1.311355233192443848e-01 1.569824516773223877e-01 -1.756680607795715332e-01 2.127219690009951591e-03 -2.332315444946289062e-01 4.113098382949829102e-01 8.139196783304214478e-03 -3.352292627096176147e-02 1.199988722801208496e-01 -2.186549007892608643e-01 2.400478273630142212e-01 -6.751280277967453003e-02 -5.016914755105972290e-02 -1.435018032789230347e-01 -3.535763174295425415e-02 2.097261101007461548e-01 -3.044271767139434814e-01
2.424588501453399658e-01 -2.710209488868713379e-01 -6.926532834768295288e-02 2.865654230117797852e-01 -2.505818009376525879e-01 -1.704916805028915405e-01 9.049781411886215210e-02 2.574563026428222656e-01 -1.734535992145538330e-01 1.021244972944259644e-01 -2.009594626724720001e-02 -4.635441005229949951e-01 3.617126494646072388e-02 2.210706919431686401e-01 1.283527016639709473e-01 1.429929165169596672e-03 1.420165300369262695e-01 9.754433482885360718e-02 1.040228754281997681e-01 1.391962170600891113e-01 2.216936200857162476e-01 8.757448941469192505e-02 -7.037457823753356934e-02 1.966603249311447144e-01 -4.071088880300521851e-02 1.620427370071411133e-01 -1.064482480287551880e-01 5.073175299912691116e-03 -2.661375999450683594e-01 1.464809179306030273e-01 5.265929270535707474e-03 1.229543983936309814e-02
9.156710468232631683e-03 -1.477564722299575806e-01 1.778428852558135986e-01 1.221203505992889404e-01 -1.136809214949607849e-01 -9.436308592557907104e-02 9.492549300193786621e-02 2.882771193981170654e-01 -8.180277794599533081e-02 -5.162886343896389008e-03 1.080344170331954956e-01 -3.692632317543029785e-01 4.549362510442733765e-02 3.597258329391479492e-01 -8.906958997249603271e-02 1.596075147390365601e-01 9.792613238096237183e-02 -1.959384232759475708e-01 1.287416070699691772e-01 -2.197629213333129883e-01 4.890944361686706543e-01 1.354886591434478760e-01 1.474088523536920547e-02 6.665212661027908325e-02 5.141924135386943817e-03 -8.611893653869628906e-02 -1.503657400608062744e-01 -1.414443701505661011e-01 -1.732039898633956909e-01 -1.059119328856468201e-01 1.777646541595458984e-01 4.057444166392087936e-03
5.052416399121284485e-02 -2.936134636402130127e-01 1.000978872179985046e-01 4.782023429870605469e-01 2.374093979597091675e-01 -1.037550494074821472e-01 5.921708792448043823e-02 -1.940763741731643677e-02 -6.641086935997009277e-02 2.348393797874450684e-01 -9.293076395988464355e-02 3.342675045132637024e-02 3.001869022846221924e-01 9.237083047628402710e-02 2.425444126129150391e-02 3.242578357458114624e-02 1.683750301599502563e-01 -6.301950663328170776e-02 1.401938349008560181e-01 1.420092731714248657e-01 2.306022793054580688e-01 3.242845414206385612e-03 1.323637962341308594e-01 4.256023094058036804e-02 2.695032656192779541e-01 2.480761855840682983e-01 1.151441931724548340e-01 2.395070642232894897e-01 -2.103100866079330444e-01 -1.568029075860977173e-01 4.296462982892990112e-02 -1.086788028478622437e-01
-2.064030766487121582e-01 -1.162971630692481995e-01 1.519580483436584473e-01 6.885905563831329346e-02 7.794622331857681274e-03 7.989609241485595703e-02 1.402194350957870483e-01 6.926818937063217163e-02 5.813528597354888916e-02 1.906148940324783325e-01 -1.697517931461334229e-02 -1.945484727621078491e-01 -1.007454022765159607e-01 1.622922271490097046e-01 2.543338537216186523e-01 -4.592319577932357788e-02 2.135755121707916260e-01 -1.562731266021728516e-01 1.366723477840423584e-01 1.173503976315259933e-02 4.424550831317901611e-01 -1.687842048704624176e-02 -2.511166334152221680e-01 -2.984652109444141388e-02 8.191244304180145264e-02 -1.308256834745407104e-01 1.753265261650085449e-01 -3.736763894557952881e-01 -2.199645489454269409e-01 1.560646891593933105e-01 2.884693741798400879e-01 -7.066734135150909424e-02
-9.354490041732788086e-02 -2.273581027984619141e-01 1.222156509757041931e-01 3.050405979156494141e-01 1.167657300829887390e-01 1.065710335969924927e-01 -1.963746733963489532e-02 1.077803820371627808e-01 2.537628412246704102e-01 3.378951922059059143e-02 7.082519680261611938e-02 -1.925794482231140137e-01 6.924297660589218140e-02 4.764541983604431152e-01 -3.356938809156417847e-02 1.188112795352935791e-01 1.595653295516967773e-01 5.351297557353973389e-02 3.534801304340362549e-02 1.002989336848258972e-01 1.037013456225395203e-01 1.430115103721618652e-01 -2.277459502220153809e-01 -1.678894758224487305e-01 3.456728532910346985e-02 2.384239435195922852e-01 3.186205774545669556e-02 -2.778269648551940918e-01 -2.308199852705001831e-01 -3.186100348830223083e-02 2.161673307418823242e-01 -2.274425774812698364e-01
4.126657545566558838e-02 -1.574732810258865356e-01 -6.341704726219177246e-02 1.151922121644020081e-01 -3.279352327808737755e-03 3.152414783835411072e-02 4.154717028141021729e-01 3.446949720382690430e-01 2.224497124552726746e-02 -4.486978799104690552e-02 3.766422346234321594e-02 -6.643343716859817505e-02 -3.162578865885734558e-02 1.974838078022003174e-01 -1.605079472064971924e-01 2.964087575674057007e-02 1.037185937166213989e-01 -9.887535870075225830e-02 -3.939480334520339966e-02 2.539843088015913963e-03 2.597927153110504150e-01 -1.923881173133850098e-01 -2.038609683513641357e-01 -3.521414473652839661e-03 1.052354574203491211e-01 5.016615986824035645e-01 -1.101480051875114441e-01 1.018181666731834412e-01 -2.255648523569107056e-01 -2.644350528717041016e-01 9.108334779739379883e-02 -7.925707101821899414e-02
-8.154820650815963745e-02 1.787043660879135132e-01 -2.397080138325691223e-02 1.654303073883056641e-01 -2.899821400642395020e-01 -1.892418116331100464e-01 -5.059486255049705505e-02 2.703741425648331642e-03 -9.127177298069000244e-02 1.669340878725051880e-01 5.894999206066131592e-02 -5.262422375380992889e-03 3.167976737022399902e-01 -4.126994311809539795e-02 -1.098140701651573181e-01 -1.095693036913871765e-01 1.468450129032135010e-01 -2.691091969609260559e-02 3.847392201423645020e-01 1.507389843463897705e-01 3.724181354045867920e-01 -2.678251862525939941e-01 -3.931730613112449646e-02 1.262622326612472534e-02 3.125945031642913818e-01 6.125340238213539124e-03 3.084278106689453125e-02 1.404503285884857178e-01 -2.955956757068634033e-01 -1.743988245725631714e-01 5.724843218922615051e-02 -2.258872054517269135e-02
1.300610750913619995e-01 -1.785633862018585205e-01 -3.478812798857688904e-02 4.069051742553710938e-01 -2.560726106166839600e-01 -4.339786246418952942e-02 1.738932728767395020e-01 1.261850744485855103e-01 1.742864251136779785e-01 2.956461608409881592e-01 2.780125141143798828e-01 -1.875044852495193481e-01 -3.714011237025260925e-02 1.284042000770568848e-01 2.356995046138763428e-01 -3.353625163435935974e-02 2.109485268592834473e-01 1.499125082045793533e-02 6.308953277766704559e-03 -1.379646956920623779e-01 1.351704895496368408e-01 -2.244039475917816162e-01 -3.128643333911895752e-02 1.997161209583282471e-01 1.882166415452957153e-02 -6.067629531025886536e-02 -8.394951373338699341e-02 -3.679190874099731445e-01 -1.455741077661514282e-01 -4.051018878817558289e-02 1.217368841171264648e-01 -9.289509803056716919e-02
-3.057191520929336548e-02 2.519067823886871338e-01 7.116462290287017822e-02 1.889602988958358765e-01 -5.776180699467658997e-02 1.454607248306274414e-01 -2.323884069919586182e-01 -1.691077798604965210e-01 -3.945266455411911011e-02 -4.496606811881065369e-02 -1.093187108635902405e-01 -1.904152333736419678e-01 1.541856676340103149e-01 1.473979558795690536e-02 -1.320957578718662262e-02 1.024893149733543396e-01 2.162778526544570923e-01 -1.442267093807458878e-03 1.429353058338165283e-01 -5.181773100048303604e-03 4.808643758296966553e-01 -4.456531703472137451e-01 -1.060905009508132935e-01 -1.763278432190418243e-02 -1.774096861481666565e-02 3.644856810569763184e-02 2.167302966117858887e-01 4.643446765840053558e-03 -2.005614489316940308e-01 -1.780334115028381348e-01 -7.472459226846694946e-02 -2.578845322132110596e-01
2.171571254730224609e-01 -2.641406059265136719e-01 -1.762772202491760254e-01 2.186315357685089111e-01 -3.144304156303405762e-01 1.951778531074523926e-01 4.244392737746238708e-02 -2.350135594606399536e-01 5.726786330342292786e-03 2.309173941612243652e-01 -2.158597260713577271e-01 -2.522546350955963135e-01 1.659562289714813232e-01 1.787530779838562012e-01 -1.476455628871917725e-01 3.715911135077476501e-02 -5.547859892249107361e-02 -1.510171778500080109e-02 -5.667061358690261841e-02 1.924098879098892212e-01 8.445443585515022278e-03 -6.605640798807144165e-02 -2.163105905055999756e-01 -1.032523885369300842e-01 -1.091643497347831726e-01 2.402505874633789062e-01 1.824729591608047485e-01 4.743851721286773682e-02 -6.999606639146804810e-02 -2.566834390163421631e-01 1.115541160106658936e-01 -2.647799551486968994e-01
1.169791594147682190e-01 -1.353334039449691772e-01 6.379421800374984741e-02 1.896483749151229858e-01 -1.364026367664337158e-01 -5.993564426898956299e-02 1.160927042365074158e-01 -1.118512451648712158e-01 -1.519588977098464966e-01 1.882271170616149902e-01 1.727028787136077881e-01 -2.830690741539001465e-01 3.840794786810874939e-02 -5.586031451821327209e-02 1.776495873928070068e-01 -1.796402186155319214e-01 1.638593226671218872e-01 -1.477129161357879639e-01 2.719822339713573456e-02 -6.704732775688171387e-02 2.474589347839355469e-01 -2.241615951061248779e-01 -1.425082385540008545e-01 3.845310211181640625e-02 -1.607446968555450439e-01 5.439763069152832031e-01 1.220053359866142273e-01 -1.792288422584533691e-01 2.026555538177490234e-01 4.223186522722244263e-02 2.125208033248782158e-03 -2.099692970514297485e-01
1.330592781305313110e-01 8.638150990009307861e-02 1.510383188724517822e-01 1.740547567605972290e-01 -1.638226769864559174e-02 3.455567359924316406e-01 1.980458945035934448e-01 -8.654424548149108887e-02 -2.291318774223327637e-01 1.010028645396232605e-01 -1.036093756556510925e-01 -1.074751168489456177e-01 -2.727979719638824463e-01 1.364988982677459717e-01 1.233292818069458008e-01 -1.565542444586753845e-02 1.942074596881866455e-01 -5.834363028407096863e-02 2.161798030138015747e-01 -1.299643516540527344e-01 3.336187005043029785e-01 -7.668672502040863037e-02 -9.744874387979507446e-02 -6.494916975498199463e-02 6.470729410648345947e-02 1.443091779947280884e-01 -2.188073657453060150e-02 1.954965293407440186e-01 -4.516145288944244385e-01 -7.298411428928375244e-02 1.362714618444442749e-01 -1.861111223697662354e-01
-2.293485030531883240e-02 6.897313147783279419e-02 1.950115859508514404e-01 1.995258182287216187e-01 -2.243871688842773438e-01 2.767577581107616425e-02 8.124016225337982178e-02 -6.572014093399047852e-02 -7.877644151449203491e-02 1.687908172607421875e-01 -1.604235619306564331e-01 -5.865897983312606812e-02 -2.451016753911972046e-01 1.836476773023605347e-01 2.686034440994262695e-01 -1.055926010012626648e-01 1.839818507432937622e-01 -1.506630331277847290e-01 3.778461366891860962e-02 3.335267007350921631e-01 4.132258892059326172e-01 -3.112478554248809814e-01 -1.082646846771240234e-01 1.266004592180252075e-01 1.173004955053329468e-01 8.738356828689575195e-02 -1.594507545232772827e-01 2.130885422229766846e-01 -1.723864376544952393e-01 6.822690367698669434e-02 -1.172685995697975159e-01 -9.446629136800765991e-02
-2.483119368553161621e-01 -3.265457451343536377e-01 2.404480725526809692e-01 5.262504518032073975e-02 -3.537915647029876709e-01 -3.425996005535125732e-02 -8.301261812448501587e-02 2.401776239275932312e-02 -7.767052203416824341e-02 -1.603001654148101807e-01 -6.084756553173065186e-02 -1.928867846727371216e-01 3.612524867057800293e-01 8.500832319259643555e-02 2.769558504223823547e-02 -1.309292912483215332e-01 1.248377412557601929e-01 1.965288631618022919e-02 6.682787090539932251e-02 1.087153777480125427e-01 2.796187996864318848e-01 -1.776385307312011719e-01 1.503168791532516479e-01 4.862914234399795532e-02 3.042090833187103271e-01 3.303200900554656982e-01 5.960795655846595764e-02 -4.859348759055137634e-02 -6.683554500341415405e-02 -6.781676411628723145e-02 -8.395965397357940674e-02 1.356332749128341675e-01
-1.136392205953598022e-01 -1.072008162736892700e-01 -8.285020478069782257e-03 1.133698523044586182e-01 -2.227877378463745117e-01 1.451753526926040649e-01 1.594470441341400146e-02 1.620168685913085938e-01 -1.228070706129074097e-01 7.501618564128875732e-02 2.226346135139465332e-01 -6.177805736660957336e-02 -6.932681798934936523e-02 2.260598987340927124e-01 6.770599633455276489e-02 -3.077977299690246582e-01 3.154993057250976562e-01 -3.089418411254882812e-01 1.512165516614913940e-01 -1.602164953947067261e-01 4.210522174835205078e-01 -1.753983497619628906e-01 -1.886138319969177246e-01 -3.921374678611755371e-02 -2.099460549652576447e-02 2.748975157737731934e-01 1.371069848537445068e-01 -6.922501325607299805e-02 1.054060831665992737e-01 1.487755030393600464e-01 1.167012080550193787e-01 3.142538294196128845e-02
-1.029152143746614456e-02 -6.637662649154663086e-02 1.033846586942672729e-01 7.498887926340103149e-02 5.117966793477535248e-03 -5.387779325246810913e-02 -2.314859256148338318e-02 1.411503404378890991e-01 6.185159832239151001e-02 5.731213092803955078e-02 1.412383168935775757e-01 -1.859597265720367432e-01 1.251114755868911743e-01 1.616723090410232544e-02 2.816946506500244141e-01 -2.543828785419464111e-01 2.532086074352264404e-01 -1.414861977100372314e-01 1.899333000183105469e-01 -4.179422855377197266e-01 4.003534317016601562e-01 -1.733234226703643799e-01 -3.253939375281333923e-02 2.220491468906402588e-01 -1.437753289937973022e-01 3.848205208778381348e-01 1.275602281093597412e-01 5.084621161222457886e-02 -3.373508527874946594e-02 -8.697509765625000000e-02 -1.227818056941032410e-02 4.616700112819671631e-02
5.597827956080436707e-02 -3.616845309734344482e-01 5.104608368128538132e-03 2.523552179336547852e-01 -1.592560261487960815e-01 1.644833534955978394e-01 8.547101914882659912e-02 3.259702324867248535e-01 1.378814429044723511e-01 -1.332271397113800049e-01 -8.690552413463592529e-02 -8.299293369054794312e-02 -9.516623616218566895e-02 -6.208098679780960083e-02 -1.626180410385131836e-01 -1.548162400722503662e-01 1.527473628520965576e-01 -1.978014558553695679e-01 7.037235796451568604e-02 1.968134492635726929e-01 3.330750167369842529e-01 -2.648491561412811279e-01 1.834042668342590332e-01 9.458944201469421387e-02 1.076414585113525391e-01 3.228255808353424072e-01 1.360032260417938232e-01 7.524416595697402954e-02 -5.320000648498535156e-02 -1.547570973634719849e-01 1.553442478179931641e-01 -3.392674401402473450e-02
-1.788103431463241577e-01 -2.867441177368164062e-01 -1.838407665491104126e-01 1.761679351329803467e-01 -2.736167311668395996e-01 -2.575453221797943115e-01 -2.053280621767044067e-01 -1.161326989531517029e-01 -2.020389027893543243e-02 2.827445231378078461e-02 -1.505447924137115479e-01 1.215941458940505981e-01 1.168250218033790588e-01 2.491523772478103638e-01 -1.570518687367439270e-02 -1.791856996715068817e-02 5.854490399360656738e-02 -2.293749302625656128e-01 -5.455775931477546692e-02 -3.778784349560737610e-02 4.538680315017700195e-01 -2.609370946884155273e-01 6.475856155157089233e-02 -5.057496204972267151e-02 2.685444951057434082e-01 1.559446752071380615e-01 -7.642637938261032104e-02 1.880794577300548553e-02 -7.244087755680084229e-02 -1.363526582717895508e-01 -7.255981862545013428e-02 1.901728212833404541e-01
-5.294195562601089478e-02 -1.756148338317871094e-01 9.601735323667526245e-02 7.541340589523315430e-02 -1.631888002157211304e-02 -1.104170514736324549e-04 5.096748936921358109e-03 8.052411675453186035e-02 5.093051865696907043e-02 2.058950662612915039e-01 9.160483628511428833e-02 -2.165943682193756104e-01 3.441830724477767944e-02 1.593162566423416138e-01 4.339089095592498779e-01 -1.521569490432739258e-01 2.499719709157943726e-01 -2.935406267642974854e-01 1.533565819263458252e-01 -2.331907302141189575e-01 2.564226984977722168e-01 -2.698379158973693848e-01 -7.165224850177764893e-02 1.982412934303283691e-01 -7.043926045298576355e-03 2.733076214790344238e-01 2.512017190456390381e-01 -4.079187288880348206e-02 2.232134491205215454e-01 -7.677871733903884888e-02 -3.598891943693161011e-02 -1.768684387207031250e-02
1.042558848857879639e-01 -3.001380562782287598e-01 -2.374332770705223083e-02 1.027632281184196472e-01 -3.215346932411193848e-01 -1.069212853908538818e-01 1.846840679645538330e-01 6.534712761640548706e-02 5.559751391410827637e-02 -3.954637423157691956e-02 -1.556328237056732178e-01 -2.558703422546386719e-01 5.300920084118843079e-02 3.440571725368499756e-01 1.918428093194961548e-01 2.034780532121658325e-01 2.519656419754028320e-01 1.020536012947559357e-02 2.566354572772979736e-01 2.515038102865219116e-02 2.441178858280181885e-01 -4.464565962553024292e-02 -1.772119700908660889e-01 -1.093632057309150696e-01 -1.716941036283969879e-02 1.306752860546112061e-01 -1.890422850847244263e-01 -2.488763630390167236e-02 -1.573528200387954712e-01 -2.413638383150100708e-01 5.215890239924192429e-03 2.630268931388854980e-01
2.165154665708541870e-01 -7.906818762421607971e-03 -1.604723632335662842e-01 3.653275668621063232e-01 -1.701439768075942993e-01 8.549258857965469360e-02 4.610842093825340271e-02 1.071180552244186401e-01 2.277079075574874878e-01 -2.413726747035980225e-01 4.267377778887748718e-02 -1.838771104812622070e-01 -9.245492517948150635e-03 1.042312756180763245e-01 2.749072201550006866e-02 -2.786519750952720642e-02 2.636863589286804199e-01 -1.381018906831741333e-01 2.349871546030044556e-01 1.402118206024169922e-01 3.218077123165130615e-01 -1.873858720064163208e-01 8.505509048700332642e-02 3.257796168327331543e-01 4.853733256459236145e-02 1.041629090905189514e-01 1.652807593345642090e-01 1.006886959075927734e-01 -1.379865258932113647e-01 -1.708576083183288574e-01 2.132684923708438873e-03 -2.670937776565551758e-01
-5.644822493195533752e-02 -2.745985426008701324e-02 -1.240278109908103943e-01 2.373484373092651367e-01 -8.874095231294631958e-02 8.685993403196334839e-02 1.088504716753959656e-01 -2.978691458702087402e-01 -1.790384501218795776e-01 -2.179174423217773438e-01 -1.068577468395233154e-01 -2.343131005764007568e-01 1.715214252471923828e-01 1.374815702438354492e-01 -2.740679979324340820e-01 6.706532090902328491e-03 -8.965479582548141479e-02 -1.383029073476791382e-01 1.780630648136138916e-01 -1.164170447736978531e-02 3.060069382190704346e-01 3.453597426414489746e-02 -2.386223226785659790e-01 8.076211810111999512e-02 3.835144639015197754e-01 3.801098167896270752e-01 8.891898393630981445e-02 -7.020912319421768188e-02 1.017675772309303284e-01 -7.307500392198562622e-02 3.964104130864143372e-02 -5.563123151659965515e-03
-6.900751963257789612e-03 -2.577068507671356201e-01 -1.354395002126693726e-01 7.251301407814025879e-02 -4.097198843955993652e-01 -1.294894665479660034e-01 4.469351842999458313e-02 -4.815976694226264954e-02 -4.097419232130050659e-02 -2.216129302978515625e-01 1.889108270406723022e-01 -2.211659252643585205e-01 2.364366315305233002e-02 2.728144228458404541e-01 1.053260564804077148e-01 1.530697569251060486e-02 1.106719374656677246e-01 -3.395224511623382568e-01 5.510265752673149109e-02 -1.277486532926559448e-01 2.329045385122299194e-01 2.055622041225433350e-01 1.316129881888628006e-02 -7.435438223183155060e-03 2.058343030512332916e-02 1.670934110879898071e-01 1.343527995049953461e-02 1.618596464395523071e-01 -3.258201777935028076e-01 4.878615215420722961e-02 2.785995304584503174e-01 -1.216030791401863098e-01
-9.817017614841461182e-02 -2.048484236001968384e-01 2.704249918460845947e-01 5.147323384881019592e-02 2.783348225057125092e-02 2.886845767498016357e-01 4.204783588647842407e-02 2.553591728210449219e-01 2.310946136713027954e-01 1.429250389337539673e-01 2.405885979533195496e-02 -1.970997005701065063e-01 1.564666777849197388e-01 2.555474638938903809e-01 7.844059914350509644e-02 8.071742951869964600e-02 9.003783017396926880e-02 -1.503569446504116058e-02 2.294963300228118896e-01 -1.441371254622936249e-02 1.715300977230072021e-01 -4.020066857337951660e-01 -2.091900706291198730e-01 1.919624805450439453e-01 -6.923888623714447021e-02 1.794434934854507446e-01 -1.025184988975524902e-01 -5.092422291636466980e-02 -1.643787175416946411e-01 -1.618039608001708984e-02 2.019609510898590088e-01 -2.340893149375915527e-01
3.469918370246887207e-01 8.999957144260406494e-02 -1.331439912319183350e-01 1.347214877605438232e-01 -1.586570590734481812e-01 1.584043800830841064e-01 -1.176089495420455933e-01 6.452427059412002563e-02 5.082205310463905334e-02 -2.216944545507431030e-01 9.606880694627761841e-02 -3.251960501074790955e-02 3.273969292640686035e-01 2.335779666900634766e-01 2.449255585670471191e-01 9.353065490722656250e-02 3.950693309307098389e-01 -1.470090001821517944e-01 4.036556463688611984e-03 5.439720675349235535e-02 2.108988165855407715e-02 -1.215737238526344299e-01 1.031574830412864685e-01 4.958051070570945740e-02 1.099376976490020752e-01 2.586947381496429443e-01 1.640414744615554810e-01 -9.951753914356231689e-02 -1.817812323570251465e-01 -2.004170566797256470e-01 -1.219424158334732056e-01 -2.489237636327743530e-01
1.079202368855476379e-01 -3.386973217129707336e-02 -2.642013430595397949e-01 2.687986008822917938e-02 -1.918304115533828735e-01 -1.287261992692947388e-01 -1.899146139621734619e-01 1.070349067449569702e-01 1.856752857565879822e-02 -1.487117558717727661e-01 -5.935452878475189209e-02 -2.130137383937835693e-01 2.279260158538818359e-01 9.490803629159927368e-02 -1.900652945041656494e-01 2.454479783773422241e-02 1.925621032714843750e-01 2.077881246805191040e-02 2.076844424009323120e-01 -5.569852143526077271e-02 4.711699783802032471e-01 2.391049824655056000e-02 -2.035429775714874268e-01 2.519467286765575409e-02 -9.013855457305908203e-02 2.141024731099605560e-02 5.892964452505111694e-02 -3.633181750774383545e-01 -2.130732238292694092e-01 -3.082178831100463867e-01 9.704614430665969849e-02 -6.699167191982269287e-02
-1.512195169925689697e-01 -3.016780912876129150e-01 7.510665059089660645e-02 2.760637104511260986e-01 -1.331179738044738770e-01 -9.266336262226104736e-02 2.896482311189174652e-02 7.230152189731597900e-02 -1.260460168123245239e-01 4.620220884680747986e-02 -5.031008273363113403e-02 2.268241494894027710e-01 3.713384270668029785e-01 2.704765796661376953e-01 -1.645246595144271851e-01 -4.891745373606681824e-02 1.373622417449951172e-01 -1.948484927415847778e-01 2.275408431887626648e-02 1.860993802547454834e-01 4.178496599197387695e-01 -7.006186246871948242e-02 -1.453804224729537964e-01 2.665802650153636932e-02 2.436250597238540649e-01 -8.245429396629333496e-02 8.740049600601196289e-02 -2.593582868576049805e-01 -1.105433553457260132e-01 -7.581819593906402588e-02 -6.664414703845977783e-02 5.078130587935447693e-02
-1.079156920313835144e-01 -2.157993465662002563e-01 9.719103574752807617e-03 2.838146090507507324e-01 -3.136181086301803589e-02 -1.576564013957977295e-01 -1.820202469825744629e-01 -1.867648214101791382e-02 -5.753016564995050430e-03 -7.011630386114120483e-02 1.729954481124877930e-01 -2.831110060214996338e-01 4.511845856904983521e-02 4.122370481491088867e-01 -7.799839973449707031e-02 6.572308391332626343e-02 2.099402807652950287e-02 -1.880291551351547241e-01 1.453710943460464478e-01 7.053931802511215210e-02 4.892980158329010010e-01 1.165132895112037659e-01 3.333538025617599487e-02 1.088271662592887878e-02 -9.962572157382965088e-02 -2.111393511295318604e-01 -8.788109570741653442e-02 -3.446667641401290894e-02 -1.797766387462615967e-01 -2.383453994989395142e-01 1.832131594419479370e-01 4.669235646724700928e-02
2.016893029212951660e-01 1.253295838832855225e-01 -3.919008001685142517e-02 1.544990390539169312e-01 -6.836013495922088623e-02 1.657012850046157837e-01 -6.731278449296951294e-02 -7.714365608990192413e-03 1.643056869506835938e-01 -3.459386825561523438e-01 1.244383677840232849e-01 -2.907861769199371338e-01 1.444261819124221802e-01 2.288678288459777832e-01 3.166412562131881714e-02 -1.664858460426330566e-01 2.353886663913726807e-01 -2.955980300903320312e-01 -1.995152235031127930e-02 2.176935821771621704e-01 1.368531882762908936e-01 -2.081651389598846436e-01 2.688940614461898804e-02 3.614608347415924072e-01 6.157649308443069458e-02 3.124237060546875000e-01 9.424505382776260376e-02 -7.926332205533981323e-02 -1.050923541188240051e-01 -1.428729146718978882e-01 2.246133424341678619e-02 -1.663267612457275391e-02
-9.137810766696929932e-02 -1.522623747587203979e-01 -3.136828839778900146e-01 3.354935348033905029e-01 -8.366096019744873047e-02 -8.325541019439697266e-02 1.445889770984649658e-01 1.950636059045791626e-01 1.943997889757156372e-01 -3.156050145626068115e-01 3.786608576774597168e-02 -2.998287081718444824e-01 1.015887707471847534e-01 1.769230365753173828e-01 -1.384170204401016235e-01 6.794562190771102905e-02 2.010549306869506836e-01 -8.762202411890029907e-02 1.666459953412413597e-03 -1.038397178053855896e-01 3.549443185329437256e-01 1.847711205482482910e-02 2.591166459023952484e-02 -6.087017059326171875e-02 -1.154491305351257324e-01 1.912583112716674805e-01 -8.733673952519893646e-03 1.471890509128570557e-01 -2.123498618602752686e-01 -1.709618568420410156e-01 -1.074501350522041321e-01 -2.083155810832977295e-01
3.915343061089515686e-02 -1.412346120923757553e-02 -6.454435735940933228e-02 9.664960205554962158e-02 -2.219512313604354858e-01 2.014221251010894775e-01 -7.850142568349838257e-02 -7.326876372098922729e-02 -4.561506956815719604e-02 1.360385417938232422e-01 -1.610937863588333130e-01 -3.692467138171195984e-02 1.299456357955932617e-01 3.482626974582672119e-01 1.599507033824920654e-01 -2.308671176433563232e-01 3.151262998580932617e-01 -1.506781131029129028e-01 2.578350007534027100e-01 2.801487743854522705e-01 1.667317897081375122e-01 -1.769916266202926636e-01 -1.214432418346405029e-01 2.981104552745819092e-01 -5.097880214452743530e-02 1.272500604391098022e-01 -1.361483484506607056e-01 2.906202711164951324e-02 -1.427167356014251709e-01 2.058306783437728882e-01 6.843748688697814941e-02 2.883279919624328613e-01
1.721156202256679535e-02 -8.945811539888381958e-02 -1.237748712301254272e-01 5.465187430381774902e-01 -1.448365394026041031e-02 -6.077055004425346851e-04 -5.935206264257431030e-02 -1.351372897624969482e-01 9.653614461421966553e-02 9.524997323751449585e-02 -1.122530698776245117e-01 1.115941908210515976e-02 3.541361093521118164e-01 -4.362827911972999573e-02 -2.478619664907455444e-02 -6.500878185033798218e-02 2.114393711090087891e-01 -1.673029921948909760e-02 -6.062996387481689453e-02 1.556017994880676270e-01 2.060618549585342407e-01 -1.848021596670150757e-01 -1.929388195276260376e-01 1.624425649642944336e-01 3.914037346839904785e-01 1.254252195358276367e-01 5.928599089384078979e-02 1.300615519285202026e-01 -2.222101837396621704e-01 -1.512522250413894653e-01 1.309064328670501709e-01 -2.406180649995803833e-02
-5.065337195992469788e-02 8.749253302812576294e-02 2.956300415098667145e-02 2.432476431131362915e-01 -5.090631172060966492e-02 -3.940783068537712097e-02 3.764588832855224609e-01 7.667150348424911499e-02 -1.084583252668380737e-01 1.535626649856567383e-01 -1.750628501176834106e-01 5.828882753849029541e-02 1.045859083533287048e-01 2.302950620651245117e-01 3.190546631813049316e-01 -4.226206988096237183e-02 1.968278139829635620e-01 -2.386004626750946045e-01 1.124510820955038071e-02 2.129318937659263611e-02 1.837898492813110352e-01 -1.714078933000564575e-01 -9.125779569149017334e-02 3.147262334823608398e-01 -2.130801528692245483e-01 2.866375744342803955e-01 1.411511152982711792e-01 -2.720850408077239990e-01 -9.888835996389389038e-02 1.330391168594360352e-01 1.552733331918716431e-01 3.389380499720573425e-02
-6.173544749617576599e-02 2.647788636386394501e-02 -7.990927249193191528e-02 -3.334336727857589722e-02 -1.735780835151672363e-01 3.170563280582427979e-01 -3.398328647017478943e-02 -1.520531028509140015e-01 5.796600598841905594e-03 -1.604123711585998535e-01 -1.410826444625854492e-01 7.384651899337768555e-02 1.176199018955230713e-01 1.458507776260375977e-01 -1.005459278821945190e-01 5.150805786252021790e-02 2.749119400978088379e-01 -2.780453264713287354e-01 1.661179810762405396e-01 -9.223851561546325684e-02 5.148211121559143066e-01 -2.380916029214859009e-01 -7.190966606140136719e-02 -1.041226647794246674e-02 2.817669883370399475e-02 4.803559556603431702e-02 9.951986372470855713e-02 -3.285738453269004822e-02 -1.372349709272384644e-01 -3.408403396606445312e-01 5.198723077774047852e-02 -2.574462294578552246e-01
-1.639297157526016235e-01 4.636289551854133606e-02 -1.770610213279724121e-01 -4.726535826921463013e-02 -2.123331427574157715e-01 1.433015912771224976e-01 2.411012351512908936e-02 -1.579063385725021362e-01 -1.209535896778106689e-01 4.688533768057823181e-02 2.775764791294932365e-03 1.237741485238075256e-02 2.389094680547714233e-01 1.028822362422943115e-01 1.367811262607574463e-01 1.511111259460449219e-01 2.292448729276657104e-01 -3.114687204360961914e-01 -2.108698338270187378e-02 2.234221808612346649e-02 4.983148574829101562e-01 -3.930257558822631836e-01 -5.510009825229644775e-02 1.189735531806945801e-01 -5.211157351732254028e-02 -1.102018803358078003e-01 1.025603935122489929e-01 -3.445095196366310120e-02 -4.426858574151992798e-02 -3.099436461925506592e-01 1.205710098147392273e-01 -1.022068560123443604e-01
1.364369541406631470e-01 -1.436343640089035034e-01 1.453531384468078613e-01 -2.902201376855373383e-02 6.919524073600769043e-02 8.580152690410614014e-02 1.820357739925384521e-01 1.460133492946624756e-01 3.151543140411376953e-01 1.865936815738677979e-01 -2.548032402992248535e-01 -1.993664652109146118e-01 1.003755331039428711e-01 8.405800908803939819e-02 2.183352410793304443e-01 -1.247110515832901001e-01 1.844975352287292480e-01 -3.562094569206237793e-01 1.116718575358390808e-01 -1.002506073564291000e-02 1.464257538318634033e-01 -1.641657948493957520e-01 -1.635840833187103271e-01 -4.884521290659904480e-02 1.745305657386779785e-01 1.382945179939270020e-01 -1.431715954095125198e-02 -4.327391386032104492e-01 -6.837870925664901733e-02 -1.644938439130783081e-01 -1.066411957144737244e-01 -1.476801037788391113e-01
-7.386650145053863525e-02 2.087909355759620667e-02 -1.245322227478027344e-01 2.678482830524444580e-01 -1.884124577045440674e-01 -3.471378684043884277e-01 -7.642086595296859741e-02 1.311358213424682617e-01 1.606393158435821533e-01 -1.198069602251052856e-01 -2.700151801109313965e-01 -1.838102191686630249e-01 1.395086348056793213e-01 1.032529845833778381e-01 5.718459561467170715e-02 -7.520843297243118286e-03 1.447494029998779297e-01 -4.877652972936630249e-02 1.171968504786491394e-01 1.100016087293624878e-01 4.972045421600341797e-01 1.235362142324447632e-01 5.426866002380847931e-03 -1.223986223340034485e-01 -5.570363253355026245e-02 -9.422441013157367706e-03 1.539655476808547974e-01 -2.244543582201004028e-01 -1.985275894403457642e-01 -3.207570612430572510e-01 1.557366922497749329e-02 -3.230130672454833984e-02
8.522282540798187256e-02 2.233105152845382690e-01 -1.987961865961551666e-02 2.178465276956558228e-01 -3.548491001129150391e-01 2.876698412001132965e-02 -1.275177448987960815e-01 -2.107809484004974365e-01 -6.550858169794082642e-02 1.961168348789215088e-01 -1.524132937192916870e-01 -7.522246986627578735e-02 2.146237492561340332e-01 2.208280116319656372e-01 -4.966541379690170288e-02 -1.401493847370147705e-01 4.013681784272193909e-02 7.816568762063980103e-02 2.066792100667953491e-01 2.230503112077713013e-01 4.007212519645690918e-01 -6.277200579643249512e-02 2.795132109895348549e-03 5.727358534932136536e-02 1.068623811006546021e-01 1.562067568302154541e-01 2.942985594272613525e-01 1.976426094770431519e-01 -9.931872785091400146e-02 -2.603843808174133301e-01 -1.438249181956052780e-02 -1.079076305031776428e-01
-1.412548273801803589e-01 3.242356702685356140e-02 -1.590444445610046387e-01 -2.346069738268852234e-02 -4.191051125526428223e-01 1.670189797878265381e-01 -8.967157453298568726e-02 -1.277258098125457764e-01 7.268025539815425873e-03 3.454117178916931152e-01 -1.655626296997070312e-01 -1.962575502693653107e-02 1.202389448881149292e-01 2.650264501571655273e-01 -2.798507176339626312e-02 -1.293554008007049561e-01 1.399977505207061768e-01 -3.813735246658325195e-01 1.445593405514955521e-02 1.022743154317140579e-02 2.344909757375717163e-01 -1.543145277537405491e-03 -2.618204243481159210e-02 4.038951992988586426e-01 2.134807407855987549e-01 4.405925050377845764e-02 -4.563021659851074219e-02 1.909611374139785767e-02 -1.487575918436050415e-01 9.104137867689132690e-02 -1.062352955341339111e-01 7.130886428058147430e-03
2.586146295070648193e-01 -1.263024955987930298e-01 -8.508340269327163696e-02 2.600008547306060791e-01 -2.598528861999511719e-01 -2.305606901645660400e-01 2.597282454371452332e-02 1.877741701900959015e-02 1.902899891138076782e-01 -1.331225186586380005e-01 -2.241889089345932007e-01 -1.515425741672515869e-01 -7.981734350323677063e-03 -3.054434061050415039e-02 -5.597721785306930542e-02 -1.530566960573196411e-01 4.281370043754577637e-01 -2.211539298295974731e-01 1.324557960033416748e-01 1.893936246633529663e-01 3.595945537090301514e-01 2.213636180385947227e-03 -3.586260601878166199e-02 1.611160859465599060e-02 -1.579145640134811401e-01 2.903968095779418945e-01 -1.258601993322372437e-01 3.527192771434783936e-02 6.681137531995773315e-02 -9.240861982107162476e-02 3.870773315429687500e-02 -9.255268424749374390e-02
9.971141070127487183e-02 -8.092591911554336548e-02 -3.148314356803894043e-01 1.658905148506164551e-01 1.761921644210815430e-01 1.357020139694213867e-01 -1.429295390844345093e-01 -9.804774820804595947e-02 3.746940055862069130e-03 -6.666890531778335571e-02 4.844548925757408142e-02 -1.353932619094848633e-01 8.540545403957366943e-02 3.582621216773986816e-01 -5.444439873099327087e-02 1.827941238880157471e-01 2.252327352762222290e-01 2.252039266750216484e-03 -5.539897456765174866e-02 -6.804621964693069458e-02 4.792622327804565430e-01 -1.742363572120666504e-01 2.220200747251510620e-02 1.559666991233825684e-01 1.081264913082122803e-01 1.946740299463272095e-01 -3.588103875517845154e-02 -1.070563048124313354e-01 -2.413620352745056152e-01 6.715367734432220459e-02 -2.351602315902709961e-01 -2.377006709575653076e-01
1.309772729873657227e-01 -4.788275063037872314e-01 2.813572995364665985e-02 8.861538767814636230e-02 -6.530869752168655396e-02 -6.916692107915878296e-02 2.969442009925842285e-01 -8.846125751733779907e-02 1.858951598405838013e-01 3.234105706214904785e-01 1.571752130985260010e-01 -7.645793259143829346e-02 9.239733964204788208e-02 6.529554724693298340e-02 -1.841351091861724854e-01 -1.352586783468723297e-02 9.976862370967864990e-02 7.412981241941452026e-02 -5.045285448431968689e-02 2.589598596096038818e-01 2.601317167282104492e-01 -6.659135967493057251e-02 -1.474508345127105713e-01 9.628415107727050781e-02 -1.537553071975708008e-01 1.813534945249557495e-01 1.161800101399421692e-01 -2.282349467277526855e-01 -2.343096435070037842e-01 -1.815067082643508911e-01 2.261766232550144196e-02 1.569638252258300781e-01
-5.675797164440155029e-02 -1.758825927972793579e-01 -5.967008695006370544e-02 2.971813082695007324e-01 3.617546334862709045e-02 1.245977655053138733e-01 -5.794203374534845352e-03 -9.776441752910614014e-02 2.513005398213863373e-02 -1.369989365339279175e-01 8.309100568294525146e-02 -2.457865476608276367e-01 4.202840030193328857e-01 2.163635045289993286e-01 1.233384162187576294e-01 1.748770028352737427e-01 2.021991834044456482e-02 -2.246329039335250854e-01 1.343550235033035278e-01 -3.816061019897460938e-01 2.557183206081390381e-01 1.813160330057144165e-01 -1.507565379142761230e-01 1.600815802812576294e-01 -1.712858378887176514e-01 3.604614362120628357e-02 -1.436883211135864258e-01 -1.258597075939178467e-01 -1.301421374082565308e-01 7.123307883739471436e-02 1.941854655742645264e-01 -5.976645275950431824e-02
-1.024854481220245361e-01 -2.467117607593536377e-01 -7.144889235496520996e-02 3.864003419876098633e-01 -2.605579793453216553e-01 -5.251538008451461792e-02 1.152065247297286987e-01 -4.778998717665672302e-02 2.416007816791534424e-01 2.475893944501876831e-01 -3.211831673979759216e-02 1.104934886097908020e-01 3.070724904537200928e-01 -1.412589102983474731e-01 5.072275921702384949e-02 2.686821222305297852e-01 1.282888203859329224e-01 -4.319703206419944763e-02 5.581462010741233826e-02 6.879823654890060425e-02 1.313818991184234619e-01 -1.699632406234741211e-01 8.011143654584884644e-02 1.748663783073425293e-01 3.148466050624847412e-01 9.798177331686019897e-02 3.695634752511978149e-02 2.086165733635425568e-02 -3.295268416404724121e-01 -8.209003508090972900e-02 -9.288290888071060181e-02 -1.493042856454849243e-01
-1.418985128402709961e-01 -1.047274842858314514e-01 -1.196961328387260437e-01 1.385989785194396973e-01 -1.676569879055023193e-01 -3.359469771385192871e-02 -1.754282712936401367e-01 -4.053908959031105042e-02 -2.189261466264724731e-01 -7.597391307353973389e-02 1.627481579780578613e-01 -2.806069254875183105e-01 1.547550112009048462e-01 1.889235675334930420e-01 -2.575822547078132629e-02 -2.382704466581344604e-01 2.420176565647125244e-01 -3.591241240501403809e-01 -1.930395513772964478e-01 -1.200517080724239349e-02 3.101263344287872314e-01 -7.481648772954940796e-02 -2.020559012889862061e-01 5.968201160430908203e-02 -7.594384253025054932e-02 2.307644337415695190e-01 1.485714614391326904e-01 -6.523111462593078613e-02 -1.845346093177795410e-01 -1.313766688108444214e-01 6.197769939899444580e-02 2.933953106403350830e-01
3.707822039723396301e-02 -2.117999643087387085e-01 -1.172905415296554565e-01 2.506783008575439453e-01 -2.023325413465499878e-01 -4.575764387845993042e-02 2.118151187896728516e-01 -1.729246973991394043e-02 1.079913303256034851e-01 -2.271010428667068481e-01 3.736923933029174805e-01 -1.684686243534088135e-01 2.875872254371643066e-01 3.040181398391723633e-01 -4.203106835484504700e-02 1.351177096366882324e-01 1.239470690488815308e-01 -2.035762667655944824e-01 -5.991834774613380432e-02 -2.397467792034149170e-01 2.769380509853363037e-01 8.847696334123611450e-02 -1.407861411571502686e-01 8.310935646295547485e-02 -1.161588132381439209e-01 1.707608550786972046e-01 -1.481406241655349731e-01 -9.225194156169891357e-02 -7.783361524343490601e-02 8.651735633611679077e-02 1.185444667935371399e-01 -1.808894574642181396e-01
-3.636680543422698975e-01 -2.785939276218414307e-01 1.106288954615592957e-01 2.023931890726089478e-01 -2.274453826248645782e-02 8.456403762102127075e-02 -1.022626757621765137e-01 7.324099540710449219e-02 -6.095222756266593933e-02 -1.135287582874298096e-01 -9.175045415759086609e-03 -4.640593752264976501e-02 2.530273795127868652e-01 2.700756490230560303e-01 1.306749880313873291e-01 6.020779721438884735e-03 2.836663648486137390e-02 -4.051220417022705078e-01 3.242248296737670898e-02 -1.946163624525070190e-01 1.477881371974945068e-01 1.246833428740501404e-01 1.734329909086227417e-01 1.261780411005020142e-01 -2.555395066738128662e-01 1.278479993343353271e-01 -3.675036504864692688e-02 6.315262615680694580e-02 -3.418030738830566406e-01 -2.199859321117401123e-01 -2.768884971737861633e-02 1.745258457958698273e-02
-2.864277549088001251e-02 2.885751600842922926e-04 -9.404961764812469482e-02 1.577298343181610107e-01 -2.039980292320251465e-01 -1.062903329730033875e-01 -1.844717934727668762e-02 1.427574306726455688e-01 -7.016323041170835495e-03 4.084096755832433701e-03 -2.007852494716644287e-01 -2.428466826677322388e-01 -8.305540680885314941e-02 9.209874272346496582e-02 2.571090869605541229e-02 -3.622606098651885986e-01 2.899876534938812256e-01 -3.139178156852722168e-01 1.278149187564849854e-01 1.648738384246826172e-01 2.679535932838916779e-02 -2.232908830046653748e-02 -2.469160258769989014e-01 -4.455439373850822449e-02 -3.791904821991920471e-02 3.449541330337524414e-01 1.410721093416213989e-01 1.255257874727249146e-01 -1.862114369869232178e-01 8.820014446973800659e-02 3.560435771942138672e-01 1.719203293323516846e-01
-2.180168926715850830e-01 -2.163803577423095703e-01 -6.186390295624732971e-02 3.902788460254669189e-01 -3.262304365634918213e-01 2.840755321085453033e-02 -9.817650169134140015e-02 2.532833488658070564e-03 1.723979860544204712e-01 3.969994187355041504e-02 2.212559618055820465e-02 -1.028228029608726501e-01 2.286305874586105347e-01 1.689084917306900024e-01 -2.149549573659896851e-01 -9.929464012384414673e-02 1.618178002536296844e-02 1.283508092164993286e-01 -1.278775781393051147e-01 -3.518187627196311951e-02 4.305129349231719971e-01 -1.585444808006286621e-01 7.673795521259307861e-02 -5.027348920702934265e-02 3.997837379574775696e-02 -1.256345957517623901e-01 1.554753035306930542e-01 -5.466309189796447754e-02 -2.342483699321746826e-01 1.123614162206649780e-01 1.219648569822311401e-01 -2.706712782382965088e-01
1.853844076395034790e-01 -2.919287681579589844e-01 -9.302192181348800659e-02 2.506159543991088867e-01 -1.149985417723655701e-01 6.179278716444969177e-02 -2.135517001152038574e-01 9.773054718971252441e-02 3.471765220165252686e-01 1.020759940147399902e-01 -1.767591983079910278e-01 -1.068772599101066589e-01 -9.048118442296981812e-02 1.106283739209175110e-01 -1.011129841208457947e-01 1.830840706825256348e-01 2.415513843297958374e-01 -2.386244945228099823e-02 -1.696455329656600952e-01 2.039638608694076538e-01 3.523350656032562256e-01 -1.726823449134826660e-01 -2.984071848914027214e-03 1.184398755431175232e-01 -6.754439324140548706e-02 2.530455589294433594e-01 7.613716274499893188e-02 5.268540978431701660e-02 -2.379208505153656006e-01 -1.448845714330673218e-01 1.181469261646270752e-01 -1.815114319324493408e-01
1.462197750806808472e-01 1.870510727167129517e-01 -6.610018759965896606e-02 1.210702210664749146e-01 -2.150626629590988159e-01 3.635563701391220093e-02 -4.469367116689682007e-02 4.088884219527244568e-02 1.143371500074863434e-02 1.928656548261642456e-01 -1.092110127210617065e-01 -2.000467926263809204e-01 1.352863907814025879e-01 1.639220118522644043e-01 2.929784953594207764e-01 -3.582717478275299072e-01 2.320611178874969482e-01 1.365327369421720505e-02 2.363710403442382812e-01 1.801108270883560181e-01 1.163451448082923889e-01 1.036935597658157349e-01 2.493419647216796875e-01 1.915314197540283203e-01 -3.003535047173500061e-02 3.603563308715820312e-01 1.972359716892242432e-01 -4.715991206467151642e-03 -2.793770730495452881e-01 2.928061783313751221e-02 6.557277590036392212e-02 -7.958521693944931030e-02
-1.307648979127407074e-02 -2.154991216957569122e-02 -1.042421907186508179e-02 1.623070985078811646e-01 -4.315650165081024170e-01 1.944147050380706787e-01 1.598110795021057129e-01 -7.735271006822586060e-02 -2.157220244407653809e-01 8.321294561028480530e-03 8.786401711404323578e-03 -3.848249316215515137e-01 1.343987435102462769e-01 -2.511988580226898193e-01 1.384254992008209229e-01 -2.195547819137573242e-01 -6.114562228322029114e-02 -2.922731339931488037e-01 1.453184038400650024e-01 -1.377802044153213501e-01 2.010751217603683472e-01 3.600875381380319595e-03 4.721669107675552368e-02 2.437124773859977722e-02 1.059564724564552307e-01 1.688507348299026489e-01 7.263582944869995117e-02 2.107906714081764221e-02 -3.720972836017608643e-01 -9.335330687463283539e-03 1.239154711365699768e-01 -4.641548544168472290e-02
1.449948102235794067e-01 -2.133757174015045166e-01 5.836404114961624146e-02 2.855589687824249268e-01 -2.235399037599563599e-01 -2.529274821281433105e-01 1.135744974017143250e-01 9.044274687767028809e-02 1.520750969648361206e-01 6.794696208089590073e-03 -2.442756593227386475e-01 -3.540921211242675781e-01 -4.398456960916519165e-02 6.135091558098793030e-02 2.429948598146438599e-01 8.812352269887924194e-02 1.763683557510375977e-01 -4.890484362840652466e-02 1.314168721437454224e-01 -1.381903588771820068e-01 2.128856778144836426e-01 -8.805911988019943237e-02 -1.951719969511032104e-01 1.125313863158226013e-01 -1.633058786392211914e-01 2.277418076992034912e-01 1.654377393424510956e-02 6.059655547142028809e-02 -1.456416696310043335e-01 -3.734305799007415771e-01 1.222640424966812134e-01 -3.088971041142940521e-02
-2.701620161533355713e-01 -5.005220174789428711e-01 6.099329516291618347e-02 -2.448582090437412262e-02 -2.924035489559173584e-01 6.742798537015914917e-02 -1.351291239261627197e-01 -1.678437888622283936e-01 -1.254118829965591431e-01 -3.230481594800949097e-02 -4.171742592006921768e-03 -7.936495542526245117e-02 -1.271821185946464539e-02 1.788319051265716553e-01 -9.799988474696874619e-04 -1.044790819287300110e-01 2.100850194692611694e-01 -2.744553983211517334e-01 -2.158616781234741211e-01 1.275440007448196411e-01 3.216704726219177246e-01 -1.843860149383544922e-01 -1.238693147897720337e-01 -5.032714828848838806e-02 2.234950289130210876e-02 1.151706278324127197e-01 1.358254700899124146e-01 -1.046733558177947998e-01 -1.449149847030639648e-01 -2.177032083272933960e-01 -1.366734355688095093e-01 4.037207365036010742e-02
1.666383892297744751e-01 -4.460073262453079224e-02 8.719675242900848389e-02 7.177819311618804932e-02 -3.173410296440124512e-01 1.726806610822677612e-01 4.681930691003799438e-02 1.093717943876981735e-02 7.538975030183792114e-02 -9.685450047254562378e-02 -6.271068006753921509e-02 -2.942775934934616089e-02 -1.548041310161352158e-02 -9.308345615863800049e-02 2.341443747282028198e-01 -1.428674608469009399e-01 1.422480791807174683e-01 -4.632091522216796875e-01 3.194787204265594482e-01 2.177740037441253662e-01 2.579613327980041504e-01 8.998548984527587891e-02 4.936784505844116211e-02 6.541763991117477417e-02 1.040262356400489807e-01 1.213710680603981018e-01 2.525784969329833984e-01 9.249307960271835327e-02 -2.180211097002029419e-01 5.244067311286926270e-02 1.006794497370719910e-01 -3.109330832958221436e-01
2.181221358478069305e-02 2.697494998574256897e-02 3.484647255390882492e-03 4.210672378540039062e-01 -2.195032238960266113e-01 2.834371924400329590e-01 7.963170111179351807e-02 -1.727340817451477051e-01 -1.443272531032562256e-01 4.501786828041076660e-02 -2.008113861083984375e-01 -2.882527410984039307e-01 1.834502071142196655e-01 3.857986927032470703e-01 -2.116232663393020630e-01 -9.520386159420013428e-02 1.703391522169113159e-01 1.534484326839447021e-01 5.729938298463821411e-02 8.483394235372543335e-02 1.478223800659179688e-01 -1.776027679443359375e-01 -4.359791427850723267e-02 1.070389673113822937e-01 2.605805695056915283e-01 -8.960776031017303467e-02 7.347163558006286621e-02 1.541693881154060364e-02 1.315254718065261841e-01 -1.857262700796127319e-01 1.047672256827354431e-01 -6.672046147286891937e-03
-2.450492791831493378e-02 -2.551560997962951660e-01 1.997645795345306396e-01 6.628936529159545898e-02 1.031964551657438278e-03 5.452219024300575256e-02 1.643879711627960205e-01 2.920024394989013672e-01 1.366844624280929565e-01 2.211317569017410278e-01 -9.209537506103515625e-02 -4.481434524059295654e-01 1.487007737159729004e-01 2.148212641477584839e-01 -7.451443932950496674e-03 -1.236637234687805176e-01 2.418431490659713745e-01 -1.720861196517944336e-01 -9.898579120635986328e-02 4.992063716053962708e-02 2.868890296667814255e-03 -2.590830326080322266e-01 1.079407855868339539e-01 2.752209007740020752e-01 1.429089456796646118e-01 1.807640492916107178e-01 1.133169047534465790e-02 -1.661854833364486694e-01 -7.622548192739486694e-02 -8.542813360691070557e-02 2.084069401025772095e-01 -1.480526328086853027e-01
-8.624246716499328613e-02 -3.235283493995666504e-01 -6.972499936819076538e-02 2.648702263832092285e-01 -4.363928437232971191e-01 -6.829072535037994385e-02 6.100117787718772888e-02 4.213200509548187256e-02 9.239236265420913696e-02 7.610303163528442383e-02 -1.343882679939270020e-01 -1.310336291790008545e-01 2.536350488662719727e-01 7.883834093809127808e-02 -1.167652085423469543e-01 -1.062666252255439758e-01 4.822866618633270264e-02 -1.812527328729629517e-01 -5.903780832886695862e-02 -3.236586228013038635e-03 2.399887442588806152e-01 2.529022991657257080e-01 -9.568480774760246277e-03 -8.263123780488967896e-02 2.730310522019863129e-02 4.286271706223487854e-02 3.605260252952575684e-01 -2.697948925197124481e-02 -3.084430396556854248e-01 -1.691860109567642212e-01 -4.200071096420288086e-02 2.031783610582351685e-01
7.279126346111297607e-02 -1.680603325366973877e-01 -3.201313316822052002e-02 2.255997657775878906e-01 -2.336450070142745972e-01 -2.543371915817260742e-02 -1.331852376461029053e-02 1.341310143470764160e-01 1.787040382623672485e-01 -2.352198511362075806e-01 1.509318649768829346e-01 -4.142262041568756104e-01 1.736942380666732788e-01 2.008231431245803833e-01 1.162455454468727112e-01 1.314083337783813477e-01 2.322860509157180786e-01 -4.975581075996160507e-03 1.656423956155776978e-01 -2.166320569813251495e-03 4.081021994352340698e-02 -7.013642787933349609e-02 -1.337287947535514832e-02 7.631079107522964478e-02 1.761859059333801270e-01 2.184218913316726685e-01 1.736050397157669067e-01 2.184655331075191498e-02 -3.801904022693634033e-01 -8.219256997108459473e-02 2.504200637340545654e-01 2.020815908908843994e-01
3.601245582103729248e-03 -9.429451823234558105e-02 4.492311552166938782e-02 4.405355751514434814e-01 -2.809963524341583252e-01 -1.814589649438858032e-01 -2.032056450843811035e-03 -1.471215784549713135e-01 2.917304635047912598e-01 2.658361196517944336e-01 -1.732251495122909546e-01 1.743929982185363770e-01 3.179082870483398438e-01 -1.806566305458545685e-02 -1.957838609814643860e-02 1.730765402317047119e-01 2.132865488529205322e-01 -2.106673568487167358e-01 2.367416955530643463e-02 1.100492179393768311e-01 1.120494231581687927e-01 -1.236449927091598511e-01 -1.689307577908039093e-02 1.548270881175994873e-01 2.379880249500274658e-01 8.866000920534133911e-03 1.323217749595642090e-01 2.006597444415092468e-02 -2.139872312545776367e-01 -3.294497355818748474e-02 -7.968941330909729004e-02 -1.761998981237411499e-01
-2.909493818879127502e-02 -1.097424179315567017e-01 -2.934269607067108154e-01 1.773637235164642334e-01 -1.127224341034889221e-01 5.171539261937141418e-02 -1.239483524113893509e-02 -1.988509297370910645e-02 1.110832020640373230e-01 -2.898287177085876465e-01 -1.971071399748325348e-02 -7.912211865186691284e-02 1.463159322738647461e-01 2.046591043472290039e-01 -2.081654667854309082e-01 -3.646637499332427979e-02 6.547058373689651489e-02 -2.376695573329925537e-01 2.149233669042587280e-01 -1.871543973684310913e-01 3.003412187099456787e-01 -2.540139555931091309e-01 4.608391597867012024e-02 -2.104768007993698120e-01 -9.489408880472183228e-02 2.521672546863555908e-01 2.726304233074188232e-01 4.774752259254455566e-02 -2.444048523902893066e-01 -1.000276729464530945e-01 2.700840830802917480e-01 -8.745471388101577759e-02
9.253983944654464722e-02 -1.413468122482299805e-01 3.950056433677673340e-02 4.746348559856414795e-01 2.460332810878753662e-01 -7.341951876878738403e-02 -8.795162290334701538e-02 -2.012841850519180298e-01 -4.342955723404884338e-02 1.789105683565139771e-01 1.030743515002541244e-04 -1.559069454669952393e-01 3.134041130542755127e-01 6.822275370359420776e-02 1.036869734525680542e-02 8.581927977502346039e-03 3.704104423522949219e-01 3.647024556994438171e-02 -2.355274371802806854e-02 1.475718021392822266e-01 2.500099837779998779e-01 -1.087735965847969055e-01 -1.131097748875617981e-01 1.997450739145278931e-01 1.840143501758575439e-01 1.171047315001487732e-01 4.949027299880981445e-02 2.602296173572540283e-01 -2.010037451982498169e-01 -1.062392368912696838e-01 7.008586078882217407e-02 -8.334268629550933838e-02
1.000685244798660278e-02 -1.134609952569007874e-01 1.574701443314552307e-02 3.622991144657135010e-01 -2.488175034523010254e-01 3.095861971378326416e-01 -1.612337827682495117e-01 -1.075042486190795898e-01 3.221682012081146240e-01 -2.753103524446487427e-02 -9.320062398910522461e-02 1.107683703303337097e-01 2.035295031964778900e-02 2.554949820041656494e-01 1.293379813432693481e-01 1.491521149873733521e-01 9.234680980443954468e-02 2.767834998667240143e-02 -7.735005766153335571e-02 1.270482968538999557e-02 3.784368336200714111e-01 -4.166169837117195129e-02 -1.036691889166831970e-01 -4.560115933418273926e-02 -1.761557608842849731e-01 1.473128348588943481e-01 1.496294289827346802e-01 3.043254837393760681e-02 -3.741654455661773682e-01 -1.932581067085266113e-01 5.485614389181137085e-02 2.043461799621582031e-02
-2.937436401844024658e-01 -2.729553580284118652e-01 -1.152911707758903503e-01 1.354218721389770508e-01 -1.830925941467285156e-01 -1.015672832727432251e-01 1.158531010150909424e-01 1.164592057466506958e-01 -1.815458536148071289e-01 1.402555108070373535e-01 7.941313832998275757e-02 1.173958368599414825e-02 2.757177352905273438e-01 2.340844869613647461e-01 -1.298794709146022797e-02 -1.202622652053833008e-01 2.488819062709808350e-01 -8.381384611129760742e-02 -4.737499728798866272e-02 -7.089654356241226196e-02 2.738532423973083496e-01 -2.182399779558181763e-01 -7.093683630228042603e-02 6.494067609310150146e-02 1.537444591522216797e-01 1.766459085047245026e-02 1.379626393318176270e-01 -2.490698695182800293e-01 -4.514169394969940186e-01 -7.743982225656509399e-02 -9.518577903509140015e-02 1.638140715658664703e-02
-2.393289804458618164e-01 -2.784881591796875000e-01 1.565038710832595825e-01 -1.432290952652692795e-02 -2.999625802040100098e-01 -3.921147063374519348e-02 9.907501935958862305e-02 5.166011303663253784e-02 -8.292948454618453979e-02 -6.599760055541992188e-02 -8.959673577919602394e-04 -2.653464116156101227e-02 3.359949886798858643e-01 2.705493569374084473e-01 3.039096482098102570e-02 5.154414847493171692e-02 1.535842120647430420e-01 -6.452053319662809372e-03 9.875746816396713257e-02 -2.159814089536666870e-01 3.110808134078979492e-01 2.094965726137161255e-01 1.155566424131393433e-01 4.604019224643707275e-03 4.738930240273475647e-02 -8.467521518468856812e-03 -1.475953459739685059e-01 -1.754158884286880493e-01 -4.025057554244995117e-01 -2.466279417276382446e-01 1.009769067168235779e-01 1.135317906737327576e-01
1.580227017402648926e-01 -3.167257606983184814e-01 -1.736820787191390991e-01 2.389054894447326660e-01 -1.054808869957923889e-01 1.551298946142196655e-01 1.656074970960617065e-01 3.985911607742309570e-01 2.829091064631938934e-02 3.282996416091918945e-01 7.941973954439163208e-02 -6.988259404897689819e-02 1.121508032083511353e-01 2.128233760595321655e-01 2.748433686792850494e-02 -1.507264003157615662e-02 1.219726130366325378e-01 -3.427152633666992188e-01 1.498474390245974064e-03 -1.249101310968399048e-01 2.484747022390365601e-01 -1.137970834970474243e-01 -1.274909824132919312e-01 -3.871052525937557220e-03 -1.179815307259559631e-01 1.992817819118499756e-01 2.091590017080307007e-01 -2.858247794210910797e-02 1.863472163677215576e-01 4.697359725832939148e-02 8.326037228107452393e-02 -7.998877018690109253e-02
-1.433345973491668701e-01 -1.710599660873413086e-01 2.149511277675628662e-01 1.858375668525695801e-01 -2.497221082448959351e-01 -1.122196614742279053e-01 -1.754093170166015625e-01 -5.038307979702949524e-02 -1.450846940279006958e-01 2.886283397674560547e-02 -6.881387531757354736e-02 -1.234213337302207947e-01 3.144606053829193115e-01 2.595393061637878418e-01 -7.052564620971679688e-02 -5.275221168994903564e-02 5.693680047988891602e-02 -2.922874689102172852e-02 2.045259028673171997e-01 -8.709284663200378418e-02 2.391739636659622192e-01 -1.947419196367263794e-01 2.023580372333526611e-01 3.714327886700630188e-02 3.103468716144561768e-01 3.574023544788360596e-01 1.404076367616653442e-01 7.951744645833969116e-02 -6.705942749977111816e-02 2.492707073688507080e-01 1.940248310565948486e-01 1.641956041567027569e-03
1.079014018177986145e-01 -2.588471770286560059e-01 -9.347640722990036011e-02 -4.380214959383010864e-02 -1.536000221967697144e-01 1.373416781425476074e-01 -4.551956895738840103e-03 1.542678624391555786e-01 -4.477132484316825867e-02 5.038707982748746872e-03 -1.764532923698425293e-01 -4.688019677996635437e-02 1.462485045194625854e-01 1.041833758354187012e-01 4.190628528594970703e-01 -1.711213737726211548e-01 1.861368417739868164e-01 -1.281148940324783325e-01 3.393175899982452393e-01 -2.789796097204089165e-03 1.942632794380187988e-01 1.748371720314025879e-01 1.533430516719818115e-01 -9.479234367609024048e-02 1.990292966365814209e-01 6.545305252075195312e-02 1.441926360130310059e-01 -2.166754566133022308e-02 -4.533486068248748779e-01 -2.675996161997318268e-02 1.175457239151000977e-01 -1.403398811817169189e-01
4.388481751084327698e-02 -1.309905946254730225e-01 1.297828108072280884e-01 7.572807371616363525e-02 -3.265259787440299988e-02 -1.512090861797332764e-01 4.111554473638534546e-02 1.223080530762672424e-01 1.653349101543426514e-01 2.511311769485473633e-01 9.915806353092193604e-02 -3.775917589664459229e-01 5.420694127678871155e-02 1.627472788095474243e-02 2.164694666862487793e-01 2.892465144395828247e-02 1.321554332971572876e-01 -2.694997489452362061e-01 -1.882364749908447266e-01 -2.233164012432098389e-02 1.270008683204650879e-01 -4.936962425708770752e-01 2.770642936229705811e-02 1.653273105621337891e-01 1.890978664159774780e-01 -5.151273682713508606e-03 9.713205695152282715e-02 -1.557928323745727539e-01 -1.146242320537567139e-01 -1.363139450550079346e-01 1.767701655626296997e-01 -2.785615324974060059e-01
-1.512077152729034424e-01 -2.400480806827545166e-01 -1.061240881681442261e-01 1.133631244301795959e-01 -2.130629569292068481e-01 -1.792359352111816406e-01 -4.316062107682228088e-02 2.204142659902572632e-01 -1.853326857089996338e-01 3.740363568067550659e-02 1.176589950919151306e-01 2.097494900226593018e-01 7.364702969789505005e-02 1.045748591423034668e-01 3.307351097464561462e-02 -4.045572504401206970e-02 2.716555297374725342e-01 -1.402983367443084717e-01 -1.698547452688217163e-01 8.390918374061584473e-02 4.533258080482482910e-01 -1.095877066254615784e-01 1.984962075948715210e-02 -9.634412080049514771e-02 2.615101337432861328e-01 2.247851938009262085e-01 2.166984379291534424e-01 -2.073703557252883911e-01 -2.326311320066452026e-01 -1.405382454395294189e-01 1.028590649366378784e-01 -6.978916376829147339e-02
2.776401117444038391e-03 -3.212535679340362549e-01 7.910813391208648682e-02 1.135978698730468750e-01 -5.073584150522947311e-03 8.849389106035232544e-02 5.710803344845771790e-02 3.484538495540618896e-01 1.386953890323638916e-01 1.419875919818878174e-01 2.580791339278221130e-02 -3.464485704898834229e-01 7.641072571277618408e-02 1.710306406021118164e-01 -1.385054886341094971e-01 1.687671542167663574e-01 5.034746602177619934e-02 -1.850469261407852173e-01 -4.217347502708435059e-02 8.538139611482620239e-02 2.499954551458358765e-01 -4.124816656112670898e-01 -1.832739561796188354e-01 1.633215695619583130e-01 7.913687080144882202e-02 3.170065581798553467e-01 1.208348125219345093e-01 -5.457691103219985962e-02 1.605367660522460938e-01 -1.063968017697334290e-01 1.930524595081806183e-02 -4.114906117320060730e-02
-1.633863300085067749e-01 -2.297766804695129395e-01 1.371516473591327667e-02 1.644550859928131104e-01 -2.656492888927459717e-01 -8.099005371332168579e-02 -7.353664189577102661e-02 7.336305826902389526e-02 -1.072517707943916321e-01 -9.468619711697101593e-03 -1.487766355276107788e-01 -1.822395324707031250e-01 4.613041579723358154e-01 1.436475012451410294e-02 2.502298913896083832e-02 -1.180232763290405273e-01 3.581939265131950378e-02 -1.997411996126174927e-02 2.246495932340621948e-01 -5.245058238506317139e-02 2.746979892253875732e-01 -1.664312779903411865e-01 -4.115252196788787842e-02 -3.207851946353912354e-02 2.989887595176696777e-01 3.512954711914062500e-01 1.443491727113723755e-01 -2.882946841418743134e-02 -1.077853888273239136e-01 2.744816243648529053e-01 2.090376429259777069e-02 1.679482012987136841e-01
-1.410763412714004517e-01 -2.378927320241928101e-01 1.356313377618789673e-01 1.307535618543624878e-01 -2.435698360204696655e-01 1.090094968676567078e-01 -1.715589314699172974e-01 -7.862503081560134888e-02 -2.831706702709197998e-01 -7.155235111713409424e-02 1.087776273488998413e-01 -8.871535211801528931e-02 2.173929065465927124e-01 2.340159565210342407e-01 -1.016292646527290344e-01 -2.070410251617431641e-01 5.249831080436706543e-02 -1.961546391248703003e-01 1.989269256591796875e-01 2.298827767372131348e-01 2.762847840785980225e-01 -2.304392606019973755e-01 -4.360464215278625488e-02 1.022303476929664612e-01 1.648414731025695801e-01 3.568779528141021729e-01 1.624152809381484985e-01 3.696104511618614197e-02 -1.003192067146301270e-01 1.989059746265411377e-01 4.878310486674308777e-02 1.060051545500755310e-01
1.663812249898910522e-01 -1.447913944721221924e-01 1.679560840129852295e-01 6.347998231649398804e-02 -6.646640598773956299e-02 1.791539043188095093e-01 -1.002745628356933594e-01 -8.702268451452255249e-02 -1.237536966800689697e-02 2.696076333522796631e-01 -2.278048247098922729e-01 -7.274153828620910645e-02 2.766045928001403809e-01 4.584135860204696655e-02 3.705701092258095741e-03 2.003398388624191284e-01 2.507379055023193359e-01 -2.322816103696823120e-01 6.313148140907287598e-02 1.014615409076213837e-02 2.308027893304824829e-01 4.486934095621109009e-02 1.872815042734146118e-01 1.732822954654693604e-01 -2.493101404979825020e-03 2.840466797351837158e-01 -3.850977420806884766e-01 -4.813955351710319519e-02 -2.897798120975494385e-01 2.261117994785308838e-01 7.918516546487808228e-02 4.701206460595130920e-02
1.760382503271102905e-01 1.455914378166198730e-01 -7.752556353807449341e-02 8.844117820262908936e-02 -2.568376362323760986e-01 7.628609985113143921e-02 1.012623831629753113e-01 -3.604988753795623779e-01 -1.177272573113441467e-01 2.175749540328979492e-01 -1.921458728611469269e-02 7.704832404851913452e-02 3.933454155921936035e-01 1.458968967199325562e-01 3.877853602170944214e-02 -1.292623877525329590e-01 3.708725050091743469e-02 -7.017678767442703247e-02 -6.512787193059921265e-02 1.126971244812011719e-01 3.523364663124084473e-01 -3.405810892581939697e-01 1.586952209472656250e-01 1.056900173425674438e-01 1.442388743162155151e-01 1.269778609275817871e-01 1.803621947765350342e-01 -7.374548166990280151e-02 -2.186298370361328125e-01 -1.724517196416854858e-01 -2.282752282917499542e-02 -8.700183033943176270e-02
3.802697658538818359e-01 -9.799668937921524048e-02 8.666461706161499023e-02 3.227834999561309814e-01 -8.018445968627929688e-02 1.476259529590606689e-01 1.786375977098941803e-02 7.663703709840774536e-02 3.267227709293365479e-01 -1.009096950292587280e-01 -2.322844266891479492e-01 -1.468224227428436279e-01 8.524922281503677368e-02 2.609999179840087891e-01 1.608695983886718750e-01 -1.512448191642761230e-01 9.941802173852920532e-02 -2.277756780385971069e-01 -1.108559146523475647e-01 5.422076582908630371e-02 -4.328971356153488159e-02 -9.497804939746856689e-02 -9.813751280307769775e-02 3.337254822254180908e-01 3.201387589797377586e-03 3.400531113147735596e-01 1.951856166124343872e-02 -1.066579222679138184e-01 -1.947148442268371582e-01 5.367444362491369247e-03 -4.713980946689844131e-03 -9.396517276763916016e-02
7.853640615940093994e-02 -2.647519707679748535e-01 1.144128218293190002e-01 2.991575300693511963e-01 -3.205239474773406982e-01 -1.773994714021682739e-01 1.328506618738174438e-01 1.069054901599884033e-01 1.957890689373016357e-01 -1.172851175069808960e-01 -2.678276598453521729e-01 -2.646825909614562988e-01 1.126598492264747620e-01 1.967879235744476318e-01 2.079992443323135376e-01 -5.853318609297275543e-03 3.713980317115783691e-01 -2.992891371250152588e-01 1.071315724402666092e-02 -2.892689965665340424e-02 1.943048089742660522e-02 1.016438193619251251e-02 -1.482367813587188721e-01 -3.165693953633308411e-02 -1.910056024789810181e-01 8.780527114868164062e-02 -4.701685532927513123e-02 9.872692823410034180e-02 -3.427024185657501221e-02 -2.285389602184295654e-01 2.113790065050125122e-02 -8.575783669948577881e-02
1.613927334547042847e-01 -2.737545669078826904e-01 -1.891116946935653687e-01 3.220937848091125488e-01 -1.894224733114242554e-01 7.494242861866950989e-03 2.061511874198913574e-01 4.726368188858032227e-02 8.257632143795490265e-03 2.351773083209991455e-01 9.224015474319458008e-02 -1.325570046901702881e-01 8.186148479580879211e-03 2.138658910989761353e-01 -2.340727150440216064e-01 1.625315397977828979e-01 8.829721808433532715e-02 -1.728435605764389038e-01 5.438824370503425598e-02 3.722525238990783691e-01 4.884597286581993103e-02 -1.886104643344879150e-01 -3.524764440953731537e-03 -1.519569009542465210e-01 -1.605221927165985107e-01 1.246493533253669739e-01 2.720509469509124756e-01 -8.169841766357421875e-02 -1.909108459949493408e-01 -1.961065977811813354e-01 1.460017710924148560e-01 1.090357080101966858e-01
-1.171426177024841309e-01 -4.668357968330383301e-02 -2.115318477153778076e-01 3.087980449199676514e-01 -2.440615296363830566e-01 1.672232598066329956e-01 2.226744294166564941e-01 -2.820017635822296143e-01 -1.062240302562713623e-01 -2.179541625082492828e-02 3.282001614570617676e-02 -4.510093331336975098e-01 1.122293323278427124e-01 3.321837186813354492e-01 -1.616913527250289917e-01 -7.153631746768951416e-02 1.384666562080383301e-01 7.051525264978408813e-02 -1.207739859819412231e-01 1.965899318456649780e-01 4.006945714354515076e-02 -6.164959073066711426e-02 -2.652443945407867432e-01 -1.631305203773081303e-03 2.112994790077209473e-01 1.218055188655853271e-01 1.227791681885719299e-01 -6.035855505615472794e-03 -3.285444900393486023e-02 -1.578789502382278442e-01 -3.151310235261917114e-02 -4.661839827895164490e-02
-7.330925762653350830e-02 -1.984069496393203735e-01 1.897180974483489990e-01 2.242756336927413940e-01 1.097184270620346069e-01 -3.670395538210868835e-02 -2.132683843374252319e-01 -5.317506194114685059e-02 -1.946925222873687744e-01 9.923806041479110718e-02 -5.404416099190711975e-02 -2.815133035182952881e-01 -1.700163818895816803e-02 2.787546813488006592e-01 2.434201240539550781e-01 1.562135759741067886e-02 7.948522269725799561e-02 -5.814003944396972656e-02 2.064862996339797974e-01 2.088840901851654053e-01 2.889407575130462646e-01 1.603403240442276001e-01 -7.279574871063232422e-02 7.853330671787261963e-02 5.187922716140747070e-02 -3.261594101786613464e-03 -3.558679297566413879e-02 8.014179766178131104e-02 -2.937439978122711182e-01 -2.942115366458892822e-01 -2.749422192573547363e-01 -2.537657618522644043e-01
2.252799272537231445e-01 -2.855196222662925720e-02 -9.403344243764877319e-02 2.749740779399871826e-01 -2.299313992261886597e-02 5.572240054607391357e-02 4.012149274349212646e-01 -3.727295622229576111e-02 -3.123781457543373108e-02 -3.020826540887355804e-02 -2.882194817066192627e-01 -1.034260392189025879e-01 2.410496771335601807e-01 2.438841611146926880e-01 1.351328641176223755e-01 -1.364753544330596924e-01 1.717123687267303467e-01 7.765124738216400146e-02 2.268257290124893188e-01 2.442074120044708252e-01 7.568816095590591431e-02 4.271026700735092163e-02 -5.026968661695718765e-03 3.091270625591278076e-01 -1.120747923851013184e-01 2.320940643548965454e-01 8.769657462835311890e-03 -2.505894191563129425e-02 -3.476350605487823486e-01 8.727735280990600586e-02 1.800275221467018127e-02 -4.683194682002067566e-02
8.877925574779510498e-02 -3.386027514934539795e-01 -1.071287840604782104e-01 1.037900373339653015e-01 6.447011977434158325e-02 -1.537559182906989008e-05 3.567343652248382568e-01 1.705749183893203735e-01 9.916826337575912476e-02 1.360385119915008545e-01 -1.457296460866928101e-01 -1.401087492704391479e-01 1.117841526865959167e-01 3.585066199302673340e-01 8.857088536024093628e-02 5.907016806304454803e-03 2.027479559183120728e-02 1.327077206224203110e-02 -4.704044759273529053e-02 1.723209172487258911e-01 4.112419486045837402e-01 1.887051612138748169e-01 5.667091533541679382e-02 -8.371149189770221710e-03 -1.381309777498245239e-01 2.881619036197662354e-01 1.083268299698829651e-01 7.573446631431579590e-02 -2.561817765235900879e-01 -2.087316811084747314e-01 -7.576795667409896851e-02 3.953297808766365051e-02
-1.575526148080825806e-01 -3.050935566425323486e-01 2.422901391983032227e-01 4.712442308664321899e-02 -1.909138560295104980e-01 -4.983985796570777893e-02 1.226670369505882263e-01 7.492993958294391632e-03 -9.619884938001632690e-02 2.467242479324340820e-01 -8.440637029707431793e-03 6.290220469236373901e-02 2.255874425172805786e-01 1.580447554588317871e-01 -7.662221044301986694e-02 -3.045680187642574310e-02 1.468830704689025879e-01 -2.260612547397613525e-01 3.664149716496467590e-02 -1.139314845204353333e-01 4.060878753662109375e-01 -6.603340804576873779e-02 -1.424661427736282349e-01 -8.613338321447372437e-02 2.450960874557495117e-01 2.353135682642459869e-02 6.764840334653854370e-02 -1.863270103931427002e-01 1.141255274415016174e-01 -1.680976152420043945e-01 -3.133337497711181641e-01 -2.948708832263946533e-01
-8.944290876388549805e-02 -1.483859270811080933e-01 6.393421441316604614e-02 4.422007203102111816e-01 1.570824831724166870e-01 6.758413463830947876e-02 7.618875056505203247e-02 -3.220536932349205017e-02 4.861437901854515076e-02 1.113344132900238037e-01 -1.918048411607742310e-01 6.911719590425491333e-02 4.442524909973144531e-01 2.610796689987182617e-01 1.167240142822265625e-01 -1.372255384922027588e-01 2.525239586830139160e-01 -9.518373012542724609e-02 -5.880687385797500610e-02 4.037763178348541260e-02 2.602883279323577881e-01 -1.593073159456253052e-01 -6.693345308303833008e-02 1.699247509241104126e-01 2.758944928646087646e-01 -1.300182193517684937e-02 2.004926651716232300e-02 1.379439830780029297e-01 5.106885358691215515e-02 -2.690906226634979248e-01 5.895865336060523987e-02 -3.678898140788078308e-02
-4.900624230504035950e-02 4.786083102226257324e-02 -4.436735063791275024e-02 -6.622388958930969238e-02 -5.801572930067777634e-03 1.554563194513320923e-01 6.097326800227165222e-02 8.833510428667068481e-02 -1.324431896209716797e-01 1.811182349920272827e-01 -1.682755053043365479e-01 -1.852882951498031616e-01 9.370768815279006958e-02 1.645950675010681152e-01 -1.083161532878875732e-01 -1.230942383408546448e-01 4.036458730697631836e-01 -3.843652009963989258e-01 1.161447390913963318e-01 2.230363190174102783e-01 1.859203726053237915e-01 4.168493300676345825e-02 4.252542927861213684e-02 -2.875129878520965576e-01 1.179570183157920837e-01 1.995020210742950439e-01 6.878644227981567383e-02 -1.137499213218688965e-01 -2.432096153497695923e-01 2.997909486293792725e-02 1.280199438333511353e-01 -3.673959672451019287e-01
-2.701468467712402344e-01 -9.820801764726638794e-02 1.480067241936922073e-02 1.888009011745452881e-01 4.946010932326316833e-02 -3.110488317906856537e-02 -1.897467114031314850e-02 1.175048798322677612e-01 1.164042055606842041e-01 3.425340652465820312e-01 -3.046130239963531494e-01 -4.212938845157623291e-01 1.289755403995513916e-01 1.446065306663513184e-01 -2.199809439480304718e-02 -1.127702742815017700e-01 2.029074728488922119e-01 -3.395395576953887939e-01 1.453503668308258057e-01 2.077188938856124878e-01 3.392667323350906372e-02 -7.779854815453290939e-03 -9.027408808469772339e-02 3.393398523330688477e-01 1.968233436346054077e-01 4.342640936374664307e-02 -9.476885944604873657e-02 -7.055987417697906494e-02 -7.881767302751541138e-02 2.374361502006649971e-03 -2.158837020397186279e-02 -7.424218207597732544e-02
3.242490440607070923e-02 -2.164103649556636810e-02 -1.313554942607879639e-01 -1.342080533504486084e-01 -2.346152365207672119e-01 3.542585074901580811e-01 -2.359076775610446930e-02 -2.085917443037033081e-01 1.596677489578723907e-02 -1.412731129676103592e-03 -7.932288944721221924e-02 -9.756977856159210205e-02 3.320043385028839111e-01 1.981751769781112671e-01 4.368154332041740417e-04 2.174014225602149963e-02 1.865714192390441895e-01 -1.163820773363113403e-01 -1.306733116507530212e-02 -9.651834517717361450e-02 4.373971521854400635e-01 -3.602914214134216309e-01 2.732212282717227936e-02 2.680824324488639832e-02 5.333176255226135254e-02 9.659634530544281006e-02 2.368146181106567383e-01 2.792249247431755066e-02 -9.109283238649368286e-02 -3.074205517768859863e-01 6.096492707729339600e-02 -1.287326365709304810e-01
-4.558090493083000183e-02 -2.146627008914947510e-01 -2.830377034842967987e-02 -3.045833297073841095e-02 -1.162621304392814636e-01 2.561145424842834473e-01 3.325989469885826111e-02 -2.359401248395442963e-02 -2.904342301189899445e-02 1.793119311332702637e-01 2.752050459384918213e-01 2.267046272754669189e-02 3.287069797515869141e-01 9.966080076992511749e-03 4.922056943178176880e-02 -3.596091642975807190e-02 1.288662105798721313e-01 -2.346436083316802979e-01 3.948327004909515381e-01 1.562463343143463135e-01 2.887692153453826904e-01 -1.533442139625549316e-01 3.252909779548645020e-01 7.521473616361618042e-02 3.480402985587716103e-03 7.721720263361930847e-03 2.339622937142848969e-02 1.610097661614418030e-02 -3.431262075901031494e-01 -8.709980547428131104e-02 -2.252662479877471924e-01 -3.063917160034179688e-02
-1.925646141171455383e-02 3.167589381337165833e-02 7.370077073574066162e-02 4.227691888809204102e-01 -5.625718832015991211e-02 1.977457851171493530e-01 1.832265108823776245e-01 5.601342394948005676e-02 1.602776348590850830e-01 1.428579986095428467e-01 -2.959820926189422607e-01 -7.106555253267288208e-02 1.204325351864099503e-02 3.503022193908691406e-01 2.633280679583549500e-02 2.092479318380355835e-01 -9.145638346672058105e-02 -2.480742186307907104e-01 2.051002234220504761e-01 2.519229352474212646e-01 1.826908439397811890e-01 -1.428749263286590576e-01 7.691662758588790894e-04 1.865266822278499603e-02 1.687913388013839722e-02 2.833495736122131348e-01 -1.988182067871093750e-01 1.159597188234329224e-01 -4.719769954681396484e-02 2.524269511923193932e-03 2.363578230142593384e-01 -9.041325002908706665e-02
-2.056771144270896912e-02 -1.382622960954904556e-02 -2.021827101707458496e-01 2.012111693620681763e-01 7.055985927581787109e-02 1.622531414031982422e-01 -1.314570754766464233e-01 -3.204212337732315063e-02 2.092459797859191895e-01 -1.554258465766906738e-01 2.628094553947448730e-01 -6.381392478942871094e-02 1.101088672876358032e-01 2.684551179409027100e-01 1.992695629596710205e-01 3.831550851464271545e-02 2.911885678768157959e-01 -3.809327185153961182e-01 9.224046766757965088e-02 7.224936038255691528e-02 1.193711385130882263e-01 6.523293256759643555e-02 -2.530751526355743408e-01 2.402141243219375610e-01 -2.541666664183139801e-02 1.134410127997398376e-01 -1.847209036350250244e-01 -2.711346447467803955e-01 -2.441065907478332520e-01 -1.605920344591140747e-01 9.777995198965072632e-02 4.456751421093940735e-02
-2.323204874992370605e-01 -1.622774600982666016e-01 -1.547318398952484131e-01 1.917262822389602661e-01 -3.399122655391693115e-01 1.681492328643798828e-01 5.218298640102148056e-03 -5.737967416644096375e-02 1.903416216373443604e-02 4.990638047456741333e-02 -1.226411089301109314e-01 -1.682925671339035034e-01 1.133376508951187134e-01 1.564631164073944092e-01 -1.668365448713302612e-01 -1.672404706478118896e-01 -5.845791473984718323e-02 -2.655238211154937744e-01 1.322350203990936279e-01 -7.089860737323760986e-02 4.104229211807250977e-01 -1.242796927690505981e-01 -2.033175975084304810e-01 -4.386454075574874878e-02 -1.058344691991806030e-01 -4.015920311212539673e-02 1.014256402850151062e-01 2.910520881414413452e-02 -4.337163865566253662e-01 1.680511981248855591e-01 -7.849619537591934204e-02 -4.963668063282966614e-02
1.616732627153396606e-01 -3.220701515674591064e-01 -1.894575059413909912e-01 8.270155638456344604e-02 -1.797820478677749634e-01 -3.132615685462951660e-01 1.007872223854064941e-01 -3.448517248034477234e-02 1.176313310861587524e-01 1.064213737845420837e-01 -1.929171979427337646e-01 -4.078809320926666260e-01 1.834562420845031738e-01 -7.534805685281753540e-02 -3.048459533601999283e-03 2.498032450675964355e-01 1.488660573959350586e-01 -3.126602247357368469e-02 1.418602913618087769e-01 -5.997705459594726562e-02 1.342780888080596924e-01 3.938781842589378357e-02 -7.449182122945785522e-02 6.902415305376052856e-02 -4.981973767280578613e-02 3.689160645008087158e-01 -1.343139708042144775e-01 -1.235232800245285034e-01 -1.103426143527030945e-01 -2.221652418375015259e-01 2.041958719491958618e-01 5.694162473082542419e-02
-1.737625598907470703e-01 -1.390706151723861694e-01 1.034284289926290512e-02 3.762085139751434326e-01 -1.073442026972770691e-01 -2.839981019496917725e-01 -7.672246545553207397e-02 -1.083467304706573486e-01 8.122728019952774048e-02 2.176678031682968140e-01 -9.889382123947143555e-02 2.806648313999176025e-01 2.925544381141662598e-01 1.198015809059143066e-01 2.634655684232711792e-02 7.315899245440959930e-03 2.979611158370971680e-01 -1.262508034706115723e-01 1.988142542541027069e-02 6.448134034872055054e-02 1.764704287052154541e-01 -4.543031379580497742e-02 -7.610186934471130371e-02 8.835724741220474243e-02 4.431836903095245361e-01 1.019915342330932617e-01 1.086107045412063599e-01 -8.942323178052902222e-02 -1.696467399597167969e-01 -1.214527338743209839e-01 -6.031910306774079800e-04 -1.720163077116012573e-01
1.130135804414749146e-01 -8.891882747411727905e-02 -7.728581130504608154e-02 4.096082746982574463e-01 -1.656200587749481201e-01 -1.526267081499099731e-01 -4.174015484750270844e-03 6.352905184030532837e-02 -1.613219082355499268e-02 1.672664880752563477e-01 2.336357235908508301e-01 -1.252160072326660156e-01 -2.699296921491622925e-02 2.748063802719116211e-01 9.489008039236068726e-02 1.515921801328659058e-01 3.310446068644523621e-02 -2.039865963160991669e-02 2.186556756496429443e-01 -4.577889293432235718e-02 3.121613264083862305e-01 -2.936892509460449219e-01 1.293451488018035889e-01 2.997631132602691650e-01 9.783253073692321777e-02 -2.292194813489913940e-01 -1.113455146551132202e-01 -2.494717985391616821e-01 -1.063371449708938599e-01 -1.662513911724090576e-01 1.612229496240615845e-01 2.580009587109088898e-02
1.079942286014556885e-01 -2.513571083545684814e-01 1.745337247848510742e-01 4.031750187277793884e-02 -4.686854407191276550e-02 2.343002408742904663e-01 1.746109724044799805e-01 1.639752388000488281e-01 2.424380779266357422e-01 1.857847906649112701e-03 1.544226557016372681e-01 -2.351873517036437988e-01 2.000622004270553589e-01 -9.068887680768966675e-02 5.881203711032867432e-02 -1.703202873468399048e-01 1.834344863891601562e-01 -1.371088176965713501e-01 1.142941862344741821e-01 3.225897550582885742e-01 1.114460676908493042e-01 -1.502573043107986450e-01 -1.835231333971023560e-01 2.212652713060379028e-01 -1.356500983238220215e-01 3.787722289562225342e-01 -7.639644294977188110e-02 -6.888732314109802246e-02 -1.395969092845916748e-01 -2.288969010114669800e-01 -8.334138244390487671e-02 -1.464720517396926880e-01
-7.602207362651824951e-03 1.044333539903163910e-02 3.543062508106231689e-02 1.928390413522720337e-01 -2.572377026081085205e-01 -1.137312799692153931e-01 -1.269833999685943127e-03 -6.299336999654769897e-02 1.895619928836822510e-01 8.155243843793869019e-02 4.835378378629684448e-02 -4.871637374162673950e-02 2.598264217376708984e-01 -1.195552498102188110e-01 4.549673944711685181e-02 3.435723111033439636e-02 1.943167150020599365e-01 2.715513482689857483e-02 -1.596378535032272339e-01 -2.761737629771232605e-02 4.480690062046051025e-01 -1.187261343002319336e-01 -3.014917075634002686e-01 7.197480648756027222e-02 4.056418240070343018e-01 -3.443213552236557007e-02 1.894086897373199463e-01 -3.056548722088336945e-02 -2.230164408683776855e-01 1.954277511686086655e-03 3.434450626373291016e-01 6.880884058773517609e-03
2.660277783870697021e-01 5.156991630792617798e-02 -1.870807111263275146e-01 3.198805451393127441e-01 -1.537754684686660767e-01 -2.428664416074752808e-01 -1.192709207534790039e-01 5.455627292394638062e-02 9.848739951848983765e-02 -1.719799637794494629e-01 -1.216807886958122253e-01 -1.550239920616149902e-01 2.240863442420959473e-01 1.655219346284866333e-01 -1.781285554170608521e-01 -1.310080736875534058e-01 2.023454010486602783e-01 -2.019567191600799561e-01 3.172253817319869995e-02 -5.521588027477264404e-02 3.350789248943328857e-01 1.570130232721567154e-03 -7.162363082170486450e-02 8.670379221439361572e-02 -9.966381639242172241e-02 -1.861245185136795044e-01 -5.315441265702247620e-02 -3.220264017581939697e-01 -1.799645870923995972e-01 -8.460760861635208130e-02 1.883227936923503876e-02 -2.882333099842071533e-01
-3.391795456409454346e-01 -4.620342701673507690e-02 1.615151017904281616e-02 1.071460358798503876e-02 -3.486073017120361328e-01 -5.546879023313522339e-02 9.116680175065994263e-02 1.938244253396987915e-01 1.201631501317024231e-02 1.561092096380889416e-03 2.004472613334655762e-01 -2.976103425025939941e-01 2.639172077178955078e-01 4.805752336978912354e-01 -6.564033776521682739e-02 1.444254517555236816e-01 8.558863401412963867e-02 -1.340276896953582764e-01 6.259001791477203369e-02 2.932368963956832886e-02 2.005444616079330444e-01 -1.978983171284198761e-02 5.423184484243392944e-02 1.233667880296707153e-01 -1.323321014642715454e-01 7.343726698309183121e-03 -1.607814580202102661e-01 -6.778282672166824341e-02 -2.213921993970870972e-01 -2.132291942834854126e-01 1.579203009605407715e-01 3.203571587800979614e-02
3.165434002876281738e-01 -2.300175726413726807e-01 4.435209929943084717e-02 2.052564322948455811e-01 -7.080673426389694214e-02 -9.378232061862945557e-02 1.514745801687240601e-01 2.317543178796768188e-01 -9.556560218334197998e-02 2.797568589448928833e-02 2.281472645699977875e-02 -3.360444903373718262e-01 3.039204478263854980e-01 4.106375277042388916e-01 4.532083496451377869e-02 -1.212233025580644608e-02 2.418272644281387329e-01 1.198500841856002808e-01 6.734120100736618042e-02 -6.308240443468093872e-02 1.042121872305870056e-01 -5.939807742834091187e-03 -2.051337361335754395e-01 2.630707919597625732e-01 -5.442934483289718628e-02 1.402646303176879883e-01 6.373691558837890625e-02 -1.568712592124938965e-01 -1.928013861179351807e-01 5.307855829596519470e-02 1.706139147281646729e-01 4.279286786913871765e-02
-6.326524168252944946e-02 -1.637308001518249512e-01 -1.057058200240135193e-02 3.065745234489440918e-01 -1.981509476900100708e-01 -2.173659950494766235e-01 2.716093324124813080e-02 -2.994534373283386230e-02 1.354711502790451050e-01 2.641218900680541992e-01 1.466421037912368774e-01 1.208875700831413269e-01 4.684349000453948975e-01 1.218489781022071838e-01 9.408949874341487885e-03 1.667607128620147705e-01 4.199765250086784363e-02 -1.759905070066452026e-01 -3.306214883923530579e-02 1.791128161130473018e-04 1.305714696645736694e-01 3.125602006912231445e-02 -1.624917387962341309e-01 1.258499920368194580e-01 4.026135206222534180e-01 9.164258837699890137e-02 1.516640484333038330e-01 -1.523756235837936401e-01 -2.278375029563903809e-01 1.564498394727706909e-01 -9.122105687856674194e-02 7.082217931747436523e-02
2.105702310800552368e-01 -1.406049728393554688e-01 7.195606082677841187e-02 1.200242042541503906e-01 -1.664173603057861328e-01 1.152594313025474548e-01 5.638482980430126190e-03 -1.113276034593582153e-01 -2.463806271553039551e-01 9.323173016309738159e-02 -6.967251002788543701e-02 4.086717218160629272e-02 -2.315311133861541748e-01 -1.074110250920057297e-02 1.997774690389633179e-01 -1.925397366285324097e-01 1.579092815518379211e-02 -2.388648986816406250e-01 3.411081433296203613e-01 1.080584973096847534e-01 6.193754076957702637e-01 5.352329462766647339e-02 -1.642178893089294434e-01 1.180924400687217712e-01 1.381864547729492188e-01 8.132889121770858765e-02 -4.504023864865303040e-02 -3.578774863854050636e-03 -1.640582084655761719e-02 -3.543480858206748962e-02 -7.198148220777511597e-02 -9.528252482414245605e-02
6.549251079559326172e-02 -1.901388913393020630e-01 -7.154084742069244385e-02 2.413248717784881592e-01 -2.307659238576889038e-01 -2.598236203193664551e-01 -6.467138975858688354e-02 1.995238661766052246e-01 1.601548194885253906e-01 -1.573553830385208130e-01 -1.565334051847457886e-01 -3.851299583911895752e-01 -7.423657178878784180e-02 1.101847514510154724e-01 1.110470443964004517e-01 1.326211094856262207e-01 1.688031703233718872e-01 -4.629859700798988342e-02 4.649164900183677673e-02 4.182380437850952148e-02 1.984172761440277100e-01 -3.725913166999816895e-02 -4.677830636501312256e-02 -2.676688879728317261e-02 1.405761092901229858e-01 4.460052847862243652e-01 9.830643981695175171e-02 -1.120325401425361633e-01 -2.995390892028808594e-01 -6.585301458835601807e-02 1.860740184783935547e-01 1.133425459265708923e-01
-2.441444694995880127e-01 -2.178162485361099243e-01 1.284738071262836456e-02 1.585908532142639160e-01 -9.084338694810867310e-02 -7.399622350931167603e-02 4.448323324322700500e-02 2.500238716602325439e-01 -1.216128095984458923e-01 -1.760490685701370239e-01 3.888484835624694824e-02 1.306420713663101196e-01 1.105112060904502869e-01 9.334659576416015625e-02 -8.219715952873229980e-02 -6.335180997848510742e-02 2.584348917007446289e-01 -1.005420088768005371e-01 -3.197629377245903015e-02 9.029744192957878113e-03 5.727595686912536621e-01 -2.852270752191543579e-02 1.949835382401943207e-02 2.532675303518772125e-02 2.741255462169647217e-01 1.057516708970069885e-01 2.103780955076217651e-01 -2.981959581375122070e-01 -1.875314712524414062e-01 -1.646456420421600342e-01 -1.967403106391429901e-02 -5.740064010024070740e-02
5.728314071893692017e-02 -1.463503241539001465e-01 2.652276754379272461e-01 8.856971561908721924e-02 -3.451757133007049561e-01 3.432054221630096436e-01 -7.306382805109024048e-02 -6.878387928009033203e-02 1.942652463912963867e-02 3.500302135944366455e-01 -1.430019885301589966e-01 -2.526106685400009155e-02 8.809619396924972534e-02 -4.433676600456237793e-02 -1.364521980285644531e-01 -3.015732218045741320e-04 2.097109705209732056e-01 -1.178634464740753174e-01 -4.415370989590883255e-03 2.824805974960327148e-01 3.318534493446350098e-01 -1.381828933954238892e-01 -1.312250643968582153e-01 -1.029879041016101837e-02 1.939073801040649414e-01 1.670937240123748779e-01 -2.645956277847290039e-01 -3.931565582752227783e-02 -1.296892315149307251e-01 -4.930854588747024536e-02 1.293735951185226440e-01 1.430880874395370483e-01
3.880351781845092773e-02 5.408041551709175110e-02 1.304617226123809814e-01 8.357248455286026001e-02 -1.084211915731430054e-01 1.132528111338615417e-01 -1.579731553792953491e-01 -5.385489761829376221e-02 4.623748362064361572e-02 2.161492705345153809e-01 -2.557389438152313232e-01 -1.402751952409744263e-01 -2.051037251949310303e-01 2.098029553890228271e-01 5.165618658065795898e-02 -3.128319680690765381e-01 3.724009096622467041e-01 -1.520430296659469604e-01 7.725599408149719238e-02 2.423483580350875854e-01 3.816369771957397461e-01 -2.620634436607360840e-01 -1.836034655570983887e-01 7.685322314500808716e-02 2.618826329708099365e-01 8.660332858562469482e-02 5.336875095963478088e-02 6.527516990900039673e-02 -8.875461667776107788e-02 2.812198735773563385e-02 -1.606279462575912476e-01 -2.168659493327140808e-02
2.507150769233703613e-01 -5.853228643536567688e-02 -4.637086763978004456e-02 1.713616102933883667e-01 -1.463544964790344238e-01 -1.198286190629005432e-01 -1.213188245892524719e-01 -8.758416026830673218e-02 2.376036942005157471e-01 -1.083924174308776855e-01 4.200139343738555908e-01 -8.004860579967498779e-02 5.298417061567306519e-02 1.707973480224609375e-01 7.332883030176162720e-02 -2.397239580750465393e-02 3.497023880481719971e-01 1.206311117857694626e-02 1.868945360183715820e-01 4.611828178167343140e-02 4.501584172248840332e-01 -6.808242946863174438e-02 -2.851477079093456268e-02 2.446622401475906372e-01 -1.063640341162681580e-01 2.704066634178161621e-01 1.604138761758804321e-01 1.060302406549453735e-01 -4.071870446205139160e-02 -3.970860689878463745e-02 3.043300658464431763e-02 -4.544325172901153564e-02
5.298731103539466858e-02 3.254049224779009819e-03 -1.193125844001770020e-01 1.973117887973785400e-01 -8.653474599123001099e-02 -1.908062845468521118e-01 1.569367051124572754e-01 1.085830181837081909e-01 6.558405607938766479e-02 -1.586787253618240356e-01 -7.870255038142204285e-03 -3.691860437393188477e-01 -2.252809889614582062e-02 5.408190190792083740e-02 -1.239993795752525330e-01 5.345407500863075256e-02 4.771483540534973145e-01 9.469660930335521698e-03 2.034926041960716248e-02 6.404276937246322632e-02 2.067326754331588745e-01 -2.621435225009918213e-01 -6.213026866316795349e-02 2.394233494997024536e-01 -9.775346517562866211e-02 2.350947260856628418e-01 1.077643856406211853e-01 3.729660063982009888e-02 -1.307056546211242676e-01 -2.613258063793182373e-01 1.667577624320983887e-01 -2.833085358142852783e-01
2.197992615401744843e-02 -2.384262531995773315e-01 -1.551074236631393433e-01 -1.064933314919471741e-01 2.261183597147464752e-02 -9.084609337151050568e-03 1.423293501138687134e-01 5.371692776679992676e-02 2.498412728309631348e-01 7.760008331388235092e-03 3.427582234144210815e-02 -3.220058381557464600e-01 1.064317747950553894e-01 3.833429515361785889e-01 -6.019155308604240417e-02 2.727201022207736969e-02 2.508041560649871826e-01 -2.417369037866592407e-01 2.231879532337188721e-01 4.223963618278503418e-02 2.685855031013488770e-01 -8.681251667439937592e-03 -5.523058027029037476e-02 4.009110853075981140e-02 -2.325394302606582642e-01 3.385314643383026123e-01 2.728061564266681671e-02 2.567495405673980713e-01 -7.597006112337112427e-02 -6.633951514959335327e-02 -3.025732934474945068e-02 -2.393857240676879883e-01
-1.515686064958572388e-01 -6.129397079348564148e-02 1.434617489576339722e-01 6.560231745243072510e-02 -2.621003985404968262e-01 6.728721410036087036e-02 -1.030264049768447876e-01 -4.478714242577552795e-02 -2.518326975405216217e-02 2.712772488594055176e-01 -6.892220675945281982e-02 6.882366538047790527e-02 4.177402257919311523e-01 4.009682834148406982e-01 -1.998198926448822021e-01 -8.764719963073730469e-02 2.562926113605499268e-01 -4.850235953927040100e-02 -9.398304671049118042e-02 1.664368063211441040e-01 1.781485229730606079e-01 2.493044883012771606e-01 1.337316911667585373e-02 1.832123100757598877e-01 -5.876007676124572754e-02 1.473373174667358398e-01 1.077922955155372620e-01 1.932973600924015045e-02 -2.600256502628326416e-01 -6.393362767994403839e-03 1.938307136297225952e-01 -1.461148858070373535e-01
-3.536796569824218750e-01 -4.432008266448974609e-01 -8.523528277873992920e-02 -5.892134830355644226e-02 -2.053393721580505371e-01 -7.471747696399688721e-02 -1.143147721886634827e-01 -1.033298820257186890e-01 -6.886924058198928833e-02 -7.454824447631835938e-02 -6.319955736398696899e-02 -1.501756310462951660e-01 1.845119893550872803e-01 2.783830165863037109e-01 -1.609807759523391724e-01 -1.343982219696044922e-01 1.807512491941452026e-01 -2.742051184177398682e-01 -5.150084942579269409e-02 8.315351605415344238e-02 2.793553769588470459e-01 -2.913568913936614990e-01 -9.597596526145935059e-02 -2.190081216394901276e-02 -3.404490649700164795e-02 1.140531226992607117e-01 1.208065450191497803e-01 -7.069953531026840210e-02 -1.205431297421455383e-01 -2.167437523603439331e-01 -1.235644966363906860e-01 5.749853700399398804e-02
1.417256742715835571e-01 -1.004460304975509644e-01 -7.274178415536880493e-02 1.224795654416084290e-01 -4.804554954171180725e-02 -1.703745275735855103e-01 -1.485938876867294312e-01 6.771538406610488892e-02 1.283679455518722534e-01 -2.307070046663284302e-01 -1.474884003400802612e-01 -4.263319373130798340e-01 5.129516869783401489e-02 2.922918498516082764e-01 1.738924384117126465e-01 1.313583999872207642e-01 2.631264925003051758e-02 -1.357796937227249146e-01 1.271162182092666626e-01 1.098613366484642029e-01 1.390421241521835327e-01 1.831678301095962524e-02 -5.983038619160652161e-02 1.167139038443565369e-01 1.790444701910018921e-01 3.513194918632507324e-01 -1.109918486326932907e-02 -1.012198179960250854e-01 -3.237699270248413086e-01 -1.991963237524032593e-01 2.926129996776580811e-01 5.049057677388191223e-02
-1.988473236560821533e-01 -2.565557062625885010e-01 2.151498338207602501e-03 2.586765885353088379e-01 -2.581942975521087646e-01 -2.241449803113937378e-02 7.410542666912078857e-02 4.633222147822380066e-02 -9.512350708246231079e-02 1.471092700958251953e-01 1.688525825738906860e-01 1.203625798225402832e-01 2.040462046861648560e-01 4.313265681266784668e-01 -5.752518400549888611e-02 1.307794898748397827e-01 1.029139161109924316e-01 -6.763883680105209351e-02 -7.632271200418472290e-02 -1.995068043470382690e-01 4.348856806755065918e-01 2.568826675415039062e-01 1.219688877463340759e-01 6.202082708477973938e-02 4.316899552941322327e-02 1.438946556299924850e-02 7.178860157728195190e-02 1.454631332308053970e-02 -2.085798382759094238e-01 8.183958381414413452e-02 1.959169358015060425e-01 -2.199075929820537567e-02
-3.541520237922668457e-01 -2.663205862045288086e-01 -1.012532338500022888e-01 6.893299520015716553e-02 -2.902825772762298584e-01 -1.865064501762390137e-01 -6.068530678749084473e-02 5.019981041550636292e-02 -2.134988903999328613e-01 6.335037294775247574e-03 1.745603382587432861e-01 2.499689906835556030e-02 2.044713497161865234e-01 2.139938920736312866e-01 1.153490170836448669e-01 2.400529757142066956e-02 3.091452717781066895e-01 -1.608218848705291748e-01 -4.668535664677619934e-02 6.268209777772426605e-03 4.212273359298706055e-01 -1.222910359501838684e-01 -1.328161358833312988e-02 4.482346400618553162e-02 9.033074975013732910e-02 1.291071772575378418e-01 -8.560524322092533112e-03 -1.309864670038223267e-01 -2.856922745704650879e-01 -1.223309263586997986e-01 8.343696594238281250e-02 1.461528837680816650e-01
2.805290818214416504e-01 -8.514157682657241821e-02 3.899611160159111023e-02 1.293039172887802124e-01 -7.120602577924728394e-02 1.549861282110214233e-01 -1.359306275844573975e-01 -6.260073930025100708e-02 -2.506006658077239990e-01 2.088249027729034424e-01 -1.153559833765029907e-01 -3.413977026939392090e-01 7.000081986188888550e-02 4.152547121047973633e-01 2.909971214830875397e-02 -1.426711529493331909e-01 -5.254844576120376587e-02 -7.191545516252517700e-02 -1.585207283496856689e-01 -1.471635103225708008e-01 3.105042278766632080e-01 -1.098304707556962967e-02 2.394048720598220825e-01 2.503767013549804688e-01 -8.405195921659469604e-02 1.498413532972335815e-01 1.920759491622447968e-02 8.458632230758666992e-02 -2.926366329193115234e-01 -1.197135820984840393e-01 -3.264480456709861755e-02 1.382155250757932663e-02
-2.252202779054641724e-01 -9.507535398006439209e-02 1.556303203105926514e-01 1.341244876384735107e-01 -3.569340705871582031e-01 1.091715991497039795e-01 -5.982727557420730591e-02 -7.674742955714464188e-04 1.487443745136260986e-01 2.307712584733963013e-01 5.268864706158638000e-02 -4.946826100349426270e-01 -1.372343744151294231e-03 4.067929685115814209e-01 -4.366790503263473511e-02 7.753065973520278931e-02 -9.619014710187911987e-02 1.427674442529678345e-01 1.195502132177352905e-01 1.635733544826507568e-01 2.020965963602066040e-01 -1.768813468515872955e-02 7.444958318956196308e-04 -4.092716798186302185e-02 -1.505438089370727539e-01 1.254817098379135132e-01 -3.391790017485618591e-02 -7.558878511190414429e-02 -1.804073452949523926e-01 -1.566138267517089844e-01 1.228983625769615173e-01 -1.670082062482833862e-01
3.850248456001281738e-02 -2.435916289687156677e-02 -4.051183164119720459e-02 1.080876514315605164e-01 -4.966660588979721069e-02 2.347482740879058838e-02 1.557514667510986328e-01 3.116539418697357178e-01 7.248650491237640381e-02 1.566051542758941650e-01 -5.467571318149566650e-02 -2.193478345870971680e-01 5.609927326440811157e-02 3.536029458045959473e-01 -1.126435697078704834e-01 -6.577675789594650269e-02 2.154870033264160156e-01 -1.819551140069961548e-01 -1.784246265888214111e-01 -6.783160567283630371e-02 -2.992098964750766754e-02 -4.146351516246795654e-01 -6.620825082063674927e-02 5.330647900700569153e-02 1.847750395536422729e-01 3.148031234741210938e-01 -5.665882676839828491e-02 -2.705056369304656982e-01 -1.462917923927307129e-01 -1.144522875547409058e-01 2.606039941310882568e-01 -1.614086478948593140e-01
-2.408476471900939941e-01 -3.485883772373199463e-01 2.246667295694351196e-01 1.510998159646987915e-01 -6.807024031877517700e-02 1.888016425073146820e-02 1.145609840750694275e-01 1.542310714721679688e-01 -1.154953613877296448e-01 -1.463291049003601074e-01 2.565593272447586060e-02 -1.876791566610336304e-02 3.230739533901214600e-01 2.361333072185516357e-01 6.564328819513320923e-02 4.887067899107933044e-02 -1.384991593658924103e-02 -2.464025914669036865e-01 -1.060774899087846279e-03 -3.196983039379119873e-01 3.261516094207763672e-01 -1.996082626283168793e-02 1.824730038642883301e-01 -2.425897307693958282e-02 -1.792816966772079468e-01 1.376948356628417969e-01 3.377244994044303894e-02 -1.328459680080413818e-01 -2.534739673137664795e-01 1.609344966709613800e-02 2.476641535758972168e-01 -5.628104507923126221e-02
9.815539419651031494e-02 -5.971067771315574646e-02 3.315830230712890625e-01 2.790508270263671875e-01 1.159949824213981628e-01 -3.738817945122718811e-02 -2.776597738265991211e-01 -7.002510130405426025e-02 1.001418530941009521e-01 1.988897174596786499e-01 -1.391763538122177124e-01 -3.116238415241241455e-01 1.381954997777938843e-01 2.996387779712677002e-01 4.008175432682037354e-02 -1.286776363849639893e-01 1.049589291214942932e-01 -3.034129440784454346e-01 -4.732710868120193481e-02 -1.700886636972427368e-01 2.430229485034942627e-01 1.579537689685821533e-01 5.482517555356025696e-02 1.168263852596282959e-01 1.278947573155164719e-02 -1.160174384713172913e-01 1.296476721763610840e-01 -2.013304270803928375e-02 -3.271799981594085693e-01 -7.198239210993051529e-03 -1.641459912061691284e-01 -9.608406573534011841e-02
-1.682543605566024780e-01 -1.936114430427551270e-01 1.157915312796831131e-02 1.618845015764236450e-01 -3.368452787399291992e-01 -6.745339930057525635e-02 -1.043558716773986816e-01 -2.242097631096839905e-03 -8.290126174688339233e-02 9.189165383577346802e-02 -1.747747361660003662e-01 -2.038314789533615112e-01 4.117798507213592529e-01 2.616975642740726471e-02 4.406151920557022095e-02 -6.583169102668762207e-02 -4.389214888215065002e-02 -2.691624499857425690e-02 2.938401997089385986e-01 -9.529684484004974365e-02 3.423256576061248779e-01 -1.513580232858657837e-01 8.945544250309467316e-03 5.467555299401283264e-02 3.665158748626708984e-01 2.705531120300292969e-01 1.413302123546600342e-01 2.543293870985507965e-02 -1.163258682936429977e-03 1.915884613990783691e-01 9.291726350784301758e-02 -1.692296192049980164e-02
-9.846766293048858643e-02 -2.486398257315158844e-02 -1.447547823190689087e-01 2.003569621592760086e-03 -2.804290354251861572e-01 1.786968708038330078e-01 -2.053680270910263062e-02 -1.584182828664779663e-01 -6.053056567907333374e-02 -5.865691229701042175e-02 5.858549103140830994e-02 -2.266513258218765259e-01 3.673557564616203308e-02 1.939161717891693115e-01 1.367967575788497925e-02 -3.843230307102203369e-01 1.646596044301986694e-01 -4.466063976287841797e-01 4.188694059848785400e-02 -8.099827170372009277e-02 3.034455776214599609e-01 -1.232436746358871460e-01 2.987614832818508148e-02 6.909260153770446777e-02 1.689716428518295288e-01 1.894170045852661133e-01 3.183428943157196045e-01 -1.088785380125045776e-02 -2.403434962034225464e-01 -1.928809471428394318e-02 -2.048131078481674194e-02 1.077840477228164673e-01
1.517402529716491699e-01 4.052258096635341644e-03 7.975316047668457031e-02 4.938406124711036682e-02 -1.647180467844009399e-01 -1.667355597019195557e-01 -1.394690573215484619e-01 -8.844916522502899170e-02 -1.038040071725845337e-01 2.466787993907928467e-01 -2.370333373546600342e-01 -1.114042699337005615e-01 3.611904084682464600e-01 -1.081323623657226562e-02 6.063732132315635681e-02 -6.295637786388397217e-02 -1.037271544337272644e-01 -3.477760404348373413e-02 2.324431836605072021e-01 8.700296282768249512e-02 4.516597688198089600e-01 -3.404380008578300476e-02 -2.440667450428009033e-01 8.211357891559600830e-02 2.402671277523040771e-01 2.361639738082885742e-01 1.656636148691177368e-01 -6.745953112840652466e-02 -2.764555439352989197e-02 -7.521466165781021118e-02 3.320299088954925537e-01 1.780674606561660767e-02
1.982300877571105957e-01 4.428731650114059448e-02 1.839551031589508057e-01 3.423609733581542969e-01 -1.113825589418411255e-01 1.027419567108154297e-01 2.162739634513854980e-01 -6.177583243697881699e-03 -7.459785789251327515e-03 2.035246789455413818e-02 -3.176066279411315918e-01 5.591069534420967102e-02 -1.169621571898460388e-01 1.512219756841659546e-01 1.975705027580261230e-01 -1.274381875991821289e-01 9.402137249708175659e-02 -2.587739825248718262e-01 2.001860439777374268e-01 -4.402789473533630371e-02 3.919937908649444580e-01 -7.655032095499336720e-04 2.766172289848327637e-01 1.929890513420104980e-01 2.648254111409187317e-02 8.661913871765136719e-02 -1.787157356739044189e-01 9.115912020206451416e-02 -2.270163297653198242e-01 -1.484616100788116455e-01 -1.522933393716812134e-01 1.056559979915618896e-01
-1.352381557226181030e-01 3.508453816175460815e-02 -1.514331996440887451e-01 3.317510485649108887e-01 -3.234264552593231201e-01 -2.395180314779281616e-01 -1.440933197736740112e-01 -2.603430300951004028e-02 8.944037556648254395e-02 1.086661741137504578e-01 -6.164348125457763672e-02 1.781367696821689606e-02 2.204930633306503296e-01 1.919690072536468506e-01 -2.336317002773284912e-01 -9.130558371543884277e-02 1.593643873929977417e-01 -1.419620513916015625e-01 1.020527407526969910e-01 -2.104902416467666626e-01 4.947804808616638184e-01 -1.694120094180107117e-02 -1.736357957124710083e-01 -5.852713063359260559e-02 8.456519246101379395e-02 -2.143964357674121857e-02 -8.469311892986297607e-02 -5.442043300718069077e-03 -2.200654894113540649e-01 2.085391879081726074e-01 7.572490721940994263e-02 -1.880693994462490082e-02
-1.949920207262039185e-01 2.424982190132141113e-02 -6.557268649339675903e-02 1.013862565159797668e-01 -2.492267340421676636e-01 -1.235069781541824341e-01 1.020426377654075623e-01 -8.941831439733505249e-02 1.194289699196815491e-01 2.546366453170776367e-01 -1.180407181382179260e-01 6.878566741943359375e-02 3.271681368350982666e-01 5.897511541843414307e-02 -1.819498464465141296e-02 -9.520028717815876007e-03 2.716474235057830811e-01 -3.463291823863983154e-01 -1.420634984970092773e-01 1.878915354609489441e-02 2.796819806098937988e-01 1.047329306602478027e-01 -1.242314875125885010e-01 4.064439833164215088e-01 2.073135524988174438e-01 1.584660410881042480e-01 -1.821089982986450195e-01 9.787582606077194214e-02 -5.161274597048759460e-02 -1.576499938964843750e-01 -1.232220456004142761e-01 -6.856159865856170654e-02
-4.613127186894416809e-02 -2.148261219263076782e-01 1.288002133369445801e-01 2.389284223318099976e-01 -9.616887569427490234e-02 -2.233620434999465942e-01 1.848056614398956299e-01 -8.855229616165161133e-02 2.358908802270889282e-01 1.867174655199050903e-01 -9.137514978647232056e-02 1.378653645515441895e-01 2.180120497941970825e-01 -6.665995717048645020e-02 -1.407717019319534302e-01 -1.123476475477218628e-01 8.919857442378997803e-02 -4.070477187633514404e-01 -1.223864629864692688e-01 -7.017075270414352417e-02 3.728518784046173096e-01 8.021721243858337402e-02 -1.736298203468322754e-01 2.256566435098648071e-01 3.072286844253540039e-01 2.027161270380020142e-01 -1.394103560596704483e-02 3.019986115396022797e-02 -4.142868518829345703e-02 -7.168487459421157837e-02 -9.206554293632507324e-02 5.144919827580451965e-02
1.431233733892440796e-01 3.308551013469696045e-02 2.070363312959671021e-01 2.832014299929141998e-02 -7.295437902212142944e-02 1.078053861856460571e-01 4.120419174432754517e-02 1.038314849138259888e-01 6.304499506950378418e-02 -1.186448112130165100e-01 6.124649941921234131e-02 -1.987751573324203491e-01 3.646084964275360107e-01 3.157581016421318054e-02 2.180687040090560913e-01 2.455176413059234619e-02 1.517431288957595825e-01 -4.183613657951354980e-01 1.123060137033462524e-01 2.271827459335327148e-01 2.269653230905532837e-01 -2.481042742729187012e-01 -2.885907329618930817e-02 1.045042127370834351e-01 -9.890139847993850708e-02 2.099743783473968506e-01 -5.048869177699089050e-02 -3.817129135131835938e-01 5.684377998113632202e-02 -4.482195898890495300e-02 8.013208955526351929e-02 -2.470605224370956421e-01
1.260595172643661499e-01 -3.033084273338317871e-01 -2.447049319744110107e-01 1.229884102940559387e-01 -4.180068373680114746e-01 3.829768672585487366e-02 5.964839085936546326e-02 -2.993349544703960419e-02 2.867200970649719238e-01 1.499288678169250488e-01 -1.324567943811416626e-01 -9.850145876407623291e-02 3.675661981105804443e-02 -4.621483385562896729e-02 3.809059783816337585e-02 1.095149964094161987e-01 1.258366107940673828e-01 -2.362051010131835938e-01 -1.550545692443847656e-01 1.415157169103622437e-01 4.501085579395294189e-01 -2.922578342258930206e-02 4.628530144691467285e-02 -5.651967599987983704e-02 -1.521717011928558350e-01 1.603500247001647949e-01 2.255232483148574829e-01 -2.365681082010269165e-01 -4.793632030487060547e-02 1.291756518185138702e-03 -6.678178906440734863e-02 -2.554119564592838287e-02
-6.364604830741882324e-02 -1.355436351150274277e-02 1.877809017896652222e-01 6.349535286426544189e-02 -1.695018112659454346e-01 2.082206076011061668e-03 -1.260903030633926392e-01 6.718331482261419296e-03 2.880219221115112305e-01 6.893021613359451294e-02 -1.440834403038024902e-01 -6.728997826576232910e-02 1.476390361785888672e-01 3.796870410442352295e-01 -3.329481557011604309e-02 1.087667495012283325e-01 3.011918626725673676e-02 -1.631862521171569824e-01 4.540715739130973816e-02 -4.701069556176662445e-03 3.874024152755737305e-01 3.170941770076751709e-01 -2.028301656246185303e-01 1.184251084923744202e-01 8.174932748079299927e-02 3.186417818069458008e-01 9.708945453166961670e-02 -1.375191360712051392e-01 -2.105267643928527832e-01 -2.347831726074218750e-01 2.059253863990306854e-02 2.192302048206329346e-01
2.088214829564094543e-02 1.975243985652923584e-01 -1.364057362079620361e-01 6.085537001490592957e-02 -3.542167842388153076e-01 1.366576105356216431e-01 3.876243904232978821e-02 -1.754470169544219971e-01 -7.905706763267517090e-02 2.020697891712188721e-01 -9.712583385407924652e-03 -9.482961148023605347e-02 3.973557651042938232e-01 8.271206915378570557e-02 -5.437226593494415283e-02 -1.545586884021759033e-01 1.247826144099235535e-01 -1.561245787888765335e-02 2.678978145122528076e-01 1.972055882215499878e-01 3.461628258228302002e-01 -1.815485022962093353e-02 2.728727273643016815e-02 3.614967167377471924e-01 1.116487011313438416e-01 2.997906319797039032e-02 1.595081537961959839e-01 2.305494546890258789e-01 -1.645556837320327759e-01 7.757081836462020874e-02 8.999159187078475952e-02 -5.339780449867248535e-02
-1.127098500728607178e-01 -1.768786162137985229e-01 2.142817229032516479e-01 3.009520769119262695e-01 -6.041121110320091248e-02 -4.572268202900886536e-02 -2.202901840209960938e-01 -1.444455329328775406e-02 5.662899836897850037e-02 1.219994947314262390e-01 -4.065012931823730469e-02 -2.577691338956356049e-02 -3.879477083683013916e-02 6.573905795812606812e-02 -1.778664588928222656e-01 1.330787986516952515e-01 3.239665627479553223e-01 -5.108088999986648560e-02 -3.023005425930023193e-01 -1.073453277349472046e-01 4.514335989952087402e-01 -2.699949592351913452e-02 -1.233889162540435791e-01 2.884816750884056091e-02 1.480215340852737427e-01 7.664436101913452148e-02 1.717192083597183228e-01 -9.458024799823760986e-02 -2.222794145345687866e-01 2.154292017221450806e-01 -2.765731513500213623e-01 -1.410166621208190918e-01
-3.996047005057334900e-02 -1.316914055496454239e-02 -1.497284024953842163e-01 -9.458501636981964111e-02 -2.511768937110900879e-01 8.430287241935729980e-02 9.809162467718124390e-03 -2.023009210824966431e-01 -1.007637605071067810e-01 -1.528518740087747574e-02 5.344485118985176086e-02 -1.441606581211090088e-01 4.387087821960449219e-01 9.623304754495620728e-02 -2.098829299211502075e-01 -1.139817163348197937e-01 8.803935348987579346e-02 -2.017270177602767944e-01 -5.074455216526985168e-02 -1.447086036205291748e-01 4.039649069309234619e-01 -2.985218763351440430e-01 1.140435859560966492e-01 -2.373453415930271149e-02 2.391696907579898834e-02 1.669104695320129395e-01 1.995366960763931274e-01 -1.357876509428024292e-02 -2.743944823741912842e-01 -2.486107200384140015e-01 1.299724280834197998e-01 -5.095547065138816833e-02
2.725478410720825195e-01 1.015538498759269714e-01 -1.262714117765426636e-01 4.111204147338867188e-01 1.680974476039409637e-02 1.526259183883666992e-01 -7.894226163625717163e-02 -7.476574927568435669e-02 2.475847154855728149e-01 8.003845065832138062e-02 7.113030552864074707e-02 -1.652252823114395142e-01 2.713735103607177734e-01 3.050267398357391357e-01 1.052273809909820557e-01 -1.454926282167434692e-01 3.165721520781517029e-02 -1.515270322561264038e-01 4.906699061393737793e-02 -1.789392903447151184e-02 -3.439384698867797852e-02 -4.664100706577301025e-03 -2.200491726398468018e-01 1.692110449075698853e-01 -8.391838520765304565e-02 2.771346271038055420e-01 8.083386719226837158e-02 -2.658264040946960449e-01 -1.180335357785224915e-01 -2.749888300895690918e-01 -1.303320378065109253e-01 -1.533691436052322388e-01
1.288660336285829544e-02 -2.827856838703155518e-01 -1.890800311230123043e-03 1.940120309591293335e-01 -1.818952262401580811e-01 7.058577984571456909e-02 -1.116716191172599792e-01 -2.693797945976257324e-01 -2.861725389957427979e-01 2.053501829504966736e-02 -1.074224784970283508e-01 -2.636597156524658203e-01 1.561758667230606079e-01 2.159036397933959961e-01 3.633742779493331909e-02 -7.372682541608810425e-02 2.141764014959335327e-01 -8.584354817867279053e-02 -1.645349115133285522e-01 -7.532661315053701401e-03 2.987313568592071533e-01 -2.583390474319458008e-02 -2.808975875377655029e-01 -4.346621409058570862e-02 -3.904553875327110291e-02 1.091923490166664124e-01 1.605813652276992798e-01 -3.157931864261627197e-01 -1.793661564588546753e-01 -1.493724137544631958e-01 -1.361234337091445923e-01 2.343947440385818481e-01
-2.863693535327911377e-01 -9.256757050752639771e-02 -1.513844132423400879e-01 4.746996760368347168e-01 -3.076886534690856934e-01 -2.056446373462677002e-01 -8.288850635290145874e-02 8.316267281770706177e-02 -1.382606029510498047e-01 -1.429998502135276794e-02 -1.251604557037353516e-01 -1.235237792134284973e-01 7.912393659353256226e-02 7.682220637798309326e-02 -1.562586426734924316e-01 -5.721814185380935669e-02 3.294338658452033997e-02 -2.166411876678466797e-01 2.248187065124511719e-01 -1.789481788873672485e-01 2.845903933048248291e-01 -6.316401064395904541e-02 -1.653501093387603760e-01 3.211777284741401672e-02 1.210756897926330566e-01 -2.323289401829242706e-02 4.339469224214553833e-02 -1.197561472654342651e-01 -3.099076747894287109e-01 6.348131597042083740e-02 -1.919301003217697144e-01 -8.972167223691940308e-02
3.804544508457183838e-01 -1.446311622858047485e-01 1.236639022827148438e-01 2.660785615444183350e-01 -2.884797453880310059e-01 4.379302635788917542e-02 1.172022596001625061e-01 2.845357656478881836e-01 -9.746213257312774658e-02 -3.519904613494873047e-02 -1.320147663354873657e-01 -4.815829992294311523e-01 1.161686256527900696e-01 2.420111894607543945e-01 -3.219112753868103027e-02 -7.357546687126159668e-02 1.728031635284423828e-01 6.300754100084304810e-02 -3.275042772293090820e-02 -6.941368430852890015e-02 6.587280333042144775e-02 1.522765606641769409e-01 5.514246597886085510e-02 2.602356970310211182e-01 1.504578441381454468e-01 1.445967108011245728e-01 -4.076046124100685120e-02 -5.911532044410705566e-02 -1.842378377914428711e-01 -2.322633191943168640e-02 -3.530872613191604614e-02 -8.581376075744628906e-02
-3.202117383480072021e-01 -1.710016727447509766e-01 -6.928400695323944092e-02 1.465614885091781616e-01 -8.497605100274085999e-03 7.423025369644165039e-02 -6.743919104337692261e-02 -6.567098200321197510e-02 -8.947592228651046753e-02 -1.974631845951080322e-02 8.137667551636695862e-03 1.248700544238090515e-03 1.025286223739385605e-02 1.222100630402565002e-01 7.192582637071609497e-02 -8.267913758754730225e-02 3.425575494766235352e-01 -3.375243246555328369e-01 -4.245478659868240356e-02 4.204411804676055908e-02 4.145851135253906250e-01 -2.254334390163421631e-01 -2.397491782903671265e-01 -7.312735915184020996e-02 4.894195124506950378e-02 -4.376134648919105530e-02 2.752662599086761475e-01 -1.450420618057250977e-01 3.482131659984588623e-02 -4.022769033908843994e-01 8.528292924165725708e-02 -1.369704119861125946e-02
1.126446649432182312e-01 -4.540097340941429138e-02 4.815839231014251709e-02 2.228361070156097412e-01 -1.969984769821166992e-01 2.436280436813831329e-02 -4.497776553034782410e-02 -1.876788288354873657e-01 -2.516579329967498779e-01 1.724310815334320068e-01 1.170187722891569138e-02 -2.462841421365737915e-01 1.097173765301704407e-01 1.426535076461732388e-03 -1.396390888839960098e-02 -3.180108591914176941e-02 2.709011435508728027e-01 -3.044561147689819336e-01 1.522744446992874146e-01 -7.788217067718505859e-02 2.304570227861404419e-01 -2.065831981599330902e-02 -1.990692168474197388e-01 1.437489241361618042e-01 -2.409369200468063354e-01 4.199585616588592529e-01 1.120223328471183777e-01 -1.375537812709808350e-01 1.593492925167083740e-01 1.371004432439804077e-01 -2.034600675106048584e-01 -1.699683815240859985e-01
3.536656498908996582e-01 -3.946660161018371582e-01 3.979142755270004272e-02 2.679605484008789062e-01 -1.463410854339599609e-01 -2.890907786786556244e-02 8.469833061099052429e-03 8.972726762294769287e-02 -1.828378289937973022e-01 3.168727084994316101e-02 -1.201194897294044495e-01 -2.658203244209289551e-01 1.645967811346054077e-01 3.900997638702392578e-01 3.839922696352005005e-02 3.150567784905433655e-02 1.951079815626144409e-01 -1.951648108661174774e-02 2.052002847194671631e-01 -2.478491514921188354e-02 -1.935364119708538055e-02 6.616658717393875122e-02 -8.146842569112777710e-02 2.676073312759399414e-01 -1.732955724000930786e-01 1.917780339717864990e-01 -6.561206281185150146e-02 -9.256420284509658813e-02 -2.251780033111572266e-01 -7.015834096819162369e-03 1.395547538995742798e-01 -7.275684271007776260e-03
-2.814706563949584961e-01 -1.648870557546615601e-01 1.653864681720733643e-01 1.261530816555023193e-01 -3.350441902875900269e-02 1.572560220956802368e-01 8.251106366515159607e-03 2.557171881198883057e-02 1.253179460763931274e-01 2.247140854597091675e-01 -3.984305560588836670e-01 -2.470982968807220459e-01 -1.607364858500659466e-03 1.846445351839065552e-01 -8.475455455482006073e-03 -2.181857265532016754e-02 2.124649137258529663e-01 -1.863760203123092651e-01 2.771986126899719238e-01 -1.760696992278099060e-02 9.669126570224761963e-02 -9.531672112643718719e-03 8.688308298587799072e-02 4.357596635818481445e-01 1.566503345966339111e-01 1.301241964101791382e-01 4.556541680358350277e-04 -1.170286983251571655e-01 1.680560060776770115e-03 -1.557263266295194626e-02 2.486505210399627686e-01 -1.481690108776092529e-01
5.591014027595520020e-02 -1.214205771684646606e-01 -5.238913372159004211e-02 9.659613668918609619e-02 1.948148161172866821e-01 4.491681233048439026e-02 -1.005110889673233032e-01 -6.568188965320587158e-02 1.988805383443832397e-01 -2.599073387682437897e-02 -4.925728216767311096e-02 -1.243543103337287903e-01 -5.894822999835014343e-02 2.891945242881774902e-01 5.780760198831558228e-02 9.525734186172485352e-02 1.627004593610763550e-01 1.609001457691192627e-01 -5.066658183932304382e-02 -1.807428449392318726e-01 5.068728327751159668e-01 -1.859563738107681274e-01 9.912618435919284821e-03 -4.777392745018005371e-02 1.806941032409667969e-01 1.536342948675155640e-01 2.171757519245147705e-01 -2.065328657627105713e-01 -2.843707799911499023e-01 -8.534402400255203247e-02 1.918113827705383301e-01 -3.248579502105712891e-01
1.149643585085868835e-01 -1.949551403522491455e-01 -6.262042373418807983e-02 4.764746427536010742e-01 -5.869633331894874573e-02 1.091766403988003731e-03 -2.826396189630031586e-02 -1.131547167897224426e-01 2.027722150087356567e-01 3.055311739444732666e-01 -1.032993122935295105e-01 1.056640893220901489e-01 3.984194099903106689e-01 4.028309136629104614e-02 4.151077941060066223e-02 -7.850820571184158325e-02 2.305944859981536865e-01 -1.861873269081115723e-01 4.640371724963188171e-02 -5.765032395720481873e-02 1.318743079900741577e-01 -1.403495371341705322e-01 -2.513810619711875916e-02 1.025043427944183350e-01 2.028541415929794312e-01 -4.080484062433242798e-02 4.317134246230125427e-02 2.404421716928482056e-01 -7.358080893754959106e-02 -3.162714540958404541e-01 1.111134141683578491e-01 -1.200199201703071594e-01
-1.249051373451948166e-02 -1.555870324373245239e-01 9.553178213536739349e-03 2.351825833320617676e-01 -4.593290388584136963e-02 1.805626749992370605e-01 -2.274284698069095612e-02 -3.872360289096832275e-02 1.959567517042160034e-01 1.457819640636444092e-01 -1.592543572187423706e-01 -1.296271681785583496e-01 1.723287068307399750e-02 4.061074852943420410e-01 2.797436155378818512e-02 6.386887282133102417e-02 1.878207921981811523e-01 -3.116264939308166504e-01 -1.900875270366668701e-01 1.916467398405075073e-01 4.222794249653816223e-02 -5.370596423745155334e-02 -3.529062569141387939e-01 -2.184682339429855347e-01 6.216149777173995972e-02 3.775494992733001709e-01 -1.082308813929557800e-01 8.809385448694229126e-02 2.674112841486930847e-02 -2.191495597362518311e-01 1.211782991886138916e-01 -1.050274819135665894e-02
6.166126579046249390e-02 -2.502528429031372070e-01 2.298859655857086182e-01 -6.513275206089019775e-02 -2.733075618743896484e-02 -4.177615419030189514e-02 4.599348455667495728e-02 3.276629745960235596e-01 1.338358153589069843e-03 9.309604018926620483e-02 -9.466034173965454102e-02 -3.396777212619781494e-01 1.811787188053131104e-01 2.044801414012908936e-01 3.234793618321418762e-02 4.309111833572387695e-02 1.974408030509948730e-01 -1.708137691020965576e-01 -1.300331354141235352e-01 3.232572227716445923e-02 6.911426037549972534e-02 -3.578688502311706543e-01 -1.101290807127952576e-01 3.084198832511901855e-01 2.072643786668777466e-01 9.629905968904495239e-02 3.097601979970932007e-02 -1.241680756211280823e-01 -1.698717027902603149e-01 -1.226289048790931702e-01 2.916767895221710205e-01 -1.736920922994613647e-01
-2.924330830574035645e-01 -1.317001432180404663e-01 -7.038728147745132446e-02 3.646639585494995117e-01 -4.004547297954559326e-01 -2.736740708351135254e-01 2.972292900085449219e-01 2.068953029811382294e-02 3.062942624092102051e-01 9.889935702085494995e-02 -9.123175591230392456e-02 9.209430217742919922e-02 2.003666460514068604e-01 9.930995851755142212e-02 7.670196238905191422e-03 6.878115981817245483e-02 9.714036434888839722e-02 -1.840376555919647217e-01 -2.903061546385288239e-02 -1.112531349062919617e-01 2.490655928850173950e-01 -3.404261916875839233e-02 -3.936079330742359161e-03 6.112167984247207642e-02 1.547501236200332642e-01 1.359252035617828369e-01 2.624269425868988037e-01 -4.347332939505577087e-02 4.698851145803928375e-03 -1.358912289142608643e-01 -6.764093786478042603e-02 -1.590820029377937317e-02
1.395999640226364136e-01 -2.428177446126937866e-01 -1.031512208282947540e-02 2.369943261146545410e-01 -2.073750942945480347e-01 -1.856659203767776489e-01 1.857491210103034973e-02 1.912902444601058960e-01 -9.676264598965644836e-04 5.578094720840454102e-02 -2.085912376642227173e-01 -4.021741449832916260e-01 1.086756587028503418e-01 2.735426090657711029e-02 -4.232173785567283630e-02 1.992149949073791504e-01 9.282933175563812256e-02 2.654309384524822235e-02 2.938118577003479004e-01 -1.414401922374963760e-02 9.168822318315505981e-02 5.808522552251815796e-02 -4.909485578536987305e-02 8.114032447338104248e-03 -1.340792775154113770e-01 4.087688028812408447e-01 -5.406491458415985107e-02 -1.152417361736297607e-01 -2.554894983768463135e-01 -1.353257447481155396e-01 2.964616715908050537e-01 7.488638907670974731e-02
-8.068127185106277466e-02 -5.398691445589065552e-02 -1.200785394757986069e-02 1.914784908294677734e-01 3.070094622671604156e-02 -1.953172385692596436e-01 6.645940244197845459e-02 9.564784914255142212e-02 1.519372314214706421e-01 -1.384178269654512405e-02 -1.998972147703170776e-01 -3.584561869502067566e-02 2.612909078598022461e-01 3.925525117665529251e-03 1.046731770038604736e-01 2.075579613447189331e-01 5.059704557061195374e-02 -1.786370277404785156e-01 -4.126216173171997070e-01 -4.333680868148803711e-02 3.288762569427490234e-01 -2.535119466483592987e-02 -6.977148354053497314e-02 2.774805203080177307e-02 2.055998705327510834e-02 1.203753054141998291e-01 1.823480576276779175e-01 4.059842322021722794e-03 -5.078466534614562988e-01 2.015940845012664795e-01 -2.066215425729751587e-01 -6.162998080253601074e-02
5.445957183837890625e-02 -1.865004003047943115e-02 -1.414010226726531982e-01 3.366241753101348877e-01 2.725658006966114044e-02 -8.852271735668182373e-02 -8.653991669416427612e-02 5.983869358897209167e-02 1.650672554969787598e-01 -3.016135990619659424e-01 -2.688341774046421051e-02 -7.154779881238937378e-02 -1.507150530815124512e-01 1.285968273878097534e-01 -1.091387867927551270e-01 -1.136146113276481628e-01 3.971222639083862305e-01 -1.681846231222152710e-01 -8.991990238428115845e-03 5.698056146502494812e-02 2.668626308441162109e-01 -1.751500368118286133e-01 1.464922279119491577e-01 2.849462330341339111e-01 2.234599292278289795e-01 3.338277041912078857e-01 3.248933702707290649e-02 -5.957442917861044407e-04 -1.822478026151657104e-01 -6.326044350862503052e-02 -2.042704634368419647e-02 -2.483220845460891724e-01
-2.006947100162506104e-01 -6.995176523923873901e-02 7.244583219289779663e-02 1.211086437106132507e-01 4.381221532821655273e-02 -3.744629025459289551e-01 3.032048791646957397e-02 -4.035275802016258240e-02 7.228324562311172485e-02 -2.412038110196590424e-02 -2.292519956827163696e-01 -1.461742073297500610e-01 3.481531441211700439e-01 7.593146711587905884e-02 -6.249963119626045227e-02 -2.267507910728454590e-01 -7.264865189790725708e-02 -2.352716773748397827e-01 3.536238521337509155e-02 1.562080979347229004e-01 3.382196724414825439e-01 1.214988231658935547e-01 -2.346037626266479492e-01 8.450622111558914185e-02 1.539616584777832031e-01 8.691710233688354492e-02 1.515829004347324371e-02 -3.285165131092071533e-01 -1.882933527231216431e-01 -4.196649044752120972e-02 9.341455996036529541e-02 -2.553906738758087158e-01
-3.004685044288635254e-01 -3.425933718681335449e-01 -7.185386866331100464e-02 1.275701373815536499e-01 -3.477661609649658203e-01 -1.651492267847061157e-01 -1.395371407270431519e-01 4.252012446522712708e-02 -1.611822545528411865e-01 -6.945601105690002441e-02 1.161233335733413696e-01 1.198469009250402451e-02 2.624847292900085449e-01 1.266877204179763794e-01 1.269259452819824219e-01 5.981023982167243958e-02 2.025949358940124512e-01 -4.780909791588783264e-02 -1.225813776254653931e-01 9.232288599014282227e-02 4.408109784126281738e-01 -2.916548848152160645e-01 8.575507998466491699e-02 1.088685169816017151e-01 1.540311276912689209e-01 8.008317649364471436e-02 2.641640603542327881e-02 -1.455532908439636230e-01 -1.449708044528961182e-01 -1.041530594229698181e-01 5.147587507963180542e-02 -1.870141737163066864e-02
3.791711926460266113e-01 -1.110488623380661011e-01 2.039883136749267578e-01 3.043694198131561279e-01 -2.206661403179168701e-01 -9.228132665157318115e-02 3.896911069750785828e-02 1.584540754556655884e-01 2.914460562169551849e-02 -2.239237427711486816e-01 -8.582928031682968140e-02 -1.752649843692779541e-01 2.033690363168716431e-01 2.359803207218647003e-02 -2.131495475769042969e-01 8.066572993993759155e-02 4.501185119152069092e-01 -6.768843531608581543e-02 1.337112188339233398e-01 1.252706348896026611e-01 3.719182312488555908e-01 -3.121361136436462402e-02 -1.114310398697853088e-01 -1.129934098571538925e-02 -4.439391940832138062e-02 -9.731510654091835022e-04 5.466652102768421173e-03 -1.090724542737007141e-01 1.419597715139389038e-01 -1.080967560410499573e-01 3.124870359897613525e-02 5.970159545540809631e-02
3.413639366626739502e-01 -3.141855597496032715e-01 -4.176571033895015717e-03 1.546657383441925049e-01 -2.581889033317565918e-01 -2.303594909608364105e-02 6.186233460903167725e-02 -1.033623442053794861e-01 1.248705899342894554e-03 4.266284033656120300e-02 -1.077839173376560211e-02 -1.873959153890609741e-01 6.115304306149482727e-02 4.333474338054656982e-01 -1.419309247285127640e-02 3.071790561079978943e-03 1.515943408012390137e-01 -1.756597608327865601e-01 6.195016577839851379e-02 -2.106418311595916748e-01 1.897706240415573120e-01 -6.829675287008285522e-02 -6.579301785677671432e-03 1.804590225219726562e-01 -1.704989075660705566e-01 3.373109996318817139e-01 -1.977549195289611816e-01 -2.502295076847076416e-01 -1.537220180034637451e-02 1.074786633253097534e-01 1.330735534429550171e-01 -3.037491068243980408e-02
-5.714628845453262329e-02 1.578353643417358398e-01 2.063560336828231812e-01 1.180136203765869141e-01 -7.850577682256698608e-02 1.908091083168983459e-02 7.212825119495391846e-02 -3.551550675183534622e-03 2.329720705747604370e-01 1.738129258155822754e-01 -5.932535976171493530e-02 -3.695588409900665283e-01 3.103342354297637939e-01 2.452678084373474121e-01 -4.544617980718612671e-02 1.227536518126726151e-02 2.890955843031406403e-02 -9.149190783500671387e-02 -1.208859160542488098e-01 -1.104059666395187378e-01 3.228347301483154297e-01 3.980873823165893555e-01 -1.954004913568496704e-01 1.666880100965499878e-01 -3.364991163834929466e-03 2.531134486198425293e-01 6.671885401010513306e-02 4.861892014741897583e-02 -1.419430673122406006e-01 -1.686722338199615479e-01 -6.103827618062496185e-03 1.900271624326705933e-01
-1.251717330887913704e-04 -2.062804624438285828e-02 -2.477183789014816284e-01 1.645703762769699097e-01 4.904931038618087769e-02 1.073121726512908936e-01 -1.031568795442581177e-01 -7.081934809684753418e-02 2.311069816350936890e-01 -1.001726910471916199e-01 1.786731779575347900e-01 -1.575405299663543701e-01 -1.326491981744766235e-01 2.346535325050354004e-01 -1.028912439942359924e-01 1.654872447252273560e-01 3.441898226737976074e-01 -2.677356451749801636e-02 2.132444679737091064e-01 3.496081754565238953e-02 2.411580085754394531e-01 -2.612903118133544922e-01 2.102302908897399902e-01 2.498333454132080078e-01 1.728684604167938232e-01 3.057351410388946533e-01 -1.964543759822845459e-02 -1.496024616062641144e-02 -1.397411227226257324e-01 -1.238223239779472351e-01 -2.782871201634407043e-02 -3.036543428897857666e-01
-1.100461035966873169e-01 5.379077419638633728e-02 1.911889463663101196e-01 2.401279807090759277e-01 -1.561897993087768555e-02 -8.894308656454086304e-02 3.251932188868522644e-02 1.148055866360664368e-01 7.842105627059936523e-02 1.587541401386260986e-01 9.256782382726669312e-02 -4.219038784503936768e-01 -2.536792773753404617e-03 -1.689951419830322266e-01 2.546248137950897217e-01 -6.810201704502105713e-02 3.395873606204986572e-01 -2.715945243835449219e-01 2.685529589653015137e-01 1.716903969645500183e-02 2.425341010093688965e-01 -9.202864766120910645e-02 -2.138618975877761841e-01 -1.594190485775470734e-02 -2.714660465717315674e-01 1.038182750344276428e-01 1.692526787519454956e-01 -1.471565812826156616e-01 -1.354601085186004639e-01 -2.907865308225154877e-02 1.928227208554744720e-02 -1.526600569486618042e-01
-1.781955510377883911e-01 1.636730432510375977e-01 1.300522983074188232e-01 2.714973390102386475e-01 -2.075962424278259277e-01 -1.019142642617225647e-01 1.658716946840286255e-01 -2.961927652359008789e-01 1.953297406435012817e-01 3.964225575327873230e-02 7.884291559457778931e-02 -1.339092999696731567e-01 1.140249893069267273e-01 2.704980671405792236e-01 -2.607634104788303375e-02 -8.703056722879409790e-02 3.945189118385314941e-01 -5.192575231194496155e-02 1.143380813300609589e-02 2.391343563795089722e-01 2.938097901642322540e-02 -1.788255125284194946e-01 -1.760772913694381714e-01 1.753100901842117310e-01 -3.692516312003135681e-02 -1.380177885293960571e-01 -6.445515155792236328e-02 -2.943144142627716064e-01 -1.901698559522628784e-01 -8.046520501375198364e-02 1.262020319700241089e-01 -2.093283534049987793e-01
-1.186964362859725952e-01 -6.862706691026687622e-02 8.376546204090118408e-02 1.427879929542541504e-01 -7.580506056547164917e-02 2.227090001106262207e-01 1.519362479448318481e-01 -1.013423725962638855e-01 6.613193452358245850e-02 3.499320894479751587e-02 -3.920726180076599121e-01 -3.132286965847015381e-01 4.492067918181419373e-02 2.491573691368103027e-01 2.775757908821105957e-01 -2.335296720266342163e-01 1.891310364007949829e-01 -2.006089538335800171e-01 7.344818115234375000e-02 -2.420767582952976227e-02 1.806712597608566284e-01 -1.764321327209472656e-01 -1.971704363822937012e-01 -2.754746675491333008e-01 6.184325367212295532e-02 1.571710705757141113e-01 1.133379563689231873e-01 -1.392277032136917114e-01 -1.174830645322799683e-01 -7.397717982530593872e-02 1.495019346475601196e-01 2.215217947959899902e-01
-3.241949677467346191e-01 -1.958583146333694458e-01 -2.174049317836761475e-01 1.098937913775444031e-01 -1.481664627790451050e-01 -1.253531724214553833e-01 1.063172589056193829e-03 5.478031560778617859e-02 -2.506563067436218262e-01 -2.005939930677413940e-02 -5.087166279554367065e-02 1.161722168326377869e-01 2.961081564426422119e-01 2.026597559452056885e-01 4.597390815615653992e-02 3.661652281880378723e-02 1.963607817888259888e-01 -4.336612764745950699e-03 -1.075570583343505859e-01 -3.440147638320922852e-02 4.775724112987518311e-01 1.841419003903865814e-02 -8.846912533044815063e-03 6.349039822816848755e-02 2.744125425815582275e-01 1.567889302968978882e-01 1.125137656927108765e-01 -2.241039574146270752e-01 -2.833124101161956787e-01 -8.322509378194808960e-02 2.898124977946281433e-02 -1.017610207200050354e-01
1.357082277536392212e-01 -3.179412186145782471e-01 9.613912552595138550e-02 2.436980903148651123e-01 -1.062950566411018372e-01 1.924533694982528687e-01 3.934342265129089355e-01 2.848389446735382080e-01 1.781411767005920410e-01 -1.235756929963827133e-02 3.339371457695960999e-02 -1.346026062965393066e-01 4.644822329282760620e-03 -8.491640537977218628e-02 -9.733803570270538330e-02 1.189620271325111389e-01 2.509424388408660889e-01 -2.421574741601943970e-01 -8.162489160895347595e-03 1.054528430104255676e-01 2.169489413499832153e-01 -2.006232440471649170e-01 3.818520531058311462e-02 3.463865444064140320e-02 9.292017668485641479e-02 2.125950604677200317e-01 -1.791671849787235260e-02 2.018072307109832764e-01 -1.314046829938888550e-01 -1.887447685003280640e-01 8.451340347528457642e-02 -2.606517672538757324e-01
-9.626098722219467163e-02 -1.832900941371917725e-01 5.357909947633743286e-02 4.664435982704162598e-01 -2.740943729877471924e-01 -1.064008325338363647e-01 5.926018953323364258e-02 1.741056591272354126e-01 -3.370770439505577087e-02 2.013176381587982178e-01 -4.924426972866058350e-02 2.170889824628829956e-01 3.132555782794952393e-01 1.309465914964675903e-01 -3.965276852250099182e-02 -1.394392549991607666e-01 5.149434320628643036e-03 -1.776961088180541992e-01 -8.782791346311569214e-02 5.872642248868942261e-02 3.181020617485046387e-01 1.040319725871086121e-02 -1.071736514568328857e-01 -1.622211933135986328e-01 1.734308898448944092e-01 3.141236677765846252e-02 3.373047113418579102e-01 -9.656709432601928711e-02 -2.201501131057739258e-01 -5.880014598369598389e-02 1.233041845262050629e-02 2.848082408308982849e-02
7.700759172439575195e-02 2.556483075022697449e-02 1.114044487476348877e-01 1.396844089031219482e-01 -1.236240416765213013e-01 2.436712384223937988e-01 8.008908480405807495e-02 -2.505692839622497559e-01 7.375565916299819946e-02 1.902228146791458130e-01 -1.915162950754165649e-01 -1.834593415260314941e-01 3.668826073408126831e-02 1.254292130470275879e-01 2.759187668561935425e-02 -1.536074429750442505e-01 -1.083315759897232056e-01 -5.374152958393096924e-02 -8.989787846803665161e-02 -3.122336268424987793e-01 4.711467623710632324e-01 -1.860331147909164429e-01 3.725126087665557861e-01 1.330002099275588989e-01 4.045286029577255249e-02 1.687614768743515015e-01 -4.290026053786277771e-02 -2.172128669917583466e-02 -1.861383318901062012e-01 -1.370052546262741089e-01 -2.001002579927444458e-01 -7.152272760868072510e-02
2.413279414176940918e-01 -8.940629661083221436e-02 2.003278583288192749e-02 1.085893139243125916e-01 -3.340985774993896484e-01 -5.848662555217742920e-02 1.976688951253890991e-01 -2.717507258057594299e-02 -9.669877588748931885e-02 -5.052493885159492493e-02 -1.483854558318853378e-02 1.032938671414740384e-04 -1.615621447563171387e-01 2.683808505535125732e-01 1.638481859117746353e-03 -3.397404914721846581e-03 3.350552618503570557e-01 -3.708342313766479492e-01 2.769845910370349884e-02 2.006074488162994385e-01 2.654263973236083984e-01 4.045284539461135864e-02 -3.663178980350494385e-01 -1.329631209373474121e-01 -1.318008154630661011e-01 2.461416125297546387e-01 -1.120131015777587891e-01 6.651610881090164185e-02 1.221743971109390259e-02 -1.723408550024032593e-01 1.194320097565650940e-01 -5.160116404294967651e-02
1.489672213792800903e-01 -1.396433860063552856e-01 -3.483033478260040283e-01 2.047764658927917480e-01 -3.470835089683532715e-01 -4.108000174164772034e-02 1.803813129663467407e-01 2.444940060377120972e-01 4.203884676098823547e-02 3.521130084991455078e-01 -1.631266325712203979e-01 -3.810126781463623047e-01 1.899507492780685425e-01 3.258511424064636230e-01 -3.904639557003974915e-02 3.568008542060852051e-02 -9.620007872581481934e-02 -7.828914374113082886e-02 5.920915864408016205e-03 -5.533561483025550842e-02 1.920468062162399292e-01 -2.144490741193294525e-02 6.315228343009948730e-02 1.647144109010696411e-01 -7.574772834777832031e-02 1.980378851294517517e-02 -1.831349134445190430e-01 1.505526341497898102e-02 4.415639676153659821e-03 -3.791972994804382324e-02 -8.075857162475585938e-02 -5.643479898571968079e-02
2.745310366153717041e-01 -1.614519506692886353e-01 -4.915270581841468811e-02 1.861322969198226929e-01 -1.446249783039093018e-01 2.245025336742401123e-01 -1.525609195232391357e-01 -1.197896823287010193e-01 1.316445022821426392e-01 9.579366445541381836e-02 3.890961781144142151e-02 -4.108979701995849609e-01 -1.227912399917840958e-02 1.203681454062461853e-01 -2.231274098157882690e-01 2.859313488006591797e-01 1.676849275827407837e-01 -1.082054525613784790e-01 -9.753159433603286743e-02 2.295075505971908569e-01 2.051438689231872559e-01 1.391710340976715088e-01 -7.659514248371124268e-02 8.103573322296142578e-02 1.019165366888046265e-01 2.392857968807220459e-01 3.204711079597473145e-01 1.787361949682235718e-01 -7.038213312625885010e-02 -1.386927217245101929e-01 5.384576320648193359e-02 -6.513222306966781616e-02
-5.450301989912986755e-02 -3.908180594444274902e-01 -6.701401900500059128e-03 3.866286873817443848e-01 -1.445642206817865372e-02 -1.793395355343818665e-02 1.344274580478668213e-01 2.192780077457427979e-01 3.131650090217590332e-01 9.099358320236206055e-02 1.934903860092163086e-01 -1.551142185926437378e-01 1.396818310022354126e-01 2.350233048200607300e-01 9.592128545045852661e-02 1.333159580826759338e-02 5.265918374061584473e-02 6.110687926411628723e-02 4.047208931297063828e-03 2.482501268386840820e-01 1.091477274894714355e-01 -2.300437688827514648e-01 -1.662732362747192383e-01 -8.403039723634719849e-02 -4.513891413807868958e-02 2.437466233968734741e-01 -1.859727054834365845e-01 -1.286870092153549194e-01 -1.068560406565666199e-01 2.892286889255046844e-02 2.211763858795166016e-01 -1.861200630664825439e-01
1.822270005941390991e-01 -1.553215831518173218e-01 4.776678234338760376e-02 1.843681931495666504e-01 -4.001171514391899109e-02 6.028035189956426620e-03 2.200605720281600952e-01 -4.506856203079223633e-02 1.787608712911605835e-01 -6.340958178043365479e-02 -1.440959870815277100e-01 -2.157285958528518677e-01 9.381272643804550171e-02 3.239356875419616699e-01 -2.830795384943485260e-02 1.061618402600288391e-01 3.002018034458160400e-01 -3.530452251434326172e-01 8.000285923480987549e-02 1.606253087520599365e-01 8.171699941158294678e-02 -1.620666235685348511e-01 9.182937443256378174e-02 1.615722924470901489e-01 -1.888096481561660767e-01 4.132135212421417236e-01 2.538983151316642761e-02 2.830951809883117676e-01 -2.760829590260982513e-02 2.732761949300765991e-02 -1.293022930622100830e-01 -7.321235537528991699e-02
-1.560674756765365601e-01 -9.108755737543106079e-02 -1.183692365884780884e-03 7.484624534845352173e-02 -1.325397044420242310e-01 1.245811656117439270e-01 -1.495974957942962646e-01 -6.204164028167724609e-02 -2.281785011291503906e-01 1.924953311681747437e-01 -1.146508008241653442e-01 -1.297873407602310181e-01 -3.912368323653936386e-03 3.844193518161773682e-01 2.860083058476448059e-02 -2.582049667835235596e-01 2.420656830072402954e-01 -3.262895718216896057e-02 1.142207682132720947e-01 2.610208392143249512e-01 3.283668458461761475e-01 -1.447301954030990601e-01 -5.495183914899826050e-02 2.979981899261474609e-01 2.632446289062500000e-01 1.994853019714355469e-01 4.009909927845001221e-02 1.269747465848922729e-01 -1.657012403011322021e-01 1.856983900070190430e-01 -2.439477294683456421e-02 1.313192695379257202e-01
2.609526216983795166e-01 -1.628835797309875488e-01 -3.690981119871139526e-02 -8.130121976137161255e-02 -3.072569966316223145e-01 2.942601032555103302e-02 1.422900408506393433e-01 2.331061363220214844e-01 1.648074239492416382e-01 7.429523766040802002e-02 8.328949660062789917e-02 -1.980441659688949585e-01 1.748011857271194458e-01 1.480094194412231445e-01 1.907382160425186157e-01 -5.292173475027084351e-02 2.522481977939605713e-01 -2.700775861740112305e-01 2.742018699645996094e-01 -1.252224594354629517e-01 1.219346672296524048e-01 -2.545767463743686676e-03 7.415080815553665161e-02 6.124131754040718079e-02 1.573565155267715454e-01 1.988630741834640503e-01 3.464764952659606934e-01 -1.555842757225036621e-01 -2.628358304500579834e-01 9.732993692159652710e-02 -1.033824980258941650e-01 8.771258592605590820e-02
-5.626722425222396851e-02 -1.452752053737640381e-01 -9.359620511531829834e-02 4.594311714172363281e-01 -2.418400347232818604e-01 -2.319745868444442749e-01 8.570255339145660400e-02 -3.001128882169723511e-02 1.966021209955215454e-01 1.399652510881423950e-01 -1.785777956247329712e-01 1.042834743857383728e-01 3.625631928443908691e-01 -3.481736779212951660e-02 -2.071313746273517609e-02 1.820881664752960205e-01 3.405159413814544678e-01 2.710535563528537750e-02 1.590336412191390991e-01 3.255591168999671936e-02 1.061107888817787170e-01 -1.764654070138931274e-01 9.351837635040283203e-02 1.451413780450820923e-01 6.888633966445922852e-02 -1.263892091810703278e-02 -5.130454152822494507e-02 1.034992113709449768e-01 -3.054295182228088379e-01 -1.973989307880401611e-01 2.533794380724430084e-02 -4.119379445910453796e-02
2.565606534481048584e-01 9.230931848287582397e-02 3.832925111055374146e-02 -4.874329548329114914e-03 -7.803575694561004639e-02 -7.338721305131912231e-02 2.300795465707778931e-01 3.417286574840545654e-01 1.401769667863845825e-01 1.296516358852386475e-01 1.552490293979644775e-01 -3.152337372303009033e-01 1.615667790174484253e-01 1.899272650480270386e-01 1.465133279561996460e-01 -7.675392180681228638e-02 1.941287219524383545e-01 -6.240924447774887085e-02 2.504156529903411865e-01 -1.869800388813018799e-01 2.097625732421875000e-01 -6.750208884477615356e-02 -1.106144636869430542e-01 1.462417393922805786e-01 3.208032250404357910e-02 3.633324205875396729e-01 1.244852468371391296e-01 -2.822679877281188965e-01 -2.020126879215240479e-01 2.709199674427509308e-02 -4.617301747202873230e-02 -1.375464629381895065e-02
2.210220545530319214e-01 -1.759551614522933960e-01 -5.327117443084716797e-02 2.858485877513885498e-01 -2.934662401676177979e-01 -2.888656035065650940e-02 4.971591383218765259e-02 1.774068474769592285e-01 -1.872142553329467773e-01 2.628817558288574219e-01 -1.225725095719099045e-02 -4.815861582756042480e-01 9.535682201385498047e-02 3.293507695198059082e-01 8.632876724004745483e-02 3.963003680109977722e-02 1.422553658485412598e-01 1.634591072797775269e-01 1.859664320945739746e-01 -9.713853709399700165e-03 1.827466338872909546e-01 4.754391685128211975e-02 -7.924763113260269165e-02 6.671057641506195068e-02 -1.576828211545944214e-01 6.453283131122589111e-02 -1.467424929141998291e-01 -3.156911581754684448e-02 -1.528033018112182617e-01 -1.675109937787055969e-02 6.357638537883758545e-02 -2.113534063100814819e-01
-1.962698251008987427e-01 -2.888734340667724609e-01 -1.342902630567550659e-01 8.258526027202606201e-02 -8.537650108337402344e-02 -1.209864541888237000e-01 -1.390170007944107056e-01 1.226657107472419739e-01 -2.009101212024688721e-01 1.356167495250701904e-01 2.250360548496246338e-01 8.553586155176162720e-02 1.335654705762863159e-01 6.799891591072082520e-02 -1.211029514670372009e-01 -5.192910134792327881e-02 3.369190096855163574e-01 -1.036308333277702332e-02 2.750627323985099792e-02 -5.738148838281631470e-02 3.834626078605651855e-01 -1.230701953172683716e-01 -2.031257599592208862e-01 1.066631525754928589e-01 2.483085691928863525e-01 1.861790269613265991e-01 2.679046988487243652e-02 -3.220051527023315430e-01 -3.185393810272216797e-01 -5.584191530942916870e-03 7.237141579389572144e-02 -1.941519416868686676e-02
1.500711590051651001e-01 -1.180897131562232971e-01 2.501738965511322021e-01 3.009147942066192627e-01 -1.218652948737144470e-01 1.040667518973350525e-01 2.655693888664245605e-01 -1.636947691440582275e-01 -7.097212225198745728e-02 -2.211056463420391083e-02 -2.531870007514953613e-01 -9.841434657573699951e-02 -4.942414909601211548e-02 2.952715754508972168e-01 2.122808098793029785e-01 2.319126576185226440e-02 -3.250126540660858154e-02 2.503326907753944397e-02 -1.213921755552291870e-01 3.815405070781707764e-02 2.581146657466888428e-01 -1.284615248441696167e-01 -4.615260753780603409e-03 2.459300160408020020e-01 -9.567423909902572632e-02 3.470021486282348633e-01 1.242261379957199097e-02 -2.041649073362350464e-01 -2.840466499328613281e-01 1.783681809902191162e-01 -1.494389027357101440e-01 -7.151268422603607178e-02
1.660789549350738525e-01 -3.476865589618682861e-01 4.499765485525131226e-02 3.908087611198425293e-01 -1.567170321941375732e-01 -8.070343732833862305e-02 8.340303599834442139e-02 1.699573695659637451e-01 -5.150784924626350403e-02 -3.771109133958816528e-02 -1.145346760749816895e-01 -3.264655768871307373e-01 2.072445154190063477e-01 4.399898350238800049e-01 6.986162811517715454e-02 6.063296273350715637e-02 1.337448507547378540e-01 4.351141676306724548e-02 -1.021440979093313217e-02 4.651376605033874512e-02 -1.462156418710947037e-03 1.471400409936904907e-01 -2.052267640829086304e-01 9.115895628929138184e-02 1.747596636414527893e-02 2.067903876304626465e-01 -5.056859552860260010e-02 -6.936834007501602173e-02 -1.440269649028778076e-01 -1.029571071267127991e-01 2.473281472921371460e-01 -1.546227484941482544e-01
-2.617181241512298584e-01 2.833882346749305725e-03 8.873908966779708862e-02 1.481065303087234497e-01 2.250069938600063324e-02 -2.285244017839431763e-01 -1.485991524532437325e-04 -1.588168740272521973e-01 -1.016492843627929688e-01 2.504243552684783936e-01 5.093532800674438477e-02 -1.265993118286132812e-01 7.966831326484680176e-02 5.403982996940612793e-01 1.068110205233097076e-02 1.292928457260131836e-01 1.727501899003982544e-01 -3.995670080184936523e-01 -3.555921465158462524e-02 3.179797157645225525e-02 3.322238326072692871e-01 1.649714708328247070e-01 -3.940272331237792969e-02 7.960628718137741089e-02 -1.035795435309410095e-01 7.038575410842895508e-02 -6.374345719814300537e-02 8.906377106904983521e-02 -1.338520497083663940e-01 -7.033786177635192871e-02 4.149449616670608521e-02 -1.653600186109542847e-01
2.590560019016265869e-01 -2.443144619464874268e-01 -1.241355985403060913e-01 1.510744988918304443e-01 -2.213906347751617432e-01 -1.798474788665771484e-01 2.586835324764251709e-01 7.572399824857711792e-02 8.337254077196121216e-02 -1.277675330638885498e-01 -1.647897660732269287e-01 -1.593386083841323853e-01 1.025999411940574646e-01 -3.360800072550773621e-02 -2.570961713790893555e-01 1.529951393604278564e-01 2.159086316823959351e-01 -3.667924404144287109e-01 -7.089400291442871094e-02 1.338142603635787964e-01 1.613738983869552612e-01 -1.461049169301986694e-01 -8.391036838293075562e-02 2.690047621726989746e-01 4.063627123832702637e-02 1.798819452524185181e-01 2.667612396180629730e-02 3.676139563322067261e-02 -3.836676850914955139e-02 -3.221527040004730225e-01 1.636738777160644531e-01 -7.057789713144302368e-02
-2.127368897199630737e-01 -2.090488225221633911e-01 -8.542703092098236084e-02 5.112057924270629883e-01 -1.934332698583602905e-01 -1.243150159716606140e-01 2.814033068716526031e-02 1.116774752736091614e-01 -2.682981453835964203e-02 1.422482430934906006e-01 9.185810573399066925e-03 2.800184115767478943e-02 2.688967585563659668e-01 2.168682962656021118e-01 -7.573693990707397461e-02 -6.518188118934631348e-02 -9.653883427381515503e-02 -1.143254488706588745e-01 -2.416580356657505035e-02 -1.588742583990097046e-01 3.617214262485504150e-01 7.584799826145172119e-02 -8.274370431900024414e-02 -1.213948354125022888e-01 2.542916238307952881e-01 -1.813370361924171448e-02 2.203426510095596313e-01 -1.856726557016372681e-01 -2.418613433837890625e-01 -8.481025695800781250e-02 -5.368312820792198181e-02 4.636326432228088379e-02
-2.631258964538574219e-01 1.623464375734329224e-01 -3.075179457664489746e-02 8.261869847774505615e-02 -4.247638862580060959e-03 2.192355990409851074e-01 -4.247959703207015991e-02 -4.423277080059051514e-02 4.480234812945127487e-03 4.832766950130462646e-03 -7.047126442193984985e-02 -1.735781282186508179e-01 2.479457408189773560e-01 3.166765719652175903e-02 5.437010526657104492e-02 1.482091546058654785e-01 -1.462277397513389587e-02 -1.528742462396621704e-01 1.235456913709640503e-01 -4.055536910891532898e-02 5.762162804603576660e-01 -3.502609133720397949e-01 -1.242677345871925354e-01 1.293135136365890503e-01 -4.198626801371574402e-02 1.226116940379142761e-01 9.353123605251312256e-03 1.059611886739730835e-01 2.105625579133629799e-03 -2.997355461120605469e-01 3.163034853059798479e-04 -2.773621082305908203e-01
1.189340576529502869e-01 7.766300439834594727e-02 1.523763239383697510e-01 1.302085667848587036e-01 3.465890511870384216e-02 2.616017758846282959e-01 5.802171304821968079e-02 1.932404935359954834e-02 2.133846879005432129e-01 7.654877007007598877e-02 -1.687387377023696899e-02 -3.985168412327766418e-02 3.384342789649963379e-01 -4.100523801753297448e-05 4.558825492858886719e-02 -1.213563233613967896e-01 4.251057505607604980e-01 -3.030918836593627930e-01 1.792013645172119141e-01 3.301376476883888245e-02 1.621964424848556519e-01 -1.265809386968612671e-01 -1.209063827991485596e-01 -1.276815030723810196e-02 2.441025525331497192e-02 3.306043446063995361e-01 2.694033086299896240e-01 -3.322968184947967529e-01 9.378321468830108643e-02 6.722551304847002029e-03 4.565148428082466125e-02 -1.222752481698989868e-01
-3.022237718105316162e-01 -2.290318310260772705e-01 -7.585877925157546997e-02 2.867213189601898193e-01 -4.304561614990234375e-01 -6.605020910501480103e-02 -1.351870298385620117e-01 -7.798165082931518555e-03 -5.284101516008377075e-02 1.339857429265975952e-01 -3.755719959735870361e-02 1.221356391906738281e-01 3.200375139713287354e-01 2.156556099653244019e-01 2.469283193349838257e-01 5.221098288893699646e-02 -5.460000410676002502e-02 -6.302771717309951782e-02 -1.060921847820281982e-01 -1.309217065572738647e-01 3.379831910133361816e-01 -1.185233220458030701e-01 1.452323943376541138e-01 2.362126857042312622e-01 9.300853312015533447e-02 1.068242862820625305e-01 1.832471042871475220e-01 8.605098724365234375e-02 -9.446125477552413940e-02 -1.813875744119286537e-03 6.231515668332576752e-03 4.103565122932195663e-03
-2.462180107831954956e-01 -5.001509934663772583e-02 -3.395148366689682007e-02 2.393819987773895264e-01 -2.867601215839385986e-01 1.147783100605010986e-01 -1.611488908529281616e-01 8.427583612501621246e-03 4.994162172079086304e-02 7.932686060667037964e-02 -1.869956552982330322e-01 -1.660835593938827515e-01 2.414089888334274292e-01 2.667236924171447754e-01 -4.707217589020729065e-02 -2.206327021121978760e-01 -9.806698560714721680e-02 -1.967701315879821777e-01 1.434458233416080475e-02 -8.399477601051330566e-02 3.947851955890655518e-01 -4.826029762625694275e-02 -2.820056378841400146e-01 -3.910722583532333374e-02 -5.946243926882743835e-02 1.339382827281951904e-01 3.391150012612342834e-02 -6.774835288524627686e-02 -3.444169163703918457e-01 8.677075803279876709e-02 -2.387336790561676025e-01 1.106078736484050751e-02
-2.594488561153411865e-01 5.648207291960716248e-02 5.022422596812248230e-02 8.013610541820526123e-02 4.687491059303283691e-02 -1.231916621327400208e-01 -2.614352405071258545e-01 1.625827699899673462e-02 -7.984618097543716431e-02 1.600679606199264526e-01 1.496713701635599136e-02 -3.206708133220672607e-01 2.115256711840629578e-02 4.157221317291259766e-01 -8.790529519319534302e-02 -9.102778136730194092e-02 2.601263225078582764e-01 -3.538788557052612305e-01 -9.442753344774246216e-02 2.019617557525634766e-01 3.276027739048004150e-01 3.360024467110633850e-02 6.545587629079818726e-02 1.467878073453903198e-01 -9.125332534313201904e-02 -7.392659038305282593e-02 -3.491506725549697876e-02 -5.336246639490127563e-02 -2.967493534088134766e-01 -1.365411430597305298e-01 9.082043170928955078e-02 -2.309728972613811493e-02
-5.764865130186080933e-02 6.695640832185745239e-02 4.749649204313755035e-03 1.884240359067916870e-01 -7.998086512088775635e-03 2.036682888865470886e-02 1.436817348003387451e-01 -9.175393730401992798e-02 6.346648931503295898e-02 2.952724397182464600e-01 8.901403099298477173e-02 -1.991529017686843872e-01 1.511425226926803589e-01 5.903576016426086426e-01 -1.876686327159404755e-02 -2.970698522403836250e-03 5.283742770552635193e-02 -2.890720665454864502e-01 6.877049058675765991e-02 -3.857292532920837402e-01 1.683080792427062988e-01 1.409400701522827148e-01 -8.637689054012298584e-02 4.180249571800231934e-02 1.370263844728469849e-01 -9.169567376375198364e-02 -2.878392988350242376e-04 -1.438839882612228394e-01 -1.826219856739044189e-01 -1.295492053031921387e-01 -5.674775689840316772e-02 1.344869434833526611e-01
-4.894236847758293152e-02 9.319605678319931030e-02 -3.339207917451858521e-02 4.226005673408508301e-01 -1.787010431289672852e-01 3.694843351840972900e-01 4.465532302856445312e-02 -1.745676100254058838e-01 -1.471943706274032593e-01 2.708111889660358429e-02 -1.698271632194519043e-01 -3.246586322784423828e-01 5.193343386054039001e-02 2.245988100767135620e-01 -1.824064850807189941e-01 -3.736663609743118286e-02 1.013237237930297852e-01 4.623697698116302490e-02 -4.939345270395278931e-02 4.285856708884239197e-02 1.011747568845748901e-01 -2.897298634052276611e-01 -1.192202344536781311e-01 -9.898898191750049591e-03 1.653954386711120605e-01 1.615261584520339966e-01 4.733305051922798157e-02 1.787163019180297852e-01 -1.285456269979476929e-01 -2.984049022197723389e-01 1.764517277479171753e-01 -1.197284683585166931e-01
-4.330015555024147034e-02 -1.419458389282226562e-01 -1.841581612825393677e-01 4.106530845165252686e-01 -3.212415575981140137e-01 7.137808948755264282e-02 3.499009609222412109e-01 5.923882126808166504e-02 7.122393697500228882e-02 1.291403919458389282e-01 5.935613811016082764e-02 -9.582377970218658447e-03 2.377560287714004517e-01 1.263741850852966309e-01 2.815369702875614166e-02 -1.096796095371246338e-01 4.732118919491767883e-02 -3.212719857692718506e-01 -6.518605351448059082e-02 2.057350575923919678e-01 2.416388988494873047e-01 1.942679286003112793e-02 2.161989957094192505e-01 1.049779504537582397e-01 -2.482187598943710327e-01 1.703740656375885010e-01 2.289334982633590698e-01 -1.020437031984329224e-01 4.353256896138191223e-03 -2.135799266397953033e-02 -8.808203786611557007e-02 -1.589507795870304108e-02
5.799120664596557617e-02 -2.696515023708343506e-01 -1.288071125745773315e-01 1.327796727418899536e-01 -2.508172988891601562e-01 1.108710393309593201e-01 2.283350750803947449e-02 -1.111061871051788330e-01 1.600085794925689697e-01 2.465752810239791870e-01 -1.695579290390014648e-01 7.388517260551452637e-02 1.198947578668594360e-01 8.230783045291900635e-02 -1.475310474634170532e-01 8.755663037300109863e-02 3.200704753398895264e-01 -1.852060854434967041e-02 4.772578179836273193e-02 5.236606299877166748e-02 4.946810007095336914e-01 -1.012262850999832153e-01 -2.124355286359786987e-01 1.804807931184768677e-01 -1.622124165296554565e-01 -1.384543776512145996e-01 1.162430420517921448e-01 2.519656717777252197e-01 -2.016795128583908081e-01 7.802806794643402100e-02 -1.434708535671234131e-01 1.220623496919870377e-02
-1.493507474660873413e-01 -2.109644114971160889e-01 -2.078388817608356476e-02 2.938685715198516846e-01 1.167774423956871033e-01 -6.485585123300552368e-02 -4.176831804215908051e-03 -1.393770277500152588e-01 1.175895631313323975e-01 1.950475126504898071e-01 -1.506342180073261261e-02 -4.537309706211090088e-01 -2.156083285808563232e-01 1.062851846218109131e-01 8.338782936334609985e-03 8.279448747634887695e-02 5.190355330705642700e-02 -2.735083699226379395e-01 3.202772000804543495e-03 7.696658372879028320e-02 1.709435880184173584e-01 4.942620638757944107e-03 -6.942483782768249512e-02 2.685406208038330078e-01 2.639701962471008301e-01 -2.465569041669368744e-02 -1.534366309642791748e-01 -1.920182406902313232e-01 -2.907141745090484619e-01 1.231857314705848694e-01 3.544203937053680420e-02 -2.552860975265502930e-01
-9.517579525709152222e-02 -1.833322197198867798e-01 -3.434805572032928467e-02 4.947554171085357666e-01 -2.339876145124435425e-01 -7.467845082283020020e-02 1.290219277143478394e-01 1.331688910722732544e-01 -7.612971961498260498e-02 8.199357986450195312e-02 -5.867262929677963257e-02 1.548611372709274292e-01 3.543334901332855225e-01 1.839547455310821533e-01 -1.615216434001922607e-01 -2.196102440357208252e-01 1.248582825064659119e-02 -7.910663634538650513e-02 9.283196181058883667e-02 1.161837503314018250e-01 3.152837157249450684e-01 -1.172694098204374313e-02 -1.401001065969467163e-01 -1.325956881046295166e-01 1.896269023418426514e-01 -7.297122478485107422e-02 2.513548433780670166e-01 -1.600830703973770142e-01 -1.933964788913726807e-01 3.752500191330909729e-02 7.052552700042724609e-02 6.207694858312606812e-02
1.585625112056732178e-01 -1.931027173995971680e-01 -6.677865236997604370e-02 3.243602812290191650e-01 -2.626288831233978271e-01 9.839502163231372833e-03 -1.328597664833068848e-01 -2.641710266470909119e-02 2.309213876724243164e-01 2.033039778470993042e-01 -9.493108093738555908e-02 -3.054937124252319336e-01 1.333308517932891846e-01 1.530447006225585938e-01 -2.555725276470184326e-01 1.505045443773269653e-01 2.055754661560058594e-01 -2.085491567850112915e-01 6.558812409639358521e-02 -5.614499375224113464e-02 2.704859375953674316e-01 3.703534901142120361e-01 2.159795314073562622e-01 -3.117507882416248322e-02 -5.740746855735778809e-02 2.976699359714984894e-02 -1.956934854388237000e-02 -2.010640501976013184e-01 -3.402141481637954712e-02 -1.876129023730754852e-02 -1.102810204029083252e-01 6.709292531013488770e-02
-4.942583292722702026e-02 -8.206992596387863159e-02 -2.150240093469619751e-01 2.347911745309829712e-01 1.947659254074096680e-02 1.244439408183097839e-01 -1.505898237228393555e-01 2.462570555508136749e-02 1.952776014804840088e-01 -2.526518106460571289e-01 2.336132824420928955e-01 -1.587359756231307983e-01 2.483503818511962891e-01 2.205246835947036743e-01 2.010334432125091553e-01 -6.479862332344055176e-02 2.318938374519348145e-01 -4.075422585010528564e-01 7.032955437898635864e-02 1.091148406267166138e-01 -2.417695336043834686e-02 -1.494025718420743942e-02 -1.809487342834472656e-01 2.522060573101043701e-01 -7.394604384899139404e-02 1.035681292414665222e-01 1.267047971487045288e-01 -1.985416263341903687e-01 -3.164499998092651367e-01 -5.210387706756591797e-02 -1.564832590520381927e-02 -7.075121253728866577e-02
-4.186166450381278992e-02 -8.046873845160007477e-03 1.468836665153503418e-01 2.597500681877136230e-01 -3.232909739017486572e-01 1.361579895019531250e-01 1.118671298027038574e-01 -8.148607797920703888e-03 3.839542716741561890e-02 3.031561076641082764e-01 -2.185661345720291138e-01 1.190596893429756165e-01 6.582237035036087036e-02 3.969196379184722900e-01 3.989977017045021057e-02 -7.643965631723403931e-02 1.374044120311737061e-01 8.166948705911636353e-02 -6.585759669542312622e-02 8.397674560546875000e-02 3.530992567539215088e-01 -2.686956822872161865e-01 -3.800388798117637634e-02 8.812449127435684204e-02 3.519521653652191162e-01 2.147425264120101929e-01 -2.034714445471763611e-02 4.568100720643997192e-02 5.017725285142660141e-03 -5.587926134467124939e-02 -1.713284552097320557e-01 2.918555028736591339e-02
1.791533529758453369e-01 -1.277970522642135620e-01 9.814543277025222778e-02 3.743395507335662842e-01 -1.316257566213607788e-01 -1.510460227727890015e-01 6.875000894069671631e-02 2.020575851202011108e-01 9.302070736885070801e-02 -1.080026924610137939e-01 -1.157347578555345535e-03 1.468837633728981018e-02 3.197499513626098633e-01 4.388019442558288574e-01 1.606554388999938965e-01 2.561765015125274658e-01 1.225472427904605865e-02 -2.462126314640045166e-01 -4.324300959706306458e-02 -8.718168735504150391e-02 1.062678992748260498e-01 1.784802675247192383e-01 -1.276237368583679199e-01 -2.271327190101146698e-02 6.930817035026848316e-04 2.661581635475158691e-01 -1.609222590923309326e-02 -4.674336314201354980e-02 -8.931300789117813110e-02 -5.667363852262496948e-02 2.629958093166351318e-01 -1.597619652748107910e-01
1.435576081275939941e-01 -1.280395090579986572e-01 2.268736064434051514e-02 1.206366196274757385e-01 1.715681105852127075e-01 -1.311370581388473511e-01 -4.747732728719711304e-02 -8.622604608535766602e-02 8.408937603235244751e-02 3.137626945972442627e-01 7.089020311832427979e-02 -4.956115484237670898e-01 3.093162775039672852e-01 1.937668770551681519e-01 1.947660446166992188e-01 3.184363991022109985e-02 -5.456659570336341858e-02 -2.483358830213546753e-01 4.110992699861526489e-02 -5.818982794880867004e-02 2.392160296440124512e-01 6.066210567951202393e-02 -4.698760434985160828e-02 -1.027297154068946838e-01 1.410006880760192871e-01 -3.958601504564285278e-02 2.852120399475097656e-01 -7.802544534206390381e-02 -2.539069652557373047e-01 -4.940412193536758423e-02 -1.046826168894767761e-01 -1.819991618394851685e-01
-1.598640233278274536e-01 1.649919748306274414e-01 -1.418585032224655151e-01 2.157868593931198120e-01 -1.947192251682281494e-01 2.171357534825801849e-02 -4.496661946177482605e-03 1.238517463207244873e-01 1.346153207123279572e-02 1.192218065261840820e-01 8.591198176145553589e-02 -4.158837497234344482e-01 9.528753906488418579e-02 -5.778969079256057739e-02 2.803230285644531250e-01 -7.977779954671859741e-02 2.820931971073150635e-01 -2.021287679672241211e-01 1.245677471160888672e-01 1.782475225627422333e-02 -3.296956419944763184e-02 -1.194378584623336792e-01 1.864417791366577148e-01 -1.830257773399353027e-01 1.234307065606117249e-01 2.958109080791473389e-01 1.750517040491104126e-01 4.045535810291767120e-03 -3.744530081748962402e-01 1.151648070663213730e-02 6.908788532018661499e-02 -1.904952973127365112e-01
-1.407890468835830688e-01 -1.171604394912719727e-01 -3.046801313757896423e-02 3.028112351894378662e-01 -3.260828554630279541e-01 8.473671972751617432e-03 3.134537115693092346e-02 -1.034071519970893860e-01 -2.387717813253402710e-01 -8.082570880651473999e-02 6.624291837215423584e-02 -1.634469032287597656e-01 6.889540702104568481e-02 -1.420336682349443436e-02 7.351914793252944946e-02 -1.938189268112182617e-01 2.568390965461730957e-01 -3.775032162666320801e-01 -2.438777536153793335e-01 -7.419328391551971436e-02 2.131379544734954834e-01 3.005122020840644836e-02 -2.850450575351715088e-01 1.038866583257913589e-03 -7.773812115192413330e-02 2.736969292163848877e-01 2.136387228965759277e-01 -1.553524434566497803e-01 -1.385182738304138184e-01 -1.544862836599349976e-01 -1.067103818058967590e-01 8.352427184581756592e-02
-4.136599972844123840e-02 1.248930618166923523e-01 7.698745280504226685e-02 1.822255104780197144e-01 -4.452027380466461182e-02 -2.573809027671813965e-01 4.312140047550201416e-01 -1.823201626539230347e-01 1.130092591047286987e-01 1.170243136584758759e-03 -2.126353830099105835e-01 -1.155301034450531006e-01 2.971858978271484375e-01 1.533776372671127319e-01 9.633651375770568848e-02 -1.366670131683349609e-01 6.534858793020248413e-02 -1.799046993255615234e-02 1.671546101570129395e-01 1.944090425968170166e-01 1.765742152929306030e-01 -1.756664216518402100e-01 2.571215666830539703e-02 3.123025298118591309e-01 -6.000513210892677307e-02 1.786823570728302002e-01 9.391760081052780151e-02 -2.990565598011016846e-01 -2.367239594459533691e-01 7.456657290458679199e-02 1.087811663746833801e-01 8.504102379083633423e-02
4.310238733887672424e-02 -2.135934829711914062e-01 1.217555925250053406e-01 1.827904284000396729e-01 7.891889661550521851e-02 1.657322496175765991e-01 3.308767080307006836e-01 -1.689348965883255005e-01 -1.076158061623573303e-01 -1.550491154193878174e-01 1.727204173803329468e-01 -3.150278925895690918e-01 4.847036004066467285e-01 1.898373067378997803e-01 3.732504695653915405e-02 5.915265157818794250e-02 -5.697802826762199402e-02 -2.651259899139404297e-01 -2.191373333334922791e-02 -2.174355648458003998e-02 1.162649244070053101e-01 3.066224977374076843e-03 8.811914175748825073e-02 -1.939775794744491577e-01 -1.783930659294128418e-01 1.846236735582351685e-01 -1.415234338492155075e-02 -1.311496198177337646e-01 -1.979734599590301514e-01 -1.046386733651161194e-01 1.458628773689270020e-01 -6.217383220791816711e-02
-8.940686285495758057e-02 1.160542070865631104e-01 -1.064330041408538818e-01 1.793427169322967529e-01 -7.688792049884796143e-02 2.114632725715637207e-01 2.742096595466136932e-02 -1.612217128276824951e-01 8.052896708250045776e-02 1.933610588312149048e-01 -2.388671971857547760e-02 -2.513677179813385010e-01 2.051372528076171875e-01 5.129439234733581543e-01 1.333511024713516235e-01 -4.333425313234329224e-02 -3.067076765000820160e-02 -2.712057232856750488e-01 -7.170028984546661377e-02 -3.335966169834136963e-01 2.557798922061920166e-01 1.212581321597099304e-01 -7.572601735591888428e-02 3.355379700660705566e-01 2.753814496099948883e-02 6.123922020196914673e-02 6.946945190429687500e-02 -1.343218386173248291e-01 -4.464100301265716553e-02 3.326311334967613220e-02 4.030999541282653809e-02 6.100092455744743347e-02
-4.110007360577583313e-02 -3.634914457798004150e-01 -2.387686260044574738e-02 1.017208173871040344e-01 -2.525089085102081299e-01 -6.564552336931228638e-02 3.373739123344421387e-02 1.196185350418090820e-01 1.073031276464462280e-01 6.110404059290885925e-02 3.694278746843338013e-02 -1.449072360992431641e-01 1.658342219889163971e-02 3.910773694515228271e-01 6.343169510364532471e-02 4.310416579246520996e-01 1.883549690246582031e-01 -2.603577673435211182e-01 5.862842872738838196e-02 -2.789760828018188477e-01 2.318916022777557373e-01 3.050868213176727295e-02 -1.265816092491149902e-01 -1.644614525139331818e-02 5.111735314130783081e-02 8.613415807485580444e-02 -2.079909890890121460e-01 1.293587237596511841e-01 -1.298978775739669800e-01 -2.161259651184082031e-01 -3.214484080672264099e-02 3.055263310670852661e-02
-6.909381598234176636e-02 -1.032696291804313660e-02 2.286721915006637573e-01 3.101152479648590088e-01 2.199992537498474121e-02 2.216516733169555664e-01 6.857708841562271118e-02 4.648650437593460083e-02 -1.669653952121734619e-01 3.188496232032775879e-01 -7.451394945383071899e-02 -1.085813939571380615e-01 2.759428918361663818e-01 1.060428321361541748e-01 -6.703022867441177368e-02 1.490625739097595215e-01 1.609592288732528687e-01 2.375129051506519318e-02 -8.702986687421798706e-02 3.381715416908264160e-01 3.164297938346862793e-01 -9.155372530221939087e-02 1.747358292341232300e-01 4.023417830467224121e-02 1.007397770881652832e-01 2.750184834003448486e-01 1.243586242198944092e-01 1.273087412118911743e-01 -1.105277240276336670e-01 -3.089361786842346191e-01 5.645682290196418762e-02 1.087365821003913879e-01
2.523503303527832031e-01 -2.816911414265632629e-02 -4.171503335237503052e-02 8.913995325565338135e-02 -2.119061201810836792e-01 -1.331514865159988403e-01 2.384025454521179199e-01 -1.882016658782958984e-01 -1.936167292296886444e-02 -6.573352217674255371e-02 1.107790023088455200e-01 -2.356439083814620972e-01 2.372117489576339722e-01 2.940191030502319336e-01 1.284240037202835083e-01 3.294986113905906677e-02 2.405673414468765259e-01 -2.194615751504898071e-01 5.165260285139083862e-02 -3.482278585433959961e-01 1.447256207466125488e-01 2.320645377039909363e-03 1.085111498832702637e-01 3.550441190600395203e-02 -5.254071205854415894e-02 2.599891722202301025e-01 -1.734763383865356445e-01 -3.491516783833503723e-02 -1.185291185975074768e-01 2.133775800466537476e-01 3.215978443622589111e-01 -9.764502942562103271e-02
-1.562675088644027710e-01 -1.905896216630935669e-01 -9.204738587141036987e-02 4.175700843334197998e-01 -2.124732434749603271e-01 -3.263801336288452148e-02 -1.262322515249252319e-01 2.383479028940200806e-01 4.799906536936759949e-02 -5.032326653599739075e-02 -9.210021793842315674e-02 5.485945194959640503e-02 2.684753835201263428e-01 1.355152428150177002e-01 -5.415374413132667542e-02 -3.220807611942291260e-01 1.102467700839042664e-01 -6.415014714002609253e-02 1.292458325624465942e-01 -1.945148408412933350e-01 3.549135625362396240e-01 -1.017520576715469360e-02 -1.962582916021347046e-01 -1.128304898738861084e-01 2.147021740674972534e-01 -6.427679955959320068e-02 7.032856345176696777e-02 -9.045702964067459106e-02 -3.282415270805358887e-01 -2.981999889016151428e-02 2.500824071466922760e-02 5.730893462896347046e-02
3.998873382806777954e-02 1.213514283299446106e-01 -1.943492144346237183e-01 -3.307433426380157471e-02 -1.507985889911651611e-01 3.322979807853698730e-02 3.626044094562530518e-01 -1.355055123567581177e-01 -5.940447002649307251e-02 3.078263625502586365e-02 -2.277231663465499878e-01 9.879989176988601685e-02 1.596263051033020020e-01 8.258442580699920654e-02 1.496249288320541382e-01 -9.118371456861495972e-02 2.053219825029373169e-01 -2.824017107486724854e-01 1.677250713109970093e-01 -1.658932566642761230e-01 4.284833967685699463e-01 -9.494791924953460693e-02 1.738947182893753052e-01 1.025530621409416199e-01 1.283926516771316528e-01 2.899612486362457275e-01 1.900810599327087402e-01 -2.821781635284423828e-01 -7.509235292673110962e-02 -8.008168637752532959e-02 2.547299489378929138e-03 5.212388560175895691e-02
2.460447400808334351e-01 -2.245438098907470703e-01 4.719453863799571991e-05 2.961101830005645752e-01 -9.146053344011306763e-02 7.481484860181808472e-02 5.526345688849687576e-03 -1.420305483043193817e-02 1.302336752414703369e-01 -3.555611148476600647e-02 2.709706127643585205e-01 6.564038246870040894e-02 -1.806303625926375389e-03 1.441279202699661255e-01 -1.591169685125350952e-01 -1.454972177743911743e-01 4.485036134719848633e-01 4.958666115999221802e-02 3.540053069591522217e-01 1.623042225837707520e-01 3.124508261680603027e-01 -5.193693563342094421e-02 1.640004515647888184e-01 4.560269042849540710e-02 -1.079266518354415894e-01 9.862343966960906982e-02 6.171825155615806580e-02 1.451925486326217651e-01 -1.571625173091888428e-01 -1.995167583227157593e-01 1.669161766767501831e-01 -2.712233364582061768e-02
2.743112482130527496e-02 -1.676463037729263306e-01 -1.755813658237457275e-01 4.817307889461517334e-01 -7.700902968645095825e-02 -8.514635264873504639e-03 1.313136965036392212e-01 -3.427149653434753418e-01 5.659370869398117065e-02 1.923176199197769165e-01 -1.678796410560607910e-01 -6.992121040821075439e-02 3.750942349433898926e-01 3.437859192490577698e-02 1.414048522710800171e-01 6.014798209071159363e-02 1.666793823242187500e-01 -1.328747421503067017e-01 6.466449797153472900e-02 -7.779384404420852661e-02 -1.383483596146106720e-02 -2.181513458490371704e-01 -7.442983239889144897e-02 1.579440087080001831e-01 2.939283847808837891e-01 -1.410286757163703442e-03 1.005612090229988098e-01 1.151782944798469543e-01 -1.471851766109466553e-01 -2.321725338697433472e-01 9.638373553752899170e-02 1.505911722779273987e-02
1.529938280582427979e-01 -2.565377354621887207e-01 1.177065521478652954e-01 2.633997499942779541e-01 -2.240152563899755478e-03 5.828684195876121521e-02 -7.115656882524490356e-02 -7.424195855855941772e-02 -3.890368714928627014e-02 -2.460080757737159729e-02 -4.563661515712738037e-01 -4.860660526901483536e-03 7.180452812463045120e-03 7.818865031003952026e-02 2.639946937561035156e-01 -7.219915091991424561e-02 -2.549517527222633362e-02 -1.943605840206146240e-01 5.585733428597450256e-02 1.160396412014961243e-01 2.607021033763885498e-01 -4.216485191136598587e-03 1.870258003473281860e-01 3.460545241832733154e-01 -2.638622559607028961e-02 2.804397344589233398e-01 -3.050833940505981445e-01 -3.847271203994750977e-02 -2.401006519794464111e-01 1.238329336047172546e-02 3.478072211146354675e-02 -1.070001497864723206e-01
1.647014915943145752e-01 4.341312497854232788e-02 1.615937352180480957e-01 2.968219518661499023e-01 -1.184590086340904236e-01 2.610602080821990967e-01 2.000632286071777344e-01 -3.125533759593963623e-01 -3.829661756753921509e-02 2.349819988012313843e-01 -6.371458619832992554e-02 4.568546265363693237e-02 2.069165110588073730e-01 3.825820283964276314e-03 -4.247105121612548828e-02 -1.239750608801841736e-01 2.378946095705032349e-01 8.962165564298629761e-02 -2.354547232389450073e-01 -1.361398696899414062e-01 3.595697581768035889e-01 -2.195306420326232910e-01 -3.552049770951271057e-02 6.288368254899978638e-02 2.549699544906616211e-01 3.007870400324463844e-04 7.168137282133102417e-02 -7.579012960195541382e-02 -1.859890222549438477e-01 -1.913458853960037231e-01 2.064628899097442627e-02 -2.126445621252059937e-01
-5.786423105746507645e-03 9.604925662279129028e-02 -6.508613377809524536e-02 4.733760952949523926e-01 -2.273065000772476196e-01 1.019616723060607910e-01 3.836969286203384399e-02 -3.076201379299163818e-01 -1.078543812036514282e-01 1.112060695886611938e-01 -5.465229600667953491e-02 -1.175892874598503113e-01 2.967251837253570557e-01 -1.119540035724639893e-01 -8.803313225507736206e-02 -4.213393665850162506e-03 1.973640173673629761e-01 5.501119419932365417e-02 -1.499096900224685669e-01 5.342992395162582397e-02 2.716916203498840332e-01 -1.440363377332687378e-01 -1.629035472869873047e-01 1.744665503501892090e-01 3.396099507808685303e-01 1.645249277353286743e-01 -5.877916142344474792e-02 1.760533004999160767e-01 -1.638681739568710327e-01 -1.531499028205871582e-01 8.204456418752670288e-02 -4.852939397096633911e-02
1.520090848207473755e-01 -2.174435555934906006e-01 -1.486288309097290039e-01 2.348354160785675049e-01 -4.040766358375549316e-01 5.671864748001098633e-02 5.885306745767593384e-02 1.534450501203536987e-01 2.182376533746719360e-01 1.190627273172140121e-02 8.112927526235580444e-02 -2.086173370480537415e-02 1.089498177170753479e-01 1.618726402521133423e-01 -3.114551864564418793e-02 -1.373689621686935425e-01 -4.436232149600982666e-02 -4.296893179416656494e-01 2.422153949737548828e-01 3.768529742956161499e-02 3.301309645175933838e-01 -6.113678589463233948e-02 1.645748913288116455e-01 2.544671669602394104e-02 -6.444818526506423950e-02 1.841880232095718384e-01 2.800651192665100098e-01 6.641949713230133057e-02 4.146863892674446106e-02 1.751604527235031128e-01 1.545738987624645233e-02 -7.387188822031021118e-02
-1.268142089247703552e-02 -2.718242704868316650e-01 3.581396341323852539e-01 2.126481384038925171e-01 -2.154129296541213989e-01 1.384663134813308716e-01 8.905781805515289307e-02 1.892322003841400146e-01 2.283242493867874146e-01 3.143017366528511047e-02 1.868396997451782227e-01 -3.026723563671112061e-01 7.081162929534912109e-02 2.992213666439056396e-01 -7.620414253324270248e-03 4.973677545785903931e-02 -5.933807045221328735e-02 1.064194925129413605e-02 2.438319921493530273e-01 8.864395320415496826e-02 1.720205545425415039e-01 -1.922372728586196899e-02 -5.986463278532028198e-02 -1.129833683371543884e-01 8.081416785717010498e-02 4.485192894935607910e-01 -3.933503478765487671e-02 -2.699206396937370300e-02 -7.530646026134490967e-02 1.788670867681503296e-01 -3.210670500993728638e-02 -2.248369716107845306e-02
-1.872132718563079834e-01 -1.386284381151199341e-01 -1.056665629148483276e-01 5.279921293258666992e-01 -2.016557306051254272e-01 -1.702203303575515747e-01 9.653960168361663818e-02 -7.066757977008819580e-02 2.513976395130157471e-01 2.724896073341369629e-01 5.408974736928939819e-02 -2.393218129873275757e-02 2.462509870529174805e-01 -7.691049575805664062e-02 3.701995313167572021e-02 2.403079271316528320e-01 1.822778880596160889e-01 -9.635980241000652313e-03 4.072970524430274963e-02 9.890047460794448853e-02 1.399892419576644897e-01 -1.385878771543502808e-01 4.768443480134010315e-02 1.320407241582870483e-01 1.972182095050811768e-01 -5.160093307495117188e-02 -1.397814303636550903e-01 1.530643254518508911e-01 -2.475820034742355347e-01 -1.502821892499923706e-01 1.078598666936159134e-02 -1.828169375658035278e-01
7.131391670554876328e-03 -7.459032535552978516e-02 1.472402829676866531e-02 3.721226751804351807e-01 -2.589076161384582520e-01 -2.063591778278350830e-01 1.461039334535598755e-01 -1.533046662807464600e-01 7.164593786001205444e-02 2.674576640129089355e-01 -6.119047477841377258e-02 1.743267774581909180e-01 3.533367514610290527e-01 4.249241948127746582e-02 -4.839818924665451050e-02 1.142933815717697144e-01 2.183396518230438232e-01 -1.948481947183609009e-01 2.879025042057037354e-02 -5.425655841827392578e-02 2.324793934822082520e-01 -9.472217410802841187e-02 1.416792571544647217e-01 3.629205822944641113e-01 3.380795121192932129e-01 2.063285186886787415e-02 1.264071315526962280e-01 5.531045794486999512e-02 -5.103608965873718262e-02 -4.867126792669296265e-02 -3.817593678832054138e-03 -7.352052628993988037e-02
-2.097246646881103516e-01 -1.832336634397506714e-01 -5.865714699029922485e-02 1.723676323890686035e-01 -2.730968594551086426e-01 -4.000916704535484314e-02 8.954459428787231445e-02 1.003772094845771790e-01 -2.882058620452880859e-01 9.820341318845748901e-02 2.830331586301326752e-02 -8.892706781625747681e-02 3.161200284957885742e-01 3.443874716758728027e-01 7.402448914945125580e-03 6.088712438941001892e-02 2.281294465065002441e-01 -2.291330881416797638e-02 -1.346124112606048584e-01 2.613942697644233704e-02 2.049592733383178711e-01 1.413230746984481812e-01 -1.654279977083206177e-02 2.139188498258590698e-01 -8.343329653143882751e-03 -2.549209073185920715e-02 1.838365793228149414e-01 6.473514437675476074e-02 -8.195198327302932739e-02 -1.038511171936988831e-01 -5.480661243200302124e-02 -4.823930263519287109e-01
1.047882810235023499e-02 -1.836758702993392944e-01 2.337823212146759033e-01 3.039129674434661865e-01 -9.130149334669113159e-02 1.377641856670379639e-01 -3.233686685562133789e-01 1.040529832243919373e-01 -7.906150817871093750e-02 -2.471282612532377243e-03 1.872486062347888947e-02 -3.160505294799804688e-01 -3.055357635021209717e-01 3.692434430122375488e-01 -1.822775602340698242e-01 -2.759279683232307434e-02 1.984783560037612915e-01 8.270035497844219208e-03 1.985957175493240356e-01 -1.333274133503437042e-02 3.333696126937866211e-01 -3.806927427649497986e-02 -3.188497573137283325e-02 5.165745690464973450e-02 -8.055266737937927246e-02 6.993437651544809341e-03 -1.344587355852127075e-01 -1.818590015172958374e-01 -1.182579472661018372e-01 -2.253489755094051361e-02 1.591237783432006836e-01 -1.157567575573921204e-01
-7.786080986261367798e-02 1.878101751208305359e-02 7.210192084312438965e-02 4.224195331335067749e-02 -2.060598582029342651e-01 -7.933206856250762939e-02 -1.348113566637039185e-01 -3.460869993432424963e-05 2.341610342264175415e-01 3.721617460250854492e-01 7.099519670009613037e-02 -8.426906540989875793e-03 8.612626045942306519e-02 3.279841840267181396e-01 2.768543362617492676e-01 1.123694106936454773e-01 1.869015246629714966e-01 -2.502675950527191162e-01 1.213752925395965576e-01 -2.467261254787445068e-02 5.561479181051254272e-02 -3.905026018619537354e-01 -1.343540847301483154e-01 -1.446595974266529083e-02 -1.211126372218132019e-01 7.917170412838459015e-03 1.632372103631496429e-02 -8.428937196731567383e-02 -1.560490280389785767e-01 -7.275198400020599365e-02 3.833036720752716064e-01 -1.775944232940673828e-01
1.869306154549121857e-02 -2.760225236415863037e-01 -1.724519394338130951e-02 2.904230356216430664e-01 -2.097123712301254272e-01 -1.150651350617408752e-01 1.776117086410522461e-01 3.873162344098091125e-02 -9.287083894014358521e-02 -1.900622695684432983e-01 -1.414811760187149048e-01 -1.811885535717010498e-01 2.828394249081611633e-02 5.815043672919273376e-02 7.013619691133499146e-02 1.613765209913253784e-01 3.489362001419067383e-01 -2.638737857341766357e-01 -8.173174224793910980e-03 -1.914843022823333740e-01 1.839864104986190796e-01 -2.528521120548248291e-01 1.519920676946640015e-01 1.887796223163604736e-01 -4.531475156545639038e-02 2.063142508268356323e-01 5.168095231056213379e-02 2.710333168506622314e-01 -9.936460852622985840e-02 -2.339520603418350220e-01 2.121866494417190552e-02 -2.129943668842315674e-01
-2.233246415853500366e-01 -8.197505027055740356e-02 -1.119361445307731628e-01 -3.195856697857379913e-03 -1.331683248281478882e-01 -5.211602896451950073e-03 1.417091786861419678e-01 -1.509677767753601074e-01 -2.832156419754028320e-01 -2.854848094284534454e-02 -1.928181648254394531e-01 -2.034946680068969727e-01 -1.413362473249435425e-02 1.274724155664443970e-01 1.513344794511795044e-01 7.827933132648468018e-02 3.729374706745147705e-01 -1.362927258014678955e-01 -5.463688634335994720e-03 -4.350920394062995911e-02 4.154980480670928955e-01 -1.679445356130599976e-01 -2.051042020320892334e-01 -6.519341468811035156e-02 3.561464324593544006e-02 6.740572303533554077e-02 9.252617508172988892e-02 -1.891263872385025024e-01 -1.130905002355575562e-02 -4.481148123741149902e-01 -1.591765508055686951e-02 8.405793458223342896e-02
-1.422446519136428833e-01 3.138375282287597656e-02 -9.177730977535247803e-02 3.176612555980682373e-01 9.479061514139175415e-02 -1.175706088542938232e-01 -5.761259049177169800e-02 -3.052026219666004181e-02 -2.986215353012084961e-01 1.683259159326553345e-01 -1.308238655328750610e-01 -3.405706286430358887e-01 -5.308330431580543518e-02 7.940335571765899658e-02 3.280651569366455078e-01 6.498266011476516724e-02 -2.277037501335144043e-02 -1.706431657075881958e-01 5.659690126776695251e-02 8.739853650331497192e-02 3.635531663894653320e-01 9.135236591100692749e-02 -3.553840219974517822e-01 6.641735881567001343e-02 -2.820818684995174408e-02 9.090505540370941162e-02 -7.259932905435562134e-02 -1.321935951709747314e-01 -1.181168481707572937e-01 -3.308477103710174561e-01 -1.736624352633953094e-02 -5.986542999744415283e-02
1.110106706619262695e-01 -6.282505393028259277e-02 -2.215880751609802246e-01 6.077800691127777100e-02 5.775013566017150879e-02 1.031927838921546936e-01 -9.517478197813034058e-02 -1.028904914855957031e-01 -1.454518176615238190e-03 -9.820287674665451050e-02 -2.735419897362589836e-03 -2.408811748027801514e-01 1.212899014353752136e-02 2.906790673732757568e-01 -6.344858556985855103e-02 2.602151036262512207e-01 4.457774460315704346e-01 9.515175223350524902e-02 -3.814613819122314453e-02 9.259906411170959473e-02 3.784386217594146729e-01 -2.149646580219268799e-01 -2.312394231557846069e-02 2.320655286312103271e-01 1.580954343080520630e-01 1.642105430364608765e-01 1.219170540571212769e-01 -2.456916123628616333e-01 -2.686282992362976074e-01 6.665568053722381592e-02 -5.843095853924751282e-02 -6.654482334852218628e-02
2.552829086780548096e-01 -3.315477669239044189e-01 1.119410172104835510e-01 1.900227218866348267e-01 -2.056207060813903809e-01 1.138539984822273254e-01 2.659146487712860107e-02 -4.813029989600181580e-02 1.009907200932502747e-01 -1.013179868459701538e-01 9.925080090761184692e-02 6.340288370847702026e-02 -1.362851709127426147e-01 3.292462825775146484e-01 -6.919746845960617065e-02 -2.561111003160476685e-02 1.834581643342971802e-01 -1.757350713014602661e-01 1.507027000188827515e-01 -2.431235611438751221e-01 3.456864953041076660e-01 -1.662118732929229736e-01 -9.975240379571914673e-02 7.077556848526000977e-02 -2.869168519973754883e-01 2.775070965290069580e-01 -1.008488982915878296e-02 -1.930689364671707153e-01 -4.998708888888359070e-02 1.198334842920303345e-01 1.698101907968521118e-01 -1.991568692028522491e-02
-3.124824725091457367e-02 -1.002274677157402039e-01 -2.157160341739654541e-01 8.567865192890167236e-02 -2.417554557323455811e-01 -1.430337578058242798e-01 2.487283647060394287e-01 -1.171861663460731506e-01 1.735034584999084473e-01 2.974517643451690674e-01 -1.817965805530548096e-01 9.876205027103424072e-02 2.052067518234252930e-01 1.508187502622604370e-01 -1.102915182709693909e-01 1.320746988058090210e-01 2.129746824502944946e-01 -8.728962391614913940e-02 -8.200879395008087158e-02 -5.262741819024085999e-02 4.004899263381958008e-01 -2.283311337232589722e-01 -1.765545904636383057e-01 -4.512163624167442322e-02 -1.331471353769302368e-01 8.877939730882644653e-02 1.249030381441116333e-01 2.617579996585845947e-01 -2.825790941715240479e-01 4.651966691017150879e-02 -1.280721575021743774e-01 -9.164599329233169556e-02
4.023866355419158936e-02 -5.381136760115623474e-02 5.828691273927688599e-02 5.863093584775924683e-02 -3.211491703987121582e-01 5.274167656898498535e-02 1.199072003364562988e-01 2.746351659297943115e-01 5.862046778202056885e-02 1.783357560634613037e-01 1.981080174446105957e-01 -1.115912571549415588e-01 1.828838288784027100e-01 1.116935908794403076e-01 1.631806641817092896e-01 -2.281552106142044067e-01 2.882792651653289795e-01 -2.042845785617828369e-01 9.619385004043579102e-02 -2.463022321462631226e-01 1.578648686408996582e-01 -3.459029644727706909e-02 -2.431619912385940552e-01 2.317674756050109863e-01 -1.299142241477966309e-01 2.462205737829208374e-01 1.394698768854141235e-01 -2.072652876377105713e-01 -1.820068657398223877e-01 -1.884910464286804199e-02 -3.834579139947891235e-02 2.698208689689636230e-01
-1.680826246738433838e-01 1.252749413251876831e-01 -7.705324329435825348e-03 2.308352589607238770e-01 -3.936324641108512878e-02 -1.183815076947212219e-01 2.454235255718231201e-01 -1.641303002834320068e-01 8.640691637992858887e-02 2.639861106872558594e-01 -5.586714670062065125e-02 -1.119033694267272949e-01 9.237539023160934448e-02 2.903887927532196045e-01 -5.558429658412933350e-02 -4.072224721312522888e-02 3.618934154510498047e-01 1.258661597967147827e-02 2.025680840015411377e-01 1.438840627670288086e-01 1.534182876348495483e-01 -1.370472908020019531e-01 -8.141581900417804718e-03 1.998598873615264893e-01 -1.757599115371704102e-01 -1.492162048816680908e-01 -4.775155708193778992e-02 -3.737622201442718506e-01 -1.691290736198425293e-01 -2.147739082574844360e-01 2.514983713626861572e-01 -3.549033403396606445e-02
-9.936718270182609558e-03 -1.472276598215103149e-01 -1.378925591707229614e-01 4.928147494792938232e-01 -3.040166497230529785e-01 -2.372106760740280151e-01 4.665830731391906738e-02 -4.864334687590599060e-02 1.853392273187637329e-01 1.656110435724258423e-01 1.687575504183769226e-02 1.303232908248901367e-01 2.871056497097015381e-01 9.973229467868804932e-02 -8.255153149366378784e-02 1.944731622934341431e-01 3.474168777465820312e-01 -5.800152570009231567e-02 5.429448559880256653e-02 -5.649284645915031433e-02 7.584416307508945465e-03 -2.392456084489822388e-01 5.799855664372444153e-02 1.415234059095382690e-01 2.177359163761138916e-01 9.076934307813644409e-02 -5.177980661392211914e-02 1.226686090230941772e-01 -1.963167339563369751e-01 -2.454461716115474701e-02 -5.470342561602592468e-02 -1.436889618635177612e-01
-2.461450360715389252e-02 -1.078059375286102295e-01 5.833573639392852783e-02 7.327461987733840942e-02 -1.123866215348243713e-01 -1.028517410159111023e-01 8.598278462886810303e-02 -5.477684736251831055e-02 1.050738170742988586e-01 3.456714153289794922e-01 -1.759866923093795776e-01 2.294718325138092041e-01 1.886117756366729736e-01 -8.838837593793869019e-02 -2.267916500568389893e-01 1.400871276855468750e-01 1.463971436023712158e-01 -2.758868634700775146e-01 -2.250489592552185059e-01 5.257484316825866699e-02 3.320618569850921631e-01 1.267965435981750488e-01 -1.919705271720886230e-01 2.732225358486175537e-01 1.896156817674636841e-01 2.890214920043945312e-01 8.021350204944610596e-02 -2.902692928910255432e-02 -1.534961313009262085e-01 -1.800323426723480225e-01 3.295758273452520370e-03 -2.127035409212112427e-01
2.192775309085845947e-01 6.765808165073394775e-02 -2.611410319805145264e-01 1.662653088569641113e-01 -1.528616696596145630e-01 9.814675152301788330e-02 1.702940464019775391e-01 -1.554198097437620163e-02 2.928565144538879395e-01 -9.649551659822463989e-02 4.019594565033912659e-02 -9.244854003190994263e-02 1.690578162670135498e-01 1.339082717895507812e-01 2.535304985940456390e-02 -5.608646571636199951e-02 4.833802878856658936e-01 -4.930051043629646301e-02 1.579582840204238892e-01 -1.316202152520418167e-02 2.681699395179748535e-01 -3.481097817420959473e-01 1.940723508596420288e-01 2.583137452602386475e-01 8.311704546213150024e-02 1.339113712310791016e-01 1.726641058921813965e-01 -7.370799779891967773e-02 5.680469423532485962e-02 2.530873753130435944e-02 -9.481548517942428589e-02 4.560805857181549072e-02
8.980673551559448242e-02 8.101830631494522095e-02 -2.741152048110961914e-01 4.364328682422637939e-01 -2.711445689201354980e-01 1.705031245946884155e-01 1.640941053628921509e-01 -1.303255856037139893e-01 -1.660549789667129517e-01 1.093035712838172913e-01 -1.433453559875488281e-01 -4.123324453830718994e-01 2.092638611793518066e-01 2.495950609445571899e-01 -1.728661954402923584e-01 4.282481595873832703e-02 -1.585374027490615845e-02 -1.348152160644531250e-01 2.780580834951251745e-04 9.398549050092697144e-02 -6.897377222776412964e-02 4.214132949709892273e-02 -7.047519087791442871e-03 3.848206251859664917e-02 -5.913884565234184265e-02 1.577434241771697998e-01 1.695014238357543945e-01 1.718751788139343262e-01 -8.674342185258865356e-02 -2.407629191875457764e-01 1.148048192262649536e-01 -6.866811960935592651e-02
-1.470677107572555542e-01 -3.223521262407302856e-02 -1.003757771104574203e-02 7.192627340555191040e-02 -4.501397311687469482e-01 -5.691110342741012573e-02 7.609938830137252808e-02 8.624804764986038208e-02 2.429176717996597290e-01 2.088210284709930420e-01 -6.316785514354705811e-02 -2.530210018157958984e-01 2.603718042373657227e-01 1.321196705102920532e-01 -1.224066615104675293e-01 -7.926399260759353638e-02 5.138697475194931030e-02 -2.691684365272521973e-01 -4.731493070721626282e-03 -1.791145205497741699e-01 2.955175340175628662e-01 1.965093165636062622e-01 -9.908522665500640869e-02 -3.848200663924217224e-02 7.782380562275648117e-03 4.333212971687316895e-02 1.887339651584625244e-01 -8.523093909025192261e-02 -3.711926341056823730e-01 7.314787805080413818e-02 -3.514262288808822632e-02 2.053979337215423584e-01
-2.692768275737762451e-01 -3.059810400009155273e-01 -4.133330658078193665e-02 2.448324710130691528e-01 5.007489025592803955e-02 -1.218312531709671021e-01 5.068486183881759644e-02 -2.149433642625808716e-01 -1.054250169545412064e-02 3.167905509471893311e-01 -8.976100385189056396e-02 -4.009768664836883545e-01 -2.019674330949783325e-01 1.568797677755355835e-01 9.461605548858642578e-02 -4.045965895056724548e-02 8.725265413522720337e-02 -3.580756187438964844e-01 1.569003611803054810e-01 5.677339807152748108e-02 1.009875312447547913e-01 7.546603679656982422e-02 -1.859220862388610840e-01 2.587079107761383057e-01 1.442959159612655640e-01 1.676803976297378540e-01 -9.805979207158088684e-03 -7.652550935745239258e-02 -1.319457590579986572e-01 -3.955729678273200989e-02 6.347893923521041870e-02 -4.288611188530921936e-02
1.564185768365859985e-01 -1.503140330314636230e-01 -6.457846611738204956e-02 6.121872067451477051e-01 -2.488562762737274170e-01 1.907014995813369751e-01 1.142142899334430695e-02 -2.200977504253387451e-01 -2.735618874430656433e-02 9.319403767585754395e-02 -6.041032075881958008e-02 -3.084392249584197998e-01 5.163746699690818787e-02 9.075260907411575317e-02 -1.929513514041900635e-01 2.772435359656810760e-02 -4.924074187874794006e-02 -5.284658819437026978e-02 4.923210293054580688e-02 1.003844812512397766e-01 2.791238725185394287e-01 1.806484162807464600e-01 -1.171048171818256378e-02 1.807305067777633667e-01 9.895261377096176147e-02 -2.456897683441638947e-02 2.209215164184570312e-01 2.059537023305892944e-01 5.490846559405326843e-02 -6.214796379208564758e-02 -2.970227273181080818e-03 -2.094835974276065826e-02
1.436792910099029541e-01 -1.557238847017288208e-01 8.022615313529968262e-02 3.917200267314910889e-01 -2.024885416030883789e-01 1.955835707485675812e-02 -9.498251229524612427e-02 -9.405465424060821533e-02 9.118788689374923706e-02 1.502850502729415894e-01 -1.284130290150642395e-02 -1.668038964271545410e-01 -1.180908009409904480e-01 1.394058316946029663e-01 -2.210991680622100830e-01 1.796830892562866211e-01 -2.607939392328262329e-02 -2.350267171859741211e-01 3.176927193999290466e-02 2.591252028942108154e-01 7.586051523685455322e-02 -5.357994139194488525e-02 -3.160952925682067871e-01 -1.348954588174819946e-01 1.221009492874145508e-01 4.376246929168701172e-01 -1.006964445114135742e-01 1.529928743839263916e-01 3.247398883104324341e-02 -2.469368726015090942e-01 9.753651916980743408e-02 1.435675285756587982e-02
-2.280568033456802368e-01 1.071337144821882248e-02 -1.943121850490570068e-02 1.100324839353561401e-01 8.247745782136917114e-02 4.204736556857824326e-03 1.219229325652122498e-01 -1.116400305181741714e-02 -8.389962464570999146e-02 1.694593578577041626e-01 -1.381713002920150757e-01 -3.126852810382843018e-01 1.081511378288269043e-01 1.790908277034759521e-01 1.975178271532058716e-01 -9.271514415740966797e-02 4.241254031658172607e-01 -3.201431632041931152e-01 -3.398098051548004150e-02 -1.107879355549812317e-01 1.054987013339996338e-01 -1.486537754535675049e-01 4.852138832211494446e-02 2.527855336666107178e-01 2.638146877288818359e-01 1.964434832334518433e-01 -1.088368445634841919e-01 1.458596140146255493e-01 -1.681454926729202271e-01 3.020150065422058105e-01 9.863087534904479980e-02 6.143052130937576294e-02
-6.041197851300239563e-02 -1.251388788223266602e-01 -1.618145406246185303e-02 1.793531775474548340e-01 5.313988402485847473e-02 1.205731406807899475e-01 -3.129046857357025146e-01 -7.974962890148162842e-02 1.514357924461364746e-01 6.694151461124420166e-02 2.592332661151885986e-01 -3.371117711067199707e-01 1.478847861289978027e-01 6.941388547420501709e-02 1.212466135621070862e-01 -9.672235697507858276e-02 6.101048784330487251e-04 -4.337507486343383789e-01 -2.149380147457122803e-01 2.112518399953842163e-01 3.736829757690429688e-01 -1.693035513162612915e-01 -1.619059741497039795e-01 1.216298937797546387e-01 -1.225714385509490967e-02 -1.241914555430412292e-02 -9.252218902111053467e-02 -1.151574924588203430e-01 -8.069211989641189575e-02 1.384757575578987598e-03 2.103548645973205566e-01 8.038487285375595093e-02
-3.663590550422668457e-02 -5.034565180540084839e-02 -1.337269227951765060e-02 4.742171466350555420e-01 -1.192260608077049255e-01 -9.472184628248214722e-02 -2.243964672088623047e-01 1.420887410640716553e-01 4.377651587128639221e-02 1.184031888842582703e-01 2.838919162750244141e-01 -2.790061235427856445e-01 1.550741791725158691e-01 1.309632509946823120e-01 1.167241185903549194e-01 1.143383607268333435e-01 3.479525446891784668e-02 -1.579896807670593262e-01 6.431269645690917969e-02 -1.581509411334991455e-01 3.218495845794677734e-01 -8.475937694311141968e-02 4.152521118521690369e-02 2.694360315799713135e-01 1.068218611180782318e-02 -1.834975630044937134e-01 -1.844438165426254272e-01 -3.191726207733154297e-01 -6.577267497777938843e-02 -1.246590353548526764e-02 1.427414119243621826e-01 -1.081566326320171356e-02
5.332118831574916840e-03 -1.315878033638000488e-01 2.359527647495269775e-01 -3.057030402123928070e-02 -1.617766618728637695e-01 3.396281599998474121e-02 -2.334868311882019043e-01 -4.622435942292213440e-02 -5.385316535830497742e-02 9.415470063686370850e-02 -6.626487523317337036e-02 -2.321351505815982819e-02 3.624118864536285400e-02 -2.380718663334846497e-02 -8.957266807556152344e-02 -1.940836431458592415e-03 4.790048599243164062e-01 -3.616210222244262695e-01 -1.626608967781066895e-01 -1.426674127578735352e-01 4.001784920692443848e-01 3.154095727950334549e-03 -1.326859742403030396e-01 -6.442774087190628052e-02 -8.692562580108642578e-03 1.467029452323913574e-01 -1.173066068440675735e-02 -2.282043732702732086e-02 -2.740622758865356445e-01 -1.957531273365020752e-01 5.119358003139495850e-02 2.970260679721832275e-01
-1.455429941415786743e-01 -2.478372156620025635e-01 -4.803693387657403946e-03 2.271313667297363281e-01 -2.035872638225555420e-01 3.873590752482414246e-02 1.431161016225814819e-01 -9.931621700525283813e-02 -1.741540133953094482e-01 -2.499834075570106506e-02 1.838599890470504761e-02 -4.542488232254981995e-02 2.034420967102050781e-01 4.545270502567291260e-01 7.790608704090118408e-02 2.534433901309967041e-01 1.053979694843292236e-01 9.911713749170303345e-02 2.653847448527812958e-02 1.103402003645896912e-01 3.349040150642395020e-01 2.285994589328765869e-02 2.154210507869720459e-01 1.350003033876419067e-01 -1.953731030225753784e-01 -3.652079775929450989e-02 -2.321771532297134399e-01 -1.516844928264617920e-01 -3.080214262008666992e-01 1.134630199521780014e-02 1.252276897430419922e-01 5.110803991556167603e-02
-1.809513717889785767e-01 -1.025509163737297058e-01 -4.427376762032508850e-02 2.187943905591964722e-01 -3.319614231586456299e-01 -2.146778404712677002e-01 7.262673228979110718e-02 -3.056519478559494019e-02 -4.546698182821273804e-02 5.526750162243843079e-02 -8.935610949993133545e-02 -8.018037676811218262e-02 3.676288425922393799e-01 1.979024261236190796e-01 1.537795066833496094e-01 1.816795021295547485e-01 -1.145967515185475349e-03 -4.404086992144584656e-02 -1.651782169938087463e-02 -1.182561442255973816e-01 3.244970738887786865e-01 -1.092975027859210968e-02 -1.783275753259658813e-01 4.100212454795837402e-02 4.479340910911560059e-01 5.383313447237014771e-02 1.404225677251815796e-01 -1.413186937570571899e-01 -2.107948511838912964e-01 1.004086360335350037e-01 -9.278652817010879517e-02 1.801439523696899414e-01
1.977852135896682739e-01 -2.327453941106796265e-01 -5.661955568939447403e-03 4.890924319624900818e-02 -3.710708022117614746e-01 -7.180517166852951050e-02 6.619346141815185547e-02 1.215590238571166992e-01 9.560830146074295044e-02 2.323216944932937622e-02 8.023236878216266632e-03 -1.623417139053344727e-01 -3.121557645499706268e-02 1.162019371986389160e-02 2.393756359815597534e-01 -7.085821777582168579e-02 3.744535446166992188e-01 -3.502628505229949951e-01 -9.983102232217788696e-02 -1.006898209452629089e-01 2.578457891941070557e-01 -5.271625891327857971e-02 -2.461870908737182617e-01 -6.841631978750228882e-02 -1.369832009077072144e-01 2.477904260158538818e-01 -2.627099456731230021e-04 4.907730221748352051e-02 1.906183958053588867e-01 -8.012259006500244141e-02 1.758664697408676147e-01 -2.625529170036315918e-01
-8.651906251907348633e-02 -6.885180622339248657e-02 2.188858948647975922e-02 5.294545292854309082e-01 -2.642000913619995117e-01 -2.289966344833374023e-01 1.772422902286052704e-02 -1.414086967706680298e-01 2.806130051612854004e-01 2.335931360721588135e-01 -2.875363454222679138e-02 5.595791619271039963e-03 3.574847579002380371e-01 -2.038668841123580933e-02 -1.788338273763656616e-02 2.764394283294677734e-01 2.441905885934829712e-01 -1.458514630794525146e-01 5.992080271244049072e-02 -1.080489307641983032e-01 -2.371117100119590759e-02 -2.233418524265289307e-01 2.522648870944976807e-02 1.059080362319946289e-01 1.042839065194129944e-01 6.110731512308120728e-02 3.444583341479301453e-02 1.957342959940433502e-02 -1.735565215349197388e-01 -1.348413825035095215e-01 4.720400273799896240e-02 -1.136655546724796295e-02
-1.920302584767341614e-02 -1.233914270997047424e-01 -2.242996990680694580e-01 3.935206532478332520e-01 -1.061498001217842102e-01 -1.691894084215164185e-01 -1.175194010138511658e-01 -1.612318456172943115e-01 -1.830618977546691895e-01 9.617023915052413940e-02 -1.214358285069465637e-01 -2.031692266464233398e-01 3.317390978336334229e-01 2.414245158433914185e-01 -1.727142781019210815e-01 -1.943385452032089233e-01 -3.836388885974884033e-02 7.968042045831680298e-02 -5.276904627680778503e-02 1.269107162952423096e-01 1.870136409997940063e-01 1.913745701313018799e-02 -5.308345332741737366e-02 5.670849233865737915e-02 2.997430860996246338e-01 6.533305346965789795e-02 4.714539647102355957e-02 4.758768528699874878e-02 -2.426204681396484375e-01 -2.932875752449035645e-01 3.601178526878356934e-02 2.279299795627593994e-01
-9.124484658241271973e-02 1.601584255695343018e-01 2.214454263448715210e-01 3.208500444889068604e-01 -6.827301532030105591e-02 1.415781676769256592e-01 1.847160607576370239e-01 -1.668707728385925293e-01 -6.019351258873939514e-02 2.695178389549255371e-01 -1.580714732408523560e-01 -7.937763817608356476e-03 1.006363555788993835e-01 7.976198568940162659e-03 -1.370384246110916138e-01 2.075380682945251465e-01 1.667356789112091064e-01 -1.369303166866302490e-01 -1.060310453176498413e-01 2.242302447557449341e-01 5.032621026039123535e-01 -1.400626301765441895e-01 -3.189783990383148193e-01 3.818088769912719727e-02 3.083825483918190002e-02 5.340211465954780579e-02 3.751618042588233948e-02 -8.737211674451828003e-02 -1.518384367227554321e-01 7.681647688150405884e-02 1.009671241044998169e-01 1.336111277341842651e-01
-4.622766003012657166e-02 -4.797629639506340027e-02 -7.518483698368072510e-02 4.555107951164245605e-01 -3.682052791118621826e-01 -2.659767866134643555e-01 2.106727361679077148e-01 -7.335739582777023315e-02 1.631007343530654907e-01 2.137306630611419678e-01 -4.121932387351989746e-02 1.196528822183609009e-01 4.012164175510406494e-01 -9.150192141532897949e-02 6.303862482309341431e-02 1.315935701131820679e-01 4.477559030055999756e-02 -1.767738163471221924e-01 1.444109380245208740e-01 5.241118744015693665e-02 6.234260648488998413e-02 -8.217071741819381714e-02 -5.778655037283897400e-02 2.197140902280807495e-01 1.295788586139678955e-01 2.535023391246795654e-01 9.955128282308578491e-02 1.099355611950159073e-02 -1.888623982667922974e-01 -1.324808690696954727e-02 -3.553456440567970276e-02 -9.935198351740837097e-03
-1.109634488821029663e-01 -1.333744972944259644e-01 -2.452242523431777954e-01 1.227415129542350769e-01 -2.258654683828353882e-01 -1.517441570758819580e-01 1.009772568941116333e-01 2.919953465461730957e-01 3.788747489452362061e-01 5.854888260364532471e-02 -1.520022284239530563e-02 -1.461160928010940552e-01 3.433802425861358643e-01 2.606844007968902588e-01 -8.842414617538452148e-02 -1.085609383881092072e-02 -2.960638888180255890e-02 -2.462472468614578247e-01 1.563873514533042908e-02 -5.624978244304656982e-02 2.069119513034820557e-01 7.829804718494415283e-02 3.939675986766815186e-01 1.864366084337234497e-01 4.487051069736480713e-02 5.986830219626426697e-02 8.417173475027084351e-02 -5.859486758708953857e-03 -1.921158134937286377e-01 -5.287014693021774292e-02 -7.943791896104812622e-02 -1.657336205244064331e-02
-1.610260903835296631e-01 -1.282486319541931152e-01 -4.332016035914421082e-02 4.937486946582794189e-01 -1.582797318696975708e-01 -2.118166983127593994e-01 -3.144503757357597351e-02 -2.992803156375885010e-01 2.609274685382843018e-01 6.396158039569854736e-02 -2.594031952321529388e-02 7.834720611572265625e-02 2.203288227319717407e-01 7.647483050823211670e-02 -9.247019886970520020e-02 7.296226173639297485e-02 3.632790744304656982e-01 1.998191326856613159e-02 -1.473862379789352417e-01 1.133993417024612427e-01 1.608496159315109253e-01 -5.358549952507019043e-02 9.802395105361938477e-02 1.434120684862136841e-01 8.336620032787322998e-02 2.660056389868259430e-02 1.608936935663223267e-01 6.137875840067863464e-02 -3.394545614719390869e-01 6.020277366042137146e-02 -7.921795547008514404e-02 -1.261571943759918213e-01
-1.470575481653213501e-01 -2.601208090782165527e-01 1.387885659933090210e-01 -6.368198990821838379e-02 -1.971867084503173828e-01 3.447217866778373718e-02 3.112158179283142090e-02 -1.075431928038597107e-01 -3.239009678363800049e-01 5.481604486703872681e-02 6.367748230695724487e-02 -1.691428869962692261e-01 2.153548300266265869e-01 1.460273414850234985e-01 -1.042964532971382141e-01 -1.118092909455299377e-01 1.958093196153640747e-01 -3.354569971561431885e-01 -1.680617481470108032e-01 -2.914797328412532806e-02 3.488259315490722656e-01 -2.604346275329589844e-01 -2.018941342830657959e-01 3.491638600826263428e-02 2.427144721150398254e-02 4.604593664407730103e-02 2.907184064388275146e-01 -1.739758700132369995e-01 -1.346865594387054443e-01 -2.321455776691436768e-01 -1.485475525259971619e-02 4.389635846018791199e-02
9.968905895948410034e-02 1.459642499685287476e-01 -5.896219238638877869e-02 3.296473622322082520e-01 -9.626381844282150269e-02 5.003175139427185059e-02 -4.517638124525547028e-03 -2.463427335023880005e-01 2.843127846717834473e-01 3.769036754965782166e-02 3.619032800197601318e-01 -2.838126420974731445e-01 2.790678739547729492e-01 1.722781509160995483e-01 1.020561754703521729e-01 1.412353813648223877e-01 1.229579467326402664e-02 -1.200617775321006775e-01 8.910678327083587646e-02 4.911191016435623169e-02 1.108062043786048889e-01 1.454614996910095215e-01 -2.204536497592926025e-01 9.329225867986679077e-02 7.632869482040405273e-02 1.684599518775939941e-01 -2.336493507027626038e-02 -1.209531277418136597e-01 -4.076862931251525879e-01 -1.273233890533447266e-01 -4.485250636935234070e-02 5.448036268353462219e-02
-1.328494399785995483e-02 -9.137167036533355713e-02 -2.374597787857055664e-01 1.965993316844105721e-03 -1.385503560304641724e-01 2.056129574775695801e-01 1.101076826453208923e-01 -1.910078525543212891e-01 -9.310781955718994141e-02 -8.574447780847549438e-02 -1.796180307865142822e-01 -1.423137933015823364e-01 3.767726719379425049e-01 -1.284064650535583496e-01 -9.052080661058425903e-02 5.955645442008972168e-02 3.382190465927124023e-01 -7.708378881216049194e-02 1.766091734170913696e-01 3.405841812491416931e-02 2.832846045494079590e-01 -3.739318847656250000e-01 3.715455904603004456e-02 -1.589210629463195801e-01 -7.486232370138168335e-02 3.088611662387847900e-01 5.145093053579330444e-02 3.824718296527862549e-02 -1.583921015262603760e-01 -2.248001843690872192e-01 -1.642226986587047577e-02 7.668415457010269165e-02
-3.114609718322753906e-01 -1.477699279785156250e-01 -2.300647497177124023e-01 3.574750423431396484e-01 -2.245654016733169556e-01 -2.060017883777618408e-01 -1.555038541555404663e-01 4.258064180612564087e-02 -2.307233810424804688e-01 4.666901007294654846e-02 -5.117664579302072525e-03 8.613948710262775421e-03 8.389053493738174438e-02 -6.920540239661931992e-03 -1.745392233133316040e-01 1.507769338786602020e-02 8.014122396707534790e-02 -2.630416452884674072e-01 2.884198725223541260e-02 -1.266287118196487427e-01 2.616757154464721680e-01 -1.227369233965873718e-01 -3.346746414899826050e-02 1.377701200544834137e-02 2.100082039833068848e-01 2.516219019889831543e-01 1.051176115870475769e-01 -1.857980191707611084e-01 -3.838322758674621582e-01 -4.064824059605598450e-02 -9.337086975574493408e-02 1.657789386808872223e-02
4.491203650832176208e-02 -9.069570153951644897e-02 -8.989834040403366089e-02 4.433492422103881836e-01 -2.207342237234115601e-01 6.740987300872802734e-02 1.165196374058723450e-01 -2.222119718790054321e-01 -1.839242875576019287e-01 -1.234308928251266479e-01 2.646064385771751404e-02 -2.839040160179138184e-01 1.195935606956481934e-01 2.803075015544891357e-01 -9.890804439783096313e-02 1.299846470355987549e-01 1.317461486905813217e-02 4.465092718601226807e-02 1.452507823705673218e-01 9.665337204933166504e-02 2.447897344827651978e-01 1.240576058626174927e-01 -1.840715855360031128e-01 2.808438837528228760e-01 1.050719842314720154e-01 4.442797601222991943e-02 1.502655912190675735e-02 3.472433686256408691e-01 2.282752282917499542e-02 -9.784223884344100952e-02 2.296342998743057251e-01 -4.070471972227096558e-02
1.609381139278411865e-01 -1.651106178760528564e-01 -1.723306626081466675e-01 2.041546702384948730e-01 -1.427379995584487915e-01 6.009128317236900330e-02 -1.177897080779075623e-01 -3.980749472975730896e-02 2.099685370922088623e-01 -1.967058330774307251e-01 -2.418753802776336670e-01 -1.950062662363052368e-01 -3.920431807637214661e-02 1.884517520666122437e-01 -1.872660592198371887e-02 3.530356287956237793e-02 9.977941960096359253e-02 -9.258357807993888855e-03 2.101591229438781738e-02 9.880290925502777100e-02 4.573433697223663330e-01 -3.208072483539581299e-01 1.383590251207351685e-01 -7.061344385147094727e-02 2.814735285937786102e-02 1.506392955780029297e-01 9.919185936450958252e-02 -5.536146834492683411e-02 -3.166966438293457031e-01 1.338763087987899780e-01 2.021250575780868530e-01 -2.571758329868316650e-01
1.001672968268394470e-01 -8.050151169300079346e-02 -1.083661690354347229e-01 1.169591099023818970e-01 -4.284980297088623047e-01 -3.684523329138755798e-02 1.520581692457199097e-01 2.260358333587646484e-01 9.708952158689498901e-02 -6.319344509392976761e-03 2.453526407480239868e-01 -2.256398051977157593e-01 1.661541014909744263e-01 3.727709352970123291e-01 2.652662694454193115e-01 1.953751146793365479e-01 -2.454604022204875946e-02 -8.715337514877319336e-02 6.398360244929790497e-03 -1.022071316838264465e-01 3.728441596031188965e-01 3.306100517511367798e-02 1.621719300746917725e-01 8.322993665933609009e-02 1.892428472638130188e-02 1.861478686332702637e-01 -3.031095676124095917e-02 -6.447568535804748535e-02 -2.156239897012710571e-01 -1.484512537717819214e-01 -2.403604052960872650e-02 -4.459219798445701599e-02
-1.115262210369110107e-01 9.301918745040893555e-02 -2.321798354387283325e-02 3.292818963527679443e-01 -1.411595642566680908e-01 1.541169732809066772e-01 4.740311764180660248e-03 -1.187277287244796753e-01 1.411903351545333862e-01 -5.826624110341072083e-02 -2.255872488021850586e-01 1.169161777943372726e-02 2.959281504154205322e-01 2.717808485031127930e-01 6.607957929372787476e-02 9.467718750238418579e-02 -7.236813195049762726e-03 -8.808631449937820435e-02 4.018888249993324280e-02 1.872823014855384827e-02 3.295696973800659180e-01 -2.297913581132888794e-01 -3.816236555576324463e-01 -6.248161196708679199e-02 -2.439304739236831665e-01 1.353869289159774780e-01 3.163006156682968140e-02 -1.619426012039184570e-01 -3.386362493038177490e-01 1.279332302510738373e-02 -9.492297470569610596e-02 1.156636700034141541e-01
-6.950242072343826294e-02 -2.320809364318847656e-01 -1.816401630640029907e-02 1.693217456340789795e-01 -2.375579178333282471e-01 1.491767317056655884e-01 -5.193358659744262695e-02 1.881204359233379364e-02 -5.453281849622726440e-02 -1.074096113443374634e-01 -5.584402754902839661e-02 2.887345105409622192e-02 2.742790281772613525e-01 8.125326037406921387e-02 -2.442492097616195679e-01 -1.698787063360214233e-01 1.492964327335357666e-01 -2.220818214118480682e-02 6.370139867067337036e-02 5.378893390297889709e-02 4.647377729415893555e-01 -3.100773096084594727e-01 -1.417810171842575073e-01 3.410319238901138306e-02 -3.403308615088462830e-02 -7.819233089685440063e-02 1.679438352584838867e-01 9.407099336385726929e-02 -4.270794987678527832e-01 1.633029431104660034e-01 1.551352441310882568e-01 3.425268083810806274e-02
[truncated: 3,268,397 more chars]
